# Supplementary material for: Simulation of gravity- and pump-driven perfusion techniques for measuring outflow facility of ex vivo and in vivo eyes
Source: PLoS One. 2023 Nov 21;18(11):e0294607. doi: 10.1371/journal.pone.0294607 (PMC10662726; doi:10.1371/journal.pone.0294607)
Supplement: S3 Appendix — (ZIP) [file pone.0294607.s003.zip]

Archive with 7 entries (6 files):
- NoiseSamples/
- NoiseSamples/exVivo_noise.xlsx
- __MACOSX/NoiseSamples/._exVivo_noise.xlsx
- NoiseSamples/anes_noise.xlsx
- __MACOSX/NoiseSamples/._anes_noise.xlsx
- NoiseSamples/awake_noise.xlsx
- __MACOSX/NoiseSamples/._awake_noise.xlsx
