# Supplementary material for: Simulation of gravity- and pump-driven perfusion techniques for measuring outflow facility of ex vivo and in vivo eyes
Source: PLoS One. 2023 Nov 21;18(11):e0294607. doi: 10.1371/journal.pone.0294607 (PMC10662726; doi:10.1371/journal.pone.0294607)
Supplement: S3 Appendix — (ZIP) [file pone.0294607.s003.zip › NoiseSamples/exVivo_noise.xlsx]

## Sheet: Sheet1
0	0.022867	0.0159536	-0.0210672	0.080177	0.0126899	0.0411986	-0.0140731	-0.00463266	0.0214398	-0.00654388	0.111924	-0.0513859
0.00166667	0.0188598	0.0239515	-0.0220648	0.0762116	0.0127009	0.0392088	-0.0130712	0.000375743	0.0194361	-0.011539	0.111928	-0.050397
0.00333333	0.0238527	0.0159493	-0.0200624	0.0762462	0.013712	0.0412189	-0.0160693	0.000384144	0.0204324	-0.00453421	0.107932	-0.0524081
0.005	0.0208456	0.0189472	-0.0210601	0.0822808	0.016723	0.0412291	-0.0160674	0.00139255	0.0204287	-0.00452937	0.111936	-0.0534192
0.00666667	0.0208384	0.0219451	-0.0210577	0.0813155	0.014734	0.0422393	-0.0110655	-0.00359905	0.021425	-0.00452454	0.11094	-0.0534302
0.00833333	0.0218313	0.0219429	-0.0200553	0.0783501	0.0167451	0.0372494	-0.0150637	-0.00459065	0.0224213	-0.0095197	0.106944	-0.0534413
0.01	0.0218242	0.0199408	-0.0250529	0.0853847	0.0167561	0.0402596	-0.0170618	-0.00358225	0.0214176	-0.00151486	0.106948	-0.0504524
0.0116667	0.020817	0.0189387	-0.0170505	0.0854193	0.0147671	0.0412698	-0.0150599	-0.00357385	0.0224139	-0.00751003	0.111952	-0.0514635
0.0133333	0.0238099	0.0189365	-0.0200481	0.079454	0.0147782	0.0412799	-0.015058	-0.00556545	0.0224102	0.00149481	0.110956	-0.0584745
0.015	0.0238028	0.0219344	-0.0200457	0.0784886	0.0147892	0.0412901	-0.0130561	-0.00455704	0.0204065	0.00149965	0.10896	-0.0534856
0.0166667	0.0237956	0.0219322	-0.0180433	0.0795232	0.0168002	0.0433003	-0.0150542	-0.00454864	0.0184028	-0.000495518	0.110964	-0.0534967
0.0183333	0.0217885	0.0199301	-0.0220409	0.0835578	0.0168113	0.0433104	-0.0140523	0.00145976	0.0193991	-0.00449068	0.110967	-0.0495078
0.02	0.0207814	0.018928	-0.0200386	0.0835924	0.0128223	0.0443206	-0.0190504	0.00146816	0.0203954	-0.00648584	0.107971	-0.0525189
0.0216667	0.0197742	0.0209258	-0.0200362	0.0826271	0.0148333	0.0443308	-0.0190485	-0.000523437	0.0203917	-0.017481	0.110975	-0.0525299
0.0233333	0.0197671	0.0199237	-0.0200338	0.0796617	0.0158444	0.0393409	-0.0170466	0.00148497	0.018388	-0.0174762	0.110979	-0.052541
0.025	0.01576	0.0199216	-0.0240314	0.0776963	0.0138554	0.0413511	-0.0160447	0.00249337	0.0223843	-0.00647134	0.108983	-0.0525521
0.0266667	0.0167528	0.0179194	-0.022029	0.0767309	0.0138664	0.0403613	-0.0140428	-0.00249823	0.0203806	-0.0134665	0.108987	-0.0515632
0.0283333	0.0207457	0.0189173	-0.0230266	0.0767655	0.0108775	0.0413714	-0.0190409	-0.00248983	0.0183769	-0.00846166	0.117991	-0.0545742
0.03	0.0197385	0.0199151	-0.0210242	0.0788002	0.0118885	0.0413816	-0.019039	-0.000481428	0.0183732	-0.00845683	0.111995	-0.0515853
0.0316667	0.0197314	0.020913	-0.0210218	0.0758348	0.00989953	0.0433918	-0.0160371	-0.00147303	0.0193695	-0.00845199	0.115999	-0.0525964
0.0333333	0.0187243	0.0209109	-0.0210194	0.0798694	0.0159106	0.0414019	-0.0170352	0.00153538	0.0183658	-0.00544715	0.117003	-0.0526075
0.035	0.0177171	0.0149087	-0.0240171	0.075904	0.0159216	0.0444121	-0.0150333	-0.000456223	0.0203621	-0.00644232	0.117007	-0.0536186
0.0366667	0.01671	0.0179066	-0.0230147	0.0759386	0.0149326	0.0464223	-0.0190314	-0.000447821	0.0193584	-0.00143748	0.114011	-0.0496296
0.0383333	0.0167029	0.0179045	-0.0200123	0.0769733	0.0119437	0.0464324	-0.0190295	0.000560581	0.0193547	-0.000432646	0.121015	-0.0556407
0.04	0.0166957	0.0159023	-0.0200099	0.0740079	0.0079547	0.0384426	-0.0160276	0.000568982	0.017351	-0.000427809	0.112019	-0.0496518
0.0416667	0.00968861	0.0159002	-0.0220075	0.0750425	0.00896574	0.0434527	-0.0160257	0.00457738	0.0143473	-0.000422973	0.114023	-0.0496629
0.0433333	0.0146815	0.017898	-0.0190051	0.0750771	0.00897677	0.0434629	-0.0180238	0.0105858	0.0183436	0.000581863	0.114027	-0.048674
0.045	0.0126743	0.0178959	-0.0220027	0.0751117	0.0119878	0.0434731	-0.017022	0.0105942	0.0203399	-0.0024133	0.112031	-0.052685
0.0466667	0.0136672	0.0138938	-0.0220003	0.0731464	0.00799884	0.0434832	-0.0170201	0.00960259	0.0203362	-0.00240846	0.114035	-0.0496961
0.0483333	0.0136601	0.0178916	-0.0219979	0.070181	0.00900987	0.0434934	-0.0140182	0.010611	0.0193325	-0.00240363	0.113039	-0.0517072
0.05	0.0136529	0.0178895	-0.0209956	0.0682156	0.0120209	0.0435036	-0.0150163	0.00961939	0.0173288	-0.00339879	0.114043	-0.0517183
0.0516667	0.0146458	0.0158874	-0.0199932	0.0732502	0.0120319	0.0435137	-0.0190144	0.0106278	0.0123251	-0.00239396	0.114047	-0.0507293
0.0533333	0.00863867	0.0168852	-0.0219908	0.0732848	0.010043	0.0415239	-0.0180125	0.0106362	0.0173214	-0.00238912	0.116051	-0.0487404
0.055	0.0136315	0.0138831	-0.0229884	0.0693195	0.00705401	0.0415341	-0.0180106	0.0086446	0.0173177	-0.00638428	0.116055	-0.0457515
0.0566667	0.0136244	0.0168809	-0.022986	0.0673541	0.00906504	0.0455442	-0.0200087	0.012653	0.016314	-0.00637945	0.120059	-0.0437626
0.0583333	0.0156173	0.0168788	-0.0169836	0.0743887	0.0110761	0.0425544	-0.0160068	0.0136614	0.0173103	-0.00837461	0.116062	-0.0437737
0.06	0.0126101	0.0168767	-0.0159812	0.0724233	0.0110871	0.0465646	-0.0190049	0.0096698	0.0173066	-0.00436977	0.116066	-0.0457847
0.0616667	0.013603	0.0128745	-0.0149788	0.0724579	0.00709814	0.0445747	-0.017003	0.0096782	0.0173029	-0.00936494	0.12607	-0.0427958
0.0633333	0.0145959	0.0148724	-0.0199765	0.0714926	0.00910918	0.0445849	-0.0170011	0.0116866	0.0172992	-0.0073601	0.122074	-0.0478069
0.065	0.0145887	0.0148703	-0.0199741	0.0725272	0.00812021	0.0425951	-0.0189992	0.00869501	0.0142955	-0.00735526	0.123078	-0.044818
0.0666667	0.0165816	0.0148681	-0.0159717	0.0715618	0.00913125	0.0476052	-0.0169973	0.0117034	0.0122918	-0.00735043	0.126082	-0.044829
0.0683333	0.0195745	0.014866	-0.0149693	0.0695964	0.00914228	0.0406154	-0.0169954	0.0197118	0.0112881	-0.0103456	0.126086	-0.0438401
0.07	0.0195673	0.0148638	-0.0169669	0.069631	0.00915331	0.0406256	-0.0169935	0.0197202	0.0132844	-0.00834076	0.12909	-0.0398512
0.0716667	0.0155602	0.0158617	-0.0119645	0.0726657	0.00816435	0.0406357	-0.0169916	0.00872862	0.0132807	-0.0143359	0.126094	-0.0418623
0.0733333	0.0155531	0.0128596	-0.0119621	0.0737003	0.00917538	0.0456459	-0.0139897	0.014737	0.012277	-0.0143311	0.129098	-0.0378734
0.075	0.0105459	0.0128574	-0.0159597	0.0687349	0.00818642	0.0416561	-0.0159878	0.00974542	0.0122733	-0.0133262	0.126102	-0.0378844
0.0766667	0.0145388	0.0158553	-0.0119573	0.0707695	0.00819745	0.0466662	-0.0109859	0.00975382	0.0102696	-0.0153214	0.126106	-0.0358955
0.0783333	0.0175317	0.0158532	-0.015955	0.0708042	0.00620848	0.0456764	-0.012984	0.00976222	0.0142659	-0.0133166	0.12511	-0.0419066
0.08	0.0175245	0.019851	-0.0169526	0.0628388	0.0112195	0.0456865	-0.0129821	0.00777062	0.0142622	-0.0173117	0.129114	-0.0379177
0.0816667	0.0175174	0.0148489	-0.0169502	0.0688734	0.0142306	0.0456967	-0.0149803	0.00977903	0.0102585	-0.0173069	0.129118	-0.0369287
0.0833333	0.0205103	0.0148467	-0.0149478	0.066908	0.0102416	0.0457069	-0.0119784	0.00578743	0.0142548	-0.0173021	0.129122	-0.0369398
0.085	0.0175031	0.0148446	-0.0109454	0.0719426	0.0102526	0.045717	-0.0149765	0.00779583	0.0132511	-0.0172972	0.129126	-0.0369509
0.0866667	0.020496	0.0158425	-0.015943	0.0719773	0.0102637	0.0457272	-0.0189746	0.00780423	0.0122474	-0.0192924	0.12913	-0.037962
0.0883333	0.0174889	0.0148403	-0.0129406	0.0710119	0.0102747	0.0457374	-0.0189727	0.00981263	0.0122437	-0.0262876	0.132134	-0.0359731
0.09	0.0174817	0.0158382	-0.0129382	0.0740465	0.00628572	0.0447475	-0.0159708	0.00582103	0.01424	-0.0262827	0.127138	-0.0399841
0.0916667	0.0194746	0.0158361	-0.0139358	0.0710811	0.00529676	0.0447577	-0.0179689	0.00582944	0.0102363	-0.0302779	0.127142	-0.0399952
0.0933333	0.0184674	0.0118339	-0.0119335	0.0671157	0.00530779	0.0407679	-0.013967	0.00583784	0.0112326	-0.027273	0.127146	-0.0400063
0.095	0.0184603	0.0128318	-0.00893107	0.0671504	0.00631882	0.042778	-0.0159651	0.00584624	0.0122289	-0.0352682	0.13215	-0.0400174
0.0966667	0.0194532	0.0148296	-0.00892868	0.073185	0.00632986	0.0427882	-0.0159632	0.00685464	0.0122252	-0.0372634	0.130153	-0.0410284
0.0983333	0.019446	0.0138275	-0.00892629	0.0742196	0.00934089	0.0447984	-0.0169613	0.00686304	0.0132215	-0.0372585	0.128157	-0.0420395
0.1	0.0214389	0.0138254	-0.0109239	0.0732542	0.00735193	0.0418085	-0.0159594	0.00787144	0.0142178	-0.0402537	0.128161	-0.0420506
0.101667	0.0224318	0.0148232	-0.0109215	0.0772888	0.00736296	0.0438187	-0.0189575	0.00887985	0.0152141	-0.0402489	0.128165	-0.0380617
0.103333	0.0224246	0.0148211	-0.0119191	0.0773235	0.00937399	0.0438289	-0.0139556	0.00888825	0.0142104	-0.039244	0.125169	-0.0420728
0.105	0.0214175	0.010819	-0.0109167	0.0753581	0.00638503	0.043839	-0.0139537	0.00789665	0.0142067	-0.0282392	0.125173	-0.0380838
0.106667	0.0214104	0.00981681	-0.0109143	0.0793927	0.00339606	0.0418492	-0.0199518	0.00890505	0.014203	-0.0282344	0.125177	-0.0370949
0.108333	0.0214032	0.00981468	-0.010912	0.0754273	0.0064071	0.0448594	-0.0159499	0.0109135	0.0141993	-0.0372295	0.119181	-0.037106
0.11	0.0193961	0.0128125	-0.00990957	0.0734619	0.00641813	0.0438695	-0.021948	0.00792185	0.0121956	-0.0332247	0.119185	-0.0341171
0.111667	0.023389	0.0128104	-0.00990718	0.0734966	0.00342916	0.0418797	-0.0219461	0.00793026	0.0131919	-0.0352198	0.116189	-0.0351281
0.113333	0.0193818	0.0108083	-0.00990479	0.0715312	0.0074402	0.0418898	-0.0219442	0.00893866	0.0131882	-0.033215	0.119193	-0.0361392
0.115	0.0193747	0.00880613	-0.0099024	0.0755658	0.00345123	0.0429	-0.0179423	0.0109471	0.0181845	-0.0332102	0.114197	-0.0341503
0.116667	0.0253676	0.00880399	-0.00990001	0.0676004	0.00246227	0.0409102	-0.0209404	0.0109555	0.0121808	-0.0362053	0.117201	-0.0341614
0.118333	0.0213604	0.0108018	-0.00989763	0.072635	0.0024733	0.0409203	-0.0189386	0.00896386	0.0171771	-0.0342005	0.117205	-0.0391725
0.12	0.0223533	0.0127997	-0.00989524	0.0726697	0.00548433	0.0369305	-0.0199367	0.00897227	0.0141734	-0.0341957	0.114209	-0.0341835
0.121667	0.0213462	0.0137976	-0.00989285	0.0787043	0.00349537	0.0369407	-0.0199348	0.0129807	0.0141697	-0.0341908	0.114213	-0.0331946
0.123333	0.021339	0.0147954	-0.00989046	0.0727389	0.0035064	0.0399508	-0.0209329	0.0119891	0.013166	-0.034186	0.113217	-0.0322057
0.125	0.0193319	0.0147933	-0.00988807	0.0757735	0.00151744	0.037961	-0.017931	0.0129975	0.0121623	-0.0331812	0.109221	-0.0322168
0.126667	0.0213248	0.00979116	-0.0138857	0.0748081	0.00152847	0.0429712	-0.0179291	0.0110059	0.0121586	-0.0381763	0.109225	-0.0332279
0.128333	0.0213176	0.010789	-0.00888329	0.0748428	0.0045395	0.0399813	-0.0159272	0.0110143	0.0101549	-0.0311715	0.114229	-0.0312389
0.13	0.0223105	0.0127869	-0.0098809	0.0768774	0.000550538	0.0399915	-0.0159253	0.0100227	0.0101512	-0.0291666	0.106233	-0.03525
0.131667	0.0223034	0.0107847	-0.00987852	0.078912	0.00456157	0.0380017	-0.0149234	0.0110311	0.0131475	-0.0291618	0.109237	-0.0302611
0.133333	0.0192962	0.0107826	-0.0108761	0.0769466	0.00557261	0.0390118	-0.0129215	0.0120395	0.0151438	-0.024157	0.106241	-0.0302722
0.135	0.0212891	0.00578047	-0.0108737	0.0779812	0.00558364	0.035022	-0.0129196	0.00804788	0.0121401	-0.0241521	0.106245	-0.0302832
0.136667	0.024282	0.0107783	-0.00987135	0.0780159	0.00159467	0.0370322	-0.0169177	0.00805628	0.0131364	-0.0191473	0.105248	-0.0342943
0.138333	0.0212748	0.0117762	-0.012869	0.0780505	0.00160571	0.0370423	-0.0169158	0.0120647	0.0131327	-0.0131425	0.106252	-0.0283054
0.14	0.0212677	0.0127741	-0.0128666	0.0780851	0.00161674	0.0370525	-0.0149139	0.00507309	0.014129	-0.0131376	0.109256	-0.0343165
0.141667	0.0222606	0.0127719	-0.00786418	0.0791197	0.00362778	0.0380627	-0.015912	0.00908149	0.0111253	-0.0091328	0.10726	-0.0343276
0.143333	0.0232534	0.00976979	-0.0108618	0.0731544	0.00363881	0.0400728	-0.0159101	0.00608989	0.0101216	-0.011128	0.107264	-0.0313386
0.145	0.0162463	0.00976765	-0.00785941	0.073189	-0.00135016	0.035083	-0.0159082	0.00609829	0.0121179	-0.0131231	0.104268	-0.0333497
0.146667	0.0222392	0.0107655	-0.00585702	0.0732236	0.000660878	0.0350932	-0.0159063	0.00510669	0.0121142	-0.00911829	0.109272	-0.0323608
0.148333	0.022232	0.0137634	-0.00585463	0.0752582	-0.000328088	0.0371033	-0.0189044	0.00411509	0.0161105	-0.00911345	0.102276	-0.0353719
0.15	0.0202249	0.0137612	-0.00785224	0.0762928	0.000682947	0.0381135	-0.0169025	0.0061235	0.0131068	-0.00410861	0.10928	-0.0353829
0.151667	0.0212178	0.0107591	-0.00784985	0.0763275	0.000693981	0.0381236	-0.0169006	0.0031319	0.0141031	-0.00910378	0.109284	-0.032394
0.153333	0.0192106	0.00875696	-0.00584746	0.0763621	0.00370501	0.0391338	-0.0158988	0.0031403	0.0150994	-0.00309894	0.105288	-0.0354051
0.155	0.0232035	0.00975482	-0.00584508	0.0783967	0.00171605	0.039144	-0.0158969	0.0041487	0.0150957	0.0029059	0.108292	-0.0354162
0.156667	0.0231964	0.00675268	-0.00584269	0.0804313	0.00472708	0.0351541	-0.017895	0.0051571	0.018092	0.00291073	0.108296	-0.0364273
0.158333	0.0241892	0.00675055	-0.0038403	0.0774659	0.00573812	0.0361643	-0.0168931	0.00416551	0.0130883	0.00291557	0.1073	-0.0364383
0.16	0.0201821	0.0127484	-0.00783791	0.0765006	0.00574915	0.0381745	-0.0168912	0.00717391	0.0160846	0.0069204	0.107304	-0.0364494
0.161667	0.0241749	0.00774627	-0.00483552	0.0765352	0.00676018	0.0411846	-0.0198893	0.00718231	0.0140809	0.00292524	0.103308	-0.0394605
0.163333	0.0211678	0.0117441	-0.00383313	0.0805698	0.00277122	0.0411948	-0.0198874	0.00419071	0.0140772	0.0109301	0.104312	-0.0374716
0.165	0.0211607	0.007742	-0.00383074	0.0746044	0.00378225	0.036205	-0.0148855	0.000199112	0.0150735	0.0109349	0.103316	-0.0404826
0.166667	0.0191535	0.00773986	-0.00582835	0.078639	0.00579329	0.0392151	-0.0198836	0.00520751	0.0160698	0.00993975	0.0983197	-0.0404937
0.168333	0.0201464	0.00973772	-0.00382597	0.0716737	0.00580432	0.0402253	-0.0148817	0.00921592	0.0140661	0.0159446	0.0983237	-0.0425048
0.17	0.0201393	0.0107356	-0.00382358	0.0717083	0.00581535	0.0372355	-0.0168798	0.00922432	0.0180624	0.0139494	0.101328	-0.0425159
0.171667	0.0231321	0.00773344	-0.00682119	0.0727429	0.00782639	0.0372456	-0.0168779	0.00523272	0.0180587	0.0219543	0.102332	-0.041527
0.173333	0.023125	0.00773131	-0.0068188	0.0747775	0.00883742	0.0402558	-0.018876	0.00624112	0.016055	0.0219591	0.101336	-0.039538
0.175	0.0201179	0.00772917	-0.00281641	0.0738121	0.00384846	0.038266	-0.0208741	0.00324952	0.0120513	0.0219639	0.0993395	-0.0395491
0.176667	0.0221107	0.00472703	-0.00481402	0.0758468	0.00385949	0.0422761	-0.0138722	0.00425792	0.0170476	0.0209688	0.0993434	-0.0445602
0.178333	0.0211036	0.00772489	-0.00381163	0.0758814	0.000870525	0.0402863	-0.0128703	0.00426633	0.0160439	0.0239736	0.0993474	-0.0435713
0.18	0.0180965	0.00672276	-0.00480925	0.077916	0.00688156	0.0402965	-0.0128684	0.00327473	0.0160402	0.0159784	0.0993514	-0.0465823
0.181667	0.0180893	0.00772062	-0.00480686	0.0719506	0.00389259	0.0383066	-0.0168665	0.00528313	0.0140365	0.0159833	0.0993553	-0.0445934
0.183333	0.0210822	0.00771848	-0.00580447	0.0759852	0.00490363	0.0413168	-0.0158646	0.00329153	0.0180328	0.0169881	0.103359	-0.0446045
0.185	0.0200751	0.00871634	-0.00180208	0.0730199	0.00491466	0.042327	-0.0168627	0.0112999	0.0150291	0.0219929	0.103363	-0.0476156
0.186667	0.0170679	0.0117142	-0.00679969	0.0730545	0.00392569	0.0423371	-0.0188608	0.0113083	0.0120254	0.0179978	0.0993672	-0.0506267
0.188333	0.0120608	0.00571207	-0.0067973	0.0720891	0.00193673	0.0423473	-0.0188589	0.00531674	0.0120217	0.0230026	0.105371	-0.0446377
0.19	0.0120537	0.00470993	-0.00679491	0.0741237	0.00994776	0.0433574	-0.0148571	0.00332514	0.016018	0.0230075	0.102375	-0.0426488
0.191667	0.0160465	0.00470779	-0.00879252	0.0781583	0.0069588	0.0453676	-0.0178552	0.00433354	0.0150143	0.0210123	0.101379	-0.0426599
0.193333	0.0120394	0.00770566	-0.00879014	0.076193	0.00696983	0.0433778	-0.0148533	0.00534194	0.0140106	0.0180171	0.101383	-0.043671
0.195	0.0170323	0.00870352	-0.00878775	0.0762276	0.00298086	0.0433879	-0.0168514	0.00535034	0.0140069	0.016022	0.100387	-0.0456821
0.196667	0.0130251	0.00770138	-0.00878536	0.0732622	0.0039919	0.0433981	-0.0168495	0.00535874	0.0140032	0.0080268	0.100391	-0.0406931
0.198333	0.013018	0.00769924	-0.00878297	0.0782968	0.00500293	0.0434083	-0.0158476	0.00636715	0.0139995	0.00803164	0.0983949	-0.0417042
0.2	0.0150109	0.0076971	-0.00678058	0.0753314	0.00701397	0.0474184	-0.0178457	0.00137555	0.0179958	0.0140365	0.0963988	-0.0417153
0.201667	0.0130037	0.00969497	-0.00877819	0.0763661	0.007025	0.0434286	-0.0178438	0.00238395	0.0169921	0.00504131	0.0964028	-0.0427264
0.203333	0.0129966	0.00769283	-0.0077758	0.0764007	0.00603603	0.0484388	-0.0178419	0.00239235	0.0149884	0.00804615	0.100407	-0.0407374
0.205	0.0159895	0.00869069	-0.0107734	0.0764353	0.00404707	0.0484489	-0.01784	0.00340075	0.0149847	0.00705098	0.103411	-0.0437485
0.206667	0.0159823	0.00868855	-0.010771	0.0774699	0.0020581	0.0474591	-0.0178381	0.00540916	0.013981	0.00705582	0.101415	-0.0457596
0.208333	0.0129752	0.00868642	-0.00776864	0.0775046	0.00506914	0.0454693	-0.0168362	0.00441756	0.0169773	0.00606066	0.0984186	-0.0457707
0.21	0.0149681	0.00568428	-0.0107662	0.0715392	0.00508017	0.0464794	-0.0188343	0.00342596	0.0139736	0.00706549	0.0984226	-0.0377818
0.211667	0.0149609	0.00668214	-0.0107639	0.0715738	0.00509121	0.0484896	-0.0168324	0.00343436	0.0169699	0.0130703	0.0964266	-0.0457928
0.213333	0.0159538	0.00568	-0.00876147	0.0776084	0.00410224	0.0484998	-0.0168305	0.00344276	0.0169662	0.00507517	0.101431	-0.0398039
0.215	0.0159467	0.00967787	-0.00875908	0.080643	0.00611327	0.0465099	-0.0178286	0.00145116	0.0149625	0.00508	0.0964345	-0.039815
0.216667	0.0139395	0.00967573	-0.00675669	0.0786777	0.00512431	0.0475201	-0.0188267	0.00145957	0.0129588	0.00408484	0.0994384	-0.0398261
0.218333	0.0159324	0.00367359	-0.00575431	0.0797123	0.00513534	0.0465303	-0.0158248	0.00146797	0.0139551	0.00708967	0.0994424	-0.0388371
0.22	0.0139253	0.00767145	-0.00775192	0.0797469	0.00814638	0.0475404	-0.0168229	0.00147637	0.0199514	0.00209451	0.0954463	-0.0408482
0.221667	0.0159181	0.00866932	-0.00874953	0.0827815	0.00615741	0.0475506	-0.016821	0.00648477	0.0199477	0.00809935	0.10045	-0.0408593
0.223333	0.015911	0.00666718	-0.00874714	0.0788161	0.00516844	0.0485607	-0.0148191	0.00249317	0.016944	0.00810418	0.0944543	-0.0388704
0.225	0.0159038	0.00666504	-0.00674475	0.0788508	0.00417948	0.0495709	-0.0178172	0.00350157	0.0179403	0.00610902	0.0964582	-0.0388815
0.226667	0.0188967	0.0066629	-0.00874236	0.0828854	0.00419051	0.0455811	-0.0198154	0.00450998	0.0179366	0.0141139	0.0964622	-0.0438925
0.228333	0.0178896	0.00966076	-0.00873997	0.08292	0.00520155	0.0475912	-0.0168135	0.00451838	0.0189329	0.0121187	0.0974661	-0.0429036
0.23	0.0158824	0.00765863	-0.00773759	0.0819546	0.0102126	0.0476014	-0.0168116	0.00352678	0.0189292	0.0131235	0.10047	-0.0449147
0.231667	0.0158753	0.00365649	-0.0077352	0.0779892	0.00722361	0.0486116	-0.0198097	0.00553518	0.0189255	0.0131284	0.103474	-0.0439258
0.233333	0.0128682	0.00365435	-0.0107328	0.0770239	0.00923465	0.0476217	-0.0178078	0.00254358	0.0189218	0.0171332	0.102478	-0.0439368
0.235	0.020861	0.00665221	-0.00973042	0.0750585	0.00924568	0.0496319	-0.0168059	0.00455198	0.0199181	0.016138	0.102482	-0.0419479
0.236667	0.0168539	0.00665008	-0.010728	0.0750931	0.00525672	0.0466421	-0.022804	0.00456039	0.0159144	0.0201429	0.106486	-0.041959
0.238333	0.0148468	0.00864794	-0.0127256	0.0801277	0.0102677	0.0466522	-0.0228021	0.00456879	0.0159107	0.0201477	0.10649	-0.0439701
0.24	0.0148396	0.0106458	-0.0127233	0.0821623	0.0112788	0.0446624	-0.0168002	0.00257719	0.019907	0.0201525	0.106494	-0.0439812
0.241667	0.0158325	0.0106437	-0.0117209	0.079197	0.0102898	0.0446726	-0.0197983	0.00158559	0.0179033	0.0221574	0.109498	-0.0439922
0.243333	0.0108254	0.00664153	-0.0147185	0.0782316	0.0103009	0.0496827	-0.0197964	0.00459399	0.0208996	0.0231622	0.109502	-0.0380033
0.245	0.0168182	0.00563939	-0.0137161	0.0782662	0.00831189	0.0476929	-0.0217945	0.00460239	0.0208959	0.0191671	0.111506	-0.0440144
0.246667	0.0158111	0.00263725	-0.0157137	0.0813008	0.00932292	0.0477031	-0.0217926	0.0016108	0.0208922	0.0141719	0.10751	-0.0430255
0.248333	0.015804	0.00663511	-0.0157113	0.0823354	0.010334	0.0467132	-0.0147907	-0.000380802	0.0168885	0.0141767	0.107514	-0.0450365
0.25	0.0127968	0.00663298	-0.0117089	0.0793701	0.011345	0.0457234	-0.0177888	0.0036276	0.0178848	0.0121816	0.105518	-0.0450476
0.251667	0.0137897	0.00863084	-0.0177065	0.0794047	0.011356	0.0437336	-0.0217869	0.001636	0.0158811	0.0151864	0.105522	-0.0430587
0.253333	0.0137826	0.0066287	-0.0137041	0.0794393	0.0103671	0.0427437	-0.017785	0.0016444	0.0178774	0.0181912	0.105525	-0.0450698
0.255	0.0147754	0.00662656	-0.0147018	0.0744739	0.0103781	0.0427539	-0.0177831	0.00465281	0.0178737	0.0181961	0.110529	-0.0470809
0.256667	0.0147683	0.00762442	-0.0146994	0.0805085	0.0103891	0.0447641	-0.0237812	0.00266121	0.01787	0.0182009	0.109533	-0.0490919
0.258333	0.0157612	0.00762229	-0.010697	0.0815432	0.0144002	0.0427742	-0.0177793	0.00466961	0.0168663	0.0182057	0.106537	-0.049103
0.26	0.011754	0.00562015	-0.0156946	0.0745778	0.0144112	0.0437844	-0.0197774	0.00767801	0.0178626	0.0172106	0.106541	-0.0451141
0.261667	0.0157469	0.00761801	-0.0146922	0.0746124	0.0154222	0.0397945	-0.0217755	0.00768641	0.0158589	0.0172154	0.108545	-0.0481252
0.263333	0.0127398	0.00661587	-0.0146898	0.074647	0.0114333	0.0398047	-0.0217737	0.00169481	0.0158552	0.0192203	0.107549	-0.0471362
0.265	0.0127326	0.00861374	-0.0146874	0.0816816	0.0144443	0.0458149	-0.0197718	0.00370322	0.0158515	0.0192251	0.110553	-0.0481473
0.266667	0.0127255	0.0086116	-0.015685	0.0787163	0.0164553	0.041825	-0.0177699	0.00771162	0.0198478	0.0252299	0.105557	-0.0481584
0.268333	0.0107184	0.00960946	-0.0126826	0.0757509	0.0164664	0.0448352	-0.018768	0.00372002	0.0148441	0.0222348	0.105561	-0.0481695
0.27	0.0127112	0.00660732	-0.0136803	0.0757855	0.0154774	0.0408454	-0.0187661	0.00372842	0.0138404	0.0222396	0.109565	-0.0501806
0.271667	0.0147041	0.00860519	-0.0176779	0.0788201	0.0154884	0.0408555	-0.0187642	0.00473682	0.0138367	0.0232444	0.108569	-0.0511916
0.273333	0.014697	0.00460305	-0.0176755	0.0778548	0.0184995	0.0398657	-0.0197623	0.00674522	0.018833	0.0232493	0.105573	-0.0522027
0.275	0.0136898	0.00460091	-0.0146731	0.0798894	0.0155105	0.0398759	-0.0177604	0.00575363	0.0138293	0.0262541	0.107577	-0.0522138
0.276667	0.0136827	0.00359877	-0.0176707	0.076924	0.0155215	0.038886	-0.0177585	0.00176203	0.0188256	0.0222589	0.107581	-0.0492249
0.278333	0.0156756	0.00759664	-0.0136683	0.0769586	0.0145326	0.0388962	-0.0217566	0.00177043	0.0148219	0.0192638	0.108585	-0.050236
0.28	0.0136684	0.0105945	-0.0156659	0.0819932	0.0155436	0.0389064	-0.0217547	0.00277883	0.0148182	0.0182686	0.112589	-0.051247
0.281667	0.0136613	0.00759236	-0.0156635	0.0800279	0.0165546	0.0399165	-0.0177528	0.00278723	0.0148145	0.0182735	0.108593	-0.0522581
0.283333	0.0126542	0.00759022	-0.0116611	0.0820625	0.0165657	0.0389267	-0.0227509	0.00579563	0.0158108	0.0232783	0.104597	-0.0522692
0.285	0.013647	0.00958808	-0.0126588	0.0760971	0.0165767	0.0409369	-0.019749	0.00480404	0.0178071	0.0242831	0.104601	-0.0492803
0.286667	0.0156399	0.00258595	-0.0136564	0.0761317	0.0215877	0.037947	-0.0217471	0.00481244	0.0158034	0.028288	0.107605	-0.0502913
0.288333	0.0126327	0.00758381	-0.015654	0.0781663	0.0195988	0.0379572	-0.0217452	0.00582084	0.0157997	0.0302928	0.110609	-0.0483024
0.29	0.0126256	0.00558167	-0.0156516	0.075201	0.0226098	0.0389674	-0.0187433	0.00582924	0.013796	0.0302976	0.112613	-0.0493135
0.291667	0.0126185	0.00557953	-0.0136492	0.0772356	0.0196208	0.0369775	-0.0237414	0.00583764	0.0167923	0.0303025	0.110617	-0.0493246
0.293333	0.0166113	0.0125774	-0.0156468	0.0752702	0.0196319	0.0369877	-0.0187395	0.011846	0.0177886	0.0293073	0.11062	-0.0483357
0.295	0.0126042	0.00857526	-0.0146444	0.0753048	0.0186429	0.0379979	-0.0247376	0.0118544	0.0147849	0.0353121	0.114624	-0.0473467
0.296667	0.0145971	0.00657312	-0.015642	0.0773394	0.0206539	0.038008	-0.0247357	0.00686285	0.0147812	0.035317	0.115628	-0.0473578
0.298333	0.0145899	0.00757098	-0.0156396	0.0773741	0.020665	0.0360182	-0.0197338	0.0108713	0.0147775	0.0353218	0.113632	-0.0503689
0.3	0.0165828	0.00756885	-0.0136373	0.0784087	0.019676	0.0360283	-0.023732	0.00987965	0.0157738	0.0273267	0.112636	-0.05038
0.301667	0.0165757	0.00556671	-0.0126349	0.0764433	0.019687	0.0360385	-0.0237301	0.0108881	0.0157701	0.0333315	0.11264	-0.048391
0.303333	0.0105685	0.00856457	-0.0126325	0.0764779	0.0206981	0.0390487	-0.0237282	0.0108965	0.0157664	0.0273363	0.113644	-0.0454021
0.305	0.0145614	0.00856243	-0.0146301	0.0765125	0.0177091	0.0390588	-0.0237263	0.00990486	0.0157627	0.0273412	0.116648	-0.0484132
0.306667	0.0145543	0.0055603	-0.0146277	0.0725472	0.0207201	0.033069	-0.0227244	0.0119133	0.014759	0.027346	0.114652	-0.0484243
0.308333	0.0125471	0.00555816	-0.0126253	0.0725818	0.0177312	0.0340792	-0.0257225	0.0119217	0.0157553	0.0343508	0.111656	-0.0484354
0.31	0.01354	0.00855602	-0.0126229	0.0766164	0.0177422	0.0330893	-0.0217206	0.00893006	0.0157516	0.0313557	0.11166	-0.0444464
0.311667	0.0125329	0.00655388	-0.0156205	0.076651	0.0177532	0.0340995	-0.0247187	0.00893846	0.0167479	0.0293605	0.112664	-0.0464575
0.313333	0.0145257	0.00855174	-0.0146182	0.0756856	0.0157643	0.0341097	-0.0247168	0.0119469	0.0167442	0.0253653	0.107668	-0.0464686
0.315	0.0145186	0.00654961	-0.0146158	0.0717203	0.0207753	0.0341198	-0.0217149	0.0109553	0.0137405	0.0253702	0.112672	-0.0444797
0.316667	0.0145115	0.00654747	-0.0166134	0.0697549	0.0147863	0.03813	-0.023713	0.0119637	0.0167368	0.025375	0.109676	-0.0444907
0.318333	0.0135043	0.00654533	-0.014611	0.0757895	0.0147974	0.0371402	-0.0207111	0.00997207	0.0187331	0.0293799	0.10968	-0.0465018
0.32	0.0114972	0.00354319	-0.0176086	0.0758241	0.0158084	0.0351503	-0.0207092	0.00998047	0.0147294	0.0253847	0.112684	-0.0475129
0.321667	0.0124901	0.0135411	-0.0156062	0.0748587	0.0148194	0.0351605	-0.0207073	0.0119889	0.0147257	0.0233895	0.112688	-0.047524
0.323333	0.0124829	0.0105389	-0.0156038	0.0708934	0.0178305	0.0371707	-0.0197054	0.0119973	0.016722	0.0233944	0.111692	-0.0485351
0.325	0.0144758	0.0105368	-0.0176014	0.072928	0.0208415	0.0301808	-0.0207035	0.0130057	0.0207183	0.0243992	0.113696	-0.0485461
0.326667	0.00946866	0.00853464	-0.014599	0.0749626	0.0208526	0.036191	-0.0177016	0.0120141	0.0147146	0.028404	0.1137	-0.0505572
0.328333	0.0114615	0.00553251	-0.0155967	0.0749972	0.0168636	0.0332012	-0.0176997	0.0120225	0.0157109	0.0224089	0.109704	-0.0495683
0.33	0.0114544	0.00553037	-0.0155943	0.0770318	0.0198746	0.0332113	-0.0176978	0.0150309	0.0157072	0.0264137	0.113708	-0.0505794
0.331667	0.0114473	0.00652823	-0.0155919	0.0730665	0.0138857	0.0322215	-0.0206959	0.0120393	0.0167035	0.0264185	0.111711	-0.0485904
0.333333	0.0114401	0.00652609	-0.0175895	0.0701011	0.0158967	0.0342316	-0.018694	0.0120477	0.0126998	0.0284234	0.111715	-0.0486015
0.335	0.014433	0.00452395	-0.0165871	0.0751357	0.0159077	0.0342418	-0.0176921	0.0100561	0.0186961	0.0314282	0.111719	-0.0516126
0.336667	0.0124259	0.00552182	-0.0155847	0.0751703	0.0189188	0.037252	-0.0176903	0.0100645	0.0156924	0.0284331	0.110723	-0.0506237
0.338333	0.0114187	0.00851968	-0.0175823	0.075205	0.0179298	0.0372621	-0.0176884	0.0120729	0.0156887	0.0334379	0.112727	-0.0556348
0.34	0.0114116	0.0105175	-0.0175799	0.0712396	0.0149408	0.0322723	-0.0166865	0.0110813	0.017685	0.0334427	0.111731	-0.0536458
0.341667	0.0124045	0.0105154	-0.0165775	0.0762742	0.0139519	0.0322825	-0.0216846	0.0110897	0.0156813	0.0344476	0.111735	-0.0536569
0.343333	0.0123973	0.00751327	-0.0155752	0.0723088	0.0139629	0.0322926	-0.0136827	0.0110981	0.0166776	0.0374524	0.111739	-0.046668
0.345	0.0143902	0.00651113	-0.0125728	0.0723434	0.0139739	0.0323028	-0.0206808	0.0111065	0.0186739	0.0354572	0.109743	-0.0506791
0.346667	0.0123831	0.00550899	-0.0105704	0.0713781	0.011985	0.032313	-0.0206789	0.0151149	0.0186702	0.0414621	0.113747	-0.0526902
0.348333	0.0123759	0.0105069	-0.010568	0.0734127	0.016996	0.0323231	-0.020677	0.0131233	0.0156665	0.0414669	0.110751	-0.0497012
0.35	0.0153688	0.0105047	-0.0125656	0.0674473	0.013007	0.0303333	-0.0186751	0.0131317	0.0156628	0.0424717	0.114755	-0.0497123
0.351667	0.0153617	0.00750258	-0.0155632	0.0744819	0.0130181	0.0343435	-0.0186732	0.0121401	0.0176591	0.0504766	0.114759	-0.0447234
0.353333	0.0183545	0.00850044	-0.0135608	0.0745165	0.0160291	0.0323536	-0.0186713	0.0121485	0.0196554	0.0474814	0.114763	-0.0477345
0.355	0.0173474	0.0124983	-0.0125584	0.0695512	0.0130401	0.0323638	-0.0186694	0.0131569	0.0196517	0.0554863	0.114767	-0.0467455
0.356667	0.0173402	0.00649617	-0.012556	0.0685858	0.0130512	0.031374	-0.0166675	0.00916531	0.016648	0.0554911	0.113771	-0.0467566
0.358333	0.0143331	0.00649403	-0.0115537	0.0766204	0.0130622	0.0323841	-0.0176656	0.0141737	0.0176443	0.0494959	0.109775	-0.0467677
0.36	0.020326	0.00949189	-0.0125513	0.076655	0.0130732	0.0313943	-0.0166637	0.00818211	0.0156406	0.0535008	0.109779	-0.0447788
0.361667	0.0183188	0.00648975	-0.0125489	0.0766896	0.0150843	0.0314045	-0.0206618	0.00819052	0.0176369	0.0515056	0.110783	-0.0447899
0.363333	0.0173117	0.00948761	-0.0135465	0.0777243	0.0070953	0.0314146	-0.0206599	0.0131989	0.0176332	0.0575104	0.110787	-0.0408009
0.365	0.0173046	0.00948548	-0.0135441	0.0797589	0.00710633	0.0304248	-0.017658	0.0112073	0.0156295	0.0575153	0.108791	-0.042812
0.366667	0.0172974	0.00948334	-0.00954171	0.0757935	0.00911737	0.030435	-0.0166561	0.00921572	0.0126258	0.0505201	0.109795	-0.0428231
0.368333	0.0172903	0.0094812	-0.0115393	0.0778281	0.0091284	0.0264451	-0.0156542	0.00822412	0.0166221	0.0505249	0.109799	-0.0458342
0.37	0.0202832	0.0104791	-0.0145369	0.0778627	0.0101394	0.0274553	-0.0176523	0.00823252	0.0126184	0.0525298	0.111803	-0.0448452
0.371667	0.018276	0.00947693	-0.0125345	0.0818974	0.00715047	0.0274654	-0.0176504	0.0122409	0.0126147	0.0475346	0.111806	-0.0438563
0.373333	0.0182689	0.00947479	-0.0125322	0.077932	0.0121615	0.0294756	-0.0206486	0.0102493	0.010611	0.0475394	0.10781	-0.0438674
0.375	0.0202618	0.00947265	-0.00952977	0.0789666	0.0111725	0.0274858	-0.0206467	0.00825773	0.0126073	0.0465443	0.103814	-0.0438785
0.376667	0.0182546	0.00747051	-0.0105274	0.0780012	0.0111836	0.0274959	-0.0216448	0.0122661	0.0116036	0.0425491	0.103818	-0.0448896
0.378333	0.0182475	0.0154684	-0.00952499	0.0780358	0.00719461	0.0255061	-0.0176429	0.0122745	0.0105999	0.044554	0.103822	-0.0439006
0.38	0.0192404	0.00846624	-0.0125226	0.0750705	0.00920564	0.0255163	-0.017641	0.0152829	0.0105962	0.0375588	0.104826	-0.0449117
0.381667	0.0192332	0.0084641	-0.0125202	0.0831051	0.00921667	0.0235264	-0.0166391	0.0122913	0.0125925	0.0375636	0.10483	-0.0459228
0.383333	0.0132261	0.00846196	-0.00451783	0.0821397	0.0132277	0.0295366	-0.0216372	0.0102997	0.00958885	0.0325685	0.100834	-0.0459339
0.385	0.020219	0.00845983	-0.00851544	0.0831743	0.0132387	0.0245468	-0.0176353	0.00830814	0.0135851	0.0295733	0.100838	-0.0419449
0.386667	0.0192118	0.00945769	-0.00651305	0.0832089	0.00924978	0.0285569	-0.0156334	0.00831654	0.00858145	0.0265781	0.100842	-0.046956
0.388333	0.0202047	0.00745555	-0.00951066	0.0792436	0.0152608	0.0285671	-0.0156315	0.0103249	0.00857775	0.013583	0.102846	-0.0409671
0.39	0.0201976	0.00545341	-0.00950827	0.0812782	0.0132718	0.0245773	-0.0236296	0.00433335	0.00857405	0.0135878	0.09885	-0.0449782
0.391667	0.0191904	0.00545127	-0.00550588	0.0833128	0.00928288	0.0265874	-0.0136277	0.0103417	0.00957035	0.0145926	0.098854	-0.0449893
0.393333	0.0241833	0.00644914	-0.0065035	0.0863474	0.00929391	0.0265976	-0.0186258	0.00635015	0.00856665	0.00759749	0.0988579	-0.0450003
0.395	0.0211762	0.006447	-0.00950111	0.086382	0.0123049	0.0286078	-0.0196239	0.00635855	0.00656295	0.00660232	0.101862	-0.0430114
0.396667	0.024169	0.00244486	-0.0104987	0.0804167	0.014316	0.0286179	-0.019622	0.00936695	0.00655925	0.00660716	0.0998658	-0.0420225
0.398333	0.0241619	0.00444272	-0.0104963	0.0834513	0.00932701	0.0256281	-0.0166201	0.00937535	0.00755555	0.00661199	0.0968698	-0.0400336
0.4	0.0261548	0.00444059	-0.00449394	0.0824859	0.010338	0.0246383	-0.0176182	0.0133838	0.00855185	0.00161683	0.101874	-0.0400446
0.401667	0.0231476	0.00843845	-0.00749155	0.0805205	0.0103491	0.0246484	-0.0146163	0.0193922	0.00854815	0.000621667	0.101878	-0.0410557
0.403333	0.0241405	0.00643631	-0.00848916	0.0805552	0.0153601	0.0276586	-0.0196144	0.0194006	0.00654445	0.0056265	0.0958817	-0.0420668
0.405	0.0221334	0.0104342	-0.00348678	0.0855898	0.0143712	0.0276688	-0.0196125	0.014409	0.00654075	0.0106313	0.103886	-0.0460779
0.406667	0.0221262	0.00743204	-0.00348439	0.0846244	0.0103822	0.0236789	-0.0176106	0.0104174	0.00653705	0.0106362	0.10089	-0.042089
0.408333	0.0261191	0.0074299	-0.006482	0.085659	0.0163932	0.0256891	-0.0156087	0.00642576	0.00653335	0.00364101	0.100894	-0.0421
0.41	0.023112	0.00642776	-0.00847961	0.0906936	0.0164043	0.0246992	-0.0196069	-0.00456583	0.0105297	0.0116458	0.100897	-0.0371111
0.411667	0.0241048	0.00642562	-0.00347722	0.0907283	0.0134153	0.0247094	-0.020605	-0.00455743	0.013526	0.0156507	0.0999014	-0.0421222
0.413333	0.0250977	0.00742349	-0.00247483	0.0857629	0.0134263	0.0247196	-0.0206031	-0.00754903	0.0135223	0.0156555	0.0989054	-0.0401333
0.415	0.0250906	0.0104213	-0.00247244	0.0867975	0.0144374	0.0267297	-0.0196012	-0.0105406	0.00751856	0.0156604	0.0989094	-0.0431443
0.416667	0.0250834	0.0104192	-0.00347005	0.0898321	0.0164484	0.0247399	-0.0225993	-0.00853223	0.0115149	0.0216652	0.0949133	-0.0431554
0.418333	0.0230763	0.0114171	-0.00546767	0.0908667	0.0164594	0.0237501	-0.0185974	-0.00852383	0.00951116	0.02267	0.0949173	-0.0431665
0.42	0.0230691	0.00941493	-0.00446528	0.0909014	0.0154705	0.0257602	-0.0165955	-0.00851542	0.00950746	0.0326749	0.0979212	-0.0411776
0.421667	0.020062	0.0064128	-0.00446289	0.087936	0.0154815	0.0257704	-0.0165936	-0.00850702	0.00950376	0.0276797	0.0959252	-0.0411887
0.423333	0.0200549	0.00841066	-0.0044605	0.0889706	0.0154925	0.0257806	-0.0155917	-0.00749862	0.0115001	0.0276845	0.0969291	-0.0371997
0.425	0.0270477	0.00840852	-0.00645811	0.0930052	0.0135036	0.0227907	-0.0205898	-0.00549022	0.0114964	0.0286894	0.0949331	-0.0372108
0.426667	0.0250406	0.00840638	-0.00245572	0.0910398	0.0135146	0.0248009	-0.0205879	0.000518183	0.00849266	0.0226942	0.0949371	-0.0372219
0.428333	0.0270335	0.00740425	-0.00245333	0.0910745	0.0145256	0.0208111	-0.016586	0.000526585	0.010489	0.029699	0.093941	-0.038233
0.43	0.0260263	0.00540211	-0.00545095	0.0861091	0.0165367	0.0208212	-0.0165841	-0.000465013	0.0104853	0.0227039	0.094945	-0.0382441
0.431667	0.0260192	0.00739997	-0.00544856	0.0941437	0.0175477	0.0268314	-0.0225822	0.000543388	0.00748156	0.0227087	0.0939489	-0.0362551
0.433333	0.0250121	0.00739783	-0.00644617	0.0871783	0.0175587	0.0218416	-0.0205803	0.00055179	0.00947786	0.0187136	0.0929529	-0.0362662
0.435	0.0240049	0.0093957	-0.00444378	0.0912129	0.0175698	0.0218517	-0.0225784	0.00456019	0.00647416	0.0207184	0.0929568	-0.0362773
0.436667	0.0249978	0.0123936	-0.00644139	0.0912476	0.0165808	0.0228619	-0.0185765	0.00456859	0.0104705	0.0167232	0.0939608	-0.0402884
0.438333	0.0259907	0.0113914	-0.003439	0.0922822	0.0205918	0.0228721	-0.0185746	0.006577	0.0104668	0.0177281	0.0949648	-0.0382994
0.44	0.0259835	0.0103893	-0.00343661	0.0883168	0.0146029	0.0188822	-0.0205727	0.0065854	0.0104631	0.0177329	0.0909687	-0.0403105
0.441667	0.0259764	0.0103871	-0.00243422	0.0883514	0.0146139	0.0238924	-0.0175708	0.0085938	0.0124594	0.0107377	0.0949727	-0.0403216
0.443333	0.0249693	0.012385	-0.00743184	0.088386	0.0146249	0.0209025	-0.0195689	0.0096022	0.0124557	0.0157426	0.0949766	-0.0333327
0.445	0.0229621	0.0103829	-0.00642945	0.0884207	0.016636	0.0219127	-0.020567	0.0096106	0.011452	0.00774741	0.0859806	-0.0373438
0.446667	0.023955	0.0123807	-0.00542706	0.0834553	0.017647	0.0219229	-0.0205652	0.007619	0.0114483	0.00675225	0.0899846	-0.0403548
0.448333	0.0239479	0.0113786	-0.00542467	0.0854899	0.016658	0.020933	-0.0205633	0.0146274	0.00644456	0.00675708	0.0949885	-0.0363659
0.45	0.0259407	0.0113765	-0.00442228	0.0835245	0.0186691	0.0189432	-0.0205614	0.00863581	0.00944086	0.00676192	0.0929925	-0.036377
0.451667	0.0229336	0.0163743	-0.00741989	0.0845591	0.0186801	0.0249534	-0.0205595	0.00964421	0.0104372	0.00876676	0.0929964	-0.0333881
0.453333	0.0249265	0.0133722	-0.0084175	0.0845938	0.0186911	0.0209635	-0.0225576	0.00965261	0.00743346	0.00477159	0.0920004	-0.0363991
0.455	0.0239193	0.01637	-0.00741512	0.0876284	0.0147022	0.0209737	-0.0225557	0.00966101	0.00742976	0.00477643	0.0950043	-0.0324102
0.456667	0.0239122	0.0143679	-0.00741273	0.088663	0.0167132	0.0199839	-0.0155538	0.00666941	0.0134261	0.00478126	0.0910083	-0.0354213
0.458333	0.0249051	0.0143658	-0.00841034	0.0816976	0.0167242	0.019994	-0.0205519	0.00467782	0.0104224	0.0017861	0.0880123	-0.0354324
0.46	0.0248979	0.0153636	-0.00940795	0.0787322	0.0167353	0.0220042	-0.01855	0.00768622	0.00941866	-0.00120906	0.0880162	-0.0404435
0.461667	0.0288908	0.0163615	-0.00840556	0.0787669	0.0167463	0.0200144	-0.0195481	0.00769462	0.010415	0.00279577	0.0900202	-0.0384545
0.463333	0.0258837	0.0153594	-0.0144032	0.0818015	0.0167573	0.0200245	-0.0195462	0.00770302	0.0104113	-0.00419939	0.0920241	-0.0374656
0.465	0.0258765	0.0123572	-0.0144008	0.0838361	0.0197684	0.0190347	-0.0215443	0.0127114	0.0104076	-0.00419455	0.0910281	-0.0364767
0.466667	0.0268694	0.0123551	-0.00739839	0.0818707	0.0197794	0.0210449	-0.0195424	0.00771982	0.0114039	-0.00618972	0.090032	-0.0364878
0.468333	0.0228623	0.0123529	-0.012396	0.0839054	0.0197904	0.020055	-0.0225405	0.00672823	0.0104002	-0.00618488	0.090036	-0.0394988
0.47	0.0258551	0.0123508	-0.00939362	0.08394	0.0178015	0.0200652	-0.0165386	0.00673663	0.00639647	-0.00318004	0.08804	-0.0355099
0.471667	0.024848	0.0163487	-0.0123912	0.0859746	0.0208125	0.0200754	-0.0165367	0.00974503	0.00639277	-0.00417521	0.0880439	-0.036521
0.473333	0.0248409	0.0143465	-0.0123888	0.0870092	0.0178235	0.0180855	-0.0165348	0.0137534	0.0103891	-0.00417037	0.0920479	-0.0395321
0.475	0.0258337	0.0143444	-0.0103865	0.0860438	0.0188346	0.0190957	-0.0165329	0.00876183	0.00838537	-0.00816554	0.0890518	-0.0395432
0.476667	0.0238266	0.0123423	-0.0103841	0.0860785	0.0188456	0.0191059	-0.014531	0.00877024	0.0123817	-0.0101607	0.0890558	-0.0335542
0.478333	0.0228195	0.0133401	-0.0113817	0.0861131	0.0198566	0.017116	-0.0155291	0.00877864	0.015378	-0.0121559	0.0860597	-0.0335653
0.48	0.0238123	0.012338	-0.0113793	0.0821477	0.0178677	0.0171262	-0.0155272	0.011787	0.0153743	-0.011151	0.0880637	-0.0355764
0.481667	0.0238052	0.00933584	-0.0113769	0.0881823	0.0208787	0.0211363	-0.0145253	0.00979544	0.0113706	-0.0111462	0.0880677	-0.0355875
0.483333	0.0247981	0.0093337	-0.0113745	0.0812169	0.0158897	0.0211465	-0.0135235	0.0108038	0.0143669	-0.0161414	0.0880716	-0.0355985
0.485	0.0267909	0.0103316	-0.0103721	0.0812516	0.0159008	0.0211567	-0.0115216	0.0128122	0.0103632	-0.0151365	0.0880756	-0.0336096
0.486667	0.0297838	0.00932943	-0.0113697	0.0812862	0.0149118	0.0201668	-0.0135197	0.0128206	0.0103595	-0.0241317	0.0830795	-0.0366207
0.488333	0.0287766	0.0113273	-0.00936734	0.0833208	0.0209229	0.020177	-0.0135178	0.014829	0.0103558	-0.0311268	0.0860835	-0.0386318
0.49	0.0287695	0.00832515	-0.00936495	0.0803554	0.0189339	0.0201872	-0.0115159	0.00883745	0.0143521	-0.031122	0.0820874	-0.0356429
0.491667	0.0237624	0.00832302	-0.0123626	0.07939	0.0169449	0.0221973	-0.017514	0.0158459	0.0133484	-0.0261172	0.0820914	-0.0356539
0.493333	0.0277552	0.00632088	-0.0103602	0.0824247	0.016956	0.0182075	-0.0165121	0.0108543	0.0113447	-0.0301123	0.0820954	-0.036665
0.495	0.0277481	0.00831874	-0.0123578	0.0824593	0.014967	0.0202177	-0.0125102	0.0108627	0.012341	-0.0371075	0.0820993	-0.0336761
0.496667	0.028741	0.0063166	-0.0113554	0.0814939	0.015978	0.0202278	-0.0125083	0.0118711	0.0123373	-0.0351027	0.0861033	-0.0316872
0.498333	0.0287338	0.00531446	-0.011353	0.0805285	0.0129891	0.018238	-0.0135064	0.0138795	0.0113336	-0.0350978	0.0831072	-0.0336983
0.5	0.0267267	0.00531233	-0.0123506	0.0805631	0.0110001	0.0172482	-0.0155045	0.00988786	0.0113299	-0.032093	0.0851112	-0.0337093
0.501667	0.0297196	0.00431019	-0.00934823	0.0775978	0.0110111	0.0172583	-0.0165026	0.00589626	0.0163262	-0.0360882	0.0851151	-0.0347204
0.503333	0.0277124	0.00730805	-0.0123458	0.0776324	0.0130222	0.0212685	-0.0135007	0.00590466	0.0143225	-0.0340833	0.0861191	-0.0357315
0.505	0.0287053	0.00830591	-0.0123435	0.077667	0.0130332	0.0212787	-0.0134988	0.0109131	0.0143188	-0.0380785	0.0861231	-0.0327426
0.506667	0.0286982	0.00730378	-0.0123411	0.0767016	0.0130442	0.0202888	-0.0164969	0.00492147	0.0143151	-0.0380736	0.085127	-0.0297536
0.508333	0.025691	0.00730164	-0.00733868	0.0737362	0.0110553	0.019299	-0.014495	0.00692987	0.0143114	-0.0310688	0.085131	-0.0297647
0.51	0.0296839	0.0042995	-0.00933629	0.0757709	0.0110663	0.0153092	-0.0184931	0.00393827	0.0123077	-0.041064	0.0851349	-0.0317758
0.511667	0.0226768	0.00129736	-0.0093339	0.0758055	0.0110773	0.0143193	-0.0194912	0.00394667	0.012304	-0.0300591	0.0861389	-0.0327869
0.513333	0.0246696	0.00729523	-0.00533151	0.0708401	0.0130884	0.0143295	-0.0194893	0.0129551	0.0123003	-0.0250543	0.0871428	-0.030798
0.515	0.0246625	0.00129309	-0.00532912	0.0738747	0.0090994	0.0183397	-0.0154874	0.00596347	0.0172966	-0.0250495	0.0851468	-0.030809
0.516667	0.0276554	0.00129095	-0.00732674	0.0679093	0.00811043	0.0143498	-0.0164855	0.00997188	0.0132929	-0.0270446	0.0871508	-0.0308201
0.518333	0.0236482	0.00328881	-0.00932435	0.071944	0.00812146	0.01836	-0.0154836	0.00598028	0.0172892	-0.0200398	0.0871547	-0.0328312
0.52	0.0256411	0.00728668	-0.00832196	0.0719786	0.0091325	0.0183701	-0.0154818	0.00598868	0.0152855	-0.022035	0.0851587	-0.0288423
0.521667	0.023634	0.00428454	-0.00731957	0.0690132	0.00914353	0.0183803	-0.0154799	0.00499708	0.0152818	-0.0250301	0.0881626	-0.0378533
0.523333	0.0236268	0.0002824	-0.00731718	0.0700478	0.00815457	0.0163905	-0.021478	0.00700548	0.0132781	-0.0250253	0.0841666	-0.0328644
0.525	0.0226197	0.000280262	-0.00831479	0.0660824	0.0101656	0.0154006	-0.0184761	0.00901389	0.0172744	-0.0280204	0.0921706	-0.0328755
0.526667	0.0246126	0.00527812	-0.0083124	0.0681171	0.0101766	0.0154108	-0.0194742	0.00602229	0.0132707	-0.0380156	0.0921745	-0.0288866
0.528333	0.0226054	-0.00172401	-0.00731001	0.0681517	0.00818767	0.019421	-0.0144723	0.00603069	0.010267	-0.0320108	0.0881785	-0.0308977
0.53	0.0235983	0.00227385	-0.00930763	0.0671863	0.0091987	0.0194311	-0.0144704	0.00803909	0.0102633	-0.0350059	0.0931824	-0.0339087
0.531667	0.0235912	-0.00272829	-0.00930524	0.0682209	0.00720974	0.0154413	-0.0184685	0.00904749	0.0172596	-0.0350011	0.0871864	-0.0339198
0.533333	0.021584	-0.00273043	-0.00530285	0.0652556	0.00822077	0.0184515	-0.0184666	0.00905589	0.0152559	-0.0379963	0.0921903	-0.0339309
0.535	0.0195769	0.00526744	-0.00630046	0.0662902	0.0082318	0.0194616	-0.0174647	0.0080643	0.0132522	-0.0429914	0.0921943	-0.032942
0.536667	0.0205698	0.0022653	-0.00729807	0.0663248	0.00524284	0.0124718	-0.0214628	0.0080727	0.0142485	-0.0369866	0.100198	-0.034953
0.538333	0.0205626	0.00326316	-0.00729568	0.0623594	0.0112539	0.012482	-0.0214609	0.0110811	0.0142448	-0.0449818	0.0922022	-0.0349641
0.54	0.0205555	0.00426102	-0.00729329	0.066394	0.00626491	0.0174921	-0.018459	0.0090895	0.0132411	-0.0449769	0.103206	-0.0329752
0.541667	0.0225484	0.00425889	-0.00829091	0.0634287	0.0122759	0.0145023	-0.0194571	0.0100979	0.0122374	-0.0399721	0.10021	-0.0329863
0.543333	0.0235412	-0.000743252	-0.00828852	0.0654633	0.012287	0.0155125	-0.0164552	0.0131063	0.0122337	-0.0449672	0.100214	-0.0289974
0.545	0.0205341	0.00525461	-0.0102861	0.0654979	0.010298	0.0175226	-0.0174533	0.0131147	0.01923	-0.0419624	0.099218	-0.0310084
0.546667	0.022527	0.00325247	-0.00928374	0.0675325	0.00630904	0.0175328	-0.0174514	0.0101231	0.0192263	-0.0429576	0.103222	-0.0280195
0.548333	0.0225198	0.00525034	-0.00928135	0.0695671	0.00932008	0.012543	-0.0124495	0.0141315	0.0152226	-0.0429527	0.106226	-0.0310306
0.55	0.0225127	0.0052482	-0.00527896	0.0676018	0.0113311	0.0165531	-0.0184476	0.0111399	0.0152189	-0.0339479	0.10523	-0.0310417
0.551667	0.0195055	0.00024606	-0.00727657	0.0686364	0.0113421	0.0155633	-0.0174457	0.0121483	0.00921518	-0.0389431	0.105234	-0.0290527
0.553333	0.0204984	-0.000756078	-0.00827418	0.068671	0.00835318	0.0155734	-0.0154438	0.0121567	0.00921148	-0.0299382	0.109238	-0.0280638
0.555	0.0204913	0.00124178	-0.0082718	0.0687056	0.0103642	0.0155836	-0.0154419	0.0131651	0.00920778	-0.0239334	0.109242	-0.0310749
0.556667	0.0204841	0.000239647	-0.00826941	0.0697402	0.0123752	0.0175938	-0.0144401	0.0141735	0.0102041	-0.0239286	0.110246	-0.031086
0.558333	0.024477	0.000237509	-0.010267	0.0707749	0.0123863	0.0116039	-0.0174382	0.0151819	0.0102004	-0.0249237	0.11125	-0.0310971
0.56	0.0234699	0.00323537	-0.00526463	0.0678095	0.0123973	0.0176141	-0.0174363	0.0151903	0.0131967	-0.0239189	0.111254	-0.0291081
0.561667	0.0214627	-0.00176677	-0.00926224	0.0678441	0.0134083	0.0176243	-0.0174344	0.0151987	0.012193	-0.021914	0.110258	-0.0281192
0.563333	0.0234556	-0.0017689	-0.0102599	0.0698787	0.0154194	0.0176344	-0.0174325	0.0122071	0.0121893	-0.0229092	0.111262	-0.0291303
0.565	0.0234485	0.00122896	-0.0102575	0.0749133	0.0104304	0.0136446	-0.0164306	0.0142155	0.00918558	-0.0229044	0.110266	-0.0311414
0.566667	0.0224413	0.00122682	-0.0112551	0.073948	0.0124415	0.0176548	-0.0184287	0.0152239	0.0111819	-0.0228995	0.109269	-0.0311524
0.568333	0.0224342	0.00122468	-0.0102527	0.0709826	0.0124525	0.0186649	-0.0134268	0.0142323	0.00717818	-0.0258947	0.109273	-0.0261635
0.57	0.0204271	0.00422255	-0.0142503	0.0710172	0.00846352	0.0156751	-0.0154249	0.0142407	0.00917448	-0.0248899	0.109277	-0.0251746
0.571667	0.0254199	0.00122041	-0.00824791	0.0740518	0.00947455	0.0156853	-0.015423	0.00924913	0.00917078	-0.018885	0.107281	-0.0261857
0.573333	0.0254128	-0.00178173	-0.00824552	0.0720864	0.0104856	0.0166954	-0.0134211	0.0142575	0.0131671	-0.0188802	0.109285	-0.0261968
0.575	0.0254057	-0.00178387	-0.0142431	0.0731211	0.00849662	0.0197056	-0.0114192	0.0102659	0.00616339	-0.0128754	0.108289	-0.0262078
0.576667	0.0233985	0.003214	-0.0122407	0.0741557	0.00850765	0.0157158	-0.0154173	0.0112743	0.0121597	-0.0128705	0.108293	-0.0282189
0.578333	0.0223914	0.00121186	-0.00823835	0.0741903	0.00851869	0.0167259	-0.0134154	0.0112827	0.014156	-0.00586569	0.111297	-0.02523
0.58	0.0263843	-0.00079028	-0.011236	0.0742249	0.00752972	0.0167361	-0.0134135	0.0112911	0.0141523	-0.00586085	0.112301	-0.0272411
0.581667	0.0263771	0.00220758	-0.0112336	0.0742595	0.0135408	0.0187463	-0.0114116	0.00829954	0.0121486	-0.00585601	0.109305	-0.0272522
0.583333	0.02437	0.00220544	-0.00923119	0.0732942	0.0125518	0.0177564	-0.0144097	0.0103079	0.0161449	-0.00185118	0.109309	-0.0272632
0.585	0.0223629	0.00320331	-0.0112288	0.0743288	0.0125628	0.0197666	-0.0114078	0.00931635	0.0101412	0.00215366	0.109313	-0.0302743
0.586667	0.0253557	-0.00379883	-0.0122264	0.0743634	0.0105739	0.0187768	-0.0144059	0.00932475	0.0121375	0.000158496	0.112317	-0.0282854
0.588333	0.0233486	0.00419903	-0.013224	0.075398	0.0105849	0.0187869	-0.014404	0.00833315	0.0121338	0.00616333	0.113321	-0.0272965
0.59	0.0233415	0.00219689	-0.0132216	0.0744326	0.0125959	0.0187971	-0.0134021	0.0123416	0.0151301	0.00616817	0.112325	-0.0263075
0.591667	0.0223343	0.00219476	-0.0102192	0.0774673	0.00960696	0.0188072	-0.0164002	0.01035	0.0131264	0.009173	0.113329	-0.0263186
0.593333	0.0263272	-0.00180738	-0.0112169	0.0805019	0.00961799	0.0208174	-0.0143984	0.0113584	0.0141227	0.0141778	0.113333	-0.0233297
0.595	0.0203201	0.00119048	-0.0122145	0.0805365	0.013629	0.0178276	-0.0153965	0.0113668	0.013119	0.0171827	0.110337	-0.0253408
0.596667	0.0263129	-0.00181166	-0.0152121	0.0735711	0.0126401	0.0178377	-0.0153946	0.00837516	0.0131153	0.0201875	0.115341	-0.0283519
0.598333	0.0263058	-0.00281379	-0.0152097	0.0766058	0.0136511	0.0178479	-0.0183927	0.0123836	0.0131116	0.0201923	0.118345	-0.0253629
0.6	0.0242987	-0.00281593	-0.0102073	0.0726404	0.0116621	0.0228581	-0.0133908	0.00739196	0.0141079	0.0261972	0.120349	-0.025374
0.601667	0.0212915	-0.00381807	-0.0142049	0.074675	0.0116732	0.0198682	-0.0133889	0.0114004	0.0101042	0.022202	0.120353	-0.0243851
0.603333	0.0202844	0.000179793	-0.0112025	0.0747096	0.0136842	0.0208784	-0.015387	0.0114088	0.0111005	0.0222069	0.121357	-0.0223962
0.605	0.0172773	-0.00482235	-0.0122001	0.0737442	0.0106952	0.0208886	-0.0153851	0.00841717	0.0110968	0.0182117	0.118361	-0.0234072
0.606667	0.0172701	-0.00182448	-0.0121977	0.0717789	0.0127063	0.0238987	-0.0153832	0.0104256	0.0150931	0.0182165	0.118364	-0.0274183
0.608333	0.016263	-0.00182662	-0.0111954	0.0748135	0.0127173	0.0209089	-0.0143813	0.00443397	0.0130894	0.0232214	0.123368	-0.0274294
0.61	0.0192559	-0.00482876	-0.013193	0.0718481	0.0127283	0.0239191	-0.0143794	0.0114424	0.0160857	0.0212262	0.123372	-0.0234405
0.611667	0.0182487	-0.0038309	-0.0151906	0.0718827	0.00973937	0.0219292	-0.0153775	0.0114508	0.014082	0.023231	0.118376	-0.0274516
0.613333	0.0192416	-0.00483303	-0.0131882	0.0689173	0.0097504	0.0219394	-0.0153756	0.0174592	0.0140783	0.0202359	0.12238	-0.0264626
0.615	0.0192344	-0.00283517	-0.0131858	0.072952	0.00976144	0.0199496	-0.0183737	0.0104676	0.0150746	0.0202407	0.123384	-0.0284737
0.616667	0.0192273	-0.00283731	-0.0101834	0.0759866	0.0117725	0.0189597	-0.0193718	0.013476	0.0160709	0.0232455	0.122388	-0.0284848
0.618333	0.0192202	-0.00483945	-0.015181	0.0750212	0.0117835	0.0229699	-0.0203699	0.0114844	0.0130672	0.0212504	0.122392	-0.0284959
0.62	0.019213	-0.00884158	-0.0161786	0.0750558	0.0107945	0.0199801	-0.019368	0.0114928	0.0120635	0.0212552	0.124396	-0.0265069
0.621667	0.0152059	-0.000843722	-0.0121762	0.0720904	0.0118056	0.0199902	-0.0193661	0.00950119	0.0120598	0.0172601	0.1194	-0.026518
0.623333	0.0151988	-0.00484586	-0.0121739	0.0701251	0.0128166	0.0160004	-0.0213642	0.00250959	0.0150561	0.0172649	0.122404	-0.0305291
0.625	0.0171916	-0.004848	-0.0121715	0.0691597	0.00982764	0.0190106	-0.0203623	0.00451799	0.0100524	0.0142697	0.120408	-0.0305402
0.626667	0.0141845	-0.00385013	-0.0121691	0.0701943	0.00983867	0.0160207	-0.0193604	-0.00347361	0.0150487	0.0152746	0.120412	-0.0285513
0.628333	0.0171774	-0.00485227	-0.0111667	0.0702289	0.0118497	0.0220309	-0.0193585	-0.00346521	0.014045	0.0162794	0.123416	-0.0265623
0.63	0.0161702	-0.00485441	-0.0141643	0.0712635	0.0118607	0.022041	-0.0193567	-0.0104568	0.0140413	0.00728424	0.12142	-0.0275734
0.631667	0.0161631	-0.00485655	-0.0141619	0.0702982	0.0118718	0.0200512	-0.0203548	-0.0084484	0.0130376	0.00728908	0.124424	-0.0305845
0.633333	0.015156	-0.00485869	-0.0111595	0.0693328	0.00988281	0.0220614	-0.0223529	-0.01244	0.0130339	0.0112939	0.119428	-0.0305956
0.635	0.0131488	-0.00286082	-0.0101571	0.0693674	0.00989384	0.0230715	-0.023351	-0.0134316	0.0110302	0.0132987	0.119432	-0.0276066
0.636667	0.0171417	-0.00586296	-0.0121548	0.069402	0.00790488	0.0250817	-0.0203491	-0.0134232	0.0120265	0.0123036	0.117436	-0.0306177
0.638333	0.0141346	-0.0038651	-0.00815236	0.0664366	0.0109159	0.0250919	-0.0203472	-0.0114148	0.0120228	0.0143084	0.11944	-0.0266288
0.64	0.0141274	-0.00386724	-0.00814997	0.0704713	0.00792695	0.025102	-0.0193453	-0.0114064	0.0150191	0.0143133	0.121444	-0.0286399
0.641667	0.0151203	-0.00386937	-0.0111476	0.0675059	0.012938	0.0171122	-0.0183434	-0.010398	0.0120154	0.0153181	0.119448	-0.028651
0.643333	0.0141132	-0.00587151	-0.0091452	0.0665405	0.012949	0.0241224	-0.0183415	-0.0133896	0.0120117	0.0163229	0.119452	-0.028662
0.645	0.014106	-0.00587365	-0.0111428	0.0665751	0.00896005	0.0181325	-0.0143396	-0.0133812	0.015008	0.0243278	0.120455	-0.0316731
0.646667	0.0180989	-0.00487579	-0.00414042	0.0676097	0.0129711	0.0181427	-0.0143377	-0.0123728	0.0150043	0.0183326	0.116459	-0.0336842
0.648333	0.0180918	-0.00287792	-0.00413803	0.0666444	0.0129821	0.0221529	-0.0193358	-0.0113644	0.0140006	0.0183374	0.115463	-0.0336953
0.65	0.0160846	-0.00288006	-0.00813564	0.069679	0.0109932	0.022163	-0.0163339	-0.011356	0.0139969	0.0213423	0.112467	-0.0337064
0.651667	0.0170775	-0.0038822	-0.00613325	0.0677136	0.0110042	0.0211732	-0.022332	-0.0103476	0.0139932	0.0193471	0.112471	-0.0317174
0.653333	0.0170704	-0.00488434	-0.00513086	0.0677482	0.0120152	0.0181834	-0.0213301	-0.0103392	0.0169895	0.0183519	0.114475	-0.0347285
0.655	0.0150632	-0.00488647	-0.00312848	0.0687828	0.00802625	0.0181935	-0.0213282	-0.0113308	0.0169858	0.0213568	0.109479	-0.0357396
0.656667	0.0150561	-0.00288861	-0.00312609	0.0598175	0.0120373	0.0182037	-0.0203263	-0.00932238	0.0119821	0.0213616	0.112483	-0.0337507
0.658333	0.011049	-0.00289075	-0.0031237	0.0648521	0.0110483	0.0162139	-0.0223244	-0.011314	0.0119784	0.0223665	0.110487	-0.0337617
0.66	0.0170418	-0.00389289	-0.00212131	0.0618867	0.0110594	0.018224	-0.0223225	-0.00930557	0.0139747	0.0263713	0.110491	-0.0357728
0.661667	0.0140347	-0.00789503	-0.00311892	0.0619213	0.0100704	0.0212342	-0.0213206	-0.00929717	0.010971	0.0243761	0.107495	-0.0337839
0.663333	0.0160276	-0.00589716	-0.00411653	0.062956	0.0100814	0.0212443	-0.0213187	-0.00828877	0.0109673	0.024381	0.108499	-0.037795
0.665	0.0160204	-0.0058993	-0.00411414	0.0629906	0.0120925	0.0232545	-0.0213168	-0.00928037	0.0149636	0.0243858	0.107503	-0.0388061
0.666667	0.0150133	-0.00590144	-0.00111176	0.0670252	0.0161035	0.0162647	-0.021315	-0.00627197	0.0149599	0.0293906	0.106507	-0.0388171
0.668333	0.0120062	-0.00590358	-0.00410937	0.0630598	0.0161145	0.0182748	-0.0253131	-0.00826357	0.0149562	0.0243955	0.106511	-0.0408282
0.67	0.011999	-0.00490571	-0.00410698	0.0630944	0.0101256	0.020285	-0.0193112	-0.00825516	0.0119525	0.0264003	0.104515	-0.0408393
0.671667	0.0139919	-0.00590785	-0.00210459	0.0661291	0.0141366	0.0202952	-0.0193093	-0.00524676	0.0119488	0.0254051	0.101519	-0.0388504
0.673333	0.0139848	-0.00890999	-0.0021022	0.0661637	0.0151476	0.0163053	-0.0213074	-0.00823836	0.0119451	0.02541	0.104523	-0.0408614
0.675	0.0139776	-0.00891213	-0.00309981	0.0641983	0.0161587	0.0183155	-0.0223055	-0.00422996	0.0119414	0.0304148	0.104527	-0.0408725
0.676667	0.0149705	-0.00691426	-0.00409742	0.0632329	0.0161697	0.0173257	-0.0173036	-0.00322156	0.0119377	0.0354197	0.104531	-0.0398836
0.678333	0.0129634	-0.0059164	-0.00209503	0.0632675	0.0121807	0.0143358	-0.0173017	-0.00321316	0.016934	0.0304245	0.105535	-0.0418947
0.68	0.0159562	-0.00691854	-0.00409265	0.0663022	0.0131918	0.014346	-0.0172998	-0.00120475	0.0169303	0.0284293	0.104539	-0.0439058
0.681667	0.0159491	-0.00692068	-0.00409026	0.0693368	0.0122028	0.0213562	-0.0192979	-0.00119635	0.0129266	0.0284342	0.0985425	-0.0449168
0.683333	0.0149419	-0.00692281	-8.78687e-05	0.0693714	0.0112138	0.0213663	-0.019296	0.00381205	0.0129229	0.039439	0.100547	-0.0449279
0.685	0.0149348	-0.00692495	-0.00308548	0.064406	0.0112249	0.0183765	-0.0222941	0.0138205	0.00991921	0.0304438	0.10055	-0.047939
0.686667	0.0129277	-0.00692709	-0.00408309	0.0644406	0.0172359	0.0183867	-0.0212922	0.0138289	0.0169155	0.0394487	0.100554	-0.0389501
0.688333	0.0119205	-0.0109292	-0.0070807	0.0704753	0.0142469	0.0183968	-0.0212903	0.0168373	0.0169118	0.0404535	0.102558	-0.0429611
0.69	0.0119134	-0.00893137	-0.00707831	0.0625099	0.015258	0.022407	-0.0182884	0.0178457	0.0109081	0.0404583	0.101562	-0.0439722
0.691667	0.0109063	-0.0089335	-0.00507593	0.0665445	0.017269	0.0194172	-0.0212865	0.0228541	0.0129044	0.0454632	0.0965663	-0.0439833
0.693333	0.00989914	-0.00493564	-0.00407354	0.0605791	0.01728	0.0214273	-0.0192846	0.0238625	0.00890071	0.041468	0.0965703	-0.0419944
0.695	0.010892	-0.00893778	-0.00607115	0.0606137	0.0192911	0.0234375	-0.0192827	0.0238709	0.00889701	0.0484729	0.0955742	-0.0400055
0.696667	0.0108849	-0.0119399	-0.00606876	0.0606484	0.0203021	0.0234477	-0.0192808	0.0218793	0.00889331	0.0504777	0.100578	-0.0430165
0.698333	0.0108777	-0.00794205	-0.00606637	0.065683	0.0173131	0.0224578	-0.0202789	0.0208877	0.0138896	0.0504825	0.100582	-0.0440276
0.7	0.0128706	-0.00794419	-0.00706398	0.0667176	0.0193242	0.024468	-0.019277	0.0208961	0.00988591	0.0464874	0.101586	-0.0440387
0.701667	0.0128635	-0.00694633	-0.00606159	0.0657522	0.0193352	0.0264781	-0.0202751	0.0169045	0.0118822	0.0494922	0.10159	-0.0400498
0.703333	0.0138563	-0.00794847	-0.0120592	0.0657868	0.0203462	0.0254883	-0.0202733	0.0169129	0.00887851	0.052497	0.096594	-0.0410608
0.705	0.0128492	-0.0029506	-0.0100568	0.0638215	0.0183573	0.0254985	-0.0202714	0.0209213	0.00887481	0.0535019	0.097598	-0.0420719
0.706667	0.0128421	-0.00595274	-0.0100544	0.0658561	0.0173683	0.0295086	-0.0222695	0.0249297	0.0148711	0.0535067	0.0966019	-0.043083
0.708333	0.0128349	-0.00595488	-0.00905204	0.0628907	0.0173793	0.0295188	-0.0202676	0.0129381	0.0108674	0.0545115	0.0986059	-0.0430941
0.71	0.0148278	-0.00795702	-0.00604965	0.0629253	0.0173904	0.032529	-0.0172657	0.0119465	0.00786371	0.0565164	0.0986098	-0.0371052
0.711667	0.0138207	-0.00795915	-0.0100473	0.0629599	0.0204014	0.0305391	-0.0192638	0.0119549	0.01386	0.0545212	0.0956138	-0.0401162
0.713333	0.0148135	-0.00996129	-0.00904487	0.0619946	0.0204124	0.0305493	-0.0192619	0.00896328	0.0138563	0.0535261	0.0956177	-0.0391273
0.715	0.0148064	-0.00996343	-0.00904248	0.0620292	0.0204235	0.0285595	-0.02126	0.00897168	0.00785261	0.0535309	0.0946217	-0.0451384
0.716667	0.0187993	-0.00996557	-0.0100401	0.0620638	0.0184345	0.0345696	-0.0222581	0.00898008	0.0108489	0.0535357	0.0936257	-0.0451495
0.718333	0.0127921	-0.00896771	-0.0100377	0.0640984	0.0184455	0.0315798	-0.0232562	0.00698849	0.00884521	0.0585406	0.0936296	-0.0441605
0.72	0.016785	-0.00796984	-0.00903532	0.064133	0.0254566	0.03359	-0.0262543	0.00699689	0.0118415	0.0525454	0.0896336	-0.0441716
0.721667	0.0197779	-0.00797198	-0.0120329	0.0641677	0.0224676	0.0336001	-0.0262524	0.00400529	0.0118378	0.0515502	0.0916375	-0.0421827
0.723333	0.0197707	-0.00897412	-0.0120305	0.0612023	0.0194786	0.0286103	-0.0222505	0.00601369	0.00783411	0.0515551	0.0906415	-0.0441938
0.725	0.0137636	-0.00897626	-0.0140282	0.0652369	0.0194897	0.0316205	-0.0242486	0.00602209	0.00683041	0.0485599	0.0856454	-0.0442049
0.726667	0.0167565	-0.0129784	-0.0110258	0.0612715	0.0195007	0.0326306	-0.0242467	0.00403049	0.00682671	0.0495647	0.0856494	-0.0432159
0.728333	0.0167493	-0.00998053	-0.0110234	0.0613062	0.0195117	0.0326408	-0.0252448	0.0040389	0.00982301	0.0485696	0.0886534	-0.038227
0.73	0.0187422	-0.0109827	-0.011021	0.0623408	0.0205228	0.032651	-0.0252429	-0.000952702	0.00981931	0.0505744	0.0856573	-0.0412381
0.731667	0.0187351	-0.00798481	-0.0110186	0.0643754	0.0195338	0.0346611	-0.020241	0.0060557	0.00381561	0.0505793	0.0816613	-0.0412492
0.733333	0.0207279	-0.00798694	-0.0110162	0.06241	0.0225449	0.0326713	-0.0232391	0.0030641	0.00781191	0.0505841	0.0866652	-0.0412603
0.735	0.0177208	-0.00698908	-0.0130138	0.0584446	0.0225559	0.0326815	-0.0282372	0.0050725	0.00580822	0.0485889	0.0866692	-0.0412713
0.736667	0.0207137	-0.00799122	-0.0100114	0.0584793	0.0205669	0.0326916	-0.0222353	0.0050809	0.00680452	0.0495938	0.0856731	-0.0402824
0.738333	0.0227065	-0.00799336	-0.00700904	0.0635139	0.018578	0.0327018	-0.0222335	8.93065e-05	0.00680082	0.0495986	0.0836771	-0.0402935
0.74	0.0226994	-0.0029955	-0.00700665	0.0645485	0.019589	0.0337119	-0.0222316	0.00309771	0.00279712	0.0496034	0.0856811	-0.0383046
0.741667	0.0176923	-0.00299763	-0.00800427	0.0655831	0.0206	0.0367221	-0.0222297	0.00310611	0.00279342	0.0426083	0.081685	-0.0383156
0.743333	0.0206851	-0.00099977	-0.0110019	0.0646177	0.0206111	0.0347323	-0.0202278	0.00911451	0.00178972	0.0476131	0.081689	-0.0393267
0.745	0.017678	-0.0100019	-0.00899949	0.0646524	0.0186221	0.0337424	-0.0222259	0.00912291	0.00478602	0.0396179	0.0816929	-0.0403378
0.746667	0.0196708	-0.00400405	-0.0119971	0.063687	0.0226331	0.0337526	-0.022224	0.00613132	0.00478232	0.0386228	0.0806969	-0.0403489
0.748333	0.0196637	-0.00700618	-0.0119947	0.0627216	0.0186442	0.0327628	-0.0212221	0.00613972	0.00277862	0.0386276	0.0767008	-0.03836
0.75	0.0196566	-0.00700832	-0.00899232	0.0647562	0.0156552	0.0387729	-0.0232202	0.00514812	0.00477492	0.0296325	0.0797048	-0.038371
0.751667	0.0176494	-0.00801046	-0.0119899	0.0647908	0.0156662	0.0327831	-0.0182183	0.00715652	0.00177122	0.0296373	0.0797088	-0.0353821
0.753333	0.0196423	-0.0040126	-0.0109875	0.0648255	0.0196773	0.0337933	-0.0212164	0.00716492	0.00376752	0.0236421	0.0737127	-0.0363932
0.755	0.0196352	-0.00601473	-0.0119852	0.0618601	0.0166883	0.0338034	-0.0212145	0.00317332	0.00376382	0.021647	0.0717167	-0.0394043
0.756667	0.019628	-0.00401687	-0.0119828	0.0618947	0.0176993	0.0348136	-0.0222126	0.00618173	0.00576012	0.0216518	0.0777206	-0.0394153
0.758333	0.0206209	-0.00401901	-0.00698038	0.0589293	0.0147104	0.0318238	-0.0202107	0.00619013	0.00275642	0.0196566	0.0737246	-0.0394264
0.76	0.0146138	-0.00502115	-0.00897799	0.0599639	0.0147214	0.0348339	-0.0162088	0.00519853	0.00275272	0.0186615	0.0737285	-0.0364375
0.761667	0.0206066	-0.00402328	-0.0119756	0.0599986	0.0167324	0.0318441	-0.0172069	0.00520693	0.00474902	0.0136663	0.0737325	-0.0394486
0.763333	0.0175995	-0.00502542	-0.0119732	0.0610332	0.0147435	0.0318543	-0.017205	0.00521533	0.00474532	0.0106711	0.0797365	-0.0354597
0.765	0.0175924	-0.00202756	-0.0119708	0.0580678	0.0137545	0.0328644	-0.0192031	0.00622373	0.00374162	0.010676	0.0757404	-0.0384707
0.766667	0.0185852	-0.0020297	-0.0109684	0.0631024	0.0147655	0.0338746	-0.0192012	0.00323214	0.00273792	0.0146808	0.0747444	-0.0384818
0.768333	0.0165781	-0.00703184	-0.010966	0.059137	0.0147766	0.0288848	-0.0181993	0.00724054	0.00273422	0.0146857	0.0747483	-0.0344929
0.77	0.020571	-0.00203397	-0.0119637	0.0591717	0.0117876	0.0288949	-0.0221974	0.00724894	0.00173052	0.0196905	0.0737523	-0.041504
0.771667	0.0175638	-0.00703611	-0.0109613	0.0592063	0.0127986	0.0289051	-0.0221955	0.00925734	0.00172682	0.0166953	0.0727563	-0.039515
0.773333	0.0175567	-3.82481e-05	-0.0109589	0.0602409	0.0118097	0.0289153	-0.0141936	0.00926574	0.00272312	0.0167002	0.0737602	-0.0365261
0.775	0.0165496	-4.03858e-05	-0.0119565	0.0602755	0.0138207	0.0259254	-0.0211918	0.0122741	-0.00128058	0.016705	0.0727642	-0.0365372
0.776667	0.0185424	-0.00104252	-0.0099541	0.0633101	0.0138317	0.0279356	-0.0151899	0.00728255	0.00171572	0.0207098	0.0727681	-0.0355483
0.778333	0.0155353	-0.00204466	-0.0159517	0.0633448	0.0118428	0.0259457	-0.015188	0.00729095	0.00471202	0.0187147	0.0737721	-0.0395594
0.78	0.0165282	0.0019532	-0.0139493	0.0643794	0.0058538	0.0259559	-0.0151861	0.00829935	0.00470832	0.0247195	0.072776	-0.0395704
0.781667	0.016521	0.00195106	-0.0139469	0.061414	0.00986484	0.0299661	-0.0171842	0.00630775	0.00270462	0.0247243	0.07578	-0.0395815
0.783333	0.0175139	0.00194893	-0.0129445	0.0614486	0.00787587	0.0289762	-0.0111823	0.00531615	0.00370092	0.0197292	0.074784	-0.0395926
0.785	0.0155068	0.00394679	-0.0119422	0.0584832	0.00788691	0.0299864	-0.0171804	0.00932455	0.00269722	0.023734	0.0747879	-0.0406037
0.786667	0.0214996	0.00294465	-0.0149398	0.0585179	0.00989794	0.0279966	-0.0191785	0.00933296	0.00569352	0.0257389	0.0717919	-0.0346147
0.788333	0.0164925	0.000942513	-0.0109374	0.0625525	0.00990897	0.0280067	-0.0191766	0.0123414	0.00568983	0.0257437	0.0727958	-0.0396258
0.79	0.0164854	-5.96246e-05	-0.010935	0.0615871	0.01092	0.0230169	-0.0191747	0.00534976	0.00468613	0.0257485	0.0707998	-0.0386369
0.791667	0.0154782	-6.17623e-05	-0.0169326	0.0606217	0.00593104	0.0280271	-0.0181728	0.00435816	0.00368243	0.0247534	0.0678037	-0.038648
0.793333	0.0184711	0.0049361	-0.0159302	0.0596564	0.00594208	0.0250372	-0.0181709	0.00836656	0.00167873	0.0297582	0.0678077	-0.0356591
0.795	0.018464	0.00393396	-0.0149278	0.059691	0.0109531	0.0210474	-0.013169	0.00837497	0.00167503	0.030763	0.0688117	-0.0366701
0.796667	0.0164568	0.00393182	-0.0169254	0.0617256	0.00896414	0.0210576	-0.0131671	0.0123834	0.00167133	0.0327679	0.0708156	-0.0336812
0.798333	0.0164497	0.00592969	-0.0169231	0.0607602	0.0129752	0.0210677	-0.0141652	0.00639177	0.00566763	0.0327727	0.0718196	-0.0356923
0.8	0.0194426	0.00592755	-0.0139207	0.0577948	0.00998621	0.0230779	-0.0171633	0.0104002	0.000663928	0.0387775	0.0698235	-0.0357034
0.801667	0.0144354	0.00792541	-0.0189183	0.0618295	0.00999725	0.0230881	-0.0201614	0.0114086	0.00566023	0.0367824	0.0698275	-0.0347144
0.803333	0.0204283	0.00892327	-0.0169159	0.0618641	0.00700828	0.0220982	-0.0231595	0.011417	0.00465653	0.0367872	0.0678314	-0.0367255
0.805	0.0194212	0.00592114	-0.0169135	0.0628987	0.00601931	0.0221084	-0.0231576	0.0104254	0.00465283	0.0337921	0.0698354	-0.0307366
0.806667	0.019414	0.008919	-0.0169111	0.0619333	0.00803035	0.0241186	-0.0221557	0.0104338	0.00264913	0.0337969	0.0688394	-0.0307477
0.808333	0.0144069	0.00891686	-0.0169087	0.0629679	0.00704138	0.0201287	-0.0211538	0.0124422	0.00564543	0.0338017	0.0688433	-0.0307588
0.81	0.0183997	0.00791472	-0.0179063	0.0630026	0.00705242	0.0241389	-0.0221519	0.00945058	0.00164173	0.0348066	0.0688473	-0.0347698
0.811667	0.0153926	0.00791259	-0.0189039	0.0630372	0.00406345	0.023149	-0.0231501	0.00945898	0.00763803	0.0318114	0.0668512	-0.0327809
0.813333	0.0173855	0.00891045	-0.0169016	0.0650718	0.00707448	0.0231592	-0.0231482	0.00946738	0.00763433	0.0338162	0.0718552	-0.033792
0.815	0.0173783	0.00990831	-0.0168992	0.0641064	0.00508552	0.0181694	-0.0211463	0.0104758	0.00163063	0.0338211	0.0678591	-0.0368031
0.816667	0.0163712	0.00990617	-0.0158968	0.060141	0.00609655	0.0221795	-0.0201444	0.0104842	0.00362693	0.0378259	0.0708631	-0.0368142
0.818333	0.0183641	0.00690404	-0.0168944	0.0641757	0.00610759	0.0211897	-0.0211425	0.0104926	0.00562323	0.0328307	0.0708671	-0.0338252
0.82	0.0203569	0.0069019	-0.015892	0.0642103	0.00411862	0.0201999	-0.0211406	0.010501	0.00261953	0.0388356	0.070871	-0.0318363
0.821667	0.0143498	0.00689976	-0.0188896	0.0632449	0.00512965	0.02021	-0.0211387	0.00750939	0.00261583	0.0408404	0.073875	-0.0348474
0.823333	0.0143427	0.00889762	-0.0188872	0.0632795	0.00214069	0.0212202	-0.0201368	0.00851779	0.00561213	0.0408453	0.0668789	-0.0368585
0.825	0.0193355	0.00889548	-0.0178848	0.0643141	0.00515172	0.0172304	-0.0221349	0.0085262	0.00460843	0.0328501	0.0678829	-0.0368695
0.826667	0.0173284	0.00689335	-0.0168824	0.0653488	0.00516276	0.0202405	-0.020133	0.0145346	0.00860473	0.0348549	0.0678868	-0.0358806
0.828333	0.0203213	0.00589121	-0.0228801	0.0653834	0.00217379	0.0192507	-0.0191311	0.014543	0.00560103	0.0328598	0.0738908	-0.0358917
0.83	0.0213141	0.00588907	-0.0198777	0.063418	0.00318482	0.0192609	-0.0191292	0.0105514	0.00559733	0.0298646	0.0678948	-0.0399028
0.831667	0.021307	0.00688693	-0.0198753	0.0634526	0.00219586	0.023271	-0.0201273	0.0125598	0.00359363	0.0298694	0.0708987	-0.0419139
0.833333	0.0172999	0.0068848	-0.0178729	0.0684872	0.00420689	0.0192812	-0.0181254	0.0115682	0.00658993	0.0278743	0.0719027	-0.0419249
0.835	0.0212927	0.00688266	-0.0168705	0.0655219	0.00421793	0.0172914	-0.0211235	0.0135766	0.00458623	0.0298791	0.0719066	-0.037936
0.836667	0.0192856	0.0108805	-0.0188681	0.0655565	0.00322896	0.0183015	-0.0171216	0.013585	0.00458253	0.0308839	0.0699106	-0.0449471
0.838333	0.0232785	0.00787838	-0.0208657	0.0645911	0.00323999	0.0183117	-0.0171197	0.0145934	0.00457883	0.0288888	0.0759145	-0.0399582
0.84	0.0232713	0.00787625	-0.0208633	0.0636257	0.00125103	0.0183219	-0.0181178	0.0176018	0.00657514	0.0288936	0.0739185	-0.0379692
0.841667	0.0222642	0.00787411	-0.0168609	0.0636603	0.00626206	0.022332	-0.0181159	0.0136102	0.00257144	0.0278984	0.0719225	-0.0379803
0.843333	0.0202571	0.00787197	-0.0228586	0.062695	0.0062731	0.0173422	-0.016114	0.0126186	0.00256774	0.0249033	0.0719264	-0.0429914
0.845	0.0182499	0.00386983	-0.0228562	0.0627296	-0.00171587	0.0203524	-0.0141121	0.012627	0.00656404	0.0199081	0.0729304	-0.0430025
0.846667	0.0232428	0.0068677	-0.0198538	0.0637642	0.00229516	0.0203625	-0.0141102	0.0136354	0.00656034	0.015913	0.0759343	-0.0470136
0.848333	0.0232357	0.00686556	-0.0198514	0.0637988	0.0053062	0.0183727	-0.0161084	0.0156438	0.00155664	0.0159178	0.0719383	-0.0490246
0.85	0.0222285	0.00686342	-0.015849	0.0648334	0.00531723	0.0173828	-0.0201065	0.0126522	0.00555294	0.0179226	0.0749423	-0.0490357
0.851667	0.0212214	0.0108613	-0.0168466	0.0648681	0.00532827	0.019393	-0.0171046	0.0136606	0.00254924	0.0159275	0.0749462	-0.0480468
0.853333	0.0212143	0.00485914	-0.0158442	0.0649027	0.0053393	0.0244032	-0.0161027	0.013669	0.00254554	0.0209323	0.0749502	-0.0510579
0.855	0.0232071	0.00785701	-0.0178418	0.0689373	0.00535033	0.0244133	-0.0161008	0.0136774	0.00254184	0.0199371	0.0739541	-0.0530689
0.856667	0.0232	0.00885487	-0.0178394	0.0639719	0.00236137	0.0194235	-0.0170989	0.0166858	0.00353814	0.019942	0.0789581	-0.05308
0.858333	0.0221929	0.00885273	-0.0178371	0.0680066	0.0053724	0.0244337	-0.019097	0.0116942	0.00353444	0.0179468	0.072962	-0.0530911
0.86	0.0201857	0.00585059	-0.0198347	0.0660412	0.00538344	0.0194438	-0.0160951	0.0117026	0.00353074	0.0149516	0.072966	-0.0511022
0.861667	0.0221786	0.00684846	-0.0158323	0.0660758	0.00439447	0.022454	-0.0130932	0.011711	0.00552704	0.0109565	0.07397	-0.0561133
0.863333	0.0211715	0.00984632	-0.0168299	0.0681104	0.0044055	0.0224642	-0.0130913	0.0127194	0.00552334	0.00996132	0.0749739	-0.0501243
0.865	0.0211643	0.00684418	-0.0168275	0.067145	0.00341654	0.0244743	-0.0130894	0.0167278	0.00351964	0.00996616	0.0729779	-0.0531354
0.866667	0.0221572	0.00684204	-0.0118251	0.0701797	0.00242757	0.0234845	-0.0120875	0.0137362	0.00651594	0.00897099	0.0759818	-0.0531465
0.868333	0.0251501	0.00783991	-0.0158227	0.0662143	0.00243861	0.0204947	-0.0120856	0.0147446	0.00351224	0.00897583	0.0759858	-0.0531576
0.87	0.0261429	0.00683777	-0.0148203	0.0662489	0.00744964	0.0205048	-0.0160837	0.014753	0.00250854	0.00998067	0.0739897	-0.0531686
0.871667	0.0241358	0.00783563	-0.0138179	0.0662835	0.000460675	0.020515	-0.0160818	0.0177614	0.00250484	0.0049855	0.0759937	-0.0551797
0.873333	0.0241287	0.00783349	-0.0138156	0.0673181	0.00347171	0.0245252	-0.0130799	0.0147698	0.00650114	0.00499034	0.0769977	-0.0541908
0.875	0.0251215	0.00783136	-0.0148132	0.0673528	0.000482743	0.0225353	-0.017078	0.0167782	0.00249744	0.00799518	0.0720016	-0.0542019
0.876667	0.0251144	0.00682922	-0.0168108	0.0633874	0.000493777	0.0245455	-0.0160761	0.0117866	0.00349374	0.00400001	0.0720056	-0.056213
0.878333	0.0261072	0.0118271	-0.0158084	0.063422	0.00450481	0.0235557	-0.0110742	0.0117951	0.00649004	0.00400485	0.0790095	-0.056224
0.88	0.0261001	0.00582494	-0.012806	0.0654566	0.00351584	0.0235658	-0.0110723	0.0178035	0.00648634	9.6841e-06	0.0750135	-0.0542351
0.881667	0.026093	0.0078228	-0.0128036	0.0634912	0.00252688	0.022576	-0.0140704	0.0128119	0.00648264	1.45204e-05	0.0760174	-0.0562462
0.883333	0.0250858	0.00782067	-0.0148012	0.0655259	0.00753791	0.0235862	-0.0160685	0.0128203	0.00247894	-0.00498064	0.0760214	-0.0562573
0.885	0.0270787	0.00781853	-0.0187988	0.0645605	0.00754895	0.0265963	-0.00606665	0.0118287	0.00447524	-0.00597581	0.0760254	-0.0572684
0.886667	0.0310716	0.00581639	-0.0157965	0.0645951	0.00155998	0.0236065	-0.0110648	0.0118371	0.00447154	-0.00997097	0.0750293	-0.0572794
0.888333	0.0270644	0.00781425	-0.0167941	0.0616297	0.00257101	0.0236166	-0.0110629	0.0108455	0.00446784	-0.00996613	0.0750333	-0.0572905
0.89	0.0270573	0.00281212	-0.0167917	0.0636643	0.00358205	0.0276268	-0.019061	0.00585386	0.00646414	-0.0099613	0.0790372	-0.0573016
0.891667	0.0280502	0.00280998	-0.0137893	0.061699	0.00359308	0.025637	-0.0180591	0.0118623	0.00646044	-0.0119565	0.0710412	-0.0573127
0.893333	0.029043	0.00380784	-0.0167869	0.0607336	0.00360412	0.0256471	-0.0170572	0.00987067	0.00345675	-0.00795163	0.0710451	-0.0543237
0.895	0.0300359	0.0058057	-0.0177845	0.0607682	0.000615151	0.0246573	-0.0160553	0.00987907	0.00545305	-0.00794679	0.0790491	-0.0573348
0.896667	0.0300288	0.00580357	-0.0157821	0.0608028	0.00462618	0.0246675	-0.0160534	0.00788747	0.00544935	-0.00294195	0.0790531	-0.0593459
0.898333	0.0300216	0.00480143	-0.0157797	0.0598374	0.00663722	0.0266776	-0.0150515	0.0108959	0.00344565	-0.00293712	0.079057	-0.055357
0.9	0.0300145	0.00479929	-0.0147773	0.0618721	0.00764825	0.0266878	-0.0150496	0.00990427	0.00244195	0.00606772	0.082061	-0.0553681
0.901667	0.0290074	0.00579715	-0.018775	0.0569067	0.00765929	0.025698	-0.0120477	0.00991268	0.00543825	0.00807256	0.0820649	-0.0593791
0.903333	0.0320002	0.00579501	-0.0187726	0.0569413	0.00667032	0.0307081	-0.0160458	0.00992108	0.00343455	0.0140774	0.0800689	-0.0583902
0.905	0.0319931	0.00279288	-0.0197702	0.0609759	0.00468135	0.0307183	-0.0160439	0.00892948	0.00343085	0.0150822	0.0810728	-0.0564013
0.906667	0.031986	0.00379074	-0.0197678	0.0580105	0.00769239	0.0237285	-0.017042	0.00793788	0.00142715	0.0150871	0.0830768	-0.0594124
0.908333	0.0269788	0.0037886	-0.0197654	0.0590452	0.00470342	0.0287386	-0.0130401	0.0119463	0.00442345	0.0110919	0.0830808	-0.0594234
0.91	0.0259717	0.00578646	-0.018763	0.0580798	0.00471446	0.0287488	-0.0190382	0.00895468	0.000419748	0.0110967	0.0830847	-0.0544345
0.911667	0.0279646	0.00178433	-0.0167606	0.0581144	0.00472549	0.027759	-0.0190363	0.00896309	0.00441605	0.0121016	0.0860887	-0.0564456
0.913333	0.0239574	0.00278219	-0.0167582	0.056149	0.00573653	0.0277691	-0.0190344	0.00997149	0.00441235	0.0111064	0.0840926	-0.0594567
0.915	0.0239503	-0.00121995	-0.0167558	0.0601837	0.00874756	0.0287793	-0.0130325	0.00997989	0.00540865	0.0111112	0.0850966	-0.0604678
0.916667	0.0249432	-0.00122209	-0.0157535	0.0582183	0.00675859	0.0257895	-0.0160306	0.00698829	0.00540495	0.0131161	0.0841005	-0.0604788
0.918333	0.027936	0.000775776	-0.0177511	0.0552529	0.00676963	0.0277996	-0.0140287	0.0109967	-0.00059875	0.0151209	0.0841045	-0.0544899
0.92	0.0229289	-0.000226362	-0.0157487	0.0552875	0.00978066	0.0308098	-0.0120268	0.0110051	0.00239755	0.0111258	0.0861085	-0.055501
0.921667	0.0249218	0.000771501	-0.0147463	0.0623221	0.0067917	0.0308199	-0.012025	0.0100135	0.00239385	0.0171306	0.0861124	-0.0585121
0.923333	0.0249146	-0.00123064	-0.0147439	0.0583568	0.00880273	0.0298301	-0.0150231	0.0100219	0.00439015	0.0171354	0.0901164	-0.0565231
0.925	0.0229075	-0.00123277	-0.0197415	0.0593914	0.00881376	0.0288403	-0.0170212	0.0070303	0.000386451	0.0181403	0.0881203	-0.0565342
0.926667	0.0229004	0.000765088	-0.0177391	0.057426	0.0088248	0.0298504	-0.0140193	0.0130387	0.00338275	0.0161451	0.0881243	-0.0575453
0.928333	0.0248932	-0.00123705	-0.0177367	0.0574606	0.0118358	0.0278606	-0.0150174	0.0130471	0.00137905	0.0221499	0.0821283	-0.0585564
0.93	0.0218861	-0.000239188	-0.0137343	0.0584952	0.00684687	0.0278708	-0.0150155	0.0100555	0.00137535	0.0171548	0.0861322	-0.0525675
0.931667	0.021879	0.00175867	-0.013732	0.0555299	0.0108579	0.0308809	-0.0160136	0.0130639	0.00337165	0.0171596	0.0861362	-0.0525785
0.933333	0.0228718	0.00175654	-0.0167296	0.0565645	0.00886893	0.0298911	-0.0170117	0.00907231	0.00136795	0.0171644	0.0881401	-0.0525896
0.935	0.0228647	0.0017544	-0.0137272	0.0545991	0.00887997	0.0289013	-0.0150098	0.00908071	-0.00163575	0.0141693	0.0881441	-0.0606007
0.936667	0.0198576	0.00275226	-0.0157248	0.0546337	0.011891	0.0299114	-0.0200079	0.00908911	0.000360553	0.0131741	0.087148	-0.0536118
0.938333	0.0238504	-0.000249876	-0.0137224	0.0556683	0.00590204	0.0299216	-0.020006	0.0150975	0.000356853	0.00717895	0.088152	-0.0546228
0.94	0.0238433	0.00174799	-0.01372	0.055703	0.00991307	0.0299318	-0.0170041	0.00810592	-0.00164685	0.00718379	0.087156	-0.0506339
0.941667	0.0268361	0.00174585	-0.0167176	0.0587376	0.0079241	0.0319419	-0.0190022	0.0111143	-0.00165055	0.00418863	0.0881599	-0.050645
0.943333	0.021829	0.00274371	-0.0147152	0.0587722	0.00793514	0.0309521	-0.0190003	0.0111227	0.00234575	0.00619346	0.0881639	-0.0496561
0.945	0.0218219	0.00674157	-0.0167128	0.0588068	0.00894617	0.0309623	-0.0189984	0.0111311	0.00234205	-0.0028017	0.0901678	-0.0506672
0.946667	0.0218147	0.00373944	-0.0137105	0.0618414	0.00795721	0.0309724	-0.0189965	0.0121395	0.00233836	-0.00579686	0.0861718	-0.0466782
0.948333	0.0218076	0.000737298	-0.0137081	0.0618761	0.0109682	0.0269826	-0.0169946	0.0101479	0.00333466	-0.00579203	0.0881757	-0.0486893
0.95	0.0218005	0.000735161	-0.0137057	0.0609107	0.0129793	0.0309928	-0.0169927	0.0131563	0.00133096	-0.00878719	0.0871797	-0.0487004
0.951667	0.0257933	0.00173302	-0.0107033	0.0569453	0.0129903	0.0260029	-0.0139908	0.0131647	0.00232726	-0.0117824	0.0871837	-0.0497115
0.953333	0.0227862	0.00173089	-0.0167009	0.0569799	0.0100013	0.0240131	-0.0189889	0.0131731	0.00332356	-0.0127775	0.0871876	-0.0517225
0.955	0.0267791	0.00372875	-0.0136985	0.0570145	0.0100124	0.0240233	-0.018987	0.0101815	0.00331986	-0.0187727	0.0881916	-0.0487336
0.956667	0.0267719	0.00272661	-0.0136961	0.0560492	0.0100234	0.0290334	-0.0159851	0.00918993	0.00131616	-0.0187678	0.0911955	-0.0477447
0.958333	0.0237648	0.00272447	-0.0116937	0.0540838	0.00903444	0.0250436	-0.0169833	0.00919833	0.00231246	-0.019763	0.0901995	-0.0477558
0.96	0.0217577	0.00472233	-0.00769135	0.0571184	0.00904548	0.0300537	-0.0119814	0.00920674	-0.000691242	-0.0217582	0.0902034	-0.0517669
0.961667	0.0217505	0.000720197	-0.00868896	0.057153	0.00905651	0.0260639	-0.0209795	0.00921514	-0.000694942	-0.0247533	0.0872074	-0.0477779
0.963333	0.0207434	0.00171806	-0.00768657	0.0561876	0.00906755	0.0260741	-0.0209776	0.0142235	-0.000698642	-0.0287485	0.0862114	-0.049789
0.965	0.0207363	0.00371592	-0.00768418	0.0562223	0.00607858	0.0260842	-0.0149757	0.0112319	0.00229766	-0.0287437	0.0862153	-0.0498001
0.966667	0.0207291	0.00371378	-0.0036818	0.0572569	0.0100896	0.0280944	-0.0179738	0.0122403	0.000293959	-0.0307388	0.0802193	-0.0498112
0.968333	0.021722	0.000711646	-0.00467941	0.0582915	0.0101006	0.0251046	-0.0189719	0.00924874	0.000290259	-0.030734	0.0802232	-0.0458223
0.97	0.0247149	0.00470951	-0.00667702	0.0583261	0.0101117	0.0241147	-0.01697	0.00925715	0.00328656	-0.0327292	0.0782272	-0.0458333
0.971667	0.0197077	0.00270737	-0.00767463	0.0573607	0.00912272	0.0241249	-0.0169681	0.00926555	0.00328286	-0.0277243	0.0812311	-0.0438444
0.973333	0.0197006	0.00170523	-0.00767224	0.0573954	0.00913375	0.0241351	-0.0169662	0.011274	0.00127916	-0.0277195	0.0812351	-0.0448555
0.975	0.0226935	0.0017031	-0.00366985	0.05743	0.00714478	0.0251452	-0.0119643	0.00928235	0.00327546	-0.0247146	0.0752391	-0.0448666
0.976667	0.0226863	-0.00229904	-0.00566746	0.0554646	0.00715582	0.0251554	-0.0169624	0.0102908	0.00127176	-0.0217098	0.075243	-0.0448776
0.978333	0.0196792	-0.00030118	-0.00366508	0.0554992	0.00416685	0.0231656	-0.0169605	0.0102992	0.00426806	-0.020705	0.078247	-0.0458887
0.98	0.0216721	0.00269668	-0.00366269	0.0555339	0.00817789	0.0231757	-0.0169586	0.00830756	0.00426436	-0.0157001	0.0722509	-0.0448998
0.981667	0.0216649	-0.000305455	-0.0036603	0.0595685	0.00718892	0.0241859	-0.0159567	0.00731596	-0.000739338	-0.0156953	0.0762549	-0.0439109
0.983333	0.0186578	-0.000307593	-0.00365791	0.0576031	0.00819995	0.0221961	-0.0169548	0.00932436	0.00225696	-0.00969047	0.0742588	-0.043922
0.985	0.0216507	-0.00130973	-0.00565552	0.0606377	0.00821099	0.0272062	-0.0169529	0.0103328	-0.000746738	-0.00568563	0.0742628	-0.043933
0.986667	0.0236435	-0.00131187	-0.00265313	0.0606723	0.00822202	0.0212164	-0.011951	0.0103412	0.00124956	-0.00168079	0.0772668	-0.0469441
0.988333	0.0236364	-0.000314005	-0.00465074	0.061707	0.00623306	0.0212266	-0.0119491	0.00534957	0.00124586	0.00932404	0.0782707	-0.0439552
0.99	0.0236293	-0.00431614	-0.00464835	0.0597416	0.00624409	0.0232367	-0.0139472	0.010358	0.00324216	0.00932888	0.0742747	-0.0469663
0.991667	0.0196221	-0.00431828	-0.00264597	0.0587762	0.00425512	0.0212469	-0.0149453	0.00636637	0.00323846	0.0113337	0.0732786	-0.0469773
0.993333	0.021615	-0.000320418	-0.00164358	0.0608108	0.00426616	0.0192571	-0.0149434	0.00737477	0.00223476	0.0293386	0.0732826	-0.0439884
0.995	0.0206079	-0.00132256	-0.00564119	0.0608454	0.00327719	0.0182672	-0.0149416	0.00738317	0.00423106	0.0403434	0.0732865	-0.0439995
0.996667	0.0226007	-0.00332469	-0.0036388	0.0588801	0.00628823	0.0182774	-0.0149397	0.00439157	0.00422736	0.0473482	0.0752905	-0.0390106
0.998333	0.0225936	0.000673169	-0.00363641	0.0549147	0.00829926	0.0222875	-0.0139378	0.00539998	0.000223665	0.0473531	0.0742945	-0.0460217
1	0.0215865	0.000671031	-0.00363402	0.0589493	0.00331029	0.0222977	-0.0139359	0.00540838	0.00321997	0.0413579	0.0692984	-0.0460327
1.00167	0.0205793	0.000668893	-0.00163163	0.0539839	0.00332133	0.0183079	-0.015934	0.00741678	0.00321627	0.0413627	0.0693024	-0.0420438
1.00333	0.0195722	-0.00433324	-0.00162925	0.0540185	0.00433236	0.019318	-0.00993208	0.00742518	0.00221257	0.0343676	0.0783063	-0.0450549
1.005	0.019565	-0.000335382	-0.00762686	0.0590532	0.0053434	0.0193282	-0.00993018	0.00743358	0.00220887	0.0363724	0.0783103	-0.039066
1.00667	0.0195579	-0.00333752	-0.00762447	0.0560878	0.00335443	0.0183384	-0.0119283	0.00644198	0.000205166	0.0363772	0.0803142	-0.041077
1.00833	0.0195508	-0.00333966	-0.00362208	0.0561224	0.00336546	0.0203485	-0.0139264	0.00445039	0.00220147	0.0313821	0.0833182	-0.0410881
1.01	0.0215436	-0.00734179	-0.00861969	0.059157	0.0033765	0.0163587	-0.0119245	0.00745879	0.00319777	0.0353869	0.0833222	-0.0400992
1.01167	0.0195365	-0.00534393	-0.0046173	0.0591916	-0.00261247	0.0173689	-0.0159226	0.00746719	0.00419407	0.0353918	0.0843261	-0.0421103
1.01333	0.0225294	-0.00834607	-0.00961491	0.0552263	0.00139857	0.017379	-0.0159207	0.00547559	0.00419037	0.0383966	0.0833301	-0.0411214
1.015	0.0225222	-0.00634821	-0.00961252	0.0592609	0.0024096	0.0173892	-0.0149188	0.00348399	0.00418667	0.0384014	0.082334	-0.0411324
1.01667	0.0235151	-0.00635035	-0.00361014	0.0602955	0.00242063	0.0163994	-0.0139169	0.0024924	0.00318297	0.0364063	0.084338	-0.0411435
1.01833	0.022508	-0.00735248	-0.00460775	0.0613301	0.00243167	0.0184095	-0.013915	0.0045008	0.000179269	0.0404111	0.084342	-0.0391546
1.02	0.0205008	-0.00435462	-0.00560536	0.0613647	0.000442702	0.0154197	-0.0139131	0.0045092	0.00417557	0.0324159	0.0803459	-0.0361657
1.02167	0.0224937	-0.00935676	-0.00960297	0.0633994	0.00145374	0.0154299	-0.0139112	0.0055176	0.00417187	0.0274208	0.0833499	-0.0381767
1.02333	0.0224866	-0.0033589	-0.00960058	0.065434	0.00046477	0.01844	-0.0149093	0.005526	-0.00283183	0.0274256	0.0833538	-0.0381878
1.025	0.0224794	-0.00336103	-0.00259819	0.0604686	0.000475804	0.0174502	-0.0129074	0.0035344	0.00216447	0.0284304	0.0823578	-0.0381989
1.02667	0.0264723	-0.00436317	-0.0075958	0.0655032	0.000486838	0.0174604	-0.0139055	0.00554281	0.00416077	0.0244353	0.0823617	-0.04121
1.02833	0.0234652	-0.00936531	-0.00459342	0.0655378	-0.00150213	0.0184705	-0.0139036	0.00555121	-0.00084293	0.0304401	0.0843657	-0.0372211
1.03	0.025458	-0.00736745	-0.00459103	0.0675725	-0.00149109	0.0184807	-0.0139017	0.00355961	-0.000846629	0.022445	0.0853697	-0.0392321
1.03167	0.0254509	-0.00736958	-0.00458864	0.0656071	-0.00048006	0.0144908	-0.0128999	0.00556801	0.000149671	0.0224498	0.0893736	-0.0372432
1.03333	0.0274438	-0.00737172	0.00141375	0.0656417	-0.00346903	0.016501	-0.012898	0.00157641	-0.00285403	0.0264546	0.0863776	-0.0372543
1.035	0.0294366	-0.00537386	-0.00358386	0.0636763	-0.00345799	0.0135112	-0.00789606	0.00458481	-0.00185773	0.0184595	0.0863815	-0.0362654
1.03667	0.0294295	-0.007376	-0.000581472	0.0637109	-0.00144696	0.0155213	-0.0108942	0.00459322	-0.000861428	0.0194643	0.0903855	-0.0332765
1.03833	0.0234224	-0.00837814	0.000420917	0.0637456	-0.00643592	0.0155315	-0.0108923	0.00360162	-0.000865128	0.0204691	0.0893894	-0.0362875
1.04	0.0234152	-0.00938027	0.000423305	0.0587802	-0.00442489	0.0155417	-0.0128904	0.00361002	-0.00286883	0.020474	0.0903934	-0.0362986
1.04167	0.0234081	-0.00938241	0.000425694	0.0668148	-0.00341386	0.0145518	-0.0118885	0.00361842	0.00112747	0.0194788	0.0893974	-0.0363097
1.04333	0.024401	-0.00738455	-0.00257192	0.0638494	-0.00340282	0.017562	-0.0118866	0.00362682	-0.00487623	0.0174836	0.0894013	-0.0303208
1.045	0.0243938	-0.00738669	0.00143047	0.0638841	-0.00439179	0.0135722	-0.0158847	0.00363522	-0.00387993	0.0174885	0.0854053	-0.0343318
1.04667	0.0273867	-0.00738882	-0.00056714	0.0589187	-0.00538075	0.0135823	-0.0158828	0.000643626	-0.00388363	0.0104933	0.0884092	-0.0323429
1.04833	0.0273796	-0.00439096	-0.000564751	0.0629533	-0.00336972	0.0135925	-0.0128809	0.00665203	-0.00588733	0.0104982	0.0844132	-0.033354
1.05	0.0253724	-0.0043931	0.000437637	0.0609879	-0.00335869	0.0126027	-0.015879	0.00666043	-0.00489103	0.011503	0.0834171	-0.0333651
1.05167	0.0213653	-0.00639524	0.00244003	0.0620225	-0.00334765	0.0126128	-0.0118771	0.00166883	-0.000894725	0.0105078	0.0834211	-0.0303762
1.05333	0.0243582	-0.00839737	0.00244241	0.0620572	-0.00833662	0.014623	-0.00987521	0.00167723	-0.00189842	0.00451266	0.0824251	-0.0323872
1.055	0.024351	-0.00539951	0.000444803	0.0620918	-0.00632558	0.0146332	-0.00987332	0.00868563	-0.00190212	0.0095175	0.084429	-0.0323983
1.05667	0.0243439	-0.00740165	0.000447192	0.0581264	-0.00431455	0.0126433	-0.0138714	0.00369404	-0.00390582	0.00952233	0.082433	-0.0354094
1.05833	0.0243368	-0.00740379	-0.00155042	0.061161	-0.00830352	0.0136535	-0.0118695	0.00670244	-0.00190952	0.00852717	0.0814369	-0.0354205
1.06	0.0253296	-0.00840592	0.000451969	0.0601956	-0.00829248	0.00966366	-0.0128676	-0.00028916	-0.00291322	0.010532	0.0814409	-0.0334315
1.06167	0.0243225	-0.00740806	-0.000545642	0.0602303	-0.00628145	0.0126738	-0.0108657	-0.000280758	-0.00191692	0.00553684	0.0804448	-0.0324426
1.06333	0.0263154	-0.0074102	-0.00254325	0.0622649	-0.00927041	0.012684	-0.0108638	0.00872764	-0.00192062	0.00454168	0.0794488	-0.0304537
1.065	0.0263082	-0.00741234	-0.00254086	0.0622995	-0.00625938	0.0146942	-0.0138619	0.00273605	7.56773e-05	0.00454651	0.0834528	-0.0324648
1.06667	0.0213011	-0.00741448	-0.00253848	0.0603341	-0.00324835	0.0127043	-0.01286	0.00774445	-0.00392802	-0.000448651	0.0834567	-0.0324759
1.06833	0.025294	-0.00341661	-0.00353609	0.0563687	-0.00323731	0.0107145	-0.0108582	0.00775285	-0.00393172	-0.000443814	0.0834607	-0.0334869
1.07	0.0222868	-0.00341875	-0.0025337	0.0564034	-0.00822628	0.0137246	-0.0148563	0.00776125	0.00206458	-0.00443898	0.0824646	-0.032498
1.07167	0.0212797	-0.00542089	-0.00253131	0.057438	-0.00521524	0.0137348	-0.0148544	0.00376965	0.00206088	-0.00343414	0.0864686	-0.0345091
1.07333	0.0212725	-0.00542303	-0.00252892	0.0604726	-0.00520421	0.012745	-0.0108525	0.00277805	-0.000942821	-0.00342931	0.0804725	-0.0325202
1.075	0.0222654	-0.00542516	-0.00952653	0.0585072	-0.00419318	0.0127551	-0.0148506	0.00578646	0.00205348	-0.00442447	0.0834765	-0.0325312
1.07667	0.0242583	-0.0024273	-0.00352414	0.0585418	-0.00418214	0.0117653	-0.0118487	0.00579486	-0.00295022	-0.00941963	0.0834805	-0.0315423
1.07833	0.0222511	-0.00542944	-0.00852176	0.0585765	-0.00717111	0.0117755	-0.0118468	0.00580326	0.00404608	-0.0114148	0.0854844	-0.0325534
1.08	0.016244	-0.00443158	-0.00451937	0.0576111	-0.00916007	0.0117856	-0.0118449	0.00581166	0.00404238	-0.00940996	0.0824884	-0.0305645
1.08167	0.0162369	-0.00243371	-0.00451698	0.0576457	-0.00514904	0.0157958	-0.013843	0.00782006	0.00103868	-0.00940512	0.0844923	-0.0305756
1.08333	0.0182297	-0.00243585	-0.00951459	0.0536803	-0.00813801	0.013806	-0.0128411	0.00582846	0.00403498	-0.0114003	0.0794963	-0.0305866
1.085	0.0192226	-0.00343799	-0.0075122	0.0547149	-0.00812697	0.0128161	-0.0178392	0.00583687	0.00403128	-0.00939545	0.0795002	-0.0315977
1.08667	0.0162155	-0.00144013	-0.00850981	0.0547496	-0.00211594	0.0138263	-0.0178373	0.00584527	0.00602758	0.00360938	0.0805042	-0.0346088
1.08833	0.0202083	-0.00544226	-0.0105074	0.0547842	-0.0041049	0.0138365	-0.0178354	0.00285367	0.00602388	-0.00338578	0.0765082	-0.0316199
1.09	0.0202012	-0.0024444	-0.010505	0.0538188	-0.00709387	0.0148466	-0.0158335	0.00786207	0.00702018	-0.00338094	0.0805121	-0.0296309
1.09167	0.0221941	-0.00244654	-0.0105026	0.0528534	-0.00508284	0.0148568	-0.0148316	-0.000129527	0.00101648	-0.0133761	0.0775161	-0.029642
1.09333	0.0191869	-0.00144868	-0.0105003	0.051888	-0.0050718	0.017867	-0.0168297	0.00287887	0.00901278	-0.00537127	0.07752	-0.0326531
1.095	0.0191798	-0.00445082	-0.0134979	0.0519227	-0.00506077	0.0128771	-0.0168278	0.00288728	0.00600908	-0.0123664	0.074524	-0.0316642
1.09667	0.0171727	-0.000452953	-0.0144955	0.0559573	-0.00404973	0.0128873	-0.0168259	0.00289568	0.00600538	-0.0073616	0.076528	-0.0316753
1.09833	0.0171655	-0.00145509	-0.0144931	0.0529919	-0.0040387	0.0118975	-0.018824	0.00290408	0.00100168	-0.00735676	0.0745319	-0.0316863
1.1	0.0171584	-0.00145723	-0.0154907	0.0550265	-0.00502767	0.0179076	-0.0178221	0.00191248	0.00399798	-0.00835192	0.0745359	-0.0316974
1.10167	0.0171513	-0.00145937	-0.0134883	0.0530611	-0.00501663	0.0139178	-0.0158202	0.00292088	0.000994284	-0.00234709	0.0745398	-0.0297085
1.10333	0.0151441	-0.0024615	-0.00948593	0.0530958	-0.0020056	0.014928	-0.0158183	0.00292928	0.000990584	-0.00134225	0.0725438	-0.0317196
1.105	0.017137	-0.00346364	-0.0154835	0.0531304	-0.00199456	0.0149381	-0.0158165	-0.00106231	0.000986885	-0.000337416	0.0785477	-0.0307306
1.10667	0.0171299	-0.00346578	-0.0154811	0.052165	0.00101647	0.0149483	-0.0198146	-0.00205391	0.00598319	-0.00033258	0.0745517	-0.0337417
1.10833	0.0121227	-0.00346792	-0.0144788	0.0551996	2.75047e-05	0.0119584	-0.0138127	-0.00604551	0.000979485	0.0116723	0.0755557	-0.0337528
1.11	0.0181156	-0.00147005	-0.0124764	0.0532343	3.85387e-05	0.0179686	-0.0208108	-0.0130371	0.00697579	0.0106771	0.0755596	-0.0257639
1.11167	0.0161085	-0.000472192	-0.014474	0.0532689	-0.00195043	0.0149788	-0.0158089	-0.0130287	0.00897209	0.0136819	0.0765636	-0.032775
1.11333	0.0101013	-0.00047433	-0.0154716	0.0523035	6.06067e-05	0.0149889	-0.015807	-0.0110203	0.00896839	0.0246868	0.0725675	-0.030786
1.115	0.0100942	0.00552353	-0.0154692	0.0493381	0.00307164	0.0159991	-0.0148051	-0.0070119	0.00396469	0.0246916	0.0765715	-0.0307971
1.11667	0.0160871	0.0055214	-0.00746682	0.0503727	-0.00191733	0.0140093	-0.0158032	-0.0080035	0.00996099	0.0246964	0.0715754	-0.0308082
1.11833	0.0160799	0.000519258	-0.0124644	0.0514074	-0.00190629	0.0160194	-0.0168013	-0.0099951	0.00695729	0.0347013	0.0715794	-0.0318193
1.12	0.0160728	0.00151712	-0.011462	0.051442	0.00410474	0.0150296	-0.0137994	-0.0099867	0.00395359	0.0327061	0.0725834	-0.0348304
1.12167	0.0180657	0.000514982	-0.00845965	0.0494766	0.00811578	0.0150398	-0.0137975	-0.0049783	0.00394989	0.0427109	0.0695873	-0.0318414
1.12333	0.0180585	0.00251284	-0.00845726	0.0515112	0.00612681	0.0150499	-0.0177956	-0.00496989	0.00994619	0.0427158	0.0755913	-0.0328525
1.125	0.0180514	0.00251071	-0.0104549	0.0475458	0.00513784	0.0160601	-0.0167937	-0.00596149	0.00594249	0.0397206	0.0715952	-0.0328636
1.12667	0.0160443	0.00250857	-0.0144525	0.0495805	0.00514888	0.0170703	-0.0177918	-0.00895309	0.00693879	0.0457255	0.0715992	-0.0358747
1.12833	0.0190371	-0.000493568	-0.0094501	0.0496151	0.00515991	0.0160804	-0.0157899	-0.00894469	0.00693509	0.0457303	0.0696031	-0.0328857
1.13	0.01803	0.00250429	-0.00744771	0.0496497	0.00917095	0.0160906	-0.015788	-0.00293629	0.00693139	0.0537351	0.0766071	-0.0318968
1.13167	0.0180229	0.00250216	-0.00744532	0.0506843	0.00918198	0.0181008	-0.0167861	-0.00592789	0.00792769	0.05374	0.0746111	-0.0359079
1.13333	0.0190157	0.00250002	-0.0134429	0.0517189	0.010193	0.0171109	-0.0167842	-0.00791948	0.00992399	0.0517448	0.070615	-0.035919
1.135	0.0220086	0.00649788	-0.0154405	0.0487536	0.010204	0.0171211	-0.0177823	-0.00391108	0.00392029	0.0567496	0.070619	-0.0339301
1.13667	0.0210014	0.00349574	-0.0134382	0.0487882	0.00921508	0.0201313	-0.0147804	-0.00390268	0.00891659	0.0477545	0.0726229	-0.0339411
1.13833	0.0189943	0.00349361	-0.0124358	0.0498228	0.0112261	0.0201414	-0.0147785	-0.000894279	0.00891289	0.0497593	0.0726269	-0.0339522
1.14	0.0189872	0.00449147	-0.0124334	0.0488574	0.0112372	0.0151516	-0.0157766	-0.000885877	0.00790919	0.0497641	0.0726308	-0.0329633
1.14167	0.02198	0.00448933	-0.00943099	0.049892	0.00924818	0.0181617	-0.0137748	-0.00487748	0.00890549	0.055769	0.0766348	-0.0329744
1.14333	0.0169729	0.00248719	-0.0154286	0.0499267	0.00925922	0.0201719	-0.0177729	-0.00686907	0.00890179	0.0507738	0.0766388	-0.0299854
1.145	0.0169658	0.00448506	-0.0104262	0.0499613	0.0102703	0.0191821	-0.014771	-0.00686067	0.00989809	0.0487787	0.0736427	-0.0299965
1.14667	0.0219586	0.00348292	-0.0154238	0.0499959	0.0102813	0.0191922	-0.0147691	0.00114773	0.00989439	0.0417835	0.0726467	-0.0330076
1.14833	0.0219515	0.00048078	-0.0154214	0.0490305	0.0122923	0.0192024	-0.0117672	-0.00484387	0.0118907	0.0417883	0.0736506	-0.0340187
1.15	0.0179444	0.000478642	-0.012419	0.0500651	0.0113034	0.0172126	-0.0167653	0.000164533	0.00788699	0.0427932	0.0706546	-0.0340298
1.15167	0.0209372	0.000476504	-0.0154167	0.0510998	0.0113144	0.0202227	-0.0187634	-0.000827065	0.0118833	0.038798	0.0706585	-0.0350408
1.15333	0.0209301	0.00147437	-0.0124143	0.0511344	0.0103254	0.0182329	-0.0147615	-0.000818663	0.0108796	0.0388028	0.0716625	-0.0310519
1.155	0.020923	0.00647223	-0.0174119	0.050169	0.0143365	0.0182431	-0.0147596	0.000189739	0.0108759	0.0368077	0.0686665	-0.037063
1.15667	0.0209158	0.00347009	-0.0174095	0.0492036	0.0113475	0.0222532	-0.0227577	-0.00580186	0.00787219	0.0368125	0.0706704	-0.0350741
1.15833	0.0219087	0.00346795	-0.0144071	0.0462382	0.0143585	0.0182634	-0.0187558	0.000206542	0.0108685	0.0398173	0.0686744	-0.0350851
1.16	0.0219016	0.00346582	-0.0164047	0.0512729	0.0143696	0.0212736	-0.0217539	-0.00278506	0.0098648	0.0338222	0.0686783	-0.0310962
1.16167	0.0218944	0.000463679	-0.0154023	0.0513075	0.0143806	0.0222837	-0.023752	-0.00277665	0.0098611	0.034827	0.0666823	-0.0321073
1.16333	0.0198873	0.00346154	-0.0203999	0.0463421	0.0113916	0.0222939	-0.0237501	-0.00576825	0.0098574	0.0318319	0.0676862	-0.0321184
1.165	0.0198802	0.0044594	-0.0203975	0.0473767	0.0124027	0.0233041	-0.0257482	-0.00475985	0.0078537	0.0318367	0.0706902	-0.0321295
1.16667	0.020873	0.00445727	-0.0143952	0.0454113	0.0134137	0.0263142	-0.0237463	-0.00475145	0.00985	0.0298415	0.0716942	-0.0321405
1.16833	0.0218659	-0.000544872	-0.0163928	0.045446	0.0134247	0.0253244	-0.0207444	-0.00474305	0.0078463	0.0278464	0.0716981	-0.0321516
1.17	0.0268588	0.00145299	-0.0163904	0.0454806	0.0114358	0.0263346	-0.0217425	-0.00473465	0.0118426	0.0238512	0.0637021	-0.0311627
1.17167	0.0228516	0.00445085	-0.018388	0.0475152	0.0094468	0.0263447	-0.0217406	-0.000726244	0.0118389	0.018856	0.066706	-0.0301738
1.17333	0.0228445	0.00244871	-0.0183856	0.0485498	0.0114578	0.0263549	-0.0237387	-0.00171784	0.0088352	0.0188609	0.06071	-0.0321848
1.175	0.0258374	0.00244658	-0.0203832	0.0455845	0.0114689	0.0253651	-0.0237368	0.000290559	0.0088315	0.0248657	0.062714	-0.0321959
1.17667	0.0268302	0.00144444	-0.0173808	0.0486191	0.0114799	0.0283752	-0.0247349	0.00429896	0.0068278	0.0148705	0.0627179	-0.029207
1.17833	0.0228231	0.0024423	-0.0143784	0.0486537	0.00749093	0.0303854	-0.0237331	0.00430736	0.0088241	0.0148754	0.0647219	-0.0302181
1.18	0.020816	0.00344016	-0.018376	0.0516883	0.012502	0.0303955	-0.0237312	-0.00268424	0.0088204	0.00788022	0.0627258	-0.0292292
1.18167	0.0208088	0.000438027	-0.0183737	0.0467229	0.014513	0.0304057	-0.0237293	0.00432417	0.0068167	0.00788505	0.0607298	-0.0262402
1.18333	0.0228017	0.000435889	-0.0113713	0.0487576	0.010524	0.0324159	-0.0257274	0.00533257	0.005813	0.0138899	0.0597337	-0.0262513
1.185	0.0247946	0.00243375	-0.0163689	0.0507922	0.0105351	0.029426	-0.0227255	0.015341	0.0068093	0.0108947	0.0597377	-0.0292624
1.18667	0.0257874	0.00743161	-0.0143665	0.0508268	0.0105461	0.0344362	-0.0227236	0.0153494	0.0048056	0.0128996	0.0637417	-0.0272735
1.18833	0.0277803	0.00142948	-0.0153641	0.0488614	0.0105571	0.0344464	-0.0227217	0.0123578	0.0048019	0.0069044	0.0557456	-0.0262846
1.19	0.0277732	0.00142734	-0.0153617	0.048896	0.00956817	0.0334565	-0.0237198	0.0203662	0.0077982	0.00690924	0.0557496	-0.0292956
1.19167	0.027766	0.0014252	-0.0123593	0.0479307	0.0105792	0.0314667	-0.0227179	0.0153746	0.0067945	0.00791407	0.0587535	-0.0293067
1.19333	0.0277589	0.00242306	-0.0143569	0.0489653	0.0105902	0.0304769	-0.024716	0.011383	0.0067908	0.00591891	0.0587575	-0.0303178
1.195	0.0287518	0.00142093	-0.0163545	0.0489999	0.00960127	0.028487	-0.0227141	0.0113914	0.0047871	0.00392374	0.0567614	-0.0293289
1.19667	0.0267446	0.00241879	-0.0163522	0.0410345	0.0106123	0.0284972	-0.0227122	-0.00660022	0.0047834	0.00192858	0.0577654	-0.0283399
1.19833	0.0267375	0.00441665	-0.0163498	0.0470691	0.0116233	0.0305074	-0.0247103	0.00240818	0.0057797	0.00193342	0.0537694	-0.034351
1.2	0.0297303	0.00441451	-0.0133474	0.0481038	0.0106344	0.0315175	-0.0217084	-0.00158341	0.007776	-6.1747e-05	0.0517733	-0.0343621
1.20167	0.0287232	0.00641237	-0.013345	0.0451384	0.0106454	0.0345277	-0.0257065	-0.000575013	0.0067723	0.00594309	0.0517773	-0.0303732
1.20333	0.0307161	0.00241024	-0.0123426	0.045173	0.0126564	0.0315379	-0.0247046	-0.000566611	0.0047686	0.00294793	0.0527812	-0.0313843
1.205	0.0287089	0.0034081	-0.0123402	0.0452076	0.00866748	0.031548	-0.0247027	-0.00455821	0.0047649	0.00795276	0.0497852	-0.0313953
1.20667	0.0287018	0.00340596	-0.0123378	0.0442422	0.00967851	0.0325582	-0.0207008	0.000450192	0.0067612	0.0079576	0.0527891	-0.0314064
1.20833	0.0316947	0.00340382	-0.0133354	0.0472769	0.0146895	0.0325684	-0.0256989	-0.00254141	0.0037575	0.00796243	0.0487931	-0.0314175
1.21	0.0286875	0.00440169	-0.0163331	0.0463115	0.0147006	0.0295785	-0.025697	-0.002533	0.0037538	0.0129673	0.0487971	-0.0324286
1.21167	0.0326804	0.00439955	-0.00833066	0.0463461	0.00671161	0.0295887	-0.0256951	-0.0025246	0.0077501	0.00597211	0.048801	-0.0314396
1.21333	0.0276733	0.00539741	-0.0133283	0.0453807	0.00972265	0.0295989	-0.0256932	-0.000516201	0.00774641	0.00797694	0.049805	-0.0344507
1.215	0.0276661	0.00539527	-0.0133259	0.0474153	0.00973368	0.031609	-0.0256914	0.0024922	0.00274271	0.00798178	0.0498089	-0.0344618
1.21667	0.031659	0.00539314	-0.0143235	0.04445	0.0137447	0.0326192	-0.0276895	0.0025006	0.00373901	0.00898662	0.0498129	-0.0344729
1.21833	0.0336519	0.002391	-0.0143211	0.0444846	0.0137557	0.0276293	-0.0216876	0.004509	0.00273531	0.0139915	0.0498168	-0.029484
1.22	0.0286447	0.00638886	-0.0123187	0.0445192	0.0107668	0.0316395	-0.0226857	0.00451741	0.00273161	0.00699629	0.0508208	-0.029495
1.22167	0.0296376	0.00738672	-0.0113163	0.0445538	0.0137778	0.0316497	-0.0226838	0.00452581	0.00272791	0.0100011	0.0518248	-0.0285061
1.22333	0.0296305	0.00738459	-0.0113139	0.0405884	0.0127889	0.0326598	-0.0256819	0.00453421	0.000724207	0.010006	0.0518287	-0.0275172
1.225	0.0346233	0.00738245	-0.0113116	0.0436231	0.0147999	0.03267	-0.01968	0.00754261	0.00372051	0.0090108	0.0508327	-0.0275283
1.22667	0.0356162	0.00538031	-0.0123092	0.0436577	0.0148109	0.0336802	-0.0246781	0.00155101	0.000716808	0.0140156	0.0508366	-0.0305393
1.22833	0.0336091	0.00337817	-0.0133068	0.0436923	0.015822	0.0316903	-0.0236762	0.00155941	-0.000286892	0.0100205	0.0558406	-0.0305504
1.23	0.0376019	0.00237603	-0.0123044	0.0437269	0.011833	0.0317005	-0.0236743	0.000567816	-0.000290592	0.0120253	0.0578445	-0.0295615
1.23167	0.0375948	0.0033739	-0.012302	0.0447615	0.013844	0.0357107	-0.0246724	0.00457622	0.00270571	0.0120301	0.0588485	-0.0295726
1.23333	0.0315877	0.00337176	-0.0142996	0.0427962	0.0158551	0.0307208	-0.0276705	0.00158462	0.00370201	0.010035	0.0568525	-0.0295837
1.235	0.0345805	0.00936962	-0.0152972	0.0398308	0.0158661	0.032731	-0.0246686	0.00359302	0.000698309	0.00803982	0.0568564	-0.0315947
1.23667	0.0325734	0.00636748	-0.0112948	0.0398654	0.0168771	0.0287412	-0.0226667	0.00360142	0.00069461	0.00804465	0.0518604	-0.0346058
1.23833	0.0365663	0.00936535	-0.0122924	0.0429	0.0158882	0.0287513	-0.0226648	0.00160982	0.00069091	0.0100495	0.0548643	-0.0316169
1.24	0.0365591	0.00236321	-0.0122901	0.0449347	0.0148992	0.0317615	-0.0256629	0.00461823	0.00068721	0.0100543	0.0538683	-0.033628
1.24167	0.035552	0.00236107	-0.0112877	0.0429693	0.0139102	0.0307717	-0.022661	0.00262663	0.00068351	0.0110592	0.0528722	-0.033639
1.24333	0.0375449	0.00435893	-0.0132853	0.0420039	0.0139213	0.0307818	-0.0236591	0.00163503	0.000679811	0.012064	0.0528762	-0.0286501
1.245	0.0345377	0.0043568	-0.0152829	0.0420385	0.0149323	0.031792	-0.0246572	0.00164343	0.00267611	0.0170688	0.0558802	-0.0356612
1.24667	0.0375306	0.00235466	-0.0152805	0.0450731	0.0129433	0.0318022	-0.0246553	0.00565183	0.00267241	0.0150737	0.0568841	-0.0336723
1.24833	0.0375235	0.00435252	-0.0152781	0.0431078	0.0179544	0.0318123	-0.0246534	0.00366024	0.00266871	0.0150785	0.0538881	-0.0356834
1.25	0.0365163	0.00435038	-0.0122757	0.0481424	0.0139654	0.0308225	-0.0226515	0.00466864	0.00166501	0.0150833	0.053892	-0.0356944
1.25167	0.0355092	0.00134825	-0.0112733	0.047177	0.0139764	0.0338326	-0.0226497	0.00567704	0.00266131	0.0240882	0.053896	-0.0317055
1.25333	0.0395021	0.00434611	-0.0152709	0.0472116	0.00998746	0.0298428	-0.0216478	0.00568544	0.00265761	0.021093	0.0589	-0.0347166
1.255	0.0394949	0.00234397	-0.0122686	0.0462462	0.0139985	0.029853	-0.0216459	0.00469384	0.00265391	0.0170979	0.0549039	-0.0357277
1.25667	0.0394878	0.00334183	-0.0122662	0.0442809	0.0140095	0.0308631	-0.022644	0.00170224	0.00565021	0.0171027	0.0609079	-0.0357387
1.25833	0.0334807	0.00333969	-0.0152638	0.0453155	0.0160206	0.0318733	-0.0266421	0.00371065	0.00464651	0.0181075	0.0589118	-0.0357498
1.26	0.0374735	0.000337557	-0.0122614	0.0433501	0.0160316	0.0288835	-0.0226402	0.000719047	0.00464281	0.0181124	0.0589158	-0.0357609
1.26167	0.0384664	0.00133542	-0.013259	0.0433847	0.0130426	0.0288936	-0.0246383	0.000727449	0.00663911	0.0201172	0.0589197	-0.035772
1.26333	0.0354593	0.000333282	-0.0142566	0.0434193	0.0140537	0.0289038	-0.0246364	0.00173585	0.00663541	0.014122	0.0639237	-0.0367831
1.265	0.0354521	0.000331144	-0.0142542	0.046454	0.0110647	0.029914	-0.0236345	-0.00225575	0.00163171	0.0141269	0.0579277	-0.0357941
1.26667	0.034445	0.000329006	-0.0162518	0.0414886	0.0110757	0.0299241	-0.0236326	0.000752654	0.00862802	0.0141317	0.0609316	-0.0358052
1.26833	0.0394378	0.000326869	-0.0142494	0.0435232	0.0110868	0.0319343	-0.0256307	0.00176106	0.00562432	0.0121365	0.0609356	-0.0328163
1.27	0.0354307	0.00232473	-0.0122471	0.0435578	0.0120978	0.0289445	-0.0236288	0.00176946	0.00162062	0.0141414	0.0629395	-0.0338274
1.27167	0.0374236	0.00232259	-0.0142447	0.0435924	0.0121088	0.0289546	-0.0236269	-0.00122214	0.00161692	0.0131462	0.0599435	-0.0348385
1.27333	0.0374164	-0.000679544	-0.0142423	0.0436271	0.0131199	0.0319648	-0.023625	-0.00321374	0.00761322	0.0131511	0.0589474	-0.0338495
1.275	0.0364093	-0.000681682	-0.0172399	0.0396617	0.0121309	0.030975	-0.0206231	0.000794663	0.00460952	0.00915589	0.0619514	-0.0338606
1.27667	0.0334022	0.00231618	-0.0162375	0.0406963	0.0121419	0.0299851	-0.0196212	0.00380306	0.00660582	0.00616072	0.0619554	-0.0338717
1.27833	0.031395	0.000314043	-0.0132351	0.0407309	0.00915297	0.0329953	-0.0216193	0.00381147	0.00960212	0.0101656	0.0559593	-0.0388828
1.28	0.0363879	-0.00168809	-0.0142327	0.0427655	0.012164	0.0330055	-0.0216174	0.00181987	0.00959842	0.0091704	0.0649633	-0.0358938
1.28167	0.0363808	0.00130977	-0.0142303	0.0438002	0.012175	0.0290156	-0.0186155	0.00282827	0.00359472	0.00917523	0.0559672	-0.0399049
1.28333	0.0333736	0.00130763	-0.0112279	0.0438348	0.0111861	0.0300258	-0.0226136	0.00483667	0.00759102	0.0121801	0.0609712	-0.039916
1.285	0.0353665	0.00330549	-0.0132256	0.0428694	0.0111971	0.031036	-0.0196117	0.00384507	0.00358732	0.0081849	0.0609751	-0.0379271
1.28667	0.0313594	0.00330335	-0.0102232	0.042904	0.0132081	0.0280461	-0.0196099	0.00385348	0.00458362	0.00818974	0.0619791	-0.0339382
1.28833	0.0323522	0.00130122	-0.0142208	0.0399386	0.0102192	0.0280563	-0.019608	0.00186188	0.00457992	0.00819458	0.0559831	-0.0359492
1.29	0.0323451	0.000299079	-0.0142184	0.0409733	0.0122302	0.0310664	-0.0176061	-0.00112972	0.00757622	0.00819941	0.059987	-0.0369603
1.29167	0.031338	0.000296942	-0.014216	0.0420079	0.0122412	0.0300766	-0.0216042	0.00687868	0.00657252	0.00520425	0.056991	-0.0369714
1.29333	0.0333308	0.0022948	-0.0122136	0.0430425	0.0122523	0.0290868	-0.0206023	0.00388708	0.00956882	0.0102091	0.0569949	-0.0369825
1.295	0.0333237	0.000292666	-0.0182112	0.0430771	0.0152633	0.0310969	-0.0166004	0.00389548	0.00956512	0.0122139	0.0559989	-0.0379935
1.29667	0.0313166	0.00129053	-0.0112088	0.0431117	0.0172743	0.0311071	-0.0165985	0.00190389	0.00956142	0.0142188	0.0550028	-0.0350046
1.29833	0.0313094	0.00628839	-0.0112065	0.0401464	0.0142854	0.0281173	-0.0165966	0.00291229	0.00855772	0.0142236	0.0580068	-0.0400157
1.3	0.0323023	0.00628625	-0.0142041	0.043181	0.0152964	0.0281274	-0.0195947	0.00392069	0.00755402	0.0122284	0.0600108	-0.0400268
1.30167	0.0312952	0.00428412	-0.0132017	0.0432156	0.0153075	0.0271376	-0.0155928	0.00192909	0.00855032	0.0142333	0.0600147	-0.0390379
1.30333	0.029288	0.00328198	-0.0121993	0.0432502	0.0183185	0.0291478	-0.0165909	0.00193749	0.0105466	0.0162381	0.0490187	-0.0390489
1.305	0.0312809	0.00427984	-0.0081969	0.0432849	0.0163295	0.0291579	-0.016589	0.00294589	0.0105429	0.0152429	0.0580226	-0.04106
1.30667	0.0312738	0.0032777	-0.00819451	0.0443195	0.0163406	0.0251681	-0.0195871	0.0029543	0.0115392	0.0152478	0.0520266	-0.0420711
1.30833	0.0312666	0.00327556	-0.0141921	0.0423541	0.0163516	0.0271783	-0.0195852	0.0069627	0.0115355	0.0112526	0.0530305	-0.0420822
1.31	0.0292595	0.000273427	-0.00818973	0.0433887	0.0163626	0.0241884	-0.0205833	0.0039711	0.0105318	0.0142574	0.0530345	-0.0400932
1.31167	0.0282524	0.00227129	-0.0131873	0.0434233	0.0133737	0.0241986	-0.0195814	0.0039795	0.0155281	0.0122623	0.0510385	-0.0401043
1.31333	0.0322452	0.000269152	-0.012185	0.040458	0.0173847	0.0242088	-0.0195795	0.0039879	0.0155244	0.0102671	0.0520424	-0.0401154
1.315	0.0322381	0.00326701	-0.0121826	0.0454926	0.0173957	0.0272189	-0.0175776	0.0049963	0.0125207	0.010272	0.0490464	-0.0431265
1.31667	0.029231	0.00326488	-0.0111802	0.0445272	0.0234068	0.0252291	-0.0195757	0.00300471	0.011517	0.0102768	0.0520503	-0.0431376
1.31833	0.0342238	-0.000737261	-0.0101778	0.0435618	0.0234178	0.0272393	-0.0145738	0.00901311	0.0165133	0.0122816	0.0520543	-0.0431486
1.32	0.0352167	0.0032606	-0.0121754	0.0435964	0.0204288	0.0242494	-0.0205719	0.00902151	0.0165096	0.0162865	0.0530582	-0.0441597
1.32167	0.0282096	0.00325846	-0.013173	0.0456311	0.0224399	0.0242596	-0.02057	0.00402991	0.0165059	0.0152913	0.0460622	-0.0451708
1.32333	0.0282024	0.00125633	-0.0131706	0.0446657	0.0204509	0.0262698	-0.0165682	0.00603831	0.0165022	0.0152961	0.0500662	-0.0481819
1.325	0.0311953	0.00125419	-0.0121682	0.0467003	0.0234619	0.0302799	-0.0155663	0.00704671	0.0164985	0.010301	0.0450701	-0.0481929
1.32667	0.0311882	0.00225205	-0.0141658	0.0447349	0.023473	0.0232901	-0.0125644	0.00805512	0.0204948	0.0143058	0.0450741	-0.047204
1.32833	0.030181	0.00224991	-0.0101635	0.0447695	0.023484	0.0253002	-0.0185625	0.00806352	0.0174911	0.0153106	0.050078	-0.0492151
1.33	0.0301739	-0.000752225	-0.0141611	0.0488042	0.021495	0.0253104	-0.0185606	0.00507192	0.0174874	0.0123155	0.051082	-0.0492262
1.33167	0.0301667	-0.000754362	-0.0141587	0.0448388	0.0215061	0.0233206	-0.0135587	0.0110803	0.0204837	0.0123203	0.052086	-0.0482373
1.33333	0.0311596	-0.0007565	-0.0141563	0.0468734	0.0185171	0.0253307	-0.0185568	0.00608872	0.01848	0.0123252	0.0550899	-0.0482483
1.335	0.0281525	0.00224136	-0.0151539	0.043908	0.0185281	0.0223409	-0.0185549	0.00709713	0.0224763	0.01233	0.0550939	-0.0522594
1.33667	0.0321453	0.00223922	-0.0151515	0.0439426	0.0215392	0.0213511	-0.018553	0.00710553	0.0264726	0.0103348	0.0540978	-0.0502705
1.33833	0.0291382	0.00123709	-0.0111491	0.0469773	0.0235502	0.0213612	-0.0185511	0.0131139	0.0264689	0.0123397	0.0511018	-0.0482816
1.34	0.0291311	-0.00276505	-0.0111467	0.0490119	0.0245612	0.0233714	-0.0195492	0.00512233	0.0244652	0.0123445	0.0521057	-0.0522927
1.34167	0.0281239	-0.00276719	-0.0101443	0.0480465	0.0235723	0.0233816	-0.0165473	0.00913073	0.0254615	0.00934934	0.0551097	-0.0523037
1.34333	0.0281168	-0.00176933	-0.012142	0.0470811	0.0235833	0.0213917	-0.0165454	0.00913913	0.0214578	0.00835417	0.0551137	-0.0513148
1.345	0.0301097	0.000228537	-0.0121396	0.0471157	0.0235943	0.0234019	-0.0225435	0.00914754	0.0234541	0.00935901	0.0551176	-0.0513259
1.34667	0.0261025	0.000226399	-0.0151372	0.0471504	0.0236054	0.0234121	-0.0225416	0.00515594	0.0234504	0.0203638	0.0631216	-0.054337
1.34833	0.0260954	-0.00377574	-0.0151348	0.050185	0.0226164	0.0214222	-0.0165397	0.00516434	0.0234467	0.0203687	0.0621255	-0.053348
1.35	0.0300883	-0.00377788	-0.0121324	0.0452196	0.0226274	0.0224324	-0.0195378	0.00717274	0.022443	0.0303735	0.0641295	-0.0533591
1.35167	0.0250811	-0.00378001	-0.01613	0.0512542	0.0226385	0.0234426	-0.0165359	0.00718114	0.0224393	0.0303784	0.0641334	-0.0543702
1.35333	0.026074	-0.00278215	-0.0121276	0.0512888	0.0246495	0.0194527	-0.018534	0.00718954	0.0254356	0.0173832	0.0611374	-0.0523813
1.355	0.0300669	-0.00578429	-0.0121252	0.0473235	0.0236605	0.0194629	-0.0185321	0.00619795	0.0254319	0.00338803	0.0681414	-0.0543924
1.35667	0.0300597	-0.00678643	-0.0121228	0.0523581	0.0246716	0.0214731	-0.0165302	0.00720635	0.0234282	0.00339286	0.0671453	-0.0554034
1.35833	0.0260526	-0.00678856	-0.0141205	0.0453927	0.0236826	0.0224832	-0.0185283	0.00721475	0.0214245	0.0013977	0.0681493	-0.0554145
1.36	0.0270455	-0.0017907	-0.0151181	0.0504273	0.0236936	0.0174934	-0.0165265	0.00522315	0.0234208	-0.00659746	0.0681532	-0.0524256
1.36167	0.0270383	-0.00479284	-0.0131157	0.0504619	0.0227047	0.0205035	-0.0145246	0.00523155	0.0214171	-0.0105926	0.0751572	-0.0514367
1.36333	0.0300312	-0.00379498	-0.0151133	0.0504966	0.0277157	0.0205137	-0.0145227	0.00723995	0.0214134	-0.00858779	0.0711611	-0.0504477
1.365	0.0300241	-0.00379712	-0.0151109	0.0505312	0.0277267	0.0245239	-0.0135208	0.00724836	0.0214097	-0.00858295	0.0691651	-0.0544588
1.36667	0.0250169	-0.00379925	-0.0141085	0.0545658	0.0237378	0.019534	-0.0175189	0.00925676	0.024406	-0.00857812	0.0691691	-0.0544699
1.36833	0.0270098	0.00219861	-0.0131061	0.0496004	0.0237488	0.0205442	-0.015517	0.00826516	0.0204023	-0.00757328	0.069173	-0.056481
1.37	0.0300027	-0.00680353	-0.0131037	0.0496351	0.0227598	0.0185544	-0.0175151	0.00827356	0.0233986	-0.00156844	0.068177	-0.0524921
1.37167	0.0259955	-0.00180567	-0.0151014	0.0536697	0.0277709	0.0185645	-0.0175132	0.00428196	0.0233949	-0.00556361	0.0641809	-0.0535031
1.37333	0.0259884	-0.0038078	-0.015099	0.0497043	0.0247819	0.0185747	-0.0185113	0.00929036	0.0233912	-0.00555877	0.0711849	-0.0545142
1.375	0.0279813	-0.00380994	-0.0170966	0.0537389	0.0277929	0.0225849	-0.0155094	0.00529877	0.0203875	-0.00955394	0.0681888	-0.0545253
1.37667	0.0279741	0.000187921	-0.0130942	0.0527735	0.027804	0.019595	-0.0165075	0.0103072	0.0263838	-0.0015491	0.0681928	-0.0525364
1.37833	0.026967	-0.00281422	-0.0150918	0.0528082	0.018815	0.0196052	-0.0205056	0.0103156	0.0253801	-0.000544263	0.0691968	-0.0525474
1.38	0.0269599	-0.00381635	-0.0140894	0.0528428	0.025826	0.0196154	-0.0205037	0.00732397	0.0253764	-0.00453943	0.0722007	-0.0555585
1.38167	0.0269527	0.00318151	-0.014087	0.0518774	0.0248371	0.0186255	-0.0165018	0.0113324	0.0203727	-0.00453459	0.0702047	-0.0515696
1.38333	0.0289456	0.00317937	-0.0140846	0.054912	0.0278481	0.0226357	-0.0174999	0.00934078	0.022369	-0.00252975	0.0662086	-0.0515807
1.385	0.0289385	0.000177233	-0.0140822	0.0529466	0.0278592	0.0226459	-0.018498	0.0123492	0.0203653	0.00347508	0.0662126	-0.0555918
1.38667	0.0249313	-0.0018249	-0.0150799	0.0529813	0.0228702	0.018656	-0.0164961	0.0123576	0.0183616	-0.00152008	0.0692165	-0.0536028
1.38833	0.0229242	-0.00382704	-0.0160775	0.0550159	0.0238812	0.0186662	-0.0164942	0.010366	0.0183579	0.00448475	0.0672205	-0.0536139
1.39	0.0229171	-0.00282918	-0.0160751	0.0560505	0.0228923	0.0226764	-0.0184923	0.0123744	0.0213542	0.00448959	0.0692245	-0.053625
1.39167	0.0269099	-0.00283132	-0.0120727	0.0540851	0.0229033	0.0186865	-0.0204904	0.0103828	0.0203505	0.00249443	0.0662284	-0.0536361
1.39333	0.0239028	-0.00383346	-0.0090703	0.0531197	0.0229143	0.0206967	-0.0194885	0.0113912	0.0233468	0.00349926	0.0662324	-0.0526471
1.395	0.0248957	-0.00383559	-0.0120679	0.0531544	0.0229254	0.0207069	-0.0164866	0.0113996	0.0203431	0.0065041	0.0672363	-0.0536582
1.39667	0.0248885	-0.00383773	-0.0160655	0.054189	0.0229364	0.020717	-0.0164848	0.010408	0.0203394	0.00550894	0.0712403	-0.0556693
1.39833	0.0248814	-0.00283987	-0.0160631	0.0572236	0.0219474	0.0197272	-0.0174829	0.0124164	0.0183357	0.00551377	0.0682442	-0.0536804
1.4	0.0288742	-0.00284201	-0.0120607	0.0552582	0.0189585	0.0207373	-0.016481	0.0104248	0.020332	0.00551861	0.0692482	-0.0536915
1.40167	0.0268671	-0.00384414	-0.0140584	0.0532928	0.0189695	0.0227475	-0.0184791	0.0144332	0.0183283	0.00552344	0.0692522	-0.0527025
1.40333	0.02286	-0.00484628	-0.012056	0.0533275	0.0229805	0.0227577	-0.0194772	0.0144416	0.0183246	0.00552828	0.0662561	-0.0527136
1.405	0.0298528	-0.000848419	-0.0160536	0.0553621	0.0199916	0.0227678	-0.0194753	0.01245	0.0183209	0.00653312	0.0682601	-0.0517247
1.40667	0.0298457	-0.00285056	-0.0160512	0.0573967	0.0180026	0.022778	-0.0144734	0.0104584	0.0193172	0.00653795	0.067264	-0.0507358
1.40833	0.0268386	-0.00285269	-0.0110488	0.0564313	0.0170136	0.0227882	-0.0214715	0.0114668	0.0183135	0.0105428	0.060268	-0.0507468
1.41	0.0278314	-0.000854832	-0.0170464	0.0534659	0.0170247	0.0217983	-0.0124696	0.0114752	0.0193098	0.0135476	0.060272	-0.0477579
1.41167	0.0268243	-0.00185697	-0.012044	0.0535006	0.0170357	0.0208085	-0.0104677	0.0114836	0.0203061	0.0115525	0.0632759	-0.050769
1.41333	0.0238172	-0.00485911	-0.0120416	0.0525352	0.0150467	0.0208187	-0.0104658	0.011492	0.0203024	0.0135573	0.0642799	-0.0507801
1.415	0.02381	0.000138755	-0.0120392	0.0525698	0.0160578	0.0238288	-0.0194639	0.0125004	0.0202987	0.0135621	0.0612838	-0.0477912
1.41667	0.0288029	0.000136617	-0.0150369	0.0526044	0.0150688	0.022839	-0.014462	0.00850881	0.019295	0.024567	0.0612878	-0.0478022
1.41833	0.0257958	-0.00286552	-0.0160345	0.048639	0.0150798	0.0208492	-0.0144601	0.0145172	0.0232913	0.0315718	0.0612917	-0.0528133
1.42	0.0297886	-0.000867658	-0.0160321	0.0486737	0.0110909	0.0238593	-0.0174582	0.0145256	0.0232876	0.0445766	0.0632957	-0.0508244
1.42167	0.0277815	-0.0038698	-0.0160297	0.0547083	0.0131019	0.0238695	-0.0174563	0.014534	0.0232839	0.0505815	0.0612997	-0.0518355
1.42333	0.0277744	-0.000871933	-0.0160273	0.0497429	0.0121129	0.0218797	-0.0144544	0.0145424	0.0172802	0.0505863	0.0623036	-0.0428466
1.425	0.0257672	-0.000874071	-0.0170249	0.0487775	0.012124	0.0208898	-0.0144525	0.0115508	0.0192765	0.0475912	0.0583076	-0.0428576
1.42667	0.0257601	-0.000876208	-0.0170225	0.0438121	0.012135	0.0239	-0.0134506	0.0115592	0.0172728	0.052596	0.0583115	-0.0478687
1.42833	0.024753	-0.00287835	-0.0160201	0.0438468	0.012146	0.0249102	-0.0144487	0.0115676	0.0172691	0.0516008	0.0573155	-0.0458798
1.43	0.0257458	-0.00488048	-0.0180177	0.0458814	0.0131571	0.0249203	-0.0144468	0.012576	0.0172654	0.0426057	0.0573194	-0.0478909
1.43167	0.0257387	-0.00388262	-0.0180154	0.043916	0.0111681	0.0179305	-0.0144449	0.0125844	0.0172617	0.0426105	0.0553234	-0.0449019
1.43333	0.0257316	-0.00388476	-0.017013	0.0469506	0.0121791	0.0209407	-0.0164431	0.0125928	0.020258	0.0556153	0.0563274	-0.044913
1.435	0.0267244	-0.000886897	-0.0170106	0.0419853	0.0121902	0.0219508	-0.0144412	0.00960123	0.0202543	0.0446202	0.0563313	-0.0479241
1.43667	0.0267173	-0.00388903	-0.0190082	0.0420199	0.0102012	0.021961	-0.0114393	0.00960963	0.0182506	0.052625	0.0483353	-0.0459352
1.43833	0.0267102	-0.000891172	-0.0190058	0.0460545	0.0122122	0.0219711	-0.0114374	0.011618	0.0182469	0.0476298	0.0523392	-0.0429463
1.44	0.026703	-0.00189331	-0.0190034	0.0460891	0.00822327	0.0199813	-0.0134355	0.0106264	0.0192432	0.0476347	0.0523432	-0.0429573
1.44167	0.0266959	-0.00189545	-0.022001	0.0411237	0.0132343	0.0189915	-0.0124336	0.0116348	0.0212395	0.0356395	0.0513471	-0.0429684
1.44333	0.0266888	-0.00589759	-0.0189986	0.0441584	0.0132453	0.0230016	-0.0144317	0.00864324	0.0192358	0.0416444	0.0513511	-0.0419795
1.445	0.0226816	-0.00189972	-0.0259962	0.044193	0.00825638	0.0190118	-0.00742978	0.00865164	0.0212321	0.0326492	0.0483551	-0.0439906
1.44667	0.0266745	-0.00290186	-0.0229939	0.0452276	0.00926741	0.019022	-0.00742789	0.01166	0.0212284	0.025654	0.050359	-0.0450016
1.44833	0.0266674	-0.002904	-0.0229915	0.0442622	0.0102784	0.0200321	-0.014426	0.0106684	0.0182247	0.0256589	0.048363	-0.0410127
1.45	0.0236602	-0.00290614	-0.0209891	0.0422968	0.0112895	0.0200423	-0.0114241	0.00867684	0.016221	0.0386637	0.0483669	-0.0410238
1.45167	0.0276531	-0.00190827	-0.0219867	0.0383315	0.0113005	0.0200525	-0.0124222	0.0136852	0.0192173	0.0266685	0.0483709	-0.0450349
1.45333	0.023646	0.00108959	-0.0259843	0.0383661	0.0103115	0.0190626	-0.0144203	0.0136936	0.0192137	0.0366734	0.0433748	-0.039046
1.455	0.0256388	-0.00391255	-0.0229819	0.0414007	0.0163226	0.0190728	-0.0144184	0.012702	0.01921	0.0326782	0.0443788	-0.041057
1.45667	0.0256317	-0.000914686	-0.0229795	0.0414353	0.0123336	0.018083	-0.0114165	0.0117105	0.0132063	0.032683	0.0403828	-0.0390681
1.45833	0.0266246	-0.000916824	-0.0229771	0.0384699	0.0133446	0.0200931	-0.0104146	0.0117189	0.0172026	0.0256879	0.0353867	-0.0390792
1.46	0.0246174	-0.00291896	-0.0229748	0.0415046	0.0133557	0.0141033	-0.0134127	0.00972725	0.0111989	0.0286927	0.0353907	-0.0380903
1.46167	0.0216103	-0.0029211	-0.0199724	0.0415392	0.0113667	0.0151135	-0.0134108	0.00973566	0.0131952	0.0286976	0.0363946	-0.0391013
1.46333	0.0216031	-0.00492324	-0.01797	0.0395738	0.0153777	0.0151236	-0.0134089	0.0117441	0.0131915	0.0267024	0.0373986	-0.0361124
1.465	0.021596	-0.00292537	-0.0179676	0.0386084	0.0143888	0.0191338	-0.013407	0.0107525	0.00918775	0.0267072	0.0354025	-0.0371235
1.46667	0.0215889	-0.00292751	-0.0239652	0.037643	0.0163998	0.015144	-0.0144051	0.00876086	0.0151841	0.0287121	0.0324065	-0.0371346
1.46833	0.0235817	-0.00092965	-0.0229628	0.0386777	0.0164109	0.0181541	-0.0124032	0.00876926	0.0141804	0.0217169	0.0324105	-0.0341457
1.47	0.0195746	-0.00193179	-0.0229604	0.0387123	0.0134219	0.0191643	-0.0124014	0.00877767	0.0111767	0.0237217	0.0344144	-0.0411567
1.47167	0.0225675	-0.00793393	-0.018958	0.0367469	0.0154329	0.0191744	-0.0123995	0.0117861	0.011173	0.0257266	0.0294184	-0.0361678
1.47333	0.0225603	-0.00593606	-0.0189556	0.0377815	0.017444	0.0181846	-0.0143976	0.00779447	0.0141693	0.0257314	0.0384223	-0.0381789
1.475	0.0225532	-0.0059382	-0.0159533	0.0418161	0.016455	0.0191948	-0.0123957	0.0138029	0.0111656	0.0267362	0.0324263	-0.03819
1.47667	0.0215461	-0.00394034	-0.0169509	0.0438508	0.016466	0.0182049	-0.0153938	0.0128113	0.00716185	0.0217411	0.0324302	-0.035201
1.47833	0.0225389	-0.00394248	-0.0149485	0.0438854	0.0134771	0.0192151	-0.0103919	0.0128197	0.0111582	0.0267459	0.0364342	-0.0332121
1.48	0.0245318	-0.00294461	-0.0149461	0.03492	0.0154881	0.0192253	-0.01039	0.0138281	0.0111545	0.0237508	0.0394382	-0.0342232
1.48167	0.0245247	-0.00394675	-0.0149437	0.0399546	0.0134991	0.0152354	-0.0113881	0.0168365	0.0101508	0.0237556	0.0424421	-0.0342343
1.48333	0.0245175	-0.00394889	-0.00994131	0.0379892	0.0125102	0.0192456	-0.0123862	0.0158449	0.00914706	0.0217604	0.0514461	-0.0342454
1.485	0.0215104	-0.00295103	-0.0189389	0.0400239	0.0125212	0.0172558	-0.0123843	0.0148533	0.00814336	0.0247653	0.05145	-0.0342564
1.48667	0.0235033	-0.00195316	-0.0159365	0.0400585	0.0105322	0.0172659	-0.0133824	0.0148617	0.0111397	0.0177701	0.049454	-0.0352675
1.48833	0.0254961	-0.0029553	-0.0149341	0.0410931	0.00654326	0.0172761	-0.0133805	0.0118701	0.011136	0.0197749	0.0584579	-0.0362786
1.49	0.025489	-0.00295744	-0.0149318	0.0421277	0.0105543	0.0182863	-0.00937861	0.0138785	0.00913226	0.0197798	0.0584619	-0.0342897
1.49167	0.0214819	-0.00295958	-0.0129294	0.0431623	0.00956533	0.0172964	-0.0113767	0.0148869	0.00712856	0.0207846	0.0684659	-0.0343008
1.49333	0.0274747	-0.00196171	-0.013927	0.043197	0.00957636	0.0163066	-0.0123748	0.0108953	0.00712486	0.0207894	0.0684698	-0.0303118
1.495	0.0224676	-0.00296385	-0.0109246	0.0432316	0.0115874	0.0173168	-0.0103729	0.0109037	0.0121212	0.0207943	0.0734738	-0.0333229
1.49667	0.0274605	-0.00096599	-0.0119222	0.0422662	0.00859843	0.0173269	-0.010371	0.0109121	0.0121175	0.0277991	0.0744777	-0.033334
1.49833	0.0274533	0.00203187	-0.0119198	0.0383008	0.0106095	0.0183371	-0.0143691	0.0119205	0.00511376	0.027804	0.0794817	-0.0333451
1.5	0.0214462	0.00202973	-0.0139174	0.0443355	0.0136205	0.0163473	-0.0103672	0.0129289	0.00911006	0.0228088	0.0844857	-0.0333561
1.50167	0.0264391	0.0020276	-0.012915	0.0433701	0.0136315	0.0173574	-0.0143653	0.0149373	0.00810636	0.0258136	0.0844896	-0.0333672
1.50333	0.0234319	0.00102546	-0.0139126	0.0434047	0.0106426	0.0163676	-0.0103634	0.0149457	0.00910266	0.0278185	0.0844936	-0.0333783
1.505	0.0204248	0.00102332	-0.0139103	0.0444393	0.0116536	0.0163778	-0.0103615	0.0099541	0.00909896	0.0288233	0.0884975	-0.0333894
1.50667	0.0204177	0.00102118	-0.0139079	0.0424739	0.0116646	0.0153879	-0.0133597	0.0109625	0.00609526	0.0288281	0.0905015	-0.0314005
1.50833	0.0244105	0.00101905	-0.0149055	0.0425086	0.00967567	0.0173981	-0.00935776	0.0099709	0.0110916	0.023833	0.0905054	-0.0314115
1.51	0.0214034	0.00201691	-0.0139031	0.0445432	0.0096867	0.0144082	-0.0133559	0.00997931	0.00608786	0.0228378	0.0905094	-0.0364226
1.51167	0.0243963	0.00101477	-0.0109007	0.0445778	0.00869774	0.0164184	-0.012354	0.00998771	0.00408416	0.0218426	0.0975134	-0.0324337
1.51333	0.0173891	-0.00198737	-0.0128983	0.0436124	0.0117088	0.0164286	-0.0123521	0.00899611	0.00408046	0.0238475	0.0945173	-0.0304448
1.515	0.017382	0.0030105	-0.0128959	0.040647	0.0097198	0.0174387	-0.0113502	0.00900451	0.00907676	0.0238523	0.0945213	-0.0324558
1.51667	0.0233749	0.00300836	-0.0108935	0.0386817	0.00973084	0.0204489	-0.0123483	0.0100129	0.00407306	0.0218571	0.100525	-0.0324669
1.51833	0.0183677	0.00100622	-0.0148911	0.0427163	0.00974187	0.0164591	-0.0133464	0.0110213	0.00606936	0.021862	0.100529	-0.032478
1.52	0.0213606	4.0829e-06	-0.0128888	0.0427509	0.0117529	0.0154692	-0.0133445	0.0110297	0.0100657	0.0198668	0.0965331	-0.0324891
1.52167	0.0183535	0.00400195	-0.0128864	0.0417855	0.00776394	0.0154794	-0.0133426	0.00803812	0.010062	0.0198717	0.0945371	-0.0355002
1.52333	0.0183463	-0.00100019	-0.012884	0.0428201	0.00777497	0.0204896	-0.0113407	0.00504652	0.00805826	0.0198765	0.0955411	-0.0325112
1.525	0.0203392	-0.00100233	-0.0118816	0.0398548	0.00878601	0.0164997	-0.0113388	0.00905492	0.00705456	0.0208813	0.091545	-0.0325223
1.52667	0.017332	0.00399553	-0.0118792	0.0408894	0.00879704	0.0195099	-0.0113369	0.00806332	0.00405086	0.0178862	0.091549	-0.0345334
1.52833	0.0233249	0.00199339	-0.0128768	0.040924	0.00680808	0.0165201	-0.013335	0.00807173	0.00704716	0.017891	0.0875529	-0.0345445
1.53	0.0203178	-0.00100874	-0.0118744	0.0439586	0.00981911	0.0165302	-0.0133331	0.00608013	0.00704346	0.0178958	0.0895569	-0.0345555
1.53167	0.0203106	-0.00201088	-0.011872	0.0389932	0.0118301	0.0175404	-0.0113312	0.00708853	0.00603976	0.0179007	0.0825608	-0.0355666
1.53333	0.0203035	-0.00201302	-0.0148697	0.0430279	0.00484118	0.0185506	-0.0123293	0.00709693	0.00703607	0.0169055	0.0785648	-0.0355777
1.535	0.0222964	-0.00201516	-0.0138673	0.0420625	0.00485221	0.0225607	-0.0103274	0.00710533	0.00703237	0.0179103	0.0785688	-0.0385888
1.53667	0.0212892	-1.72936e-05	-0.0158649	0.0420971	0.00686325	0.0205709	-0.0103255	0.00711373	0.00502867	0.0109152	0.0755727	-0.0395999
1.53833	0.0172821	0.00198057	-0.0138625	0.0411317	0.00687428	0.0205811	-0.0103236	0.00812214	0.00502497	0.00992002	0.0765767	-0.0356109
1.54	0.017275	-0.00202157	-0.0138601	0.0421663	0.00388531	0.0175912	-0.0123217	0.00713054	0.00802127	0.00992486	0.0745806	-0.036622
1.54167	0.0192678	-0.00202371	-0.0148577	0.041201	0.00389635	0.0186014	-0.0153198	0.00813894	0.00301757	0.0139297	0.0715846	-0.0366331
1.54333	0.0192607	0.000974156	-0.0118553	0.0402356	0.00390738	0.0186116	-0.013318	0.00814734	0.0100139	0.00993453	0.0715885	-0.0406442
1.545	0.0152536	-2.79819e-05	-0.0158529	0.0402702	0.00391842	0.0166217	-0.0143161	0.00815574	0.0110102	0.0169394	0.0715925	-0.0366552
1.54667	0.0182464	0.00496988	-0.0168505	0.0413048	0.00392945	0.0166319	-0.0143142	0.0101641	0.0110065	0.0169442	0.0695965	-0.0386663
1.54833	0.0182393	-3.22572e-05	-0.0168482	0.0413394	0.00394048	0.021642	-0.0153123	0.00717255	0.00700277	0.016949	0.0696004	-0.0376774
1.55	0.0212322	-3.43949e-05	-0.0148458	0.0413741	0.00295152	0.0156522	-0.0103104	0.00818095	0.0109991	0.00995388	0.0656044	-0.0376885
1.55167	0.023225	-0.00103653	-0.0158434	0.0424087	0.00296255	0.0196624	-0.0123085	0.0101893	0.00299537	0.0239587	0.0656083	-0.0416996
1.55333	0.0212179	-0.00103867	-0.016841	0.0424433	0.00297359	0.0196725	-0.0113066	0.0101978	0.00999167	0.0109635	0.0646123	-0.0397106
1.555	0.0232108	-0.00204081	-0.0178386	0.0404779	0.00198462	0.0196827	-0.0113047	0.00920615	0.00998797	0.00696838	0.0716162	-0.0447217
1.55667	0.0232036	-0.00504295	-0.0178362	0.0415125	0.000995655	0.0176929	-0.0123028	0.00921456	0.00598427	0.00697322	0.0666202	-0.0407328
1.55833	0.0201965	-0.00504508	-0.0168338	0.0405472	0.00100669	0.016703	-0.0133009	0.00522296	0.00898057	0.0199781	0.0626242	-0.0407439
1.56	0.0201894	-0.00404722	-0.0198314	0.0425818	0.00101772	0.0187132	-0.014299	0.00723136	0.00497687	0.00898289	0.0626281	-0.0367549
1.56167	0.0201822	-0.00504936	-0.019829	0.0426164	0.00302876	0.0167234	-0.0152971	0.00723976	0.00797317	0.0199877	0.0676321	-0.041766
1.56333	0.0221751	-0.0070515	-0.0158267	0.042651	0.00203979	0.0167335	-0.0152952	0.00824816	0.00796947	0.0219926	0.062636	-0.0417771
1.565	0.022168	-0.00605363	-0.0158243	0.0426857	0.00305082	0.0137437	-0.0112933	0.00925656	0.00796577	0.0219974	0.06464	-0.0397882
1.56667	0.0231608	-0.00605577	-0.0178219	0.0437203	0.00506186	0.0207539	-0.0112914	0.00526497	0.00696207	0.00300224	0.0626439	-0.0397993
1.56833	0.0201537	-0.00605791	-0.0188195	0.0407549	0.00507289	0.015764	-0.00828952	0.00427337	0.00995837	0.0240071	0.0626479	-0.0358103
1.57	0.0231466	-0.00806005	-0.0148171	0.0407895	0.00208393	0.0187742	-0.0152876	0.00428177	0.00395467	0.00901191	0.0656519	-0.0428214
1.57167	0.0211394	-0.00606218	-0.0178147	0.0408241	0.00709496	0.0187844	-0.0152857	0.00629017	0.00395097	0.0140167	0.0646558	-0.0378325
1.57333	0.0211323	-0.00806432	-0.0178123	0.0388588	0.00110599	0.0177945	-0.00828383	0.00629857	0.00594727	0.0140216	0.0636598	-0.0328436
1.575	0.0201252	-0.00806646	-0.0158099	0.0408934	0.00211703	0.0148047	-0.0102819	0.00330697	0.00894357	0.0200264	0.0646637	-0.0328547
1.57667	0.020118	-0.0100686	-0.0198075	0.044928	0.00212806	0.0178149	-0.01228	0.00431538	0.000939873	0.0130313	0.0646677	-0.0328657
1.57833	0.0201109	-0.00807073	-0.0168052	0.0449626	0.000139097	0.016825	-0.00827815	0.00432378	0.00693617	0.0170361	0.0636717	-0.0328768
1.58	0.0161038	-0.00507287	-0.0158028	0.0409972	0.00815013	0.0168352	-0.00827625	0.00233218	0.00693247	0.0120409	0.0616756	-0.0338879
1.58167	0.0160966	-0.00707501	-0.0158004	0.0410319	0.00416116	0.0138453	-0.00627436	0.00134058	0.00692877	0.0120458	0.0626796	-0.034899
1.58333	0.0140895	-0.00707715	-0.011798	0.0410665	0.0061722	0.0158555	-0.00927246	0.00434898	0.00592507	0.0180506	0.0666835	-0.03491
1.585	0.0150824	-0.00607929	-0.0137956	0.0421011	0.00618323	0.0138657	-0.0102706	0.00235738	0.00692137	0.0170554	0.0666875	-0.0369211
1.58667	0.0190752	-0.00908142	-0.0127932	0.0421357	0.00419427	0.0158758	-0.0102687	0.00236579	0.00691768	0.0220603	0.0636914	-0.0379322
1.58833	0.0140681	-0.00808356	-0.0137908	0.0421703	0.0012053	0.015886	-0.0102668	0.00737419	0.00691398	0.0220651	0.0666954	-0.0409433
1.59	0.014061	-0.0130857	-0.0137884	0.044205	0.00521633	0.0188962	-0.0102649	0.00238259	0.00791028	0.0220699	0.0676994	-0.0419544
1.59167	0.0110538	-0.0130878	-0.012786	0.0432396	0.00622737	0.0179063	-0.010263	0.00539099	0.00390658	0.0160748	0.0717033	-0.0419654
1.59333	0.0150467	-0.00808997	-0.00878366	0.0402742	0.0062384	0.0139165	-0.0112611	0.00439939	0.00790288	0.0250796	0.0717073	-0.0409765
1.595	0.0110395	-0.00409211	-0.0147813	0.0403088	0.00624944	0.0139267	-0.0122592	0.00440779	0.00489918	0.0140845	0.0687112	-0.0439876
1.59667	0.0110324	-0.00909425	-0.0107789	0.0413434	0.00826047	0.0139368	-0.0122573	0.0024162	0.00489548	0.0140893	0.0747152	-0.0369987
1.59833	0.0110253	-0.0100964	-0.0107765	0.0403781	0.0042715	0.016947	-0.0102554	0.000424598	0.00589178	0.0140941	0.0677191	-0.0400097
1.6	0.0100181	-0.0100985	-0.0137741	0.0434127	0.00128254	0.0159572	-0.0112535	0.004433	0.00788808	0.024099	0.0637231	-0.0400208
1.60167	0.00701101	-0.00810066	-0.00977172	0.0414473	0.00129357	0.0199673	-0.0122516	0.0044414	0.00788438	0.0131038	0.0637271	-0.0370319
1.60333	0.00800388	-0.0061028	-0.00976933	0.0414819	0.00330461	0.0179775	-0.0112497	0.0044498	0.0108807	0.0241086	0.066731	-0.042043
1.605	0.00499674	-0.0101049	-0.0117669	0.0455165	0.00431564	0.0179877	-0.0112478	-0.00154179	0.010877	0.0301135	0.060735	-0.0370541
1.60667	0.00498961	-0.00810708	-0.0117645	0.0435512	0.00532667	0.0189978	-0.00924593	0.00146661	0.00887328	0.0301183	0.0567389	-0.0400651
1.60833	0.00998247	-0.00810921	-0.00776216	0.0415858	0.00233771	0.016008	-0.012244	0.00147501	0.00886958	0.0181231	0.0547429	-0.0400762
1.61	0.00697534	-0.00911135	-0.0107598	0.0436204	0.00234874	0.0180182	-0.0122421	0.00348341	0.0108659	0.028128	0.0547468	-0.0410873
1.61167	0.00496821	-0.0111135	-0.00875738	0.043655	0.00435978	0.0180283	-0.0102402	0.00349181	0.0128622	0.0231328	0.0517508	-0.0410984
1.61333	0.00496107	-0.00811563	-0.00475499	0.0386896	0.00537081	0.0180385	-0.0102383	0.00350021	0.0128585	0.0211377	0.0517548	-0.0391094
1.615	0.00495394	-0.00711776	-0.00475261	0.0437243	0.00438185	0.0160487	-0.0132364	0.000508616	0.00685478	0.0211425	0.0517587	-0.0371205
1.61667	0.0079468	-0.0071199	-0.00675022	0.0427589	0.00439288	0.0190588	-0.00923455	0.00251702	0.0168511	0.0271473	0.0497627	-0.0371316
1.61833	0.00393967	-0.00812204	-0.00674783	0.0447935	0.00440391	0.018069	-0.0122327	0.0105254	0.00984738	0.0261522	0.0497666	-0.0391427
1.62	0.00993254	-0.00812418	-0.00874544	0.0448281	0.00741495	0.0150791	-0.0122308	0.0105338	0.00784368	0.029157	0.0447706	-0.0371538
1.62167	0.0049254	-0.00812631	-0.00574305	0.0388627	0.00342598	0.0150893	-0.0122289	0.00754222	0.00783998	0.0311618	0.0437745	-0.0401648
1.62333	0.00491827	-0.00812845	-0.00574066	0.0438974	0.00543702	0.0190995	-0.00922697	0.00455062	0.0128363	0.0311667	0.0387785	-0.0421759
1.625	0.00491113	-0.00813059	-0.00773827	0.043932	0.00644805	0.0171096	-0.00922508	0.00755903	0.00883258	0.0301715	0.0387825	-0.042187
1.62667	0.001904	-0.00913273	-0.00873589	0.0419666	0.00645908	0.0171198	-0.0152232	0.00456743	0.00982888	0.0321763	0.0387864	-0.0371981
1.62833	0.00189686	-0.00813486	-0.0077335	0.0420012	0.00347012	0.02013	-0.0122213	0.00457583	0.0108252	0.0351812	0.0397904	-0.0382091
1.63	0.00388973	-0.009137	-0.00773111	0.0420359	0.00648115	0.0201401	-0.0122194	0.00358423	0.0108215	0.041186	0.0377943	-0.0372202
1.63167	0.0038826	-0.00813914	-0.00772872	0.0450705	0.00549219	0.0181503	-0.0102175	0.00459263	0.0118178	0.0411909	0.0397983	-0.0382313
1.63333	0.00487546	-0.00814128	-0.00672633	0.0411051	0.00150322	0.0171605	-0.0122156	0.00260103	0.0118141	0.0261957	0.0428022	-0.0382424
1.635	0.00786833	-0.00714342	-0.00872394	0.0351397	0.00151425	0.0211706	-0.0092137	0.00560944	0.0108104	0.0372005	0.0428062	-0.0332535
1.63667	0.00586119	-0.00714555	-0.00772155	0.0351743	0.000525287	0.0161808	-0.0112118	0.00561784	0.00980668	0.0272054	0.0478102	-0.0392645
1.63833	0.00585406	-0.00814769	-0.00671916	0.040209	0.00353632	0.016191	-0.0112099	0.00562624	0.00980298	0.0282102	0.0478141	-0.0372756
1.64	0.00584692	-0.0111498	-0.00671678	0.0392436	0.000547355	0.0192011	-0.011208	0.00363464	0.00879929	0.028215	0.0438181	-0.0362867
1.64167	0.00383979	-0.011152	-0.0137144	0.0432782	0.00355839	0.0172113	-0.0112061	0.00564304	0.0117956	0.0412199	0.038822	-0.0362978
1.64333	0.00783266	-0.0071541	-0.005712	0.0433128	0.00356942	0.0182215	-0.0102042	0.00365144	0.00979189	0.0292247	0.038826	-0.0393089
1.645	-0.000174478	-0.0101562	-0.0137096	0.0433474	0.00258046	0.0202316	-0.0122023	0.00365985	0.0137882	0.0392295	0.0418299	-0.0383199
1.64667	0.00381839	-0.0121584	-0.0107072	0.0423821	0.000591491	0.0202418	-0.0122004	0.00466825	0.0137845	0.0382344	0.0378339	-0.038331
1.64833	0.00381125	-0.00416052	-0.0107048	0.0404167	0.00460253	0.021252	-0.0121985	0.00467665	0.00878079	0.0382392	0.0408379	-0.0403421
1.65	0.00280412	-0.00416265	-0.00970244	0.0424513	0.00461356	0.0152621	-0.0121966	0.00368505	0.0127771	0.0272441	0.0428418	-0.0403532
1.65167	0.00479699	-0.00816479	-0.00970006	0.0424859	0.00462459	0.0182723	-0.0171947	0.00969345	0.00877339	0.0352489	0.0428458	-0.0343642
1.65333	0.00278985	-0.00716693	-0.0136977	0.0425205	0.00463563	0.0182825	-0.0131929	0.00970186	0.00976969	0.0212537	0.0498497	-0.0333753
1.655	0.00378272	-0.00716907	-0.0106953	0.0385552	0.00564666	0.0182926	-0.013191	0.00571026	0.00976599	0.0292586	0.0488537	-0.0333864
1.65667	0.00377558	-0.0091712	-0.0106929	0.0395898	0.0016577	0.0193028	-0.0141891	0.00671866	0.00976229	0.0292634	0.0508577	-0.0333975
1.65833	0.00476845	-0.00917334	-0.0126905	0.0346244	-0.000331271	0.0193129	-0.0141872	0.00472706	0.00875859	0.0302682	0.0548616	-0.0334086
1.66	0.00476131	-0.00717548	-0.00868811	0.039659	-0.000320237	0.0153231	-0.0121853	0.00673546	0.00875489	0.0252731	0.0548656	-0.0324196
1.66167	0.00175418	-0.00617762	-0.0116857	0.0396936	0.0036908	0.0153333	-0.0131834	0.00674386	0.00775119	0.0232779	0.0608695	-0.0324307
1.66333	0.00474705	-0.00817976	-0.0146833	0.0407283	0.00270183	0.0153434	-0.0131815	0.00675227	0.00774749	0.0212827	0.0578735	-0.0294418
1.665	0.00473991	-0.00318189	-0.0146809	0.0387629	0.00771287	0.0173536	-0.0131796	0.00476067	0.00874379	0.0212876	0.0628774	-0.0294529
1.66667	0.00273278	-0.00318403	-0.0116786	0.0397975	0.0077239	0.0193638	-0.0111777	0.00376907	0.00674009	0.0252924	0.0628814	-0.0294639
1.66833	0.00372564	-0.00418617	-0.0156762	0.0318321	0.00773493	0.0153739	-0.0141758	0.00577747	0.00873639	0.0192973	0.0628854	-0.029475
1.67	0.00571851	-0.00618831	-0.0126738	0.0318667	-0.000254033	0.0163841	-0.0131739	0.00578587	0.00673269	0.0143021	0.0638893	-0.0274861
1.67167	0.00471138	-0.00819044	-0.0196714	0.0379014	0.004757	0.0163943	-0.013172	0.00579427	0.00672899	0.00930692	0.0628933	-0.0294972
1.67333	0.00470424	-0.00519258	-0.019669	0.036936	0.00676804	0.0184044	-0.0121701	0.00580268	0.00572529	0.00931176	0.0678972	-0.0265083
1.675	0.00769711	-0.00519472	-0.0126666	0.0369706	0.00377907	0.0134146	-0.0151682	0.00281108	0.00672159	0.0113166	0.0789012	-0.0265193
1.67667	0.00268997	-0.00619686	-0.0126642	0.0380052	0.0037901	0.0154248	-0.0131663	0.00581948	0.00371789	0.00932143	0.0789051	-0.0295304
1.67833	0.00768284	-0.00419899	0.000338163	0.0380398	0.000801138	0.0174349	-0.0121644	0.00582788	0.0107142	0.0113263	0.0849091	-0.0245415
1.68	0.0066757	-0.00120113	-0.0156594	0.0370745	0.00281217	0.0174451	-0.0121625	0.00283628	0.0107105	0.00333111	0.0869131	-0.0275526
1.68167	0.00666857	-0.00220327	-0.0156571	0.0371091	0.00282321	0.0154553	-0.00816063	0.00784468	0.00670679	0.00333594	0.087917	-0.0235636
1.68333	0.00266144	-0.00220541	0.00434533	0.0381437	0.00283424	0.0184654	-0.0111587	0.00485309	0.00270309	0.0103408	0.092921	-0.0235747
1.685	0.0076543	-0.00520754	-0.0126523	0.0361783	0.00284527	0.0154756	-0.0141568	0.00886149	0.00469939	0.00434562	0.0929249	-0.0255858
1.68667	0.00964717	-0.00220968	-0.00364989	0.0362129	0.00285631	0.0164858	-0.0141549	0.00886989	0.00869569	0.00635045	0.100929	-0.0255969
1.68833	0.00864003	-0.00421182	-0.0146475	0.0352476	0.00486734	0.0164959	-0.014153	0.00787829	0.00869199	0.00635529	0.0989328	-0.032608
1.69	0.0086329	-0.00521396	-0.0146451	0.0422822	0.00387838	0.0185061	-0.0131512	0.00888669	0.00568829	0.00636012	0.105937	-0.035619
1.69167	0.00662576	-0.0052161	-0.0146427	0.0393168	0.00688941	0.0175162	-0.0111493	0.0038951	0.00368459	0.00736496	0.108941	-0.0356301
1.69333	0.0106186	-0.00221823	-0.00164034	0.0413514	0.00690044	0.0135264	-0.0151474	0.0039035	0.0056809	-0.0016302	0.108945	-0.0276412
1.695	0.0076115	-0.00422037	-0.00663795	0.0413861	0.00291148	0.0185366	-0.0131455	0.0039119	0.0086772	0.00237463	0.102949	-0.0266523
1.69667	0.00760436	-0.00322251	-0.00863556	0.0424207	0.00692251	0.0185467	-0.0131436	0.0079203	0.0086735	0.00237947	0.111953	-0.0316633
1.69833	0.00759723	-0.00122465	-0.00863317	0.0384553	0.00793355	0.0195569	-0.0131417	0.0079287	0.0106698	0.00238431	0.112957	-0.0266744
1.7	0.0105901	-0.00122678	0.00336922	0.0394899	0.00894458	0.0145671	-0.0131398	0.0079371	0.0096661	-0.00261086	0.114961	-0.0266855
1.70167	0.00758296	-0.00622892	-0.000628395	0.0385245	0.00895561	0.0205772	-0.0131379	0.00694551	0.0126624	0.00439398	0.114965	-0.0286966
1.70333	0.00657583	-0.00823106	0.00437399	0.0385592	0.00996665	0.0165874	-0.013136	0.00695391	0.0136587	-0.00360119	0.114968	-0.0217077
1.705	0.00856869	-0.0032332	-0.00162362	0.0395938	0.0119777	0.0165976	-0.0131341	0.00796231	0.013655	0.00140365	0.115972	-0.0277187
1.70667	0.00856156	-0.00323533	-0.00162123	0.0396284	0.00698872	0.0156077	-0.0131322	0.00697071	0.0146513	0.00140849	0.112976	-0.0247298
1.70833	0.00955442	-0.00323747	0.00538116	0.038663	0.00699975	0.0146179	-0.0161303	0.00597911	0.0136476	0.00441332	0.11598	-0.0247409
1.71	0.00754729	-0.00523961	0.00338355	0.0396976	0.00701078	0.0176281	-0.0141284	0.00498751	0.0126439	0.00541816	0.115984	-0.024752
1.71167	0.00754015	-0.00324175	0.00638594	0.0397323	0.00302182	0.0156382	-0.0121265	0.00499592	0.0176402	0.006423	0.113988	-0.026763
1.71333	0.00953302	-0.00524388	0.000388325	0.0387669	0.00603285	0.0156484	-0.0121246	0.0100043	0.0176365	0.00642783	0.109992	-0.0217741
1.715	0.00952589	-0.00324602	0.000390714	0.0368015	0.00904389	0.0176586	-0.0111227	0.00401272	0.0146328	0.00643267	0.112996	-0.0237852
1.71667	0.00951875	-0.00324816	0.0053931	0.0388361	0.00905492	0.0156687	-0.0121208	0.0110211	0.0136291	0.0054375	0.108	-0.0237963
1.71833	0.00851162	-0.0022503	0.00439549	0.0348707	0.00906595	0.0166789	-0.0101189	0.00702952	0.0156254	0.00444234	0.108004	-0.0218074
1.72	0.0105045	-0.00525244	-0.00060212	0.0349054	0.012077	0.0126891	-0.011117	0.00703792	0.0136217	0.00444718	0.110008	-0.0238184
1.72167	0.0104973	-0.00525457	0.00140027	0.03694	0.00908802	0.0126992	-0.0111151	0.00704633	0.013618	-0.000547986	0.106012	-0.0198295
1.72333	0.0104902	-0.00325671	0.00140266	0.0349746	0.00909906	0.0187094	-0.0131132	0.00705473	0.0136143	-0.00054315	0.107016	-0.0248406
1.725	0.00848308	-0.00325885	0.00640505	0.0380092	0.0101101	0.0137196	-0.0141113	0.0110631	0.0166106	-0.00153831	0.10102	-0.0248517
1.72667	0.0104759	-0.00126099	0.000407435	0.0370438	0.0101211	0.0167297	-0.0141095	0.00707153	0.0176069	-0.000533477	0.101024	-0.0178628
1.72833	0.00946881	-0.00226312	0.00340982	0.0370785	0.00513216	0.0157399	-0.0141076	0.00707993	0.0186032	0.00347136	0.0950278	-0.0218738
1.73	0.0104617	-0.00526526	-0.00358779	0.0381131	0.00514319	0.01575	-0.0141057	0.0110883	0.0185995	0.0014762	0.0930318	-0.0198849
1.73167	0.0104545	-0.0022674	-0.0035854	0.0401477	0.00715423	0.0147602	-0.0151038	0.00609674	0.0175958	0.00148103	0.0990357	-0.018896
1.73333	0.00844741	-0.00226954	-0.00158301	0.0361823	0.00516526	0.0157704	-0.0101019	0.00710514	0.0175921	0.00648587	0.0890397	-0.0189071
1.735	0.00544028	-0.000271674	-0.00558062	0.0352169	0.00517629	0.0167805	-0.0141	0.00411354	0.0175884	0.0074907	0.0890437	-0.0219181
1.73667	0.00943314	-0.000273812	0.000421767	0.0352516	0.00518733	0.0127907	-0.0130981	0.00412194	0.0165847	0.00549554	0.0860476	-0.0199292
1.73833	0.011426	-0.00327595	-0.00457584	0.0392862	0.00619836	0.0128009	-0.0130962	0.00713034	0.016581	0.00950038	0.0920516	-0.0189403
1.74	0.0114189	-0.00127809	-0.00457346	0.0393208	0.0052094	0.013811	-0.00809429	0.00213875	0.0175773	0.00950521	0.0870555	-0.0159514
1.74167	0.00541174	-0.00128023	-0.00257107	0.0393554	0.00222043	0.0158212	-0.0150924	0.0101471	0.0155736	0.00251005	0.0880595	-0.0159625
1.74333	0.0104046	-0.00228236	-0.00956868	0.03639	0.00223146	0.0128314	-0.0130905	0.00615555	0.0165699	0.00651489	0.0880634	-0.0129735
1.745	0.00739747	-0.0022845	-0.00456629	0.0364247	0.0032425	0.0128415	-0.0130886	0.00616395	0.0195662	0.00251972	0.0890674	-0.0169846
1.74667	0.00639034	-0.00328664	-0.0085639	0.0434593	0.000253532	0.0128517	-0.0130867	0.00517235	0.0195625	-0.000475442	0.0890714	-0.0179957
1.74833	0.0063832	0.000711224	-0.00856151	0.0374939	0.00626457	0.0138619	-0.0120848	0.00818075	0.0155588	-0.000470605	0.0930753	-0.0160068
1.75	0.00837607	0.000709087	-0.0125591	0.0385285	0.0032756	0.010872	-0.0110829	0.00518916	0.0175551	0.00653423	0.0940793	-0.0160178
1.75167	0.0143689	-0.000293051	-0.0125567	0.0415631	0.00328663	0.0138822	-0.013081	0.0131976	0.0155514	0.00453907	0.0940832	-0.0150289
1.75333	0.0023618	-0.000295189	-0.0145543	0.0415978	0.00329767	0.0138924	-0.00807913	0.013206	0.0145477	0.0045439	0.105087	-0.01404
1.755	0.00635467	-0.00129733	-0.014552	0.0406324	0.0023087	0.0139025	-0.00807723	0.00821436	0.014544	0.00454874	0.102091	-0.0110511
1.75667	0.00634753	0.000700536	-0.0145496	0.041667	0.00131974	0.0109127	-0.0120753	0.00822276	0.0195403	0.00455358	0.107095	-0.0150622
1.75833	0.0053404	0.000698398	-0.0175472	0.0417016	-0.00066923	0.0149229	-0.00707344	0.00823116	0.0175366	0.00555841	0.105099	-0.0150732
1.76	0.0103333	0.000696261	-0.0195448	0.0447363	-0.000658196	0.010933	-0.0140715	0.00623957	0.0195329	0.00956325	0.105103	-0.0170843
1.76167	0.00532613	0.00169412	-0.0165424	0.0447709	-0.00164716	0.00794319	-0.0150696	0.00624797	0.0155292	0.00556808	0.104107	-0.0140954
1.76333	0.00531899	0.000691985	-0.02354	0.0428055	0.00136387	0.00795335	-0.0150678	0.00525637	0.0155255	0.00857292	0.106111	-0.0131065
1.765	0.00531186	0.00268985	-0.0235376	0.0458401	0.00337491	0.0129635	-0.0120659	0.00726477	0.0165218	0.00857776	0.108115	-0.0161175
1.76667	0.00730473	0.00268771	-0.0265352	0.0418747	0.00238594	0.0109737	-0.010064	0.00627317	0.0155181	0.00858259	0.103119	-0.0161286
1.76833	0.00829759	-0.00131443	-0.0205328	0.0399094	0.00239697	0.0119838	-0.0120621	0.00528157	0.0115144	0.00358743	0.103123	-0.0271397
1.77	0.00929046	0.00368343	-0.0225305	0.039944	0.00240801	0.012994	-0.0100602	0.00528998	0.0155107	0.00759227	0.0981268	-0.0361508
1.77167	0.00728332	0.000681297	-0.0235281	0.0449786	0.000419042	0.0130042	-0.0100583	0.0102984	0.015507	0.0015971	0.0941307	-0.0411619
1.77333	0.00727619	0.00367916	-0.0235257	0.0430132	0.000430076	0.0150143	-0.0150564	0.0113068	0.0145033	0.00160194	0.0921347	-0.0231729
1.775	0.00826906	0.00367702	-0.0255233	0.0440478	-0.00355889	0.0140245	-0.0110545	0.00831518	0.0154996	0.000606775	0.0911386	-0.023184
1.77667	0.00526192	0.00367488	-0.0235209	0.0420825	-0.00354786	0.0110347	-0.0120526	0.0133236	0.0154959	-0.000388388	0.0911426	-0.0131951
1.77833	0.00425479	0.00367275	-0.0215185	0.0421171	-0.00153682	0.0130448	-0.0110507	0.013332	0.0184922	0.00761645	0.0861465	-0.0162062
1.78	0.00624765	-0.000329391	-0.0175161	0.0491517	-0.000525788	0.013055	-0.0110488	0.0123404	0.0184885	0.00162128	0.0861505	-0.0322172
1.78167	0.00624052	0.00366847	-0.0175137	0.0441863	-0.00551475	0.0120652	-0.0110469	0.0163488	0.0154848	0.00162612	0.0931545	-0.0242283
1.78333	0.00523338	0.00366633	-0.0165114	0.0472209	-0.00150372	0.0130753	-0.014045	0.00735719	0.0184811	0.00863096	0.0861584	-0.0242394
1.785	0.00722625	0.0056642	-0.012509	0.0462556	-0.00149269	0.0110855	-0.00904311	0.0123656	0.00947741	0.00163579	0.0861624	-0.0212505
1.78667	0.00421912	0.00666206	-0.0125066	0.0462902	-0.00248165	0.0130957	-0.0130412	0.012374	0.00947371	0.00564063	0.0861663	-0.0272616
1.78833	0.00821198	0.00565992	-0.00250418	0.0443248	-0.00547062	0.0131058	-0.0130393	0.0123824	0.00947001	0.00864547	0.0851703	-0.0252726
1.79	0.00820485	0.00365778	-0.0025018	0.0463594	0.000540417	0.013116	-0.0120374	0.0093908	0.0124663	0.0086503	0.0851742	-0.0252837
1.79167	0.00619771	0.00365565	-0.000499407	0.043394	-0.00544855	0.0131262	-0.0150355	0.0093992	0.00946261	0.00465514	0.0841782	-0.0252948
1.79333	0.00219058	0.00265351	-0.00249702	0.0444287	-0.00543752	0.0141363	-0.0130336	0.0074076	0.00945891	0.01166	0.0841822	-0.0283059
1.795	0.00418345	-0.00034863	0.00650537	0.0444633	-0.000426481	0.0111465	-0.0130317	0.007416	0.0114552	0.000664811	0.0851861	-0.026317
1.79667	0.00517631	0.00164923	0.00750776	0.0474979	-0.00641545	0.0111567	-0.0130298	0.0064244	0.0114515	0.00266965	0.0861901	-0.023328
1.79833	0.00516918	0.00664709	0.00751015	0.0435325	-0.00140441	0.0151668	-0.0120279	0.00943281	0.00844781	0.00267448	0.087194	-0.0203391
1.8	0.00316204	0.00664496	0.00351254	0.0435671	-0.00239338	0.011177	-0.0130261	0.00944121	0.00844412	0.00667932	0.085198	-0.0203502
1.80167	0.00815491	0.00564282	0.00751492	0.0416018	-0.00238235	0.0131872	-0.0110242	0.0114496	0.00744042	0.00268416	0.0852019	-0.0263613
1.80333	0.00314777	0.00364068	0.000517313	0.0416364	-0.00337131	0.0101973	-0.0130223	0.011458	0.00643672	0.00268899	0.0832059	-0.0153723
1.805	0.00314064	0.00463854	0.0025197	0.046671	-0.00336028	0.0102075	-0.0130204	0.00946641	0.00643302	0.000693829	0.0802099	-0.0133834
1.80667	0.00313351	0.00563641	0.00252209	0.0467056	-0.00134924	0.0132176	-0.0120185	0.00747481	0.0114293	0.000698665	0.0782138	-0.0113945
1.80833	0.00512637	0.00563427	0.00552448	0.0457402	-0.00733821	0.0132278	-0.0150166	0.00848322	0.00442562	0.0037035	0.0802178	-0.0114056
1.81	0.00711924	0.00163213	0.00552687	0.0447749	-0.00732718	0.012238	-0.0130147	0.0114916	0.00842192	0.00470834	0.0802217	-0.00841665
1.81167	0.0061121	0.00362999	0.00152926	0.0448095	-0.00631614	0.0162481	-0.0150128	0.0115	0.00841822	0.0117132	0.0752257	-0.0104277
1.81333	0.00410497	0.00462786	0.00253165	0.0428441	-0.00630511	0.0162583	-0.0150109	0.0125084	0.00841452	0.00571801	0.0702297	-0.0144388
1.815	0.00409784	0.00562572	0.00253403	0.0468787	-0.00329407	0.0132685	-0.015009	0.0135168	0.00641082	0.00572285	0.0732336	-0.0154499
1.81667	0.0050907	0.00562358	0.00253642	0.0469133	-0.00428304	0.0152786	-0.0150071	0.0135252	0.00140712	0.00472768	0.0742376	-0.015461
1.81833	0.00708357	0.00462144	0.00353881	0.045948	-0.00427201	0.0142888	-0.0110052	0.0145336	0.00640342	0.00673252	0.0742415	-0.017472
1.82	0.00607643	0.00161931	0.0005412	0.0459826	-0.00326097	0.013299	-0.0110033	0.014542	0.00839972	0.00473736	0.0812455	-0.0224831
1.82167	0.0060693	0.00361717	-0.00345641	0.0460172	-0.00124994	0.0133091	-0.0110014	0.0135504	0.00839602	0.00474219	0.0802494	-0.0204942
1.82333	0.00606216	0.00061503	-0.00345402	0.0440518	-0.0042389	0.0153193	-0.0109995	0.0105588	0.00639232	0.00474703	0.0832534	-0.0215053
1.825	0.00705503	0.000612892	-0.00345163	0.0460865	-0.00322787	0.0113295	-0.0129976	0.0115672	0.00838862	0.00375186	0.0892574	-0.0215164
1.82667	0.0050479	0.00161075	-0.00744925	0.0471211	-0.00321684	0.0143396	-0.0129957	0.0115756	0.00438492	0.0057567	0.0892613	-0.0235274
1.82833	0.00704076	0.00160862	-0.00644686	0.0471557	-0.0022058	0.0143498	-0.0129938	0.011584	0.00138122	0.0117615	0.0822653	-0.0255385
1.83	0.00803363	0.00260648	-0.0134445	0.0481903	-0.00519477	0.01436	-0.0129919	0.0135924	0.00137752	0.00876637	0.0982692	-0.0255496
1.83167	0.00802649	0.00360434	-0.0134421	0.0452249	-0.00718373	0.0143701	-0.01199	0.0116008	0.00637382	0.00877121	0.0882732	-0.0245607
1.83333	0.00601936	0.0036022	-0.0164397	0.0482596	-0.0061727	0.0123803	-0.0119881	0.0126092	0.00437012	0.00677605	0.0872771	-0.0245717
1.835	0.00801222	0.00160007	-0.0154373	0.0422942	-0.00616167	0.0153905	-0.0139863	0.00861764	0.00636642	0.00578088	0.0872811	-0.0185828
1.83667	0.0110051	0.00259793	-0.0184349	0.0423288	-0.00615063	0.0154006	-0.0169844	0.00862605	0.00536272	0.00178572	0.0892851	-0.0185939
1.83833	0.010998	0.00359579	-0.0204325	0.0453634	-0.0081396	0.0154108	-0.0169825	0.00863445	0.00535902	0.000790555	0.085289	-0.018605
1.84	0.0109908	0.00559365	-0.0204301	0.044398	-0.00712856	0.0114209	-0.0159806	0.0106428	0.00135532	0.000795391	0.082293	-0.0156161
1.84167	0.00698369	0.00559152	-0.0174277	0.0444327	-0.00711753	0.0164311	-0.0149787	0.00865125	0.00135162	0.00680023	0.0872969	-0.0156271
1.84333	0.00697655	0.00458938	-0.0264254	0.0434673	-0.0071065	0.0114413	-0.0179768	0.00865965	-0.00265208	0.00480506	0.0873009	-0.0176382
1.845	0.00596942	0.00358724	-0.023423	0.0435019	-0.0100955	0.0134514	-0.0139749	0.00866805	0.00134422	0.0018099	0.0883048	-0.0216493
1.84667	0.00896229	0.0025851	-0.0284206	0.0435365	-0.0100844	0.0134616	-0.013973	0.00867646	0.00134052	0.00281474	0.0903088	-0.0286604
1.84833	0.00895515	0.00258297	-0.0284182	0.0425711	-0.00807339	0.0144718	-0.0169711	0.00568486	0.00233682	0.00281957	0.0913128	-0.0406714
1.85	0.010948	0.00258083	-0.0254158	0.0406058	-0.00906236	0.0154819	-0.0139692	0.00969326	0.000333125	0.00782441	0.0943167	-0.0406825
1.85167	0.00594088	0.00157869	-0.0274134	0.0386404	-0.00905132	0.0104921	-0.0159673	0.00770166	0.00232942	-0.000170755	0.0943207	-0.0306936
1.85333	0.00693375	-0.000423448	-0.027411	0.038675	-0.00704029	0.0165023	-0.0169654	0.00771006	0.00232573	0.00883408	0.0873246	-0.0397047
1.855	0.0109266	0.00257441	-0.0294086	0.0417096	-0.00802926	0.0165124	-0.0169635	0.00671846	0.00232203	0.00383892	0.0903286	-0.0357158
1.85667	0.0109195	-0.000427723	-0.0294062	0.0367442	-0.0130182	0.0165226	-0.0159616	0.00572687	-0.00468167	0.00384375	0.0813325	-0.0367268
1.85833	0.00791235	-0.000429861	-0.0214039	0.0367789	-0.0110072	0.0135328	-0.0139597	0.00273527	-0.00168537	0.00284859	0.0823365	-0.0367379
1.86	0.00890521	0.002568	-0.0254015	0.0348135	-0.0109962	0.0155429	-0.0169578	0.00574367	-0.00168907	0.000853426	0.0823405	-0.037749
1.86167	0.00989808	-0.000434136	-0.0233991	0.0348481	-0.0129851	0.0155531	-0.0169559	0.00575207	-0.00369277	0.00285826	0.0783444	-0.0397601
1.86333	0.00989094	-0.000436274	-0.0223967	0.0368827	-0.0119741	0.0155633	-0.016954	0.00276047	-0.00369647	0.0028631	0.0783484	-0.0357711
1.865	0.00988381	-0.00143841	-0.0223943	0.0369173	-0.0119631	0.0135734	-0.0199521	0.00676887	-0.00570017	0.00286794	0.0723523	-0.0337822
1.86667	0.00987668	-0.00144055	-0.0213919	0.033952	-0.010952	0.0145836	-0.0199502	0.00377728	-0.00470387	-0.000127228	0.0713563	-0.0337933
1.86833	0.0118695	0.00155731	-0.0243895	0.0329866	-0.010941	0.0135938	-0.0159483	0.00578568	-0.00370757	-0.00412239	0.0713602	-0.0338044
1.87	0.00986241	0.000555176	-0.0143871	0.0330212	-0.01093	0.0156039	-0.0179464	0.00579408	-0.00671127	-0.000117556	0.0683642	-0.0318155
1.87167	0.00985527	-0.00144696	-0.0183848	0.0340558	-0.0109189	0.0156141	-0.0179446	0.00880248	-0.00671497	0.00188728	0.0633682	-0.0288265
1.87333	0.00984814	-0.0024491	-0.0183824	0.0370904	-0.0139079	0.0176243	-0.0189427	0.00981088	-0.00471867	0.00189212	0.0623721	-0.0208376
1.875	0.010841	-0.00245124	-0.01738	0.0351251	-0.0148968	0.0186344	-0.0179408	0.00781929	-0.00272237	-0.000103047	0.0603761	-0.0208487
1.87667	0.00883387	-0.00245338	-0.0163776	0.0331597	-0.0148858	0.0136446	-0.0169389	0.00982769	-0.00372607	0.000901789	0.06038	-0.0238598
1.87833	0.0128267	-0.00245551	-0.0093752	0.0331943	-0.0118748	0.0156547	-0.016937	0.00983609	-0.00172977	-0.00109337	0.058384	-0.0228709
1.88	0.0128196	0.00054235	-0.00637281	0.0362289	-0.0128637	0.0156649	-0.0169351	0.00984449	-0.00173347	0.000911462	0.0563879	-0.0248819
1.88167	0.0128125	-0.000459788	-0.00637042	0.0332635	-0.0108527	0.0166751	-0.0209332	0.0108529	-0.00473717	0.000916298	0.0553919	-0.018893
1.88333	0.0128053	-0.000461926	0.00463197	0.0382982	-0.0118417	0.0146852	-0.0199313	0.00686129	-0.00474087	-0.00207887	0.0523959	-0.0189041
1.885	0.0147982	0.000535937	-0.0113656	0.0353328	-0.0118306	0.0196954	-0.0179294	0.0088697	-0.00474457	0.00192597	0.0523998	-0.00791516
1.88667	0.0137911	-0.0024662	-0.00336325	0.0353674	-0.0118196	0.0187056	-0.0169275	0.0088781	-0.00874827	0.000930807	0.0494038	-0.0109262
1.88833	0.00978393	-0.00246834	0.00363914	0.032402	-0.0108086	0.0187157	-0.0169256	0.0088865	-0.00875197	-0.00406436	0.0484077	-0.00993732
1.89	0.0097768	0.00152952	0.00364152	0.0314367	-0.0107975	0.0207259	-0.0179237	0.0078949	-0.00375567	-0.00405952	0.0474117	-0.0119484
1.89167	0.0117697	0.00152739	-0.00135609	0.0354713	-0.0147865	0.0177361	-0.0189218	0.0069033	-0.00675937	-0.00805468	0.0484156	-0.0119595
1.89333	0.0127625	-0.00147475	0.0056463	0.0325059	-0.0147755	0.0197462	-0.0189199	0.0059117	-0.00376307	-0.00104985	0.0484196	-0.00897055
1.895	0.0137554	0.000523111	0.00564869	0.0325405	-0.00976444	0.0197564	-0.017918	0.00592011	-0.00276677	-0.00304501	0.0494236	-0.0109816
1.89667	0.0127483	-0.000479027	0.00965108	0.0345751	-0.0127534	0.0197666	-0.0179161	0.00692851	-0.00277047	-0.00304018	0.0514275	-0.00899271
1.89833	0.0127411	-0.000481165	0.00965347	0.0306098	-0.0107424	0.0157767	-0.0169142	0.00693691	-0.00477417	-0.00303534	0.0474315	-0.00800379
1.9	0.014734	-0.000483302	0.00765586	0.0336444	-0.0137313	0.0177869	-0.0199123	0.00694531	0.00122213	-0.0050305	0.0494354	-0.00801487
1.90167	0.00972686	0.00151456	0.0116582	0.028679	-0.0137203	0.0167971	-0.0169104	0.00595371	-0.00278157	-0.00102567	0.0494394	-0.00902594
1.90333	0.0107197	0.000512422	0.0116606	0.0287136	-0.00970927	0.0188072	-0.0179085	0.00596211	-0.00278527	0.00197917	0.0534434	-0.00903702
1.905	0.0117126	-0.00248972	0.00666302	0.0337482	-0.00769824	0.0188174	-0.0179066	0.00797052	-0.00278896	-0.00301599	0.0484473	-0.0110481
1.90667	0.0117055	0.00250815	0.00666541	0.0327829	-0.0076872	0.0178276	-0.0189047	0.00697892	-0.00379266	-0.00301116	0.0494513	-0.00805918
1.90833	0.0106983	0.00250601	0.0136678	0.0318175	-0.0106762	0.0218377	-0.0139029	0.00698732	-0.00179636	0.000993679	0.0454552	-0.00807026
1.91	0.0106912	-0.000496128	0.00767019	0.0328521	-0.0106651	0.0188479	-0.020901	0.00599572	0.00119994	0.00199852	0.0454592	-0.00408133
1.91167	0.0106841	0.00150173	0.00867258	0.0328867	-0.0106541	0.0178581	-0.0218991	0.00600412	0.00119624	3.35166e-06	0.0474631	-0.00909241
1.91333	0.0156769	-0.000500403	0.00867497	0.0299213	-0.00864307	0.0178682	-0.0218972	0.0100125	0.00119254	-0.00399181	0.0454671	-0.00910349
1.915	0.0156698	-0.00150254	0.00867735	0.031956	-0.00863203	0.0198784	-0.0178953	0.00402093	-0.00381116	-0.00398698	0.0484711	-0.00611457
1.91667	0.0106626	-0.00150468	0.00667974	0.0329906	-0.008621	0.0198885	-0.0178934	0.0130293	-0.00281486	-0.00498214	0.047475	-0.00612565
1.91833	0.0106555	-0.00250682	0.00768213	0.0330252	-0.00860996	0.0188987	-0.0158915	0.0130377	-0.00381856	-0.000977303	0.047479	-0.0101367
1.92	0.0116484	-0.00150895	0.00668452	0.0330598	-0.00559893	0.0189089	-0.0168896	0.0130461	-0.00482226	-0.000972467	0.0464829	-0.0151478
1.92167	0.0116412	-0.00251109	0.00768691	0.0330944	-0.0045879	0.018919	-0.0168877	0.0100545	-0.00482596	3.23694e-05	0.0484869	-0.00615888
1.92333	0.0116341	-0.00251323	0.0076893	0.0331291	-0.00357686	0.0199292	-0.0178858	0.0100629	-0.00182966	3.72057e-05	0.0484908	-0.00916996
1.925	0.012627	-0.00251537	0.000691686	0.0361637	-0.00756583	0.0179394	-0.0178839	0.0140713	-0.00183336	-0.00295796	0.0544948	-0.00918104
1.92667	0.0156198	-0.0045175	0.00469407	0.0361983	-0.00755479	0.0189495	-0.012882	0.0140797	-0.00183706	4.68783e-05	0.0544988	-0.00819211
1.92833	0.0116127	-0.00551964	0.00169646	0.0362329	-0.00154376	0.0179597	-0.0178801	0.0140881	-0.00784076	-0.00694829	0.0555027	-0.00920319
1.93	0.0106056	-0.00652178	0.00269885	0.0352675	-0.00453273	0.0179699	-0.0178782	0.0110965	-0.00784446	-0.00294345	0.0585067	-0.00821427
1.93167	0.0105984	-0.00552392	0.00270124	0.0393022	-0.00252169	0.01898	-0.0168763	0.0131049	-0.00784816	-0.00293861	0.0605106	-0.0112253
1.93333	0.0135913	-0.00552606	-0.00329637	0.0363368	-0.000510658	0.0179902	-0.0128744	0.0151133	-0.00385186	-0.000933776	0.0655146	-0.0112364
1.935	0.00958417	-0.00652819	0.000706018	0.0333714	-0.000499624	0.0190004	-0.0148725	0.0151217	-0.00585556	-0.00292894	0.0655185	-0.0092475
1.93667	0.012577	-0.00653033	0.000708406	0.033406	-0.00248859	0.0200105	-0.0158706	0.0151301	-0.00485926	-0.0059241	0.0665225	-0.00825858
1.93833	0.0115699	-0.00753247	0.0027108	0.0364406	0.00152244	0.0200207	-0.0158687	0.0121386	-0.00486296	-0.00591927	0.0675265	-0.00926966
1.94	0.0115628	-0.00653461	0.00271318	0.0374753	0.000533478	0.0180309	-0.0148668	0.011147	-0.000866658	-0.00591443	0.0645304	-0.00928074
1.94167	0.0135556	-0.00653674	-0.000284428	0.0415099	0.000544512	0.019041	-0.0128649	0.0111554	-0.00387036	-0.0049096	0.0665344	-0.00929182
1.94333	0.0115485	-0.00753888	0.000717961	0.0385445	0.000555546	0.0180512	-0.010863	0.0131638	0.000125942	-0.00190476	0.0665383	-0.00830289
1.945	0.0155414	-0.00454102	0.00272035	0.0385791	0.00056658	0.0180614	-0.0128612	0.0131722	0.000122243	-0.00689992	0.0715423	-0.00831397
1.94667	0.0135342	-0.0105432	0.00172274	0.0416137	0.000577614	0.0180715	-0.0128593	0.0151806	0.000118543	-0.00889509	0.0635462	-0.00932505
1.94833	0.0135271	-0.00954529	0.00172513	0.0426484	0.00358865	0.0200817	-0.0158574	0.012189	0.00211484	-0.00889025	0.0625502	-0.0103361
1.95	0.01252	-0.00954743	0.00372752	0.043683	0.00159968	0.0150918	-0.0108555	0.00919736	0.00211114	-0.0118854	0.0545542	-0.0103472
1.95167	0.0105128	-0.00654957	0.0037299	0.0397176	0.00161072	0.019102	-0.0158536	0.0132058	-0.00189256	-0.00788058	0.0545581	-0.0123583
1.95333	0.0135057	-0.00555171	0.00473229	0.0397522	0.00762175	0.0161122	-0.0138517	0.0132142	0.00210374	-0.00787574	0.0505621	-0.0123694
1.955	0.0114986	-0.00955384	0.00373468	0.0417869	0.00463278	0.0161223	-0.0138498	0.0102226	0.00210004	-0.0078709	0.048566	-0.0103804
1.95667	0.0114914	-0.00655598	0.00373707	0.0418215	0.00564382	0.0181325	-0.0148479	0.010231	0.00609634	-0.00786607	0.04757	-0.0143915
1.95833	0.0114843	-0.00655812	0.00273946	0.0408561	0.00865485	0.0161427	-0.013846	0.00923937	0.00609265	-0.00386123	0.0415739	-0.0144026
1.96	0.0144772	-0.00556026	0.00474185	0.0428907	0.00866589	0.0161528	-0.00984409	0.0112478	0.00408895	-0.0048564	0.0415779	-0.0124137
1.96167	0.01347	-0.0125624	0.00374424	0.0429253	0.00667692	0.018163	-0.0128422	0.0112562	0.00508525	-0.00285156	0.0475819	-0.0104248
1.96333	0.0124629	-0.0105645	0.00574662	0.03896	0.00768795	0.0181732	-0.0128403	0.0102646	0.00508155	-0.00884672	0.0425858	-0.0134358
1.965	0.0124558	-0.0105667	0.00574901	0.0409946	0.00569899	0.0151833	-0.0148384	0.012273	0.0100778	-0.00884189	0.0515898	-0.0144469
1.96667	0.0104486	-0.0105688	0.0057514	0.0400292	0.00671002	0.0141935	-0.00983651	0.00628138	0.00707415	-0.00483705	0.0505937	-0.014458
1.96833	0.0144415	-0.00657095	0.00775379	0.0390638	0.00672106	0.0122037	-0.0118346	0.00928978	0.00907045	-0.00683221	0.0505977	-0.0104691
1.97	0.00843436	-0.0105731	0.00575618	0.0390984	0.00273209	0.0122138	-0.00983272	0.00929818	0.0100667	-0.00382738	0.0546016	-0.0154801
1.97167	0.0104272	-0.00857522	0.00175857	0.0411331	0.00874312	0.012224	-0.00983082	0.0113066	0.010063	-0.00382254	0.0546056	-0.00849122
1.97333	0.0104201	-0.00957736	0.00176096	0.0381677	0.00375416	0.0152342	-0.0108289	0.00731499	0.00905935	-0.00381771	0.0546096	-0.0095023
1.975	0.00841295	-0.0095795	0.00676335	0.0432023	0.00376519	0.0132443	-0.00982703	0.00932339	0.0100556	-0.00281287	0.0506135	-0.00951338
1.97667	0.0124058	-0.00958163	0.00776573	0.0412369	0.00377623	0.0122545	-0.00882514	0.0103318	0.0110519	-0.00180803	0.0506175	-0.0125245
1.97833	0.00739868	-0.0125838	0.00776812	0.0412715	0.00978726	0.0142647	-0.0128232	0.0103402	0.0130482	-0.0038032	0.0526214	-0.0115355
1.98	0.00839155	-0.00658591	0.00677051	0.0373062	0.00679829	0.0142748	-0.0128213	0.0143486	0.0130445	-0.00779836	0.0506254	-0.00954661
1.98167	0.00838442	-0.00558805	0.0067729	0.0373408	0.00280933	0.014285	-0.0108195	0.032357	0.0130408	-0.00779352	0.0466294	-0.00955769
1.98333	0.00937728	-0.00559018	0.00977529	0.0393754	0.00582036	0.0122952	-0.0128176	0.0283654	0.0110371	-0.00778869	0.0506333	-0.00956877
1.985	0.00737015	-0.00559232	0.00577768	0.03941	0.0058314	0.0153053	-0.0118157	0.0183738	0.0110335	-0.00578385	0.0506373	-0.0115798
1.98667	0.013363	-0.0115945	0.00878007	0.0394446	0.00784243	0.0123155	-0.00981376	0.0183822	0.0110298	-0.00277901	0.0486412	-0.00959092
1.98833	0.0163559	-0.0065966	0.00878245	0.0434793	0.00285346	0.0123256	-0.00981187	0.0133906	0.0110261	-0.00577418	0.0556452	-0.014602
1.99	0.0163487	-0.00459874	0.00878484	0.0375139	0.0068645	0.0103358	-0.00680997	0.003399	0.0130224	-0.00576934	0.0546491	-0.0106131
1.99167	0.0113416	-0.00460087	0.00778723	0.0385485	0.00587553	0.014346	-0.00980808	0.00440741	0.0120187	-0.00676451	0.0526531	-0.0106242
1.99333	0.0143345	-0.00660301	0.00778962	0.0385831	0.00588657	0.0103561	-0.0108062	0.00341581	0.010015	-0.00875967	0.0526571	-0.00563523
1.995	0.0163273	-0.00360515	0.00979201	0.0386177	0.0048976	0.0143663	-0.0138043	0.00342421	0.0130113	-0.00675483	0.059661	-0.00964631
1.99667	0.0143202	-0.00760729	0.0097944	0.0386524	0.00890863	0.0143765	-0.0138024	0.00143261	0.0130076	-0.00975	0.060665	-0.00865739
1.99833	0.0143131	-0.00260942	0.00979679	0.038687	0.00491967	0.0143866	-0.0108005	0.00244101	0.0170039	-0.00974516	0.0626689	-0.00866847
2	0.0153059	-0.00261156	0.0117992	0.0347216	0.0069307	0.0103968	-0.0127986	0.00144941	0.0150002	0.00125968	0.0696729	-0.00867955
2.00167	0.0172988	-0.0046137	0.00780156	0.0337562	0.00694174	0.014407	-0.0107967	0.00345782	0.0129965	-0.00473549	0.0696768	-0.00269062
2.00333	0.0122917	-0.00161584	0.011804	0.0337908	0.00695277	0.0144171	-0.00979481	0.00346622	0.0169928	0.000269348	0.0696808	-0.0057017
2.005	0.0172845	-0.00161797	0.00880634	0.0398255	0.0079638	0.0144273	-0.00979292	0.00147462	0.0169891	-0.00272582	0.0726848	-0.00171278
2.00667	0.0172774	-0.00362011	0.00880873	0.0398601	0.00597484	0.0104375	-0.011791	-0.00151698	0.0169854	-0.00272098	0.0656887	-0.00172386
2.00833	0.0142703	-0.00362225	0.0118111	0.0388947	0.00698587	0.0164476	-0.0137891	-0.000508577	0.0199817	-0.00671614	0.0696927	-0.00173494
2.01	0.0182631	-0.00262439	0.00981351	0.0369293	0.00699691	0.0124578	-0.0117872	0.00249983	0.016978	-0.00471131	0.0696966	-0.00174601
2.01167	0.018256	-0.00162653	0.0138159	0.036964	0.00700794	0.013468	-0.0117853	0.00250823	0.0199743	0.000293529	0.0757006	-0.00375709
2.01333	0.0202489	-0.00362866	0.0128183	0.0379986	0.00301897	0.0134781	-0.0117834	-0.000483371	0.0199706	-0.00470163	0.0727045	-0.00676817
2.015	0.0202417	-0.0046308	0.0128207	0.0380332	0.00803001	0.0144883	-0.0147815	0.00252503	0.0189669	-0.0046968	0.0727085	-0.00577925
2.01667	0.0152346	-0.00463294	0.0108231	0.0410678	0.00704104	0.0154985	-0.00777965	0.00453343	0.0149632	-0.00469196	0.0797125	-0.00579033
2.01833	0.0202275	-0.00363508	0.00882545	0.0361024	0.00705208	0.0135086	-0.00677775	0.00454183	0.0179595	-0.00468713	0.0797164	-0.00580141
2.02	0.0162203	-0.00263721	0.00982784	0.0361371	0.00706311	0.0135188	-0.00877586	0.00455024	0.0139558	-0.00768229	0.0727204	-0.00681248
2.02167	0.0182132	-0.00263935	0.0118302	0.0391717	0.00907414	0.013529	-0.00877396	0.00355864	0.0139521	-0.00867745	0.0717243	-0.00582356
2.02333	0.0182061	-0.00264149	0.0118326	0.0382063	0.00808518	0.0165391	-0.00877207	0.000567039	0.0139484	-0.00867262	0.0747283	-0.00683464
2.025	0.0141989	-0.00264363	0.00883501	0.0382409	0.00809621	0.0175493	-0.00877017	-0.000424559	0.0149447	-0.00766778	0.0757322	-0.00684572
2.02667	0.0191918	-0.00364576	0.00883739	0.0402755	0.00810725	0.0165594	-0.0107683	-0.00141616	0.015941	-0.00566294	0.0757362	-0.0068568
2.02833	0.0161847	-0.0046479	0.00883978	0.0403102	0.0121183	0.0155696	-0.00476638	-0.00140776	0.0169373	-0.00765811	0.0717402	-0.00686787
2.03	0.0171775	-0.00265004	0.00884217	0.0413448	0.00912931	0.0155798	-0.00476448	0.00560065	0.0169336	-0.00665327	0.0757441	-0.00687895
2.03167	0.0171704	-0.00465218	0.00884456	0.0373794	0.00714035	0.0185899	-0.00376259	0.00260905	0.0179299	-0.00664843	0.0757481	-0.00889003
2.03333	0.0191633	-0.00465431	0.00484695	0.038414	0.00515138	0.0146001	-0.00676069	0.000617449	0.0159262	-0.0096436	0.078752	-0.00890111
2.035	0.0161561	-0.00265645	0.00684934	0.0354486	0.00516242	0.0196103	-0.0037588	-0.00137415	0.0169225	-0.00863876	0.078756	-0.00991219
2.03667	0.019149	-0.00565859	0.00185173	0.0354833	0.00517345	0.0166204	-0.0027569	-0.00136575	0.0149188	-0.00763393	0.0767599	-0.00692326
2.03833	0.0161419	-0.00166073	0.00285411	0.0365179	0.00718448	0.0166306	-0.00275501	-0.000357345	0.0149151	-0.0116291	0.0797639	-0.0119343
2.04	0.0161347	-0.00266287	0.0028565	0.0365525	0.00919552	0.0156408	-0.00375311	-0.00434894	0.0169114	-0.0116243	0.0787679	-0.0119454
2.04167	0.0151276	-0.002665	0.00185889	0.0365871	0.00420655	0.0206509	-0.00475122	-0.00234054	0.0119077	-0.00961942	0.0757718	-0.0119565
2.04333	0.0141205	-0.00066714	0.00286128	0.0386217	0.00421759	0.0156611	-0.00674932	-0.00233214	0.016904	-0.0106146	0.0757758	-0.00596758
2.045	0.0191133	-0.00166928	0.000863669	0.0386564	0.00322862	0.0206713	-0.00374742	-0.00232374	0.0159003	-0.0106097	0.0787797	-0.0139787
2.04667	0.0161062	-0.00267142	0.00186606	0.035691	0.00323965	0.0206814	-0.00374553	0.00568466	0.0158966	-0.0176049	0.0757837	-0.00898973
2.04833	0.016099	-0.000673553	0.00186845	0.0387256	0.00425069	0.0216916	-0.00174363	0.00269306	0.0138929	-0.0176001	0.0747876	-0.0110008
2.05	0.0130919	-0.000675691	-0.00112916	0.0357602	0.00426172	0.0177018	-0.00474174	0.00870147	0.0138892	-0.0135952	0.0767916	-0.0110119
2.05167	0.0140848	-0.00267783	-0.00112678	0.0377948	0.00427276	0.0177119	-0.00273984	0.0127099	0.0128855	-0.0135904	0.0767956	-0.00902297
2.05333	0.0150776	-0.00267997	-0.00712439	0.0378295	0.00228379	0.0197221	-0.00173795	0.0127183	0.0138818	-0.0145856	0.0677995	-0.012034
2.055	0.0100705	0.000317896	-0.004122	0.0368641	0.00329482	0.0197323	-0.00173605	0.0157267	0.0138781	-0.0145807	0.0678035	-0.00904512
2.05667	0.0100634	-0.00168424	-0.00411961	0.0378987	-0.000694141	0.0177424	-0.00273416	0.00773507	0.0178744	-0.0145759	0.0698074	-0.0110562
2.05833	0.0120562	-0.00168638	-0.00411722	0.0359333	-0.000683107	0.0177526	-0.00273226	0.0157435	0.0128707	-0.0185711	0.0688114	-0.0110673
2.06	0.0110491	0.00331148	-0.00311483	0.0379679	-0.000672073	0.0187627	-0.00673037	0.0167519	0.015867	-0.0145662	0.0688154	-0.0120784
2.06167	0.011042	0.000309345	-0.00511244	0.0380026	-0.00266104	0.0167729	-0.00572847	0.0167603	0.0188633	-0.0135614	0.0678193	-0.0120894
2.06333	0.0100348	-0.00169279	-0.00811006	0.0350372	-0.00265001	0.0167831	-0.00572657	0.0147687	0.0188596	-0.0175565	0.0708233	-0.00710051
2.065	0.0100277	-0.00169493	-0.00810767	0.0410718	-0.000638971	0.0177932	-0.00572468	0.0157771	0.0168559	-0.0175517	0.0678272	-0.0101116
2.06667	0.0100206	-0.00169707	-0.0101053	0.0361064	-0.000627937	0.0188034	-0.00472278	0.0157855	0.0168522	-0.0155469	0.0648312	-0.0101227
2.06833	0.0110134	-0.00269921	-0.00610289	0.034141	-0.000616903	0.0188136	-0.00672089	0.0147939	0.0158485	-0.018542	0.0648351	-0.0121337
2.07	0.0120063	-0.000701343	-0.0101005	0.0341757	-0.00560587	0.0158237	-0.00671899	0.0148023	0.0138448	-0.0185372	0.0618391	-0.0111448
2.07167	0.0109992	0.00429652	-0.0100981	0.0362103	-0.000594835	0.0158339	-0.0067171	0.0188107	0.0138411	-0.0195324	0.0598431	-0.0131559
2.07333	0.010992	-0.000705618	-0.0100957	0.0382449	-0.0015838	0.0168441	-0.0057152	0.0118191	0.0138374	-0.0195275	0.061847	-0.00616698
2.075	0.0119849	-0.000707756	-0.0110933	0.0352795	-0.00257277	0.0188542	-0.00571331	0.0128275	0.0178337	-0.0155227	0.056851	-0.00617806
2.07667	0.0129778	-0.00270989	-0.00709095	0.0353142	-0.00256173	0.0168644	-0.00671141	0.0128359	0.01683	-0.0175179	0.0568549	-0.00518914
2.07833	0.00897063	-0.000712031	-0.0120886	0.0353488	-0.0065507	0.0168746	-0.00570952	0.0128443	0.0168263	-0.018513	0.0528589	-0.00720021
2.08	0.0119635	-0.000714169	-0.0110862	0.0353834	-0.00453967	0.0168847	-0.00570762	0.0088527	0.0168226	-0.0225082	0.0468628	-0.00821129
2.08167	0.0119564	0.000283694	-0.0110838	0.035418	-0.00452863	0.0218949	-0.00770572	0.0128611	0.0158189	-0.0225033	0.0468668	-0.00722237
2.08333	0.0129492	0.000281556	-0.0100814	0.0334526	-0.0025176	0.0199051	-0.00370383	0.0098695	0.0158152	-0.0124985	0.0428708	-0.00723345
2.085	0.0109421	-0.00272058	-0.009079	0.0334873	-0.00250656	0.0199152	-0.00370193	0.0128779	0.0108115	-0.0184937	0.0428747	-0.00324453
2.08667	0.011935	-0.00272272	-0.00907661	0.0335219	-0.00349553	0.0199254	-0.00370004	0.0128863	0.0128078	-0.0174888	0.0398787	-0.0042556
2.08833	0.00492783	-0.00372486	-0.0140742	0.0325565	-0.00648449	0.0199356	-0.00369814	0.00789471	0.0128041	-0.013484	0.0438826	-0.00426668
2.09	0.00492069	-0.00272699	-0.0140718	0.0335911	-0.00647346	0.0189457	-0.00469625	0.0109031	0.0138004	-0.0134792	0.0408866	-0.00627776
2.09167	0.0109136	-0.00272913	-0.0110694	0.0316257	-0.00446243	0.0189559	-0.00769435	0.00891151	0.0137967	-0.00847433	0.0328905	-0.00628884
2.09333	0.0119064	-0.00473127	-0.0100671	0.0366604	-0.00445139	0.0159661	-0.00169246	0.0109199	0.014793	-0.0124695	0.0328945	-0.00429992
2.095	0.0108993	-0.00473341	-0.0130647	0.036695	-0.00244036	0.0169762	-0.00169056	0.0109283	0.0137893	-0.00746466	0.0328985	-0.00631099
2.09667	0.00889216	-0.00273555	-0.0120623	0.0317296	-0.00542932	0.0169864	-0.00168867	0.0109367	0.0137856	-0.0114598	0.0349024	-0.00232207
2.09833	0.00888502	-0.00173768	-0.0120599	0.0327642	-0.00541829	0.0169965	-0.00368677	0.0129451	0.0107819	-0.011455	0.0289064	-0.00133315
2.1	0.0108779	-0.00173982	-0.0080575	0.0347988	-0.00840726	0.0210067	-0.00468487	0.00995352	0.0117782	-0.0124501	0.0259103	-0.00134423
2.10167	0.00787076	-0.00474196	-0.0110551	0.0328335	-0.00839622	0.0200169	-0.00568298	0.0129619	0.0117745	-0.0144453	0.0259143	-0.00135531
2.10333	0.0118636	-0.0017441	-0.0110527	0.0328681	-0.00438519	0.019027	-0.00468108	0.0129703	0.0117708	-0.00944047	0.0279182	0.000633616
2.105	0.00985649	-0.00474623	-0.00905034	0.0329027	-0.00737415	0.0190372	-0.00467919	0.0129787	0.0117671	-0.0124356	0.0269222	-0.00337746
2.10667	0.00984935	-0.00574837	-0.00904795	0.0349373	-0.00936312	0.0210474	-0.00367729	0.0119871	0.0117634	-0.0124308	0.0249262	0.00061146
2.10833	0.00684222	-0.00575051	-0.00604556	0.0349719	-0.00335209	0.0190575	-0.0036754	0.0119955	0.00875967	-0.011426	0.0259301	0.000600382
2.11	0.00583508	-0.00675265	-0.0100432	0.0350066	-0.00334105	0.0210677	-0.0016735	0.0140039	0.011756	-0.0104211	0.0259341	-0.0014107
2.11167	0.00982795	-0.00275478	-0.00504078	0.0350412	-0.00633002	0.0210779	-0.00267161	0.0140123	0.00975227	-0.0114163	0.023938	0.00157823
2.11333	0.00582082	-0.00375692	-0.0080384	0.0350758	-0.00731898	0.021088	-0.00266971	0.0120207	0.00974857	-0.0124115	0.026942	-0.000432852
2.115	0.00581368	-0.00275906	-0.00803601	0.0341104	-0.00730795	0.0210982	-0.00166782	0.0140291	0.00674487	-0.0124066	0.0269459	0.00055607
2.11667	0.00980655	-0.0027612	-0.0100336	0.038145	-0.00729692	0.0211084	-0.00366592	0.0120375	0.00874117	-0.00340178	0.0269499	0.000544992
2.11833	0.00979941	-0.00676333	-0.0100312	0.0371797	-0.00728588	0.0191185	-0.00266403	0.0170459	0.00973748	-0.00639695	0.0269539	0.00153391
2.12	0.00679228	-0.00276547	-0.00802884	0.0372143	-0.0112748	0.0211287	-0.00366213	0.0170543	0.00873378	-0.00339211	0.0279578	0.000522836
2.12167	0.00778514	-0.00576761	-0.00702645	0.0352489	-0.00626381	0.0211389	-0.00366023	0.0150627	0.00873008	-0.00338727	0.0329618	-0.00148824
2.12333	0.00777801	-0.00476975	-0.00702406	0.0332835	-0.00525278	0.019149	-0.00465834	0.0150711	0.00772638	-0.00338244	0.0369657	0.00150068
2.125	0.00577088	-0.00477189	-0.00302167	0.0333181	-0.00424175	0.0211592	-0.00665644	0.0140795	0.00772268	-0.0053776	0.0339697	0.0014896
2.12667	0.00976374	-0.00577402	-0.00801929	0.0373528	-0.00423071	0.0201694	-0.00565455	0.0110879	0.00871898	0.00162723	0.0339736	-0.000521476
2.12833	0.00975661	-0.00577616	-0.0120169	0.0373874	-0.00521968	0.0151795	-0.00465265	0.0110963	0.00971528	-0.00036793	0.0409776	0.00146745
2.13	0.00974947	-0.0047783	-0.00501451	0.035422	-0.00720864	0.0151897	-0.00465076	0.0111047	0.00971158	-0.000363093	0.0439816	-0.000543632
2.13167	0.00974234	-0.00478044	-0.00501212	0.0324566	-0.00419761	0.0181999	-0.00264886	0.0131132	0.00870788	-0.000358257	0.0469855	0.00344529
2.13333	0.0107352	-0.00478257	-0.00500973	0.0354912	-0.00618658	0.01821	-0.00464697	0.0151216	0.00870418	-0.00135342	0.0469895	0.00343421
2.135	0.0147281	-0.00578471	-0.00600734	0.0325259	-0.00617554	0.0172202	0.000354929	0.01413	0.00570048	0.000651415	0.0469934	-0.00157687
2.13667	0.0117209	-0.00478685	-0.00900495	0.0325605	-0.00716451	0.0192303	-0.00664318	0.0141384	0.00369678	0.000656252	0.0539974	0.000412055
2.13833	0.0167138	-0.00678899	-0.00100257	0.0365951	-0.00615347	0.0192405	-0.00664128	0.0131468	0.00369308	-0.000338912	0.0520014	-0.00259902
2.14	0.0167067	-0.00179112	-0.00100018	0.0346297	-0.00514244	0.0182507	-0.00363938	0.0151552	0.00568938	-0.000334076	0.0540053	-0.0026101
2.14167	0.00969953	-0.00179326	-0.000997788	0.0336644	-0.00513141	0.0172608	-0.00163749	0.0111636	0.000685679	0.000670761	0.0570093	-0.00262118
2.14333	0.0086924	-0.0027954	-0.0029954	0.032699	-0.00512037	0.019271	-0.00363559	0.011172	0.00468198	0.0016756	0.0570132	-0.00263226
2.145	0.0136853	-0.00379754	-0.00499301	0.0327336	-0.0121093	0.0202812	-0.000633698	0.0111804	0.00667828	0.00268043	0.0580172	-0.00164333
2.14667	0.0146781	-0.00679968	-0.00299062	0.0347682	-0.0070983	0.0202913	-0.000631803	0.0121888	0.00667458	0.00668527	0.0590211	-0.00465441
2.14833	0.014671	-0.00480181	-0.00298823	0.0358028	-0.00508727	0.0183015	-0.00362991	0.0131972	0.00167088	0.00669011	0.0630251	-0.00366549
2.15	0.0116639	-0.00480395	0.00101416	0.0348375	-0.00607624	0.0183117	-0.00562801	0.0142056	0.000667181	0.00369494	0.0630291	-0.00367657
2.15167	0.0106567	-0.00480609	-0.00298346	0.0338721	-0.0060652	0.0203218	-0.00362612	0.014214	0.000663481	0.0116998	0.063033	-0.00268765
2.15333	0.0136496	-0.00180823	-0.00298107	0.0339067	-0.00705417	0.016332	-0.00462422	0.0142224	-0.000340218	0.0107046	0.064037	-0.00469872
2.155	0.0126425	-0.00481036	2.13213e-05	0.0349413	-0.00504313	0.0163422	-0.00462233	0.0152308	-0.000343918	0.0167095	0.0680409	-0.0047098
2.15667	0.0126353	-0.0018125	2.37099e-05	0.0349759	-0.0060321	0.0173523	-0.00762043	0.0162392	-0.000347618	0.0167143	0.0620449	-0.00372088
2.15833	0.0126282	-0.00181464	0.0020261	0.0370106	-0.0110211	0.0173625	-0.00361853	0.0162476	0.00464868	0.0137191	0.0630488	-0.00373196
2.16	0.0136211	0.000183224	2.84873e-05	0.0310452	-0.01101	0.0193727	-0.00261664	0.00825598	-0.000355017	0.016724	0.0630528	-0.00574304
2.16167	0.0106139	-0.00281891	-0.00196912	0.0310798	-0.005999	0.0193828	-0.00561474	0.00826438	0.000641283	0.0157288	0.0660568	-0.00775411
2.16333	0.00760679	-0.00182105	0.00103326	0.0301144	-0.00498796	0.019393	-0.00561285	0.0142728	0.000637584	0.0167336	0.0640607	-0.00576519
2.165	0.00759966	-0.00282319	0.00103565	0.036149	-0.00297693	0.0164032	-0.00461095	0.0132812	0.000633884	0.0167385	0.0580647	-0.00777627
2.16667	0.0145925	-0.00282533	0.00403804	0.0381837	-0.0019659	0.0134133	-0.00460906	0.0122896	-0.000369816	0.0167433	0.0570686	-0.00778735
2.16833	0.00958539	-0.00182746	0.00404043	0.0322183	-0.00195486	0.0154235	0.000392838	0.010298	0.00162648	0.0157481	0.0570726	-0.0107984
2.17	0.0115783	0.0011704	0.00404282	0.0322529	-0.00194383	0.0134336	-0.00360527	0.0103064	-0.000377215	0.015753	0.0640765	-0.0068095
2.17167	0.0105711	-0.00183174	0.00704521	0.0352875	-0.00293279	0.0134438	-0.00360337	0.00931479	-0.000380915	0.0147578	0.0580805	-0.00882058
2.17333	0.010564	-0.000833877	0.0070476	0.0353221	0.00307824	0.019454	-0.00560148	0.0113232	-0.00138461	0.0147627	0.0630845	-0.00783166
2.175	0.00555685	-0.000836015	0.01005	0.0343568	0.00108927	0.0194641	-0.00459958	0.0103316	0.000611686	0.0137675	0.0570884	-0.00784274
2.17667	0.00654972	0.00116185	0.00905237	0.0313914	0.00110031	0.0154743	-0.00759768	0.01334	0.00260799	0.0157723	0.0570924	-0.00485382
2.17833	0.00754258	-0.00084029	0.0100548	0.031426	-0.00188866	0.0144845	-0.00459579	0.0133484	0.00260429	0.0127772	0.0500963	-0.0058649
2.18	0.00853545	-0.00184243	0.0150572	0.0344606	-0.00387762	0.0144946	-0.00459389	0.0143568	0.00260059	0.014782	0.0491003	-0.00787597
2.18167	0.00852831	-0.000844566	0.0150595	0.0364952	-0.00386659	0.0175048	-0.003592	0.0123652	0.00159689	0.0147868	0.0471042	-0.00788705
2.18333	0.00752118	-0.000846703	0.0190619	0.0385299	0.00114444	0.018515	-0.0025901	0.0113736	0.00259319	0.0137917	0.0411082	-0.00789813
2.185	0.00751405	-0.00184884	0.0180643	0.0375645	0.00115548	0.0145251	-0.00258821	0.014382	0.00358949	0.0207965	0.0411122	-0.00390921
2.18667	0.00850691	-0.00185098	0.0200667	0.0375991	-0.00183349	0.0195353	-0.00358631	0.0143904	0.00358579	0.0168013	0.0371161	-0.00992029
2.18833	0.00649978	0.000146884	0.0250691	0.0346337	0.00317755	0.0195455	-0.00358442	0.0143988	0.00358209	0.0218062	0.0391201	-0.00493136
2.19	0.00649264	0.00114475	0.0250715	0.0366683	0.00118858	0.0165556	-0.00358252	0.0124072	0.00557839	0.021811	0.028124	-0.00294244
2.19167	0.00648551	0.00114261	0.0250739	0.037703	0.00219961	0.0195658	-0.000580626	0.0124156	0.00457469	0.0238158	0.027128	-0.00295352
2.19333	0.00447837	0.000140471	0.0270763	0.0337376	0.00221065	0.014576	-0.00257873	0.012424	0.00157099	0.0258207	0.0271319	-0.0059646
2.195	0.00447124	-0.00186167	0.0230786	0.0337722	0.00422168	0.0185861	-0.00157683	0.0124324	0.00156729	0.0218255	0.0331359	-0.00597568
2.19667	0.00546411	0.000136195	0.026081	0.0328068	0.00223272	0.0185963	-0.00157494	0.00944082	0.00156359	0.0258304	0.0231399	-0.00698675
2.19833	0.00545697	0.00113406	0.0260834	0.0328414	0.00324375	0.0176065	-0.00357304	0.0104492	0.00455989	0.0258352	0.0371438	-0.00699783
2.2	0.00844984	0.00113192	0.0290858	0.0318761	-0.000745216	0.0176166	-0.00357115	0.00745762	0.00055619	0.02484	0.0291478	-0.00700891
2.20167	0.0104427	-0.00387022	0.0270882	0.0289107	-0.000734182	0.0196268	-0.00156925	0.012466	0.00455249	0.0308449	0.0291517	-0.00901999
2.20333	0.0104356	-0.000872355	0.0290906	0.0289453	0.00227685	0.018637	-0.00256736	0.0124744	0.00454879	0.0248497	0.0301557	-0.00903107
2.205	0.00742844	0.000125507	0.034093	0.0339799	0.00328789	0.0186471	-0.00256546	0.0114828	0.00454509	0.0238545	0.0321596	-0.0100421
2.20667	0.0074213	-0.00187663	0.0340954	0.0300146	0.00729892	0.0176573	-0.00156357	0.00849123	0.00154139	0.0238594	0.0361636	-0.0110532
2.20833	0.00541417	-0.00187877	0.0290978	0.0330492	0.00630995	0.0186674	-0.00256167	0.00849963	0.00453769	0.0288642	0.0341676	-0.0110643
2.21	0.00640703	0.00211909	0.0381001	0.0360838	0.00632099	0.0176776	0.00144022	0.00850803	0.00653399	0.024869	0.0341715	-0.00907538
2.21167	0.0053999	-0.00188304	0.0431025	0.0361184	0.00333202	0.0186878	0.00144212	0.00851643	0.00853029	0.0258739	0.0321755	-0.0130865
2.21333	0.0113928	-0.000885181	0.0411049	0.037153	0.00834306	0.0186979	0.00144402	0.00852484	0.00852659	0.0268787	0.0381794	-0.0170975
2.215	0.0113856	-0.000887319	0.0411073	0.0341877	0.00535409	0.0217081	-0.00155409	0.0105332	0.00752289	0.0268836	0.0321834	-0.0191086
2.21667	0.0113785	-0.000889456	0.0451097	0.0362223	0.00736512	0.0187183	0.00244781	0.00754164	0.00451919	0.0258884	0.0351874	-0.0191197
2.21833	0.0123714	-0.000891594	0.0491121	0.0332569	0.00737616	0.0207284	0.0034497	0.01055	0.00251549	0.0288932	0.0351913	-0.0191308
2.22	0.0133642	0.00110627	0.0531145	0.0332915	0.00538719	0.0187386	0.0024516	0.0105584	0.00751179	0.0278981	0.0401953	-0.0211418
2.22167	0.0103571	0.00110413	0.0611169	0.0393261	0.00539823	0.0187488	0.00245349	0.0115668	0.00750809	0.0279029	0.0421992	-0.0211529
2.22333	0.01035	0.000101993	0.0611193	0.0393608	0.00340926	0.0207589	0.00245539	0.00957525	0.00750439	0.0279077	0.0422032	-0.022164
2.225	0.0133428	9.98553e-05	0.0641216	0.0353954	0.00642029	0.0167691	0.00245728	0.0105836	0.0095007	0.0289126	0.0432071	-0.0221751
2.22667	0.0133357	0.00109772	0.069124	0.03743	0.00643133	0.0207793	0.00445918	0.00959205	0.008497	0.0299174	0.0432111	-0.0261862
2.22833	0.0143286	-0.00290442	0.0701264	0.0374646	0.00644236	0.0197894	0.00346107	0.00960045	0.0104933	0.0289222	0.0442151	-0.0251972
2.23	0.0123214	0.00109344	0.0771288	0.0414992	0.0024534	0.0197996	0.00346297	0.0146089	0.0104896	0.0289271	0.044219	-0.0312083
2.23167	0.0123143	-0.000908695	0.0771312	0.0415339	0.00646443	0.0188098	0.000464865	0.0126173	0.0094859	0.0289319	0.048223	-0.0282194
2.23333	0.0103072	-0.000910833	0.0801336	0.0405685	0.00747546	0.0198199	0.00346676	0.0176257	0.0104822	0.0269368	0.0572269	-0.0282305
2.235	0.0103	-0.00191297	0.081136	0.0336031	0.0074865	0.0178301	0.00246866	0.0136341	0.0094785	0.0299416	0.0572309	-0.0342415
2.23667	0.00929289	-0.000915108	0.0881384	0.0336377	0.00449753	0.0178403	0.00447055	0.0136425	0.0094748	0.0289464	0.0522348	-0.0302526
2.23833	0.00828575	8.2754e-05	0.0901408	0.0396723	0.00650857	0.0178504	0.00447245	0.0136509	0.0094711	0.0319513	0.0572388	-0.0342637
2.24	0.00827862	-0.00191938	0.0901431	0.035707	0.0065196	0.0188606	0.00447434	0.0116593	0.0084674	0.0319561	0.0562428	-0.0322748
2.24167	0.0112715	-0.00192152	0.0901455	0.0387416	0.00453063	0.0218708	-0.000523762	0.0166677	0.0094637	0.0279609	0.0592467	-0.0322859
2.24333	0.00726435	-0.00292366	0.0901479	0.0427762	0.00454167	0.0178809	0.00447813	0.0116761	0.00846	0.0279658	0.0592507	-0.0352969
2.245	0.00925722	-0.0049258	0.0921503	0.0428108	0.0055527	0.0198911	0.00148003	0.0116845	0.0124563	0.0269706	0.0562546	-0.037308
2.24667	0.0102501	-0.00492793	0.0941527	0.0398454	0.00456374	0.0199012	0.00148192	0.0136929	0.0124526	0.0239754	0.0572586	-0.0383191
2.24833	0.0102429	-0.00493007	0.0941551	0.0388801	0.00257477	0.0199114	0.00448382	0.0117013	0.0114489	0.0239803	0.0572625	-0.0373302
2.25	0.00723581	-0.00493221	0.0961575	0.0399147	0.0025858	0.0189216	0.00348571	0.0147097	0.0044452	0.0329851	0.0572665	-0.0373412
2.25167	0.0102287	-0.00593435	0.0951599	0.0439493	0.00259684	0.0189317	0.00548761	0.0137181	0.0104415	0.02299	0.0572705	-0.0373523
2.25333	0.00522154	-0.00393648	0.0911623	0.0439839	-0.000392128	0.0179419	0.00348951	0.0137265	0.0064378	0.0299948	0.0612744	-0.0403634
2.255	0.00821441	-0.00693862	0.0871646	0.0400185	0.00461891	0.0179521	0.0034914	0.0147349	0.0064341	0.0279996	0.0582784	-0.0403745
2.25667	0.00820728	-0.00694076	0.087167	0.0420532	0.00662994	0.0179622	0.0044933	0.0137433	0.0124304	0.0280045	0.0652823	-0.0383856
2.25833	0.00420014	-0.0069429	0.0841694	0.0380878	0.000640975	0.0189724	0.00149519	0.0147517	0.0064267	0.0260093	0.0562863	-0.0383966
2.26	0.00619301	-0.00594504	0.0871718	0.0381224	0.000652009	0.0199826	0.00449709	0.0157601	0.013423	0.0290141	0.0562902	-0.0424077
2.26167	0.00318587	-0.00694717	0.0811742	0.038157	0.00266304	0.0209927	0.00449898	0.0157685	0.0114193	0.027019	0.0602942	-0.0404188
2.26333	0.00617874	-0.00994931	0.0891766	0.0431916	0.00167408	0.0210029	0.00450088	0.0137769	0.0114156	0.0260238	0.0572982	-0.0414299
2.265	0.0061716	-0.00995145	0.089179	0.0392263	-0.00531489	0.0200131	0.00450277	0.0127853	0.0114119	0.0260286	0.0643021	-0.043441
2.26667	0.00416447	-0.00995359	0.0931814	0.0372609	0.00169614	0.0230232	0.00250467	0.0127937	0.0114082	0.0270335	0.0633061	-0.043452
2.26833	0.00715734	-0.00695572	0.0971838	0.0372955	0.00170718	0.0210334	0.00750656	0.0128021	0.0074045	0.0240383	0.06331	-0.0434631
2.27	0.0031502	-0.00795786	0.0971861	0.0373301	0.00171821	0.0230436	0.00750846	0.0128105	0.0094008	0.0220432	0.055314	-0.0424742
2.27167	0.00814307	-0.00796	0.102189	0.0363648	0.00272925	0.0230537	0.00751036	0.0098189	0.0093971	0.019048	0.0593179	-0.0424853
2.27333	0.00813593	-0.00796214	0.102191	0.0393994	0.000740281	0.0230639	0.00551225	0.0148273	0.0093934	0.0190528	0.0513219	-0.0404963
2.275	0.0081288	-0.00796427	0.100193	0.038434	0.000751315	0.0220741	0.00351415	0.0128357	0.0073897	0.0180577	0.0503259	-0.0405074
2.27667	0.00712167	-0.00796641	0.105196	0.0394686	0.000762349	0.0240842	0.00551604	0.0128441	0.007386	0.0190625	0.0503298	-0.0375185
2.27833	0.00411453	-0.0109685	0.102198	0.0395032	0.00177338	0.0210944	0.00651794	0.0128525	0.0113823	0.0110673	0.0533338	-0.0375296
2.28	0.0061074	-0.00797069	0.1052	0.0415379	-0.00221558	0.0211045	0.00651983	0.0128609	0.0113786	0.0100722	0.0513377	-0.0385407
2.28167	0.00610026	-0.00397282	0.105203	0.0365725	-0.00120455	0.0211147	0.0105217	0.0138693	0.0123749	0.010077	0.0583417	-0.0365517
2.28333	0.00809313	-0.00397496	0.104205	0.0386071	0.00480648	0.0221249	0.00652362	0.0148777	0.0153712	0.00708185	0.0513456	-0.0365628
2.285	0.00508599	-0.0099771	0.108208	0.0396417	0.00481752	0.019135	0.0115255	0.0148861	0.00936751	0.00508668	0.0513496	-0.0355739
2.28667	0.00807886	-0.00997924	0.10621	0.0396763	0.000828553	0.0201452	0.00752741	0.0148945	0.00736381	0.00309152	0.0573536	-0.035585
2.28833	0.00607173	-0.00298138	0.109212	0.038711	-0.000160413	0.0201554	0.00752931	0.0129029	0.00736011	-0.000903645	0.0503575	-0.028596
2.29	0.00606459	-0.00598351	0.109215	0.0397456	0.00385062	0.0211655	0.00753121	0.0169113	0.0113564	-0.000898809	0.0503615	-0.0276071
2.29167	0.00805746	-0.00598565	0.108217	0.0367802	0.00486165	0.0191757	0.0095331	0.0159197	0.00935271	-0.00489397	0.0503654	-0.0276182
2.29333	0.0110503	-0.00598779	0.10522	0.0398148	0.00487269	0.0231859	0.008535	0.0169281	0.00834901	-0.000889136	0.0503694	-0.0266293
2.295	0.0110432	-0.00498993	0.110222	0.0398494	0.000883723	0.025196	0.0115369	0.0169365	0.00934531	-0.0088843	0.0483734	-0.0246404
2.29667	0.00803606	-0.00699206	0.111224	0.0378841	0.00489476	0.0252062	0.0115388	0.0159449	0.00934161	-0.00887946	0.0533773	-0.0216514
2.29833	0.00802892	-0.0039942	0.111227	0.0359187	-9.42091e-05	0.0202164	0.0135407	0.0169533	0.0103379	-0.00887463	0.0553813	-0.0176625
2.3	0.00902179	-0.00399634	0.109229	0.0399533	0.00391682	0.0212265	0.0105426	0.0169617	0.00633421	-0.00786979	0.0533852	-0.0176736
2.30167	0.0110147	-0.00299848	0.112232	0.0329879	0.00392786	0.0222367	0.00954447	0.0119701	0.0143305	-0.00886495	0.0533892	-0.0226847
2.30333	0.0110075	-6.14482e-07	0.111234	0.0330225	0.00293889	0.0222469	0.0145464	0.0119785	0.00832681	-0.00686012	0.0533931	-0.0146957
2.305	0.00900038	-0.00200275	0.116236	0.0380572	0.00494993	0.022257	0.0145483	0.0129869	0.00832311	-0.00285528	0.0463971	-0.0177068
2.30667	0.00899325	-0.00200489	0.116239	0.0370918	0.00296096	0.0222672	0.0135502	0.0169953	0.00931941	-0.00285045	0.0454011	-0.0187179
2.30833	0.00798612	-0.00200703	0.116241	0.0341264	0.000971995	0.0212774	0.0145521	0.0140037	0.00931571	-0.00984561	0.046405	-0.018729
2.31	0.011979	-0.00200917	0.116243	0.039161	0.000983029	0.0222875	0.012554	0.0170121	0.00631201	-0.00584077	0.046409	-0.0127401
2.31167	0.00797185	0.0029887	0.119246	0.0391956	0.00499406	0.0272977	0.0105558	0.0170205	0.00930831	-0.0138359	0.0574129	-0.0137511
2.31333	0.0109647	-0.00201344	0.118248	0.0382303	0.0050051	0.0273079	0.0105577	0.0140289	0.00930461	-0.0158311	0.0664169	-0.0157622
2.315	0.0109576	-0.00301558	0.118251	0.0342649	0.00801613	0.024318	0.0165596	0.0170373	0.00530091	-0.0158263	0.0664208	-0.0147733
2.31667	0.00995045	-0.00301772	0.125253	0.0372995	0.00502717	0.0233282	0.0115615	0.0120457	0.00529721	-0.00982143	0.0694248	-0.0147844
2.31833	0.0119433	-1.98534e-05	0.127255	0.0353341	0.0050382	0.0233383	0.0125634	0.0150541	0.00329351	-0.0148166	0.0694288	-0.0127954
2.32	0.00593618	0.00197801	0.125258	0.0353687	0.00504923	0.0223485	0.0145653	0.0150625	0.00928981	-0.0108118	0.0674327	-0.0118065
2.32167	0.011929	0.000975871	0.12926	0.0344034	0.00706027	0.0223587	0.0145672	0.0130709	0.00928611	-0.00280692	0.0684367	-0.0148176
2.32333	0.0119219	-0.00302627	0.129263	0.040438	0.0040713	0.0213688	0.0155691	0.0130794	0.00228241	-0.00280208	0.0614406	-0.0138287
2.325	0.00791477	-0.0030284	0.132265	0.0344726	0.00908234	0.022379	0.015571	0.0130878	0.00627871	0.00220275	0.0584446	-0.0138398
2.32667	0.00890764	-0.00303054	0.129267	0.0355072	0.00909337	0.0273892	0.0125729	0.0130962	0.00527501	0.0102076	0.0584485	-0.00885084
2.32833	0.00790051	-0.00303268	0.13027	0.0355418	0.0091044	0.0253993	0.0125748	0.0131046	0.00327131	0.00421243	0.0564525	-0.0118619
2.33	0.0118934	-0.00303482	0.131272	0.0365765	0.00711544	0.0254095	0.0125767	0.012113	0.00326761	-0.00178274	0.0634565	-0.00487299
2.33167	0.0118862	-0.00103695	0.131275	0.0356111	0.00612647	0.0254197	0.0145786	0.0111214	0.00526392	-0.0017779	0.0554604	-0.00788407
2.33333	0.0108791	-0.00103909	0.129277	0.0386457	0.00913751	0.0274298	0.0135805	0.0141298	0.00526022	-0.00377307	0.0584644	-0.00789515
2.335	0.010872	-0.00104123	0.129279	0.0356803	0.00914854	0.02544	0.0135824	0.0101382	0.00925652	-0.00576823	0.0584683	-0.00790623
2.33667	0.00886483	-4.33676e-05	0.134282	0.035715	0.0111596	0.0244502	0.0115843	0.0101466	0.00625282	-0.0147634	0.0614723	-0.0109173
2.33833	0.0078577	-0.00604551	0.135284	0.0367496	0.0111706	0.0244603	0.0115862	0.012155	0.00624912	-0.0147586	0.0564762	-0.00892839
2.34	0.00785057	-0.00104764	0.135286	0.0357842	0.00818164	0.0274705	0.0115881	0.0141634	0.00624542	-0.0147537	0.0514802	-0.00493946
2.34167	0.0118434	-0.00104978	0.134289	0.0358188	0.00819268	0.0254807	0.01059	0.0111718	0.00624172	-0.0117489	0.0434842	-0.00495054
2.34333	0.0078363	-0.00205192	0.135291	0.0358534	0.00820371	0.0274908	0.0135919	0.00818017	0.00623802	-0.016744	0.0434881	-0.00596162
2.345	0.00582916	-0.00605406	0.132294	0.0358881	0.0102147	0.026501	0.0105938	0.00818857	0.00723432	-0.0127392	0.0424921	-0.0069727
2.34667	0.00682203	-0.00305619	0.133296	0.0309227	0.0122258	0.0265112	0.0105957	0.011197	0.00723062	-0.0167344	0.041496	-0.00798378
2.34833	0.0068149	-0.00205833	0.133298	0.0369573	0.0132368	0.0255213	0.0105975	0.0102054	0.00522692	-0.0167295	0.0385	-0.00599485
2.35	0.00880776	-0.00206047	0.133301	0.0359919	0.0122478	0.0265315	0.0155994	0.0112138	0.00522322	-0.0197247	0.0325039	-0.00600593
2.35167	0.00880063	-0.00806261	0.133303	0.0340265	0.0122589	0.0245417	0.0156013	0.0102222	0.00821952	-0.0167199	0.0325079	-0.00401701
2.35333	0.0107935	-0.00406474	0.127306	0.0340612	0.0152699	0.0265518	0.00960323	0.0102306	0.0122158	-0.021715	0.0325119	-0.00502809
2.355	0.00778636	-0.00606688	0.125308	0.0330958	0.0102809	0.026562	0.00960513	0.014239	0.0122121	-0.0227102	0.0265158	-0.00403917
2.35667	0.00777922	-0.00906902	0.12531	0.0351304	0.00929198	0.0265721	0.014607	0.0132474	0.00820842	-0.0227054	0.0255198	-0.00405024
2.35833	0.00977209	-0.00907116	0.129313	0.033165	0.00530302	0.0275823	0.0116089	0.0122558	0.00720472	-0.0217005	0.0185237	-0.00406132
2.36	0.00676496	-0.00407329	0.129315	0.0371996	0.00531405	0.0245925	0.0126108	0.0142642	0.00920102	-0.0196957	0.0185277	-0.0020724
2.36167	0.0107578	-0.00707543	0.123318	0.0372343	0.00332508	0.0266026	0.0136127	0.0142726	0.00519732	-0.0196908	0.0225316	-0.00608348
2.36333	0.00775069	-0.00907757	0.12632	0.0392689	0.00633612	0.0266128	0.0136146	0.016281	0.00519362	-0.024686	0.0135356	-0.00109456
2.365	0.00774355	-0.00907971	0.126322	0.0323035	0.00434715	0.025623	0.0106165	0.0112894	0.00818992	-0.0246812	0.0175396	-0.00310563
2.36667	0.0107364	-0.00908185	0.128325	0.0383381	0.00935819	0.0266331	0.0116184	0.0142978	0.00618622	-0.0196763	0.0155435	-0.00311671
2.36833	0.00972929	-0.00808398	0.130327	0.0353727	0.00936922	0.0246433	0.0126203	0.0133062	0.00818252	-0.0226715	0.0155475	-0.00312779
2.37	0.00672215	-0.00608612	0.131329	0.0354074	0.00538025	0.0286535	0.0156222	0.0133146	0.00917882	-0.0246667	0.0125514	-0.00413887
2.37167	0.00971502	-0.00708826	0.129332	0.040442	0.00639129	0.0286636	0.0156241	0.014323	0.00917512	-0.0246618	0.00755539	-0.00414995
2.37333	0.00970788	-0.0080904	0.129334	0.0384766	0.0114023	0.0246738	0.010626	0.0143314	0.00817142	-0.024657	0.00655935	-0.00416102
2.375	0.00970075	-0.00809253	0.128337	0.0385112	0.0104134	0.026684	0.0146279	0.0133398	0.00616772	-0.0206522	0.0105633	-0.0041721
2.37667	0.00769361	-0.00809467	0.129339	0.0385458	0.0104244	0.0256941	0.00962977	0.0153482	0.00216402	-0.0186473	0.0105673	0.00081682
2.37833	0.00768648	-0.00809681	0.128341	0.0385805	0.00843542	0.0277043	0.0116317	0.0153566	0.00816032	-0.0176425	0.00557122	-0.000194258
2.38	0.0116793	-0.00909895	0.129344	0.0386151	0.00644646	0.0277145	0.0116336	0.012365	0.00815662	-0.0216376	0.0105752	-0.000205336
2.38167	0.0116722	-0.0111011	0.129346	0.0406497	0.00445749	0.0247246	0.0146355	0.0113734	0.00215292	-0.0216328	0.00957914	-0.000216414
2.38333	0.00766508	-0.0111032	0.126349	0.0376843	0.00646853	0.0247348	0.0126373	0.0133818	0.00414922	-0.017628	0.00958309	-0.000227492
2.385	0.0106579	-0.0101054	0.127351	0.0377189	0.00647956	0.025745	0.0146392	0.0183902	0.00214553	-0.0206231	0.00958705	-0.00023857
2.38667	0.00765081	-0.0111075	0.122353	0.0377536	0.00649059	0.0247551	0.0126411	0.0183986	0.00314183	-0.0166183	0.011591	-0.000249648
2.38833	0.00964368	-0.00610963	0.125356	0.0387882	0.00850163	0.0247653	0.012643	0.013407	0.00313813	-0.0156135	0.013595	0.00373927
2.39	0.00963654	-0.00911177	0.125358	0.0418228	0.0115127	0.0217754	0.0126449	0.0164154	0.00513443	-0.0156086	0.0225989	0.0017282
2.39167	0.0116294	-0.00911391	0.117361	0.0398574	0.0105237	0.0257856	0.0146468	0.0104238	0.000130726	-0.0116038	0.0306029	0.00171712
2.39333	0.0116223	-0.00811605	0.122363	0.041892	0.0105347	0.0247958	0.0136487	0.0164322	0.00612703	-0.00759896	0.0306068	-0.00029396
2.395	0.0126151	-0.0111182	0.125365	0.0419267	0.00454576	0.0248059	0.0126506	0.0164406	0.00512333	-0.000594122	0.0396108	0.00169496
2.39667	0.011608	-0.00912032	0.123368	0.0389613	0.0045568	0.0248161	0.0126525	0.013449	0.00511963	0.00941071	0.0436148	0.00568388
2.39833	0.0116009	-0.00812246	0.12337	0.0399959	0.00556783	0.0248263	0.00965441	0.0134574	0.00111593	0.00941555	0.0476187	0.00367281
2.4	0.0125937	-0.0081246	0.125372	0.0400305	0.00257887	0.0238364	0.0126563	0.0124658	0.00311223	0.0104204	0.0456227	0.00366173
2.40167	0.0095866	-0.00812674	0.124375	0.0360652	0.0025899	0.0238466	0.0106582	0.0114742	0.00310853	0.0134252	0.0456266	0.00765065
2.40333	0.0115795	-0.0101289	0.124377	0.0360998	0.000600934	0.0238568	0.0116601	0.0114826	0.00510483	0.0114301	0.0506306	0.00663957
2.405	0.0115723	-0.011131	0.12238	0.0371344	0.00761197	0.0238669	0.011662	0.00749103	0.00510113	0.0084349	0.0596345	0.00762849
2.40667	0.0115652	-0.00913315	0.122382	0.034169	0.005623	0.0228771	0.0126639	0.0104994	-0.000902571	0.00843973	0.0526385	0.00561742
2.40833	0.0105581	-0.00913529	0.121384	0.0372036	0.00463404	0.0228873	0.0126658	0.00850784	9.37295e-05	0.0104446	0.0456425	0.00560634
2.41	0.00955093	-0.0111374	0.119387	0.0422383	0.00464507	0.0238974	0.00766768	0.0115162	-0.00190997	0.0104494	0.0456464	0.00659526
2.41167	0.0085438	-0.00913956	0.120389	0.0422729	-0.000343896	0.0229076	0.0106696	0.0115246	8.63302e-05	0.0194542	0.0526504	0.00558418
2.41333	0.00853666	-0.0121417	0.115392	0.0393075	0.00266714	0.0229178	0.0106715	0.00953304	8.26305e-05	0.00745908	0.0476543	0.0085731
2.415	0.00852953	-0.0101438	0.115394	0.0413421	0.00267817	0.0209279	0.0106734	0.0155414	0.00207893	0.00746391	0.0426583	0.00856203
2.41667	0.00952239	-0.010146	0.118396	0.0393767	-0.00131079	0.0239381	0.0106753	0.00554985	0.00107523	0.00046875	0.0366622	0.00855095
2.41833	0.00551526	-0.0111481	0.113399	0.0364114	-0.00129976	0.0249483	0.00967715	0.00955825	0.00307153	0.00147359	0.0366662	0.0125399
2.42	0.00950813	-0.0121503	0.116401	0.036446	-0.00128873	0.0209584	0.00967905	0.00956665	0.00106783	0.00147842	0.0396702	0.0125288
2.42167	0.00750099	-0.0141524	0.116404	0.0394806	-0.00227769	0.0209686	0.00968095	0.00857505	0.00106413	0.00148326	0.0366741	0.0155177
2.42333	0.00749386	-0.0121545	0.116406	0.0345152	0.00173334	0.0239788	0.0116828	0.00958345	0.00206043	0.00148809	0.0376781	0.0205066
2.425	0.00748672	-0.0121567	0.115408	0.0345498	0.00174438	0.0199889	0.00868474	0.00859186	0.00205673	-0.00750707	0.029682	0.0204956
2.42667	0.00947959	-0.0121588	0.116411	0.0405845	0.00175541	0.0209991	0.0106866	0.00760026	0.00305303	-0.000502233	0.029686	0.0194845
2.42833	0.0114725	-0.0161609	0.115413	0.0406191	-0.00523356	0.0200092	0.00868853	0.00760866	0.00304933	-0.0124974	0.0306899	0.0234734
2.43	0.00946532	-0.0141631	0.116415	0.0356537	-0.00222252	0.0200194	0.00869042	0.00661706	0.00304563	-0.0114926	0.0286939	0.0214623
2.43167	0.00945819	-0.0131652	0.116418	0.0386883	-0.00121149	0.0180296	0.00869232	0.00562546	0.00204193	-0.0114877	0.0386979	0.0254512
2.43333	0.0114511	-0.0131674	0.11642	0.0347229	0.00279955	0.0210397	0.00969421	0.00463386	0.00503823	-0.00648289	0.0317018	0.0254402
2.435	0.00944392	-0.0131695	0.121423	0.0297576	0.00281058	0.0190499	0.0106961	0.00664227	0.00603453	-0.0144781	0.0317058	0.0264291
2.43667	0.00843678	-0.0141716	0.115425	0.0297922	-0.00117839	0.0220601	0.010698	0.00665067	0.00403083	-0.00747321	0.0357097	0.028418
2.43833	0.0104296	-0.0141738	0.119427	0.0368268	-0.00216735	0.0220702	0.0106999	0.00365907	0.00402714	-0.00846838	0.0377137	0.0274069
2.44	0.0104225	-0.0121759	0.11943	0.0348614	-0.00615632	0.0180804	0.0117018	0.00366747	0.00402344	-0.00846354	0.0367176	0.0293959
2.44167	0.00741538	-0.012178	0.117432	0.036896	-0.00614528	0.0210906	0.00770369	0.00367587	0.00501974	-0.0114587	0.0407216	0.0293848
2.44333	0.00840825	-0.0121802	0.124435	0.0299307	-0.00613425	0.0181007	0.0107056	0.00368427	0.00601604	-0.00645387	0.0407256	0.0323737
2.445	0.00540111	-0.0121823	0.120437	0.0299653	-0.00512322	0.0191109	0.00970748	0.00369268	0.00801234	-0.010449	0.0387295	0.0293626
2.44667	0.00939398	-0.0131845	0.127439	0.0349999	-0.00511218	0.0191211	0.00970938	0.00470108	0.00800864	-0.0124442	0.0407335	0.0273515
2.44833	0.00938684	-0.0131866	0.127442	0.0310345	-0.00510115	0.0201312	0.0117113	0.00370948	0.00400494	-0.0124394	0.0397374	0.0273405
2.45	0.0123797	-0.0131887	0.127444	0.0340691	-0.00109011	0.0181414	0.0137132	0.000717881	0.00500124	-0.0124345	0.0427414	0.0273294
2.45167	0.0103726	-0.0101909	0.122447	0.0321038	-0.00107908	0.0191516	0.0127151	-0.000273717	0.00399754	-0.0124297	0.0427453	0.0293183
2.45333	0.0123654	-0.015193	0.132449	0.0321384	-6.80458e-05	0.0191617	0.00771696	-0.000265315	0.00699384	-0.0114249	0.0447493	0.0303072
2.455	0.0143583	-0.0161951	0.130451	0.035173	-0.00105701	0.0191719	0.00771885	-0.000256913	0.00699014	-0.01342	0.0377533	0.0282962
2.45667	0.0143512	-0.0161973	0.130454	0.0342076	-0.00104598	0.0181821	0.0127207	-0.000248512	0.00398644	-0.0134152	0.0457572	0.0292851
2.45833	0.014344	-0.0161994	0.130456	0.0322422	0.000965056	0.0181922	0.00772264	-0.00124011	0.00298274	-0.0164103	0.0477612	0.029274
2.46	0.0153369	-0.0132016	0.130458	0.0342769	0.00097609	0.0142024	0.00772454	-0.00123171	0.00397904	-0.0194055	0.0477651	0.0272629
2.46167	0.0143298	-0.0172037	0.132461	0.0343115	-1.28758e-05	0.0172126	0.00872644	-0.00122331	0.00097534	-0.0124007	0.0407691	0.0292518
2.46333	0.0163226	-0.0192058	0.121463	0.0313461	-0.00500184	0.0172227	0.00872833	-0.0052149	0.00097164	-0.0133958	0.0517731	0.0262408
2.465	0.0163155	-0.017208	0.121466	0.0353807	-0.00399081	0.0132329	0.00773023	-0.000206503	0.00096794	-0.013391	0.043777	0.0262297
2.46667	0.0113084	-0.0172101	0.124468	0.0324154	-0.000979774	0.017243	0.0117321	-0.0051981	-0.00103576	-0.0163862	0.043781	0.0262186
2.46833	0.0133012	-0.0142122	0.12347	0.03145	-0.00096874	0.0172532	0.00673402	-0.0041897	0.00196054	-0.0123813	0.0437849	0.0232075
2.47	0.0132941	-0.0172144	0.123473	0.0314846	0.00104229	0.0152634	0.00573591	-0.0041813	0.000956841	-0.0143765	0.0497889	0.0251965
2.47167	0.013287	-0.0152165	0.119475	0.0335192	-0.00294667	0.0152735	0.00573781	-0.0041729	0.000953141	-0.0103717	0.0517928	0.0251854
2.47333	0.0132798	-0.0172187	0.119478	0.0365538	-0.00393564	0.0142837	0.0107397	-0.00716449	-0.00205056	-0.0103668	0.0517968	0.0241743
2.475	0.0162727	-0.0172208	0.11648	0.0355885	-0.0019246	0.0122939	0.0107416	-0.00415609	0.00294574	-0.011362	0.0538008	0.0241632
2.47667	0.0112656	-0.0132229	0.114482	0.0356231	-0.00191357	0.014304	0.0107435	-0.00414769	-0.00505796	-0.00635714	0.0538047	0.0271521
2.47833	0.0102584	-0.0162251	0.115485	0.0356577	-0.00390254	0.0123142	0.0137454	-0.00413929	-0.00606166	-0.00735231	0.0508087	0.0261411
2.48	0.0122513	-0.0182272	0.111487	0.0326923	0.000108498	0.0123244	0.0137473	-0.00113089	-0.00606536	-0.00534747	0.0538126	0.02413
2.48167	0.0122442	-0.0162293	0.111489	0.0377269	-0.00288047	0.0153345	0.0107492	-0.00312249	-0.00306906	-0.00534263	0.0458166	0.0211189
2.48333	0.013237	-0.0162315	0.115492	0.0327616	-0.00286943	0.0173447	0.0107511	-0.00411408	-0.00407276	-0.0043378	0.0438205	0.0211078
2.485	0.0112299	-0.0152336	0.111494	0.0317962	-0.0028584	0.0153549	0.00675297	0.000894318	-0.00107646	-0.00233296	0.0438245	0.0270967
2.48667	0.0102228	-0.0182358	0.114497	0.0318308	-0.00184737	0.012365	0.00775487	0.000902719	-0.00408016	-0.00232813	0.0468285	0.0220857
2.48833	0.0152156	-0.0162379	0.110499	0.0318654	-0.00283633	0.0123752	0.00775676	-0.00208888	-0.00408386	-0.00032329	0.0468324	0.0200746
2.49	0.0152085	-0.01524	0.110501	0.0339	-0.0038253	0.0153854	0.00775866	-0.00508048	-8.75551e-05	-0.000318453	0.0478364	0.0210635
2.49167	0.0102014	-0.0152422	0.105504	0.0349347	-0.00481426	0.0133955	0.00676055	-0.00407208	-0.00409125	-0.000313617	0.0448403	0.0210524
2.49333	0.0111942	-0.0152443	0.107506	0.0349693	-0.00480323	0.0104057	0.0117624	-0.00206367	-0.00209495	0.00669122	0.0448443	0.0190414
2.495	0.0141871	-0.0152464	0.101509	0.0350039	-0.0067922	0.0144159	0.00476434	-0.00205527	-0.00109865	0.00269606	0.0478482	0.0220303
2.49667	0.01218	-0.0162486	0.098511	0.0360385	-0.00278116	0.014426	0.00476624	-0.00104687	-0.00110235	0.00470089	0.0458522	0.0210192
2.49833	0.0121728	-0.0152507	0.0985134	0.0350731	-0.00577013	0.0154362	0.00676814	-3.84685e-05	-0.00210605	0.00470573	0.0528562	0.0160081
2.5	0.0131657	-0.0152529	0.0995158	0.0361078	-0.00175909	0.0124463	0.00677003	-0.00503007	-0.00310975	0.00771056	0.0538601	0.015997
2.50167	0.0111586	-0.015255	0.101518	0.0331424	-0.00174806	0.0114565	0.00677193	-0.00402167	0.000886547	0.0047154	0.0538641	0.012986
2.50333	0.0131514	-0.0162571	0.0985206	0.033177	0.000262975	0.0124667	0.00677382	-0.00401326	-0.00111715	0.00372024	0.050868	0.0159749
2.505	0.0121443	-0.0152593	0.0985229	0.0352116	-0.00572599	0.0124768	0.00677572	-0.00600486	-0.00112085	0.00472507	0.055872	0.0129638
2.50667	0.0121371	-0.0172614	0.0985253	0.0362462	0.00228504	0.010487	0.00477761	-0.00499646	0.000875448	0.00472991	0.0488759	0.0109527
2.50833	0.01213	-0.0172635	0.0975277	0.0302809	0.00429608	0.0114972	0.00477951	-0.00298806	0.000871748	0.00173475	0.0478799	0.0109417
2.51	0.0121229	-0.0162657	0.0955301	0.0353155	0.00430711	0.0115073	0.0047814	-0.00697966	-0.00213195	0.00873958	0.0478839	0.0119306
2.51167	0.0111157	-0.0162678	0.0905325	0.0353501	-0.00168186	0.0135175	0.0027833	-0.00697125	-0.00213565	0.00374442	0.0538878	0.0079195
2.51333	0.0101086	-0.01827	0.0925349	0.0383847	0.00532918	0.0135277	0.00278519	-0.00996285	-0.00213935	0.00174925	0.0498918	0.0119084
2.515	0.0101015	-0.0162721	0.0925373	0.0364193	0.000340213	0.0135378	0.00478709	-0.00395445	-0.00414305	0.00175409	0.0548957	0.0118973
2.51667	0.00709434	-0.0162742	0.0935397	0.035454	-0.000648753	0.011548	0.00578899	-0.00794605	0.00085325	0.00475893	0.0548997	0.0118863
2.51833	0.0100872	-0.0202764	0.088542	0.0364886	-0.000637719	0.0125582	0.00679088	-0.00393765	-0.00315045	0.00576376	0.0549036	0.00587519
2.52	0.0120801	-0.0152785	0.0925444	0.0365232	0.00137331	0.0135683	0.0107928	-0.00392925	-0.00315415	0.0017686	0.0519076	0.00886411
2.52167	0.00907294	-0.0172806	0.0895468	0.0345578	0.00138435	0.0135785	0.0107947	-0.00692084	-0.00315785	0.00877344	0.0559116	0.00585303
2.52333	0.00906581	-0.0142828	0.0895492	0.0335924	-0.00260462	0.0115887	0.00779657	-0.00491244	-0.00416155	0.00877827	0.0539155	0.00184195
2.525	0.0130587	-0.0142849	0.0875516	0.0336271	0.00440642	0.0125988	0.0107985	-0.00590404	-0.00516525	0.00978311	0.0509195	0.00183088
2.52667	0.0100515	-0.0132871	0.089554	0.0376617	0.00441745	0.012609	0.00980036	-0.00289564	-0.00616895	0.00578795	0.0509234	0.0018198
2.52833	0.0130444	-0.0172892	0.0855564	0.0376963	0.00242848	0.0116192	0.00780225	-0.00288724	-0.00317265	0.0117928	0.0539274	0.00180872
2.53	0.0110373	-0.0182913	0.0805588	0.0357309	0.00843952	0.0116293	0.00780415	-0.00787884	-0.00317635	0.0107976	0.0479313	-0.00420236
2.53167	0.0110301	-0.0172935	0.0805612	0.0307656	0.00545055	0.0126395	0.010806	-0.00387043	-0.00618005	0.0108025	0.0499353	-0.00221344
2.53333	0.010023	-0.0172956	0.0915635	0.0358002	0.00446159	0.0126497	0.00780794	-0.00986203	-0.00218375	0.00680729	0.0509393	-0.00222451
2.535	0.0110159	-0.0142977	0.0845659	0.0328348	0.00447262	0.0136598	0.00980984	-0.00385363	-0.00618745	0.0118121	0.0509432	-0.00523559
2.53667	0.0110087	-0.0172999	0.0875683	0.0328694	0.00548365	0.00966998	0.00781173	-0.00384523	-0.00319115	0.00781696	0.0469472	-0.00724667
2.53833	0.0090016	-0.013302	0.0885707	0.032904	0.00449469	0.00968015	0.00781363	-0.00383683	-0.00319485	0.0068218	0.0479511	-0.00725775
2.54	0.00899446	-0.0123042	0.0885731	0.0329387	0.00450572	0.00969031	0.00681552	-0.00282843	-0.00719855	0.00682664	0.0469551	-0.0142688
2.54167	0.0109873	-0.0123063	0.0865755	0.0339733	0.00851676	0.0107005	0.00481742	-0.00182002	-0.00320225	0.00383147	0.0469591	-0.0142799
2.54333	0.0099802	-0.0133084	0.0855779	0.0340079	0.00852779	0.00971064	0.00381931	-0.00281162	-0.00520595	0.00683631	0.046963	-0.00429098
2.545	0.0109731	-0.0113106	0.0925803	0.0340425	0.00753882	0.0127208	0.00582121	-0.00280322	-0.00520964	0.00684114	0.044967	-0.0123021
2.54667	0.0109659	-0.0113127	0.0875827	0.0330771	0.00854986	0.012731	0.0058231	-0.00179482	-0.00521334	-0.00115402	0.0459709	-0.00531314
2.54833	0.0109588	-0.0103148	0.087585	0.0371118	0.00856089	0.00974114	0.005825	-0.00278642	-0.00421704	-0.00114918	0.0429749	-0.00932422
2.55	0.00995166	-0.010317	0.0905874	0.0351464	0.00557193	0.0107513	0.00782689	-0.00777801	-0.00622074	0.00585565	0.0459788	-0.00933529
2.55167	0.0139445	-0.0113191	0.0885898	0.031181	0.00558296	0.00776147	0.00882879	-0.00276961	-0.00322444	-0.00013951	0.0459828	-0.0133464
2.55333	0.0109374	-0.00932126	0.0935922	0.0312156	0.005594	0.00677163	0.0108307	-0.00276121	-0.00322814	0.00286533	0.0519868	-0.00635745
2.555	0.0139303	-0.0103234	0.0905946	0.0302502	0.00460503	0.0067818	0.0108326	-0.00675281	-0.00323184	0.000870162	0.0489907	-0.00936853
2.55667	0.0139231	-0.0113255	0.090597	0.0292849	0.0106161	0.00979196	0.00483448	-0.00174441	-0.00323554	0.000874998	0.0539947	-0.00837961
2.55833	0.010916	-0.0113277	0.0925994	0.0303195	0.0116271	0.00780213	0.00683637	-0.00573601	0.00176076	-0.00312017	0.0479986	-0.00839068
2.56	0.0149089	-0.0113298	0.0916018	0.0303541	0.0116381	0.0098123	0.00983827	-0.0067276	-0.00524294	-0.00411533	0.0480026	-0.0134018
2.56167	0.00990172	-0.012332	0.0936042	0.0303887	0.00564917	0.0108225	0.00584016	-0.0067192	-0.00224664	-0.00211049	0.0560065	-0.00941284
2.56333	0.0128946	-0.0123341	0.0946065	0.0274233	0.0086602	0.0108326	0.00584206	-0.0047108	-0.00225034	-0.00110566	0.0510105	-0.0114239
2.565	0.0128875	-0.0143362	0.0946089	0.030458	0.00767123	0.00784279	0.00884395	-0.0017024	-0.00525404	-0.00110082	0.0540145	-0.009435
2.56667	0.0148803	-0.0143384	0.0906113	0.0304926	0.00768227	0.00685296	0.00584585	-0.001694	-0.00125774	-0.00209598	0.0500184	-0.00944607
2.56833	0.0138732	-0.0093405	0.0976137	0.0285272	0.0076933	0.00886312	0.00584774	-0.0066856	-0.00426144	-0.00609115	0.0500224	-0.00945715
2.57	0.013866	-0.00934264	0.0926161	0.0285618	0.00870434	0.0108733	0.00684964	-0.00667719	-0.00026514	-0.00708631	0.0540263	-0.00846823
2.57167	0.0138589	-0.0123448	0.0976185	0.0345964	0.00471537	0.0108835	0.00685153	-0.00166879	-0.00026884	-0.00508147	0.0530303	-0.0114793
2.57333	0.0138518	-0.0123469	0.0976209	0.0316311	0.0027264	0.00789362	0.00485343	-0.00266039	-0.00427254	-0.00507664	0.0540342	-0.00949039
2.575	0.0128446	-0.0123491	0.0976233	0.0336657	0.00473744	0.0109038	0.00485533	-0.00465199	-0.00127624	-0.0100718	0.0490382	-0.00950146
2.57667	0.0128375	-0.0133512	0.0966257	0.0337003	0.00474847	0.00991395	0.00785722	-0.00464359	-0.00227994	-0.011067	0.0490422	-0.00951254
2.57833	0.0128304	-0.0143533	0.097628	0.0337349	0.00475951	0.00592411	0.00785912	-0.00463519	0.000716361	-0.0120621	0.0490461	-0.00952362
2.58	0.0118232	-0.0113555	0.0966304	0.0347695	0.00377054	0.00593428	0.00786101	-0.000626784	0.000712662	-0.0130573	0.0460501	-0.0105347
2.58167	0.0118161	-0.0133576	0.0966328	0.0318042	0.00878157	0.0129444	0.00686291	-0.00161838	-0.00529104	-0.0130525	0.047054	-0.00754578
2.58333	0.012809	-0.0133597	0.0986352	0.0318388	0.00579261	0.00895461	0.0078648	-0.00760998	-0.00429474	-0.0120476	0.042058	-0.00755685
2.585	0.0118018	-0.00936188	0.0946376	0.0338734	0.00580364	0.0129648	0.0048667	-0.00260158	-0.00629844	-0.00604278	0.0420619	-0.00856793
2.58667	0.0127947	-0.011364	0.09164	0.033908	0.00581468	0.00797494	0.00786859	-0.00259318	-0.00330214	-0.0130379	0.0470659	-0.00757901
2.58833	0.0157876	-0.0153662	0.0936424	0.0339426	0.00882571	0.0079851	0.00787049	-0.00158478	-0.00330584	-0.0110331	0.0440699	-0.00959009
2.59	0.0157804	-0.0123683	0.0936448	0.0359773	0.00383674	0.00999527	0.00587238	-0.00157637	-0.00630954	-0.0110283	0.0480738	-0.0126012
2.59167	0.0127733	-0.0123704	0.0916472	0.0330119	0.00484778	0.0100054	0.00487428	0.00143203	-0.00431324	-0.00502344	0.0440778	-0.0126122
2.59333	0.0147662	-0.0153726	0.0926495	0.0360465	0.00485881	0.0110156	0.00687618	-0.00155957	-0.00431694	-0.0090186	0.0440817	-0.0116233
2.595	0.014759	-0.0153747	0.0926519	0.0360811	0.00286985	0.00902576	0.00887807	-0.00155117	-0.00632064	-0.00301377	0.0420857	-0.0096344
2.59667	0.0137519	-0.0133768	0.0916543	0.0341158	0.00588088	0.00903593	0.00887997	-0.00354277	-0.00632434	-0.00400893	0.0480896	-0.0106455
2.59833	0.0137448	-0.013379	0.0916567	0.0361504	0.0108919	0.00904609	0.00488186	-0.000534365	-0.00632803	-0.00400409	0.0480936	-0.00865656
2.6	0.0147376	-0.0133811	0.0876591	0.034185	0.00290295	0.00905626	0.00588376	-0.000525963	-0.00733173	-0.000999258	0.0510976	-0.00866763
2.60167	0.0127305	-0.0133833	0.0916615	0.0312196	0.00291398	0.0110664	0.00488565	-0.00151756	-0.00433543	0.00200558	0.0511015	-0.0166787
2.60333	0.0117234	-0.0103854	0.0896639	0.0312542	0.00392502	0.0100766	0.00488755	-0.00150916	-0.00233913	-0.00198959	0.0531055	-0.00968979
2.605	0.0107162	-0.00838753	0.0886663	0.0312889	0.00193605	0.0100868	0.00488944	-0.00350076	-0.00234283	-0.00198475	0.0521094	-0.0127009
2.60667	0.0107091	-0.0113897	0.0886686	0.0323235	0.00394708	0.0110969	0.00589134	-0.00149236	-0.00234653	-0.00197991	0.0511134	-0.0117119
2.60833	0.015702	-0.0113918	0.088671	0.0323581	0.00495812	0.00810708	0.00389323	-0.00248395	-0.00335023	-0.000975076	0.0511173	-0.011723
2.61	0.00869483	-0.0173939	0.0836734	0.0343927	0.00496915	0.0101172	0.00289513	-0.00347555	-0.00235393	-0.00497024	0.0511213	-0.0127341
2.61167	0.0126877	-0.00939608	0.0866758	0.0344273	0.00198019	0.00812741	0.00389703	-0.00346715	0.000642368	0.0020346	0.0531253	-0.00874518
2.61333	0.0126806	-0.0143982	0.0846782	0.030462	0.00199122	0.00813758	0.00389892	-0.00345875	0.000638668	0.00103943	0.0501292	-0.0157563
2.615	0.0126734	-0.0134004	0.0846806	0.0314966	0.00100225	0.0101477	-9.91837e-05	-0.00445035	-0.00236503	0.00104427	0.0521332	-0.0127673
2.61667	0.0186663	-0.0134025	0.084683	0.0325312	1.32876e-05	0.00715791	-9.72883e-05	-0.00444195	-0.00136873	0.00504911	0.0451371	-0.0127784
2.61833	0.0126592	-0.0124046	0.0806854	0.0285658	2.43216e-05	0.0101681	0.00190461	-0.00243354	-0.00237243	0.00805394	0.0451411	-0.0127895
2.62	0.016652	-0.0144068	0.0826878	0.0286004	-0.00196464	0.0101782	0.0029065	-0.00242514	0.00162387	0.00405878	0.0451451	-0.0128006
2.62167	0.0156449	-0.0134089	0.0816901	0.0336351	4.63896e-05	0.0101884	0.0029084	-0.00441674	0.00162017	0.00406361	0.041149	-0.00781165
2.62333	0.0156378	-0.013411	0.0816925	0.0286697	0.00205742	0.00619857	0.00291029	-0.00340834	0.00061647	0.00406845	0.053153	-0.0108227
2.625	0.0166306	-0.0134132	0.0806949	0.0327043	0.00206846	0.0142087	0.00391219	-0.00539994	0.00061277	0.00507329	0.0491569	-0.0108338
2.62667	0.0146235	-0.00941532	0.0806973	0.0267389	0.00207949	0.0072189	0.000914084	-0.00339154	-0.000390929	0.00907812	0.0491609	-0.0118449
2.62833	0.0166164	-0.0154175	0.0846997	0.0267735	0.00209053	0.00722907	0.00291598	-0.00338313	0.00160537	0.00508296	0.0371648	-0.011856
2.63	0.0166092	-0.0124196	0.0817021	0.0278082	0.00310156	0.00723923	0.00291788	0.00162527	0.00160167	0.0080878	0.0521688	-0.00986704
2.63167	0.0166021	-0.0154217	0.0817045	0.0268428	-0.000887406	0.0102494	0.00391977	-0.00436633	0.00159797	0.00809263	0.0371728	-0.0118781
2.63333	0.0175949	-0.0154239	0.0837069	0.0278774	-0.00387637	0.00825956	0.00192167	-0.00235793	0.000594272	0.00809747	0.0341767	-0.0118892
2.635	0.0135878	-0.015426	0.0807093	0.024912	-0.00386534	0.00926973	0.00692356	-0.00234953	-0.00340943	0.0101023	0.0341807	-0.0119003
2.63667	0.0145807	-0.0104281	0.0797116	0.0249466	-0.000854304	0.0102799	0.00692546	-0.00234113	-0.00341313	0.00710714	0.0461846	-0.0139114
2.63833	0.00957355	-0.0144303	0.079714	0.0279813	-0.00184327	0.0102901	0.00692735	0.00166728	-0.00341683	0.00311198	0.0341886	-0.0119224
2.64	0.00956641	-0.0134324	0.0797164	0.0280159	0.000167764	0.0123002	0.00592925	-0.00232432	-0.00542053	0.00311681	0.0471925	-0.0109335
2.64167	0.0165593	-0.0134346	0.0777188	0.0270505	-0.000821202	0.00931039	0.00493114	-0.00131592	-0.00642423	0.00212165	0.0461965	-0.0109446
2.64333	0.0165521	-0.0174367	0.0807212	0.0260851	-0.000810168	0.00832055	0.00993304	0.000692482	-0.00342793	0.00612649	0.0462005	-0.00895566
2.645	0.017545	-0.0134388	0.0797236	0.0261197	-0.00179913	0.00933072	0.00693493	0.000700884	-0.00143163	0.00413132	0.0402044	-0.00996674
2.64667	0.0155379	-0.019441	0.074726	0.0271544	-0.0017881	0.00934088	0.00693683	-0.000290715	-0.00143533	-0.00386384	0.0482084	-0.0139778
2.64833	0.0155307	-0.0154431	0.0747284	0.025189	-0.00177707	0.010351	0.00593873	-0.000282313	-0.00143903	-0.00385901	0.0392123	-0.0119889
2.65	0.0165236	-0.0154452	0.0787308	0.0272236	-0.00176603	0.00936121	0.00794062	0.00372609	-0.00244273	0.00614583	0.0442163	-0.012
2.65167	0.0185165	-0.0184474	0.0757331	0.0252582	-0.001755	0.0113714	0.00494252	0.00173449	-0.00244642	0.00315067	0.0442202	-0.0100111
2.65333	0.0175093	-0.0184495	0.0707355	0.0252928	-0.00174396	0.00938154	0.00394441	0.00174289	-0.00245012	0.0051555	0.0472242	-0.0160221
2.655	0.0185022	-0.0184517	0.0687379	0.0293275	-0.00273293	0.00939171	0.00394631	-0.000248706	-0.00245382	0.0111603	0.0402282	-0.0110332
2.65667	0.0184951	-0.0194538	0.0687403	0.0233621	-0.0037219	0.0114019	0.0109482	-0.0012403	0.00254248	0.0111652	0.0432321	-0.0130443
2.65833	0.0154879	-0.0194559	0.0697427	0.0233967	0.000289138	0.00841204	0.0099501	0.0017681	-0.00246122	0.00717001	0.0342361	-0.0130554
2.66	0.0154808	-0.0154581	0.0677451	0.0284313	0.000300172	0.0074222	0.00995199	-0.0022235	0.00153508	0.00417485	0.03424	-0.00906644
2.66167	0.0184737	-0.0214602	0.0717475	0.028466	-0.00468879	0.00943237	0.00995389	-0.0022151	0.00253138	0.00517969	0.041244	-0.0110775
2.66333	0.0194665	-0.0154623	0.0627499	0.0255006	-0.00567776	0.00944253	0.00995578	-0.0032067	0.00252768	0.00518452	0.0312479	-0.0060886
2.665	0.0194594	-0.0184645	0.0627523	0.0245352	-0.00866673	0.0094527	0.00795768	-0.0071983	-0.00447602	0.00518936	0.0392519	-0.00709968
2.66667	0.0164523	-0.0184666	0.0647546	0.0255698	-0.00865569	0.0124629	0.00895957	-0.00218989	0.00452028	0.00819419	0.0382559	-0.00711076
2.66833	0.0174451	-0.0204688	0.066757	0.0206044	-0.00864466	0.012473	0.0119615	-0.00418149	0.00151658	0.00419903	0.0382598	-0.00912183
2.67	0.015438	-0.0184709	0.0617594	0.0206391	-0.00663362	0.0104832	0.0149634	-0.00417309	-0.000487121	0.00520387	0.0242638	-0.00513291
2.67167	0.0164309	-0.018473	0.0607618	0.0236737	-0.00262259	0.0104934	0.0149653	-0.00416469	-0.000490821	0.0062087	0.0342677	-0.00814399
2.67333	0.0164237	-0.0204752	0.0607642	0.0237083	-0.00161156	0.0115035	0.00896716	-0.00115629	0.00350548	0.00621354	0.0272717	-0.00615507
2.675	0.0164166	-0.0204773	0.0627666	0.0257429	-0.00860052	0.0105137	0.00796905	-0.00214789	0.00350178	0.00621838	0.0292756	-0.00616615
2.67667	0.0124095	-0.0194794	0.063769	0.0237775	-0.00858949	0.0115239	0.00697095	0.000860516	0.00149808	0.00822321	0.0292796	-0.00817722
2.67833	0.0134023	-0.0194816	0.0607714	0.0238122	-0.00857845	0.00753402	0.00697284	0.000868918	0.00049438	0.00722805	0.0322836	-0.0051883
2.68	0.0163952	-0.0204837	0.0647738	0.0268468	-0.00956742	0.00754419	0.00697474	-0.00412268	0.000490681	0.00823288	0.0302875	-0.00819938
2.68167	0.0163881	-0.0234859	0.0647761	0.0238814	-0.00655639	0.0135544	0.00897663	-0.00411428	0.00248698	0.00823772	0.0362915	-0.00821046
2.68333	0.0123809	-0.023488	0.0597785	0.024916	-0.00454535	0.0145645	0.00797853	-0.00310588	0.000483281	0.00324256	0.0362954	-0.00822154
2.685	0.0133738	-0.0214901	0.0597809	0.0279506	-0.00453432	0.0125747	0.0109804	-9.74749e-05	0.00347958	0.00824739	0.0362994	-0.00923261
2.68667	0.0113667	-0.0234923	0.0547833	0.0279853	-0.00352328	0.00958485	0.00898232	-8.90732e-05	0.00347588	0.00925223	0.0363033	-0.0102437
2.68833	0.00835952	-0.0244944	0.0587857	0.0280199	-0.00651225	0.00959501	0.00898422	-0.00308067	0.00347218	0.00925707	0.0343073	-0.0102548
2.69	0.00835239	-0.0214966	0.0587881	0.0300545	-0.0105012	0.0146052	0.00798611	-0.00207227	0.00546848	0.0092619	0.0443113	-0.0112658
2.69167	0.00934525	-0.0214987	0.0567905	0.0270891	-0.00749018	0.00661534	0.012988	-0.00206387	0.00646478	0.0132667	0.0403152	-0.0112769
2.69333	0.0113381	-0.0205008	0.0567929	0.0251237	-0.00747915	0.0146255	0.0089899	0.000944534	0.00446108	0.0132716	0.0403192	-0.012288
2.695	0.012331	-0.023503	0.0557952	0.0251584	-0.0114681	0.0136357	0.0089918	0.000952935	0.00145738	0.0162764	0.0413231	-0.0102991
2.69667	0.0113239	-0.0225051	0.0567976	0.030193	-0.0114571	0.0136458	0.00899369	-0.00103866	0.00145368	0.0152812	0.0483271	-0.0123102
2.69833	0.0113167	-0.0245072	0.0568	0.0302276	-0.010446	0.016656	0.00999559	0.00196974	0.00544998	0.0152861	0.0453311	-0.0133212
2.7	0.0103096	-0.0245094	0.0558024	0.0292622	-0.00943501	0.0136662	0.00699748	0.00497814	0.00144628	0.0162909	0.048335	-0.0133323
2.70167	0.00930245	-0.0235115	0.0568048	0.0262968	-0.00942398	0.0166763	0.0109994	0.00398654	0.00644258	0.0202958	0.048339	-0.0103434
2.70333	0.0112953	-0.0255137	0.0538072	0.0263315	-0.00941294	0.0166865	0.0130013	0.00399494	0.00343888	0.0153006	0.0453429	-0.0103545
2.705	0.0102882	-0.0265158	0.0528096	0.0303661	-0.0114019	0.0166967	0.0130032	0.00400335	0.00343519	0.0173054	0.0453469	-0.00836555
2.70667	0.010281	-0.0275179	0.052812	0.0324007	-0.0133909	0.0157068	0.0110051	0.00401175	0.000431486	0.0173103	0.0463508	-0.00837663
2.70833	0.00727391	-0.0275201	0.0528144	0.0294353	-0.0133798	0.016717	0.012007	0.00302015	0.00342779	0.0253151	0.0433548	-0.00838771
2.71	0.00826678	-0.0255222	0.0538167	0.0314699	-0.0133688	0.0137272	0.00900886	0.00702855	0.00342409	0.0173199	0.0433588	-0.00939878
2.71167	0.00825964	-0.0245243	0.0538191	0.0315046	-0.0103578	0.0177373	0.0130108	0.00703695	0.00342039	0.0293248	0.0483627	-0.00940986
2.71333	0.00925251	-0.0255265	0.0548215	0.0315392	-0.0153467	0.0177475	0.0130126	0.00504535	0.00341669	0.0243296	0.0493667	-0.0154209
2.715	0.00924537	-0.0265286	0.0548239	0.0325738	-0.0143357	0.0167577	0.0110145	0.00705376	0.00441299	0.0243344	0.0503706	-0.011432
2.71667	0.00723824	-0.0265308	0.0518263	0.0346084	-0.00632467	0.0167678	0.0120164	-0.000937842	0.000409287	0.0233393	0.0453746	-0.0114431
2.71833	0.00823111	-0.0255329	0.0518287	0.031643	-0.00631364	0.017778	0.0130183	0.00207056	0.000405588	0.0273441	0.0453785	-0.0104542
2.72	0.00922397	-0.026535	0.0518311	0.0316777	-0.0153026	0.0167881	0.0100202	0.00207896	0.00140189	0.024349	0.0443825	-0.0124653
2.72167	0.0112168	-0.0265372	0.0528335	0.0337123	-0.0122916	0.0167983	0.0100221	0.00108736	0.00139819	0.0253538	0.0433865	-0.00647633
2.72333	0.0112097	-0.0285393	0.0528359	0.0307469	-0.0142805	0.0178085	0.00602402	0.00109576	0.000394489	0.0253586	0.0463904	-0.00848741
2.725	0.0112026	-0.0285414	0.0528382	0.0317815	-0.0112695	0.0168186	0.0120259	-0.00189583	0.000390789	0.0213635	0.0413944	-0.00849849
2.72667	0.0131954	-0.0235436	0.0508406	0.0318162	-0.0112585	0.0188288	0.0110278	0.00311257	-0.00361291	0.0233683	0.0413983	-0.00650956
2.72833	0.0141883	-0.0245457	0.052843	0.0318508	-0.0122474	0.018839	0.0100297	0.00312097	-0.00161661	0.0203731	0.0364023	-0.0105206
2.73	0.0101812	-0.0265479	0.0488454	0.0298854	-0.0102364	0.0188491	0.0100316	0.00212937	-0.00162031	0.023378	0.0414062	-0.00753172
2.73167	0.010174	-0.02955	0.0488478	0.03492	-0.0122254	0.0148593	0.0100335	0.00313777	-0.00362401	0.0233828	0.0374102	-0.0055428
2.73333	0.0101669	-0.0295521	0.0548502	0.0319546	-0.00821433	0.0208695	0.0110354	0.000146175	-0.00262771	0.0213876	0.0414142	-0.00555388
2.735	0.0151598	-0.0265543	0.0478526	0.0269893	-0.0082033	0.0158796	0.0100373	0.0161546	-0.00463141	0.0143925	0.0414181	-0.00956495
2.73667	0.0111526	-0.0265564	0.050855	0.0270239	-0.0111923	0.0198898	0.0120392	0.016163	-0.00463511	0.0213973	0.0384221	-0.00657603
2.73833	0.0121455	-0.0245585	0.0488574	0.0330585	-0.0101812	0.0199	0.0120411	0.0101714	-0.00463881	0.0234022	0.039426	-0.00558711
2.74	0.0121384	-0.0285607	0.0488597	0.0310931	-0.0141702	0.0169101	0.011043	0.00517978	-0.00364251	0.023407	0.04043	-0.00459819
2.74167	0.0111312	-0.0285628	0.0488621	0.0311277	-0.0131592	0.0199203	0.0130449	-0.00481182	-0.00164621	0.0214118	0.0374339	-0.00460927
2.74333	0.0131241	-0.020565	0.0488645	0.0281624	-0.0131481	0.0209305	0.0110468	-0.0178034	-0.00564991	0.0274167	0.0374379	-0.00562034
2.745	0.011117	-0.0245671	0.0468669	0.028197	-0.0101371	0.0179406	0.0120487	-0.017795	0.00234639	0.0254215	0.0434419	-0.00663142
2.74667	0.0161098	-0.0245692	0.0468693	0.0362316	-0.0141261	0.0179508	0.0120506	-0.0167866	0.00234269	0.0214263	0.0344458	-0.0016425
2.74833	0.0161027	-0.0265714	0.0468717	0.0332662	-0.015115	0.018961	0.00805245	-0.0157782	-0.00166101	0.0214312	0.0404498	-0.00265358
2.75	0.0110956	-0.0265735	0.0488741	0.0313008	-0.016104	0.0159711	0.0140543	-0.0177698	-0.00266471	0.024436	0.0384537	-0.00266466
2.75167	0.0110884	-0.0275756	0.0448765	0.0313355	-0.016093	0.0199813	0.0100562	-0.0167614	-0.00166841	0.0274408	0.0384577	-0.000675734
2.75333	0.0120813	-0.0245778	0.0478789	0.0313701	-0.0150819	0.0209915	0.0130581	-0.016753	-0.00167211	0.0224457	0.0284616	-0.00668681
2.755	0.0100742	-0.0275799	0.0438812	0.0264047	-0.0150709	0.0210016	0.01306	-0.0177446	-0.00167581	0.0224505	0.0314656	-0.00069789
2.75667	0.010067	-0.0265821	0.0438836	0.0304393	-0.0140599	0.0170118	0.0170619	-0.0187362	-0.00367951	0.0224554	0.0254696	-0.00270897
2.75833	0.0140599	-0.0265842	0.046886	0.0294739	-0.0140488	0.0160219	0.0120638	-0.0207278	-0.0016832	0.0274602	0.0264735	-0.00272005
2.76	0.0150528	-0.0225863	0.0468884	0.0295086	-0.0140378	0.0140321	0.0180657	-0.0177194	0.000313096	0.022465	0.0264775	-0.00373112
2.76167	0.0130456	-0.0275885	0.0428908	0.0295432	-0.0150268	0.0170423	0.0100676	-0.017711	-0.0026906	0.0234699	0.0224814	-0.0047422
2.76333	0.0110385	-0.0255906	0.0418932	0.0285778	-0.0140157	0.0170524	0.0100695	-0.0197026	-0.0026943	0.0244747	0.0304854	-0.00175328
2.765	0.0110313	-0.0245927	0.0418956	0.0256124	-0.0180047	0.0200626	0.0160714	-0.0146942	-0.003698	0.0244795	0.0184893	-0.00176436
2.76667	0.0110242	-0.0245949	0.044898	0.026647	-0.0119937	0.0150728	0.0130733	-0.0156858	-0.0037017	0.0234844	0.0204933	-0.00177544
2.76833	0.0110171	-0.025597	0.0429003	0.0226817	-0.0119826	0.0170829	0.0150752	-0.0126774	-0.0047054	0.0214892	0.0204973	0.00121349
2.77	0.00700995	-0.0245992	0.0419027	0.0227163	-0.0109716	0.0170931	0.0140771	-0.012669	-0.0017091	0.025494	0.0285012	0.00720241
2.77167	0.00700281	-0.0226013	0.0409051	0.0297509	-0.0129605	0.0171033	0.014079	-0.0136606	-0.0017128	0.0204989	0.0265052	0.0121913
2.77333	0.00699568	-0.0236034	0.0409075	0.0247855	-0.0139495	0.0171134	0.0130809	-0.0116522	-0.0017165	0.0205037	0.0295091	-0.00181975
2.775	0.0109885	-0.0236056	0.0379099	0.0268201	-0.0119385	0.0161236	0.0160828	-0.0156438	-0.0027202	0.0225086	0.0265131	-0.00183083
2.77667	0.00598141	-0.0276077	0.0429123	0.0278548	-0.0119274	0.0181338	0.0130847	-0.0126354	-0.0017239	0.0245134	0.026517	-0.0028419
2.77833	0.00897428	-0.0266098	0.0379147	0.0278894	-0.0119164	0.0191439	0.0140866	-0.012627	0.0032724	0.0255182	0.035521	-0.014853
2.78	0.0129671	-0.024612	0.0409171	0.027924	-0.00890538	0.0191541	0.0140885	-0.0106186	0.0032687	0.0235231	0.035525	-0.0178641
2.78167	0.01296	-0.0236141	0.0409195	0.0239586	-0.00889435	0.0171643	0.0160904	-0.00861017	-0.001735	0.0235279	0.0305289	-0.0248751
2.78333	0.0109529	-0.0236163	0.0379218	0.0289932	-0.0118833	0.0171744	0.0170923	-0.00760177	-0.0037387	0.0275327	0.0335329	-0.0248862
2.785	0.00794574	-0.0216184	0.0399242	0.0290279	-0.0118723	0.0121846	0.0140942	-0.00459337	-0.0017424	0.0315376	0.0335368	-0.0228973
2.78667	0.0099386	-0.0246205	0.0389266	0.0290625	-0.0108612	0.0131948	0.014096	-0.00458497	-0.0027461	0.0275424	0.0315408	-0.0269084
2.78833	0.0109315	-0.0266227	0.034929	0.0270971	-0.00885021	0.0132049	0.0140979	-0.00957657	-0.0027498	0.0295472	0.0345448	-0.0259195
2.79	0.0109243	-0.0266248	0.0349314	0.0271317	-0.00883917	0.0162151	0.0150998	-0.00656817	0.000246501	0.0295521	0.0325487	-0.0249305
2.79167	0.0089172	-0.0266269	0.0339338	0.0271664	-0.0118281	0.0142253	0.0181017	-0.00855976	0.0022428	0.0275569	0.0285527	-0.0249416
2.79333	0.00991007	-0.0216291	0.0349362	0.028201	-0.0118171	0.0162354	0.0141036	-0.00855136	0.000239102	0.0325618	0.0285566	-0.0249527
2.795	0.00690293	-0.0226312	0.0409386	0.0282356	-0.00880607	0.0152456	0.0141055	-0.00854296	0.0012354	0.0295666	0.0385606	-0.0279638
2.79667	0.0078958	-0.0256334	0.032941	0.0242702	-0.014795	0.0152557	0.0141074	-0.00553456	0.0012317	0.0315714	0.0335645	-0.0269748
2.79833	0.00788867	-0.0186355	0.0329433	0.0253048	-0.007784	0.0112659	0.0181093	-0.00452616	0.000228003	0.0315763	0.0345685	-0.0269859
2.8	0.0108815	-0.0186376	0.0359457	0.0223395	-0.011773	0.0142761	0.0121112	-0.00751776	0.0032243	0.0365811	0.0365725	-0.026997
2.80167	0.0138744	-0.0226398	0.0309481	0.0243741	-0.0117619	0.0162862	0.0161131	-0.00950935	-0.0017794	0.0315859	0.0365764	-0.0270081
2.80333	0.00786726	-0.0196419	0.0329505	0.0244087	-0.0077509	0.0152964	0.014115	-0.00950095	0.0042169	0.0325908	0.0335804	-0.0220192
2.805	0.0118601	-0.022644	0.0329529	0.0264433	-0.00873987	0.0153066	0.0141169	-0.00449255	0.0042132	0.0345956	0.0295843	-0.0290302
2.80667	0.011853	-0.0186462	0.0329553	0.0254779	-0.00872883	0.0133167	0.0121188	-0.00148415	0.0022095	0.0346004	0.0365883	-0.0290413
2.80833	0.0118459	-0.0186483	0.0339577	0.0275126	-0.0067178	0.0163269	0.0141207	-0.00547575	0.0042058	0.0326053	0.0355922	-0.0290524
2.81	0.0138387	-0.0196505	0.0319601	0.0295472	-0.00670677	0.0143371	0.0101226	0.000532655	0.0032021	0.0366101	0.0355962	-0.0160635
2.81167	0.00783159	-0.0176526	0.0299625	0.0295818	-0.00969573	0.0133472	0.00812448	0.000541056	0.00519841	0.039615	0.0286002	-0.0280745
2.81333	0.0108245	-0.0156547	0.0289648	0.0286164	-0.0046847	0.0133574	0.00812637	0.00754946	0.00519471	0.0416198	0.0336041	-0.0250856
2.815	0.0108173	-0.0166569	0.0289672	0.027651	-0.00667366	0.0153676	0.00612827	0.00755786	0.00519101	0.0416246	0.0256081	-0.0230967
2.81667	0.0128102	-0.016659	0.0349696	0.0266857	-0.00866263	0.0163777	0.00513016	0.0105663	0.00118731	0.0396295	0.028612	-0.0231078
2.81833	0.0108031	-0.0146611	0.031972	0.0277203	-0.0086516	0.0143879	0.00813206	0.0115747	0.00518361	0.0406343	0.028616	-0.0231189
2.82	0.0107959	-0.0146633	0.0299744	0.0277549	-0.00864056	0.0163981	0.00813396	0.0115831	0.00317991	0.0426391	0.0276199	-0.0251299
2.82167	0.00778879	-0.0136654	0.0279768	0.0257895	-0.00762953	0.0164082	0.00813585	0.0135915	0.00317621	0.041644	0.0286239	-0.021141
2.82333	0.00778165	-0.0176676	0.0279792	0.0278241	-0.00861849	0.0154184	0.00813775	0.0125999	0.000172507	0.0416488	0.0296279	-0.0211521
2.825	0.0117745	-0.0176697	0.0299816	0.0288588	-0.00360746	0.0154286	0.00613964	0.0126083	0.00516881	0.0426536	0.0236318	-0.0211632
2.82667	0.0107674	-0.0126718	0.026984	0.0298934	-0.00359643	0.0184387	0.00514154	0.0106167	0.00416511	0.0416585	0.0236358	-0.0291742
2.82833	0.0107602	-0.016674	0.0289863	0.029928	-0.00558539	0.0164489	0.00614343	0.0106251	0.00516141	0.0436633	0.0276397	-0.0221853
2.83	0.0127531	-0.0146761	0.0289887	0.0329626	-0.00957436	0.016459	0.00614533	0.0116335	0.00515771	0.0436682	0.0166437	-0.0251964
2.83167	0.012746	-0.0126783	0.0289911	0.0329972	-0.00856332	0.0154692	0.00414722	0.0156419	0.00515401	0.043673	0.0246476	-0.0272075
2.83333	0.00873885	-0.0126804	0.0279935	0.0330319	-0.00755229	0.0174794	0.00514912	0.00965028	0.000150309	0.0386778	0.0206516	-0.0272186
2.835	0.0107317	-0.0156825	0.0279959	0.0290665	-0.00754126	0.0154895	0.00315101	0.00265868	0.00914661	0.0406827	0.0206556	-0.0222296
2.83667	0.00672458	-0.0106847	0.0239983	0.0291011	-0.00853022	0.0144997	0.00315291	0.00266708	0.00814291	0.0396875	0.0136595	-0.0192407
2.83833	0.00771744	-0.0096868	0.0320007	0.0281357	-0.00851919	0.0145099	0.00315481	0.00967548	0.00813921	0.0366923	0.0206635	-0.0172518
2.84	0.00771031	-0.00968894	0.0320031	0.0341703	-0.00850815	0.01652	0.0081567	0.00168389	0.00213551	0.0366972	0.0116674	-0.0112629
2.84167	0.00570318	-0.00969108	0.0300055	0.031205	-0.00749712	0.0185302	0.0061586	0.00569229	0.00513181	0.029702	0.0166714	-0.0112739
2.84333	0.011696	-0.0116932	0.0290078	0.0332396	-0.00748609	0.0175404	0.00616049	0.00470069	0.00412811	0.0337068	0.0166753	-0.000285025
2.845	0.00968891	-0.0146954	0.0320102	0.0332742	-0.0124751	0.0165505	0.0101624	0.00470909	0.00612441	0.0307117	0.0166793	-0.0012961
2.84667	0.00668177	-0.0156975	0.0320126	0.0343088	-0.010464	0.0165607	0.0101643	0.00271749	0.00612071	0.0237165	0.0136833	0.00969282
2.84833	0.00667464	-0.0156996	0.032015	0.0333434	-0.012453	0.0195709	0.00516618	-0.000274106	0.00511701	0.0237214	0.0166872	0.0176817
2.85	0.00966751	-0.0157018	0.0310174	0.0303781	-0.013442	0.019581	0.00716807	0.0047343	0.00611331	0.0267262	0.0206912	0.0176707
2.85167	0.0106604	-0.0147039	0.0330198	0.0344127	-0.0134309	0.0195912	0.00516997	0.0047427	0.00510961	0.026731	0.0206951	0.0156596
2.85333	0.0116532	-0.017706	0.0320222	0.0344473	-0.0134199	0.0236014	0.00417186	0.0047511	0.00710591	0.0207359	0.0206991	0.0196485
2.855	0.0106461	-0.0187082	0.0320246	0.0344819	-0.0144088	0.0236115	0.00417376	0.000759501	0.00710221	0.0197407	0.017703	0.0166374
2.85667	0.010639	-0.0137103	0.0320269	0.0325166	-0.0143978	0.0186217	0.00617566	0.0027679	0.00709851	0.0197455	0.025707	0.0156264
2.85833	0.0136318	-0.0137125	0.0310293	0.0345512	-0.0133868	0.0196319	0.00317755	0.0037763	0.00309481	0.0207504	0.022711	0.0156153
2.86	0.0106247	-0.0167146	0.0340317	0.0355858	-0.0133757	0.018642	0.00517945	-0.000215293	0.00809111	0.0187552	0.0227149	0.0256042
2.86167	0.0106176	-0.0177167	0.0310341	0.0356204	-0.0133647	0.0196522	0.00418134	-0.000206892	0.00808741	0.02276	0.0237189	0.0165931
2.86333	0.0126104	-0.0117189	0.0350365	0.032655	-0.0163537	0.0196624	0.00418324	-0.00019849	0.00808371	0.0197649	0.0267228	0.021582
2.865	0.0126033	-0.014721	0.0350389	0.0346897	-0.0153426	0.0216725	0.00718513	-0.00119009	0.00208002	0.0197697	0.0337268	0.014571
2.86667	0.0105962	-0.0147231	0.0350413	0.0377243	-0.0163316	0.0226827	0.00618703	0.000818313	0.00507632	0.0227745	0.0307308	0.0145599
2.86833	0.00958903	-0.0147253	0.0320437	0.0357589	-0.0163206	0.0216928	0.00318892	0.00582672	0.00407262	0.0227794	0.0307347	0.0155488
2.87	0.0125819	-0.0157274	0.0310461	0.0357935	-0.0173095	0.020703	0.00419082	0.00583512	0.00406892	0.0247842	0.0297387	0.0105377
2.87167	0.0165748	-0.0137296	0.0320484	0.0398281	-0.0152985	0.0207132	0.00419271	-0.00215648	0.00406522	0.0217891	0.0347426	0.0115266
2.87333	0.0165676	-0.0137317	0.0320508	0.0358628	-0.0192875	0.0247233	0.00819461	0.00185192	0.00406152	0.0217939	0.0377466	0.00951557
2.875	0.0165605	-0.0137338	0.0350532	0.0368974	-0.0152764	0.0217335	0.00919651	0.00186032	5.78172e-05	0.0217987	0.0357505	0.00950449
2.87667	0.0145534	-0.010736	0.0310556	0.037932	-0.0152654	0.0237437	0.0091984	-0.000131276	5.41175e-05	0.0228036	0.0357545	0.0134934
2.87833	0.0135462	-0.0127381	0.032058	0.0379666	-0.0232544	0.0257538	0.0122003	-0.000122874	0.00305042	0.0198084	0.0387585	0.00848234
2.88	0.0155391	-0.0107402	0.0300604	0.0380012	-0.0182433	0.025764	0.0122022	-0.000114473	0.00304672	0.0218132	0.0407624	0.0104713
2.88167	0.015532	-0.00874238	0.0300628	0.0390359	-0.0212323	0.0217742	0.00820409	-0.000106071	0.00204302	0.0218181	0.0337664	0.0104602
2.88333	0.0125248	-0.00874452	0.0340652	0.0380705	-0.0162213	0.0257843	0.012206	-9.76692e-05	3.93187e-05	0.0248229	0.0397703	0.0104491
2.885	0.0155177	-0.0127467	0.0340676	0.0371051	-0.0162102	0.0227945	0.00620788	0.000910732	-0.000964381	0.0258277	0.0397743	0.00843802
2.88667	0.0135106	-0.00974879	0.0310699	0.0371397	-0.0171992	0.0238047	0.00720977	0.000919134	0.00103192	0.0228326	0.0417782	0.00742695
2.88833	0.0155034	-0.00975093	0.0320723	0.0361743	-0.0171882	0.0238148	0.00721167	-0.00107246	0.00102822	0.0218374	0.0427822	0.00641587
2.89	0.0154963	-0.0107531	0.0320747	0.038209	-0.0201771	0.025825	0.0102136	-0.00106406	-0.00397548	0.0218423	0.0557862	0.00640479
2.89167	0.0154892	-0.0107552	0.0320771	0.0362436	-0.0191661	0.0238352	0.00521546	-0.00405566	-0.00297918	0.0188471	0.0517901	0.00639371
2.89333	0.015482	-0.0117573	0.0330795	0.0372782	-0.0191551	0.0258453	0.00821735	-0.00304726	-0.000982879	0.0238519	0.0517941	0.00838263
2.895	0.0144749	-0.0117595	0.0300819	0.0373128	-0.018144	0.0268555	0.0122193	-0.00303886	-0.00298658	0.0198568	0.046798	0.00437156
2.89667	0.0124677	-0.00976162	0.0320843	0.0383474	-0.017133	0.0268657	0.0122211	-0.00103046	-0.00299028	0.0188616	0.035802	0.00836048
2.89833	0.0124606	-0.0107638	0.0320867	0.0363821	-0.018122	0.0288758	0.00822304	-0.00302205	-0.00199398	0.0188664	0.0238059	0.0033494
2.9	0.0174535	-0.0107659	0.0340891	0.0364167	-0.0171109	0.023886	0.00822494	-0.00301365	-0.00399768	0.0178713	0.0218099	0.00333832
2.90167	0.0154463	-0.011768	0.0330914	0.0344513	-0.0170999	0.0268962	0.0112268	-0.00100525	-0.00100138	0.0178761	0.0218139	0.00132724
2.90333	0.0114392	-0.0137702	0.0260938	0.0344859	-0.0200889	0.0259063	0.0112287	-0.000996849	-0.00500508	0.0178809	0.0148178	0.00931617
2.905	0.0124321	-0.0127723	0.0310962	0.0355205	-0.0200778	0.0259165	0.0112306	-0.00398845	-0.00500878	0.0178858	0.0188218	0.00130509
2.90667	0.0124249	-0.0147744	0.0310986	0.0365552	-0.0190668	0.0259266	0.00723252	-0.00298005	-0.00701248	0.0178906	0.0188257	0.00429401
2.90833	0.0124178	-0.0147766	0.033101	0.0345898	-0.0180558	0.0279368	0.00823441	-0.00297164	-0.00501618	0.0178955	0.0188297	0.00428293
2.91	0.0114107	-0.00977872	0.0341034	0.0346244	-0.0180447	0.024947	0.0102363	-0.00196324	-0.00801988	0.0159003	0.0188336	0.00427185
2.91167	0.0114035	-0.0127809	0.0311058	0.034659	-0.0200337	0.0249571	0.0092382	-0.00195484	-0.00202358	0.0219051	0.0228376	0.00326078
2.91333	0.0133964	-0.011783	0.0371082	0.0306936	-0.0180227	0.0249673	0.0092401	-0.00494644	-0.00202728	0.01691	0.0208416	0.0022497
2.915	0.0133893	-0.0147851	0.0371106	0.0357283	-0.0160116	0.0269775	0.009242	6.19636e-05	-0.00403098	0.0169148	0.0268455	0.00623862
2.91667	0.0133821	-0.0147873	0.0341129	0.0297629	-0.0140006	0.0259876	0.0102439	-0.00292963	-0.00703468	0.0149196	0.0258495	0.00622754
2.91833	0.010375	-0.0167894	0.0371153	0.0327975	-0.0139896	0.0289978	0.00724579	7.8767e-05	-0.00203837	0.0179245	0.0258534	0.00721646
2.92	0.0133679	-0.0137915	0.0341177	0.0328321	-0.0139785	0.026008	0.0102477	8.71688e-05	-0.00504207	0.0159293	0.0228574	0.00320539
2.92167	0.0113607	-0.0167937	0.0341201	0.0328668	-0.0179675	0.0260181	0.0102496	-0.000904429	-0.00504577	0.0139341	0.0258613	0.00119431
2.92333	0.0113536	-0.0167958	0.0341225	0.0309014	-0.0169565	0.0280283	0.0132515	0.000103972	-0.00604947	0.013939	0.0208653	0.00518323
2.925	0.0113465	-0.016798	0.0341249	0.031936	-0.0169454	0.0280385	0.0132534	-0.000887626	-0.00505317	0.00994382	0.0258693	0.00517215
2.92667	0.00533933	-0.0158001	0.0341273	0.0349706	-0.0169344	0.0320486	0.0132553	-0.000879224	-0.00505687	0.0179487	0.0258732	0.00316107
2.92833	0.0133322	-0.0148022	0.0321297	0.0350052	-0.0159234	0.0300588	0.0122572	-0.000870823	-0.00306057	0.0129535	0.0288772	0.00115
2.93	0.00932506	-0.0158044	0.034132	0.0280399	-0.0149123	0.030069	0.0122591	0.000137579	-0.00306427	0.0119583	0.0298811	0.00413892
2.93167	0.00931793	-0.0168065	0.0341344	0.0310745	-0.0129013	0.0280791	0.013261	0.00114598	0.000932028	0.0119632	0.0278851	0.00512784
2.93333	0.0073108	-0.0168086	0.0331368	0.0281091	-0.0118902	0.0310893	0.0102628	0.00215438	-0.00107167	0.011968	0.030889	0.00511676
2.935	0.0123037	-0.0148108	0.0351392	0.0241437	-0.0118792	0.0260995	0.0112647	0.000162784	-0.00207537	0.00897284	0.030893	0.00310568
2.93667	0.0112965	-0.0158129	0.0321416	0.0241783	-0.0168682	0.0301096	0.0112666	0.000171186	-0.00307907	0.00697767	0.031897	0.00709461
2.93833	0.0132894	-0.0228151	0.034144	0.030213	-0.0148571	0.0301198	0.0112685	0.00117959	-0.00308277	0.00398251	0.0329009	0.00208353
2.94	0.0132823	-0.0168172	0.0341464	0.0252476	-0.0138461	0.03113	0.0112704	0.00418799	-0.00408647	0.00398735	0.0389049	0.00107245
2.94167	0.00527513	-0.0168193	0.0341488	0.0272822	-0.0148351	0.0281401	0.00627232	0.00219639	0.00090983	-0.00400782	0.0359088	0.00106137
2.94333	0.00826799	-0.0178215	0.0351512	0.0263168	-0.014824	0.0321503	0.0122742	0.00120479	0.00090613	0.00199702	0.0359128	0.00705029
2.945	0.00626086	-0.0168236	0.0361535	0.0263514	-0.017813	0.0291604	0.0102761	0.00121319	0.00090243	-0.0109981	0.0409168	0.00303922
2.94667	0.00925372	-0.0188257	0.0341559	0.0243861	-0.018802	0.0291706	0.010278	0.0052216	0.000898731	-0.0109933	0.0379207	0.00302814
2.94833	0.00924659	-0.0188279	0.0341583	0.0254207	-0.0177909	0.0291808	0.0082799	0.00323	0.00189503	-0.0109885	0.0389247	0.00301706
2.95	0.00823945	-0.01883	0.0351607	0.0214553	-0.0167799	0.0281909	0.0052818	0.0052384	-0.00210867	-0.00998364	0.0389286	0.00300598
2.95167	0.00623232	-0.0168322	0.0341631	0.0244899	-0.0167689	0.0282011	0.0042837	0.0062468	-0.000112368	-0.0149788	0.0389326	0.0029949
2.95333	0.00522519	-0.0198343	0.0351655	0.0245245	-0.0177578	0.0312113	0.00628559	0.0062552	0.000883932	-0.015974	0.0349365	0.00698383
2.955	0.00621805	-0.0188364	0.0331679	0.0235592	-0.0147468	0.0312214	0.00628749	0.00426361	0.000880232	-0.0169691	0.0359405	0.00197275
2.95667	0.00621092	-0.0198386	0.0331703	0.0215938	-0.0167358	0.0292316	0.00728938	0.00527201	-0.00312347	-0.0169643	0.0329445	0.00496167
2.95833	0.00620378	-0.0198407	0.0331727	0.0196284	-0.0167247	0.0292418	0.00929128	0.00228041	-0.00212717	-0.0269595	0.0299484	0.00495059
2.96	0.00519665	-0.0188429	0.029175	0.021663	-0.0167137	0.0292519	0.00629317	0.00128881	-0.00113087	-0.0229546	0.0299524	0.00493951
2.96167	0.00418951	-0.023845	0.0351774	0.0216976	-0.0207027	0.0272621	0.00629507	0.00129721	-0.00113457	-0.0289498	0.0389563	0.0109284
2.96333	0.00518238	-0.0258471	0.0311798	0.0217323	-0.0176916	0.0272723	0.00629696	0.00530561	-0.00113827	-0.0369449	0.0329603	0.00691736
2.965	0.00517525	-0.0208493	0.0311822	0.0247669	-0.0206806	0.0272824	0.00629886	-0.000685985	-0.000141966	-0.0369401	0.0369642	0.00790628
2.96667	0.00316811	-0.0208514	0.0301846	0.0238015	-0.0216696	0.0282926	0.0113008	0.00332242	-0.00314567	-0.0389353	0.0359682	0.0078952
2.96833	0.00616098	-0.0228535	0.032187	0.0208361	-0.0216585	0.0273028	0.00630265	-0.000669181	-0.00114937	-0.0389304	0.0359722	0.0128841
2.97	0.00215384	-0.0208557	0.0301894	0.0208707	-0.0176475	0.0253129	0.00530455	-0.000660779	0.00284694	-0.0409256	0.0419761	0.00787305
2.97167	0.00514671	-0.0188578	0.0281918	0.0249054	-0.0206365	0.0253231	0.00530644	-0.000652378	0.00284324	-0.0469208	0.0479801	0.013862
2.97333	0.00513958	-0.02086	0.0281942	0.02394	-0.0186254	0.0283333	0.0123083	0.000356024	-0.00316046	-0.0469159	0.051984	0.00785089
2.975	0.00213244	-0.0208621	0.0291965	0.0239746	-0.0166144	0.0273434	0.0103102	-0.00363557	0.00183584	-0.0449111	0.055988	0.00783981
2.97667	0.00312531	-0.0228642	0.0281989	0.0240092	-0.0166034	0.0303536	0.0113121	-0.00462717	-0.00116786	-0.0429063	0.0559919	0.0128287
2.97833	0.00111817	-0.0218664	0.0322013	0.0240438	-0.0265923	0.0253637	0.010314	-0.00461877	0.00182844	-0.0469014	0.0559959	0.0118177
2.98	0.00611104	-0.0188685	0.0312037	0.0260785	-0.0185813	0.0253739	0.0103159	-0.00561037	0.00182474	-0.0478966	0.0589999	0.0118066
2.98167	0.0061039	-0.0198706	0.0312061	0.0211131	-0.0205703	0.0283841	0.00931781	-0.00260197	0.000821037	-0.0478917	0.0540038	0.0127955
2.98333	0.00609677	-0.0198728	0.0322085	0.0231477	-0.0195592	0.0253942	0.0103197	0.000406434	-0.000182662	-0.0468869	0.0540078	0.0127844
2.985	0.00608964	-0.0168749	0.0302109	0.0251823	-0.0195482	0.0244044	0.0103216	-0.00158516	-0.00418636	-0.0458821	0.0540117	0.0107733
2.98667	0.0010825	-0.0218771	0.0302133	0.025217	-0.0195372	0.0254146	0.0043235	-0.00157676	-0.00319006	-0.0438772	0.0510157	0.0157623
2.98833	0.00207537	-0.0248792	0.0292157	0.0232516	-0.0225261	0.0254247	0.0043254	-0.00256836	-0.00319376	-0.0448724	0.0640196	0.0117512
2.99	0.00206823	-0.0188813	0.029218	0.0262862	-0.0205151	0.0254349	0.0103273	-0.00555996	-0.00319746	-0.0448676	0.0480236	0.0117401
2.99167	0.0030611	-0.0188835	0.0282204	0.0263208	-0.0195041	0.0264451	0.0103292	-0.00455156	-0.00120116	-0.0478627	0.0450276	0.011729
2.99333	0.00305397	-0.0248856	0.0262228	0.0293554	-0.019493	0.0274552	0.00833108	-0.00354316	-0.00320486	-0.0438579	0.0450315	0.016718
2.995	4.68312e-05	-0.0268877	0.0272252	0.0293901	-0.023482	0.0234654	0.00933298	-0.00353475	-0.00120856	-0.0428531	0.0520355	0.0157069
2.99667	0.0040397	-0.0218899	0.0252276	0.0254247	-0.020471	0.0234756	0.00933487	-0.00452635	-0.00121226	-0.0408482	0.0480394	0.0156958
2.99833	0.00403256	-0.022892	0.02523	0.0254593	-0.0214599	0.0234857	0.0103368	-0.00651795	0.00378404	-0.0408434	0.0520434	0.0116847
3	0.00702543	-0.0228942	0.0282324	0.0284939	-0.0204489	0.0234959	0.00633866	-0.00850955	-0.00121966	-0.0398385	0.0500473	0.0116736
3.00167	0.00101829	-0.0258963	0.0252348	0.0235285	-0.0204379	0.0255061	0.00934056	-0.00950115	-0.000223359	-0.0378337	0.0500513	0.0216626
3.00333	0.00601116	-0.0198984	0.0272372	0.0235632	-0.0194268	0.0235162	0.0113425	-0.00949274	0.00177294	-0.0378289	0.0490553	0.00765148
3.005	0.00700403	-0.0189006	0.0202395	0.0265978	-0.0224158	0.0235264	0.0113443	-0.00448434	0.00176924	-0.036824	0.0470592	0.0166404
3.00667	0.00699689	-0.0189027	0.0202419	0.0286324	-0.0204048	0.0215366	0.00834624	-0.0104759	-0.00123446	-0.0368192	0.0450632	0.0146293
3.00833	0.00698976	-0.0189048	0.0272443	0.025667	-0.0223937	0.0285467	0.00834814	-0.00546754	0.00176184	-0.0248144	0.0390671	0.0146183
3.01	0.00398262	-0.022907	0.0252467	0.0247016	-0.0223827	0.0235569	0.00835004	-0.00645914	-0.00324186	-0.0258095	0.0390711	0.0166072
3.01167	0.00497549	-0.0229091	0.0252491	0.0247363	-0.0213717	0.0245671	0.0133519	-0.00645074	0.00175444	-0.0218047	0.038075	0.0125961
3.01333	0.00896836	-0.0239113	0.0272515	0.0247709	-0.0173606	0.0245772	0.0133538	-0.00344233	0.00175074	-0.0217999	0.037079	0.014585
3.015	0.00896122	-0.0219134	0.0272539	0.0258055	-0.0203496	0.0235874	0.0123557	-0.00343393	-0.00225296	-0.021795	0.031083	0.0165739
3.01667	0.00995409	-0.0219155	0.0262563	0.0218401	-0.0173385	0.0245975	0.00935762	-0.00142553	0.000743344	-0.0127902	0.0310869	0.0165629
3.01833	0.00794695	-0.0199177	0.0222586	0.0198747	-0.0173275	0.0256077	0.0113595	0.00158287	0.000739644	-0.0157853	0.0310909	0.0165518
3.02	0.00693982	-0.0219198	0.021261	0.0199094	-0.0223165	0.0246179	0.00936141	0.00159127	-0.00426406	-0.00878051	0.0230948	0.0165407
3.02167	0.00793268	-0.0239219	0.0222634	0.024944	-0.0203054	0.024628	0.0093633	-0.000400326	-0.00426776	-0.00277567	0.0290988	0.0235296
3.02333	0.00792555	-0.0229241	0.0222658	0.0229786	-0.0212944	0.0206382	0.0113652	-0.00139192	-0.00227145	-0.00277084	0.0291028	0.0215185
3.025	0.00691842	-0.0229262	0.0252682	0.0240132	-0.0222834	0.0256484	0.0113671	0.000616478	-0.00427515	-0.002766	0.0261067	0.0215075
3.02667	0.00491128	-0.0189284	0.0222706	0.0220478	-0.0222723	0.0216585	0.011369	-0.000375121	-0.00327885	-0.000761166	0.0261107	0.0194964
3.02833	0.00590415	-0.0239305	0.022273	0.0220825	-0.0222613	0.0246687	0.0103709	-0.000366719	-0.00128255	0.00324367	0.0251146	0.00448531
3.03	0.00489701	-0.0249326	0.0252754	0.0191171	-0.0212503	0.0246789	0.0103728	-0.00235832	-0.00128625	0.00624851	0.0291186	0.00547424
3.03167	0.00488988	-0.0229348	0.0252778	0.0221517	-0.0222392	0.025689	0.0123747	0.00165008	-0.00128995	0.00625334	0.0261225	-0.00653684
3.03333	0.00688274	-0.0229369	0.0232801	0.0201863	-0.0232282	0.0226992	0.0123766	-0.000341514	-0.000293653	0.00925818	0.0271265	-0.00654792
3.035	0.00787561	-0.018939	0.0202825	0.0162209	-0.0232172	0.0207094	0.00637847	0.00366689	-0.00329735	0.015263	0.0271305	-0.002559
3.03667	0.00686848	-0.0219412	0.0172849	0.0162556	-0.0202061	0.0227195	0.00938036	0.00367529	-0.00230105	0.0132679	0.0301344	-0.00957008
3.03833	0.00386134	-0.0219433	0.0222873	0.0162902	-0.0191951	0.0227297	0.00938226	0.00568369	-0.00230475	0.0272727	0.0281384	-0.00558115
3.04	0.00385421	-0.0249455	0.0222897	0.0173248	-0.0201841	0.0247399	0.00538415	-0.000307907	0.000691548	0.0272775	0.0281423	-0.0115922
3.04167	0.00584707	-0.0249476	0.0162921	0.0153594	-0.021173	0.02375	0.010386	0.00270049	-0.00431215	0.0242824	0.0271463	-0.0116033
3.04333	0.00383994	-0.0249497	0.0212945	0.018394	-0.021162	0.0257602	0.00838794	0.0017089	-0.00331585	0.0302872	0.0271502	-0.0126144
3.045	0.00483281	-0.0229519	0.0182969	0.0184287	-0.023151	0.0217704	0.0103898	0.0017173	-0.000319551	0.025292	0.0261542	-0.0106255
3.04667	-0.000174329	-0.022954	0.0212993	0.0144633	-0.0221399	0.0217805	0.0103917	0.0007257	-0.000323251	0.0282969	0.0321582	-0.0106365
3.04833	-0.000181463	-0.0219561	0.0213016	0.0144979	-0.0211289	0.0237907	0.00839363	0.0017341	-0.00732695	0.0283017	0.0281621	-0.0146476
3.05	0.0018114	-0.0219583	0.019304	0.0145325	-0.0201179	0.0258009	0.00739553	0.0027425	-0.00433065	0.0313065	0.0291661	-0.0146587
3.05167	-0.000195731	-0.0239604	0.0213064	0.0175672	-0.0201068	0.018811	0.00139742	0.00275091	-0.00333435	0.0333114	0.02917	-0.0176698
3.05333	0.00179713	-0.0219626	0.0183088	0.0176018	-0.0220958	0.0228212	0.000399317	0.00275931	-0.00433805	0.0343162	0.024174	-0.0186809
3.055	0.00579	-0.0239647	0.0203112	0.0186364	-0.0230848	0.0228313	0.000401213	0.00176771	-0.00434175	0.0313211	0.0241779	-0.0206919
3.05667	0.00578287	-0.0299668	0.0203136	0.016671	-0.0230737	0.0228415	-0.000596892	-0.00022389	-0.00434545	0.0313259	0.0221819	-0.021703
3.05833	0.000775732	-0.029969	0.017316	0.0177056	-0.0230627	0.0228517	-0.001595	0.000784512	-0.00334915	0.0283307	0.0191859	-0.0217141
3.06	0.0017686	-0.0249711	0.0183184	0.0157403	-0.0230517	0.0238618	-0.0015931	0.00279291	-0.00135285	0.0333356	0.0191898	-0.0207252
3.06167	0.00476146	-0.0269732	0.0173208	0.0157749	-0.0210406	0.024872	0.00440879	0.00280132	0.000643452	0.0293404	0.0221938	-0.0177362
3.06333	0.00175433	-0.0259754	0.0183231	0.0138095	-0.0270296	0.0248822	0.00441069	-0.00519028	0.000639753	0.0333452	0.0251977	-0.0217473
3.065	0.0017472	-0.0239775	0.0183255	0.0128441	-0.0210186	0.0258923	0.00241259	-0.00518188	0.00163605	0.0333501	0.0272017	-0.0227584
3.06667	0.00474006	-0.0239797	0.0163279	0.0198787	-0.0230075	0.0219025	0.00541448	-0.00217348	-0.000367647	0.0293549	0.0322056	-0.0227695
3.06833	0.00273293	-0.0229818	0.0183303	0.0179134	-0.0229965	0.0229127	0.00441638	-0.00116508	-0.00137135	0.0343597	0.0322096	-0.0227806
3.07	0.00672579	-0.0249839	0.0163327	0.017948	-0.0239855	0.0249228	0.00641827	-0.00115668	0.00262495	0.0363646	0.0312136	-0.0207916
3.07167	0.00171866	-0.0249861	0.0163351	0.0179826	-0.0209744	0.024933	0.00642017	-0.00414827	0.00262125	0.0383694	0.0312175	-0.0248027
3.07333	0.00171152	-0.0239882	0.0163375	0.0210172	-0.0239634	0.0179432	0.00542206	-0.00513987	0.000617554	0.0383743	0.0352215	-0.0228138
3.075	0.00570439	-0.0239903	0.0143399	0.0170518	-0.0239524	0.0239533	0.00642396	-0.00313147	-0.00138615	0.0353791	0.0362254	-0.0228249
3.07667	0.00269726	-0.0259925	0.0143423	0.0180865	-0.0239413	0.0209635	0.00642585	-0.00412307	0.000610155	0.0343839	0.0362294	-0.0268359
3.07833	0.00369012	-0.0269946	0.0173446	0.0181211	-0.0279303	0.0229737	0.00642775	-0.00411467	0.00160646	0.0373888	0.0362333	-0.026847
3.08	0.00268299	-0.0239968	0.015347	0.0221557	-0.0259193	0.0229838	0.00642964	-0.0101063	0.00160276	0.0293936	0.0382373	-0.0268581
3.08167	0.00267585	-0.0269989	0.0153494	0.0221903	-0.0259082	0.022994	0.00643154	-0.00309786	-0.00140094	0.0293984	0.0422413	-0.0278692
3.08333	0.00466872	-0.027001	0.0133518	0.0192249	-0.0228972	0.0220042	0.00743344	-0.00508946	0.00359536	0.0254033	0.0412452	-0.0278803
3.085	0.00566159	-0.0260032	0.0143542	0.0242596	-0.0228862	0.0230143	0.00243533	-0.00308106	-0.00140834	0.0314081	0.0412492	-0.0308913
3.08667	0.00465445	-0.0240053	0.0173566	0.0242942	-0.0258751	0.0210245	0.00643723	-0.00307266	-0.000412043	0.0294129	0.0392531	-0.0309024
3.08833	0.00364732	-0.0270074	0.014359	0.0213288	-0.0288641	0.0210346	0.00643912	-0.00706426	-0.000415743	0.0274178	0.0422571	-0.0299135
3.09	0.00364018	-0.0240096	0.0143614	0.0233634	-0.0278531	0.0210448	0.00544102	-0.00605585	0.000580558	0.0274226	0.039261	-0.0169246
3.09167	0.00163305	-0.0240117	0.0133638	0.024398	-0.024842	0.021055	0.00944291	-0.00504745	0.00257686	0.0254274	0.030265	-0.0169357
3.09333	0.00362591	-0.0240139	0.0113661	0.0214327	-0.024831	0.0220651	0.0194448	-0.00803905	0.00157316	0.0314323	0.030269	-0.00994673
3.095	-0.00138122	-0.026016	0.0103685	0.0214673	-0.02682	0.0190753	0.0154467	-0.00803065	0.000569458	0.0224371	0.0382729	-0.00795781
3.09667	0.00661165	-0.0270181	0.0143709	0.0205019	-0.0188089	0.0190855	0.0154486	-0.00702225	0.000565759	0.023442	0.0352769	-0.000968884
3.09833	0.00660451	-0.0230203	0.0143733	0.0215365	-0.0217979	0.0190956	0.0104505	-0.00601385	0.000562059	0.0234468	0.0362808	0.00402004
3.1	0.00859738	-0.0230224	0.0113757	0.0235711	-0.0247868	0.0231058	0.0124524	-0.00600544	-0.00144164	0.0164516	0.0352848	0.00400896
3.10167	0.00459024	-0.0210246	0.0123781	0.0216058	-0.0247758	0.016116	0.0104543	-0.00899704	0.00155466	0.0144565	0.0352888	0.00399788
3.10333	0.00358311	-0.0240267	0.0123805	0.0216404	-0.0247648	0.0161261	0.00945618	-0.00898864	-0.00044904	0.0164613	0.0352927	0.0029868
3.105	0.00657597	-0.0220288	0.0123829	0.022675	-0.0247537	0.0161363	0.00945808	-0.00698024	-0.00045274	0.0114661	0.0352967	0.00197573
3.10667	0.00656884	-0.025031	0.0123852	0.0227096	-0.0277427	0.0181465	0.01446	-0.00597184	0.00454356	0.011471	0.0353006	0.00296465
3.10833	0.00656171	-0.0250331	0.00938764	0.0197442	-0.0267317	0.0181566	0.00746187	-0.00696344	0.000539861	0.0214758	0.0323046	0.00295357
3.11	0.00655457	-0.0250352	0.01139	0.0207789	-0.0267206	0.0181668	0.0134638	-0.00995503	0.000536161	0.0134806	0.0323085	0.0149425
3.11167	0.00154744	-0.0260374	0.0103924	0.0208135	-0.0277096	0.017177	0.00946566	-0.00994663	0.00353246	0.0204855	0.0323125	0.00193141
3.11333	0.0035403	-0.0250395	0.0113948	0.0208481	-0.0296986	0.0171871	0.00946755	-0.00893823	0.00352876	0.0184903	0.0283165	0.00792034
3.115	0.00353317	-0.0270417	0.0113972	0.0228827	-0.0296875	0.0171973	0.00946945	-0.00992983	-0.00147494	0.0184952	0.0263204	0.00790926
3.11667	0.00452604	-0.0270438	0.00839958	0.0249174	-0.0306765	0.0182075	0.00947134	-0.00892143	0.00152136	0.0145	0.0303244	0.00789818
3.11833	0.0035189	-0.0260459	0.00940197	0.028952	-0.0306655	0.0162176	0.00847324	-0.00791303	-0.00248234	0.0185048	0.0303283	-0.0021129
3.12	0.00251177	-0.0230481	0.0114044	0.0289866	-0.0296544	0.0172278	0.00847513	-0.00790462	-0.00348604	0.0125097	0.0263323	0.00387602
3.12167	0.00250463	-0.0240502	0.00740675	0.0250212	-0.0276434	0.017238	0.00847703	-0.00489622	-0.00348974	0.0155145	0.0303362	-0.000135055
3.12333	0.0024975	-0.0240523	0.00740913	0.0240558	-0.0286324	0.0142481	0.00847893	-0.0128878	0.00150656	0.0155193	0.0263402	0.00485387
3.125	0.00249036	-0.0240545	0.00641152	0.0240905	-0.0306213	0.0142583	0.00648082	-0.00687942	-0.00349714	0.0175242	0.0283442	0.00484279
3.12667	0.00048323	-0.0240566	0.00641391	0.0251251	-0.0306103	0.0132684	0.00848272	-0.00787102	-0.000500836	0.012529	0.0283481	0.00183171
3.12833	0.0024761	-0.0250588	0.0054163	0.0251597	-0.0295993	0.0102786	0.0104846	-0.00786262	-0.00450454	0.0195338	0.0313521	0.00682063
3.13	0.00146896	-0.0240609	0.00441869	0.0251943	-0.0285882	0.0102888	0.0104865	-0.00985421	-0.00450823	0.0105387	0.026356	0.00180956
3.13167	0.00146183	-0.024063	0.00442108	0.0262289	-0.0315772	0.0122989	0.0104884	-0.00784581	0.000488065	0.0105435	0.03336	0.000798477
3.13333	0.000454694	-0.0240652	0.00842347	0.0242636	-0.0305662	0.0123091	0.0094903	-0.00883741	-0.00151563	0.00854836	0.0343639	0.000787399
3.135	0.00144756	-0.0230673	0.00342586	0.0202982	-0.0305551	0.0143193	0.00649219	-0.00882901	0.000480666	0.00755319	0.0343679	0.00477632
3.13667	-0.00155957	-0.0230694	0.00542824	0.0203328	-0.0305441	0.0113294	0.00749409	-0.00882061	-0.00252303	0.013558	0.0353719	0.00276524
3.13833	0.00143329	-0.0230716	0.00643063	0.0243674	-0.0315331	0.0113396	0.00749598	-0.0098122	-0.00252673	0.0195629	0.0333758	0.00675417
3.14	0.00142616	-0.0220737	0.00643302	0.024402	-0.032522	0.0103498	0.00749788	-0.0088038	-0.00253043	0.0195677	0.0383798	0.00374309
3.14167	-0.00258098	-0.0220759	0.00843541	0.0234367	-0.028511	0.0103599	0.00649978	-0.0077954	-0.00253413	0.0165725	0.0403837	0.00373201
3.14333	0.00341189	-0.022078	0.0064378	0.0214713	-0.0285	0.0083701	0.00450167	-0.009787	-0.000537832	0.0325774	0.0403877	0.00872093
3.145	-0.000595246	-0.0200801	0.00844019	0.0215059	-0.0334889	0.0103803	0.00650357	-0.0097786	-0.000541532	0.0305822	0.0383916	0.00470985
3.14667	-0.00060238	-0.0190823	0.00344258	0.0195405	-0.0314779	0.0103904	0.00650546	-0.0087702	-0.000545232	0.031587	0.0403956	0.00969877
3.14833	-0.000609514	-0.0200844	0.00344496	0.0215751	-0.0304669	0.0104006	0.00550736	-0.00676179	-0.00254893	0.0315919	0.0393996	0.0076877
3.15	-0.00261665	-0.0200865	0.00644735	0.0156098	-0.0294558	0.0114108	0.000509253	-0.0127534	-0.00455263	0.0375967	0.0454035	0.00767662
3.15167	0.000376218	-0.0220887	0.00644974	0.0176444	-0.0294448	0.0104209	-0.000488852	-0.00674499	0.000443669	0.0336016	0.0454075	0.00466554
3.15333	-0.00363092	-0.0230908	0.00545213	0.017679	-0.0274338	0.00743109	0.00151304	-0.00673659	-0.00356003	0.0366064	0.0444114	0.00365446
3.155	-0.00363805	-0.019093	0.00645452	0.0187136	-0.0324227	0.00744126	0.00151494	-0.00672819	-0.00356373	0.0286112	0.0494154	0.00564338
3.15667	-0.00364518	-0.0210951	0.00645691	0.0167482	-0.0324117	0.0104514	0.00251683	-0.00671979	-0.00056743	0.0286161	0.0474193	0.00963231
3.15833	-0.00165232	-0.0210972	0.0024593	0.0187829	-0.0324007	0.00746159	0.00451873	-0.00571138	-0.00157113	0.0346209	0.0394233	0.00962123
3.16	0.000340547	-0.0250994	0.00746169	0.0188175	-0.0323896	0.0104718	0.00452063	-0.00970298	-0.000574829	0.0336257	0.0394273	0.00161015
3.16167	-0.00366659	-0.0281015	0.00446407	0.0188521	-0.0313786	0.0114819	0.00352252	-0.00969458	-0.00457853	0.0346306	0.0474312	0.0105991
3.16333	0.00132628	-0.0191036	0.00446646	0.0158867	-0.0303676	0.0114921	0.00352442	-0.00568618	-0.00458223	0.0366354	0.0434352	0.00458799
3.165	0.00131914	-0.0191058	0.00446885	0.0139213	-0.0313565	0.00950225	0.00452631	-0.0106778	-0.00258593	0.0366402	0.0414391	0.00757692
3.16667	-0.00268799	-0.0191079	0.00547124	0.017956	-0.0303455	0.00951241	0.00652821	-0.00866938	0.000410372	0.0396451	0.0444431	0.00756584
3.16833	-0.000695124	-0.0221101	0.00647363	0.0109906	-0.0303345	0.0115226	0.0075301	-0.00966097	-0.00259333	0.0456499	0.044447	0.00755476
3.17	-0.00170226	-0.0201122	0.000476017	0.0110252	-0.0313234	0.00653274	0.005532	-0.00965257	0.00240297	0.0426548	0.037451	0.00554368
3.17167	0.000290607	-0.0211143	0.00347841	0.0150598	-0.0293124	0.00654291	0.00553389	-0.00764417	0.00239927	0.0396596	0.034455	0.0085326
3.17333	0.000283473	-0.0191165	0.00348079	0.0160945	-0.0283014	0.00855307	0.00753579	-0.00963577	-0.00160443	0.0396644	0.0414589	0.00652153
3.175	0.00127634	-0.0191186	0.000483183	0.0151291	-0.0292903	0.00756324	0.00353768	-0.00662737	-0.00160813	0.0366693	0.0414629	0.00651045
3.17667	-0.000730795	-0.0221207	0.00148557	0.0131637	-0.0292793	0.0095734	0.00453958	-0.00861897	-0.000611826	0.0346741	0.0414668	0.00949937
3.17833	-0.000737929	-0.0221229	0.00148796	0.0131983	-0.0282682	0.00958357	0.00654148	-0.00861056	0.00338447	0.0306789	0.0374708	0.00448829
3.18	0.000254936	-0.021125	0.00249035	0.0122329	-0.0272572	0.00959373	0.00654337	-0.00660216	0.00338077	0.0146838	0.0414748	0.00647721
3.18167	0.000247802	-0.0221272	0.00249274	0.0122676	-0.0272462	0.0116039	0.00354527	-0.00759376	-0.000622925	0.0146886	0.0394787	0.00646614
3.18333	0.000240668	-0.0221293	0.00249513	0.0113022	-0.0262351	0.00761406	0.00554716	-0.00658536	-0.00162662	0.0116934	0.0424827	0.00645506
3.185	0.00123353	-0.0201314	0.00249752	0.0113368	-0.0262241	0.0116242	0.00554906	-0.00457696	0.00336968	0.0146983	0.0424866	0.00744398
3.18667	-0.0037736	-0.0241336	-0.0025001	0.0113714	-0.0232131	0.0106344	0.00455095	-0.00456855	0.00136598	0.0147031	0.0374906	0.0074329
3.18833	0.00121927	-0.0281357	-0.00249771	0.014406	-0.024202	0.0106446	0.00455285	-0.00556015	0.00136228	0.018708	0.0404945	0.00542182
3.19	0.00121213	-0.0261378	-0.00249532	0.0134407	-0.023191	0.00665472	0.00655474	-0.0105518	0.000358576	0.0187128	0.0334985	0.00641075
3.19167	-0.000795003	-0.02614	-0.00149293	0.00947528	-0.01918	0.00766489	0.00555664	-0.00654335	0.00135488	0.0197176	0.0305025	0.00639967
3.19333	0.000197863	-0.0261421	-0.00149054	0.0115099	-0.0191689	0.00667505	0.00855853	-0.00353495	-0.00164882	0.0207225	0.0305064	0.00738859
3.195	-0.00180927	-0.0251443	-0.00448815	0.0115445	-0.0211579	0.00868522	0.00856043	-0.00352655	0.00334748	0.0187273	0.0325104	0.00437751
3.19667	-0.00281641	-0.0241464	-0.00348576	0.0125791	-0.0231469	0.00869538	0.00856233	-0.00751814	0.00334378	0.0127321	0.0255143	0.00736643
3.19833	-0.00282354	-0.0231485	-0.00348338	0.0156138	-0.0221358	0.00670555	0.0105642	-0.00350974	0.00134008	0.012737	0.0335183	0.00535536
3.2	-0.00183067	-0.0231507	0.000519013	0.0106484	-0.0191248	0.00871571	0.0125661	-0.00750134	0.00233638	0.00474181	0.0265222	0.00534428
3.20167	-0.00683781	-0.0221528	0.000521402	0.007683	-0.0191138	0.00972588	0.013568	0.000507061	0.000332679	0.00674665	0.0265262	0.0053332
3.20333	-0.00584494	-0.0231549	-0.000476209	0.00771762	-0.0211027	0.00973604	0.0155699	0.000515463	-0.000671021	0.00575148	0.0285302	0.00332212
3.205	-0.00385208	-0.0231571	0.000526179	0.0137522	-0.0190917	0.00974621	0.0155718	-0.00547614	-0.000674721	0.00275632	0.0215341	0.00331104
3.20667	-0.00385921	-0.0251592	0.000528568	0.0157869	-0.0170807	0.00875637	0.0155737	-0.00446773	-0.000678421	0.00276115	0.0225381	0.00629997
3.20833	-0.00386634	-0.0251614	-0.00346904	0.0148215	-0.0200696	0.00876654	0.0155756	-0.00745933	0.00231788	0.00176599	0.018542	0.00628889
3.21	-0.00487348	-0.0251635	0.00153335	0.0128561	-0.0200586	0.00877671	0.0115775	-0.00145093	0.00331418	0.000770827	0.018546	0.00327781
3.21167	-0.00588061	-0.0241656	-0.000464266	0.0128907	-0.0160476	0.00878687	0.0145794	-0.00144253	0.00331048	-0.00122434	0.0135499	0.00426673
3.21333	-0.00388775	-0.0211678	0.000538123	0.0169253	-0.0180365	0.00879704	0.0145813	-0.00343413	0.00330678	0.0027805	0.0165539	0.00225565
3.215	-0.00389488	-0.0231699	0.000540511	0.01496	-0.0160255	0.0058072	0.0175832	-0.00242573	0.00130308	0.00278534	0.00955786	-0.00175542
3.21667	-0.00690202	-0.023172	0.0025429	0.0169946	-0.0120145	0.00581737	0.0145851	-0.00541732	0.00429938	0.00479017	0.0155618	-0.0017665
3.21833	-0.00790915	-0.0201742	-0.000454711	0.0170292	-0.0120034	0.00882753	0.019587	-0.00140892	0.00229568	0.010795	0.0155658	0.00122242
3.22	-0.00391628	-0.0211763	0.00154768	0.0170638	-0.0139924	0.0068377	0.0155889	-0.00140052	-0.00170802	0.0117998	0.00756973	0.00121134
3.22167	-0.00292342	-0.0211785	0.00255007	0.0150984	-0.0169814	0.00684786	0.0155908	-0.00239212	-0.00171172	0.00780468	0.0155737	0.000200264
3.22333	-0.00293055	-0.0221806	0.00255245	0.0131331	-0.0119703	0.00685803	0.0175927	-0.000383717	0.00128458	0.00780952	0.0115776	-0.00281081
3.225	-0.00893769	-0.0221827	-0.00344516	0.0111677	-0.0139593	0.0108682	0.0225945	-0.000375315	0.000280883	0.00981435	0.0145816	-0.00282189
3.22667	-0.00594482	-0.0201849	0.00155723	0.0152023	-0.0139483	0.00987836	0.0205964	-0.00136691	0.000277183	0.00381919	0.0145856	-0.00083297
3.22833	-0.00195195	-0.023187	0.00155962	0.0152369	-0.0139372	0.00488852	0.0255983	-0.00135851	0.000273484	0.013824	0.0155895	-0.00184405
3.23	-0.00295909	-0.0231892	-0.000437991	0.0142715	-0.0109262	0.00489869	0.0256002	-0.00135011	0.000269784	0.0128289	0.0205935	0.00214487
3.23167	-0.00296622	-0.0241913	-0.000435602	0.0153062	-0.0129152	0.00690885	0.0206021	-0.00334171	-0.00273392	0.0128337	0.0175974	-0.000866204
3.23333	-0.00397336	-0.0241934	-0.00143321	0.0153408	-0.0159041	0.00591902	0.021604	-0.00133331	-0.00173762	0.00883853	0.0226014	-0.000877282
3.235	-0.00198049	-0.0191956	0.000569175	0.00937541	-0.0158931	0.00492918	0.0216059	-0.0023249	0.00125868	0.0158434	0.0226053	-0.00088836
3.23667	-0.00498763	-0.0251977	0.000571564	0.00941003	-0.0138821	0.0109393	0.0236078	-0.0023165	0.00125499	0.0148482	0.0246093	-0.00189944
3.23833	-0.00299476	-0.0241998	0.00257395	0.0134447	-0.012871	0.0109495	0.0236097	-0.000308101	0.00125129	0.013853	0.0286133	-0.000910516
3.24	-0.00300189	-0.025202	0.00257634	0.0114793	-0.00985999	0.00495968	0.0216116	-0.000299699	0.00524759	0.0138579	0.0256172	-0.00592159
3.24167	-0.00200903	-0.0252041	-0.00342127	0.0125139	-0.00884896	0.00796984	0.0226135	-0.0022913	0.00524389	0.0118627	0.0346212	-0.00593267
3.24333	-0.00501616	-0.0202063	0.00158112	0.0135485	-0.00883792	0.00598001	0.0216154	-0.0042829	0.00924019	0.00886755	0.0346251	-0.00394375
3.245	-0.0060233	-0.0232084	0.000583507	0.0135831	-0.0138269	0.00599017	0.0186173	-0.00427449	0.00523649	0.00387239	0.0356291	-0.00895483
3.24667	-0.00203043	-0.0202105	-0.000414104	0.0166178	-0.0138159	0.00600034	0.0186192	-0.00326609	0.00523279	-0.00112277	0.034633	-0.00896591
3.24833	-0.00203757	-0.0252127	-0.000411715	0.0166524	-0.00980482	0.0060105	0.0206211	-0.000257691	0.00622909	-0.00111794	0.038637	-0.00997698
3.25	-0.0020447	-0.0252148	-0.00240933	0.016687	-0.0117938	0.00902067	0.024623	-0.00324929	0.00522539	0.0058869	0.044641	-0.00998806
3.25167	-0.00205183	-0.0222169	0.00359306	0.0177216	-0.0117828	0.00403083	0.0176249	0.00175911	0.00622169	-0.00110827	0.0446449	-0.00999914
3.25333	-0.00205897	-0.0242191	0.00659545	0.0177562	-0.0107717	0.003041	0.0206268	0.00176751	0.00921799	0.00289657	0.0466489	-0.0130102
3.255	0.000933898	-0.0262212	0.00259784	0.0147909	-0.00876068	0.00305116	0.0206287	-0.00122408	0.00921429	0.00690141	0.0446528	-0.0120213
3.25667	0.000926764	-0.0252234	0.00260023	0.00982548	-0.0127497	0.00606133	0.0206306	-0.00521568	0.00321059	0.00690624	0.0456568	-0.0160324
3.25833	-0.00208037	-0.0252255	0.00360262	0.0168601	-0.0117386	0.00607149	0.0176325	-0.00020728	0.0122069	-8.89207e-05	0.0426607	-0.0160435
3.26	0.0019125	-0.0242276	0.00260501	0.0198947	-0.0117276	0.00808166	0.0176344	-0.000198879	0.00420319	-8.40844e-05	0.0426647	-0.0110545
3.26167	0.00290536	-0.0242298	0.00260739	0.0199293	-0.00971655	0.00709182	0.0206362	-0.000190477	0.00419949	-0.00107925	0.0456687	-0.0140656
3.26333	0.00189823	-0.0272319	-0.00239022	0.017964	-0.0107055	0.00710199	0.0206381	-0.00418208	0.00419579	-0.00207441	0.0396726	-0.0170767
3.265	0.00189109	-0.021234	-0.00238783	0.0179986	-0.00869448	0.00611216	0.01564	0.00182633	0.00519209	-0.00206958	0.0426766	-0.0140878
3.26667	-0.00211604	-0.0212362	-0.00038544	0.0180332	-0.0106834	0.00512232	0.0136419	-0.00216527	0.00518839	-6.47393e-05	0.0416805	-0.0140988
3.26833	0.00287682	-0.0252383	0.00261695	0.0140678	-0.0106724	0.00513249	0.0206438	-0.00115687	0.00818469	-5.9903e-05	0.0416845	-0.0171099
3.27	-0.00113031	-0.0232405	0.00261934	0.0141024	-0.00766138	0.00914265	0.0156457	-0.00114847	0.00718099	-0.00105507	0.0436885	-0.017121
3.27167	0.00386256	-0.0252426	-0.000378274	0.0181371	-0.0116503	0.00915282	0.0156476	-0.000140067	0.00717729	0.00594977	0.0496924	-0.0161321
3.27333	0.00385542	-0.0252447	-0.000375885	0.0181717	-0.00863931	0.00816298	0.0166495	0.000868335	0.00517359	0.00595461	0.0466964	-0.0161432
3.275	0.00284829	-0.0252469	0.000626503	0.0152063	-0.0106283	0.00817315	0.0186514	-0.00212326	0.00516989	0.00395944	0.0507003	-0.0161542
3.27667	0.00284115	-0.025249	0.00162889	0.0192409	-0.0106172	0.00418331	0.0176533	-0.00211486	0.00416619	0.00696428	0.0507043	-0.0131653
3.27833	0.00383402	-0.0242511	0.00363128	0.0192755	-0.0146062	0.00519348	0.0126552	-0.00210646	0.00616249	0.00496911	0.0527082	-0.0131764
3.28	0.00482689	-0.0252533	0.000633669	0.0233102	-0.0115952	0.00520364	0.0126571	-0.00109806	0.00615879	-0.00202605	0.0517122	-0.0151875
3.28167	0.00481975	-0.0252554	0.000636058	0.0223448	-0.00858414	0.00921381	0.018659	0.000910344	0.00215509	-0.00202121	0.0537162	-0.0151985
3.28333	0.00281262	-0.0252576	0.00363845	0.0243794	-0.0105731	0.00622397	0.0136609	0.000918746	0.00115139	0.000983624	0.0567201	-0.0152096
3.285	0.00180548	-0.0252597	0.00164084	0.018414	-0.0105621	0.00823414	0.0146628	0.00192715	0.00414769	0.00298846	0.0567241	-0.0142207
3.28667	0.00479835	-0.0242618	-0.00235678	0.0184486	-0.010551	0.0062443	0.0176647	0.00193555	0.00214399	-6.7037e-06	0.058728	-0.0142318
3.28833	0.00379121	-0.022264	0.00164561	0.0244833	-0.00954	0.00625447	0.0176666	0.000943951	0.00214029	-0.00100187	0.061732	-0.0142429
3.29	0.00378408	-0.0212661	0.001648	0.0215179	-0.00752897	0.00826463	0.0126685	-0.00104765	0.0021366	-0.000997031	0.0597359	-0.0142539
3.29167	0.00577695	-0.0212682	0.00065039	0.0215525	-0.00751794	0.0082748	0.0126704	-0.00103925	0.0011329	-0.000992195	0.0577399	-0.014265
3.29333	0.00476981	-0.0252704	-0.000347222	0.0175871	-0.0075069	0.010285	0.0196723	-0.00203084	0.0041292	-0.00198736	0.0577439	-0.0112761
3.295	0.00776268	-0.0282725	-0.000344833	0.0176217	-0.00649587	0.0102951	0.0126742	-0.00202244	0.0011255	-0.00598252	0.0597478	-0.0152872
3.29667	0.00875554	-0.0232747	-0.00234244	0.0226564	-0.00548483	0.0103053	0.0126761	0.000985959	0.0011218	-0.0129777	0.0577518	-0.0132982
3.29833	0.00874841	-0.0272768	-0.00234006	0.022691	-0.0084738	0.0113155	0.0146779	-5.63891e-06	0.0041181	-0.0129728	0.0587557	-0.0143093
3.3	0.00774128	-0.0272789	-0.00433767	0.0197256	-0.00646277	0.00732562	0.0136798	-0.00299724	0.0011144	-0.00896801	0.0547597	-0.0143204
3.30167	0.00673414	-0.0232811	-0.00333528	0.0167602	-0.00645173	0.00733579	0.0116817	-0.000988835	0.000110697	-0.0179632	0.0547636	-0.0143315
3.30333	0.00572701	-0.0222832	-0.00233289	0.0167949	-0.0064407	0.014346	0.0126836	-0.000980434	-0.000893002	-0.00895834	0.0547676	-0.0173426
3.305	0.00771987	-0.0242853	-0.0023305	0.0168295	-0.00642966	0.0143561	0.0126855	0.00102797	-0.000896702	-0.0099535	0.0547716	-0.0163536
3.30667	0.00771274	-0.0242875	-0.00232811	0.0158641	-0.00841863	0.0113663	0.0106874	-0.00296363	0.0010996	-0.00994867	0.0517755	-0.0123647
3.30833	0.0047056	-0.0242896	-0.00532572	0.0198987	-0.0104076	0.00937645	0.0166893	0.00304477	-0.0029041	-0.00494383	0.0447795	-0.0123758
3.31	0.00869847	-0.0252918	-0.00232333	0.0179333	-0.0103966	0.0133866	0.0116912	5.31732e-05	9.21989e-05	-0.005939	0.0447834	-0.0153869
3.31167	0.00169134	-0.0242939	-0.00632095	0.017968	-0.0103855	0.00839678	0.00869311	6.15749e-05	0.0020885	0.00206584	0.0467874	-0.0153979
3.31333	0.0076842	-0.027296	-0.00531856	0.0160026	-0.00937449	0.00840694	0.00869501	0.00306998	0.0020848	7.0677e-05	0.0437913	-0.016409
3.315	0.00767707	-0.0272982	-0.00531617	0.0130372	-0.00936346	0.0134171	0.0096969	7.83784e-05	-0.0029189	7.55133e-05	0.0387953	-0.0164201
3.31667	0.000669933	-0.0273003	-0.00631378	0.0130718	-0.00935243	0.0104273	0.0096988	0.00408678	0.0030774	0.00408035	0.0357993	-0.0164312
3.31833	0.0066628	-0.0233024	-0.00731139	0.0131064	-0.00934139	0.0134374	0.0127007	0.00409518	-0.0029263	0.00708519	0.0358032	-0.0174423
3.32	0.00265566	-0.0283046	-0.006309	0.0131411	-0.0123304	0.0164476	0.00970259	0.00410358	0.00107	0.00809002	0.0368072	-0.0154533
3.32167	0.00464853	-0.0263067	-0.00830661	0.0131757	-0.0113193	0.0164578	0.00970448	0.00411199	0.0010663	0.0180949	0.0308111	-0.0184644
3.32333	0.0046414	-0.0273089	-0.00830423	0.0172103	-0.00630829	0.0134679	0.00970638	0.00412039	6.26014e-05	0.0180997	0.0298151	-0.0204755
3.325	0.00663426	-0.027311	-0.00730184	0.0172449	-0.0122973	0.0164781	0.00870827	0.00312879	-0.000941098	0.0181045	0.022819	-0.0204866
3.32667	0.00462713	-0.0213131	-0.0102994	0.0122795	-0.0122862	0.0124883	0.0147102	0.00213719	-0.0019448	0.0251094	0.022823	-0.0164977
3.32833	0.00661999	-0.0253153	-0.00829706	0.0123142	-0.0152752	0.0144984	0.0117121	0.00214559	-0.0029485	0.0281142	0.020827	-0.0195087
3.33	0.00861286	-0.0263174	-0.00929467	0.0143488	-0.00926415	0.0145086	0.011714	0.00415399	-0.0029522	0.039119	0.0268309	-0.0165198
3.33167	0.00860573	-0.0263195	-0.00929228	0.0143834	-0.0142531	0.0175188	0.0117159	-0.000837604	-0.0039559	0.0391239	0.0258349	-0.0185309
[truncated: 19,535 more rows]
