# Supplementary material for: Simulation of gravity- and pump-driven perfusion techniques for measuring outflow facility of ex vivo and in vivo eyes
Source: PLoS One. 2023 Nov 21;18(11):e0294607. doi: 10.1371/journal.pone.0294607 (PMC10662726; doi:10.1371/journal.pone.0294607)
Supplement: S3 Appendix — (ZIP) [file pone.0294607.s003.zip › NoiseSamples/anes_noise.xlsx]

## Sheet: Sheet1
0	-0.225356	0.241068	0.0366308	-0.0876468	-0.327815	-0.0446115	-0.0923888	-0.156518	-0.257843	0.122474	0.00232679	0.0633916
0.000833333	-0.222013	0.230995	0.0404134	-0.0872826	-0.320539	-0.0445657	0.00741385	-0.0735635	-0.257244	0.105884	-0.0142632	0.0716931
0.00166667	-0.218668	0.22095	0.0441836	-0.0869439	-0.30677	-0.0113857	-0.0752736	-0.189691	-0.246619	0.105884	-0.0308532	0.0799946
0.0025	-0.215322	0.210961	0.047929	-0.0866566	-0.302972	-0.0279757	0.0079442	-0.173098	-0.23892	0.139064	-0.0308532	0.0716931
0.00333333	-0.211972	0.201052	0.0516376	-0.0864464	-0.302133	-0.0279757	-0.0747381	-0.173095	-0.245895	0.122474	-0.0308532	0.0633916
0.00416667	-0.208617	0.191253	0.0552972	-0.0863379	-0.303877	-0.0777457	-0.140834	-0.206271	-0.25644	0.0727043	-0.00596821	0.0716931
0.005	-0.205256	0.181588	0.0588959	-0.0863548	-0.29288	-0.0943357	-0.0742109	-0.189678	-0.251175	0.122474	0.0189168	0.0799946
0.00583333	-0.201888	0.172086	0.062422	-0.0865195	-0.271312	-0.0943356	-0.0739435	-0.156495	-0.229388	0.105884	0.0272123	0.0716931
0.00666667	-0.198512	0.162773	0.065864	-0.0868528	-0.266882	-0.0777456	-0.0736841	-0.0901308	-0.217951	0.105884	0.0355078	0.0633916
0.0075	-0.195129	0.153676	0.0692109	-0.0873739	-0.26414	-0.0611556	-0.106595	-0.106718	-0.229992	0.105884	0.0355078	0.0716931
0.00833333	-0.191738	0.144822	0.0724517	-0.0880999	-0.27652	-0.0943356	-0.156101	-0.156485	-0.235027	0.122474	0.0355078	0.0799946
0.00916667	-0.188341	0.136237	0.075576	-0.0890457	-0.260732	-0.0777456	-0.139249	-0.156482	-0.210643	0.139064	0.0106223	0.0633916
0.01	-0.184936	0.127949	0.0785737	-0.090224	-0.242597	-0.0445656	-0.0726235	-0.256019	-0.201274	0.105884	-0.0142632	0.0467886
0.0108333	-0.181527	0.119985	0.0814352	-0.0916449	-0.234848	-0.0611556	-0.0723566	-0.239426	-0.198239	0.105884	-0.0225582	0.0633916
0.0116667	-0.178115	0.11237	0.0841514	-0.0933158	-0.239718	-0.0777456	-0.105276	-0.139881	-0.210879	0.122474	-0.0308532	0.0799946
0.0125	-0.174702	0.105133	0.0867136	-0.0952414	-0.243239	-0.0113855	-0.121605	-0.206239	-0.210442	0.122474	-0.0308532	0.0633916
0.0133333	-0.17129	0.0982986	0.0891137	-0.0974236	-0.238327	-0.0777455	-0.154521	-0.106695	-0.195856	0.105884	-0.0308532	0.0467886
0.0141667	-0.167884	0.0918937	0.0913441	-0.0998612	-0.229296	-0.0113855	-0.137664	-0.222823	-0.183386	0.0727043	-0.0225582	0.0550901
0.015	-0.164487	0.0859442	0.093398	-0.10255	-0.226602	0.00520449	-0.15399	-0.173049	-0.192132	0.0727043	-0.0142632	0.0633916
0.0158333	-0.161103	0.0804753	0.0952689	-0.105484	-0.235057	-0.0113855	-0.0873627	-0.173046	-0.202199	0.105884	-0.0142632	0.0633916
0.0166667	-0.157737	0.0755121	0.0969513	-0.108651	-0.240695	-0.0279755	-0.10369	-0.206223	-0.190903	0.0727043	-0.0142632	0.0633916
0.0175	-0.154055	0.0707106	0.0985016	-0.112545	-0.233862	-0.0279755	-0.103432	-0.17304	-0.184349	0.105884	-0.0391482	0.0550901
0.0183333	-0.150409	0.0664703	0.0998529	-0.116634	-0.220076	-0.0279754	-0.0865719	-0.206216	-0.17918	0.122474	-0.0640332	0.0467886
0.0191667	-0.146812	0.0628215	0.101	-0.12089	-0.204588	-0.0611554	-0.0863085	-0.222803	-0.188906	0.139064	-0.0640332	0.0550901
0.02	-0.143277	0.0597932	0.101939	-0.125281	-0.215817	-0.0445654	-0.0694552	-0.2228	-0.188056	0.105884	-0.0640332	0.0633916
0.0208333	-0.139816	0.0574129	0.102667	-0.129773	-0.220483	-0.0611554	-0.102378	-0.272567	-0.168202	0.122474	-0.0557382	0.0550901
0.0216667	-0.136444	0.0557059	0.103181	-0.134332	-0.201004	-0.0611554	-0.0855241	-0.173023	-0.157213	0.122474	-0.0474432	0.0467886
0.0225	-0.133172	0.0546957	0.10348	-0.13892	-0.189741	-0.0113854	-0.0852584	-0.2062	-0.151659	0.105884	-0.0142632	0.0633916
0.0233333	-0.130014	0.0544031	0.103562	-0.143501	-0.184869	-0.0777454	-0.0684027	-0.222787	-0.166946	0.139064	0.0189168	0.0799946
0.0241667	-0.12698	0.0548461	0.103429	-0.148037	-0.192575	-0.0279754	-0.0515551	-0.189604	-0.165016	0.155655	0.0189168	0.0550896
0.025	-0.124081	0.0560399	0.10308	-0.15249	-0.196423	-0.0777453	-0.101058	-0.1896	-0.149491	0.155655	0.0189168	0.0301846
0.0258333	-0.121327	0.0579963	0.10252	-0.156821	-0.190823	-0.0611553	-0.0510295	-0.173007	-0.138807	0.105884	0.0189168	0.0467881
0.0266667	-0.118726	0.0607234	0.10175	-0.160995	-0.17572	-0.0445653	-0.0341742	-0.239364	-0.138885	0.122474	0.0189168	0.0633916
0.0275	-0.116285	0.0642257	0.100775	-0.164974	-0.172682	0.00520469	-0.0670917	-0.272541	-0.151609	0.139064	-0.0142632	0.0550901
0.0283333	-0.11401	0.0685035	0.0995993	-0.168725	-0.180712	-0.0113853	-0.0502418	-0.222767	-0.138545	0.139064	-0.0474432	0.0467886
0.0291667	-0.111906	0.073553	0.0982298	-0.172215	-0.187685	0.0217957	-0.0665668	-0.239354	-0.124266	0.122474	-0.0640332	0.0550901
0.03	-0.109974	0.079366	0.0966733	-0.175412	-0.17529	0.00520469	-0.0497145	-0.239351	-0.124127	0.122474	-0.0806232	0.0633916
0.0308333	-0.108216	0.0859297	0.0949378	-0.17829	-0.16928	0.00520469	0.0169051	-0.255938	-0.134058	0.155655	-0.0806232	0.0633916
0.0316667	-0.106631	0.0932264	0.0930321	-0.180822	-0.165656	-0.0113852	0.0171725	-0.222754	-0.139204	0.139064	-0.0806232	0.0633916
0.0325	-0.105216	0.101234	0.090966	-0.182987	-0.174343	-0.0279752	0.0174319	-0.239341	-0.12212	0.0892943	-0.0723282	0.0716931
0.0333333	-0.103966	0.109925	0.0887502	-0.184765	-0.173894	0.0383858	0.0176939	-0.206158	-0.112624	0.0727043	-0.0640332	0.0799946
0.0341667	-0.103587	0.118692	0.0862862	-0.185456	-0.155901	-0.0113852	-0.0649942	-0.322286	-0.114592	0.105884	-0.0557382	0.0633916
0.035	-0.103345	0.128081	0.0836985	-0.185748	-0.145615	-0.0113852	-0.0813198	-0.255921	-0.127553	0.122474	-0.0474432	0.0467886
0.0358333	-0.103215	0.138063	0.0810024	-0.185648	-0.139166	-0.011384	-0.0312907	-0.222738	-0.12634	0.0727043	-0.0225582	0.0633916
0.0366667	-0.10317	0.148602	0.0782139	-0.185168	-0.145582	0.00521103	-0.0807964	-0.255915	-0.10933	0.0395243	0.00232679	0.0799946
0.0375	-0.103183	0.159659	0.0753494	-0.18432	-0.15193	-0.0611438	-0.0805349	-0.222732	-0.104876	0.0892943	0.0272123	0.0716931
0.0383333	-0.103226	0.171187	0.0724257	-0.183122	-0.143061	-0.0611389	-0.113457	-0.255908	-0.108013	0.0561143	0.0520978	0.0633916
0.0391667	-0.103271	0.183136	0.0694598	-0.181595	-0.13033	-0.0279538	-0.0966057	-0.206135	-0.115234	0.0892943	0.0438028	0.0550901
0.04	-0.10329	0.195449	0.066469	-0.17976	-0.124646	-0.0445387	-0.079756	-0.222722	-0.108792	0.0727043	0.0355078	0.0467886
0.0408333	-0.103255	0.208064	0.0634707	-0.177644	-0.125766	-0.0611237	-0.129263	-0.206129	-0.092136	0.0892943	-0.00596771	0.0633916
0.0416667	-0.103138	0.220914	0.0604821	-0.175274	-0.133319	-0.0279388	-0.0792337	-0.156355	-0.0950675	0.0561143	-0.0474432	0.0799946
0.0425	-0.102915	0.233927	0.0575203	-0.17268	-0.121115	0.00524636	-0.112151	-0.156352	-0.106989	0.105884	-0.0474432	0.0633916
0.0433333	-0.10256	0.247026	0.0546021	-0.169893	-0.110079	0.00525139	-0.0787091	-0.206119	-0.115645	0.105884	-0.0474432	0.0467886
0.0441667	-0.102051	0.260129	0.0517441	-0.166947	-0.111226	0.00525632	-0.0950392	-0.289067	-0.104986	0.139064	-0.0474432	0.0550901
0.045	-0.101367	0.273151	0.0489623	-0.163875	-0.120094	0.00526145	-0.0781874	-0.239292	-0.0938934	0.122474	-0.0474432	0.0633916
0.0458333	-0.10049	0.286001	0.0462719	-0.160711	-0.125043	0.0550374	-0.0447467	-0.30565	-0.0986444	0.122474	-0.0225582	0.0633916
0.0466667	-0.0994039	0.298585	0.0436879	-0.15749	-0.110321	-0.0279085	-0.0610761	-0.289057	-0.114232	0.105884	0.00232679	0.0633916
0.0475	-0.0980966	0.310808	0.041224	-0.154247	-0.103044	-0.0444936	-0.077403	-0.355414	-0.114608	0.105884	0.0272123	0.0633916
0.0483333	-0.0965581	0.32257	0.0388935	-0.151016	-0.099278	-0.0444885	-0.0771452	-0.32223	-0.0975831	0.122474	0.0520978	0.0633916
0.0491667	-0.0947819	0.33377	0.0367084	-0.147831	-0.109441	-0.0278934	-0.0768822	-0.322227	-0.0861585	0.139064	0.0272123	0.0633916
0.05	-0.0927649	0.344306	0.0346798	-0.144725	-0.112749	-0.0610685	-0.0766245	-0.272453	-0.0943609	0.122474	0.00232679	0.0633916
0.0508333	-0.0892932	0.356906	0.0329983	-0.142116	-0.103895	-0.0278833	-0.126135	-0.25586	-0.106802	0.105884	0.0189173	0.0633916
0.0516667	-0.0856103	0.368582	0.0314886	-0.139637	-0.0927972	-0.0610583	-0.0926953	-0.172906	-0.106644	0.155655	0.0355078	0.0633916
0.0525	-0.0817492	0.379172	0.0301547	-0.137308	-0.0922561	-0.0278733	-0.109023	-0.255853	-0.0966608	0.139064	0.0106223	0.0633916
0.0533333	-0.0777459	0.388517	0.0289992	-0.135146	-0.0966735	-0.0112783	-0.0424069	-0.25585	-0.0973218	0.122474	-0.0142632	0.0633916
0.0541667	-0.0736389	0.396463	0.0280239	-0.133168	-0.0997295	-0.0112732	-0.0587345	-0.305618	-0.116554	0.188835	-0.00596821	0.0633916
0.055	-0.069468	0.402863	0.0272293	-0.131386	-0.0951321	0.00532174	-0.0750647	-0.222663	-0.1197	0.122474	0.00232679	0.0633916
0.0558333	-0.0652747	0.40758	0.026615	-0.129814	-0.0787126	0.00532677	-0.0913934	-0.289021	-0.115617	0.155655	-0.0142632	0.0633916
0.0566667	-0.0611011	0.410486	0.0261797	-0.12846	-0.082629	0.0053318	-0.107726	-0.206067	-0.108659	0.139064	-0.0308532	0.0633916
0.0575	-0.0569894	0.411466	0.025921	-0.127332	-0.0930538	-0.0112532	-0.0576985	-0.255834	-0.118781	0.105884	-0.0308532	0.0633916
0.0583333	-0.0529814	0.410418	0.0258359	-0.126435	-0.101336	-0.011248	-0.0740265	-0.25583	-0.143856	0.105884	-0.0308532	0.0633916
0.0591667	-0.0491183	0.407256	0.0259203	-0.125772	-0.091284	0.021938	-0.0737646	-0.239237	-0.144339	0.122474	-0.0142632	0.0633916
0.06	-0.0454396	0.401911	0.0261697	-0.125344	-0.0820123	0.00535193	-0.0569153	-0.255824	-0.137835	0.105884	0.00232679	0.0633916
0.0608333	-0.0419829	0.394332	0.0265786	-0.12515	-0.0833384	-0.011233	-0.0566587	-0.156281	-0.139676	0.105884	0.0106218	0.0550901
0.0616667	-0.0387833	0.384486	0.0271412	-0.125186	-0.0935655	-0.060998	-0.0729871	-0.222637	-0.157113	0.0727043	0.0189168	0.0467886
0.0625	-0.0358729	0.372362	0.027851	-0.125447	-0.100331	0.00536712	-0.0229581	-0.272404	-0.172335	0.122474	0.0189168	0.0550901
0.0633333	-0.0332806	0.357969	0.0287012	-0.125926	-0.090528	-0.0443978	0.0436608	-0.288992	-0.166292	0.105884	0.0189168	0.0633916
0.0641667	-0.0310311	0.341337	0.0296844	-0.126614	-0.0794302	-0.0112128	0.0273297	-0.239218	-0.166433	0.122474	0.0272123	0.0799951
0.065	-0.0291453	0.322521	0.030793	-0.1275	-0.0728675	-0.0443878	-0.0387742	-0.255804	-0.166375	0.0892943	0.0355078	0.0965986
0.0658333	-0.0276393	0.301594	0.0320192	-0.128572	-0.0859213	-0.0277928	-0.0716981	-0.255801	-0.184992	0.122474	0.0603928	0.0882966
0.0666667	-0.0265242	0.278656	0.033355	-0.129816	-0.0926686	-0.0609678	-0.0382543	-0.288979	-0.192059	0.155655	0.0852778	0.0799946
0.0675	-0.0276264	0.248552	0.0343664	-0.131322	-0.0894772	-0.0608146	0.0781326	-0.239205	-0.184337	0.172245	0.0686878	0.0716931
0.0683333	-0.0290895	0.216806	0.0354792	-0.132968	-0.0827319	-0.0773918	0.0783884	-0.255792	-0.183713	0.205425	0.0520978	0.0633916
0.0691667	-0.0308704	0.183695	0.0366942	-0.134736	-0.0871108	-0.0442118	0.0620619	-0.305559	-0.18495	0.188835	0.0603928	0.0633916
0.07	-0.0329218	0.149509	0.038012	-0.136606	-0.10286	-0.110572	-0.0372234	-0.322146	-0.205801	0.122474	0.0686878	0.0633916
0.0708333	-0.035193	0.114556	0.0394327	-0.138557	-0.105365	-0.0608018	-0.0369679	-0.272372	-0.202809	0.0727043	0.0355073	0.0633916
0.0716667	-0.0376299	0.0791523	0.0409559	-0.140569	-0.101849	-0.0276218	-0.0532972	-0.32214	-0.196385	0.0892943	0.00232679	0.0633916
0.0725	-0.0401766	0.0436239	0.0425809	-0.142622	-0.0955308	-0.0608017	-0.0530392	-0.355316	-0.201208	0.105884	0.0355073	0.0550901
0.0733333	-0.0427754	0.00830089	0.0443059	-0.144696	-0.102253	-0.0442117	-0.0527813	-0.338723	-0.205664	0.0561143	0.0686878	0.0467886
0.0741667	-0.0453678	-0.0264849	0.0461286	-0.146769	-0.12437	-0.0442117	0.047019	-0.28895	-0.219311	0.0727043	0.0520978	0.0467886
0.075	-0.0478953	-0.0604034	0.0480458	-0.148825	-0.130118	-0.0773917	-0.0190858	-0.288947	-0.206748	0.0892943	0.0355078	0.0467886
0.0758333	-0.0503001	-0.0931298	0.0500531	-0.150843	-0.126435	-0.0110317	-0.00223815	-0.255762	-0.197871	0.155655	0.0189173	0.0467886
0.0766667	-0.0525258	-0.124347	0.0521454	-0.152807	-0.124953	0.00555834	-0.035158	-0.30553	-0.194117	0.155655	0.00232679	0.0467886
0.0775	-0.0545181	-0.153752	0.0543161	-0.154701	-0.13534	-0.0110317	0.0148669	-0.272346	-0.218269	0.139064	-0.00596821	0.0550901
0.0783333	-0.0562258	-0.181052	0.0565577	-0.15651	-0.150037	-0.0110317	0.0317143	-0.305524	-0.233101	0.122474	-0.0142632	0.0633916
0.0791667	-0.057601	-0.205977	0.0588613	-0.158221	-0.15602	-0.0110316	-0.0509758	-0.28893	-0.223629	0.122474	-0.0308532	0.0550901
0.08	-0.0586002	-0.228274	0.0612167	-0.159823	-0.152328	-0.0110316	0.0322314	-0.239156	-0.231461	0.139064	-0.0474432	0.0467886
0.0808333	-0.0591845	-0.247716	0.0636125	-0.161308	-0.152405	-0.0276216	0.015896	-0.288924	-0.241128	0.105884	-0.0308532	0.0550901
0.0816667	-0.0593204	-0.264099	0.0660361	-0.162666	-0.156542	0.0221494	-0.000436989	-0.305511	-0.262465	0.105884	-0.0142632	0.0633916
0.0825	-0.0589803	-0.277251	0.0684734	-0.163893	-0.171726	-0.0276216	0.0330026	-0.239146	-0.259849	0.0727043	-0.0225582	0.0550901
0.0833333	-0.0581426	-0.287026	0.0709092	-0.164987	-0.177238	0.00555844	-0.0496931	-0.305504	-0.245944	0.0727043	-0.0308532	0.0467886
0.0841667	-0.0544401	-0.287522	0.0741081	-0.165389	-0.171392	0.00555844	-0.0494363	-0.305501	-0.243786	0.0561143	-0.0391482	0.0467886
0.085	-0.050267	-0.284578	0.0772557	-0.165669	-0.169787	-0.0110315	0.033773	-0.272317	-0.255956	0.0727043	-0.0474432	0.0467886
0.0858333	-0.0456721	-0.278272	0.0803169	-0.165842	-0.170754	-0.0110315	-0.0489204	-0.255723	-0.253198	0.105884	-0.0474432	0.0467886
0.0866667	-0.0407097	-0.268713	0.0832561	-0.165924	-0.187728	-0.0110315	-0.0486638	-0.22254	-0.243914	0.0727043	-0.0474432	0.0467886
0.0875	-0.0354391	-0.25604	0.0860378	-0.165934	-0.189823	-0.0442115	-0.0318174	-0.222537	-0.23565	0.0892943	-0.0474432	0.0467886
0.0883333	-0.0299232	-0.240422	0.0886267	-0.165893	-0.184639	-0.0442115	-0.031561	-0.172764	-0.240283	0.0892943	-0.0474432	0.0467886
0.0891667	-0.0242283	-0.222051	0.0909886	-0.16582	-0.185286	-0.0276215	-0.0478947	-0.22253	-0.256211	0.0892943	-0.0391482	0.0550901
0.09	-0.0184227	-0.201144	0.0930902	-0.165739	-0.189642	-0.0442115	-0.047641	-0.255707	-0.245568	0.105884	-0.0308532	0.0633916
0.0908333	-0.012576	-0.177942	0.0948999	-0.165671	-0.198783	-0.0276215	-0.0639749	-0.272294	-0.227815	0.0561143	-0.00596821	0.0633916
0.0916667	-0.00675791	-0.152701	0.0963882	-0.165639	-0.199528	-0.0608014	-0.0637163	-0.322062	-0.212528	0.0727043	0.0189168	0.0633916
0.0925	-0.00103762	-0.125696	0.0975279	-0.165665	-0.189515	-0.0442114	0.00289965	-0.288878	-0.221265	0.0727043	0.0355073	0.0550901
0.0933333	0.00451746	-0.0972137	0.0982947	-0.165772	-0.182901	-0.0608014	-0.030027	-0.322055	-0.221227	0.105884	0.0520978	0.0467886
0.0941667	0.00984248	-0.0675531	0.0986672	-0.165979	-0.185847	-0.0773914	0.0531788	-0.288872	-0.207426	0.105884	0.0189173	0.0550901
0.095	0.0148761	-0.0370191	0.0986276	-0.166308	-0.207286	-0.0773867	0.0368445	-0.338639	-0.195612	0.139064	-0.0142632	0.0633916
0.0958333	0.0195616	-0.00592142	0.0981619	-0.166778	-0.218137	-0.0773817	-0.0458499	-0.255684	-0.18133	0.155655	-0.00596821	0.0550901
0.0966667	0.0238472	0.0254289	0.0972599	-0.167405	-0.209685	-0.0939667	-0.0290018	-0.255681	-0.197287	0.139064	0.00232679	0.0467886
0.0975	0.0276874	0.0567226	0.0959158	-0.168206	-0.216809	-0.0773715	-0.0619289	-0.288859	-0.19443	0.188835	0.00232679	0.0467886
0.0983333	0.0310436	0.0876553	0.0941283	-0.169195	-0.226587	-0.0773666	-0.011901	-0.239085	-0.176267	0.122474	0.00232679	0.0467886
0.0991667	0.0338843	0.11793	0.0919006	-0.170381	-0.245767	-0.0773615	0.00494434	-0.205901	-0.163885	0.155655	-0.0142632	0.0467886
0.1	0.0361865	0.147262	0.0892406	-0.171774	-0.246803	0.00575418	0.038377	-0.272258	-0.153747	0.0561143	-0.0308532	0.0467886
0.100833	0.0354458	0.171742	0.085135	-0.174169	-0.236651	0.0223456	-0.0277253	-0.288846	-0.171169	0.122474	-0.00596821	0.0467886
0.101667	0.0341996	0.194835	0.0806492	-0.176765	-0.230555	0.00575458	0.00570716	-0.255662	-0.149228	0.122474	0.0189168	0.0467886
0.1025	0.0325043	0.216381	0.0758274	-0.179544	-0.235773	-0.0108354	-0.0106279	-0.305429	-0.128251	0.105884	0.0106218	0.0384866
0.103333	0.0304234	0.236236	0.0707178	-0.18249	-0.241259	0.0223456	0.00621698	-0.288836	-0.120169	0.139064	0.00232679	0.0301846
0.104167	0.028028	0.254274	0.065372	-0.18558	-0.237874	-0.0274254	0.0562443	-0.338603	-0.124468	0.0892943	-0.00596821	0.0301846
0.105	0.0253947	0.270389	0.0598449	-0.188792	-0.232001	-0.0274254	0.0896775	-0.205879	-0.131788	0.122474	-0.0142632	0.0301846
0.105833	0.0226059	0.284494	0.0541936	-0.192103	-0.223429	0.0389357	0.0567536	-0.288826	-0.118916	0.105884	-0.0391482	0.0384866
0.106667	0.019748	0.296525	0.0484775	-0.195487	-0.230648	0.00575468	0.0570082	-0.288823	-0.104574	0.105884	-0.0640332	0.0467886
0.1075	0.0169106	0.306433	0.0427571	-0.198916	-0.240394	-0.0274253	0.0406726	-0.30541	-0.0985164	0.122474	-0.0557382	0.0633916
0.108333	0.0141857	0.314194	0.037094	-0.202364	-0.228596	-0.0274253	0.040927	-0.321997	-0.106954	0.122474	-0.0474432	0.0799946
0.109167	0.0116664	0.319802	0.0315497	-0.205803	-0.212107	-0.0108353	-0.00859128	-0.288813	-0.109073	0.122474	-0.0474432	0.0716931
0.11	0.0094459	0.323269	0.0261854	-0.209204	-0.199156	-0.0274253	0.0580229	-0.3054	-0.0949106	0.139064	-0.0474432	0.0633916
0.110833	0.00761647	0.32463	0.0210612	-0.21254	-0.20641	0.0223457	0.0582796	-0.239036	-0.0876728	0.105884	-0.0474432	0.0633916
0.111667	0.0062682	0.323933	0.0162357	-0.215784	-0.20735	0.0223457	0.0751221	-0.239033	-0.0925204	0.139064	-0.0474432	0.0633916
0.1125	0.00548802	0.32125	0.0117651	-0.218908	-0.197332	0.00575478	0.042195	-0.30539	-0.1092	0.139064	-0.0474432	0.0716931
0.113333	0.0053587	0.316663	0.00770296	-0.221888	-0.18469	-0.0274252	0.0922224	-0.288797	-0.105501	0.188835	-0.0474432	0.0799946
0.114167	0.00595775	0.310275	0.0040993	-0.2247	-0.172136	0.0223458	0.0758862	-0.321974	-0.0925343	0.139064	-0.0474432	0.0799946
0.115	0.0073565	0.302201	0.00100041	-0.22732	-0.177359	-0.0274252	-0.0565836	-0.288791	-0.0886869	0.139064	-0.0474432	0.0799946
0.115833	0.00961917	0.292569	-0.00155185	-0.22973	-0.181752	-0.0606052	-0.00656003	-0.288787	-0.100306	0.0892943	-0.0557382	0.0799946
0.116667	0.012802	0.281519	-0.00352041	-0.23191	-0.17115	-0.0440152	-0.0394865	-0.222423	-0.113763	0.122474	-0.0640332	0.0799946
0.1175	0.0189714	0.269001	-0.00402629	-0.232991	-0.157285	-0.0606052	-0.00605303	-0.305371	-0.105101	0.122474	-0.0557382	0.0882966
0.118333	0.0261013	0.255369	-0.00390963	-0.233833	-0.146721	-0.0108351	-0.0389797	-0.305368	-0.089344	0.139064	-0.0474432	0.0965986
0.119167	0.0341772	0.240794	-0.00316792	-0.234441	-0.143696	-0.0108351	-0.0387239	-0.288774	-0.0972287	0.122474	-0.0474432	0.0965986
0.12	0.0431759	0.225453	-0.00180421	-0.234827	-0.154867	-0.0108351	-0.0218832	-0.305361	-0.11432	0.105884	-0.0474432	0.0965986
0.120833	0.0530652	0.209527	0.000173006	-0.235001	-0.131701	-0.0440151	0.0447299	-0.305358	-0.121063	0.155655	-0.0557382	0.0965986
0.121667	0.0638045	0.193199	0.00274991	-0.234978	-0.113992	-0.0108351	-0.00478454	-0.288765	-0.120901	0.105884	-0.0640332	0.0965986
0.1225	0.0753455	0.176652	0.00590753	-0.234772	-0.107029	-0.0440151	-0.0211216	-0.321942	-0.11403	0.105884	-0.0308532	0.0965986
0.123333	0.0876323	0.16007	0.00962196	-0.2344	-0.109457	-0.0274251	-0.0208713	-0.238987	-0.129092	0.105884	0.00232679	0.0965986
0.124167	0.100602	0.14363	0.0138646	-0.23388	-0.11717	-0.0108351	0.0125615	-0.288755	-0.149731	0.122474	-0.0142632	0.0965986
0.125	0.114186	0.127509	0.0186024	-0.23323	-0.107388	-0.027425	0.0294067	-0.172621	-0.151025	0.155655	-0.0308532	0.0965986
0.125833	0.12831	0.111874	0.0237984	-0.23247	-0.0936189	-0.044015	0.0296594	-0.272158	-0.139697	0.172245	-0.0308532	0.0965986
0.126667	0.142895	0.0968846	0.0294117	-0.231617	-0.0861828	-0.010835	0.0630894	-0.305335	-0.13896	0.105884	-0.0308532	0.0965986
0.1275	0.157856	0.0826929	0.0353981	-0.230692	-0.0904838	-0.0274205	-0.0196082	-0.288742	-0.149793	0.122474	-0.0308532	0.0965986
0.128333	0.173108	0.0694383	0.0417107	-0.229713	-0.0943483	-0.0605955	-0.0193533	-0.255558	-0.159817	0.0561143	-0.0308532	0.0965986
0.129167	0.188561	0.0572484	0.0482997	-0.228698	-0.0887062	-0.0108204	-0.035691	-0.305326	-0.15946	0.0561143	-0.0142632	0.0882966
0.13	0.204124	0.0462376	0.0551136	-0.227665	-0.0780035	-0.0771754	-0.00226138	-0.305322	-0.142318	0.0727043	0.00232679	0.0799946
0.130833	0.219706	0.0365055	0.0620991	-0.226629	-0.0759227	-0.0108103	-0.0351893	-0.288729	-0.144318	0.0561143	0.00232679	0.0882966
0.131667	0.235216	0.0281366	0.0692019	-0.225606	-0.083778	-0.0273952	-0.00175471	-0.255545	-0.1619	0.0561143	0.00232679	0.0965986
0.1325	0.250562	0.021199	0.0763668	-0.224609	-0.0950445	-0.0605703	0.0482647	-0.222362	-0.172124	0.0561143	-0.0225582	0.0965986
0.133333	0.265656	0.0157439	0.0835386	-0.223648	-0.0886455	-0.0935712	-0.00125342	-0.288719	-0.166181	0.105884	-0.0474432	0.0965986
0.134167	0.279376	0.0151475	0.0903451	-0.223553	-0.0781435	-0.0768788	-0.00100164	-0.305306	-0.154325	0.139064	-0.0142632	0.0882966
0.135	0.2927	0.0160174	0.097058	-0.223493	-0.0763067	-0.0768788	0.0656126	-0.321893	-0.165563	0.188835	0.0189168	0.0799946
0.135833	0.305568	0.0182816	0.103631	-0.223456	-0.0863251	-0.110059	0.0658642	-0.3053	-0.184187	0.172245	0.0106218	0.0882966
0.136667	0.317927	0.0218524	0.110019	-0.223428	-0.0997173	-0.0436987	0.0495232	-0.272115	-0.18515	0.172245	0.00232679	0.0965986
0.1375	0.329726	0.0266278	0.116178	-0.223391	-0.0921288	-0.0934687	0.0497746	-0.272112	-0.178901	0.139064	0.0272123	0.0965986
0.138333	0.340921	0.0324932	0.122068	-0.22333	-0.0779522	-0.0105187	0.050026	-0.272109	-0.165122	0.139064	0.0520978	0.0965986
0.139167	0.351471	0.0393232	0.127649	-0.223224	-0.0806729	-0.0436987	0.0336923	-0.272106	-0.185146	0.155655	0.0272123	0.1049
0.14	0.361338	0.0469827	0.132886	-0.223054	-0.0941996	-0.0105187	0.0837095	-0.288693	-0.203385	0.155655	0.00232679	0.113202
0.140833	0.370493	0.0553293	0.137744	-0.222801	-0.104888	0.00607129	0.0175996	-0.255509	-0.197752	0.122474	0.0189173	0.0965981
0.141667	0.378907	0.0642149	0.142192	-0.222442	-0.107215	-0.0436987	0.0510306	-0.288687	-0.193328	0.139064	0.0355078	0.0799946
0.1425	0.38656	0.0734877	0.146204	-0.221958	-0.103836	-0.0271087	-0.0150785	-0.305274	-0.190376	0.172245	-0.00596771	0.0882966
0.143333	0.393436	0.0829942	0.149756	-0.221327	-0.106737	-0.0105186	-0.0480051	-0.272089	-0.204678	0.155655	-0.0474432	0.0965986
0.144167	0.399522	0.0925807	0.152827	-0.220531	-0.123757	-0.0436986	-0.0311668	-0.321857	-0.216936	0.105884	-0.0225582	0.0882966
0.145	0.404813	0.102096	0.1554	-0.219548	-0.136359	-0.0271086	0.00226638	-0.288674	-0.209773	0.122474	0.00232679	0.0799946
0.145833	0.409307	0.111393	0.157464	-0.218361	-0.13608	-0.0271086	0.052287	-0.338441	-0.202384	0.139064	-0.0142632	0.0882966
0.146667	0.413007	0.120329	0.159009	-0.216953	-0.125842	-0.0271086	-0.013825	-0.321847	-0.203642	0.139064	-0.0308532	0.0965986
0.1475	0.41592	0.128771	0.16003	-0.215308	-0.127002	-0.0934686	-0.030162	-0.355024	-0.224586	0.0892943	-0.0142632	0.0965986
0.148333	0.418059	0.136594	0.160527	-0.213413	-0.136769	-0.0271086	0.0530383	-0.371611	-0.227457	0.122474	0.00232679	0.0965986
0.149167	0.41944	0.143683	0.160502	-0.211255	-0.145566	-0.0768785	0.0532861	-0.321838	-0.22452	0.139064	0.00232679	0.0882966
0.15	0.420084	0.149938	0.159963	-0.208826	-0.14578	-0.0934685	0.0701288	-0.338424	-0.222312	0.122474	0.00232679	0.0799946
0.150833	0.420092	0.150685	0.158677	-0.205292	-0.130656	-0.0768785	0.0703789	-0.355011	-0.232551	0.105884	0.0106218	0.0799946
0.151667	0.41941	0.150535	0.156906	-0.201492	-0.130023	-0.0602885	0.00426892	-0.371598	-0.260766	0.105884	0.0189168	0.0799946
0.1525	0.418067	0.149525	0.154673	-0.197442	-0.143112	-0.0934685	0.00451638	-0.321825	-0.251819	0.0892943	0.0272123	0.0965981
0.153333	0.416092	0.147709	0.152005	-0.193161	-0.15483	-0.12665	-0.0118213	-0.27205	-0.243877	0.0727043	0.0355078	0.113202
0.154167	0.413522	0.14515	0.148931	-0.188667	-0.154854	-0.0934685	-0.028164	-0.238867	-0.240977	0.105884	0.0189173	0.113202
0.155	0.410391	0.141926	0.145483	-0.183983	-0.145768	-0.126649	-0.0279118	-0.305225	-0.25246	0.122474	0.00232679	0.113202
0.155833	0.406738	0.138121	0.141697	-0.179132	-0.146249	-0.0768784	0.0718753	-0.272041	-0.266679	0.0892943	0.00232679	0.1049
0.156667	0.402603	0.133831	0.137608	-0.174137	-0.159387	-0.110058	0.0555374	-0.321808	-0.261043	0.0561143	0.00232679	0.0965986
0.1575	0.398026	0.129156	0.133257	-0.169025	-0.170812	-0.0768784	0.0557843	-0.272034	-0.252982	0.0561143	-0.00596821	0.0882966
0.158333	0.393049	0.124205	0.128683	-0.163822	-0.169988	-0.0602884	-0.0435063	-0.305212	-0.253625	0.105884	-0.0142632	0.0799946
0.159167	0.387713	0.119088	0.123928	-0.158554	-0.165652	-0.0602884	-0.0432545	-0.321799	-0.27855	0.0892943	0.00232679	0.0882966
0.16	0.382061	0.113922	0.119033	-0.153247	-0.154253	-0.0436984	0.00676713	-0.321795	-0.279908	0.0395243	0.0189168	0.0965986
0.160833	0.376135	0.10882	0.114041	-0.147929	-0.171808	-0.0436984	-0.00957874	-0.321792	-0.267852	0.0727043	-0.00596821	0.0965986
0.161667	0.369976	0.103898	0.108994	-0.142625	-0.188701	-0.0602883	0.00726029	-0.338379	-0.269991	0.122474	-0.0308532	0.0965986
0.1625	0.363623	0.0992686	0.103934	-0.13736	-0.1842	-0.0934683	-0.0588493	-0.321786	-0.276516	0.122474	-0.0142632	0.0799951
0.163333	0.357116	0.0950403	0.0989021	-0.132158	-0.180851	-0.0436983	-0.0254194	-0.305192	-0.295855	0.122474	0.00232679	0.0633916
0.164167	0.350493	0.091317	0.0939387	-0.127043	-0.177849	-0.0436983	-0.0915316	-0.321779	-0.290918	0.122474	-0.0225582	0.0633916
0.165	0.343789	0.0881952	0.0890825	-0.122035	-0.187184	-0.0934683	-0.00833191	-0.272005	-0.280362	0.105884	-0.0474432	0.0633916
0.165833	0.337037	0.0857637	0.0843703	-0.117155	-0.195292	-0.0602883	-0.00808576	-0.321773	-0.280544	0.139064	-0.0391482	0.0467881
0.166667	0.330268	0.0841015	0.0798371	-0.112419	-0.200767	-0.0602883	-0.0410148	-0.338359	-0.292246	0.122474	-0.0308532	0.0301846
0.1675	0.323914	0.0879524	0.0759499	-0.108694	-0.193472	-0.0934683	-0.0241763	-0.321766	-0.299385	0.122474	-0.0308532	0.0467881
0.168333	0.31759	0.092597	0.0722948	-0.105124	-0.189369	-0.0768782	-0.00734041	-0.271992	-0.290129	0.139064	-0.0308532	0.0633916
0.169167	0.311309	0.0979806	0.0688901	-0.101702	-0.199882	-0.110013	-0.0402696	-0.28858	-0.285544	0.122474	-0.0225582	0.0716931
0.17	0.305085	0.104038	0.0657511	-0.0984183	-0.211877	-0.0602432	-0.0234314	-0.321756	-0.297607	0.139064	-0.0142632	0.0799946
0.170833	0.298927	0.110696	0.0628904	-0.0952622	-0.213583	-0.0768332	0.00999667	-0.338343	-0.316447	0.122474	-0.00596821	0.0882966
0.171667	0.29284	0.117872	0.0603179	-0.0922209	-0.210632	0.00611678	-0.0395253	-0.33834	-0.318991	0.105884	0.00232679	0.0965986
0.1725	0.286829	0.125477	0.058041	-0.0892806	-0.210962	-0.0270631	-0.0724583	-0.321747	-0.316511	0.122474	0.00232679	0.0799951
0.173333	0.280895	0.133415	0.056064	-0.0864263	-0.222755	-0.0270631	-0.0888004	-0.305153	-0.310274	0.122474	0.00232679	0.0633916
0.174167	0.275038	0.141588	0.0543889	-0.0836424	-0.246668	-0.0436531	-0.0885526	-0.32174	-0.324018	0.155655	-0.00596821	0.0633916
0.175	0.269255	0.149894	0.0530151	-0.0809127	-0.238552	-0.0270631	-0.0219439	-0.271966	-0.336239	0.105884	-0.0142632	0.0633916
0.175833	0.26354	0.158228	0.0519395	-0.0782209	-0.23058	-0.0104731	0.0612537	-0.288554	-0.328183	0.122474	-0.0308532	0.0716931
0.176667	0.257889	0.166486	0.0511566	-0.0755508	-0.228022	-0.0270631	0.0283187	-0.305141	-0.321842	0.155655	-0.0474432	0.0799946
0.1775	0.252291	0.174564	0.050659	-0.0728867	-0.236559	-0.0104731	-0.0212038	-0.388087	-0.322347	0.122474	-0.0308532	0.0550896
0.178333	0.246739	0.182362	0.0504371	-0.0702134	-0.24891	-0.010473	0.0785836	-0.255363	-0.341225	0.122474	-0.0142632	0.0301846
0.179167	0.241221	0.189782	0.0504792	-0.0675168	-0.249283	-0.043653	0.0456509	-0.321721	-0.348755	0.105884	-0.0142632	0.0467881
0.18	0.235726	0.196732	0.0507723	-0.0647841	-0.24237	-0.043653	0.0127206	-0.205586	-0.347614	0.0892943	-0.0142632	0.0633916
0.180833	0.230242	0.203126	0.0513017	-0.0620036	-0.239754	-0.043653	0.0129702	-0.271943	-0.337253	0.0892943	-0.00596821	0.0467881
0.181667	0.224757	0.208886	0.0520512	-0.0591658	-0.251846	-0.043653	0.0132147	-0.371481	-0.346598	0.105884	0.00232679	0.0301846
0.1825	0.219258	0.213942	0.0530038	-0.0562627	-0.265508	-0.076833	-0.0197208	-0.338298	-0.369018	0.139064	-0.00596821	0.0218831
0.183333	0.213732	0.218234	0.0541414	-0.0532886	-0.261776	-0.060243	-0.0194714	-0.354885	-0.365782	0.122474	-0.0142632	0.0135816
0.184167	0.207882	0.21628	0.0551176	-0.0493009	-0.254947	-0.0934229	0.0637254	-0.371471	-0.355421	0.105884	-0.00596821	0.0301851
0.185	0.201989	0.213585	0.0562483	-0.0452576	-0.257905	-0.0934229	0.0141996	-0.371468	-0.343966	0.122474	0.00232679	0.0467886
0.185833	0.196047	0.210237	0.0575204	-0.0411799	-0.265095	-0.0934229	-0.0187337	-0.371465	-0.347191	0.122474	0.0106218	0.0550901
0.186667	0.190052	0.206331	0.0589209	-0.0370911	-0.282085	-0.0768329	0.0810528	-0.404642	-0.357131	0.122474	0.0189168	0.0633916
0.1875	0.184001	0.20197	0.0604362	-0.033016	-0.276756	-0.0768282	-0.00164822	-0.404638	-0.343099	0.172245	0.0106218	0.0550901
0.188333	0.17789	0.197261	0.0620526	-0.0289806	-0.266801	-0.0768231	-0.0345843	-0.354865	-0.331434	0.139064	0.00232679	0.0467886
0.189167	0.171718	0.192315	0.0637561	-0.0250122	-0.266942	-0.043638	-0.050929	-0.271911	-0.329321	0.122474	0.00232679	0.0384866
0.19	0.165484	0.187246	0.0655328	-0.0211384	-0.276694	-0.060223	-0.000911785	-0.255318	-0.345618	0.122474	0.00232679	0.0301846
0.190833	0.159189	0.182165	0.0673686	-0.0173876	-0.28438	-0.076808	-0.0504366	-0.238724	-0.344063	0.139064	0.00232679	0.0384866
0.191667	0.152833	0.177183	0.0692495	-0.0137878	-0.279026	-0.027033	0.0493504	-0.338262	-0.329903	0.105884	0.00232679	0.0467886
0.1925	0.14642	0.172406	0.0711617	-0.0103668	-0.273787	-0.0602079	-0.0333511	-0.288489	-0.319733	0.155655	0.00232679	0.0467886
0.193333	0.139953	0.167937	0.0730914	-0.00715159	-0.278652	-0.027023	7.22804e-05	-0.338256	-0.315982	0.122474	0.00232679	0.0467886
0.194167	0.133436	0.16387	0.0750253	-0.00416826	-0.293841	-0.0104279	-0.0328619	-0.288482	-0.331132	0.139064	0.00232679	0.0467886
0.195	0.126876	0.160289	0.07695	-0.00144132	-0.304065	-0.0933729	0.0171563	-0.238708	-0.323176	0.0561143	0.00232679	0.0467886
0.195833	0.120278	0.157269	0.0788527	0.00100639	-0.304563	-0.0601878	-0.0157805	-0.338246	-0.304897	0.0892943	0.00232679	0.0550901
0.196667	0.113652	0.154875	0.0807209	0.0031541	-0.301329	-0.0601827	0.06742	-0.354833	-0.291861	0.0727043	0.00232679	0.0633916
0.1975	0.107006	0.153156	0.0825426	0.0049834	-0.300383	-0.0933578	-0.031877	-0.321649	-0.285701	0.0727043	0.0189173	0.0633916
0.198333	0.10035	0.152148	0.0843061	0.0064785	-0.312816	-0.0601728	-0.0316341	-0.288466	-0.297026	0.0892943	0.0355078	0.0633916
0.199167	0.0936941	0.151873	0.0860003	0.0076265	-0.322266	-0.0767577	-0.0147938	-0.371413	-0.272933	0.105884	0.0355078	0.0716931
0.2	0.0870506	0.152335	0.0876146	0.00841758	-0.314669	-0.0103242	-0.0477321	-0.32164	-0.25203	0.139064	0.0355078	0.0799946
0.200833	0.0803293	0.160515	0.0892833	0.00787968	-0.308332	-0.0600552	-0.0143084	-0.321636	-0.239093	0.122474	0.0355078	0.0799946
0.201667	0.0736463	0.169247	0.0908493	0.0069959	-0.30875	-0.0600552	-0.0140609	-0.305043	-0.236715	0.105884	0.0355078	0.0799946
0.2025	0.0670173	0.178339	0.0923009	0.00578713	-0.324853	-0.0102852	-0.0304058	-0.33822	-0.239441	0.139064	0.0189173	0.0799946
0.203333	0.0604582	0.187587	0.0936269	0.00427721	-0.333509	-0.0268752	-0.0633395	-0.288447	-0.2294	0.139064	0.00232679	0.0799946
0.204167	0.0539851	0.196774	0.0948171	0.00249268	-0.334415	-0.0434652	-0.0630971	-0.271852	-0.211745	0.105884	0.00232679	0.0716931
0.205	0.0476142	0.205681	0.0958623	0.000462459	-0.327023	-0.0268752	-0.0462648	-0.30503	-0.203885	0.105884	0.00232679	0.0633916
0.205833	0.0413614	0.214081	0.0967539	-0.00178251	-0.329583	-0.0600551	-0.0128367	-0.271846	-0.210811	0.0892943	0.00232679	0.0633916
0.206667	0.0352427	0.221749	0.0974848	-0.00420959	-0.344711	-0.0434651	0.0703579	-0.288434	-0.20797	0.155655	0.00232679	0.0633916
0.2075	0.0292735	0.228461	0.0980486	-0.00678486	-0.354083	-0.0600551	0.00424235	-0.32161	-0.183715	0.105884	0.0106218	0.0633916
0.208333	0.0234684	0.233998	0.0984401	-0.00947346	-0.34789	-0.0434651	0.0542543	-0.271836	-0.17536	0.139064	0.0189168	0.0633916
0.209167	0.0178416	0.238152	0.0986553	-0.01224	-0.33784	-0.0434651	-0.0118589	-0.338194	-0.178981	0.139064	0.0189168	0.0467881
0.21	0.0124063	0.240723	0.0986915	-0.015049	-0.3314	-0.0766451	0.0215629	-0.338191	-0.187231	0.205425	0.0189168	0.0301846
0.210833	0.00717449	0.241528	0.0985471	-0.0178652	-0.33538	-0.0600551	-0.0113681	-0.321597	-0.175485	0.139064	0.0438023	0.0467881
0.211667	0.0021573	0.240397	0.0982215	-0.0206541	-0.342202	-0.0268751	0.00546359	-0.338184	-0.15863	0.139064	0.0686878	0.0633916
0.2125	-0.00263561	0.237185	0.0977158	-0.023382	-0.328153	-0.076645	0.0223	-0.354771	-0.153013	0.188835	0.0520978	0.0716931
0.213333	-0.00719595	0.231766	0.0970319	-0.0260171	-0.317911	-0.076645	0.00594909	-0.304998	-0.159516	0.139064	0.0355078	0.0799946
0.214167	-0.0115169	0.224038	0.0961732	-0.0285289	-0.316289	-0.010285	0.0227829	-0.354764	-0.165561	0.122474	0.0438028	0.0882966
0.215	-0.0155933	0.213928	0.0951443	-0.0308895	-0.330229	0.039486	-0.0101484	-0.321581	-0.158001	0.122474	0.0520978	0.0965986
0.215833	-0.0194216	0.201389	0.0939508	-0.033073	-0.33085	-0.026875	0.00668278	-0.304988	-0.139927	0.172245	0.0438028	0.0965986
0.216667	-0.0230001	0.186405	0.0925998	-0.0350567	-0.319605	0.00630498	0.00692395	-0.304985	-0.145486	0.155655	0.0355078	0.0965986
0.2175	-0.0258651	0.16081	0.0911103	-0.0359054	-0.30956	-0.010285	-0.00942254	-0.387931	-0.162732	0.172245	0.0603928	0.0965986
0.218333	-0.0284912	0.133005	0.0894804	-0.0365379	-0.303987	0.0063082	0.0405958	-0.387928	-0.166172	0.139064	0.0852778	0.0965986
0.219167	-0.0308919	0.103242	0.0877201	-0.0369603	-0.311291	-0.043457	0.00765668	-0.321565	-0.157898	0.205425	0.0603928	0.0965986
0.22	-0.0330819	0.071802	0.0858401	-0.0371818	-0.313498	-0.0434518	0.0410799	-0.304972	-0.153158	0.172245	0.0355078	0.0965986
0.220833	-0.0350775	0.0389866	0.0838523	-0.0372144	-0.301869	-0.0766269	-0.00844687	-0.321558	-0.163336	0.155655	0.0355078	0.0965986
0.221667	-0.036896	0.00512022	0.0817693	-0.0370725	-0.28695	0.00632822	0.00838623	-0.387915	-0.176734	0.139064	0.0355078	0.0965986
0.2225	-0.0385557	-0.0294555	0.0796043	-0.036773	-0.276387	-0.0766168	-0.0245508	-0.271781	-0.175769	0.188835	0.0355078	0.0882966
0.223333	-0.0400755	-0.0643851	0.0773715	-0.0363349	-0.275067	-0.0268416	0.0420497	-0.255188	-0.167075	0.139064	0.0355078	0.0799946
0.224167	-0.0414749	-0.099303	0.0750855	-0.0357786	-0.280847	-0.0268367	-0.0240674	-0.354725	-0.159336	0.139064	0.0355078	0.0882966
0.225	-0.0427733	-0.133837	0.0727613	-0.0351265	-0.261102	-0.0600116	0.00935539	-0.354722	-0.17152	0.172245	0.0355078	0.0965986
0.225833	-0.0439904	-0.167613	0.0704146	-0.0344019	-0.237884	0.00635328	-0.0069895	-0.321539	-0.179141	0.205425	0.0355078	0.0882966
0.226667	-0.0451457	-0.200258	0.0680611	-0.0336289	-0.228647	0.0229495	-0.00674447	-0.354716	-0.166306	0.139064	0.0355078	0.0799946
0.2275	-0.0462581	-0.231404	0.065717	-0.0328323	-0.223508	-0.0434067	-0.00650436	-0.304942	-0.159751	0.172245	0.0852778	0.0799946
0.228333	-0.0473458	-0.260694	0.0633983	-0.0320368	-0.225567	-0.0102215	-0.0394453	-0.321529	-0.158492	0.139064	0.135048	0.0799946
0.229167	-0.0484263	-0.287784	0.0611212	-0.0312674	-0.218014	-0.0599866	-0.00601955	-0.371296	-0.180418	0.139064	0.118458	0.0799946
0.23	-0.0495158	-0.312346	0.0589017	-0.0305481	-0.202686	-0.0765714	0.0108127	-0.387883	-0.177378	0.122474	0.101868	0.0799946
0.230833	-0.0506295	-0.334072	0.0567556	-0.0299026	-0.192973	-0.0931565	-0.00553748	-0.321519	-0.168423	0.188835	0.0852778	0.0882966
0.231667	-0.0517808	-0.352681	0.0546985	-0.0293531	-0.194514	-0.0765613	-0.0716564	-0.288336	-0.161264	0.205425	0.0686878	0.0965986
0.2325	-0.0529818	-0.367917	0.0527451	-0.0289206	-0.195955	-0.0931464	-0.00505091	-0.304923	-0.16439	0.139064	0.0603928	0.0882966
0.233333	-0.0542427	-0.379555	0.0509101	-0.0286245	-0.182694	-0.109659	-0.00480895	-0.28833	-0.17704	0.139064	0.0520978	0.0799946
0.234167	-0.0562898	-0.380137	0.048886	-0.0291156	-0.166717	-0.043264	-0.00456706	-0.371277	-0.161796	0.172245	0.0438028	0.0882966
0.235	-0.0583965	-0.376932	0.0470129	-0.0297611	-0.163241	-0.093034	-0.0375063	-0.354683	-0.148341	0.155655	0.0355078	0.0965986
0.235833	-0.0605517	-0.369976	0.0453096	-0.0305604	-0.167521	-0.059854	-0.0372646	-0.40445	-0.140224	0.105884	0.0355078	0.0799951
0.236667	-0.062743	-0.359335	0.043794	-0.0315108	-0.171565	-0.093034	-0.00384192	-0.338087	-0.14814	0.188835	0.0355078	0.0633916
0.2375	-0.0649565	-0.345108	0.0424824	-0.0326075	-0.159265	-0.043264	-0.0533714	-0.354673	-0.157768	0.105884	0.0272123	0.0799951
0.238333	-0.0671772	-0.327428	0.0413896	-0.0338439	-0.144765	-0.026674	-0.00335891	-0.40444	-0.136114	0.105884	0.0189168	0.0965986
0.239167	-0.0693891	-0.306453	0.0405284	-0.0352113	-0.140513	0.00650605	-0.0197051	-0.271716	-0.129636	0.122474	0.0189168	0.0965986
0.24	-0.0715756	-0.282372	0.0399101	-0.0366995	-0.14601	-0.0100839	-0.0526496	-0.387844	-0.1209	0.122474	0.0189168	0.0965986
0.240833	-0.0737197	-0.255396	0.0395433	-0.0382963	-0.151761	0.0230971	0.013955	-0.37125	-0.140141	0.139064	0.00232679	0.0799951
0.241667	-0.0758041	-0.225761	0.0394347	-0.0399885	-0.14578	-0.0100839	-0.0355773	-0.271706	-0.134082	0.122474	-0.0142632	0.0633916
0.2425	-0.0778118	-0.193722	0.0395884	-0.0417614	-0.131345	-0.0100839	-0.0685114	-0.288294	-0.121114	0.105884	0.0106223	0.0716931
0.243333	-0.0797263	-0.159552	0.0400061	-0.0435991	-0.130485	-0.0598539	-0.0185042	-0.321471	-0.110074	0.105884	0.0355078	0.0799946
0.244167	-0.0815315	-0.123538	0.0406868	-0.0454848	-0.143546	-0.0598539	-0.00167093	-0.338058	-0.11272	0.139064	0.0355078	0.0799946
0.245	-0.0832123	-0.0859782	0.0416266	-0.0474013	-0.151444	-0.0266738	-0.0180201	-0.387824	-0.128951	0.122474	0.0355078	0.0799946
0.245833	-0.0847548	-0.0471794	0.0428192	-0.0493304	-0.148784	-0.0764438	-0.00118697	-0.321461	-0.119887	0.188835	0.0520978	0.0799946
0.246667	-0.0861466	-0.00745414	0.0442553	-0.0512539	-0.142587	-0.0598538	-0.000948735	-0.420999	-0.109151	0.139064	0.0686878	0.0799946
0.2475	-0.0873767	0.0328831	0.0459227	-0.0531536	-0.143032	-0.0266738	-0.0173006	-0.437586	-0.118555	0.188835	0.0603928	0.0633916
0.248333	-0.0884361	0.0735188	0.0478068	-0.0550112	-0.1513	-0.0598538	-0.0170577	-0.321451	-0.129325	0.188835	0.0520978	0.0467886
0.249167	-0.0893175	0.114143	0.04989	-0.0568089	-0.163214	-0.0764438	-0.0168172	-0.338038	-0.140461	0.122474	0.0272123	0.0467886
0.25	-0.090016	0.154453	0.0521521	-0.0585295	-0.161721	-0.0100838	0.0829607	-0.338035	-0.122826	0.105884	0.00232679	0.0467886
0.250833	-0.0897073	0.18953	0.055342	-0.0599215	-0.156422	-0.0598538	-0.0329277	-0.321442	-0.109267	0.155655	0.0189173	0.0550901
0.251667	-0.0892299	0.223826	0.0586478	-0.0612106	-0.147104	-0.0100807	-0.0658699	-0.304848	-0.115508	0.139064	0.0355078	0.0633916
0.2525	-0.0886032	0.257174	0.062026	-0.0623872	-0.158357	-0.0598457	0.000733565	-0.321435	-0.13284	0.139064	0.0272123	0.0550901
0.253333	-0.0878488	0.289419	0.0654313	-0.0634429	-0.164929	0.0231103	0.000973565	-0.321432	-0.129243	0.155655	0.0189168	0.0467886
0.254167	-0.0869896	0.320422	0.0688176	-0.0643706	-0.154586	0.00652447	0.0343935	-0.304839	-0.117041	0.188835	0.0189168	0.0633916
0.255	-0.0860501	0.350058	0.0721378	-0.0651643	-0.147578	0.0065294	0.00145332	-0.354605	-0.110887	0.172245	0.0189168	0.0799946
0.255833	-0.0850557	0.378218	0.0753452	-0.0658195	-0.145513	-0.0266456	-0.0148969	-0.387782	-0.127409	0.122474	0.0438023	0.0716931
0.256667	-0.0840329	0.404809	0.0783933	-0.0663331	-0.159449	-0.0100504	-0.0312482	-0.371189	-0.13666	0.122474	0.0686878	0.0633916
0.2575	-0.0830081	0.429753	0.0812364	-0.0667033	-0.165318	-0.0929954	0.00217234	-0.387776	-0.131321	0.122474	0.0852778	0.0550901
0.258333	-0.0820082	0.45299	0.0838305	-0.0669298	-0.159036	-0.0598105	0.00241186	-0.338002	-0.121562	0.122474	0.101868	0.0467886
0.259167	-0.0810596	0.474473	0.0861335	-0.067014	-0.151574	-0.0598054	0.0856013	-0.404359	-0.128855	0.155655	0.0686878	0.0633916
0.26	-0.0801882	0.494171	0.0881056	-0.0669584	-0.149261	-0.0432104	-0.0136994	-0.354586	-0.145649	0.172245	0.0355078	0.0799946
0.260833	-0.079419	0.512068	0.08971	-0.0667673	-0.155023	-0.0597953	-0.0134625	-0.337993	-0.142196	0.188835	0.0520978	0.0799946
0.261667	-0.0787755	0.528163	0.0909133	-0.0664463	-0.159596	-0.0432002	0.0199567	-0.321399	-0.130246	0.122474	0.0686878	0.0799946
0.2625	-0.0782799	0.542469	0.0916855	-0.0660023	-0.14524	-0.0597853	0.0202006	-0.304806	-0.121864	0.122474	0.0520978	0.0799946
0.263333	-0.0779522	0.555009	0.0920012	-0.0654439	-0.133859	-0.0100103	-0.0127428	-0.371163	-0.137624	0.155655	0.0355078	0.0799946
0.264167	-0.0778105	0.565822	0.0918392	-0.0647805	-0.127714	-0.0597751	-0.0125038	-0.38775	-0.155361	0.122474	0.0355078	0.0716931
0.265	-0.0778702	0.574956	0.0911832	-0.0640232	-0.131334	-0.0265901	-0.0786259	-0.321386	-0.151217	0.188835	0.0355078	0.0633916
0.265833	-0.0781442	0.58247	0.0900218	-0.0631841	-0.143887	-0.0265852	-0.0120238	-0.371153	-0.143939	0.105884	0.0520978	0.0633916
0.266667	-0.0786422	0.588431	0.0883489	-0.0622761	-0.124509	0.00659985	-0.0283785	-0.32138	-0.142505	0.122474	0.0686878	0.0633916
0.2675	-0.0802731	0.59478	0.0850841	-0.0610439	-0.117741	0.0232518	-0.0115512	-0.321377	-0.156646	0.0727043	0.0686878	0.0633916
0.268333	-0.0821186	0.599692	0.0813352	-0.0597764	-0.10963	-0.00987774	-0.0444937	-0.321373	-0.173673	0.105884	0.0686878	0.0633916
0.269167	-0.0841599	0.603216	0.0771355	-0.0584949	-0.121571	-0.0264677	-0.0442528	-0.33796	-0.161615	0.139064	0.0852778	0.0467881
0.27	-0.0863751	0.605408	0.0725234	-0.0572213	-0.12299	-0.00987774	-0.0108335	-0.387727	-0.15938	0.0892943	0.101868	0.0301846
0.270833	-0.0887398	0.606332	0.0675416	-0.0559772	-0.113681	-0.0430577	-0.0271886	-0.387724	-0.165884	0.105884	0.0935728	0.0384866
0.271667	-0.0912271	0.606054	0.0622369	-0.0547847	-0.102376	-0.0430577	-0.0435356	-0.37113	-0.192568	0.188835	0.0852778	0.0467886
0.2725	-0.0938085	0.604649	0.0566594	-0.0536652	-0.0981085	-0.0264677	-0.0267075	-0.420898	-0.187191	0.205425	0.0603928	0.0384866
0.273333	-0.0964533	0.602193	0.0508624	-0.0526397	-0.105888	-0.0264676	-0.0596494	-0.371124	-0.173556	0.205425	0.0355078	0.0301846
0.274167	-0.09913	0.598768	0.0449016	-0.0517285	-0.113107	-0.00987764	-0.0262362	-0.387711	-0.176903	0.205425	0.0355078	0.0301846
0.275	-0.101806	0.594457	0.0388344	-0.0509508	-0.104996	0.00671236	-0.0259959	-0.387707	-0.184444	0.222015	0.0355078	0.0301846
0.275833	-0.104447	0.589347	0.0327195	-0.0503245	-0.0973305	-0.0430576	-0.0423481	-0.404294	-0.205072	0.155655	0.0355078	0.0384866
0.276667	-0.107021	0.583528	0.0266164	-0.0498662	-0.105359	-0.0928276	-0.075288	-0.23839	-0.197133	0.188835	0.0355078	0.0467886
0.2775	-0.109493	0.577091	0.0205844	-0.0495908	-0.116537	-0.0596476	-0.0252827	-0.304748	-0.193479	0.188835	0.0438028	0.0384866
0.278333	-0.11183	0.570126	0.0146824	-0.0495113	-0.126665	-0.0430576	-0.0582252	-0.354514	-0.198026	0.155655	0.0520978	0.0301846
0.279167	-0.114001	0.562726	0.00896792	-0.0496389	-0.110359	-0.0762375	-0.00821668	-0.354511	-0.209848	0.205425	0.0603928	0.0467881
0.28	-0.115975	0.554982	0.00349684	-0.0499823	-0.0975891	-0.0928275	-0.0411603	-0.404278	-0.22679	0.188835	0.0686878	0.0633916
0.280833	-0.117722	0.546987	-0.0016774	-0.0505481	-0.101174	-0.0430575	-0.0906906	-0.354505	-0.216756	0.139064	0.0603928	0.0550901
0.281667	-0.119215	0.538829	-0.00650426	-0.0513406	-0.114713	-0.0264675	-0.0406833	-0.304731	-0.223807	0.155655	0.0520978	0.0467886
0.2825	-0.120429	0.530597	-0.0109367	-0.0523614	-0.117695	-0.0264675	-0.0570385	-0.288138	-0.231391	0.139064	0.0686878	0.0467886
0.283333	-0.12134	0.522377	-0.0149315	-0.0536096	-0.109681	-0.0264675	-0.0402138	-0.371085	-0.251291	0.122474	0.0852778	0.0467886
0.284167	-0.121159	0.513915	-0.0175458	-0.0556136	-0.100392	-0.0430575	-0.00679583	-0.404262	-0.249937	0.122474	0.0686878	0.0550901
0.285	-0.120656	0.505637	-0.0196705	-0.0578243	-0.105417	-0.0264675	-0.0563252	-0.420849	-0.239884	0.0892943	0.0520978	0.0633916
0.285833	-0.119834	0.497627	-0.021296	-0.0602215	-0.117631	-0.0928243	0.0102727	-0.404255	-0.240902	0.122474	0.0355073	0.0467881
0.286667	-0.118697	0.489964	-0.0224175	-0.062783	-0.121689	-0.0596393	-0.0226763	-0.354482	-0.246168	0.139064	0.0189168	0.0301846
0.2875	-0.117254	0.482723	-0.0230351	-0.0654847	-0.115096	-0.0762243	-0.0722072	-0.354479	-0.269015	0.122474	0.0355073	0.0384866
0.288333	-0.115516	0.475972	-0.0231536	-0.0683007	-0.109895	-0.0762193	-0.0553807	-0.387655	-0.268957	0.122474	0.0520978	0.0467886
0.289167	-0.113495	0.469775	-0.0227825	-0.0712037	-0.115597	-0.0762142	0.0609869	-0.238341	-0.265584	0.139064	0.0769828	0.0301851
0.29	-0.111206	0.46419	-0.0219355	-0.0741652	-0.132117	-0.0596193	0.0114533	-0.321289	-0.274836	0.139064	0.101868	0.0135816
0.290833	-0.108667	0.459268	-0.0206308	-0.077156	-0.128367	-0.0927941	0.0116873	-0.371056	-0.293225	0.172245	0.0852778	0.0218831
0.291667	-0.105897	0.455052	-0.0188907	-0.0801464	-0.116969	-0.0761992	0.0285136	-0.354462	-0.29762	0.205425	0.0686878	0.0301846
0.2925	-0.102915	0.451581	-0.0167409	-0.0831065	-0.109869	-0.0430142	0.0619321	-0.271508	-0.283667	0.188835	0.0520978	0.0384866
0.293333	-0.0997443	0.448883	-0.0142111	-0.0860066	-0.121975	-0.043009	0.0123982	-0.254915	-0.269518	0.172245	0.0355078	0.0467886
0.294167	-0.0964064	0.446983	-0.0113336	-0.0888175	-0.134301	-0.0264141	-0.00395809	-0.354453	-0.278937	0.155655	0.0603928	0.0467886
0.295	-0.092925	0.445893	-0.00814402	-0.0915106	-0.140029	-0.0595891	0.0128702	-0.387629	-0.298117	0.122474	0.0852778	0.0467886
0.295833	-0.0893238	0.445623	-0.00468007	-0.0940589	-0.133581	-0.0927639	0.0131061	-0.321266	-0.30164	0.155655	0.0769828	0.0550901
0.296667	-0.0856268	0.446173	-0.000981687	-0.0964364	-0.130005	-0.076169	-0.0198391	-0.354443	-0.289711	0.122474	0.0686878	0.0633916
0.2975	-0.0818576	0.447533	0.00290954	-0.098619	-0.136989	-0.0927539	-0.0361934	-0.30467	-0.286153	0.172245	0.0769828	0.0467881
0.298333	-0.0780399	0.449689	0.00695076	-0.100585	-0.151007	-0.109339	-0.0525501	-0.321256	-0.2935	0.105884	0.0852778	0.0301846
0.299167	-0.0741964	0.45262	0.0110983	-0.102314	-0.156549	-0.0761539	-0.00254358	-0.321253	-0.300123	0.105884	0.0852778	0.0218831
0.3	-0.0703491	0.456293	0.0153079	-0.103789	-0.147875	-0.0595589	0.0142819	-0.33784	-0.292784	0.139064	0.0852778	0.0135816
0.300833	-0.0672049	0.460141	0.0191011	-0.104513	-0.147857	0.00687882	-0.00207036	-0.404197	-0.274127	0.0892943	0.0935728	0.0384866
0.301667	-0.0640822	0.464662	0.0228792	-0.104968	-0.154573	-0.00967636	-0.00183742	-0.304653	-0.269174	0.105884	0.101868	0.0633916
0.3025	-0.0609846	0.469817	0.0266082	-0.105156	-0.178735	-0.00967636	-0.00160217	-0.37101	-0.278997	0.0892943	0.0603923	0.0550901
0.303333	-0.0579144	0.475561	0.0302549	-0.105081	-0.174103	-0.0428564	-0.034548	-0.288057	-0.281844	0.105884	0.0189168	0.0467886
0.304167	-0.0548726	0.481842	0.0337874	-0.104751	-0.160536	-0.0594464	0.0154604	-0.221693	-0.271653	0.122474	0.0189168	0.0467886
0.305	-0.0518593	0.488603	0.0371748	-0.104176	-0.163697	-0.0262664	-0.0174833	-0.288051	-0.256552	0.105884	0.0189168	0.0467886
0.305833	-0.0488736	0.495782	0.0403877	-0.103369	-0.17053	-0.0262663	-0.0172484	-0.254866	-0.256747	0.0892943	0.0106218	0.0550901
0.306667	-0.0459139	0.503308	0.0433985	-0.102345	-0.187296	-0.0594463	-0.0170159	-0.288044	-0.280147	0.105884	0.00232679	0.0633916
0.3075	-0.0429776	0.511108	0.0461812	-0.101122	-0.186126	0.00691374	-0.000190162	-0.20509	-0.293989	0.122474	-0.00596821	0.0633916
0.308333	-0.0400618	0.519105	0.0487121	-0.0997195	-0.181515	-0.0428563	-0.0497265	-0.271447	-0.277336	0.0892943	-0.0142632	0.0633916
0.309167	-0.0371628	0.527214	0.0509694	-0.0981602	-0.183333	-0.0594463	-0.0494919	-0.254853	-0.26656	0.122474	0.0189173	0.0633916
0.31	-0.034277	0.53535	0.0529338	-0.0964676	-0.191285	-0.0428563	-0.0492574	-0.25485	-0.270831	0.0892943	0.0520978	0.0633916
0.310833	-0.0314004	0.543423	0.0545882	-0.094667	-0.204009	-0.0428563	-0.0490206	-0.337798	-0.292078	0.105884	0.0272123	0.0467881
0.311667	-0.0285288	0.551339	0.0559182	-0.0927853	-0.209845	-0.0262662	-0.0487886	-0.254844	-0.289516	0.122474	0.00232679	0.0301846
0.3125	-0.0256585	0.559005	0.0569119	-0.0908502	-0.206419	-0.0428562	-0.0153744	-0.321201	-0.28023	0.122474	0.0106218	0.0384866
0.313333	-0.0227858	0.566324	0.0575601	-0.0888905	-0.21283	0.00691384	-0.0483202	-0.221657	-0.266115	0.0727043	0.0189168	0.0467886
0.314167	-0.0199072	0.573198	0.0578561	-0.0869355	-0.219299	-0.0594462	-0.0480861	-0.254834	-0.272853	0.139064	0.0438023	0.0467886
0.315	-0.0170202	0.57953	0.0577962	-0.0850148	-0.237996	-0.0262662	0.00191658	-0.337782	-0.292357	0.139064	0.0686878	0.0467886
0.315833	-0.0141223	0.585222	0.0573792	-0.0831583	-0.235572	-0.0594462	0.00215287	-0.337778	-0.285224	0.155655	0.0769828	0.0550901
0.316667	-0.0112123	0.590178	0.0566068	-0.0813954	-0.22692	-0.00967616	-0.0805643	-0.321185	-0.281185	0.122474	0.0852778	0.0633916
0.3175	-0.00766687	0.596202	0.0555958	-0.0798878	-0.227787	-0.0428562	0.0192105	-0.321182	-0.278333	0.0892943	0.0603928	0.0633916
0.318333	-0.00412221	0.601267	0.0542379	-0.0785272	-0.232712	-0.0594461	-0.0137391	-0.287999	-0.296775	0.0892943	0.0355078	0.0633916
0.319167	-0.000592625	0.605242	0.0525403	-0.0773384	-0.252977	-0.026263	0.00308783	-0.287995	-0.313008	0.155655	0.00232729	0.0633916
0.32	0.00290699	0.608004	0.0505128	-0.0763448	-0.255949	-0.0262581	-0.013272	-0.321172	-0.309265	0.205425	-0.0308532	0.0633916
0.320833	0.00636136	0.609434	0.0481676	-0.0755686	-0.253633	-0.0428431	0.0201448	-0.254808	-0.303618	0.188835	-0.0225582	0.0716931
0.321667	0.00975504	0.609422	0.0455194	-0.0750306	-0.258265	-0.042838	-0.0293928	-0.287986	-0.306056	0.155655	-0.0142632	0.0799946
0.3225	0.0130726	0.607865	0.0425851	-0.0747499	-0.268242	0.00693709	-0.0457495	-0.287982	-0.322589	0.172245	0.0189173	0.0882966
0.323333	0.0162986	0.604674	0.0393842	-0.0747439	-0.278937	-0.00964788	-0.0289263	-0.271388	-0.331846	0.139064	0.0520978	0.0965986
0.324167	0.0194185	0.599766	0.035938	-0.0750279	-0.278824	-0.0925928	-0.0121008	-0.205025	-0.323279	0.122474	0.0438028	0.0799951
0.325	0.0224178	0.593077	0.0322698	-0.0756152	-0.265497	-0.0594078	-0.0450524	-0.188432	-0.317236	0.0892943	0.0355078	0.0633916
0.325833	0.0252832	0.584551	0.0284048	-0.0765168	-0.259238	-0.0925829	0.0215439	-0.287969	-0.321965	0.122474	0.0355078	0.0550901
0.326667	0.0280022	0.574149	0.0243699	-0.0777415	-0.269282	-0.0925779	-0.0611765	-0.287966	-0.338093	0.0892943	0.0355078	0.0467886
0.3275	0.0305637	0.561848	0.0201935	-0.0792956	-0.285858	-0.0428027	0.0883696	-0.304553	-0.334369	0.105884	0.0106223	0.0550901
0.328333	0.0329577	0.54764	0.0159051	-0.0811829	-0.28766	-0.0593878	0.0886047	-0.254779	-0.328017	0.105884	-0.0142632	0.0633916
0.329167	0.035176	0.531533	0.0115354	-0.0834048	-0.276333	-0.00961276	0.0390673	-0.271365	-0.320146	0.122474	0.0106223	0.0716931
0.33	0.0372119	0.513554	0.00711617	-0.0859601	-0.273452	0.00698228	0.0227053	-0.254772	-0.329012	0.172245	0.0355078	0.0799946
0.330833	0.0390608	0.493745	0.00267954	-0.0888449	-0.280387	0.00698731	0.0229378	-0.221589	-0.356055	0.139064	0.0520978	0.0716931
0.331667	0.0407197	0.472166	-0.00174174	-0.092053	-0.286124	-0.0427777	0.0231725	-0.238176	-0.348398	0.122474	0.0686878	0.0633916
0.3325	0.0421881	0.448897	-0.00611471	-0.0955755	-0.281136	-0.0427726	-0.00977848	-0.287943	-0.343932	0.122474	0.0355073	0.0633916
0.333333	0.0434673	0.424033	-0.0104064	-0.0994008	-0.265652	-0.109128	0.0236371	-0.254759	-0.336884	0.139064	0.00232679	0.0633916
0.334167	0.0439498	0.39362	-0.014817	-0.103684	-0.257707	-0.0923449	-0.042494	-0.304527	-0.352241	0.139064	0.00232679	0.0550901
0.335	0.044266	0.361935	-0.0190772	-0.108237	-0.261975	-0.0923178	-0.0256696	-0.254753	-0.364085	0.139064	0.00232679	0.0467886
0.335833	0.0444369	0.329208	-0.0231506	-0.113037	-0.267439	-0.0591378	-0.0254376	-0.221569	-0.353475	0.188835	0.0106218	0.0467886
0.336667	0.0444857	0.295681	-0.0270018	-0.118062	-0.266033	-0.0425478	0.00797534	-0.287927	-0.348275	0.172245	0.0189168	0.0467886
0.3375	0.044437	0.261608	-0.0305967	-0.123284	-0.259822	-0.0259578	-0.0249738	-0.304514	-0.350823	0.188835	0.0106218	0.0467886
0.338333	0.0443168	0.22725	-0.0339028	-0.128677	-0.243669	-0.0923178	-0.0247397	-0.25474	-0.365566	0.139064	0.00232679	0.0467886
0.339167	0.0441522	0.192872	-0.0368897	-0.134211	-0.247152	-0.0591378	-0.041098	-0.287917	-0.367995	0.155655	0.0189173	0.0550901
0.34	0.043971	0.158742	-0.0395292	-0.139856	-0.270798	-0.0923177	-0.024281	-0.204963	-0.355362	0.155655	0.0355078	0.0633916
0.340833	0.0438018	0.125128	-0.0417956	-0.145582	-0.277913	-0.0591377	-0.00745717	-0.23814	-0.349805	0.172245	0.0272123	0.0716931
0.341667	0.0436731	0.0922938	-0.0436659	-0.151356	-0.263104	-0.0923177	-0.0238157	-0.254727	-0.348853	0.155655	0.0189168	0.0799946
0.3425	0.0436135	0.0604994	-0.04512	-0.157147	-0.253817	-0.0923177	-0.0235843	-0.271313	-0.363834	0.139064	0.0272123	0.0799946
0.343333	0.043651	0.0299951	-0.046141	-0.162922	-0.258311	-0.0923177	-0.0233553	-0.25472	-0.357844	0.139064	0.0355078	0.0799946
0.344167	0.0438131	0.00102083	-0.0467156	-0.168649	-0.278356	-0.0923177	-0.0397118	-0.221537	-0.331787	0.105884	0.0355078	0.0882966
0.345	0.044126	-0.0261968	-0.0468336	-0.174296	-0.276924	-0.125499	-0.00630066	-0.254714	-0.332783	0.188835	0.0355078	0.0965986
0.345833	0.044615	-0.0514466	-0.0464887	-0.179832	-0.269946	-0.125499	-0.0060673	-0.22153	-0.33876	0.172245	0.0272123	0.0882966
0.346667	0.0453034	-0.0745352	-0.0456784	-0.185226	-0.256967	-0.0757276	-0.0556063	-0.238117	-0.347027	0.122474	0.0189168	0.0799946
0.3475	0.046213	-0.0952892	-0.0444038	-0.190448	-0.257864	-0.0757276	-0.0885577	-0.221524	-0.331037	0.139064	0.0189168	0.0799946
0.348333	0.0473632	-0.113557	-0.04267	-0.195472	-0.270332	-0.108908	-0.0551469	-0.271291	-0.320013	0.139064	0.0189168	0.0799946
0.349167	0.0487713	-0.129209	-0.0404859	-0.200269	-0.276399	-0.0923176	-0.00514616	-0.221517	-0.327347	0.172245	-0.00596821	0.0882966
0.35	0.0504517	-0.142144	-0.0378644	-0.204816	-0.27055	-0.0591376	0.0116755	-0.238104	-0.33161	0.155655	-0.0308532	0.0965986
0.350833	0.0528293	-0.146366	-0.0342947	-0.208938	-0.267107	-0.108908	-0.0212726	-0.204921	-0.325558	0.139064	-0.0308532	0.1049
0.351667	0.0554904	-0.147866	-0.0303351	-0.212769	-0.271933	-0.0425475	-0.0376321	-0.221508	-0.304701	0.139064	-0.0308532	0.113202
0.3525	0.0584321	-0.146746	-0.0260208	-0.216294	-0.288238	-0.0591375	-0.053994	-0.254685	-0.29953	0.139064	0.00232729	0.0882966
0.353333	0.0616485	-0.143132	-0.0213898	-0.2195	-0.299464	-0.0757275	0.0291873	-0.271271	-0.298388	0.188835	0.0355078	0.0633916
0.354167	0.0651313	-0.137173	-0.0164834	-0.222377	-0.295516	-0.0923175	-0.0203511	-0.254678	-0.299736	0.188835	0.0355078	0.0882966
0.355	0.0688691	-0.129039	-0.0113447	-0.224916	-0.291007	-0.125498	-0.0201255	-0.254675	-0.290489	0.188835	0.0355078	0.113202
0.355833	0.072848	-0.118916	-0.00601936	-0.227112	-0.293479	-0.125498	-0.0033054	-0.204901	-0.264504	0.188835	0.0520978	0.0882966
0.356667	0.0770516	-0.107008	-0.000554128	-0.22896	-0.308245	-0.125498	0.0135156	-0.155128	-0.255348	0.172245	0.0686878	0.0633916
0.3575	0.0814611	-0.0935298	0.0050029	-0.230461	-0.317891	-0.108907	0.0303379	-0.204895	-0.25162	0.188835	0.0686878	0.0716931
0.358333	0.0860555	-0.0787079	0.010603	-0.231615	-0.312251	-0.0591374	-0.00261097	-0.321023	-0.244797	0.172245	0.0686878	0.0799946
0.359167	0.0908118	-0.0627762	0.0161972	-0.232427	-0.305916	-0.0757274	-0.0189758	-0.28784	-0.224502	0.205425	0.0520978	0.0716931
0.36	0.0957051	-0.0459739	0.0217367	-0.232903	-0.30745	-0.0923174	-0.0519238	-0.287836	-0.205265	0.172245	0.0355078	0.0633916
0.360833	0.100709	-0.028542	0.0271735	-0.233051	-0.317601	-0.108907	0.0478469	-0.304423	-0.200308	0.155655	0.0106223	0.0550901
0.361667	0.105796	-0.0107212	0.0324605	-0.232883	-0.323421	-0.108907	0.0480764	-0.30442	-0.205052	0.122474	-0.0142632	0.0467886
0.3625	0.110936	0.00725134	0.0375524	-0.23241	-0.318407	-0.0093674	0.114664	-0.204876	-0.195776	0.122474	-0.0142632	0.0467886
0.363333	0.116101	0.0251443	0.0424056	-0.231649	-0.311998	-0.0425474	0.0485353	-0.171692	-0.182949	0.105884	-0.0142632	0.0467886
0.364167	0.121259	0.042735	0.046979	-0.230614	-0.310202	-0.0093673	0.0487646	-0.238049	-0.165892	0.105884	0.00232679	0.0633916
0.365	0.12638	0.0598121	0.0512341	-0.229326	-0.324694	-0.0259573	0.0324061	-0.204866	-0.165745	0.105884	0.0189168	0.0799946
0.365833	0.131432	0.0761776	0.0551357	-0.227803	-0.341379	-0.0591373	0.0492252	-0.254633	-0.170161	0.122474	0.0438023	0.0716931
0.366667	0.136385	0.091649	0.0586518	-0.226066	-0.334851	-0.0259573	0.0328597	-0.254629	-0.154138	0.155655	0.0686878	0.0633916
0.3675	0.141324	0.0991742	0.0610247	-0.223904	-0.330698	0.0072227	0.0165033	-0.287807	-0.142972	0.105884	0.0686878	0.0633916
0.368333	0.146102	0.105643	0.0629752	-0.221577	-0.324365	-0.0259573	0.0499122	-0.188263	-0.129792	0.155655	0.0686878	0.0633916
0.369167	0.150689	0.111077	0.0644988	-0.219115	-0.339423	-0.0425473	0.000365456	-0.17167	-0.13795	0.122474	0.0852778	0.0716931
0.37	0.155054	0.115514	0.0655947	-0.216546	-0.350393	-0.00936619	-0.0159935	-0.138485	-0.146318	0.139064	0.101868	0.0799946
0.370833	0.15917	0.11901	0.066266	-0.213901	-0.343763	-0.025951	-0.0323571	-0.138482	-0.134361	0.122474	0.0438023	0.0799946
0.371667	0.163009	0.121635	0.0665193	-0.211209	-0.336827	-0.00935593	-0.032124	-0.15507	-0.12071	0.139064	-0.0142632	0.0799946
0.3725	0.166547	0.123471	0.0663649	-0.208498	-0.337345	-0.00935099	0.0178733	-0.171657	-0.116535	0.172245	-0.00596821	0.0799946
0.373333	0.169761	0.124613	0.0658161	-0.205796	-0.347851	-0.00934586	0.00150842	-0.155063	-0.132183	0.139064	0.00232679	0.0799946
0.374167	0.172632	0.125165	0.0648896	-0.203132	-0.354131	-0.0259309	0.0183278	-0.138469	-0.138246	0.139064	-0.00596821	0.0799946
0.375	0.175142	0.125239	0.0636047	-0.200529	-0.348753	-0.0756959	-0.0478004	-0.171647	-0.131586	0.205425	-0.0142632	0.0799946
0.375833	0.177277	0.12495	0.0619834	-0.198014	-0.339894	-0.00933077	-0.0309845	-0.188234	-0.122325	0.0892943	-0.00596821	0.0882966
0.376667	0.179026	0.12442	0.06005	-0.195607	-0.336621	-0.0590958	-0.0307563	-0.15505	-0.123764	0.105884	0.00232679	0.0965986
0.3775	0.180381	0.12377	0.0578307	-0.19333	-0.340317	-0.0590907	-0.0637083	-0.155047	-0.145403	0.105884	0.0189173	0.0965986
0.378333	0.181338	0.123122	0.0553535	-0.1912	-0.350752	-0.0922658	-0.0468903	-0.138453	-0.14578	0.155655	0.0355078	0.0965986
0.379167	0.181895	0.122592	0.052648	-0.189233	-0.339274	-0.0922607	0.0362885	-0.155041	-0.13591	0.122474	0.0189173	0.0965986
0.38	0.182055	0.122294	0.0497446	-0.187442	-0.319137	-0.0756656	-0.0464347	-0.105266	-0.134078	0.139064	0.00232679	0.0965986
0.380833	0.181823	0.122335	0.0466747	-0.185837	-0.319918	-0.0424807	-0.0462069	-0.188214	-0.142622	0.105884	0.0438023	0.0965986
0.381667	0.18121	0.122812	0.0434699	-0.184426	-0.325611	-0.0258855	-0.0127993	-0.188211	-0.166066	0.122474	0.0852778	0.0965986
0.3825	0.180227	0.123812	0.0401622	-0.183213	-0.333925	-0.0258806	-0.029164	-0.138437	-0.154201	0.139064	0.0769828	0.0882966
0.383333	0.178892	0.125411	0.0367833	-0.1822	-0.321682	-0.0258755	-0.0455265	-0.171614	-0.152959	0.155655	0.0686878	0.0799946
0.384167	0.176319	0.135137	0.0341216	-0.18214	-0.309599	-0.0756405	-0.0287069	-0.13843	-0.146412	0.105884	0.0438023	0.0882966
0.385	0.173453	0.145413	0.0314343	-0.182259	-0.312498	-0.0424555	-0.0450695	-0.171608	-0.158961	0.122474	0.0189168	0.0965986
0.385833	0.170338	0.156112	0.0287349	-0.182532	-0.317494	-0.0424504	-0.0946123	-0.171605	-0.176587	0.139064	0.0603923	0.0965986
0.386667	0.167021	0.167096	0.0260365	-0.182932	-0.314978	0.00732465	-0.0612028	-0.155011	-0.166764	0.139064	0.101868	0.0965986
0.3875	0.163551	0.17822	0.0233511	-0.183432	-0.300838	-0.0258504	0.0219707	-0.188188	-0.165199	0.188835	0.0935728	0.0882966
0.388333	0.159977	0.189329	0.0206904	-0.184002	-0.29017	-0.00925539	-0.060751	-0.254545	-0.168848	0.139064	0.0852778	0.0799946
0.389167	0.156349	0.200263	0.0180654	-0.184609	-0.286859	0.00733964	-0.0439341	-0.105231	-0.183635	0.188835	0.0603928	0.0799946
0.39	0.152718	0.210861	0.0154864	-0.185221	-0.286137	-0.00924532	-0.010525	-0.171588	-0.19556	0.139064	0.0355078	0.0799946
0.390833	0.149134	0.220961	0.0129636	-0.185804	-0.284159	-0.0424202	0.0394705	-0.138404	-0.18769	0.139064	0.00232729	0.0882966
0.391667	0.145645	0.2304	0.0105066	-0.186327	-0.271698	-0.0258252	-0.026666	-0.237942	-0.192129	0.155655	-0.0308532	0.0965986
0.3925	0.142298	0.239024	0.00812455	-0.186756	-0.251101	-0.0258201	-0.0596171	-0.221349	-0.194064	0.155655	-0.0225582	0.0882966
0.393333	0.139136	0.246683	0.0058267	-0.187058	-0.242626	-0.0589951	0.0235604	-0.221345	-0.216228	0.122474	-0.0142632	0.0799946
0.394167	0.136202	0.253235	0.00362195	-0.187203	-0.238701	-0.0589901	0.00719584	-0.188162	-0.224181	0.188835	0.0189173	0.0716931
0.395	0.133533	0.258551	0.00151919	-0.187162	-0.233687	-0.0258051	0.0240132	-0.171569	-0.217321	0.222015	0.0520978	0.0633916
0.395833	0.131164	0.262515	-0.00047268	-0.186906	-0.220954	-0.00921	-0.0255315	-0.188156	-0.221427	0.155655	0.0272123	0.0633916
0.396667	0.129125	0.265026	-0.00234469	-0.18641	-0.197199	-0.042385	-0.0253075	-0.154972	-0.229819	0.139064	0.00232679	0.0633916
0.3975	0.127442	0.265999	-0.00408771	-0.185652	-0.188613	-0.00919993	0.0412819	-0.204739	-0.248664	0.155655	0.00232679	0.0550901
0.398333	0.126134	0.265369	-0.00569239	-0.184612	-0.191033	-0.025785	0.0249202	-0.138375	-0.242975	0.139064	0.00232679	0.0467886
0.399167	0.125217	0.263091	-0.00714915	-0.183273	-0.186756	-0.02578	0.00855291	-0.171553	-0.238738	0.122474	0.0106218	0.0384866
0.4	0.1247	0.259143	-0.00844808	-0.181623	-0.175864	-0.108719	0.00877657	-0.154959	-0.237406	0.139064	0.0189168	0.0301846
0.400833	0.126208	0.245018	-0.0104711	-0.178933	-0.161095	-0.0589484	0.00900239	-0.204726	-0.248251	0.139064	-0.00596821	0.0218831
0.401667	0.128084	0.229424	-0.0122969	-0.175933	-0.153134	-0.0921248	-0.00736187	-0.171543	-0.2603	0.172245	-0.0308532	0.0135816
0.4025	0.130287	0.212586	-0.0138959	-0.172637	-0.154754	-0.0921198	-0.0403117	-0.20472	-0.251274	0.205425	-0.0142632	0.0218831
0.403333	0.132769	0.194749	-0.0152385	-0.169062	-0.153045	-0.0755248	-0.0234984	-0.121765	-0.238894	0.205425	0.00232679	0.0301846
0.404167	0.135479	0.176172	-0.016296	-0.165228	-0.138269	-0.0921098	-0.0398628	-0.121762	-0.250043	0.188835	-0.0225582	0.0218831
0.405	0.138362	0.157127	-0.0170404	-0.16116	-0.128063	-0.0755147	-0.00645967	-0.17153	-0.255988	0.188835	-0.0474432	0.0135816
0.405833	0.14136	0.137894	-0.0174452	-0.156883	-0.117283	-0.0257397	-0.0228243	-0.188117	-0.262418	0.139064	-0.0308532	0.0135816
0.406667	0.144414	0.118758	-0.0174855	-0.152428	-0.125283	-0.0920946	-0.0557768	-0.204703	-0.250282	0.205425	-0.0142632	0.0135816
0.4075	0.147463	0.100008	-0.0171385	-0.147824	-0.13343	-0.0754997	-0.0223693	-0.22129	-0.247807	0.155655	-0.0308532	0.0301851
0.408333	0.150444	0.0819293	-0.0163835	-0.143105	-0.122363	-0.0754946	-0.0387387	-0.138336	-0.254076	0.205425	-0.0474432	0.0467886
0.409167	0.153298	0.064802	-0.0152027	-0.138305	-0.109596	-0.0423096	-0.00533144	-0.171514	-0.264806	0.155655	-0.0142632	0.0301851
0.41	0.155962	0.0488981	-0.0135811	-0.133461	-0.104888	-0.0423045	-0.0548742	-0.0719695	-0.263127	0.188835	0.0189168	0.0135816
0.410833	0.15838	0.0344773	-0.011507	-0.128608	-0.114515	-0.0422994	-0.0214694	-0.221277	-0.240719	0.188835	0.0106218	0.0301851
0.411667	0.160494	0.0217838	-0.00897187	-0.123782	-0.123538	-0.0257045	0.0451164	-0.221274	-0.245969	0.188835	0.00232679	0.0467886
0.4125	0.162252	0.0110429	-0.00597125	-0.119021	-0.12271	-0.0256995	-0.0376143	-0.204681	-0.253895	0.139064	0.00232679	0.0384866
0.413333	0.163605	0.00245837	-0.00250434	-0.11436	-0.117037	-0.0256944	0.0123826	-0.154907	-0.266163	0.188835	0.00232679	0.0301846
0.414167	0.16451	-0.00379076	0.00142552	-0.109833	-0.110289	-0.0588693	0.0457881	-0.0885432	-0.257008	0.105884	-0.00596821	0.0218831
0.415	0.164926	-0.00755258	0.00581087	-0.105475	-0.118212	-0.0422743	0.0626026	-0.12172	-0.243157	0.155655	-0.0142632	0.0135816
0.415833	0.164823	-0.00870471	0.0106399	-0.101316	-0.132877	-0.0422693	-0.0367117	-0.188078	-0.252083	0.122474	-0.00596821	0.00528008
0.416667	0.164171	-0.00715636	0.0158966	-0.0973856	-0.130381	-0.0422643	-0.0199019	-0.154895	-0.260752	0.139064	0.00232679	-0.00302142
0.4175	0.161062	0.00627823	0.0227182	-0.0935464	-0.122949	-0.0256692	-0.0362654	-0.188071	-0.259601	0.155655	0.00232679	0.0135816
0.418333	0.157413	0.0222988	0.0298982	-0.0899865	-0.12304	-0.00907414	-0.00285899	-0.221248	-0.253046	0.0727043	0.00232679	0.0301846
0.419167	0.153259	0.0406998	0.0373832	-0.0867298	-0.132611	0.00752079	-0.0358171	-0.237835	-0.247644	0.122474	-0.0391482	0.0135816
0.42	0.148641	0.0612459	0.0451164	-0.0837964	-0.153026	-0.0256541	-0.0190031	-0.138291	-0.251741	0.105884	-0.0806232	-0.00302142
0.420833	0.143606	0.0836748	0.0530384	-0.0812025	-0.142437	-0.0256491	-0.0685492	-0.171468	-0.256191	0.105884	-0.0723282	0.0135816
0.421667	0.138204	0.1077	0.0610873	-0.07896	-0.140473	-0.0256441	-0.0351431	-0.071924	-0.246735	0.105884	-0.0640332	0.0301846
0.4225	0.132493	0.133016	0.0691999	-0.0770761	-0.134689	-0.025639	-0.0183315	-0.188052	-0.226766	0.122474	-0.0474432	0.0384866
0.423333	0.126533	0.159298	0.077312	-0.075553	-0.143994	-0.025634	-0.0181101	-0.221229	-0.21723	0.122474	-0.0308532	0.0467886
0.424167	0.120387	0.18621	0.0853589	-0.0743881	-0.158521	-0.042219	-0.051062	-0.188045	-0.23818	0.105884	-0.0142632	0.0467886
0.425	0.114121	0.213407	0.0932766	-0.0735732	-0.15937	-0.0588039	-0.0342485	-0.171452	-0.23643	0.105884	0.00232679	0.0467886
0.425833	0.107801	0.240538	0.101002	-0.0730949	-0.153548	-0.058799	-0.000847225	-0.221219	-0.215556	0.105884	0.00232679	0.0467886
0.426667	0.101497	0.267251	0.108473	-0.0729343	-0.154609	-0.0256139	-0.0338016	-0.204626	-0.202558	0.122474	0.00232679	0.0467886
0.4275	0.0952758	0.293198	0.115631	-0.0730672	-0.16209	-0.0421989	-0.0501705	-0.171442	-0.20747	0.122474	0.00232679	0.0384866
0.428333	0.0892057	0.318036	0.12242	-0.0734635	-0.173112	-0.00901385	-0.0665373	-0.088488	-0.212691	0.172245	0.00232679	0.0301846
0.429167	0.0833522	0.341435	0.128785	-0.0740881	-0.182546	-0.00900882	-0.0497242	-0.138255	-0.205213	0.188835	-0.0142632	0.0301846
0.43	0.077779	0.363079	0.134679	-0.0749006	-0.176408	-0.00900369	0.0666299	-0.154843	-0.193514	0.188835	-0.0308532	0.0301846
0.430833	0.0725463	0.382671	0.140058	-0.0758555	-0.179939	-0.0255887	0.0170842	-0.105068	-0.183322	0.222015	-0.0308532	0.0301846
0.431667	0.0677109	0.399935	0.14488	-0.0769024	-0.183059	-0.0255837	0.000714823	-0.171426	-0.194309	0.188835	-0.0308532	0.0301846
0.4325	0.0633249	0.414624	0.149114	-0.0779866	-0.198672	-0.0255787	-0.0156523	-0.0884719	-0.209941	0.188835	-0.00596821	0.0301846
0.433333	0.0594352	0.426514	0.15273	-0.079049	-0.211246	-0.0255735	0.0177504	-0.18801	-0.185505	0.155655	0.0189168	0.0301846
0.434167	0.0576205	0.427194	0.154265	-0.0817382	-0.205013	0.00761137	0.0677441	-0.171416	-0.188255	0.155655	-0.00596821	0.0218831
0.435	0.0563438	0.424912	0.155175	-0.0842443	-0.207947	-0.0089735	-0.0315743	-0.171413	-0.1913	0.172245	-0.0308532	0.0135816
0.435833	0.0556009	0.419722	0.155482	-0.0864621	-0.215744	0.0242125	-0.014764	-0.17141	-0.203631	0.172245	-0.0225582	0.0301851
0.436667	0.0553817	0.411708	0.155214	-0.0882851	-0.231931	-0.0255534	0.00205069	-0.171407	-0.202853	0.155655	-0.0142632	0.0467886
0.4375	0.0556702	0.400988	0.154402	-0.0896069	-0.232576	-0.0255484	0.0188631	-0.221173	-0.192545	0.155655	-0.0391482	0.0467886
0.438333	0.0564452	0.387703	0.153085	-0.0903221	-0.228147	-0.00895337	0.0190853	-0.1714	-0.19129	0.105884	-0.0640332	0.0467886
0.439167	0.0576798	0.372025	0.151305	-0.0903278	-0.225468	0.00764166	0.0358986	-0.154807	-0.192922	0.139064	-0.0557382	0.0384866
0.44	0.0593428	0.354149	0.149106	-0.0895245	-0.230497	0.0242377	0.0195297	-0.154804	-0.212096	0.139064	-0.0474432	0.0301846
0.440833	0.0613981	0.33429	0.146539	-0.0878177	-0.241178	-0.0255283	-0.0134305	-0.18798	-0.199136	0.105884	-0.0391482	0.0384866
0.441667	0.0638058	0.312685	0.143656	-0.0851188	-0.245667	-0.00893324	0.0365669	-0.221157	-0.192986	0.139064	-0.0308532	0.0467886
0.4425	0.0665225	0.289586	0.140508	-0.0813462	-0.240656	-0.0421082	0.0533766	-0.138203	-0.190875	0.0727043	-0.0225582	0.0550901
0.443333	0.0695017	0.265257	0.137153	-0.0764265	-0.229321	-0.0255132	0.0701907	-0.204561	-0.207882	0.188835	-0.0142632	0.0633916
0.444167	0.0726944	0.239975	0.133646	-0.0702954	-0.238739	-0.00891825	0.0372324	-0.154787	-0.205227	0.188835	0.00232679	0.0633916
0.445	0.0760498	0.214022	0.130042	-0.0628989	-0.244265	-0.0255032	0.0374518	-0.154784	-0.193577	0.155655	0.0189168	0.0633916
0.445833	0.0795155	0.187685	0.126398	-0.0541939	-0.249907	-0.0254981	0.0874434	-0.187961	-0.192904	0.188835	0.0106218	0.0716931
0.446667	0.0830386	0.161252	0.122767	-0.0441491	-0.237775	-0.0420832	0.0710749	-0.254318	-0.168673	0.172245	0.00232679	0.0799946
0.4475	0.0865657	0.135007	0.119203	-0.0327455	-0.235646	-0.0586681	0.0547086	-0.237724	-0.201423	0.155655	0.00232679	0.0633916
0.448333	0.090044	0.109231	0.115754	-0.0199775	-0.240681	0.00769701	0.0715177	-0.171361	-0.201669	0.105884	0.00232679	0.0467886
0.449167	0.0934215	0.0841931	0.112469	-0.0058526	-0.249675	-0.0254781	0.055149	-0.171358	-0.1623	0.105884	-0.0225582	0.0716936
0.45	0.0966478	0.0601537	0.10939	0.00960765	-0.251289	-0.00888292	0.0553724	-0.154765	-0.144665	0.139064	-0.0474432	0.0965986
0.450833	0.0989271	0.0425413	0.108129	0.0293736	-0.236883	-0.042058	-0.0107697	-0.13817	-0.189515	0.139064	-0.0391482	0.0882966
0.451667	0.100979	0.0262789	0.107117	0.0503273	-0.231502	-0.025463	-0.0271387	-0.204528	-0.176342	0.105884	-0.0308532	0.0799946
0.4525	0.102778	0.0114655	0.106351	0.0723414	-0.237586	-0.00886793	0.0228523	-0.138164	-0.138497	0.222015	-0.0308532	0.0716931
0.453333	0.104297	-0.00181751	0.105825	0.095277	-0.246924	-0.0420429	0.0396664	-0.171342	-0.148457	0.172245	-0.0308532	0.0633916
0.454167	0.105518	-0.0135067	0.105527	0.118985	-0.249786	-0.0254478	-0.0264782	-0.187928	-0.143355	0.188835	-0.00596821	0.0716931
0.455	0.106421	-0.0235568	0.105446	0.143306	-0.239568	0.0409182	-0.0760275	-0.154745	-0.135158	0.139064	0.0189168	0.0799946
0.455833	0.106993	-0.0319406	0.105564	0.168074	-0.23315	-0.0088478	0.00714536	-0.237692	-0.125684	0.205425	0.0272123	0.0799946
0.456667	0.107221	-0.0386486	0.105862	0.193119	-0.241033	0.00774723	0.0405491	-0.254279	-0.130154	0.205425	0.0355078	0.0799946
0.4575	0.107099	-0.0436887	0.106318	0.218264	-0.248093	-0.0586076	-0.0255936	-0.187915	-0.0957995	0.139064	-0.00596771	0.0633916
0.458333	0.106622	-0.0470854	0.10691	0.243331	-0.246413	-0.0917826	-0.0419632	-0.237682	-0.0954452	0.155655	-0.0474432	0.0467886
0.459167	0.10579	-0.0488795	0.107613	0.268142	-0.240421	-0.0917776	-0.0251506	-0.187909	-0.119877	0.155655	-0.0308532	0.0633916
0.46	0.104605	-0.0491266	0.1084	0.292519	-0.236204	-0.0420025	-0.00834036	-0.221086	-0.0999463	0.188835	-0.0142632	0.0799946
0.460833	0.103073	-0.0478968	0.109247	0.316287	-0.238815	-0.108358	-0.0247146	-0.121541	-0.0708921	0.205425	-0.00596821	0.0799946
0.461667	0.101205	-0.0452731	0.110127	0.339278	-0.243073	-0.0917626	-0.0244923	-0.138128	-0.0683427	0.155655	0.00232679	0.0799946
0.4625	0.0990115	-0.0413504	0.111014	0.361326	-0.236393	-0.0253974	-0.0408623	-0.154716	-0.0748744	0.105884	0.00232679	0.0799946
0.463333	0.0965095	-0.0362343	0.111884	0.382278	-0.220982	-0.0253924	0.00912768	-0.138122	-0.0579156	0.0892943	0.00232679	0.0799946
0.464167	0.0937172	-0.0300395	0.112713	0.401985	-0.208417	-0.0253874	-0.00724245	-0.138118	-0.041785	0.188835	-0.0225582	0.0799946
0.465	0.0906558	-0.0228884	0.11348	0.420315	-0.217052	0.0575687	0.0427461	-0.171296	-0.0353357	0.139064	-0.0474432	0.0799946
0.465833	0.0873491	-0.0149098	0.114165	0.437143	-0.224825	-0.0253773	-0.0399829	-0.171293	-0.0216298	0.139064	-0.0142632	0.0716931
0.466667	0.0838229	-0.00623715	0.114751	0.45236	-0.215004	-0.00878228	-0.0729433	-0.17129	-0.0165323	0.139064	0.0189168	0.0633916
0.4675	0.0800151	0.00185771	0.113605	0.462622	-0.199625	-0.0585473	-0.0395416	-0.237646	-0.0196829	0.139064	-0.0391482	0.0716931
0.468333	0.0760457	0.0104057	0.112369	0.471171	-0.190631	-0.00877232	0.0104457	-0.104922	-0.00192894	0.155655	-0.0972132	0.0799946
0.469167	0.0719477	0.0192919	0.11107	0.478014	-0.196293	-0.0751273	0.0106651	-0.18787	0.0128392	0.155655	-0.0806232	0.0799946
0.47	0.0677554	0.0284015	0.109737	0.483174	-0.199644	-0.0917122	-0.0222955	-0.204457	0.0113696	0.122474	-0.0640332	0.0799946
0.470833	0.0635038	0.037621	0.1084	0.486685	-0.19331	-0.0751171	0.0608747	-0.237633	-0.0126764	0.122474	-0.0308532	0.0716931
0.471667	0.0592285	0.0468395	0.107091	0.488597	-0.180449	-0.0585221	-0.00526712	-0.18786	0.00848689	0.205425	0.00232679	0.0633916
0.4725	0.0549652	0.0559492	0.105843	0.488974	-0.172233	-0.0253371	0.028132	-0.187857	0.0146455	0.139064	0.0106218	0.0550901
0.473333	0.0507494	0.0648472	0.10469	0.487888	-0.181179	-0.041922	0.044942	-0.187854	0.0178759	0.155655	0.0189168	0.0467886
0.474167	0.0466161	0.0734357	0.103666	0.485425	-0.194804	-0.041917	0.0617509	-0.22103	0.000729783	0.139064	0.0189168	0.0550901
0.475	0.0425993	0.0816234	0.102804	0.481679	-0.177995	-0.058502	0.0619698	-0.187847	0.000497742	0.139064	0.0189168	0.0633916
0.475833	0.0387319	0.0893263	0.102136	0.476753	-0.17519	-0.0750869	0.0787808	-0.221024	0.00804686	0.139064	0.00232679	0.0633916
0.476667	0.0350453	0.096468	0.101694	0.470758	-0.177955	-0.008722	0.0624073	-0.221021	0.0217819	0.188835	-0.0142632	0.0633916
0.4775	0.0315691	0.102981	0.101506	0.463809	-0.186057	-0.025307	0.0460359	-0.154658	0.0161686	0.172245	-0.0225582	0.0467881
0.478333	0.0283307	0.108807	0.101598	0.456027	-0.190908	0.00787806	0.0628444	-0.154654	-0.000115241	0.188835	-0.0308532	0.0301846
0.479167	0.025355	0.113898	0.101994	0.447535	-0.186493	-0.0252969	0.0298841	-0.221011	-0.00124738	0.188835	-0.0474432	0.0384866
0.48	0.0226645	0.118214	0.102714	0.438458	-0.179638	-0.0418818	0.0301025	-0.204418	0.0215876	0.205425	-0.0640332	0.0467886
0.480833	0.0202787	0.121729	0.103775	0.428923	-0.179465	-0.00869674	0.0800918	-0.221005	0.0238413	0.188835	-0.0474432	0.0467886
0.481667	0.0182141	0.124424	0.105188	0.419052	-0.183892	0.0244892	0.013949	-0.154641	0.00359498	0.122474	-0.0308532	0.0467886
0.4825	0.0164839	0.126293	0.106962	0.40897	-0.19779	0.00790322	0.047346	-0.254178	-0.0156372	0.155655	-0.0308532	0.0550901
0.483333	0.0150978	0.127342	0.1091	0.398793	-0.185732	-0.00868175	0.0641541	-0.237585	-0.012807	0.122474	-0.0308532	0.0633916
0.484167	0.0145505	0.124945	0.113119	0.391053	-0.180438	-0.0584466	0.0146011	-0.187812	-0.0155534	0.139064	-0.0474432	0.0633916
0.485	0.0143463	0.121817	0.11746	0.383385	-0.178842	-0.0252616	0.0148212	-0.138037	-0.0226044	0.122474	-0.0640332	0.0633916
0.485833	0.0144739	0.118049	0.122079	0.375837	-0.195119	-0.0584365	0.0316269	-0.171215	-0.0520321	0.155655	-0.0723282	0.0633916
0.486667	0.0149188	0.113742	0.126926	0.368455	-0.193126	-0.00866152	-0.00133534	-0.204392	-0.0646831	0.139064	-0.0806232	0.0633916
0.4875	0.0156633	0.109001	0.13195	0.361272	-0.182992	-0.0252465	0.0320624	-0.254159	-0.0595483	0.188835	-0.0806232	0.0550901
0.488333	0.0166867	0.103939	0.137096	0.354321	-0.18075	-0.0418315	-0.01749	-0.204385	-0.0470995	0.188835	-0.0806232	0.0467886
0.489167	0.0179656	0.0986713	0.142304	0.347625	-0.163752	-0.00864642	-0.000680324	-0.154612	-0.0544896	0.205425	-0.0806232	0.0467886
0.49	0.0194745	0.0933159	0.147516	0.341202	-0.177971	-0.0418214	-0.000465028	-0.171199	-0.0687971	0.155655	-0.0806232	0.0467886
0.490833	0.0211853	0.0879907	0.15267	0.335063	-0.189239	-0.00863646	-0.0168355	-0.138015	-0.0620483	0.188835	-0.0640332	0.0384866
0.491667	0.0230683	0.0828126	0.157704	0.329215	-0.170001	-0.0252214	-0.0332082	-0.121421	-0.0429948	0.139064	-0.0474432	0.0301846
0.4925	0.0250923	0.0778958	0.162556	0.323658	-0.142569	-0.0583964	-0.0329931	-0.121418	-0.0360273	0.139064	-0.0308532	0.0384866
0.493333	0.0272249	0.0733497	0.167165	0.318386	-0.15012	-0.0252113	0.016994	-0.154596	-0.0485926	0.139064	-0.0142632	0.0467886
0.494167	0.0294326	0.0692783	0.171472	0.313392	-0.173109	-0.0252062	0.00062112	-0.204363	-0.0656439	0.139064	-0.0142632	0.0384866
0.495	0.0316818	0.0657777	0.175419	0.308662	-0.156749	-0.0252012	-0.0655219	-0.154589	-0.0609905	0.139064	-0.0142632	0.0301846
0.495833	0.0339383	0.0629354	0.17895	0.304177	-0.127751	-0.0417863	-0.0487128	-0.204356	-0.059723	0.139064	-0.0308532	0.0218831
0.496667	0.0361685	0.0608288	0.182015	0.299918	-0.135592	-0.0583712	-0.0484981	-0.121402	-0.0598884	0.122474	-0.0474432	0.0135816
0.4975	0.038339	0.059524	0.184566	0.295862	-0.13161	-0.0251862	-0.0316892	-0.20435	-0.0795397	0.0892943	-0.0391482	0.00528008
0.498333	0.0404173	0.0590746	0.186559	0.291982	-0.122693	0.00799883	0.00170751	-0.154576	-0.0867629	0.105884	-0.0308532	-0.00302142
0.499167	0.0423724	0.0595211	0.187958	0.288252	-0.11453	-0.058356	0.00192197	-0.154573	-0.090919	0.139064	-0.0391482	0.00528008
0.5	0.0441744	0.0608897	0.188729	0.284644	-0.117314	-0.025171	-0.0310415	-0.15457	-0.0953891	0.155655	-0.0474432	0.0135816
0.500833	0.0454494	0.0689882	0.187686	0.28006	-0.089867	-0.0251661	-0.047415	-0.187747	-0.109898	0.172245	-0.0557382	0.0301851
0.501667	0.0465263	0.0778992	0.185997	0.275567	-0.0832503	-0.00857104	-0.0140187	-0.104792	-0.131787	0.155655	-0.0640332	0.0467886
0.5025	0.0473889	0.0874809	0.18367	0.271158	-0.0985937	-0.0583359	0.0359698	-0.17115	-0.129915	0.172245	-0.0640332	0.0301851
0.503333	0.0480234	0.09758	0.180725	0.266828	-0.0957985	-0.0417409	0.00300386	-0.204327	-0.118385	0.205425	-0.0640332	0.0135816
0.504167	0.0484183	0.108034	0.177184	0.262572	-0.0715243	-0.0749159	0.00322001	-0.187734	-0.122437	0.205425	-0.0723282	0.0301851
0.505	0.0485647	0.118672	0.173076	0.258385	-0.0573676	-0.0749109	-0.0297418	-0.17114	-0.134884	0.172245	-0.0806232	0.0467886
0.505833	0.0484562	0.129319	0.168435	0.254262	-0.0587092	-0.0749059	0.0534252	-0.137956	-0.153917	0.122474	-0.0972137	0.0384866
0.506667	0.0480889	0.139797	0.163301	0.2502	-0.0576722	-0.108081	0.070229	-0.137953	-0.153582	0.105884	-0.113804	0.0301846
0.5075	0.0474617	0.149928	0.157717	0.246195	-0.0420305	-0.0583058	0.0704448	-0.171131	-0.154334	0.105884	-0.0972137	0.0384866
0.508333	0.0465758	0.159537	0.151732	0.242245	-0.0280638	-0.124662	-0.0122904	-0.220897	-0.150981	0.105884	-0.0806232	0.0467886
0.509167	0.0454354	0.168451	0.145397	0.238348	-0.0211794	-0.124657	0.00451744	-0.187714	-0.171713	0.105884	-0.0640332	0.0550901
0.51	0.0440468	0.176507	0.138768	0.234503	-0.0106408	-0.0582907	0.00473088	-0.154531	-0.18696	0.139064	-0.0474432	0.0633916
0.510833	0.0424189	0.183549	0.131902	0.230709	-0.00440146	-0.0582857	0.0878996	-0.137937	-0.176131	0.105884	-0.0391482	0.0550901
0.511667	0.0405629	0.189436	0.12486	0.226967	-0.00737668	-0.0416906	0.054935	-0.254064	-0.172982	0.139064	-0.0308532	0.0467886
0.5125	0.0384924	0.194036	0.117703	0.223278	0.0086735	-0.0582755	0.0385594	-0.171111	-0.177573	0.139064	-0.0391482	0.0384866
0.513333	0.036223	0.197236	0.110494	0.219644	0.0219726	-0.0416806	0.0719536	-0.171108	-0.193281	0.122474	-0.0474432	0.0301846
0.514167	0.0337722	0.19894	0.103296	0.216066	0.0239363	-0.00849556	0.0389878	-0.237465	-0.184328	0.155655	-0.0806237	0.0384866
0.515	0.0311594	0.19907	0.0961717	0.212548	0.00623552	0.00809957	0.0557961	-0.187691	-0.17368	0.205425	-0.113804	0.0467886
0.515833	0.0284055	0.197571	0.0891845	0.209092	0.012783	0.0081045	0.056009	-0.204278	-0.167308	0.205425	-0.0889187	0.0467886
0.516667	0.0255331	0.194407	0.0823953	0.205703	0.0239621	-0.0416605	0.0562261	-0.171095	-0.171179	0.155655	-0.0640332	0.0467886
0.5175	0.0223921	0.180947	0.0762976	0.202358	0.0284519	-0.0416553	0.073031	-0.187682	-0.186821	0.188835	-0.0474432	0.0301851
0.518333	0.0191833	0.166	0.0705029	0.199087	0.0221572	0.0081197	0.0898337	-0.187678	-0.180177	0.155655	-0.0308532	0.0135816
0.519167	0.0159358	0.149786	0.0650565	0.195893	0.0128614	-0.0582353	0.0236896	-0.204265	-0.16671	0.155655	-0.0225582	0.0218831
0.52	0.0126793	0.13254	0.0600007	0.192782	0.014706	-0.0748202	0.0404922	-0.171082	-0.160876	0.188835	-0.0142632	0.0301846
0.520833	0.00944393	0.114514	0.0553744	0.189758	0.0232803	-0.0914053	-0.00906105	-0.121308	-0.170228	0.205425	-0.0142632	0.0384866
0.521667	0.00625934	0.0959714	0.0512132	0.186825	0.0329764	-0.0416302	0.00774348	-0.187665	-0.181857	0.205425	-0.0142632	0.0467886
0.5225	0.00315501	0.0771838	0.0475486	0.183989	0.028372	-0.107985	-0.00863207	-0.187662	-0.171209	0.172245	-0.00596821	0.0467886
0.523333	0.000159674	0.0584283	0.0444082	0.181252	0.0120058	-0.157751	0.0081723	-0.187659	-0.157574	0.188835	0.00232679	0.0467886
0.524167	-0.00269892	0.0399831	0.0418155	0.178617	0.0110094	-0.0747952	0.0415644	-0.187656	-0.164089	0.188835	-0.00596821	0.0467886
0.525	-0.0053943	0.0221243	0.0397895	0.176088	0.0324135	-0.07479	0.0251887	-0.121291	-0.173874	0.155655	-0.0142632	0.0467886
0.525833	-0.00790153	0.00512184	0.0383444	0.173665	0.0357399	-0.025015	0.0751738	-0.171059	-0.167607	0.139064	0.0106223	0.0467886
0.526667	-0.0101975	-0.0107634	0.0374901	0.17135	0.0199038	-0.02501	0.0753879	-0.121285	-0.152278	0.172245	0.0355078	0.0467886
0.5275	-0.0122611	-0.0252839	0.0372316	0.169141	0.0026172	-0.025005	0.0424209	-0.171053	-0.142625	0.139064	0.00232729	0.0384866
0.528333	-0.0140736	-0.0382081	0.0375692	0.167037	-0.0016079	-0.0747699	0.00945481	-0.220819	-0.148477	0.188835	-0.0308532	0.0301846
0.529167	-0.0156188	-0.0493243	0.0384986	0.165036	-0.00230809	-0.107945	-0.00692135	-0.253996	-0.157205	0.188835	-0.0308532	0.0384866
0.53	-0.0168828	-0.0584432	0.0400107	0.163133	-0.00723784	-0.10794	-0.00670759	-0.171043	-0.155481	0.222015	-0.0308532	0.0467886
0.530833	-0.0178551	-0.0654012	0.0420916	0.161322	-0.0236285	-0.124526	0.0100982	-0.17104	-0.135824	0.155655	-0.0391482	0.0467886
0.531667	-0.0185278	-0.0700625	0.0447233	0.159597	-0.0441626	-0.141111	0.0103118	-0.137855	-0.138676	0.139064	-0.0474432	0.0467886
0.5325	-0.0188962	-0.0723216	0.0478832	0.157949	-0.0509784	-0.141106	0.0105232	-0.171033	-0.146604	0.155655	-0.0225582	0.0467886
0.533333	-0.0189588	-0.0721053	0.0515445	0.156369	-0.0438636	-0.141101	0.0107388	-0.2208	-0.155357	0.139064	0.00232679	0.0467886
0.534167	-0.0180144	-0.0590446	0.0560315	0.15555	-0.036286	-0.141096	0.0607232	-0.187617	-0.153732	0.139064	-0.0225582	0.0467886
0.535	-0.0167847	-0.0436842	0.060949	0.15476	-0.0418877	-0.157681	0.0111634	-0.171024	-0.140875	0.139064	-0.0474432	0.0467886
0.535833	-0.015293	-0.0262739	0.0662517	0.15397	-0.0560089	-0.124496	-0.00521129	-0.22079	-0.149671	0.205425	-0.0225582	0.0384866
0.536667	-0.0135651	-0.00709286	0.0718911	0.153152	-0.0491924	-0.141081	-0.00500027	-0.253967	-0.161074	0.188835	0.00232679	0.0301846
0.5375	-0.0116292	0.0135539	0.0778164	0.152273	-0.0315546	-0.141075	0.0118028	-0.220784	-0.166331	0.188835	-0.00596821	0.0218831
0.538333	-0.0095159	0.0353396	0.0839746	0.151306	-0.0249859	-0.0912994	0.0286079	-0.220781	-0.152374	0.172245	-0.0142632	0.0135816
0.539167	-0.0072572	0.0579194	0.0903111	0.150217	-0.0341942	-0.107884	0.0620019	-0.121236	-0.152508	0.155655	-0.0308532	0.0301851
0.54	-0.00488667	0.0809346	0.0967704	0.148979	-0.0496509	-0.0912894	-0.0207384	-0.154414	-0.164879	0.105884	-0.0474432	0.0467886
0.540833	-0.00243881	0.104017	0.103296	0.147562	-0.0502376	-0.0581043	-0.0205257	-0.13782	-0.174331	0.155655	-0.0308532	0.0467886
0.541667	5.12754e-05	0.126795	0.109833	0.145938	-0.0481065	-0.0415093	-0.003723	-0.220768	-0.167579	0.122474	-0.0142632	0.0467886
0.5425	0.00254828	0.148895	0.116324	0.144082	-0.0476878	-0.0415044	-0.00351036	-0.220764	-0.160012	0.122474	-0.0474432	0.0467886
0.543333	0.0050171	0.169947	0.122715	0.141969	-0.0577804	-0.0580892	0.0132922	-0.204171	-0.154683	0.0892943	-0.0806232	0.0467886
0.544167	0.00742323	0.189593	0.128952	0.139576	-0.0703608	-0.0746742	0.0135046	-0.154398	-0.167331	0.122474	-0.0723282	0.0384866
0.545	0.00973314	0.207485	0.134985	0.136885	-0.0758475	-0.0580793	-0.019463	-0.154395	-0.17976	0.139064	-0.0640332	0.0301846
0.545833	0.0119146	0.223295	0.140763	0.133879	-0.0799939	-0.0580743	-0.00265857	-0.154391	-0.169608	0.122474	-0.0557382	0.0384866
0.546667	0.0139373	0.236716	0.146241	0.130543	-0.0865574	-0.0580691	-0.00244846	-0.187568	-0.170083	0.139064	-0.0474432	0.0467886
0.5475	0.0157726	0.247466	0.151375	0.126868	-0.0987668	-0.0746541	-0.00223631	-0.204155	-0.172994	0.139064	-0.0557382	0.0550901
0.548333	0.0173946	0.255295	0.156127	0.122845	-0.11946	-0.0580592	0.0145658	-0.170972	-0.189679	0.122474	-0.0640332	0.0633916
0.549167	0.0187799	0.259984	0.160459	0.118473	-0.117849	-0.0580541	0.0645509	-0.204148	-0.189213	0.105884	-0.0557382	0.0550901
0.55	0.0199081	0.261352	0.164342	0.11375	-0.106291	-0.058049	0.0813528	-0.121194	-0.179684	0.122474	-0.0474432	0.0467886
0.550833	0.0194709	0.249707	0.166855	0.107677	-0.110116	-0.091224	-0.00138636	-0.170962	-0.174336	0.105884	-0.0640332	0.0467886
0.551667	0.0187718	0.234707	0.168888	0.101286	-0.121182	-0.074629	-0.0343567	-0.170959	-0.181579	0.155655	-0.0806232	0.0467886
0.5525	0.0178276	0.216498	0.170441	0.094613	-0.137159	-0.0580339	-0.000962877	-0.187545	-0.198813	0.139064	-0.0557382	0.0467886
0.553333	0.0166581	0.195259	0.171522	0.0876928	-0.141594	-0.091209	0.0324266	-0.154362	-0.182285	0.155655	-0.0308532	0.0467886
0.554167	0.0152854	0.171211	0.17214	0.080565	-0.142014	-0.0746138	0.0492303	-0.187539	-0.179537	0.139064	-0.0225582	0.0467886
0.555	0.0137335	0.144603	0.17231	0.0732713	-0.140209	-0.0911988	0.0660306	-0.154356	-0.168785	0.205425	-0.0142632	0.0467886
0.555833	0.0120283	0.115717	0.17205	0.0658553	-0.149459	-0.0911938	0.016471	-0.170942	-0.184249	0.205425	-0.0225582	0.0633916
0.556667	0.0101967	0.084864	0.171381	0.0583619	-0.165859	-0.107779	0.0166844	-0.170939	-0.19986	0.188835	-0.0308532	0.0799946
0.5575	0.00826635	0.0523755	0.170327	0.0508369	-0.170916	-0.0745937	0.0334857	-0.154346	-0.189506	0.105884	-0.0557382	0.0716931
0.558333	0.00626531	0.0186057	0.168915	0.0433268	-0.16294	-0.0745888	0.0336947	-0.187523	-0.189386	0.122474	-0.0806232	0.0633916
0.559167	0.00422142	-0.0160754	0.167175	0.0358778	-0.162037	-0.0911737	0.083681	-0.154339	-0.187483	0.105884	-0.0474432	0.0633916
0.56	0.00216195	-0.0512853	0.165137	0.0285356	-0.165519	-0.107759	0.0175268	-0.170926	-0.211092	0.139064	-0.0142632	0.0633916
0.560833	0.0001132	-0.0866328	0.162835	0.0213449	-0.179736	-0.107754	0.0177398	-0.187513	-0.21294	0.0892943	-0.0474432	0.0550901
0.561667	-0.00189998	-0.121723	0.160302	0.0143486	-0.171274	-0.0911586	0.0677196	-0.121149	-0.205192	0.105884	-0.0806232	0.0467886
0.5625	-0.00385453	-0.156159	0.157573	0.00758801	-0.161414	-0.107744	0.0347515	-0.137735	-0.197922	0.105884	-0.0474432	0.0467886
0.563333	-0.00572958	-0.189551	0.15468	0.00110148	-0.155924	-0.0579686	0.0183701	-0.170913	-0.206993	0.122474	-0.0142632	0.0467886
0.564167	-0.00750678	-0.221516	0.15166	-0.00507533	-0.158745	-0.107734	0.0185807	-0.22068	-0.221346	0.139064	-0.0225582	0.0384866
0.565	-0.00917061	-0.251682	0.148546	-0.0109101	-0.171943	-0.0911385	-0.0143888	-0.170907	-0.217189	0.105884	-0.0308532	0.0301846
0.565833	-0.0107087	-0.279695	0.145369	-0.0163744	-0.169677	-0.0911334	-0.0141762	-0.170903	-0.215724	0.139064	-0.0557382	0.0384866
0.566667	-0.0121118	-0.305222	0.142163	-0.0214435	-0.159169	-0.0911285	-0.0305579	-0.15431	-0.213795	0.105884	-0.0806232	0.0467886
0.5675	-0.0114308	-0.322346	0.139858	-0.025066	-0.151067	-0.140894	-0.0469355	-0.187487	-0.214448	0.155655	-0.0640332	0.0550901
0.568333	-0.0106474	-0.336522	0.13756	-0.0282799	-0.154325	-0.140889	-0.0301331	-0.170894	-0.233277	0.139064	-0.0474432	0.0633916
0.569167	-0.00980443	-0.347616	0.135275	-0.0310959	-0.163824	-0.0745233	0.00325704	-0.137709	-0.22593	0.155655	-0.0308532	0.0467881
0.57	-0.0089474	-0.355519	0.133008	-0.0335293	-0.165822	-0.0579283	-0.013125	-0.154297	-0.216702	0.105884	-0.0142632	0.0301846
0.570833	-0.00812341	-0.360155	0.130761	-0.0355992	-0.154559	-0.124284	-0.0460949	-0.137703	-0.218413	0.105884	-0.0474432	0.0467881
0.571667	-0.00738066	-0.361476	0.128535	-0.0373287	-0.147381	-0.124279	-0.0292971	-0.1377	-0.245198	0.205425	-0.0806232	0.0633916
0.5725	-0.00676762	-0.359462	0.126329	-0.0387439	-0.15336	-0.157454	-0.0954483	-0.220647	-0.261833	0.155655	-0.0640332	0.0467881
0.573333	-0.00633233	-0.354126	0.124141	-0.039874	-0.160771	-0.124269	-0.0122875	-0.204054	-0.257804	0.122474	-0.0474432	0.0301846
0.574167	-0.00612157	-0.345507	0.121967	-0.0407512	-0.154667	-0.124264	0.0211043	-0.154281	-0.255453	0.222015	-0.0474432	0.0384866
0.575	-0.00618016	-0.333674	0.119804	-0.0414095	-0.139566	-0.157439	-0.0118681	-0.154278	-0.259506	0.188835	-0.0474432	0.0467886
0.575833	-0.00655016	-0.318724	0.117646	-0.0418849	-0.130633	-0.107663	-0.0780175	-0.137683	-0.279635	0.172245	-0.0557382	0.0633916
0.576667	-0.00727017	-0.30078	0.115486	-0.0422149	-0.136156	-0.0744781	-0.0280349	-0.0879102	-0.287007	0.222015	-0.0640332	0.0799946
0.5775	-0.00837464	-0.27999	0.113319	-0.0424378	-0.143564	-0.124244	0.0219403	-0.154268	-0.27936	0.155655	-0.0474432	0.0550896
0.578333	-0.00989317	-0.256527	0.111138	-0.0425925	-0.143821	-0.124239	0.0221518	-0.121084	-0.279809	0.155655	-0.0308532	0.0301846
0.579167	-0.0118499	-0.230586	0.108936	-0.0427178	-0.128845	-0.0578729	-0.0108211	-0.13767	-0.288138	0.172245	-0.0391482	0.0301846
0.58	-0.014263	-0.202382	0.106708	-0.0428521	-0.125785	-0.0910478	0.00598018	-0.121077	-0.308591	0.205425	-0.0474432	0.0301846
0.580833	-0.0171441	-0.172147	0.104446	-0.0430332	-0.131214	-0.0744529	-0.0435807	-0.071304	-0.309963	0.188835	-0.0889187	0.0301846
0.581667	-0.0204978	-0.140132	0.102147	-0.0432971	-0.138764	-0.0744479	0.00639622	-0.137661	-0.300512	0.238605	-0.130394	0.0301846
0.5825	-0.0243213	-0.1066	0.0998052	-0.0436786	-0.142645	-0.0744427	0.0397873	-0.154248	-0.306309	0.188835	-0.113804	0.0384866
0.583333	-0.0286044	-0.0718258	0.0974183	-0.0442099	-0.136158	-0.0744378	0.056584	-0.137654	-0.313513	0.188835	-0.0972132	0.0467886
0.584167	-0.0359757	-0.0363168	0.0943502	-0.0456827	-0.131486	-0.124204	0.0733838	-0.104471	-0.321567	0.222015	-0.0972132	0.0467886
0.585	-0.0437069	-0.000124244	0.0912489	-0.0473446	-0.138801	-0.0910176	0.0735947	-0.220599	-0.31072	0.139064	-0.0972132	0.0467886
0.585833	-0.0517077	0.0364603	0.0881289	-0.0492035	-0.150334	-0.107603	0.0572102	-0.220595	-0.30035	0.172245	-0.0723282	0.0467886
0.586667	-0.0598819	0.0731428	0.0850058	-0.0512643	-0.151841	-0.0744176	0.0574188	-0.154232	-0.302822	0.122474	-0.0474432	0.0467886
0.5875	-0.0681281	0.10963	0.0818966	-0.0535292	-0.140439	-0.0910027	0.0742183	-0.154229	-0.31507	0.172245	-0.0474432	0.0467886
0.588333	-0.0763408	0.14563	0.078819	-0.0559975	-0.140559	-0.107588	0.0744267	-0.220586	-0.311024	0.155655	-0.0474432	0.0467886
0.589167	-0.0844122	0.180856	0.0757916	-0.0586657	-0.152688	-0.140764	0.0580461	-0.187402	-0.304849	0.188835	-0.0474432	0.0550901
0.59	-0.0922323	0.215032	0.0728339	-0.0615277	-0.161682	-0.140759	0.0416623	-0.187399	-0.296426	0.205425	-0.0474432	0.0633916
0.590833	-0.0996914	0.247887	0.0699657	-0.0645749	-0.156644	-0.124163	0.124822	-0.187396	-0.305974	0.188835	-0.0308532	0.0633916
0.591667	-0.10668	0.279166	0.0672073	-0.0677962	-0.150072	-0.124158	0.0918517	-0.170803	-0.315509	0.188835	-0.0142632	0.0633916
0.5925	-0.113093	0.308626	0.0645792	-0.0711782	-0.144278	-0.0909724	0.0754697	-0.137619	-0.309063	0.205425	-0.0391482	0.0550901
0.593333	-0.118825	0.336042	0.0621018	-0.0747056	-0.151193	-0.107557	0.00931671	-0.170796	-0.28863	0.155655	-0.0640332	0.0467886
0.594167	-0.123778	0.361207	0.0597955	-0.0783612	-0.162269	-0.124143	0.00952459	-0.154203	-0.282246	0.139064	-0.0308532	0.0467886
0.595	-0.12786	0.383934	0.0576801	-0.082126	-0.16333	-0.107547	0.0263203	-0.20397	-0.291932	0.139064	0.00232679	0.0467886
0.595833	-0.130985	0.404058	0.055775	-0.0859797	-0.157892	-0.190493	0.0265281	-0.203967	-0.292467	0.155655	-0.0225582	0.0467886
0.596667	-0.133075	0.421436	0.0540988	-0.0899008	-0.159205	-0.207078	0.0101457	-0.187373	-0.274234	0.139064	-0.0474432	0.0467886
0.5975	-0.134062	0.435952	0.0526691	-0.0938668	-0.164715	-0.207073	0.0103533	-0.15419	-0.264988	0.139064	-0.0225582	0.0633916
0.598333	-0.133887	0.447514	0.0515025	-0.0978545	-0.17766	-0.207068	0.0271529	-0.154187	-0.264841	0.155655	0.00232679	0.0799946
0.599167	-0.132504	0.456056	0.0506143	-0.10184	-0.175949	-0.223653	0.0937213	-0.154184	-0.279367	0.122474	-0.0142632	0.0799946
0.6	-0.129876	0.46154	0.0500182	-0.105801	-0.166979	-0.190468	0.0607477	-0.0878193	-0.271544	0.139064	-0.0308532	0.0799946
0.600833	-0.123105	0.460179	0.0500107	-0.109605	-0.163101	-0.124103	-0.0054071	-0.087816	-0.253593	0.205425	-0.0142632	0.0799946
0.601667	-0.115117	0.455842	0.0503112	-0.113341	-0.16969	-0.107507	0.0279801	-0.0878128	-0.251946	0.139064	0.00232679	0.0799946
0.6025	-0.105976	0.448651	0.0509221	-0.116987	-0.184811	-0.107502	0.0281893	-0.154171	-0.259677	0.205425	-0.00596821	0.0716931
0.603333	-0.0957558	0.438755	0.0518442	-0.120525	-0.172423	-0.074317	0.0118043	-0.137576	-0.27473	0.188835	-0.0142632	0.0633916
0.604167	-0.0845417	0.426327	0.0530765	-0.123935	-0.168122	-0.124083	-0.00457459	-0.154164	-0.257798	0.188835	-0.0142632	0.0633916
0.605	-0.0724284	0.411558	0.0546161	-0.127201	-0.159495	-0.124078	0.0454003	-0.12098	-0.248751	0.139064	-0.0142632	0.0633916
0.605833	-0.0595192	0.394659	0.0564585	-0.130304	-0.164858	-0.0908918	0.0290171	-0.120977	-0.247149	0.205425	0.00232679	0.0467881
0.606667	-0.0459248	0.375857	0.0585971	-0.133231	-0.176156	-0.107477	-0.00395822	-0.0877933	-0.259554	0.155655	0.0189168	0.0301846
0.6075	-0.031762	0.355393	0.0610241	-0.135967	-0.187048	-0.0908818	0.0128385	-0.0712001	-0.260008	0.188835	0.00232679	0.0218831
0.608333	-0.0171526	0.333517	0.0637297	-0.138502	-0.17759	-0.0908768	-0.00354494	-0.154148	-0.249857	0.139064	-0.0142632	0.0135816
0.609167	-0.00222216	0.31049	0.0667025	-0.140826	-0.176851	-0.124053	-0.0365184	-0.137554	-0.244888	0.155655	-0.0142632	0.0135816
0.61	0.0129016	0.286577	0.0699298	-0.142931	-0.180235	-0.140638	-0.0528999	-0.13755	-0.24326	0.155655	-0.0142632	0.0135816
0.610833	0.02809	0.262047	0.0733974	-0.144811	-0.199818	-0.140633	0.0136665	-0.154138	-0.262314	0.122474	-0.0225582	0.0218831
0.611667	0.0432144	0.237166	0.0770896	-0.146464	-0.199186	-0.157218	0.0138728	-0.120954	-0.252463	0.139064	-0.0308532	0.0301846
0.6125	0.0581483	0.212201	0.0809897	-0.147887	-0.192089	-0.0908517	0.014079	-0.137541	-0.243398	0.155655	-0.00596821	0.0301846
0.613333	0.0727678	0.187412	0.0850796	-0.149082	-0.186447	-0.107437	0.0142852	-0.104357	-0.242136	0.188835	0.0189168	0.0301846
0.614167	0.0869537	0.16305	0.0893404	-0.150052	-0.195966	-0.124023	0.0476712	-0.120944	-0.25132	0.205425	-0.0225582	0.0301846
0.615	0.100592	0.139357	0.0937522	-0.150802	-0.209507	-0.124017	0.0146952	-0.137531	-0.26525	0.205425	-0.0640332	0.0301846
0.615833	0.113576	0.116561	0.0982943	-0.151341	-0.205731	-0.0742415	0.0314911	-0.154119	-0.246704	0.172245	-0.0391482	0.0384866
0.616667	0.125806	0.0948756	0.102945	-0.151678	-0.2042	-0.124007	0.048289	-0.170705	-0.241277	0.238605	-0.0142632	0.0467886
0.6175	0.134794	0.0791081	0.107567	-0.151233	-0.202399	-0.0908215	0.0319048	-0.187292	-0.241589	0.188835	-0.0225582	0.0467886
0.618333	0.142911	0.0647223	0.112257	-0.150623	-0.20245	-0.0908164	0.0486984	-0.187289	-0.251975	0.172245	-0.0308532	0.0467886
0.619167	0.150137	0.0517767	0.116994	-0.149875	-0.214314	-0.123992	0.0986771	-0.137515	-0.254011	0.139064	-0.0391482	0.0467886
0.62	0.156464	0.0403111	0.121758	-0.149021	-0.217576	-0.140577	0.0656996	-0.187282	-0.239183	0.105884	-0.0474432	0.0467886
0.620833	0.16189	0.0303462	0.126529	-0.148089	-0.209405	-0.173752	0.0327271	-0.154099	-0.237737	0.122474	-0.0557382	0.0467886
0.621667	0.166425	0.0218849	0.131286	-0.147113	-0.205607	-0.123977	0.0163404	-0.0877349	-0.246087	0.155655	-0.0640332	0.0467886
0.6225	0.170086	0.0149125	0.136009	-0.146122	-0.214759	-0.190332	0.0663178	-0.137502	-0.252422	0.0892943	-0.0640332	0.0467886
0.623333	0.172899	0.0093977	0.140678	-0.145148	-0.238647	-0.190327	0.049931	-0.137498	-0.25199	0.122474	-0.0640332	0.0467886
0.624167	0.174899	0.00529363	0.145272	-0.144221	-0.249125	-0.190322	0.0999072	-0.0711351	-0.234744	0.172245	-0.0391482	0.0467886
0.625	0.176125	0.00253895	0.149773	-0.143372	-0.245482	-0.140547	0.100112	-0.154083	-0.235793	0.155655	-0.0142632	0.0467886
0.625833	0.176627	0.00105917	0.15416	-0.142627	-0.244268	-0.157132	0.0173683	-0.120899	-0.242124	0.188835	-0.0308532	0.0384866
0.626667	0.176457	0.00076794	0.158415	-0.142014	-0.249449	-0.173717	0.0507512	-0.154076	-0.249879	0.188835	-0.0474432	0.0301846
0.6275	0.175674	0.00156856	0.16252	-0.141557	-0.266807	-0.157122	0.0177781	-0.220433	-0.239351	0.205425	-0.0391482	0.0384866
0.628333	0.174341	0.00335553	0.166457	-0.141278	-0.27492	-0.157117	0.0345729	-0.22043	-0.215905	0.188835	-0.0308532	0.0467886
0.629167	0.172525	0.0060161	0.170209	-0.141195	-0.268297	-0.190292	0.0015956	-0.154067	-0.222199	0.139064	-0.0308532	0.0384866
0.63	0.170295	0.00943197	0.173762	-0.141325	-0.267954	-0.140517	0.0681623	-0.137472	-0.236409	0.205425	-0.0308532	0.0301846
0.630833	0.167723	0.0134809	0.177099	-0.141681	-0.273921	-0.173692	0.0185948	-0.0711092	-0.238859	0.188835	-0.0142632	0.0384866
0.631667	0.16488	0.0180385	0.180206	-0.142271	-0.289101	-0.206867	0.0188014	-0.137466	-0.226813	0.205425	0.00232679	0.0467886
0.6325	0.161839	0.0229798	0.183071	-0.1431	-0.297661	-0.206862	0.0853647	-0.170644	-0.209344	0.139064	-0.0225582	0.0467886
0.633333	0.158672	0.0281808	0.185681	-0.144171	-0.292769	-0.140497	0.102159	-0.17064	-0.216712	0.139064	-0.0474432	0.0467886
0.634167	0.156806	0.0305206	0.188058	-0.146774	-0.291157	-0.206852	0.0360044	-0.220407	-0.225066	0.188835	-0.0391482	0.0301851
0.635	0.15492	0.0329522	0.19016	-0.149583	-0.296608	-0.206847	0.0196165	-0.120863	-0.210521	0.139064	-0.0308532	0.0135816
0.635833	0.153052	0.0354274	0.191977	-0.15256	-0.304796	-0.206842	0.0530027	-0.170631	-0.196056	0.155655	-0.0391482	0.0301851
0.636667	0.151235	0.0379025	0.193501	-0.155663	-0.306332	-0.206837	0.00343672	-0.137446	-0.186815	0.172245	-0.0474432	0.0467886
0.6375	0.1495	0.0403389	0.194726	-0.158849	-0.296465	-0.173652	0.0368227	-0.137443	-0.197374	0.205425	-0.0391482	0.0467886
0.638333	0.147877	0.0427031	0.195646	-0.162072	-0.288905	-0.190237	0.0702025	-0.12085	-0.201792	0.139064	-0.0308532	0.0467886
0.639167	0.14639	0.0449667	0.196259	-0.165283	-0.292667	-0.123872	0.0372284	-0.120847	-0.19036	0.188835	-0.0142632	0.0467886
0.64	0.145061	0.0471067	0.196561	-0.168435	-0.3031	-0.173637	0.00425213	-0.170614	-0.170824	0.188835	0.00232679	0.0467886
0.640833	0.143909	0.0491055	0.196551	-0.171478	-0.299285	-0.140452	0.0376358	-0.154021	-0.170078	0.155655	-0.0308532	0.0467886
0.641667	0.14295	0.0509504	0.196231	-0.174363	-0.294056	-0.140447	0.0212474	-0.187198	-0.185728	0.122474	-0.0640332	0.0467886
0.6425	0.142196	0.052634	0.195602	-0.177043	-0.285921	-0.173622	0.0546349	-0.137424	-0.187364	0.122474	-0.0474432	0.0550901
0.643333	0.141656	0.0541537	0.194668	-0.179469	-0.292303	-0.107256	0.0714263	-0.12083	-0.173737	0.122474	-0.0308532	0.0633916
0.644167	0.141337	0.0555114	0.193433	-0.181598	-0.300774	-0.0740704	0.0218577	-0.0876472	-0.165787	0.122474	-0.0391482	0.0467881
0.645	0.14124	0.0567134	0.191904	-0.183388	-0.299894	-0.140426	0.038653	-0.154005	-0.167737	0.0892943	-0.0474432	0.0301846
0.645833	0.141366	0.0577699	0.190089	-0.1848	-0.28549	-0.123832	0.0720342	-0.137411	-0.181173	0.139064	-0.0391482	0.0301846
0.646667	0.141713	0.0586948	0.187996	-0.185797	-0.273879	-0.107235	0.0556494	-0.170588	-0.17115	0.105884	-0.0308532	0.0301846
0.6475	0.142274	0.0595051	0.185636	-0.186349	-0.274326	-0.10723	0.0226745	-0.0876342	-0.158859	0.188835	-0.0557382	0.0384866
0.648333	0.143041	0.0602205	0.183021	-0.186428	-0.28043	-0.156996	0.0394654	-0.137401	-0.14785	0.205425	-0.0806232	0.0467886
0.649167	0.144006	0.0608628	0.180163	-0.186014	-0.275289	-0.156991	0.0728483	-0.120808	-0.158682	0.205425	-0.0723282	0.0467886
0.65	0.145155	0.0614558	0.177076	-0.185089	-0.259914	-0.173576	0.0398712	-0.137395	-0.174255	0.122474	-0.0640332	0.0467886
0.650833	0.146034	0.0629171	0.173768	-0.181886	-0.253256	-0.156981	0.0400739	-0.120801	-0.168709	0.155655	-0.0557382	0.0467886
0.651667	0.147079	0.0643564	0.170263	-0.178192	-0.255363	-0.173566	-0.0260834	-0.153979	-0.159859	0.139064	-0.0474432	0.0467886
0.6525	0.148283	0.065781	0.166578	-0.174046	-0.267674	-0.123791	0.0404772	-0.137385	-0.1586	0.188835	-0.0640332	0.0467886
0.653333	0.149636	0.0671989	0.162731	-0.16949	-0.259188	-0.140376	-0.00909023	-0.153973	-0.169564	0.139064	-0.0806232	0.0467886
0.654167	0.151129	0.0686183	0.158742	-0.16457	-0.242571	-0.123781	0.0242963	-0.104198	-0.173514	0.172245	-0.0723282	0.0384866
0.655	0.15275	0.0700475	0.15463	-0.159336	-0.240419	-0.090595	0.0908597	-0.153966	-0.162969	0.222015	-0.0640332	0.0301846
0.655833	0.154487	0.071495	0.150415	-0.153844	-0.246266	-0.074	0.09106	-0.104192	-0.154205	0.222015	-0.0640332	0.0384866
0.656667	0.156326	0.072969	0.146118	-0.148146	-0.258511	-0.140356	0.0083112	-0.17055	-0.148641	0.188835	-0.0640332	0.0467886
0.6575	0.158252	0.0744772	0.141759	-0.142302	-0.251543	-0.0905801	0.0416934	-0.153956	-0.168729	0.172245	-0.0557382	0.0384866
0.658333	0.160251	0.0760268	0.137361	-0.13637	-0.240324	-0.140346	0.0418955	-0.137362	-0.168488	0.188835	-0.0474432	0.0301846
0.659167	0.162308	0.0776245	0.132944	-0.130406	-0.236321	-0.140341	0.0752775	-0.120769	-0.15172	0.188835	-0.0557382	0.0301846
0.66	0.164405	0.0792757	0.12853	-0.124469	-0.240214	-0.0739748	0.0754814	-0.137356	-0.145693	0.205425	-0.0640332	0.0301846
0.660833	0.166528	0.0809852	0.12414	-0.118615	-0.2481	-0.140331	0.0259113	-0.120762	-0.148443	0.139064	-0.0474432	0.0467881
0.661667	0.168659	0.0827563	0.119797	-0.112898	-0.244403	-0.123736	0.0261111	-0.137349	-0.173098	0.205425	-0.0308532	0.0633916
0.6625	0.170782	0.0845913	0.11552	-0.107369	-0.236747	-0.140321	0.0429048	-0.153937	-0.16483	0.105884	-0.0640332	0.0550901
0.663333	0.172881	0.086491	0.11133	-0.102077	-0.232938	-0.107135	0.0928775	-0.137343	-0.158585	0.139064	-0.0972132	0.0467886
0.664167	0.17494	0.0884547	0.107248	-0.097064	-0.23521	-0.123721	0.059898	-0.120749	-0.153558	0.122474	-0.0889182	0.0550901
0.665	0.176942	0.0904803	0.103293	-0.0923704	-0.249392	-0.0739448	0.0766895	-0.0875661	-0.164108	0.155655	-0.0806232	0.0633916
0.665833	0.178874	0.0925641	0.0994843	-0.0880297	-0.240345	-0.140301	0.0437089	-0.153924	-0.176108	0.139064	-0.0225577	0.0716931
0.666667	0.180719	0.0947006	0.0958395	-0.0840702	-0.232396	-0.0905236	0.0770943	-0.13733	-0.158514	0.105884	0.0355078	0.0799946
0.6675	0.182545	0.0970265	0.0922312	-0.0824732	-0.23102	-0.140291	0.0938826	-0.170507	-0.155669	0.222015	0.00232729	0.0799946
0.668333	0.184257	0.0993871	0.088823	-0.0812531	-0.23712	-0.173466	0.0774927	-0.137323	-0.149819	0.188835	-0.0308532	0.0799946
0.669167	0.185839	0.101769	0.0856332	-0.0803774	-0.250021	-0.190051	0.0279279	-0.12073	-0.169456	0.205425	-0.0225582	0.0799946
0.67	0.18728	0.104158	0.0826788	-0.0798082	-0.241378	-0.140275	0.0447189	-0.153908	-0.174325	0.222015	-0.0142632	0.0799946
0.670833	0.188567	0.106537	0.0799754	-0.0795022	-0.231539	-0.190041	0.0780999	-0.153904	-0.155075	0.172245	-0.0391482	0.0716931
0.671667	0.18969	0.10889	0.0775371	-0.0794121	-0.229825	-0.173445	0.0948898	-0.10413	-0.152035	0.188835	-0.0640332	0.0633916
0.6725	0.190639	0.111197	0.0753766	-0.0794865	-0.234717	-0.0904894	0.111681	-0.137307	-0.155267	0.205425	-0.0391482	0.0633916
0.673333	0.191407	0.113441	0.0735047	-0.079671	-0.241257	-0.0904844	0.111881	-0.0709436	-0.167936	0.139064	-0.0142632	0.0633916
0.674167	0.191987	0.1156	0.0719304	-0.079909	-0.236955	-0.0738893	0.11208	-0.1373	-0.166591	0.222015	-0.00596821	0.0633916
0.675	0.192375	0.117655	0.0706611	-0.080142	-0.22706	-0.0904742	0.0625116	-0.104117	-0.156718	0.172245	0.00232679	0.0633916
0.675833	0.192567	0.119583	0.0697018	-0.0803108	-0.22861	-0.14024	0.0295322	-0.104114	-0.157173	0.172245	-0.0225582	0.0633916
0.676667	0.192562	0.121365	0.0690561	-0.0803562	-0.235822	-0.123645	0.0463226	-0.120701	-0.167747	0.122474	-0.0474432	0.0633916
0.6775	0.19236	0.122979	0.068725	-0.0802194	-0.240784	-0.0572792	0.046523	-0.104107	-0.175165	0.0892943	-0.0225582	0.0550901
0.678333	0.191962	0.124404	0.0687078	-0.0798434	-0.238771	-0.0904542	0.0633113	-0.120694	-0.170658	0.139064	0.00232679	0.0467886
0.679167	0.191371	0.12562	0.0690015	-0.0791732	-0.223195	-0.12363	0.113283	-0.153872	-0.16279	0.122474	0.00232679	0.0550901
0.68	0.190593	0.126608	0.0696011	-0.0781569	-0.224169	-0.090444	0.0471217	-0.170459	-0.171759	0.122474	0.00232679	0.0633916
0.680833	0.189633	0.127348	0.0704996	-0.0767462	-0.229451	-0.0904392	0.0970967	-0.170455	-0.189419	0.105884	0.00232679	0.0550901
0.681667	0.1885	0.127823	0.0716879	-0.0748972	-0.236399	-0.107024	0.0641138	-0.137271	-0.186369	0.139064	0.00232679	0.0467886
0.6825	0.187202	0.128017	0.0731548	-0.0725708	-0.230353	-0.0572491	0.0643137	-0.153859	-0.176106	0.172245	-0.0308532	0.0467886
0.683333	0.18575	0.127915	0.0748873	-0.0697339	-0.210966	-0.140195	0.0479235	-0.170446	-0.161275	0.172245	-0.0640332	0.0467886
0.684167	0.18383	0.127385	0.0772727	-0.0646141	-0.207675	-0.1236	0.0813013	-0.170442	-0.183431	0.155655	-0.0723282	0.0550901
0.685	0.181787	0.126538	0.0798843	-0.058974	-0.21722	-0.123595	0.081505	-0.137258	-0.190482	0.155655	-0.0806232	0.0633916
0.685833	0.179641	0.125369	0.0826953	-0.0528367	-0.226117	-0.106999	0.0485207	-0.153846	-0.191118	0.105884	-0.0557382	0.0550901
0.686667	0.177414	0.123873	0.0856775	-0.0462309	-0.221844	-0.140175	0.0321302	-0.120662	-0.173765	0.105884	-0.0308532	0.0467886
0.6875	0.175129	0.122047	0.0888017	-0.0391913	-0.208931	-0.12358	-0.0174383	-0.170429	-0.170643	0.139064	-0.0557382	0.0550901
0.688333	0.172808	0.119893	0.0920379	-0.0317575	-0.199707	-0.140165	-0.0172389	-0.153836	-0.187199	0.122474	-0.0806232	0.0633916
0.689167	0.170473	0.117412	0.0953559	-0.023974	-0.207212	-0.12357	-0.0170396	-0.187013	-0.187394	0.105884	-0.0557382	0.0716931
0.69	0.168146	0.114609	0.098725	-0.0158895	-0.210775	-0.156745	0.0163377	-0.22019	-0.179705	0.122474	-0.0308532	0.0799946
0.690833	0.16585	0.111493	0.102115	-0.00755622	-0.1972	-0.14015	0.0331289	-0.203596	-0.170756	0.188835	-0.0474432	0.0799946
0.691667	0.163604	0.108073	0.105496	0.000970343	-0.184516	-0.189915	0.049918	-0.153823	-0.178011	0.205425	-0.0640332	0.0799946
0.6925	0.161429	0.104361	0.108838	0.00963231	-0.175633	-0.18991	0.0501171	-0.187	-0.199144	0.222015	-0.0474432	0.0633916
0.693333	0.159343	0.100373	0.112113	0.01837	-0.185029	-0.123545	0.017138	-0.203587	-0.198318	0.139064	-0.0308532	0.0467886
0.694167	0.157364	0.0961257	0.115295	0.0271224	-0.189176	-0.12354	0.0339249	-0.153813	-0.190173	0.188835	-0.0391482	0.0550901
0.695	0.155506	0.0916395	0.118358	0.0358282	-0.182262	-0.140124	-0.0156483	-0.104039	-0.177024	0.139064	-0.0474432	0.0633916
0.695833	0.153783	0.0869365	0.121277	0.0444261	-0.165428	-0.14012	-0.0154475	-0.170397	-0.193861	0.122474	-0.0474432	0.0716931
0.696667	0.152208	0.0820411	0.124031	0.0528557	-0.158825	-0.156705	-0.0152489	-0.120623	-0.210631	0.122474	-0.0474432	0.0799946
0.6975	0.150788	0.0769801	0.126601	0.061058	-0.167547	-0.14011	0.0513077	-0.104029	-0.199286	0.105884	-0.0308532	0.0550896
0.698333	0.149533	0.0717822	0.128969	0.0689762	-0.174989	-0.123514	0.00173627	-0.120616	-0.193119	0.139064	-0.0142632	0.0301846
0.699167	0.148445	0.0664779	0.13112	0.0765561	-0.17029	-0.156689	0.10148	-0.137203	-0.194875	0.139064	-0.0225582	0.0467881
0.7	0.147529	0.0610997	0.133043	0.0837469	-0.159137	-0.156684	0.085087	-0.1372	-0.206844	0.155655	-0.0308532	0.0633916
0.700833	0.147538	0.0555457	0.133999	0.0893157	-0.154896	-0.0903184	0.0686953	-0.153787	-0.206063	0.188835	-0.0391482	0.0550901
0.701667	0.147699	0.0499895	0.134724	0.094433	-0.159301	-0.123494	0.102071	-0.186964	-0.193556	0.122474	-0.0474432	0.0467886
0.7025	0.147991	0.0444707	0.135232	0.0990862	-0.168421	-0.140079	0.102273	-0.186961	-0.193188	0.139064	-0.0640332	0.0384866
0.703333	0.148391	0.0390294	0.135535	0.103267	-0.158094	-0.123484	0.0526998	-0.137187	-0.191363	0.172245	-0.0806232	0.0301846
0.704167	0.148874	0.0337064	0.135652	0.106971	-0.148342	-0.106888	0.0528958	-0.170365	-0.207714	0.155655	-0.0640332	0.0218831
0.705	0.149414	0.0285429	0.135598	0.110199	-0.136362	-0.106883	0.0862737	-0.170361	-0.206769	0.188835	-0.0474432	0.0135816
0.705833	0.149982	0.0235801	0.135395	0.112955	-0.145703	-0.140059	0.103061	-0.137177	-0.195202	0.172245	-0.0225582	0.0218831
0.706667	0.150552	0.0188587	0.135063	0.115248	-0.160549	-0.140054	0.0866694	-0.186945	-0.192776	0.139064	0.00232679	0.0301846
0.7075	0.151095	0.0144192	0.134624	0.117089	-0.158277	-0.140049	0.103458	-0.13717	-0.203128	0.155655	-0.00596821	0.0301846
0.708333	0.151583	0.0103009	0.134101	0.118495	-0.150678	-0.140044	0.0538847	-0.220118	-0.204284	0.139064	-0.0142632	0.0301846
0.709167	0.151988	0.00654219	0.133517	0.119484	-0.147578	-0.090268	0.0540803	-0.253295	-0.186121	0.155655	-0.00596821	0.0467881
0.71	0.152284	0.00317976	0.132893	0.120079	-0.153581	-0.173214	0.0874577	-0.253292	-0.173272	0.172245	0.00232679	0.0633916
0.710833	0.152445	0.000248663	0.132253	0.120305	-0.16022	-0.173209	0.00470714	-0.220109	-0.176447	0.122474	-0.0142632	0.0467881
0.711667	0.152448	-0.00221813	0.131618	0.120188	-0.157077	-0.123434	0.121033	-0.186925	-0.184598	0.155655	-0.0308532	0.0301846
0.7125	0.15227	-0.00418995	0.131008	0.119758	-0.148127	-0.0902479	0.0714617	-0.220102	-0.185699	0.172245	-0.0142632	0.0467881
0.713333	0.151893	-0.00563875	0.130443	0.119047	-0.141284	-0.0902427	0.0882509	-0.186919	-0.165905	0.139064	0.00232679	0.0633916
0.714167	0.151299	-0.00653926	0.129939	0.118086	-0.140686	-0.140009	0.055266	-0.170326	-0.161761	0.188835	-0.00596821	0.0716931
0.715	0.150474	-0.00686932	0.129513	0.116909	-0.157224	-0.156594	0.0720511	-0.203502	-0.171717	0.188835	-0.0142632	0.0799946
0.715833	0.149407	-0.00661003	0.129177	0.11555	-0.15415	-0.222949	0.05566	-0.170319	-0.17995	0.122474	-0.0225582	0.0716931
0.716667	0.14809	-0.00574596	0.128943	0.114043	-0.14003	-0.206354	0.0392689	-0.170316	-0.173125	0.139064	-0.0308532	0.0633916
0.7175	0.145438	-0.00454198	0.129641	0.112922	-0.134406	-0.222939	0.0394637	-0.186903	-0.150176	0.122474	-0.0308532	0.0633916
0.718333	0.142555	-0.00270942	0.130436	0.111709	-0.136956	-0.239524	0.0562485	-0.203489	-0.145732	0.122474	-0.0308532	0.0633916
0.719167	0.139466	-0.00023834	0.131313	0.110426	-0.159805	-0.222929	0.0398591	-0.186896	-0.152765	0.155655	-0.0557382	0.0550901
0.72	0.1362	0.00287708	0.132257	0.109094	-0.15511	-0.173154	-0.00971626	-0.220073	-0.15294	0.188835	-0.0806232	0.0467886
0.720833	0.132789	0.00663828	0.133246	0.107735	-0.148924	-0.173149	0.0402522	-0.20348	-0.136591	0.188835	-0.0806232	0.0633916
0.721667	0.129267	0.0110422	0.134261	0.106368	-0.14357	-0.156554	0.0404487	-0.220066	-0.127529	0.205425	-0.0806232	0.0799946
0.7225	0.12567	0.0160813	0.135278	0.105011	-0.149172	-0.139958	0.0240531	-0.203473	-0.126085	0.139064	-0.0557382	0.0633916
0.723333	0.122035	0.0217431	0.136272	0.103683	-0.158599	-0.139953	0.0076594	-0.20347	-0.134355	0.222015	-0.0308532	0.0467886
0.724167	0.118401	0.0280104	0.13722	0.102397	-0.157571	-0.139948	0.0410356	-0.170287	-0.134175	0.172245	-0.0391482	0.0633916
0.725	0.114807	0.0348615	0.138094	0.10117	-0.145761	-0.156533	0.0578237	-0.203463	-0.119963	0.205425	-0.0474432	0.0799946
0.725833	0.111291	0.0422696	0.138868	0.100013	-0.141878	-0.0901672	0.0248398	-0.20346	-0.106901	0.222015	-0.0308532	0.0799946
0.726667	0.107893	0.0502033	0.139516	0.0989372	-0.144616	-0.139933	0.00844386	-0.236637	-0.114171	0.188835	-0.0142632	0.0799946
0.7275	0.104649	0.0586265	0.140012	0.097953	-0.159126	-0.0735672	0.0252278	-0.253224	-0.119127	0.188835	-0.00596821	0.0716931
0.728333	0.101598	0.0674989	0.140329	0.0970679	-0.159004	-0.0735623	0.0420176	-0.23663	-0.103079	0.139064	0.00232679	0.0633916
0.729167	0.098773	0.0767754	0.140445	0.0962878	-0.143271	-0.123328	0.0256195	-0.203447	-0.0902168	0.105884	-0.0142632	0.0716931
0.73	0.0962072	0.0864072	0.140335	0.0956173	-0.140922	-0.123323	0.0589971	-0.220034	-0.0837915	0.105884	-0.0308532	0.0799946
0.730833	0.0939308	0.0963415	0.139978	0.0950591	-0.143711	-0.156498	0.0591947	-0.153671	-0.0944432	0.172245	-0.00596821	0.0633916
0.731667	0.0919707	0.106522	0.139354	0.0946143	-0.155791	-0.123313	0.0925683	-0.220027	-0.1026	0.188835	0.0189168	0.0467886
0.7325	0.0903508	0.116888	0.138447	0.0942824	-0.155361	-0.189668	0.0429958	-0.153664	-0.092133	0.188835	-0.0142632	0.0633916
0.733333	0.0890912	0.127378	0.13724	0.0940612	-0.147849	-0.139893	0.0100092	-0.203431	-0.0817894	0.155655	-0.0474432	0.0799946
0.734167	0.0893502	0.139494	0.135076	0.0939587	-0.145644	-0.189658	0.0433865	-0.170248	-0.0811549	0.122474	-0.0640332	0.0799946
0.735	0.0899732	0.151572	0.132607	0.093959	-0.152707	-0.173063	0.0104018	-0.186834	-0.096516	0.139064	-0.0806232	0.0799946
0.735833	0.0909441	0.163509	0.12984	0.0940557	-0.160392	-0.173058	0.0603631	-0.220011	-0.0976173	0.122474	-0.0806232	0.0633916
0.736667	0.0922426	0.175203	0.126788	0.0942409	-0.161595	-0.156463	0.0605621	-0.186828	-0.0901243	0.105884	-0.0806232	0.0467886
0.7375	0.0938454	0.186552	0.123463	0.0945058	-0.155632	-0.189638	0.0773452	-0.203415	-0.0770808	0.122474	-0.0806232	0.0633916
0.738333	0.0957258	0.197457	0.119881	0.0948406	-0.154839	-0.139863	0.0941302	-0.236591	-0.0799327	0.139064	-0.0806232	0.0799946
0.739167	0.0978544	0.20782	0.116061	0.0952346	-0.166856	-0.139858	0.0943251	-0.253178	-0.0917708	0.188835	-0.0972137	0.0716931
0.74	0.1002	0.217549	0.112025	0.0956763	-0.177106	-0.106672	0.0779319	-0.186815	-0.0869411	0.155655	-0.113804	0.0633916
0.740833	0.102728	0.226556	0.107795	0.0961539	-0.172678	-0.139848	0.0781227	-0.203402	-0.0753976	0.205425	-0.113804	0.0633916
0.741667	0.105404	0.234759	0.103398	0.0966548	-0.162978	-0.123253	0.1115	-0.236578	-0.0628497	0.139064	-0.113804	0.0633916
0.7425	0.108191	0.242083	0.0988606	0.0971664	-0.152443	-0.0900666	0.111695	-0.219985	-0.0751879	0.139064	-0.0806237	0.0716931
0.743333	0.111052	0.24846	0.0942111	0.0976759	-0.172482	-0.139833	0.0952985	-0.219982	-0.0914628	0.188835	-0.0474432	0.0799946
0.744167	0.11395	0.253833	0.0894799	0.0981703	-0.179015	-0.139828	0.045721	-0.269749	-0.0863148	0.122474	-0.0557382	0.0633916
0.745	0.116848	0.258151	0.0846984	0.0986371	-0.179695	-0.139823	0.0625093	-0.269745	-0.0793531	0.205425	-0.0640332	0.0467886
0.745833	0.119709	0.261374	0.0798984	0.0990639	-0.166534	-0.123228	0.0792897	-0.236562	-0.0801052	0.172245	-0.0557382	0.0633916
0.746667	0.122499	0.263476	0.0751126	0.0994388	-0.160031	-0.139812	0.129257	-0.30292	-0.0939802	0.139064	-0.0474432	0.0799946
0.7475	0.125182	0.264437	0.0703737	0.0997505	-0.171502	-0.139807	0.0796781	-0.286327	-0.0989956	0.122474	-0.0474432	0.0716931
0.748333	0.127727	0.264251	0.0657147	0.0999884	-0.175984	-0.106621	0.0466961	-0.253142	-0.082889	0.205425	-0.0474432	0.0633916
0.749167	0.130105	0.262924	0.0611679	0.100143	-0.172325	-0.106616	0.0468901	-0.236549	-0.0706228	0.172245	-0.0474432	0.0633916
0.75	0.132288	0.260472	0.0567656	0.100205	-0.163584	-0.123202	-0.00268788	-0.253136	-0.0654979	0.155655	-0.0474432	0.0633916
0.750833	0.133151	0.253246	0.0527905	0.100015	-0.162867	-0.123197	0.0306841	-0.253133	-0.0837547	0.155655	-0.0557382	0.0799951
0.751667	0.133799	0.245039	0.0490147	0.099722	-0.174721	-0.0734213	-0.0188883	-0.253129	-0.0873068	0.188835	-0.0640332	0.0965986
0.7525	0.134236	0.235982	0.0454616	0.0993233	-0.187603	-0.123187	-0.0186945	-0.253126	-0.0737453	0.139064	-0.0391482	0.0965986
0.753333	0.134473	0.226214	0.0421531	0.0988179	-0.184711	-0.0734113	-0.0516858	-0.219943	-0.0676159	0.122474	-0.0142632	0.0965986
0.754167	0.134519	0.215882	0.03911	0.098206	-0.175952	-0.123177	0.0148708	-0.23653	-0.0759727	0.105884	-0.0308532	0.0882966
0.755	0.134391	0.205139	0.0363512	0.0974889	-0.168093	-0.106581	0.0150623	-0.219936	-0.0949249	0.122474	-0.0474432	0.0799946
0.755833	0.134102	0.19414	0.0338938	0.0966692	-0.182906	-0.0899861	0.0318458	-0.253113	-0.0887635	0.139064	-0.0308532	0.0716931
0.756667	0.133673	0.183042	0.0317531	0.0957505	-0.199127	-0.139752	-0.00113701	-0.21993	-0.0775157	0.139064	-0.0142632	0.0633916
0.7575	0.133122	0.172002	0.0299424	0.0947375	-0.188428	-0.123157	0.0156463	-0.236517	-0.083191	0.222015	-0.0308532	0.0633916
0.758333	0.132471	0.161175	0.0284731	0.0936359	-0.182899	-0.106561	0.0158356	-0.236513	-0.0968479	0.188835	-0.0474432	0.0633916
0.759167	0.131742	0.150712	0.0273544	0.0924526	-0.183165	-0.0733761	-0.0171474	-0.21992	-0.106645	0.155655	-0.0391482	0.0716931
0.76	0.130958	0.140758	0.0265931	0.0911952	-0.192457	-0.073371	-0.000368153	-0.236507	-0.0945572	0.155655	-0.0308532	0.0799946
0.760833	0.130142	0.13145	0.0261941	0.0898722	-0.195098	-0.0733659	0.0330087	-0.236504	-0.0832096	0.139064	-0.0391482	0.0716931
0.761667	0.129317	0.122916	0.0261601	0.0884929	-0.187565	-0.106541	0.0332016	-0.25309	-0.0897666	0.188835	-0.0474432	0.0633916
0.7625	0.128507	0.115272	0.0264912	0.0870672	-0.182093	-0.0899458	0.0168025	-0.253087	-0.101501	0.139064	-0.0225582	0.0550901
0.763333	0.127732	0.108623	0.0271857	0.0856056	-0.181068	-0.139712	-0.0493657	-0.219904	-0.108076	0.122474	0.00232679	0.0467886
0.764167	0.127016	0.103058	0.0282394	0.0841192	-0.187372	-0.139707	0.0503699	-0.236491	-0.0960285	0.188835	-0.0308532	0.0467886
0.765	0.126376	0.0986522	0.029646	0.0826192	-0.196101	-0.139702	0.0505606	-0.203307	-0.100586	0.139064	-0.0640332	0.0467886
0.765833	0.125832	0.0954647	0.0313971	0.0811173	-0.192124	-0.139697	0.0507532	-0.186714	-0.10212	0.188835	-0.0723282	0.0467886
0.766667	0.1254	0.0935365	0.0334822	0.0796252	-0.183506	-0.172871	-0.0320053	-0.253071	-0.124095	0.155655	-0.0806232	0.0467886
0.7675	0.126075	0.0991198	0.0358795	0.0781622	-0.183448	-0.139687	0.00136807	-0.219888	-0.116252	0.155655	-0.0308532	0.0467886
0.768333	0.126866	0.105863	0.0385845	0.0767317	-0.192015	-0.156272	0.0181523	-0.302836	-0.101986	0.188835	0.0189168	0.0467886
0.769167	0.127763	0.113622	0.0415813	0.0753451	-0.192084	-0.139677	0.0515227	-0.286242	-0.101744	0.155655	0.00232679	0.0467886
0.77	0.128752	0.122235	0.0448522	0.0740135	-0.176156	-0.139672	0.0185349	-0.302829	-0.110214	0.139064	-0.0142632	0.0467886
0.770833	0.129818	0.131529	0.0483779	0.0727476	-0.16394	-0.106486	0.0519089	-0.253055	-0.122135	0.188835	-0.0391482	0.0633916
0.771667	0.130945	0.141322	0.0521377	0.0715579	-0.164762	-0.123071	0.0686909	-0.203282	-0.112924	0.139064	-0.0640332	0.0799946
0.7725	0.132113	0.151423	0.0561094	0.070454	-0.171711	-0.139657	0.0357029	-0.253048	-0.0958632	0.155655	-0.0474432	0.0799946
0.773333	0.133305	0.161637	0.06027	0.0694449	-0.174034	-0.172832	0.0690729	-0.170095	-0.100839	0.139064	-0.0308532	0.0799946
0.774167	0.1345	0.171766	0.0645952	0.0685388	-0.163164	-0.156236	0.0526747	-0.236452	-0.108691	0.205425	-0.0391482	0.0799946
0.775	0.135678	0.181613	0.0690599	0.0677433	-0.152185	-0.172821	0.0694584	-0.236449	-0.115849	0.188835	-0.0474432	0.0799946
0.775833	0.136819	0.190982	0.0736384	0.0670648	-0.155994	-0.139636	0.0530601	-0.269625	-0.100583	0.188835	-0.0557382	0.0799946
0.776667	0.137901	0.199687	0.0783042	0.0665087	-0.164197	-0.172811	0.0698417	-0.253032	-0.0975587	0.205425	-0.0640332	0.0799946
0.7775	0.138905	0.207545	0.083031	0.0660795	-0.166233	-0.0898553	0.0368532	-0.236439	-0.100011	0.155655	-0.0640332	0.0799946
0.778333	0.139812	0.214388	0.0877917	0.0657804	-0.153843	-0.10644	0.0868127	-0.302797	-0.107869	0.172245	-0.0640332	0.0799946
0.779167	0.140602	0.22006	0.0925597	0.0656136	-0.137716	-0.0898453	0.120183	-0.286203	-0.108203	0.139064	-0.0308532	0.0633916
0.78	0.141259	0.224419	0.0973084	0.0655801	-0.135989	-0.156201	0.0208354	-0.236429	-0.0999606	0.139064	0.00232679	0.0467886
0.780833	0.141767	0.227342	0.102012	0.0656794	-0.141584	-0.123016	0.0873867	-0.253016	-0.0953364	0.172245	-0.0142632	0.0467886
0.781667	0.142112	0.228726	0.106643	0.06591	-0.140232	-0.156191	0.0212198	-0.253013	-0.106389	0.155655	-0.0308532	0.0467886
0.7825	0.142283	0.228489	0.111179	0.0662691	-0.125243	-0.172776	0.104359	-0.186649	-0.120692	0.139064	0.0106223	0.0467886
0.783333	0.142269	0.226571	0.115594	0.0667527	-0.117296	-0.139591	0.00501189	-0.253006	-0.113499	0.105884	0.0520978	0.0467886
0.784167	0.141064	0.213984	0.119856	0.067541	-0.115147	-0.106405	0.00520094	-0.186643	-0.099757	0.122474	0.0438028	0.0633916
0.785	0.139685	0.199857	0.123952	0.0684384	-0.121687	-0.156171	0.0551618	-0.253	-0.10161	0.172245	0.0355078	0.0799946
0.785833	0.138149	0.184391	0.127864	0.0694332	-0.123057	-0.139576	0.154896	-0.252996	-0.118449	0.139064	0.0272123	0.0716931
0.786667	0.136477	0.167813	0.13157	0.070513	-0.113732	-0.156161	0.0721333	-0.286174	-0.11602	0.172245	0.0189168	0.0633916
0.7875	0.134694	0.150362	0.135055	0.0716643	-0.101	-0.172746	0.0225521	-0.21981	-0.118778	0.172245	0.00232679	0.0716931
0.788333	0.132822	0.132293	0.138301	0.0728729	-0.09966	-0.139561	0.00615648	-0.153447	-0.114935	0.188835	-0.0142632	0.0799946
0.789167	0.130888	0.113871	0.141294	0.0741242	-0.105532	-0.172736	0.00634318	-0.219803	-0.11557	0.205425	-0.0142632	0.0799946
0.79	0.128918	0.0953677	0.144023	0.0754029	-0.100832	-0.156141	0.0728974	-0.26957	-0.139046	0.172245	-0.0142632	0.0799946
0.790833	0.126938	0.0770584	0.146477	0.0766935	-0.0874073	-0.172726	0.139449	-0.252977	-0.142799	0.172245	-0.0557382	0.0716931
0.791667	0.124976	0.0592173	0.148646	0.0779805	-0.077357	-0.0897698	0.123049	-0.252974	-0.138638	0.188835	-0.0972132	0.0633916
0.7925	0.123058	0.0421148	0.150525	0.0792483	-0.0754035	-0.156126	0.106646	-0.25297	-0.126887	0.205425	-0.0889182	0.0633916
0.793333	0.12121	0.0260137	0.152108	0.0804815	-0.0848352	-0.122941	0.0570666	-0.286148	-0.144263	0.188835	-0.0806232	0.0633916
0.794167	0.119457	0.0111656	0.153394	0.081665	-0.0901899	-0.122936	0.0904366	-0.286145	-0.160779	0.188835	-0.0557382	0.0716931
0.795	0.117824	-0.0021927	0.154382	0.0827841	-0.0811711	-0.139521	0.0574486	-0.286142	-0.158974	0.172245	-0.0308532	0.0799946
0.795833	0.116332	-0.0138422	0.155072	0.083825	-0.0714303	-0.189286	0.0576385	-0.252957	-0.156613	0.122474	-0.0723287	0.0799946
0.796667	0.115003	-0.023585	0.155469	0.0847745	-0.0700818	-0.139511	0.0744145	-0.203184	-0.146784	0.105884	-0.113804	0.0799946
0.7975	0.113855	-0.0312472	0.155579	0.0856202	-0.0833185	-0.172686	0.107788	-0.219771	-0.165242	0.139064	-0.0806237	0.0882966
0.798333	0.112903	-0.0366816	0.155408	0.086351	-0.0861157	-0.1395	0.0582078	-0.219768	-0.174895	0.105884	-0.0474432	0.0965986
0.799167	0.112162	-0.03977	0.154966	0.0869568	-0.0814949	-0.139496	0.0583956	-0.219764	-0.170935	0.139064	-0.0557382	0.0882966
0.8	0.11164	-0.0404253	0.154264	0.0874287	-0.0701408	-0.172671	0.025407	-0.286122	-0.161206	0.105884	-0.0640332	0.0799946
0.800833	0.112388	-0.0271677	0.153101	0.0875071	-0.0677045	-0.139485	0.0753646	-0.236348	-0.176764	0.155655	-0.0557382	0.0882966
0.801667	0.113344	-0.0116426	0.151708	0.0874437	-0.0748413	-0.17266	0.0423741	-0.186575	-0.201117	0.222015	-0.0474432	0.0965986
0.8025	0.11449	0.0058931	0.150107	0.0872395	-0.0785318	-0.139475	0.0425634	-0.203161	-0.208457	0.172245	-0.0474432	0.0965986
0.803333	0.115799	0.0251549	0.148319	0.0868966	-0.0710382	-0.18924	0.0427508	-0.219748	-0.193706	0.188835	-0.0474432	0.0965986
0.804167	0.117247	0.0458339	0.146366	0.0864187	-0.0598748	-0.156055	0.0263519	-0.186565	-0.183686	0.222015	-0.0308532	0.0882966
0.805	0.118805	0.0676011	0.144272	0.0858106	-0.0549951	-0.20582	0.026541	-0.169972	-0.187444	0.205425	-0.0142632	0.0799946
0.805833	0.120444	0.0901115	0.142061	0.0850786	-0.0667475	-0.122865	0.043322	-0.203148	-0.203443	0.105884	0.00232679	0.0799946
0.806667	0.122131	0.113009	0.139757	0.0842298	-0.0795072	-0.15604	0.0435091	-0.236325	-0.205056	0.105884	0.0189168	0.0799946
0.8075	0.123834	0.135929	0.137385	0.0832726	-0.0746099	-0.156035	0.0436999	-0.186552	-0.193409	0.122474	0.0189168	0.0716931
0.808333	0.125523	0.158507	0.134969	0.0822164	-0.0685064	-0.18921	0.0936568	-0.219729	-0.185272	0.105884	0.0189168	0.0633916
0.809167	0.127163	0.18038	0.132533	0.0810713	-0.0689342	-0.172615	0.0108937	-0.169955	-0.178902	0.122474	0.0355073	0.0799951
0.81	0.128723	0.201191	0.1301	0.0798483	-0.0814816	-0.13943	0.0276762	-0.186542	-0.196878	0.105884	0.0520978	0.0965986
0.810833	0.130172	0.220595	0.127694	0.0785591	-0.0865397	-0.205785	0.0444529	-0.169949	-0.189441	0.122474	0.0438028	0.0882966
0.811667	0.131479	0.238264	0.125336	0.0772158	-0.0761041	-0.22237	0.0612334	-0.153356	-0.184494	0.105884	0.0355078	0.0799946
0.8125	0.132617	0.253891	0.123047	0.075831	-0.063776	-0.189185	0.127783	-0.120171	-0.18543	0.155655	0.0106223	0.0882966
0.813333	0.133558	0.267192	0.120846	0.0744175	-0.0564127	-0.22236	0.0782003	-0.203119	-0.192401	0.139064	-0.0142632	0.0965986
0.814167	0.134278	0.277912	0.118751	0.0729884	-0.0651103	-0.255536	0.111567	-0.203116	-0.219964	0.139064	-0.0142632	0.0882966
0.815	0.134757	0.28583	0.116778	0.0715567	-0.0745316	-0.17258	0.111757	-0.169933	-0.205699	0.122474	-0.0142632	0.0799946
0.815833	0.134976	0.290758	0.114942	0.0701354	-0.0705334	-0.222345	0.128534	-0.186519	-0.205453	0.105884	0.00232679	0.0799946
0.816667	0.134919	0.292549	0.113255	0.0687372	-0.0606017	-0.17257	0.0955413	-0.120155	-0.208225	0.105884	0.0189168	0.0799946
0.8175	0.133436	0.278086	0.112123	0.067522	-0.0592415	-0.155975	0.0791393	-0.0869719	-0.219151	0.0892943	-0.00596821	0.0799946
0.818333	0.131683	0.26059	0.11115	0.0663509	-0.0698362	-0.18915	0.0793273	-0.16992	-0.229546	0.122474	-0.0308532	0.0799946
0.819167	0.12968	0.240316	0.110336	0.0652322	-0.082794	-0.205735	0.0629271	-0.252866	-0.218077	0.0892943	-0.0308532	0.0799946
0.82	0.127449	0.217557	0.109675	0.0641736	-0.0770914	-0.20573	0.0631149	-0.186503	-0.213153	0.139064	-0.0308532	0.0799946
0.820833	0.125018	0.192635	0.109164	0.0631824	-0.0666806	-0.205725	0.0633008	-0.16991	-0.214411	0.188835	-0.0225582	0.0882966
0.821667	0.122415	0.165904	0.108793	0.0622651	-0.0721532	-0.17254	0.0800803	-0.219677	-0.232669	0.155655	-0.0142632	0.0965986
0.8225	0.119671	0.137742	0.108554	0.0614277	-0.0850385	-0.172535	0.130039	-0.219673	-0.2352	0.172245	0.00232679	0.0799951
0.823333	0.116819	0.108543	0.108436	0.0606753	-0.0927922	-0.17253	0.0970455	-0.20308	-0.227077	0.172245	0.0189168	0.0633916
0.824167	0.113894	0.0787184	0.108429	0.0600123	-0.0864744	-0.189115	0.097233	-0.169897	-0.220535	0.105884	-0.0142632	0.0716931
0.825	0.110929	0.048688	0.10852	0.0594426	-0.0751231	-0.172519	0.0974204	-0.203074	-0.235989	0.0727043	-0.0474432	0.0799946
0.825833	0.107961	0.0188751	0.108696	0.0589691	-0.0766398	-0.189104	0.0312458	-0.252841	-0.251829	0.0892943	-0.0225582	0.0882966
0.826667	0.105027	-0.0102983	0.108941	0.0585941	-0.0854226	-0.189099	0.0480249	-0.219657	-0.250287	0.0892943	0.00232679	0.0965986
0.8275	0.10216	-0.0384164	0.109244	0.058319	-0.0938381	-0.172504	0.0648002	-0.219654	-0.241264	0.122474	0.0106218	0.0882966
0.828333	0.099396	-0.0650756	0.109588	0.0581445	-0.0912599	-0.189089	0.0815792	-0.12011	-0.240018	0.0892943	0.0189168	0.0799946
0.829167	0.0967684	-0.089889	0.109959	0.0580707	-0.0869092	-0.155904	0.0817644	-0.219648	-0.246117	0.188835	0.0106218	0.0882966
0.83	0.0943088	-0.112491	0.110344	0.0580967	-0.09008	-0.139309	0.0653614	-0.169874	-0.263926	0.188835	0.00232679	0.0965986
0.830833	0.092047	-0.132544	0.110727	0.0582211	-0.0960497	-0.155894	0.131911	-0.236231	-0.251789	0.205425	0.00232679	0.1049
0.831667	0.0900106	-0.14974	0.111097	0.0584418	-0.111317	-0.0729383	0.0657369	-0.169868	-0.244742	0.188835	0.00232679	0.113202
0.8325	0.088224	-0.163805	0.11144	0.058756	-0.103039	-0.139294	0.0493337	-0.186455	-0.251678	0.172245	0.00232679	0.1049
0.833333	0.0867088	-0.174507	0.111744	0.0591604	-0.0909864	-0.122699	0.0661103	-0.169861	-0.263255	0.155655	0.00232679	0.0965986
0.834167	0.0863506	-0.168549	0.111516	0.0595816	-0.0907605	-0.122694	0.0497069	-0.186448	-0.268909	0.155655	-0.00596821	0.0965986
0.835	0.0862769	-0.159173	0.11124	0.0600862	-0.0988867	-0.139279	0.0333016	-0.186445	-0.260272	0.188835	-0.0142632	0.0965986
0.835833	0.0864803	-0.146554	0.110919	0.0606705	-0.10861	-0.155864	0.0168981	-0.153262	-0.251803	0.139064	-0.00596821	0.0882966
0.836667	0.08695	-0.13091	0.110555	0.0613305	-0.103743	-0.172449	0.0170845	-0.153258	-0.262684	0.139064	0.00232679	0.0799946
0.8375	0.0876719	-0.112495	0.110154	0.0620617	-0.0896725	-0.155854	0.0504508	-0.203025	-0.275634	0.155655	0.0438023	0.0882966
0.838333	0.088629	-0.0915966	0.109721	0.0628591	-0.0883397	-0.139259	0.034047	-0.186432	-0.270279	0.155655	0.0852778	0.0965986
0.839167	0.0898017	-0.0685315	0.109262	0.0637174	-0.0949558	-0.172434	0.0508232	-0.186429	-0.250833	0.139064	0.0438023	0.0882966
0.84	0.0911676	-0.0436417	0.108784	0.0646307	-0.101908	-0.155839	0.0344211	-0.103474	-0.251405	0.188835	0.00232679	0.0799946
0.840833	0.0927023	-0.0172906	0.108294	0.0655929	-0.0975112	-0.172424	0.0677853	-0.103471	-0.260027	0.155655	0.0106218	0.0799946
0.841667	0.0943795	0.0101425	0.107801	0.0665977	-0.0883847	-0.139239	0.0513812	-0.136648	-0.257323	0.139064	0.0189168	0.0799946
0.8425	0.0961713	0.0382663	0.107314	0.0676384	-0.0875522	-0.205594	0.068159	-0.103465	-0.246358	0.139064	0.0438023	0.0799946
0.843333	0.0980485	0.0666829	0.106841	0.0687079	-0.091575	-0.172409	0.0517548	-0.103461	-0.239235	0.155655	0.0686878	0.0799946
0.844167	0.0999811	0.0949925	0.106391	0.0697992	-0.0969953	-0.172404	0.101709	-0.120048	-0.241894	0.139064	0.0438023	0.0799946
0.845	0.101939	0.122798	0.105973	0.0709051	-0.0963189	-0.139219	0.0189443	-0.169816	-0.256348	0.139064	0.0189168	0.0799946
0.845833	0.10389	0.149711	0.105595	0.0720181	-0.0887292	-0.139214	0.01913	-0.186403	-0.257989	0.155655	0.0438023	0.0716931
0.846667	0.105806	0.175355	0.105267	0.073131	-0.0852122	-0.139209	0.0359055	-0.169809	-0.248066	0.188835	0.0686878	0.0633916
0.8475	0.107655	0.19937	0.104995	0.0742362	-0.095449	-0.172384	0.0692728	-0.169806	-0.23582	0.155655	0.0520978	0.0716931
0.848333	0.109409	0.22142	0.104788	0.0753265	-0.106455	-0.139199	0.0362781	-0.169803	-0.251179	0.155655	0.0355078	0.0799946
0.849167	0.111041	0.241193	0.104652	0.0763946	-0.103762	-0.106013	0.0696416	-0.120029	-0.256615	0.139064	0.0438028	0.0882966
0.85	0.112525	0.258407	0.104594	0.0774333	-0.0914155	-0.172369	0.0366487	-0.153206	-0.258674	0.155655	0.0520978	0.0965986
0.850833	0.113541	0.260947	0.105085	0.0784941	-0.0902008	-0.0728226	0.103192	-0.136612	-0.245346	0.155655	0.0438028	0.0965986
0.851667	0.114372	0.260727	0.105652	0.0795108	-0.101321	-0.105998	0.13656	-0.0868389	-0.245205	0.188835	0.0355078	0.0965986
0.8525	0.115006	0.257826	0.106288	0.0804757	-0.106117	-0.0894024	0.053794	-0.103426	-0.256905	0.188835	0.0603928	0.0882966
0.853333	0.115431	0.252355	0.106986	0.0813814	-0.10661	-0.188938	0.0705689	-0.136602	-0.256214	0.205425	0.0852778	0.0799946
0.854167	0.11564	0.244455	0.107737	0.0822211	-0.105976	-0.172343	0.0873438	-0.15319	-0.247873	0.172245	0.0603928	0.0799946
0.855	0.11563	0.234298	0.108531	0.0829881	-0.104274	-0.188928	0.15389	-0.136596	-0.240932	0.222015	0.0355078	0.0799946
0.855833	0.115398	0.22208	0.109361	0.0836766	-0.111849	-0.172333	0.137482	-0.120003	-0.245673	0.205425	0.0189173	0.0716931
0.856667	0.114947	0.208019	0.110215	0.0842811	-0.129251	-0.139148	0.154257	-0.119999	-0.262645	0.188835	0.00232679	0.0633916
0.8575	0.114282	0.192356	0.111083	0.0847969	-0.131019	-0.172323	0.137854	-0.0536361	-0.255504	0.122474	0.0106218	0.0633916
0.858333	0.113409	0.175345	0.111957	0.0852199	-0.126668	-0.205498	0.154628	-0.0868129	-0.246059	0.0727043	0.0189168	0.0633916
0.859167	0.112342	0.157253	0.112824	0.0855466	-0.115989	-0.172313	0.187993	-0.153171	-0.236299	0.0892943	0.0189168	0.0716931
0.86	0.111092	0.138356	0.113677	0.0857744	-0.133637	-0.188898	0.138407	-0.0702164	-0.235972	0.122474	0.0189168	0.0799946
0.860833	0.109679	0.118935	0.114504	0.0859013	-0.14696	-0.188893	0.0888184	-0.119983	-0.237731	0.122474	0.0272123	0.0716931
0.861667	0.108122	0.0992739	0.115298	0.0859264	-0.148326	-0.122528	0.0890026	-0.0867999	-0.215663	0.139064	0.0355078	0.0633916
0.8625	0.106445	0.0796513	0.116049	0.0858493	-0.146266	-0.172293	0.0891886	-0.119977	-0.197527	0.139064	0.0438028	0.0633916
0.863333	0.104673	0.0603415	0.116751	0.0856705	-0.138457	-0.139108	0.122553	-0.0702034	-0.186404	0.139064	0.0520978	0.0633916
0.864167	0.102835	0.0416085	0.117394	0.0853913	-0.148794	-0.0893319	0.0729667	-0.153151	-0.190622	0.139064	0.0272123	0.0633916
0.865	0.100961	0.0237031	0.117975	0.085014	-0.160446	-0.139098	0.122919	-0.119967	-0.191318	0.139064	0.00232679	0.0633916
0.865833	0.0990841	0.00685932	0.118487	0.0845415	-0.161938	-0.089322	0.123104	-0.169735	-0.163754	0.139064	0.0272123	0.0716931
0.866667	0.0972396	-0.00870842	0.118927	0.0839775	-0.15559	-0.139088	0.123286	-0.202911	-0.151532	0.139064	0.0520978	0.0799946
0.8675	0.0949342	-0.0126334	0.118729	0.0831681	-0.157094	-0.122493	0.106884	-0.169728	-0.145786	0.122474	0.0106223	0.0799946
0.868333	0.0927445	-0.0151461	0.118466	0.0822802	-0.174925	-0.139078	0.107066	-0.103364	-0.151045	0.105884	-0.0308532	0.0799946
0.869167	0.0907209	-0.0163221	0.11815	0.0813232	-0.192319	-0.122483	0.0242974	-0.136541	-0.138987	0.139064	-0.0142632	0.0799946
0.87	0.0889139	-0.0162588	0.117791	0.0803069	-0.195185	-0.139068	0.0410728	-0.153128	-0.115859	0.122474	0.00232679	0.0799946
0.870833	0.0873739	-0.0150741	0.117404	0.0792418	-0.182016	-0.155653	-0.00851477	-0.0701742	-0.107619	0.139064	0.00232679	0.0716931
0.871667	0.0861511	-0.0129038	0.117003	0.0781385	-0.173262	-0.139058	0.0414378	-0.103351	-0.105473	0.139064	0.00232679	0.0633916
0.8725	0.0852941	-0.00989944	0.1166	0.0770079	-0.177325	-0.139053	0.0913929	-0.119938	-0.114615	0.172245	0.00232679	0.0716931
0.873333	0.0848502	-0.00622592	0.116209	0.075861	-0.18945	-0.155637	0.0749843	-0.0867544	-0.0925694	0.188835	0.00232679	0.0799946
0.874167	0.0848643	-0.00205861	0.115845	0.074709	-0.194058	-0.139042	0.124937	-0.0701612	-0.0736469	0.188835	0.00232679	0.0716931
0.875	0.0853789	0.00241925	0.115521	0.0735627	-0.184295	-0.105856	0.108531	-0.103338	-0.0741017	0.222015	0.00232679	0.0633916
0.875833	0.0864332	0.00701949	0.115249	0.0724328	-0.176001	-0.122442	0.0755354	-0.136515	-0.0779066	0.172245	-0.0142632	0.0550901
0.876667	0.0880627	0.0115519	0.115042	0.0713297	-0.170122	-0.105846	0.108898	-0.136511	-0.0747205	0.188835	-0.0308532	0.0467886
0.8775	0.0902991	0.015827	0.11491	0.0702632	-0.179448	-0.172202	0.0593112	-0.153099	-0.0593754	0.155655	-0.00596821	0.0550901
0.878333	0.0931694	0.0196593	0.114864	0.0692427	-0.181477	-0.172197	0.0594922	0.012806	-0.0514348	0.222015	0.0189168	0.0633916
0.879167	0.0966959	0.0228699	0.114912	0.068277	-0.175871	-0.139012	0.109445	-0.103322	-0.0489716	0.238605	0.0106218	0.0716931
0.88	0.100896	0.0252894	0.115062	0.0673738	-0.174095	-0.172187	0.126219	-0.136498	-0.0634492	0.222015	0.00232679	0.0799946
0.880833	0.10578	0.0267605	0.115319	0.0665403	-0.177124	-0.139002	0.109812	-0.0701353	-0.0555041	0.222015	0.0189173	0.0716931
0.881667	0.111356	0.0271407	0.115686	0.0657827	-0.191131	-0.172177	0.109994	-0.119902	-0.0446637	0.222015	0.0355078	0.0633916
0.8825	0.117622	0.0263046	0.116167	0.0651061	-0.20522	-0.138992	0.110177	-0.0867187	-0.0341005	0.172245	0.0355078	0.0550901
0.883333	0.124573	0.0241461	0.11676	0.0645147	-0.194857	-0.188757	0.0605875	-0.0867155	-0.0368782	0.205425	0.0355078	0.0467886
0.884167	0.133252	0.0113879	0.118163	0.0640346	-0.194872	-0.138982	0.0773616	-0.0203522	-0.0411377	0.222015	0.0603928	0.0633916
0.885	0.142564	-0.00264089	0.119658	0.0636434	-0.198154	-0.188747	0.127312	-0.119889	-0.0279746	0.205425	0.0852778	0.0799946
0.885833	0.15246	-0.0177838	0.121224	0.0633413	-0.207263	-0.172152	0.144087	-0.119886	-0.0143342	0.188835	0.0438023	0.0716931
0.886667	0.162889	-0.0338653	0.122839	0.0631275	-0.218522	-0.172147	0.094498	-0.0701125	-0.0103074	0.172245	0.00232679	0.0633916
0.8875	0.173792	-0.0506929	0.124479	0.0629999	-0.20923	-0.0891911	0.161039	-0.0701093	-0.0326308	0.172245	0.0189173	0.0633916
0.888333	0.185109	-0.0680603	0.126119	0.0629553	-0.20327	-0.138957	0.11145	-0.036926	-0.0451222	0.139064	0.0355078	0.0633916
0.889167	0.196772	-0.0857494	0.127733	0.0629892	-0.203343	-0.122362	0.161405	-0.0701028	-0.0363637	0.155655	0.0106223	0.0716931
0.89	0.208713	-0.103533	0.129296	0.0630964	-0.216722	-0.138947	0.0786357	-0.0535095	-0.022837	0.205425	-0.0142632	0.0799946
0.890833	0.220861	-0.12118	0.130781	0.0632702	-0.223393	-0.155532	0.128586	-0.0203263	-0.0350967	0.172245	0.0355073	0.0633916
0.891667	0.233141	-0.138454	0.132163	0.0635032	-0.220115	-0.155527	0.0624072	-0.036913	-0.0477563	0.139064	0.0852778	0.0467886
0.8925	0.24548	-0.155121	0.133415	0.0637871	-0.212973	-0.138932	0.17872	0.0128612	-0.0422934	0.139064	0.0603928	0.0550901
0.893333	0.257801	-0.170949	0.134514	0.0641124	-0.216636	-0.155517	0.162313	-0.0700865	-0.0298713	0.205425	0.0355078	0.0633916
0.894167	0.270029	-0.185712	0.135436	0.0644692	-0.230784	-0.172102	0.179085	-0.0534933	-0.0261265	0.139064	0.0438028	0.0633916
0.895	0.28209	-0.199196	0.136159	0.0648468	-0.240689	-0.155507	0.162674	-0.08667	-0.0392863	0.139064	0.0520978	0.0633916
0.895833	0.29391	-0.211197	0.136663	0.0652337	-0.237687	-0.155502	0.162857	-0.119847	-0.0587235	0.155655	0.0106223	0.0550901
0.896667	0.305418	-0.221526	0.136929	0.0656182	-0.230255	-0.138907	0.113266	-0.136434	-0.0561787	0.122474	-0.0308532	0.0467886
0.8975	0.316546	-0.230013	0.136944	0.0659882	-0.229913	-0.138902	0.0968569	-0.0534803	-0.0496567	0.105884	-0.0391482	0.0633916
0.898333	0.327228	-0.236507	0.136692	0.0663312	-0.234536	-0.0891255	0.146811	-0.0202971	-0.0457165	0.172245	-0.0474432	0.0799946
0.899167	0.337404	-0.24088	0.136164	0.0666347	-0.252758	-0.138892	0.16358	-0.0534738	-0.070422	0.155655	-0.0225582	0.0716931
0.9	0.347017	-0.243029	0.135352	0.0668863	-0.241744	-0.122296	0.0808117	-0.0700606	-0.0751317	0.139064	0.00232679	0.0633916
0.900833	0.354894	-0.233818	0.133437	0.0674684	-0.234916	-0.138881	0.0644026	-0.0700573	-0.0728917	0.188835	0.0438023	0.0550901
0.901667	0.362136	-0.222448	0.13125	0.0679671	-0.239149	-0.155466	0.0479934	-0.0534641	-0.056847	0.105884	0.0852778	0.0467886
0.9025	0.368723	-0.209092	0.128811	0.0683627	-0.249215	-0.138871	0.0979441	0.0460802	-0.0683889	0.155655	0.0686878	0.0550901
0.903333	0.374647	-0.193941	0.126142	0.0686358	-0.256294	-0.138866	0.0483566	-0.0866375	-0.0831624	0.155655	0.0520978	0.0633916
0.904167	0.379899	-0.177212	0.123268	0.0687685	-0.252866	-0.138861	0.0983036	-0.169585	-0.0851224	0.122474	0.0355073	0.0467881
0.905	0.384479	-0.159136	0.120217	0.0687441	-0.245241	-0.105675	0.0321241	-0.119811	-0.0719778	0.155655	0.0189168	0.0301846
0.905833	0.388391	-0.139962	0.117018	0.0685475	-0.245845	-0.138851	0.0986663	-0.103218	-0.0712197	0.155655	0.0272123	0.0467881
0.906667	0.391643	-0.119948	0.113702	0.0681655	-0.257383	-0.138846	0.0822567	-0.0368546	-0.0873979	0.139064	0.0355078	0.0633916
0.9075	0.394249	-0.0993619	0.1103	0.0675871	-0.263198	-0.0890702	0.0824352	-0.0700313	-0.100253	0.122474	0.0272123	0.0467881
0.908333	0.396225	-0.0784777	0.106848	0.0668038	-0.255244	-0.138836	0.0992073	-0.0036671	-0.0915953	0.139064	0.0189168	0.0301846
0.909167	0.397593	-0.0575698	0.103377	0.0658094	-0.240216	-0.10565	0.115976	-0.0534349	-0.0835464	0.188835	0.0438023	0.0384866
0.91	0.398377	-0.0369115	0.099924	0.0646006	-0.241831	-0.0890552	0.0829757	-0.0700216	-0.0813245	0.122474	0.0686878	0.0467886
0.910833	0.398604	-0.0167709	0.0965216	0.0631772	-0.248903	-0.172001	0.132926	-0.0534284	-0.0957439	0.155655	0.0852778	0.0467886
0.911667	0.398306	0.00259238	0.0932042	0.0615418	-0.246244	-0.188586	0.0335675	-0.0368351	-0.10684	0.139064	0.101868	0.0467886
0.9125	0.397514	0.0209303	0.0900045	0.0597003	-0.236796	-0.188581	0.0669274	-0.0368319	-0.0849778	0.122474	0.0935728	0.0550901
0.913333	0.396263	0.0380098	0.0869546	0.0576619	-0.229268	-0.188576	0.0836954	-0.0534186	-0.080256	0.122474	0.0852778	0.0633916
0.914167	0.39459	0.0536157	0.0840846	0.0554391	-0.230803	-0.171981	0.166828	-0.0865954	-0.0828162	0.139064	0.0852778	0.0799951
0.915	0.392531	0.0675534	0.0814232	0.0530476	-0.242452	-0.155386	0.150418	-0.0700021	-0.103872	0.122474	0.0852778	0.0965986
0.915833	0.390123	0.0796519	0.0789967	0.0505067	-0.246759	-0.10561	0.0842362	-0.0699989	-0.106014	0.0727043	0.110163	0.0799951
0.916667	0.387405	0.0897657	0.0768292	0.0478385	-0.24103	-0.138786	0.101004	-0.0534057	-0.0917878	0.105884	0.135048	0.0633916
0.9175	0.385223	0.0885939	0.0757386	0.0440907	-0.230131	-0.122191	0.0845934	-0.0202224	-0.0905345	0.122474	0.101868	0.0384866
0.918333	0.382787	0.0854284	0.0749293	0.0402894	-0.233261	-0.138776	0.101363	-0.0865791	-0.0958038	0.0892943	0.0686878	0.0135816
0.919167	0.380116	0.0804056	0.0744	0.036487	-0.242852	-0.138771	0.151315	-0.0202159	-0.111046	0.122474	0.0438023	0.0384866
0.92	0.377228	0.0736875	0.0741462	0.0327376	-0.246608	-0.171946	0.118313	-0.0533926	-0.101688	0.155655	0.0189168	0.0633916
0.920833	0.374139	0.0654594	0.0741611	0.029097	-0.244277	-0.155351	0.1019	-0.0367994	-0.0915802	0.139064	0.0272123	0.0301851
0.921667	0.370868	0.0559269	0.0744356	0.0256217	-0.234648	-0.155346	0.102081	-0.0367962	-0.0921405	0.122474	0.0355078	-0.00302142
0.9225	0.367428	0.0453134	0.0749579	0.0223687	-0.236498	-0.171931	0.0690786	-0.0865629	-0.0969783	0.139064	0.0189173	0.0301851
0.923333	0.363835	0.0338567	0.0757145	0.0193943	-0.245364	-0.155336	0.0692576	-0.0533797	-0.116257	0.122474	0.00232679	0.0633916
0.924167	0.360102	0.0218059	0.0766899	0.0167544	-0.245089	-0.171921	0.102618	-0.0699664	-0.104213	0.122474	0.0603923	0.0633916
0.925	0.356242	0.00941836	0.0778671	0.0145027	-0.237224	-0.171916	0.0862089	-0.0865532	-0.096973	0.122474	0.118458	0.0633916
0.925833	0.352267	-0.00304407	0.0792276	0.0126912	-0.230678	-0.171911	0.086384	-0.10314	-0.0971108	0.172245	0.0935728	0.0633916
0.926667	0.348189	-0.0153183	0.0807519	0.0113687	-0.234199	-0.122135	0.0865627	-0.0699567	-0.110067	0.188835	0.0686878	0.0633916
0.9275	0.344016	-0.0271437	0.0824196	0.0105809	-0.248613	-0.12213	0.0867413	-0.0367735	-0.12185	0.172245	0.0769828	0.0633916
0.928333	0.33976	-0.038265	0.0842095	0.0103695	-0.246619	-0.105534	0.13669	-0.00358918	-0.105906	0.122474	0.0852778	0.0633916
0.929167	0.335428	-0.0484363	0.0861005	0.0107716	-0.238398	-0.105529	0.103688	-0.0367669	-0.107912	0.139064	0.0852778	0.0550901
0.93	0.33103	-0.057424	0.0880709	0.0118195	-0.229778	-0.105524	0.120457	-0.0533537	-0.108322	0.139064	0.0852778	0.0467886
0.930833	0.326571	-0.0650098	0.0900997	0.0135399	-0.225502	-0.0889293	0.070865	0.0130106	-0.121283	0.155655	0.0852778	0.0467886
0.931667	0.322061	-0.0709943	0.092166	0.0159538	-0.226212	-0.138695	0.0710451	0.0130138	-0.125143	0.155655	0.0852778	0.0467886
0.9325	0.317506	-0.0751989	0.0942496	0.0190761	-0.218505	-0.15528	0.0712215	0.029607	-0.106686	0.105884	0.0769828	0.0467886
0.933333	0.312911	-0.0774692	0.0963313	0.0229149	-0.200161	-0.138685	0.0879914	-0.0865207	-0.107255	0.105884	0.0686878	0.0467886
0.934167	0.30765	-0.0691196	0.0976053	0.0287077	-0.184188	-0.13868	0.104759	-0.0699275	-0.113721	0.172245	0.0520978	0.0384866
0.935	0.302377	-0.0587933	0.0988596	0.0351867	-0.176677	-0.0723141	0.104936	-0.0533342	-0.129677	0.139064	0.0355078	0.0301846
0.935833	0.297109	-0.0466005	0.100095	0.0423135	-0.18003	-0.17185	0.171476	-0.069921	-0.120183	0.188835	0.0603928	0.0467881
0.936667	0.291867	-0.0326762	0.101315	0.0500432	-0.177861	-0.0888941	0.138471	-0.0865078	-0.110398	0.188835	0.0852778	0.0633916
0.9375	0.286667	-0.0171786	0.102522	0.0583253	-0.154101	-0.072299	0.0722909	-0.0201445	-0.105854	0.155655	0.0935728	0.0550901
0.938333	0.281528	-0.000287042	0.103721	0.0671039	-0.141182	-0.138655	0.122239	-0.0367312	-0.11871	0.188835	0.101868	0.0467886
0.939167	0.276466	0.0178008	0.104915	0.0763183	-0.135722	-0.13865	0.155595	-0.00354698	-0.126548	0.188835	0.0769828	0.0550901
0.94	0.271494	0.036871	0.106112	0.0859036	-0.139659	-0.122055	0.122594	-0.0533147	-0.120832	0.172245	0.0520978	0.0633916
0.940833	0.266629	0.0566966	0.107315	0.0957913	-0.131569	-0.17182	0.106181	-0.0533115	-0.117088	0.188835	0.0603928	0.0633916
0.941667	0.26188	0.0770398	0.108531	0.10591	-0.112207	-0.171815	0.106357	-0.119668	-0.121549	0.139064	0.0686878	0.0633916
0.9425	0.25726	0.0976557	0.109765	0.116186	-0.0998335	-0.13863	0.106536	-0.00353399	-0.134387	0.155655	0.0438023	0.0550901
0.943333	0.252777	0.118295	0.111023	0.126544	-0.0957671	-0.155215	0.0735332	-0.00353075	-0.141966	0.188835	0.0189168	0.0467886
0.944167	0.248438	0.138706	0.112309	0.136908	-0.0993885	-0.12203	0.0571186	-0.0532985	-0.132822	0.155655	0.0106218	0.0550901
0.945	0.244248	0.158641	0.113627	0.1472	-0.0954642	-0.105434	0.0572975	-0.0532953	-0.121056	0.172245	0.00232679	0.0633916
0.945833	0.240212	0.177854	0.11498	0.157347	-0.0754317	-0.105429	0.0740646	-0.086472	-0.127426	0.205425	0.0189173	0.0550901
0.946667	0.236329	0.19611	0.116372	0.167271	-0.063231	-0.122015	0.0742398	-0.0532888	-0.1389	0.188835	0.0355078	0.0467886
0.9475	0.232599	0.213183	0.117803	0.176902	-0.0643573	-0.105419	0.0578267	-0.136236	-0.145261	0.155655	0.0272123	0.0550901
0.948333	0.229019	0.22886	0.119272	0.186168	-0.067287	-0.171775	0.124365	-0.103052	-0.145417	0.105884	0.0189168	0.0633916
0.949167	0.225583	0.242947	0.120779	0.195002	-0.0618875	-0.20495	0.0747738	-0.086459	-0.139955	0.0892943	0.0106218	0.0633916
0.95	0.222285	0.255266	0.12232	0.203341	-0.0482206	-0.171765	0.0749488	-0.0366858	-0.158834	0.0892943	0.00232679	0.0633916
0.950833	0.219934	0.25863	0.124653	0.210147	-0.0408402	-0.18835	0.0419454	-0.0366825	-0.176486	0.139064	0.0189173	0.0467881
0.951667	0.217683	0.260094	0.126994	0.216368	-0.0387197	-0.155165	0.042122	-0.0532693	-0.176652	0.0892943	0.0355078	0.0301846
0.9525	0.215502	0.259698	0.129318	0.221976	-0.0511325	-0.188339	0.0422985	-0.086446	-0.16409	0.105884	0.0603928	0.0467881
0.953333	0.213358	0.257504	0.131599	0.226947	-0.0464324	-0.204925	0.0590666	-0.0366728	-0.159669	0.139064	0.0852778	0.0633916
0.954167	0.211219	0.253596	0.133811	0.231265	-0.0367822	-0.204919	0.0426512	-0.0532595	-0.176012	0.155655	0.0603928	0.0550901
0.955	0.209051	0.248074	0.135928	0.234917	-0.0273873	-0.188324	0.0760075	-0.0200763	-0.187487	0.139064	0.0355078	0.0467886
0.955833	0.206822	0.241058	0.137922	0.237895	-0.0252116	-0.188319	0.0430037	-0.0366631	-0.17133	0.172245	0.0272123	0.0467886
0.956667	0.204498	0.232682	0.139766	0.240197	-0.0287597	-0.204904	0.0431781	-0.0864298	-0.161968	0.139064	0.0189168	0.0467886
0.9575	0.202047	0.223096	0.141433	0.241826	-0.0244818	-0.188309	-0.00641507	-0.119607	-0.160965	0.139064	0.0189168	0.0550901
0.958333	0.199439	0.212459	0.142896	0.242788	-0.0125599	-0.171714	-0.00623908	-0.119603	-0.173022	0.122474	0.0189168	0.0633916
0.959167	0.196644	0.200943	0.144131	0.243097	-0.00252446	-0.138529	-0.0060649	-0.0200601	-0.175165	0.139064	0.0189168	0.0716931
0.96	0.193636	0.188727	0.145112	0.242769	-0.00564674	-0.155114	0.0438837	-0.0864168	-0.17314	0.0892943	0.0189168	0.0799946
0.960833	0.190389	0.175993	0.145817	0.241824	-0.0234746	-0.138519	0.0440577	-0.0698236	-0.156901	0.0892943	0.0272123	0.0716931
0.961667	0.186882	0.16293	0.146226	0.240286	-0.033227	-0.138514	0.0276435	-0.0366403	-0.160658	0.0727043	0.0355078	0.0633916
0.9625	0.183097	0.149727	0.146319	0.238183	-0.0253129	-0.121919	0.0609991	-0.00345608	-0.178201	0.205425	0.0603928	0.0550901
0.963333	0.179018	0.136569	0.14608	0.235546	-0.0127957	-0.171684	0.0611747	-0.0200438	-0.182971	0.188835	0.0852778	0.0467886
0.964167	0.174634	0.123641	0.145495	0.232409	-0.0243652	-0.171679	0.0779402	-0.00344959	-0.172737	0.205425	0.0769828	0.0550901
0.965	0.169937	0.11112	0.144552	0.228809	-0.0363024	-0.155084	0.0615256	-0.0698073	-0.161198	0.155655	0.0686878	0.0633916
0.965833	0.164924	0.0991769	0.143245	0.224784	-0.0329274	-0.155079	0.0782928	-0.0532141	-0.163205	0.139064	0.0520978	0.0550901
0.966667	0.159596	0.0879717	0.141567	0.220374	-0.0221667	-0.171664	0.111648	-0.00343985	-0.185516	0.155655	0.0355078	0.0467886
0.9675	0.152644	0.0827739	0.138774	0.216036	-0.0166767	-0.171659	0.111822	-0.0697976	-0.179073	0.172245	0.0438028	0.0550901
0.968333	0.145419	0.0784832	0.135628	0.211387	-0.0243313	-0.155064	0.0954102	-0.0200244	-0.166234	0.188835	0.0520978	0.0633916
0.969167	0.137964	0.0751117	0.132149	0.20646	-0.039528	-0.204829	0.0789918	-0.0532011	-0.151873	0.188835	0.0520978	0.0384866
0.97	0.130323	0.072659	0.128363	0.201291	-0.047112	-0.204824	0.0625768	-0.0366079	-0.173152	0.188835	0.0520978	0.0135816
0.970833	0.122547	0.071112	0.124297	0.195914	-0.0430389	-0.204819	0.0793435	-0.0697846	-0.184414	0.139064	0.0438028	0.0301851
0.971667	0.114685	0.0704465	0.119979	0.190365	-0.0376211	-0.221404	0.0463384	0.0629396	-0.17927	0.139064	0.0355078	0.0467886
0.9725	0.106792	0.0706273	0.115443	0.184678	-0.0420879	-0.121859	0.0796949	-0.00341715	-0.171714	0.139064	0.0355078	0.0384866
0.973333	0.0989217	0.0716092	0.110722	0.178888	-0.0602911	-0.121854	0.113046	-0.0863649	-0.163189	0.139064	0.0355078	0.0301846
0.974167	0.0911289	0.0733383	0.105851	0.173027	-0.064202	-0.138439	0.113221	-0.0531816	-0.18125	0.155655	0.0355078	0.0301846
0.975	0.0834686	0.0757524	0.100869	0.16713	-0.060052	-0.121844	0.0636254	-0.0697684	-0.183794	0.188835	0.0355078	0.0301846
0.975833	0.075995	0.0787829	0.0958115	0.161227	-0.0471987	-0.0886577	0.0969799	-0.0697652	-0.17165	0.105884	0.0355078	0.0384866
0.976667	0.0687611	0.0823552	0.0907184	0.155349	-0.0573262	-0.138424	0.0971561	-0.00340089	-0.158825	0.139064	0.0355078	0.0467886
0.9775	0.0618179	0.0863907	0.0856282	0.149525	-0.071824	-0.171599	0.0973288	-0.0531686	-0.158851	0.155655	0.0272123	0.0384866
0.978333	0.0552136	0.0908074	0.0805794	0.143782	-0.0744515	-0.155004	0.0643231	-0.0199854	-0.170848	0.139064	0.0189168	0.0301846
0.979167	0.0489937	0.0955214	0.0756101	0.138147	-0.0639656	-0.188178	0.0313191	-0.0697522	-0.176887	0.122474	0.0272123	0.0384866
0.98	0.0431995	0.100448	0.0707576	0.132643	-0.0610029	-0.188173	0.0314915	-0.0531589	-0.167467	0.122474	0.0355078	0.0467886
0.980833	0.0378684	0.105505	0.066058	0.127292	-0.071677	-0.188168	0.0648474	-0.102926	-0.164824	0.188835	0.0189173	0.0467886
0.981667	0.0330331	0.110608	0.0615458	0.122113	-0.0850565	-0.138393	0.0981997	-0.119512	-0.172986	0.122474	0.00232679	0.0467886
0.9825	0.0287208	0.115681	0.0572538	0.117125	-0.0852623	-0.121798	0.0651936	-0.0863292	-0.197225	0.122474	0.00232679	0.0467886
0.983333	0.0249535	0.120648	0.0532126	0.112343	-0.0777983	-0.138383	0.0653675	-0.136096	-0.195504	0.155655	0.00232679	0.0467886
0.984167	0.0234792	0.121707	0.0500954	0.107749	-0.0723026	-0.121788	0.0655431	-0.0863227	-0.191961	0.155655	-0.00596821	0.0467886
0.985	0.0225395	0.122611	0.0472684	0.103387	-0.0753193	-0.121783	0.0988969	-0.102909	-0.194923	0.105884	-0.0142632	0.0467886
0.985833	0.0221015	0.123383	0.0447405	0.0992649	-0.0870492	-0.154958	0.0990705	-0.0863162	-0.198367	0.0892943	0.0355073	0.0550901
0.986667	0.0221268	0.124051	0.042518	0.0953902	-0.0918983	-0.0885922	0.0660624	-0.0863129	-0.222424	0.0892943	0.0852778	0.0633916
0.9875	0.0225726	0.124648	0.0406045	0.0917674	-0.0741769	-0.0885871	0.0496494	-0.0199497	-0.204504	0.105884	0.0852778	0.0550901
0.988333	0.0233917	0.125211	0.0390011	0.0883987	-0.0700857	-0.138353	0.0664095	-0.0697164	-0.197261	0.105884	0.0852778	0.0467886
0.989167	0.0245334	0.125781	0.0377065	0.085284	-0.0731887	-0.121758	0.0499929	-0.0531232	-0.199869	0.122474	0.0769828	0.0550901
0.99	0.0259443	0.126401	0.0367169	0.0824212	-0.0926867	-0.138343	0.0169887	-0.0531199	-0.216775	0.105884	0.0686878	0.0633916
0.990833	0.0275687	0.127116	0.0360265	0.0798057	-0.0952732	-0.138338	0.0337512	0.0464243	-0.222942	0.122474	0.0520978	0.0550901
0.991667	0.0293495	0.127971	0.0356272	0.0774311	-0.0839488	-0.121743	0.0339227	-0.0531135	-0.211599	0.188835	0.0355078	0.0467886
0.9925	0.0312288	0.129013	0.0355092	0.0752889	-0.0804737	-0.105147	0.0340958	-0.0531102	-0.199743	0.205425	0.0603928	0.0301851
0.993333	0.0331487	0.130286	0.0356607	0.073369	-0.0837577	-0.154913	0.0508589	0.029844	-0.204423	0.205425	0.0852778	0.0135816
0.994167	0.0350521	0.131833	0.0360688	0.0716591	-0.0945056	-0.171498	0.00126084	-0.0862837	-0.21778	0.172245	0.0603928	0.0301851
0.995	0.0368831	0.133697	0.0367186	0.0701459	-0.0962262	-0.171493	0.0014355	-0.0696905	-0.221342	0.205425	0.0355078	0.0467886
0.995833	0.0385883	0.135914	0.0375946	0.0688141	-0.0869091	-0.154898	0.0181983	0.0298538	-0.210081	0.172245	0.0520978	0.0467886
0.996667	0.0401168	0.138518	0.03868	0.0676475	-0.0814531	-0.154893	0.0681438	-0.036504	-0.212361	0.205425	0.0686878	0.0467886
0.9975	0.0414213	0.141538	0.0399575	0.0666287	-0.0835147	-0.171478	0.0849048	-0.152632	-0.214618	0.139064	0.0769828	0.0467886
0.998333	0.0424584	0.144997	0.0414089	0.0657392	-0.0917191	-0.138293	0.0187147	-0.136037	-0.218962	0.222015	0.0852778	0.0467886
0.999167	0.0431897	0.148912	0.043016	0.0649598	-0.102761	-0.154878	0.018889	-0.0530842	-0.20242	0.139064	0.0852778	0.0467886
1	0.0435816	0.153294	0.0447603	0.0642708	-0.0924776	-0.154873	0.0688343	-0.019901	-0.1974	0.155655	0.0852778	0.0467886
1.00083	0.0417212	0.161326	0.0460135	0.063591	-0.0866243	-0.171458	0.0358267	-0.0364878	-0.188726	0.155655	0.101868	0.0550901
1.00167	0.0395125	0.169753	0.0473803	0.0629624	-0.0867462	-0.171453	0.0525856	-0.0364845	-0.196719	0.155655	0.118458	0.0633916
1.0025	0.0369798	0.178497	0.0488558	0.0623658	-0.0985096	-0.138268	0.0693496	-0.0198913	-0.202063	0.155655	0.0935728	0.0550901
1.00333	0.0341525	0.187472	0.0504353	0.0617819	-0.11076	-0.154853	0.0529318	-0.019888	-0.180639	0.188835	0.0686878	0.0467886
1.00417	0.0310651	0.196586	0.052114	0.0611918	-0.0976176	-0.171437	0.036514	-0.00329376	-0.166501	0.155655	0.0603928	0.0467886
1.005	0.027756	0.205745	0.0538872	0.0605767	-0.0968834	-0.138252	0.0366844	-0.0198815	-0.168254	0.188835	0.0520978	0.0467886
1.00583	0.0242677	0.214852	0.0557502	0.0599187	-0.0978388	-0.171427	0.0534481	-0.0530583	-0.171502	0.172245	0.0603928	0.0384866
1.00667	0.0206455	0.223807	0.0576979	0.0592001	-0.106784	-0.138242	0.05362	-0.053055	-0.170278	0.222015	0.0686878	0.0301846
1.0075	0.0169373	0.23251	0.0597252	0.0584045	-0.113346	-0.138237	0.0703802	-0.0530518	-0.15754	0.155655	0.0769828	0.0384866
1.00833	0.0131929	0.240862	0.0618268	0.057516	-0.105091	-0.138232	0.0871437	-0.0862285	-0.149902	0.139064	0.0852778	0.0467886
1.00917	0.00946329	0.248765	0.0639969	0.05652	-0.0966083	-0.121637	0.0873155	-0.0696353	-0.151342	0.155655	0.0852778	0.0301851
1.01	0.00579972	0.256125	0.0662291	0.0554029	-0.0996601	-0.138222	0.0377154	-0.086222	-0.166104	0.139064	0.0852778	0.0135816
1.01083	0.00225339	0.26285	0.0685166	0.0541526	-0.109303	-0.138217	0.0876587	-0.0696288	-0.15998	0.188835	0.0603928	0.0135816
1.01167	-0.00112544	0.268857	0.0708522	0.0527582	-0.117014	-0.154802	0.0214693	-0.0862155	-0.145942	0.172245	0.0355078	0.0135816
1.0125	-0.00428812	0.274064	0.0732278	0.0512102	-0.109621	-0.154797	0.0216407	-0.0364423	-0.140646	0.205425	0.0272123	0.0135816
1.01333	-0.00718822	0.278401	0.0756346	0.0495009	-0.0992369	-0.121612	0.0384014	-0.086209	-0.149362	0.188835	0.0189168	0.0135816
1.01417	-0.00978221	0.281804	0.0780631	0.0476239	-0.0969678	-0.171377	0.0551661	-0.0530258	-0.143624	0.205425	0.0272123	0.0135816
1.015	-0.0120301	0.284218	0.0805031	0.0455747	-0.108668	-0.154782	0.0553357	-0.0198426	-0.134682	0.139064	0.0355078	0.0135816
1.01583	-0.0138958	0.285598	0.0829434	0.0433503	-0.115429	-0.171367	0.0389151	-0.0696093	-0.115726	0.205425	0.0603928	0.00528008
1.01667	-0.0153481	0.285911	0.0853721	0.0409496	-0.111001	-0.138182	0.022497	-0.0530161	-0.121102	0.188835	0.0852778	-0.00302142
1.0175	-0.014736	0.282066	0.0883459	0.0384619	-0.107339	-0.138177	0.0226663	-0.0696028	-0.131664	0.205425	0.0769828	0.0218836
1.01833	-0.0136989	0.277186	0.0912694	0.035799	-0.110323	-0.171352	0.0394317	-0.10278	-0.128122	0.188835	0.0686878	0.0467886
1.01917	-0.012256	0.271335	0.0941164	0.0329632	-0.119885	-0.204527	0.0230082	-0.102776	-0.117367	0.188835	0.0272123	0.0384866
1.02	-0.0104317	0.264588	0.09686	0.0299582	-0.128888	-0.138162	0.0397717	-0.0530031	-0.105342	0.139064	-0.0142632	0.0301846
1.02083	-0.00825484	0.257031	0.0994735	0.02679	-0.126255	-0.138157	0.0233498	-0.0198198	-0.116005	0.188835	-0.0142632	0.0218831
1.02167	-0.00575852	0.248757	0.10193	0.0234658	-0.116949	-0.154742	0.0732949	-0.0861766	-0.12244	0.188835	-0.0142632	0.0135816
1.0225	-0.00297974	0.239864	0.104203	0.0199948	-0.113144	-0.0883759	0.0402838	-0.0529933	-0.109007	0.155655	0.0106223	0.0135816
1.02333	4.11291e-05	0.230459	0.106268	0.0163881	-0.121276	-0.138142	0.0404543	-0.10276	-0.0968875	0.139064	0.0355078	0.0135816
1.02417	0.00326084	0.220653	0.108099	0.0126579	-0.130782	-0.138137	-0.0257362	-0.152528	-0.0844096	0.139064	0.0272123	0.0301851
1.025	0.00663378	0.210558	0.109674	0.00881862	-0.135029	-0.138132	-0.00897574	-0.119344	-0.0980079	0.139064	0.0189168	0.0467886
1.02583	0.0101125	0.200291	0.110971	0.00488565	-0.134108	-0.121537	-0.00880539	-0.00320935	-0.088548	0.139064	0.0520973	0.0301851
1.02667	0.0136484	0.189967	0.111968	0.000876053	-0.130843	-0.138122	0.0411359	-0.0529771	-0.0714284	0.155655	0.0852778	0.0135816
1.0275	0.0171921	0.179702	0.11265	-0.00319186	-0.149854	-0.138117	-0.0250549	-0.0529739	-0.0528864	0.172245	0.0686878	0.0135816
1.02833	0.0206942	0.169611	0.112998	-0.00729859	-0.165905	-0.138112	0.00829693	-0.135921	-0.046649	0.188835	0.0520978	0.0135816
1.02917	0.0241057	0.159803	0.113001	-0.0114236	-0.166382	-0.104926	0.0748263	-0.119327	-0.0638936	0.155655	0.0603928	0.00528008
1.03	0.0273789	0.150384	0.112647	-0.0155453	-0.156215	-0.121511	0.0749963	-0.102734	-0.0474696	0.188835	0.0686878	-0.00302142
1.03083	0.0304674	0.141455	0.111929	-0.0196414	-0.150317	-0.138096	0.00880523	-0.0529609	-0.0349322	0.139064	0.0769828	-0.00302142
1.03167	0.0333274	0.133109	0.110841	-0.023689	-0.160889	-0.138091	-0.0242049	-0.102728	-0.0211903	0.155655	0.0852778	-0.00302142
1.0325	0.0359176	0.125431	0.109382	-0.0276646	-0.173339	-0.121496	0.00914489	-0.0861344	-0.017335	0.139064	0.0686878	0.00528008
1.03333	0.0381999	0.118498	0.107554	-0.0315445	-0.167886	-0.1049	-0.0238671	-0.102721	-0.0195932	0.188835	0.0520978	0.0135816
1.03417	0.0389742	0.114986	0.104889	-0.0356889	-0.156891	-0.154666	0.00948427	-0.102718	0.0104262	0.205425	0.0189173	0.0135816
1.035	0.0394026	0.112284	0.101879	-0.0396826	-0.151329	-0.121481	-0.0235261	-0.00317367	0.0267681	0.139064	-0.0142632	0.0135816
1.03583	0.0394841	0.11038	0.0985436	-0.0434939	-0.155866	-0.138066	0.0430061	-0.135891	0.0333591	0.155655	0.0106223	0.0135816
1.03667	0.0392214	0.109253	0.0949081	-0.0470916	-0.163504	-0.0882902	0.0597638	-0.0861181	0.0241427	0.222015	0.0355078	0.0135816
1.0375	0.0386211	0.108874	0.0909999	-0.0504455	-0.164449	-0.121466	0.0765215	-0.102705	0.0236844	0.155655	0.0355078	0.0135816
1.03833	0.0376936	0.109203	0.0868491	-0.0535265	-0.159235	-0.138051	0.0766925	-0.152473	0.0431217	0.155655	0.0355078	0.0135816
1.03917	0.0364529	0.110192	0.082488	-0.0563073	-0.147304	-0.171226	0.0768617	-0.135878	0.0538813	0.205425	0.0272123	0.0218831
1.04	0.034916	0.111786	0.0779515	-0.0587623	-0.151979	-0.10486	0.0770326	-0.0861052	0.0566006	0.155655	0.0189168	0.0301846
1.04083	0.0331033	0.113921	0.073276	-0.0608683	-0.16737	-0.138036	0.010839	-0.152463	0.0497423	0.139064	0.0106218	0.0218831
1.04167	0.0310378	0.11653	0.0684996	-0.0626043	-0.172477	-0.10485	0.0110098	-0.102689	0.0499795	0.188835	0.00232679	0.0135816
1.0425	0.0287451	0.119539	0.0636618	-0.0639521	-0.16351	-0.138026	0.027767	-0.119275	0.0744346	0.139064	-0.00596821	0.0135816
1.04333	0.0262529	0.122868	0.0588028	-0.0648965	-0.152731	-0.138021	0.0942969	-0.169043	0.0815583	0.222015	-0.0142632	0.0135816
1.04417	0.0235907	0.126437	0.0539636	-0.0654252	-0.15229	-0.138016	0.0944674	-0.0860889	0.0833955	0.205425	0.0106223	0.0218831
1.045	0.0207897	0.130162	0.0491854	-0.0655295	-0.167349	-0.121421	0.0282752	-0.0529057	0.0667549	0.155655	0.0355078	0.0301846
1.04583	0.0178821	0.133958	0.0445096	-0.0652042	-0.171141	-0.138006	0.0616215	-0.119262	0.0846921	0.139064	0.0272123	0.0384866
1.04667	0.0149009	0.137738	0.0399769	-0.0644475	-0.161367	-0.0882298	0.0617918	-0.0694892	0.102516	0.155655	0.0189168	0.0467886
1.0475	0.0118794	0.14142	0.0356274	-0.0632615	-0.149107	-0.0882248	-0.00440063	-0.152437	0.098102	0.139064	0.0603923	0.0467886
1.04833	0.008851	0.144919	0.0315002	-0.061652	-0.150371	-0.121401	0.0123579	-0.102663	0.0949943	0.188835	0.101868	0.0467886
1.04917	0.00584881	0.148156	0.0276329	-0.0596288	-0.167429	-0.137986	0.012528	-0.0694794	0.0802493	0.139064	0.0686878	0.0467886
1.05	0.00290515	0.151055	0.0240617	-0.0572055	-0.172515	-0.0882096	-0.0038937	-0.102656	0.0945684	0.155655	0.0355078	0.0467886
1.05083	0.000616835	0.152111	0.0209001	-0.0535984	-0.167234	-0.121386	0.0128629	-0.052883	0.0989099	0.155655	0.0438028	0.0467886
1.05167	-0.00156516	0.152725	0.0180973	-0.0496456	-0.160343	-0.0881997	0.0130294	-0.00310871	0.0871468	0.188835	0.0520978	0.0467886
1.0525	-0.00362456	0.152867	0.0156807	-0.0453887	-0.155401	-0.137966	0.0463802	-0.152417	0.0731062	0.155655	0.0189173	0.0467886
1.05333	-0.00554665	0.152515	0.0136752	-0.0408724	-0.171258	-0.137961	0.0797266	-0.152414	0.0652252	0.222015	-0.0142632	0.0467886
1.05417	-0.00731837	0.151649	0.0121027	-0.0361438	-0.173492	-0.121366	0.046718	-0.11923	0.0795667	0.155655	0.0106223	0.0384866
1.055	-0.0089284	0.15026	0.010982	-0.0312521	-0.163059	-0.137951	0.0137016	-0.0860467	0.0823036	0.188835	0.0355078	0.0301846
1.05583	-0.0103672	0.148341	0.0103286	-0.026248	-0.150458	-0.104765	0.0636421	-0.0694535	0.0756628	0.188835	0.0272123	0.0135816
1.05667	-0.011627	0.145893	0.0101548	-0.0211832	-0.148685	-0.13794	0.0803999	-0.10263	0.0638997	0.155655	0.0189168	-0.00302142
1.0575	-0.0127021	0.142924	0.0104691	-0.0161099	-0.157229	-0.121345	-0.0189734	-0.052857	0.0657187	0.188835	0.00232679	0.00528008
1.05833	-0.0135882	0.139447	0.0112765	-0.0110801	-0.164549	-0.13793	-0.00221573	-0.0860337	0.08146	0.188835	-0.0142632	0.0135816
1.05917	-0.0142833	0.135481	0.0125783	-0.00614561	-0.161161	-0.104744	-0.0186381	-0.0694405	0.0802505	0.155655	0.0106223	0.0135816
1.06	-0.014787	0.131052	0.0143722	-0.00135667	-0.155852	-0.13792	0.0312977	-0.0694372	0.0633381	0.139064	0.0355078	0.0135816
1.06083	-0.0151006	0.126191	0.0166519	0.00323785	-0.158686	-0.0881443	0.0148785	-0.102614	0.0510749	0.205425	0.0355078	0.0135816
1.06167	-0.0152272	0.120931	0.0194075	0.0075913	-0.17246	-0.13791	0.0316342	-0.152382	0.0514162	0.188835	0.0355078	0.0135816
1.0625	-0.0151715	0.115316	0.0226256	0.0116597	-0.186561	-0.137905	0.0483925	-0.102608	0.0579708	0.172245	0.0189173	0.0135816
1.06333	-0.0149398	0.109388	0.026289	0.0154021	-0.18432	-0.15449	0.0319671	-0.102604	0.0471897	0.238605	0.00232679	0.0135816
1.06417	-0.0145398	0.103197	0.0303769	0.0187811	-0.182501	-0.0881243	0.0819069	-0.086011	0.0357309	0.155655	0.0106218	0.0218831
1.065	-0.0139807	0.0967951	0.0348654	0.0217634	-0.18534	-0.0881191	0.015713	-0.119188	0.0317676	0.205425	0.0189168	0.0301846
1.06583	-0.0132728	0.0902379	0.0397271	0.0243197	-0.189137	-0.137885	0.0324684	-0.102595	0.0461266	0.188835	0.0106218	0.0384866
1.06667	-0.0124276	0.0835828	0.0449317	0.0264258	-0.211414	-0.13788	-0.0171346	0.0301297	0.0454455	0.188835	0.00232679	0.0467886
1.0675	-0.0115171	0.0765522	0.0509061	0.0270319	-0.19475	-0.0881042	-0.000376064	-0.0859981	0.0416866	0.188835	0.00232679	0.0467886
1.06833	-0.0104928	0.069547	0.0571461	0.0271761	-0.187815	-0.0880989	-0.000207557	-0.0528148	0.0198411	0.155655	0.00232679	0.0467886
1.06917	-0.0093674	0.0626361	0.0636036	0.0268712	-0.188954	-0.137865	0.0165475	-0.135762	0.0276822	0.172245	0.0189173	0.0384866
1.07	-0.00815454	0.0558885	0.0702288	0.0261347	-0.201556	-0.088089	0.0167159	-0.135758	0.032201	0.188835	0.0355078	0.0301846
1.07083	-0.00686829	0.0493726	0.0769707	0.0249888	-0.211057	-0.137855	0.0500602	-0.085985	0.0337732	0.188835	0.0189173	0.0301846
1.07167	-0.00552315	0.0431554	0.083777	0.0234596	-0.205485	-0.104669	0.0170457	-0.0528018	0.0114786	0.188835	0.00232679	0.0301846
1.0725	-0.00413391	0.0373017	0.0905953	0.0215774	-0.195049	-0.104664	0.0669849	-0.0693885	-0.00227147	0.139064	0.0355073	0.0218831
1.07333	-0.00271552	0.0318736	0.0973731	0.0193757	-0.191938	-0.13784	0.017382	-0.102565	0.00785618	0.155655	0.0686878	0.0135816
1.07417	-0.00128295	0.0269298	0.104058	0.0168913	-0.200513	-0.121245	-0.081995	-0.119152	0.00739269	0.122474	0.0935728	0.0135816
1.075	0.000148931	0.0225249	0.1106	0.0141634	-0.2091	-0.0548787	-0.048647	-0.102559	0.00463368	0.139064	0.118458	0.0135816
1.07583	0.00156547	0.0187085	0.116949	0.0112335	-0.207758	-0.0880538	-0.0650708	-0.119146	-0.013712	0.172245	0.0935728	0.00528008
1.07667	0.00295237	0.0155253	0.123057	0.00814483	-0.200462	-0.0714586	-0.015133	-0.102552	-0.0111889	0.122474	0.0686878	-0.00302142
1.0775	0.00429579	0.013014	0.128879	0.00494174	-0.202739	-0.121225	0.0182114	-0.135729	0.00304756	0.105884	0.0520978	0.00528008
1.07833	0.00558248	0.0112068	0.134372	0.00166935	-0.205073	-0.104629	0.0681467	-0.0693658	0.00138399	0.122474	0.0355078	0.0135816
1.07917	0.00679986	0.0101296	0.139498	-0.00162702	-0.208886	-0.0880337	0.00195333	-0.0361826	-0.00376174	0.0892943	0.0686878	0.0135816
1.08	0.00793611	0.00980099	0.144219	-0.00490232	-0.19357	-0.0880286	-0.0310591	-0.00299836	-0.0308253	0.139064	0.101868	0.0135816
1.08083	0.00898029	0.0102321	0.148506	-0.00811224	-0.187637	-0.104614	0.00228335	-0.0361761	-0.0222978	0.105884	0.0686878	0.00528008
1.08167	0.00992241	0.0114265	0.152328	-0.0112138	-0.18065	-0.0714284	0.00245073	0.0467782	-0.0190615	0.122474	0.0355078	-0.00302142
1.0825	0.0107535	0.0133802	0.155664	-0.0141655	-0.184919	-0.121195	0.0192064	-0.0693496	-0.0102716	0.105884	0.0272123	0.00528008
1.08333	0.0114655	0.0160811	0.158494	-0.0169284	-0.190409	-0.104598	0.035962	-0.0361663	-0.0273843	0.122474	0.0189168	0.0135816
1.08417	0.0116212	0.0214776	0.159913	-0.0187133	-0.177864	-0.104594	0.0693085	-0.0859331	-0.0432435	0.155655	0.0106218	0.0135816
1.085	0.0116536	0.0275348	0.160821	-0.0202563	-0.16178	-0.137769	0.036293	-0.0195699	-0.0405117	0.155655	0.00232679	0.0135816
1.08583	0.0115675	0.0341759	0.161235	-0.0215429	-0.157406	-0.137764	0.086231	-0.0527466	-0.0397576	0.122474	0.0438023	0.0218831
1.08667	0.0113683	0.0413176	0.161174	-0.0225617	-0.159656	-0.121169	0.069803	-0.119103	-0.0385302	0.188835	0.0852778	0.0301846
1.0875	0.0110625	0.0488717	0.160662	-0.0233044	-0.160992	-0.154344	0.00360896	-0.0527401	-0.0572939	0.155655	0.0520973	0.0301846
1.08833	0.010657	0.0567457	0.159726	-0.0237655	-0.155668	-0.137749	0.0203625	-0.0029659	-0.0618533	0.122474	0.0189168	0.0301846
1.08917	0.0101593	0.0648442	0.158397	-0.023943	-0.145195	-0.104563	0.0537103	-0.0527336	-0.0556036	0.155655	0.0603923	0.0218831
1.09	0.009577	0.0730697	0.15671	-0.0238376	-0.140189	-0.154329	0.0206943	-0.0693204	-0.0497808	0.172245	0.101868	0.0135816
1.09083	0.00891794	0.0813242	0.154702	-0.023453	-0.142703	-0.154324	0.0706303	-0.119087	-0.0584402	0.139064	0.0520973	0.0218831
1.09167	0.0081899	0.0895099	0.152411	-0.0227958	-0.155828	-0.0879581	0.103974	-0.152265	-0.0783817	0.105884	0.00232679	0.0301846
1.0925	0.0074004	0.0975304	0.149878	-0.021875	-0.149421	-0.071363	0.0543701	-0.00294963	-0.0779456	0.122474	0.0106218	0.0218831
1.09333	0.0065566	0.105292	0.147147	-0.0207024	-0.136183	-0.087948	0.0379438	-0.0527174	-0.0683317	0.122474	0.0189168	0.0135816
1.09417	0.00566512	0.112706	0.144258	-0.0192919	-0.131989	-0.0547631	-0.0116631	-0.0527141	-0.075051	0.172245	0.0272123	0.0301851
1.095	0.00473191	0.119685	0.141256	-0.0176598	-0.137644	-0.0879381	0.0216832	-0.0693009	-0.0830506	0.188835	0.0355078	0.0467886
1.09583	0.00376212	0.126152	0.138183	-0.015824	-0.1348	-0.121114	0.0218477	-0.0527076	-0.100297	0.105884	0.0355078	0.0384866
1.09667	0.00275993	0.132034	0.135081	-0.0138043	-0.127154	-0.137699	0.0220139	-0.0527044	-0.0967784	0.122474	0.0355078	0.0301846
1.0975	0.00172853	0.137266	0.131991	-0.0116218	-0.113032	-0.154284	0.0387683	-0.0858812	-0.0829334	0.188835	0.0272123	0.0301846
1.09833	0.000669954	0.141792	0.128954	-0.00929901	-0.108732	-0.087918	0.0389294	-0.119058	-0.0892974	0.172245	0.0189168	0.0301846
1.09917	-0.000414963	0.145566	0.126005	-0.0068591	-0.11668	-0.137684	-0.0106747	-0.102465	-0.0977436	0.172245	0.0355073	0.0218831
1.1	-0.00152664	0.14855	0.12318	-0.00432605	-0.120025	-0.104498	0.00608123	-0.152232	-0.112125	0.172245	0.0520978	0.0135816
1.10083	-0.00163651	0.147862	0.121348	-0.00195839	-0.114163	-0.137674	0.0394237	-0.135638	-0.098685	0.155655	0.0189173	0.0135816
1.10167	-0.00179836	0.146403	0.119682	0.000460017	-0.104005	-0.137669	0.0395878	-0.152226	-0.0948445	0.139064	-0.0142632	0.0135816
1.1025	-0.0020383	0.144229	0.118189	0.00290967	-0.0981689	-0.170844	-0.0100181	-0.0858617	-0.0955953	0.188835	0.00232679	0.0218831
1.10333	-0.00238309	0.141405	0.116875	0.00537127	-0.107218	-0.170839	0.0233258	-0.0858584	-0.113855	0.188835	0.0189168	0.0301846
1.10417	-0.00285967	0.138006	0.11574	0.00782585	-0.111939	-0.154244	0.0234897	-0.0858552	-0.118332	0.188835	0.0106218	0.0301846
1.105	-0.00349472	0.134112	0.114783	0.0102549	-0.0990239	-0.137649	-0.0261165	-0.0692619	-0.105088	0.139064	0.00232679	0.0301846
1.10583	-0.0043143	0.129811	0.114	0.0126408	-0.0867073	-0.137644	-0.00936108	-0.0360787	-0.104703	0.139064	0.0106218	0.0218831
1.10667	-0.00534336	0.125197	0.113384	0.0149665	-0.0766474	-0.137639	-0.00919903	-0.00289444	-0.107816	0.105884	0.0189168	0.0135816
1.1075	-0.00660535	0.120366	0.112924	0.017216	-0.0862249	-0.0878626	-0.0256271	-0.0692522	-0.118675	0.105884	0.00232679	0.0301851
1.10833	-0.00812181	0.115419	0.11261	0.0193746	-0.0808614	-0.104447	-0.0254619	-0.052659	-0.10874	0.105884	-0.0142632	0.0467886
1.10917	-0.00991194	0.110456	0.112426	0.0214286	-0.0660024	-0.104443	-0.00870676	-0.0858357	-0.091686	0.105884	-0.0225582	0.0301851
1.11	-0.0119922	0.10558	0.112358	0.0233659	-0.0487599	-0.121028	-0.0417233	-0.102422	-0.092568	0.122474	-0.0308532	0.0135816
1.11083	-0.0143762	0.100891	0.112386	0.0251757	-0.0390427	-0.104432	0.00821001	-0.0858292	-0.104723	0.172245	-0.0142632	0.0218831
1.11167	-0.0170737	0.0964885	0.112493	0.0268487	-0.0457703	-0.137608	-0.0248067	-0.052646	-0.108288	0.139064	0.00232679	0.0301846
1.1125	-0.0200913	0.0924664	0.112659	0.0283775	-0.0463834	-0.121013	0.0583075	-0.0526427	-0.097034	0.122474	0.0272123	0.0384866
1.11333	-0.0234314	0.088915	0.112862	0.0297561	-0.0320769	-0.0878273	0.025288	-0.0692295	-0.0860116	0.139064	0.0520978	0.0467886
1.11417	-0.027092	0.0859186	0.113082	0.0309805	-0.0198935	-0.0878223	0.0254527	-0.185357	-0.0902759	0.188835	0.0603928	0.0384866
1.115	-0.0310672	0.0835544	0.113296	0.0320482	-0.0101635	-0.0878173	0.00902571	-0.135583	-0.108518	0.188835	0.0686878	0.0301846
1.11583	-0.0353462	0.0818913	0.113484	0.0329587	-0.00777041	-0.104402	-0.00740136	-0.185351	-0.110887	0.0727043	0.0355073	0.0384866
1.11667	-0.0399138	0.0809893	0.113625	0.0337131	-0.00659001	-0.0546271	-0.0735985	-0.102396	-0.101364	0.0727043	0.00232679	0.0467886
1.1175	-0.0464829	0.0833148	0.113273	0.0340967	0.0221795	-0.0546222	-0.0402573	-0.118983	-0.0938932	0.122474	0.00232679	0.0384866
1.11833	-0.0532608	0.0864362	0.112844	0.0343358	0.0369035	-0.0877972	-0.00691458	-0.13557	-0.0943887	0.0727043	0.00232679	0.0301846
1.11917	-0.0601817	0.0903307	0.112331	0.0344414	0.0419707	-0.0877921	0.0596091	-0.0360267	-0.108035	0.105884	0.0106218	0.0301846
1.12	-0.0671767	0.0949652	0.111726	0.0344259	0.0349673	-0.0711969	0.0265923	-0.118974	-0.0973131	0.139064	0.0189168	0.0301846
1.12083	-0.0741741	0.100297	0.111021	0.0343031	0.0336751	-0.0711921	0.0101648	-0.0194303	-0.0849775	0.139064	0.0106218	0.0301846
1.12167	-0.081101	0.106274	0.110213	0.0340879	0.0490084	-0.054597	0.0103257	-0.102377	-0.0733375	0.139064	0.00232679	0.0301846
1.1225	-0.0878834	0.112837	0.109297	0.0337961	0.0602741	-0.054592	0.0104881	-0.0857838	-0.0848842	0.139064	0.00232679	0.0218831
1.12333	-0.0944472	0.119917	0.10827	0.0334445	0.0655156	-0.0545869	0.0272404	-0.0691905	-0.0980664	0.122474	0.00232679	0.0135816
1.12417	-0.100719	0.127438	0.107133	0.0330503	0.0624464	-0.0545819	0.0439926	-0.152138	-0.0965264	0.155655	-0.0142632	0.0135816
1.125	-0.106629	0.135319	0.105886	0.0326311	0.0597753	-0.0877568	0.0441548	-0.152135	-0.0920865	0.0727043	-0.0308532	0.0135816
1.12583	-0.112107	0.143473	0.10453	0.0322048	0.0706105	-0.0711619	0.0940879	-0.135541	-0.0876333	0.0727043	-0.0308532	0.00528008
1.12667	-0.117088	0.151809	0.10307	0.0317891	0.0869008	-0.0877467	0.0113006	-0.168719	-0.105998	0.105884	-0.0308532	-0.00302142
1.1275	-0.121511	0.160232	0.101512	0.0314015	0.0920808	-0.0711518	0.028051	-0.152125	-0.113671	0.139064	-0.0225582	0.0135816
1.12833	-0.12532	0.168644	0.0998605	0.0310593	0.0889859	-0.0877368	0.0448029	-0.135531	-0.11024	0.0727043	-0.0142632	0.0301846
1.12917	-0.128465	0.176946	0.0981249	0.0307788	0.0790188	-0.0545518	0.0781474	-0.118938	-0.102747	0.0892943	0.0106223	0.0301846
1.13	-0.130903	0.18504	0.0963145	0.0305757	0.0960077	-0.0711368	0.111489	-0.135525	-0.108765	0.105884	0.0355078	0.0301846
1.13083	-0.132596	0.192828	0.0944398	0.0304646	0.112126	-0.0711316	0.0784709	-0.0691613	-0.12513	0.105884	0.0189173	0.0301846
1.13167	-0.133516	0.200212	0.0925128	0.030459	0.108675	-0.0379467	0.0122715	-0.0193881	-0.11749	0.0561143	0.00232679	0.0301846
1.1325	-0.133641	0.207099	0.0905463	0.030571	0.105091	-0.0711216	0.0456115	-0.135515	-0.117137	0.0892943	-0.0142632	0.0301846
1.13333	-0.13296	0.213399	0.0885544	0.0308111	0.0927131	-0.0711166	0.029183	-0.0857416	-0.108815	0.105884	-0.0308532	0.0301846
1.13417	-0.129151	0.218225	0.0865315	0.0314754	0.101814	-0.0545216	0.0957054	-0.102328	-0.121275	0.188835	-0.0308532	0.0218831
1.135	-0.124587	0.222322	0.0845131	0.0322775	0.107736	-0.0379265	0.0295074	-0.0857351	-0.14024	0.139064	-0.0308532	0.0135816
1.13583	-0.119331	0.225635	0.082516	0.0332166	0.100565	-0.0379214	0.0296671	-0.152093	-0.136787	0.205425	-0.0308532	0.00528008
1.13667	-0.113454	0.228114	0.0805572	0.0342902	0.0887804	-0.0545065	0.0961877	-0.16868	-0.126269	0.205425	-0.0308532	-0.00302142
1.1375	-0.107036	0.229717	0.0786542	0.0354943	0.0787858	-0.0876815	0.0133995	-0.201856	-0.119929	0.122474	-0.0391482	0.0135816
1.13833	-0.10016	0.230411	0.0768246	0.0368231	0.0822564	-0.0710863	0.0633316	-0.0857221	-0.137368	0.205425	-0.0474432	0.0301846
1.13917	-0.0929164	0.230169	0.0750861	0.0382691	0.0906106	-0.0710814	-0.00286672	-0.102309	-0.151737	0.0892943	-0.0391482	0.0301846
1.14	-0.0853982	0.228974	0.0734562	0.0398237	0.089866	-0.0710762	0.0802452	-0.102306	-0.144619	0.105884	-0.0308532	0.0301846
1.14083	-0.0777019	0.226816	0.071952	0.0414766	0.082849	-0.0378913	-0.00254645	-0.0857123	-0.142644	0.139064	0.00232729	0.0301846
1.14167	-0.0699258	0.223695	0.0705902	0.0432161	0.0740808	-0.0212963	0.030796	-0.0691191	-0.141145	0.122474	0.0355078	0.0301846
1.1425	-0.0621689	0.219621	0.069387	0.0450297	0.0784802	-0.0378813	0.0143651	-0.118886	-0.157987	0.105884	0.0106223	0.0301846
1.14333	-0.0545296	0.214609	0.0683576	0.0469035	0.091189	-0.0378761	0.0477042	-0.118883	-0.15877	0.139064	-0.0142632	0.0301846
1.14417	-0.0471052	0.208688	0.0675162	0.0488229	0.0902556	-0.0710512	0.0810475	-0.0525194	-0.145735	0.0561143	-0.0308532	0.0301846
1.145	-0.0399902	0.201893	0.0668762	0.0507724	0.0735728	-0.0710461	0.031437	-0.0691061	-0.150295	0.0561143	-0.0474432	0.0301846
1.14583	-0.0332756	0.194266	0.0664494	0.0527359	0.0618299	-0.0544512	0.0481891	-0.0691029	-0.157243	0.105884	-0.0308532	0.0218831
1.14667	-0.0270475	0.185862	0.0662465	0.0546969	0.0611943	-0.104216	0.0317564	-0.0525096	-0.178121	0.105884	-0.0142632	0.0135816
1.1475	-0.0213865	0.176739	0.0662765	0.0566387	0.0660722	-0.071031	0.0651009	-0.135456	-0.182181	0.0727043	-0.0391482	0.0135816
1.14833	-0.0163667	0.166967	0.066547	0.0585443	0.0600917	-0.0876161	0.0984396	-0.0690931	-0.175246	0.0561143	-0.0640332	0.0135816
1.14917	-0.0120546	0.15662	0.0670636	0.0603967	0.0493684	-0.104201	0.0488289	-0.13545	-0.174094	0.105884	-0.0640332	0.0218831
1.15	-0.00850845	0.14578	0.0678304	0.0621794	0.043154	-0.054426	0.0323974	-0.0690866	-0.18215	0.122474	-0.0640332	0.0301846
1.15083	-0.00815643	0.132899	0.0690024	0.0636918	0.0487616	-0.087601	0.0657401	-0.0856734	-0.197937	0.155655	-0.0474432	0.0384866
1.15167	-0.00860781	0.119735	0.0704233	0.0651066	0.055645	-0.0710058	0.0990801	-0.0856701	-0.190502	0.139064	-0.0308532	0.0467886
1.1525	-0.00984214	0.10642	0.0720882	0.0664126	0.053721	-0.0544108	0.0992417	-0.0856669	-0.196609	0.122474	-0.00596821	0.0467886
1.15333	-0.0118302	0.0930895	0.0739901	0.0675993	0.0445887	-0.0378159	0.13258	-0.0856636	-0.208828	0.105884	0.0189168	0.0467886
1.15417	-0.0145344	0.0798803	0.0761202	0.0686569	0.0312409	-0.0875807	0.0995598	-0.0690704	-0.214888	0.122474	-0.0142632	0.0467886
1.155	-0.0179097	0.0669296	0.0784679	0.0695767	0.0381265	-0.104166	0.083128	-0.0856572	-0.212953	0.105884	-0.0474432	0.0467886
1.15583	-0.0219039	0.0543732	0.0810211	0.0703507	0.0422025	-0.0709808	0.0335198	-0.0856539	-0.194396	0.122474	0.00232729	0.0384866
1.15667	-0.0264584	0.0423442	0.0837655	0.070972	0.0434883	-0.0377957	0.0170879	-0.0856507	-0.182879	0.172245	0.0520978	0.0301846
1.1575	-0.0315093	0.0309715	0.0866859	0.0714347	0.0210216	-0.0377907	0.033839	-0.0856474	-0.18114	0.105884	0.0438028	0.0301846
1.15833	-0.036988	0.0203787	0.0897651	0.0717342	0.00874049	-0.137327	0.0837695	-0.102234	-0.196105	0.105884	0.0355078	0.0301846
1.15917	-0.0428221	0.0106825	0.092985	0.0718668	0.0164484	-0.170502	0.0839273	-0.0856409	-0.185453	0.122474	0.0355078	0.0301846
1.16	-0.0489364	0.00199141	0.0963259	0.0718302	0.0172514	-0.153907	0.0840867	-0.0856377	-0.167531	0.122474	0.0355078	0.0301846
1.16083	-0.0552536	-0.00559528	0.0997673	0.0716233	0.0150747	-0.120722	0.0178833	-0.135404	-0.159796	0.105884	0.0189173	0.0384866
1.16167	-0.0616955	-0.0119887	0.103288	0.071246	0.00249838	-0.104126	0.100997	-0.118811	-0.165839	0.139064	0.00232679	0.0467886
1.1625	-0.0681838	-0.0171115	0.106865	0.0706999	-0.00242706	-0.137302	0.101156	-0.118808	-0.1746	0.122474	-0.00596821	0.0467886
1.16333	-0.0746413	-0.0208987	0.110476	0.0699875	0.00663847	-0.0377555	0.101315	-0.102215	-0.160983	0.0727043	-0.0142632	0.0467886
1.16417	-0.0809923	-0.0232986	0.114097	0.0691128	0.0119648	-0.10411	0.0848824	-0.118801	-0.141013	0.0727043	0.0106223	0.0301851
1.165	-0.087164	-0.0242734	0.117705	0.068081	0.0089785	-0.0709253	0.101631	-0.0856182	-0.13901	0.105884	0.0355078	0.0135816
1.16583	-0.0930872	-0.0237998	0.121277	0.0668984	-0.00268651	-0.0543304	0.0852002	-0.085615	-0.145957	0.0727043	0.0189173	0.0218831
1.16667	-0.0986969	-0.0218694	0.124787	0.0655727	-0.0187283	-0.0709153	0.0521796	-0.0856117	-0.14194	0.0727043	0.00232679	0.0301846
1.1675	-0.102087	-0.0145709	0.12816	0.064063	-0.0117509	-0.0875003	0.0689278	-0.0856085	-0.131997	0.105884	0.00232679	0.0218831
1.16833	-0.105092	-0.00592421	0.131427	0.0624297	-0.00795849	-0.0874952	-0.013863	-0.0856052	-0.122767	0.0727043	0.00232679	0.0135816
1.16917	-0.107704	0.00395003	0.134567	0.0606847	-0.00120075	-0.120671	0.135607	-0.102192	-0.13051	0.0561143	-0.00596821	0.0135816
1.17	-0.109919	0.0149186	0.137559	0.0588414	-0.018524	-0.0874851	0.0859952	-0.0855987	-0.133993	0.0892943	-0.0142632	0.0135816
1.17083	-0.11174	0.0268375	0.140383	0.056914	-0.0332107	-0.137251	0.0861537	-0.0690055	-0.118854	0.122474	-0.0225582	0.00528008
1.17167	-0.113176	0.0395533	0.14302	0.0549176	-0.0309314	-0.137246	0.102902	-0.102182	-0.0977194	0.0727043	-0.0308532	-0.00302142
1.1725	-0.11424	0.0529056	0.145451	0.0528679	-0.0301552	-0.137241	0.0366978	-0.052409	-0.0808627	0.105884	-0.0391482	0.00528008
1.17333	-0.11495	0.0667284	0.14766	0.0507816	-0.0290632	-0.0708751	0.0534477	-0.0855857	-0.0917282	0.172245	-0.0474432	0.0135816
1.17417	-0.115329	0.0808528	0.149631	0.0486758	-0.0426099	-0.07087	0.0536059	-0.118762	-0.0961114	0.122474	-0.0391482	0.0135816
1.175	-0.115404	0.0951081	0.15135	0.0465682	-0.0506084	-0.0542749	0.120123	-0.0689892	-0.0829725	0.139064	-0.0308532	0.0135816
1.17583	-0.115205	0.109325	0.152804	0.0444768	-0.0485589	-0.0045	0.0871015	-0.168527	-0.073485	0.155655	-0.0391482	0.0218831
1.17667	-0.114766	0.123336	0.153983	0.0424201	-0.0428559	-0.0708549	0.00430851	-0.135343	-0.0711992	0.105884	-0.0474432	0.0301846
1.1775	-0.114123	0.13698	0.154876	0.0404165	-0.044234	-0.0376698	0.0376465	-0.118749	-0.0840647	0.155655	-0.0474432	0.0301846
1.17833	-0.113314	0.150101	0.155477	0.0384847	-0.0562915	-0.0210749	0.00462591	-0.135336	-0.0796259	0.122474	-0.0474432	0.0301846
1.17917	-0.11238	0.162553	0.155779	0.0366433	-0.068556	-0.0708398	-0.0283979	-0.135333	-0.0742738	0.105884	-0.0474432	0.0218831
1.18	-0.111362	0.174199	0.155778	0.0349107	-0.0660334	-0.0708347	-0.0614201	-0.11874	-0.0657527	0.105884	-0.0474432	0.0135816
1.18083	-0.110301	0.184914	0.155473	0.0333052	-0.0600148	0.0121202	0.0216875	-0.102147	-0.0677183	0.105884	-0.0474432	0.0135816
1.18167	-0.10924	0.19459	0.154862	0.0318447	-0.0653505	-0.0210547	-0.0113333	-0.118733	-0.082384	0.122474	-0.0474432	0.0135816
1.1825	-0.108219	0.203129	0.153948	0.0305467	-0.0748662	-0.0708196	-0.0111773	-0.13532	-0.0708275	0.122474	-0.0391482	0.0135816
1.18333	-0.107279	0.210452	0.152734	0.029428	-0.0899973	-0.0874047	0.0221601	-0.118727	-0.0587109	0.0727043	-0.0308532	0.0135816
1.18417	-0.107378	0.211154	0.151143	0.0287907	-0.0871573	-0.0708097	0.0554975	-0.102134	-0.0460722	0.105884	0.00232729	0.0218831
1.185	-0.107611	0.210647	0.149266	0.0283592	-0.0747541	-0.0708045	0.0722474	-0.11872	-0.0610025	0.139064	0.0355078	0.0301846
1.18583	-0.107992	0.209021	0.147114	0.0281423	-0.0785309	-0.0873895	0.00604371	-0.135307	-0.0656771	0.139064	0.0106223	0.0135816
1.18667	-0.108534	0.206378	0.144701	0.0281482	-0.08569	-0.0542045	0.0227893	-0.0855338	-0.0527606	0.0892943	-0.0142632	-0.00302142
1.1875	-0.109247	0.202837	0.142041	0.0283844	-0.0980448	-0.0707895	-0.0102335	-0.118711	-0.0524263	0.0727043	-0.0142632	0.0135816
1.18833	-0.110138	0.198529	0.139148	0.0288579	-0.0937349	-0.0541944	0.0396935	-0.135297	-0.0456877	0.122474	-0.0142632	0.0301846
1.18917	-0.111213	0.193594	0.136041	0.029575	-0.0868058	-0.0210094	0.00667054	-0.0689341	-0.0633314	0.155655	-0.0225582	0.0301846
1.19	-0.112474	0.188182	0.132739	0.0305416	-0.0855354	-0.0707745	0.00682747	-0.0689308	-0.0598149	0.105884	-0.0308532	0.0301846
1.19083	-0.113922	0.182448	0.129259	0.031763	-0.0930308	-0.0375894	-0.0261957	-0.168469	-0.0432808	0.122474	-0.0225582	0.0301846
1.19167	-0.115554	0.176552	0.125624	0.0332444	-0.105713	-0.0209944	0.0900921	-0.135284	-0.0347422	0.122474	-0.0142632	0.0301846
1.1925	-0.117367	0.170658	0.121854	0.0349902	-0.104575	-0.0541693	0.00729786	-0.135281	-0.0343904	0.139064	-0.0308532	0.0301846
1.19333	-0.119352	0.164927	0.117972	0.0370048	-0.0953562	-0.0375742	0.0074561	-0.151869	-0.0458695	0.105884	-0.0474432	0.0301846
1.19417	-0.121502	0.15952	0.114	0.0392921	-0.0950586	-0.0541592	-0.0089773	-0.151866	-0.0260001	0.0727043	-0.0474432	0.0218831
1.195	-0.123805	0.154593	0.109962	0.0418558	-0.09937	-0.0375643	-0.0254123	-0.168452	-0.0163014	0.122474	-0.0474432	0.0135816
1.19583	-0.126248	0.150294	0.10588	0.0446994	-0.10865	-0.0541491	0.0411041	-0.151859	-0.0039452	0.139064	-0.0308532	0.0218831
1.19667	-0.128817	0.146764	0.101778	0.0478261	-0.0992794	-0.0209641	0.0578505	-0.151856	-0.0121289	0.0727043	-0.0142632	0.0301846
1.1975	-0.131495	0.144134	0.0976788	0.0512389	-0.0844345	-0.0209591	0.0745994	-0.0689016	-0.0231904	0.122474	-0.0142632	0.0301846
1.19833	-0.134264	0.142521	0.0936062	0.0549406	-0.0828012	-0.054134	0.0249831	-0.102078	-0.00936079	0.0727043	-0.0142632	0.0301846
1.19917	-0.137105	0.142028	0.0895824	0.0589339	-0.0924338	-0.0375391	0.0749103	-0.118665	0.0052997	0.105884	-0.0391482	0.0384866
1.2	-0.139999	0.142745	0.0856293	0.0632212	-0.097644	-0.037534	0.0252954	-0.0854818	0.013316	0.122474	-0.0640332	0.0467886
1.20083	-0.142823	0.150051	0.0817963	0.0670853	-0.0917449	-0.0541189	0.0420415	-0.102069	-0.000545621	0.0727043	-0.0723282	0.0467886
1.20167	-0.145661	0.158572	0.0780748	0.0712617	-0.0812318	-0.0872939	0.0421975	-0.102065	0.00158831	0.155655	-0.0806232	0.0467886
1.2025	-0.148494	0.168231	0.0744838	0.0757674	-0.0786389	-0.103879	0.025765	-0.0688821	0.0242355	0.155655	-0.0474432	0.0384866
1.20333	-0.151301	0.178932	0.071041	0.0806183	-0.0885171	-0.137055	-0.00726071	-0.0688789	0.0359915	0.155655	-0.0142632	0.0301846
1.20417	-0.154063	0.190564	0.067763	0.0858297	-0.0996726	-0.0540988	0.0426651	-0.102056	0.0425944	0.122474	-0.0308532	0.0218831
1.205	-0.156761	0.203003	0.0646653	0.091415	-0.0984115	-0.0872738	0.0262308	-0.0854624	0.0294284	0.122474	-0.0474432	0.0135816
1.20583	-0.159375	0.216114	0.0617616	0.0973862	-0.0899124	-0.12045	0.00979804	-0.118639	0.0397799	0.105884	-0.0640332	0.0135816
1.20667	-0.161886	0.229749	0.0590644	0.103753	-0.0843255	-0.0540837	0.00995363	-0.0854559	0.0615005	0.122474	-0.0806232	0.0135816
1.2075	-0.164276	0.243754	0.0565846	0.110524	-0.0866984	-0.0208987	0.0266976	-0.0688626	0.0695343	0.155655	-0.0640332	0.0135816
1.20833	-0.166529	0.257967	0.0543316	0.117702	-0.0982141	-0.0540737	0.0268531	-0.0522694	0.0667725	0.122474	-0.0474432	0.0135816
1.20917	-0.168629	0.272221	0.0523129	0.125292	-0.0874764	-0.00429852	0.0436	-0.0854461	0.0534283	0.105884	-0.0640332	0.0218831
1.21	-0.17056	0.286345	0.0505346	0.133291	-0.0758436	-0.0706535	0.0105753	-0.135213	0.0548577	0.122474	-0.0806232	0.0301846
1.21083	-0.172311	0.300171	0.049001	0.141696	-0.0650332	-0.12042	-0.00586094	-0.13521	0.0700826	0.105884	-0.0889182	0.0218831
1.21167	-0.173868	0.313527	0.0477144	0.1505	-0.0726597	-0.137005	-0.0222957	-0.0854364	0.0714164	0.139064	-0.0972132	0.0135816
1.2125	-0.175224	0.32625	0.0466759	0.15969	-0.0852499	-0.136999	0.0608109	-0.0688431	0.0590075	0.105884	-0.0723282	0.0135816
1.21333	-0.176368	0.338176	0.0458843	0.169251	-0.0873958	-0.0872234	0.0443744	-0.11861	0.0511883	0.0892943	-0.0474432	0.0135816
1.21417	-0.177297	0.349154	0.0453371	0.179166	-0.0841466	-0.103808	0.077712	-0.0854267	0.0638219	0.122474	-0.0723282	0.0135816
1.215	-0.178005	0.359039	0.04503	0.189411	-0.0801612	-0.0872133	0.0612744	-0.0854234	0.0674556	0.105884	-0.0972132	0.0135816
1.21583	-0.178491	0.367697	0.0449572	0.199959	-0.086027	-0.0706184	0.0448392	-0.1186	0.0701113	0.0727043	-0.105509	0.00528008
1.21667	-0.178755	0.375008	0.045111	0.210779	-0.0994327	-0.0540233	0.011814	-0.151778	0.0523273	0.105884	-0.113804	-0.00302142
1.2175	-0.178458	0.377016	0.0456298	0.223084	-0.102845	-0.0706082	-0.00461971	-0.0854137	0.041961	0.0561143	-0.113804	0.0135816
1.21833	-0.177953	0.377567	0.0463534	0.235563	-0.098741	-0.0540133	-0.0376466	-0.151771	0.0539034	0.0561143	-0.113804	0.0301846
1.21917	-0.177254	0.376666	0.0472671	0.248147	-0.0933285	-0.0705982	-0.020902	-0.118587	0.0617502	0.0727043	-0.0557387	0.0218831
1.22	-0.176379	0.374335	0.0483547	0.260766	-0.102292	-0.0540032	-0.00415591	-0.135174	0.0623705	0.0395243	0.00232679	0.0135816
1.22083	-0.175344	0.370611	0.0495993	0.273345	-0.114579	-0.120359	-0.053773	-0.135171	0.0417041	0.0727043	-0.0308532	0.0218831
1.22167	-0.174169	0.365542	0.0509832	0.285812	-0.107915	-0.120354	-0.0536186	-0.0853974	0.0315729	0.0727043	-0.0640332	0.0301846
1.2225	-0.172875	0.359194	0.0524877	0.29809	-0.107608	-0.136939	-0.0202843	-0.0688042	0.0359932	0.0727043	-0.0391482	0.0218831
1.22333	-0.171484	0.351642	0.0540939	0.310104	-0.099929	-0.136934	-0.02013	-0.052211	0.0395091	0.0561143	-0.0142632	0.0135816
1.22417	-0.170019	0.342973	0.0557826	0.321781	-0.109882	-0.120339	-0.0199758	-0.0853877	0.0337822	0.0395243	-0.0557382	0.00528008
1.225	-0.168503	0.333286	0.0575343	0.333047	-0.12676	-0.120334	-0.00323014	-0.135154	0.0165805	0.0727043	-0.0972132	-0.00302142
1.22583	-0.166961	0.322689	0.0593297	0.343832	-0.128335	-0.136919	-0.0694371	-0.101971	0.0112359	0.0727043	-0.0723282	0.00528008
1.22667	-0.165417	0.311298	0.0611495	0.354068	-0.120379	-0.120324	-0.0361036	-0.052198	0.0239518	0.0727043	-0.0474432	0.0135816
1.2275	-0.163896	0.299237	0.0629751	0.363692	-0.112859	-0.120319	-0.0193582	-0.118555	0.0205896	0.139064	-0.0474432	0.00528008
1.22833	-0.16242	0.286633	0.0647881	0.372643	-0.11897	-0.103723	-0.0689768	-0.151732	0.013423	0.122474	-0.0474432	-0.00302142
1.22917	-0.161015	0.273622	0.0665711	0.380867	-0.133366	-0.0871279	0.014128	-0.151729	-0.0033216	0.105884	-0.0308532	0.00528008
1.23	-0.159702	0.260339	0.0683072	0.388314	-0.139595	-0.0705327	-0.00230676	-0.168316	-0.00730582	0.0727043	-0.0142632	0.0135816
1.23083	-0.158504	0.246921	0.069981	0.39494	-0.13449	-0.0373478	-0.00215463	-0.168313	0.00792752	0.0892943	-0.0142632	0.0135816
1.23167	-0.157441	0.233509	0.0715776	0.40071	-0.13289	-0.0539327	-0.0019995	-0.118539	0.00566528	0.0727043	-0.0142632	0.0135816
1.2325	-0.156533	0.220237	0.073084	0.405591	-0.135112	-0.0539277	-0.0516175	-0.0853552	-0.00818379	0.0727043	-0.0142632	0.0135816
1.23333	-0.155796	0.207241	0.0744879	0.409561	-0.148537	-0.0705127	0.014899	-0.052172	-0.0200461	0.0727043	-0.0142632	0.0135816
1.23417	-0.155919	0.196225	0.0753934	0.410858	-0.148028	-0.0539176	-0.0181306	-0.118529	-0.0172304	0.105884	0.00232679	0.0135816
1.235	-0.156231	0.1857	0.0761847	0.411258	-0.136395	-0.0870926	0.0152027	-0.118525	-0.00399272	0.105884	0.0189168	0.0135816
1.23583	-0.156728	0.175751	0.0768625	0.410797	-0.140621	-0.0704976	0.131487	-0.0687522	-0.00610667	0.0892943	0.0106218	0.00528008
1.23667	-0.157405	0.166457	0.0774288	0.40952	-0.146643	-0.0373126	0.0818717	-0.135109	-0.0175218	0.0727043	0.00232679	-0.00302142
1.2375	-0.158258	0.15789	0.077887	0.407476	-0.164863	-0.0870775	0.0654323	-0.118516	-0.0314886	0.0395243	-0.0142632	0.00528008
1.23833	-0.159278	0.150114	0.0782415	0.404721	-0.171708	-0.0538924	0.0987679	-0.0521525	-0.0269554	0.0727043	-0.0308532	0.0135816
1.23917	-0.160456	0.143185	0.0784976	0.401317	-0.167846	-0.0704774	0.0325584	-0.101919	-0.0177002	0.105884	-0.0225582	0.0218831
1.24	-0.161783	0.13715	0.0786618	0.397326	-0.165068	-0.0704724	0.0824823	-0.101916	-0.0253846	0.105884	-0.0142632	0.0301846
1.24083	-0.163247	0.132049	0.0787409	0.392817	-0.168561	-0.103647	0.132405	-0.168274	-0.0434471	0.105884	0.0106223	0.0218831
1.24167	-0.164836	0.127911	0.0787427	0.387861	-0.179901	-0.0372824	0.082788	-0.10191	-0.0501139	0.155655	0.0355078	0.0135816
1.2425	-0.166537	0.124756	0.0786751	0.382529	-0.185088	-0.0538672	0.0663528	-0.135086	-0.0491588	0.122474	0.0189173	0.0218831
1.24333	-0.168337	0.122596	0.0785465	0.376894	-0.182967	-0.0538622	0.0996849	-0.168264	-0.0409433	0.122474	0.00232679	0.0301846
1.24417	-0.170222	0.121433	0.0783652	0.37103	-0.188625	-0.0704472	0.066655	-0.1019	-0.0537058	0.0727043	-0.0225582	0.0218831
1.245	-0.172179	0.12126	0.0781396	0.365009	-0.200927	-0.0870321	0.0502175	-0.135077	-0.0710552	0.0892943	-0.0474432	0.0135816
1.24583	-0.174193	0.122058	0.077878	0.3589	-0.205053	-0.0870272	0.0669631	-0.0853033	-0.0735221	0.122474	-0.0557382	0.00528008
1.24667	-0.176252	0.123804	0.0775881	0.352774	-0.201245	-0.0870222	0.0837034	-0.10189	-0.0650023	0.0727043	-0.0640332	-0.00302142
1.2475	-0.178341	0.126463	0.0772773	0.346694	-0.185253	-0.103607	0.000904759	-0.0852968	-0.058734	0.0727043	-0.0640332	0.00528008
1.24833	-0.180448	0.129991	0.0769524	0.340722	-0.173418	-0.0870121	0.0840095	-0.101884	-0.0639318	0.122474	-0.0640332	0.0135816
1.24917	-0.18256	0.134338	0.0766195	0.334915	-0.171811	-0.037237	0.0841618	-0.0852903	-0.0799813	0.0561143	-0.0308532	0.0135816
1.25	-0.184667	0.139446	0.0762837	0.329325	-0.184675	-0.0206421	0.117492	-0.0852871	-0.0817615	0.0892943	0.00232679	0.0135816
1.25083	-0.185644	0.145418	0.0765203	0.325982	-0.178616	-0.037227	0.117646	-0.101874	-0.0719285	0.0561143	0.0189173	-0.00302192
1.25167	-0.186617	0.152012	0.0767498	0.322899	-0.163098	-0.053812	0.101208	-0.118461	-0.0689912	0.0892943	0.0355078	-0.0196254
1.2525	-0.1876	0.159147	0.0769622	0.320068	-0.15283	-0.0372169	0.101358	-0.101867	-0.0869407	0.0727043	0.0106223	-0.0113234
1.25333	-0.188607	0.166736	0.0771469	0.317475	-0.153792	-0.0538019	0.0517423	-0.135044	-0.0953253	0.0892943	-0.0142632	-0.00302142
1.25417	-0.189653	0.174687	0.0772928	0.315101	-0.160457	-0.136748	-0.0144659	-0.135041	-0.094388	0.105884	-0.0225582	0.00528008
1.255	-0.190753	0.182905	0.0773883	0.312922	-0.159325	-0.136743	0.00227436	-0.168219	-0.0788552	0.0892943	-0.0308532	0.0135816
1.25583	-0.191918	0.191294	0.0774214	0.31091	-0.144346	-0.136738	0.0521945	-0.151625	-0.0839004	0.139064	-0.0391482	0.00528008
1.25667	-0.19316	0.199752	0.0773803	0.309034	-0.131103	-0.136733	0.0523477	-0.168212	-0.106367	0.105884	-0.0474432	-0.00302142
1.2575	-0.19449	0.20818	0.0772534	0.30726	-0.131411	-0.136728	0.0193177	-0.0686678	-0.126348	0.139064	-0.0474432	0.00528008
1.25833	-0.195915	0.216477	0.0770291	0.30555	-0.135876	-0.153313	0.0194692	-0.0686646	-0.130315	0.0395243	-0.0474432	0.0135816
1.25917	-0.197441	0.224542	0.0766968	0.303867	-0.130891	-0.0537666	-0.0135579	-0.0520713	-0.118825	0.0395243	-0.0225582	0.0135816
1.26	-0.199069	0.232276	0.0762463	0.302172	-0.121867	-0.0703516	0.0363619	-0.168199	-0.129945	0.0561143	0.00232679	0.0135816
1.26083	-0.200801	0.239584	0.0756685	0.300424	-0.113618	-0.00398654	0.0365147	-0.0686549	-0.146208	0.0727043	-0.00596821	0.0135816
1.26167	-0.202632	0.246373	0.0749551	0.298584	-0.120297	-0.0703415	-0.0131056	-0.168193	-0.139571	0.0395243	-0.0142632	0.0135816
1.2625	-0.204554	0.252554	0.0740994	0.296615	-0.124228	-0.0703366	0.0534071	-0.168189	-0.136821	0.0727043	-0.0225582	0.0135816
1.26333	-0.206557	0.258043	0.0730958	0.294479	-0.111968	-0.0703315	0.0369682	-0.0686451	-0.129401	0.139064	-0.0308532	0.0135816
1.26417	-0.208626	0.262762	0.0719407	0.292142	-0.0930993	-0.0703264	0.0537077	-0.118412	-0.147668	0.122474	-0.0308532	0.00528008
1.265	-0.210742	0.26664	0.0706316	0.289574	-0.0772732	-0.0703214	0.0372686	-0.0852286	-0.157031	0.139064	-0.0308532	-0.00302142
1.26583	-0.21288	0.269612	0.0691682	0.286745	-0.0776165	-0.00395645	0.054011	-0.118405	-0.143681	0.0561143	-0.0391482	0.00528008
1.26667	-0.215015	0.271621	0.067552	0.283632	-0.084749	-0.0205414	0.0209803	-0.0852221	-0.131162	0.0727043	-0.0474432	0.0135816
1.2675	-0.218808	0.272283	0.0650239	0.278231	-0.0799059	-0.0537164	0.0543126	-0.118399	-0.128229	0.105884	-0.0640332	0.0135816
1.26833	-0.222494	0.271903	0.0623678	0.272554	-0.07008	-0.103481	0.00469331	-0.0852157	-0.14497	0.0727043	-0.0806232	0.0135816
1.26917	-0.225999	0.270457	0.0596072	0.266634	-0.0636089	-0.120067	0.104383	-0.134982	-0.146542	0.00634326	-0.0806232	0.0135816
1.27	-0.229243	0.26793	0.0567672	0.260508	-0.0659434	-0.136652	0.054763	-0.15157	-0.129227	0.0229343	-0.0806232	0.0135816
1.27083	-0.232148	0.264318	0.053874	0.254215	-0.0735336	-0.103466	0.038325	-0.101796	-0.117555	0.00634326	-0.0391482	0.0135816
1.27167	-0.234631	0.259624	0.050955	0.247799	-0.0693097	-0.0868711	0.0384739	-0.101793	-0.118157	0.0229343	0.00232679	0.0135816
1.2725	-0.236613	0.253862	0.0480379	0.241306	-0.0643882	-0.0868661	0.0386243	-0.0851994	-0.131203	0.122474	-0.0225582	0.0135816
1.27333	-0.238012	0.247055	0.0451509	0.234782	-0.0564929	-0.0868611	0.0885471	-0.134966	-0.124188	0.0727043	-0.0474432	0.0135816
1.27417	-0.238751	0.239235	0.042322	0.228277	-0.0583514	-0.086856	0.121877	-0.101783	-0.117651	0.0727043	-0.0474432	0.0218831
1.275	-0.238754	0.230442	0.0395789	0.221842	-0.0721907	-0.0702611	0.0888459	-0.13496	-0.108719	0.122474	-0.0474432	0.0301846
1.27583	-0.237947	0.220727	0.0369487	0.215525	-0.0636567	-0.053666	0.105586	-0.151547	-0.120464	0.0727043	-0.0391482	0.0218831
1.27667	-0.236265	0.210148	0.0344575	0.209377	-0.0518231	-0.103431	0.122329	-0.151544	-0.128949	0.105884	-0.0308532	0.0135816
1.2775	-0.233643	0.198771	0.0321299	0.203444	-0.0399915	-0.0370659	0.072705	-0.151541	-0.116117	0.0395243	-0.0474432	0.0135816
1.27833	-0.230025	0.186669	0.029989	0.197775	-0.0455309	-0.070241	0.155806	-0.134947	-0.11488	0.0727043	-0.0640332	0.0135816
1.27917	-0.225362	0.173924	0.0280561	0.192412	-0.0539441	-0.0204659	0.0730063	-0.168124	-0.12023	0.0561143	-0.0474432	0.0218831
1.28	-0.21961	0.160621	0.0263502	0.187397	-0.0500025	-0.0370508	0.073156	-0.151531	-0.134893	0.0727043	-0.0308532	0.0301846
1.28083	-0.212737	0.146855	0.0248878	0.182767	-0.0432586	-0.0868158	0.106487	-0.118347	-0.130579	0.0561143	-0.0225582	0.0218831
1.28167	-0.204717	0.132722	0.023683	0.178555	-0.0403393	-0.0702208	0.123225	-0.134934	-0.113046	0.0727043	-0.0142632	0.0135816
1.2825	-0.195534	0.118324	0.0227468	0.174788	-0.0418258	-0.0702158	0.0901945	-0.11834	-0.109157	0.0561143	-0.0225582	0.00528008
1.28333	-0.185182	0.103767	0.0220873	0.171492	-0.0532781	-0.0536207	0.0737545	-0.0851572	-0.113577	0.105884	-0.0308532	-0.00302142
1.28417	-0.171742	0.0879861	0.0226878	0.170405	-0.0470503	-0.0867957	0.0573139	-0.134924	-0.12734	0.0727043	-0.0391482	0.00528008
1.285	-0.157193	0.0722838	0.0235512	0.16978	-0.0326858	-0.0702007	0.0242848	-0.134921	-0.121608	0.105884	-0.0474432	0.0135816
1.28583	-0.141599	0.0567961	0.0246551	0.169586	-0.0253911	-0.0370157	0.0576126	-0.0851475	-0.109954	0.0892943	-0.0308532	0.00528008
1.28667	-0.125037	0.0416581	0.0259743	0.169787	-0.0250855	-0.0536006	0.0577603	-0.0851442	-0.107639	0.0727043	-0.0142632	-0.00302142
1.2875	-0.107588	0.0270032	0.0274814	0.170344	-0.0358606	-0.0535956	0.0910905	-0.118321	-0.114703	0.155655	-0.0308532	-0.00302142
1.28833	-0.0893448	0.0129617	0.0291468	0.171213	-0.0212408	-0.0867705	0.0580586	-0.0851377	-0.12367	0.139064	-0.0474432	-0.00302142
1.28917	-0.0704042	-0.000340604	0.0309392	0.172344	-0.00892508	-0.0867655	0.0913917	-0.101724	-0.109121	0.105884	-0.0640332	-0.00302142
1.29	-0.0508705	-0.0127839	0.0328262	0.173688	0.00174525	-0.0369905	0.0583581	-0.118311	-0.0993017	0.105884	-0.0806232	-0.00302142
1.29083	-0.0308527	-0.0242551	0.0347745	0.17519	-0.000148961	-0.0867555	0.108278	-0.085128	-0.10667	0.122474	-0.0640332	0.00528008
1.29167	-0.0104641	-0.0346495	0.0367503	0.176796	-0.00978905	-0.0535705	0.0918369	-0.0685347	-0.109707	0.122474	-0.0474432	0.0135816
1.2925	0.010179	-0.0438714	0.0387198	0.17845	-0.0059083	-0.0535653	0.0919857	-0.0685315	-0.110383	0.105884	-0.0474432	0.0218831
1.29333	0.0309584	-0.0518356	0.0406496	0.180093	0.00689681	-0.0535604	0.0755434	-0.0851182	-0.0900645	0.0561143	-0.0474432	0.0301846
1.29417	0.0517546	-0.0584683	0.0425072	0.18167	0.0177052	-0.0867354	0.0756906	-0.134885	-0.0948974	0.105884	-0.0474432	0.0135816
1.295	0.0724486	-0.0637075	0.0442611	0.183124	0.0174742	-0.10332	0.0592492	-0.0851117	-0.105896	0.122474	-0.0474432	-0.00302142
1.29583	0.0929222	-0.0675043	0.0458818	0.184402	0.00938946	-0.0867253	0.0593992	-0.118289	-0.115246	0.0892943	-0.0474432	0.00528008
1.29667	0.11306	-0.0698234	0.0473412	0.18545	0.0161358	-0.0867202	0.0429576	-0.0685153	-0.113432	0.0727043	-0.0474432	0.0135816
1.2975	0.132748	-0.0706434	0.0486142	0.186219	0.0349396	-0.0867152	0.026516	-0.085102	-0.101995	0.00634326	-0.0474432	0.0218831
1.29833	0.15188	-0.0699577	0.0496778	0.186664	0.0450718	-0.0867102	0.0764329	-0.0850988	-0.104063	0.0229343	-0.0474432	0.0301846
1.29917	0.170351	-0.0677743	0.0505123	0.186741	0.0511256	-0.0535252	0.0931736	-0.134866	-0.12171	0.0395243	-0.0557382	0.0218831
1.3	0.188065	-0.0641163	0.051101	0.186412	0.0387047	-0.10329	0.10991	-0.134862	-0.126895	0.0229343	-0.0640332	0.0135816
1.30083	0.203507	-0.0558338	0.0501454	0.184363	0.0477819	-0.0369251	0.0934699	-0.134859	-0.127359	0.0727043	-0.0557382	0.0135816
1.30167	0.218051	-0.0462313	0.0489483	0.181877	0.0677306	-0.10328	0.110207	-0.118266	-0.117427	0.0727043	-0.0474432	0.0135816
1.3025	0.231656	-0.0354437	0.0475313	0.178959	0.0772861	-0.119866	0.077175	-0.118263	-0.130773	0.0892943	-0.0474432	0.0135816
1.30333	0.244284	-0.023618	0.0459187	0.175619	0.0767523	-0.0700899	0.0607329	-0.0518993	-0.148141	0.0727043	-0.0474432	0.0135816
1.30417	0.255908	-0.0109118	0.0441379	0.171872	0.0677497	-0.070085	0.0442893	-0.085076	-0.139427	0.0727043	-0.0557382	0.0135816
1.305	0.266509	0.00250858	0.0422181	0.167737	0.0634562	-0.119851	0.0610271	-0.0850728	-0.13019	0.105884	-0.0640332	0.0135816
1.30583	0.276074	0.0164701	0.0401905	0.16324	0.0718767	-0.119846	0.0611778	-0.0684795	-0.125006	0.0727043	-0.0225582	0.0218831
1.30667	0.284602	0.0307948	0.0380877	0.158408	0.079964	-0.119841	0.0613225	-0.0850663	-0.136022	0.122474	0.0189168	0.0301846
1.3075	0.292094	0.0453015	0.0359431	0.153272	0.0765288	-0.0866549	-0.0048884	-0.051883	-0.147391	0.139064	0.00232679	0.0218831
1.30833	0.298564	0.0598082	0.0337903	0.14787	0.0671092	-0.136421	0.0450306	-0.0684698	-0.134654	0.0892943	-0.0142632	0.0135816
1.30917	0.30403	0.0741337	0.0316633	0.142238	0.0640078	-0.103235	0.0617666	-0.00210556	-0.123105	0.0727043	-0.0308532	0.0218831
1.31	0.308517	0.0880999	0.029595	0.136418	0.0738852	-0.119821	0.0619126	-0.134823	-0.115791	0.122474	-0.0474432	0.0301846
1.31083	0.312057	0.101534	0.0276176	0.130452	0.0771052	-0.0700447	0.0288799	-0.13482	-0.131055	0.0229343	-0.0391482	0.0218831
1.31167	0.314688	0.114268	0.0257616	0.124386	0.0789818	-0.119811	0.11198	-0.118227	-0.138823	0.0395243	-0.0308532	0.0135816
1.3125	0.316454	0.126146	0.0240558	0.118264	0.0611658	-0.136396	0.0457659	-0.0850436	-0.134469	0.0395243	0.00232729	0.0135816
1.31333	0.317401	0.137019	0.0225263	0.112134	0.0513846	-0.10321	0.045913	-0.13481	-0.129155	0.0727043	0.0355078	0.0135816
1.31417	0.317582	0.146752	0.0211968	0.106042	0.0618264	-0.103205	0.0626501	-0.118217	-0.124519	0.0229343	0.0106223	0.0135816
1.315	0.317054	0.155224	0.0200874	0.100034	0.0692921	-0.0866095	0.129158	-0.0850338	-0.13987	0.0395243	-0.0142632	0.0135816
1.31583	0.315875	0.162327	0.0192151	0.0941553	0.0714412	-0.0534244	0.129305	-0.0850306	-0.136634	0.0727043	-0.00596821	0.0218831
1.31667	0.314106	0.167971	0.018593	0.0884504	0.0567683	-0.0202394	0.079681	-0.101617	-0.12552	0.122474	0.00232679	0.0301846
1.3175	0.312228	0.167498	0.0197957	0.0835956	0.0451038	-0.0534144	0.0632393	-0.0850241	-0.113553	0.0727043	0.00232679	0.0301846
1.31833	0.309878	0.165534	0.0212296	0.0789819	0.0429058	-0.0202293	0.0136145	-0.0684309	-0.116952	0.105884	0.00232679	0.0301846
1.31917	0.30711	0.16214	0.022862	0.0746337	0.0469232	-0.0534043	0.0303498	-0.0518376	-0.132303	0.122474	-0.0308532	0.0218831
1.32	0.303984	0.157393	0.024657	0.0705729	0.0464041	-0.00362938	0.0636764	-0.0352443	-0.124385	0.105884	-0.0640332	0.0135816
1.32083	0.300554	0.151386	0.0265755	0.0668188	0.0380127	-0.136345	0.063823	-0.00206011	-0.116853	0.00634326	-0.0474432	0.0135816
1.32167	0.296878	0.144223	0.0285764	0.063388	0.02412	-0.13634	0.0307895	-0.184549	-0.102917	0.0395243	-0.0308532	0.0135816
1.3225	0.293011	0.136024	0.0306166	0.0602944	0.0230286	-0.0865642	0.130478	-0.118185	-0.109168	0.0727043	-0.0308532	0.0135816
1.32333	0.289005	0.126917	0.0326517	0.0575488	0.0324594	-0.13633	0.0974462	-0.134771	-0.121254	0.00634326	-0.0308532	0.0135816
1.32417	0.284913	0.117038	0.0346368	0.0551595	0.0288326	-0.119735	0.06441	-0.0684081	-0.107818	0.0395243	-0.0225582	0.0135816
1.325	0.280784	0.106533	0.0365269	0.0531314	0.0214538	-0.13632	0.0645563	-0.0849949	-0.0929867	0.0561143	-0.0142632	0.0135816
1.32583	0.276664	0.0955513	0.0382776	0.0514669	0.00701483	-0.0865442	0.0481124	-0.0849917	-0.0808334	0.105884	-0.0225582	0.00528008
1.32667	0.272597	0.0842452	0.0398458	0.0501653	0.00211865	-0.086539	0.114621	-0.101578	-0.0923019	0.0561143	-0.0308532	-0.00302142
1.3275	0.268624	0.0727691	0.0411899	0.0492232	0.0153828	-0.0367641	0.0649931	-0.0683952	-0.102084	0.0727043	-0.0391482	0.0218836
1.32833	0.26478	0.0612764	0.042271	0.0486344	0.015259	-0.0533491	0.114912	-0.0849819	-0.0809522	0.105884	-0.0474432	0.0467886
1.32917	0.261098	0.0499183	0.0430529	0.04839	0.00511773	-0.0699339	0.115059	-0.118159	-0.0688641	0.0727043	-0.0142632	0.0467886
1.33	0.257606	0.0388414	0.0435031	0.0484788	-0.00626432	-0.069929	0.0986133	-0.167926	-0.0621851	0.0727043	0.0189168	0.0467886
1.33083	0.254329	0.0281863	0.043593	0.048887	-0.00921332	-0.0367439	0.0323966	-0.134742	-0.0713537	0.122474	-0.00596821	0.0467886
1.33167	0.251286	0.0180857	0.0432983	0.0495987	-0.000711733	-0.0367389	0.0657253	-0.16792	-0.077618	0.0727043	-0.0308532	0.0467886
1.3325	0.248492	0.00866282	0.0425998	0.0505959	0.0043217	-0.0035539	0.032688	-0.118146	-0.0605692	0.105884	-0.00596821	0.0301851
1.33333	0.245958	2.9842e-05	0.0414833	0.0518587	5.91247e-05	-0.0699089	0.0991961	-0.151323	-0.054851	0.0727043	0.0189168	0.0135816
1.33417	0.244185	-0.00285629	0.0382164	0.053318	-0.0133758	-0.0699037	0.0329806	-0.16791	-0.0508197	0.0892943	-0.0142632	0.0135816
1.335	0.24267	-0.00487126	0.0345572	0.0550009	-0.0209681	-0.0533087	0.033126	-0.084956	-0.0663841	0.0561143	-0.0474432	0.0135816
1.33583	0.241398	-0.00604604	0.0305453	0.0568843	-0.0157313	-0.0533038	0.0664514	-0.0683627	-0.0646353	0.0892943	-0.0142632	0.0135816
1.33667	0.240352	-0.00642374	0.0262254	0.0589438	-0.0093396	-0.00352874	0.0334167	-0.0683594	-0.0479172	0.0229343	0.0189168	0.0135816
1.3375	0.23951	-0.00605866	0.0216464	0.0611541	-0.0182523	-0.0201136	0.0501506	-0.0849462	-0.0409859	0.0395243	0.00232679	0.0218831
1.33833	0.238846	-0.00501523	0.0168609	0.0634894	-0.0345601	-0.0366986	0.000525757	-0.051763	-0.0416286	0.0395243	-0.0142632	0.0301846
1.33917	0.238332	-0.0033668	0.0119249	0.0659234	-0.0408529	0.0130765	0.0670338	-0.0683497	-0.0647017	0.0561143	-0.0474432	0.0218831
1.34	0.237938	-0.00119438	0.00689672	0.0684296	-0.0401734	-0.0532785	0.0174074	-0.0185764	-0.060288	0.0561143	-0.0806232	0.0135816
1.34083	0.237629	0.0014147	0.00183666	0.0709816	-0.0331526	-0.0698636	0.000962401	-0.0185732	-0.0535176	0.0727043	-0.0640332	0.0135816
1.34167	0.23737	0.00436825	-0.003194	0.0735533	-0.0417438	-0.0532684	0.0342859	-0.0849299	-0.0544213	0.0892943	-0.0474432	0.0135816
1.3425	0.237126	0.00757065	-0.00813351	0.076119	-0.0561493	-0.0698534	-0.0153363	-0.0683367	-0.0633684	0.139064	-0.0474432	0.0135816
1.34333	0.236858	0.0109244	-0.0129205	0.0786538	-0.0633767	-0.0698484	0.034577	-0.00197245	-0.0878547	0.105884	-0.0474432	0.0135816
1.34417	0.236528	0.0143316	-0.0174945	0.0811338	-0.0596306	-0.0532534	0.00154177	0.0312108	-0.0735192	0.0561143	-0.0474432	0.0218831
1.345	0.236099	0.0176955	-0.0217969	0.083536	-0.0530084	-0.0366584	0.0348664	-0.051737	-0.0681882	0.0727043	-0.0474432	0.0301846
1.34583	0.235534	0.0209218	-0.0257717	0.0858389	-0.0515429	-0.0864234	0.0350125	-0.0351437	-0.0660397	0.0727043	-0.0557382	0.0218831
1.34667	0.234795	0.0239206	-0.0293658	0.0880226	-0.0607375	-0.0532383	0.035157	-0.0517305	-0.0788217	0.0561143	-0.0640332	0.0135816
1.3475	0.233849	0.0266073	-0.03253	0.0900687	-0.0713731	-0.0532332	0.0684801	-0.00195622	-0.0927907	0.00634326	-0.0474432	0.0135816
1.34833	0.232662	0.0289041	-0.0352193	0.0919607	-0.0700586	-0.0698183	0.0686245	-0.084904	-0.0851553	0.0229343	-0.0308532	0.0135816
1.34917	0.231204	0.0307416	-0.0373941	0.0936841	-0.0622289	-0.0698132	0.0687689	-0.0517207	-0.0843069	0.105884	-0.0474432	0.0301851
1.35	0.229446	0.0320592	-0.0390198	0.0952264	-0.0621004	-0.0863981	0.0689131	-0.0351275	-0.0892716	0.0727043	-0.0640332	0.0467886
1.35083	0.226644	0.0281985	-0.0384595	0.0961901	-0.0778471	-0.0532131	0.118828	-0.118074	-0.110058	0.0892943	-0.0308532	0.0467886
1.35167	0.223512	0.0238291	-0.0373348	0.0969623	-0.0862157	-0.0697982	0.0526115	-0.051711	-0.123627	0.0892943	0.00232679	0.0467886
1.3525	0.220046	0.0190216	-0.0356643	0.0975454	-0.0853508	-0.086383	0.0693442	-0.00193678	-0.116339	0.0727043	-0.0308532	0.0467886
1.35333	0.216247	0.0138559	-0.0334724	0.0979441	-0.0715259	-0.102968	0.0694911	-0.0682945	-0.120761	0.122474	-0.0640332	0.0467886
1.35417	0.212118	0.00841991	-0.0307889	0.0981646	-0.0735999	-0.036603	0.0364551	-0.00193025	-0.130526	0.122474	-0.0308532	0.0467886
1.355	0.207665	0.00280898	-0.0276488	0.0982154	-0.0900825	-0.00341793	0.136139	-0.084878	-0.146695	0.0892943	0.00232679	0.0467886
1.35583	0.2029	-0.00287599	-0.0240915	0.0981063	-0.110478	-0.0034129	0.0201499	-0.0682847	-0.146842	0.0892943	-0.00596821	0.0301851
1.35667	0.197835	-0.00852966	-0.0201608	0.0978489	-0.119744	0.0297731	0.0202937	-0.0682815	-0.142429	0.0727043	-0.0142632	0.0135816
1.3575	0.192485	-0.0140437	-0.0159038	0.0974559	-0.11602	-0.0365828	0.0868003	-0.0516883	-0.149098	0.122474	-0.00596821	0.0135816
1.35833	0.18687	-0.0193083	-0.0113708	0.096941	-0.113555	-0.0199879	0.103535	0.014676	-0.163167	0.0892943	0.00232679	0.0135816
1.35917	0.181009	-0.0242136	-0.00661457	0.0963193	-0.127807	-0.0531629	0.136857	-0.00191077	-0.18071	0.122474	-0.0225582	0.0135816
1.36	0.174926	-0.0286512	-0.00168951	0.0956061	-0.134809	-0.0199777	0.0540481	-0.0516785	-0.177497	0.105884	-0.0474432	0.0135816
1.36083	0.168647	-0.0325155	0.00334859	0.0948174	-0.129787	-0.0365628	0.0707816	-0.00190428	-0.17177	0.122474	-0.0391482	0.00528008
1.36167	0.162197	-0.0357057	0.00844342	0.0939696	-0.126575	-0.0365578	0.070925	-0.00190106	-0.179118	0.122474	-0.0308532	-0.00302142
1.3625	0.155604	-0.0381266	0.0135387	0.0930792	-0.123107	-0.00337265	0.120839	-0.0682588	-0.192583	0.122474	-0.0142632	0.0301851
1.36333	0.148899	-0.0396903	0.018579	0.0921623	-0.139485	-0.0199576	0.054623	-0.00189454	-0.207265	0.105884	0.00232679	0.0633916
1.36417	0.142111	-0.0403175	0.0235098	0.091235	-0.147747	-0.0697226	0.0713562	-0.0516623	-0.204104	0.0727043	-0.0142632	0.0467881
1.365	0.135271	-0.0399387	0.028279	0.0903127	-0.136039	-0.0199476	0.104679	-0.035069	-0.194599	0.105884	-0.0308532	0.0301846
1.36583	0.128408	-0.0384952	0.0328366	0.0894101	-0.123619	-0.0365325	0.121415	-0.0516558	-0.200151	0.0892943	-0.0225582	0.0218831
1.36667	0.121555	-0.0359405	0.0371357	0.0885412	-0.119688	-0.0199375	0.0883768	-0.0682426	-0.214034	0.0561143	-0.0142632	0.0135816
1.3675	0.115153	-0.0278402	0.0398432	0.088172	-0.130827	-0.0199326	0.0553383	-0.101419	-0.215603	0.139064	-0.0391482	0.0218831
1.36833	0.108809	-0.0186691	0.0422384	0.087851	-0.136904	-0.0862874	0.0554811	-0.118006	-0.199677	0.0561143	-0.0640332	0.0301846
1.36917	0.102544	-0.00851429	0.0443138	0.087579	-0.126908	-0.0862824	-0.0273246	-0.0682328	-0.20242	0.122474	-0.0474432	0.0301846
1.37	0.096376	0.00252576	0.0460655	0.0873554	-0.114362	-0.0365075	0.0557653	-0.0516396	-0.212807	0.0561143	-0.0308532	0.0301846
1.37083	0.0903226	0.0143421	0.0474937	0.0871788	-0.108785	-0.0696823	0.00613935	-0.0516363	-0.222776	0.0727043	-0.0308532	0.0218831
1.37167	0.0844008	0.0268168	0.048602	0.0870466	-0.114535	-0.0862672	0.00628339	-0.134583	-0.226446	0.0561143	-0.0308532	0.0135816
1.3725	0.0786261	0.0398242	0.0493976	0.0869553	-0.119893	-0.0696722	0.0396045	-0.0516298	-0.213489	0.0561143	-0.0806237	0.0218831
1.37333	0.0730124	0.0532326	0.0498908	0.0869005	-0.113114	-0.0862571	0.0231556	-0.0848066	-0.212459	0.0395243	-0.130394	0.0301846
1.37417	0.0675724	0.0669057	0.0500949	0.0868772	-0.106447	-0.0530721	-0.0430602	-0.0184433	-0.226841	0.0892943	-0.113804	0.0301846
1.375	0.0623173	0.080704	0.0500261	0.0868795	-0.101735	-0.0696571	-0.0429192	0.0147409	-0.230815	0.0892943	-0.0972132	0.0301846
1.37583	0.0572567	0.094487	0.0497028	0.0869013	-0.111805	-0.086242	-0.00959595	-0.0516168	-0.226228	0.0395243	-0.105509	0.0384866
1.37667	0.0523987	0.108114	0.0491456	0.0869358	-0.119218	-0.019877	0.0237263	-0.0516136	-0.210945	0.0395243	-0.113804	0.0467886
1.3775	0.0477495	0.121447	0.048377	0.0869759	-0.107116	-0.0862321	0.057047	0.0147507	-0.212715	0.0892943	-0.0723287	0.0301851
1.37833	0.0433141	0.134351	0.0474206	0.0870147	-0.105974	-0.069637	0.0571905	-0.0350171	-0.219184	0.105884	-0.0308532	0.0135816
1.37917	0.0390955	0.146695	0.0463015	0.0870448	-0.110203	-0.053042	-0.00902888	-0.0350139	-0.217037	0.0892943	-0.0225582	0.0301851
1.38	0.0350952	0.158357	0.0450453	0.0870591	-0.121829	-0.00326697	-0.0420665	-0.0184206	-0.209715	0.139064	-0.0142632	0.0467886
1.38083	0.0313133	0.169222	0.043678	0.0870508	-0.122822	-0.0198518	0.0244364	0.0313536	-0.197489	0.139064	-0.0142632	0.0301851
1.38167	0.0277481	0.179184	0.0422256	0.0870132	-0.109683	-0.00325681	-0.00860175	-0.0350041	-0.208259	0.155655	-0.0142632	0.0135816
1.3825	0.0243963	0.188148	0.040714	0.0869403	-0.102118	-0.0530219	-0.00845856	-0.0350009	-0.216807	0.139064	-0.0142632	0.0135816
1.38333	0.0212536	0.196031	0.039168	0.0868264	-0.10201	-0.0696068	-0.00831685	-0.0184077	-0.207394	0.172245	-0.0142632	0.0135816
1.38417	0.0182636	0.198029	0.0385108	0.086205	-0.111228	-0.0364218	0.025002	-0.0515844	-0.198855	0.105884	-0.0142632	0.0135816
1.385	0.0154708	0.198921	0.0378461	0.0855436	-0.115986	-0.0530068	-0.00803506	-0.0349911	-0.190511	0.139064	-0.0142632	0.0135816
1.38583	0.0128678	0.198764	0.0371762	0.0848485	-0.108819	-0.0695918	0.0418765	-0.0349879	-0.203472	0.155655	0.0106223	0.0218831
1.38667	0.0104458	0.197629	0.0365024	0.0841266	-0.100466	-0.0198166	-0.0077535	-0.0847547	-0.208459	0.139064	0.0355078	0.0301846
1.3875	0.00819506	0.195597	0.0358247	0.0833853	-0.100244	-0.0198117	-0.00761071	-0.0515714	-0.196494	0.122474	-0.00596771	0.0218831
1.38833	0.00610487	0.192759	0.0351423	0.0826324	-0.107095	-0.0363967	0.00912061	-0.0681581	-0.191899	0.105884	-0.0474432	0.0135816
1.38917	0.00416352	0.189211	0.0344534	0.0818758	-0.113434	-0.0529815	-0.0239181	-0.0847449	-0.185651	0.122474	0.00232729	0.0218831
1.39	0.00235859	0.18506	0.0337555	0.0811237	-0.100674	-0.0695665	0.0757631	-0.00179062	-0.20523	0.155655	0.0520978	0.0301846
1.39083	0.000676929	0.180414	0.0330456	0.0803842	-0.0907405	-0.00320156	-0.00704721	-0.0681484	-0.2012	0.122474	0.0355073	0.0218831
1.39167	-0.000895121	0.175386	0.0323201	0.0796653	-0.097024	-0.0529664	0.0760439	0.0313959	-0.19187	0.122474	0.0189168	0.0135816
1.3925	-0.00237167	0.17009	0.031575	0.0789748	-0.0999997	-0.102731	0.0761863	0.0313991	-0.184022	0.105884	-0.0142632	0.0301851
1.39333	-0.00376711	0.164641	0.0308062	0.07832	-0.101226	-0.0529565	0.0431472	-0.0515487	-0.185605	0.155655	-0.0474432	0.0467886
1.39417	-0.00509602	0.159151	0.0300098	0.0777079	-0.0876242	-0.0695414	0.0101067	0.0314056	-0.19717	0.172245	-0.0474432	0.0384866
1.395	-0.00637301	0.15373	0.0291817	0.077145	-0.0838193	-0.102716	0.0268389	0.0148188	-0.18454	0.105884	-0.0474432	0.0301846
1.39583	-0.00761261	0.148481	0.0283182	0.0766368	-0.0914612	-0.0363514	0.0269782	-0.0349489	-0.172993	0.122474	-0.0391482	0.0301846
1.39667	-0.00882913	0.143504	0.0274162	0.0761882	-0.101392	-0.0861162	0.0603003	-0.134486	-0.16285	0.172245	-0.0308532	0.0301846
1.3975	-0.0100365	0.138888	0.0264731	0.0758034	-0.105575	-0.0695213	0.0272609	-0.0183524	-0.170446	0.139064	0.00232729	0.0301846
1.39833	-0.0112482	0.134716	0.0254869	0.0754852	-0.100056	-0.0363363	0.0605815	-0.0681192	-0.168516	0.122474	0.0355078	0.0301846
1.39917	-0.0124772	0.131057	0.0244568	0.0752357	-0.0937343	-0.0363312	0.0607206	-0.00175494	-0.156329	0.155655	0.0189173	0.0384866
1.4	-0.0137355	0.127973	0.0233828	0.0750558	-0.0994026	-0.0695061	0.044271	-0.0183427	-0.146347	0.139064	0.00232679	0.0467886
1.40083	-0.0149379	0.130476	0.0217009	0.07542	-0.113426	-0.0529112	0.0610042	-0.0681094	-0.147817	0.205425	-0.0308532	0.0550901
1.40167	-0.0161926	0.133528	0.0199914	0.0758423	-0.118039	-0.135857	0.0279616	-0.0515162	-0.160287	0.0727043	-0.0640332	0.0633916
1.4025	-0.0175111	0.137046	0.0182696	0.0763099	-0.117883	-0.135852	0.0115133	-0.117873	-0.154736	0.0727043	-0.0557382	0.0467881
1.40333	-0.0189038	0.140934	0.016552	0.0768092	-0.108518	-0.152437	0.0116548	-0.0515097	-0.131823	0.0892943	-0.0474432	0.0301846
1.40417	-0.0203796	0.145089	0.0148557	0.0773261	-0.120025	-0.119252	-0.00479645	-0.0680965	-0.122293	0.0727043	-0.0308532	0.0467881
1.405	-0.0219462	0.149398	0.0131985	0.0778458	-0.135633	-0.119247	-0.00465782	-0.00173222	-0.117759	0.0727043	-0.0142632	0.0633916
1.40583	-0.0236097	0.153744	0.0115986	0.0783529	-0.132303	-0.135832	-0.0376988	0.014861	-0.124312	0.0727043	-0.0225582	0.0550901
1.40667	-0.0253746	0.158004	0.0100743	0.0788324	-0.123686	-0.0528759	-0.0375561	-0.101267	-0.0954904	0.122474	-0.0308532	0.0467886
1.4075	-0.027244	0.162054	0.00864432	0.0792688	-0.118423	-0.0528708	-0.0540063	0.0314575	-0.0813649	0.0561143	0.0106223	0.0467886
1.40833	-0.0292189	0.165767	0.00732684	0.0796471	-0.121624	-0.0694558	-0.0040969	-0.00171923	-0.0710134	0.0727043	0.0520978	0.0467886
1.40917	-0.0312989	0.16902	0.00613991	0.0799528	-0.133355	-0.0362708	-0.0371368	0.014874	-0.0753836	0.0892943	0.0272123	0.0467886
1.41	-0.0334816	0.171691	0.00510104	0.0801719	-0.13237	-0.0694457	-0.0369971	0.0148773	-0.0794668	0.0727043	0.00232679	0.0467886
1.41083	-0.0357628	0.173662	0.004227	0.0802912	-0.121312	-0.0528508	-0.00367794	-0.0680705	-0.0633023	0.139064	-0.0225582	0.0550901
1.41167	-0.0381367	0.174824	0.00353364	0.0802986	-0.111985	-0.0860258	-0.00353702	-0.0182972	-0.0474073	0.139064	-0.0474432	0.0633916
1.4125	-0.0405954	0.175075	0.00303572	0.0801831	-0.111437	-0.0694307	-0.0199903	-0.001703	-0.0438558	0.139064	-0.0474432	0.0633916
1.41333	-0.0431296	0.174323	0.00274673	0.0799349	-0.12394	-0.0694257	0.0465119	-0.0182908	-0.0498434	0.155655	-0.0474432	0.0633916
1.41417	-0.0457279	0.172488	0.00267868	0.0795459	-0.129275	-0.0528307	0.0134712	-0.0514675	-0.0399094	0.172245	-0.0391482	0.0633916
1.415	-0.0483775	0.169503	0.00284198	0.0790094	-0.125491	-0.0528256	-0.00297954	-0.0348743	-0.0165797	0.122474	-0.0308532	0.0633916
1.41583	-0.0510639	0.165314	0.00324527	0.0783207	-0.120117	-0.0694106	0.0303383	-0.00169001	-0.00992832	0.188835	-0.0391482	0.0633916
1.41667	-0.0537714	0.159886	0.00389526	0.0774766	-0.115827	-0.0362256	0.0304788	0.0314933	-0.0120073	0.122474	-0.0474432	0.0633916
1.4175	-0.0569883	0.148814	0.00503421	0.0759038	-0.128588	-0.0694005	0.0140279	-0.0680445	-0.0185777	0.139064	-0.0474432	0.0716931
1.41833	-0.0601806	0.136575	0.00642125	0.0741873	-0.128555	-0.0528055	0.0307569	-0.00168027	-0.00984804	0.122474	-0.0474432	0.0799946
1.41917	-0.0633182	0.123278	0.00805173	0.0723423	-0.119387	-0.0859804	-0.0188769	-0.00167703	0.000298907	0.172245	-0.0474432	0.0799946
1.42	-0.06637	0.109047	0.00991889	0.0703852	-0.109213	-0.0859753	-0.035329	-0.00167378	0.00113281	0.105884	-0.0474432	0.0799946
1.42083	-0.069305	0.0940179	0.0120139	0.068334	-0.1067	-0.10256	0.0477636	-0.0182615	-0.00735492	0.0727043	-0.0225582	0.0799946
1.42167	-0.0720921	0.0783428	0.0143259	0.066208	-0.116456	-0.0859654	-0.00186906	-0.0348483	-0.019921	0.0892943	0.00232679	0.0799946
1.4225	-0.0747007	0.0621836	0.016842	0.0640273	-0.119659	-0.10255	-0.00173036	0.048106	-0.0074395	0.105884	-0.00596821	0.0716931
1.42333	-0.077101	0.0457123	0.0195476	0.0618128	-0.112134	-0.0859553	-0.00159035	0.0481092	0.00504672	0.0727043	-0.0142632	0.0633916
1.42417	-0.0792643	0.029109	0.022426	0.0595859	-0.102596	-0.10254	0.0151382	0.0149325	0.00227192	0.122474	-0.00596821	0.0716931
1.425	-0.0811635	0.0125603	0.0254591	0.0573684	-0.0959477	-0.102535	0.031864	-0.0016543	-0.00249424	0.0727043	0.00232679	0.0799946
1.42583	-0.0827732	-0.00374287	0.028627	0.0551818	-0.102804	-0.00299022	0.0485952	0.0149389	-0.00304743	0.122474	0.00232679	0.0716931
1.42667	-0.0840704	-0.0196071	0.0319084	0.0530475	-0.109687	-0.0693451	0.0321422	-0.00164784	0.0104647	0.155655	0.00232679	0.0633916
1.4275	-0.0850344	-0.0348383	0.0352808	0.0509863	-0.0970328	-0.00298005	-0.000898147	-0.0182356	0.0153985	0.105884	0.00232679	0.0633916
1.42833	-0.0856471	-0.0492439	0.0387203	0.0490183	-0.0833248	-0.019565	0.0655974	-0.0348223	0.00722791	0.139064	0.00232679	0.0633916
1.42917	-0.0858937	-0.0626347	0.0422023	0.0471625	-0.0728519	-0.0195601	0.0491483	-0.0348191	-0.004321	0.122474	-0.0142632	0.0550901
1.43	-0.0857624	-0.0748269	0.0457013	0.0454366	-0.0819717	-0.052735	0.049285	-0.0182258	-0.00630894	0.0727043	-0.0308532	0.0467886
1.43083	-0.085245	-0.0856441	0.049191	0.043857	-0.0919016	-0.00295993	0.0660145	-0.0348126	0.00542479	0.0561143	-0.0142632	0.0467886
1.43167	-0.0843368	-0.0949189	0.0526448	0.0424383	-0.076126	-0.019545	0.0329711	-0.117759	0.0103715	0.0892943	0.00232679	0.0467886
1.4325	-0.0830369	-0.102495	0.0560358	0.0411931	-0.0648173	-0.05272	0.0331104	-0.101166	-0.00209483	0.0727043	-0.00596821	0.0550901
1.43333	-0.0813483	-0.10823	0.0593372	0.0401321	-0.0561487	-0.0858948	0.0664255	-0.0679828	-0.00498283	0.105884	-0.0142632	0.0633916
1.43417	-0.0784486	-0.109858	0.0626128	0.0398987	-0.0590925	-0.0195298	0.0167961	0.0149714	0.00478112	0.0727043	0.0106223	0.0633916
1.435	-0.0751952	-0.109456	0.0657444	0.0398505	-0.0660355	-0.0361148	0.0169324	-0.0513864	0.0209801	0.122474	0.0355078	0.0633916
1.43583	-0.0716204	-0.10697	0.0687041	0.0399778	-0.0610432	-0.0858797	0.0502487	-0.0679731	0.0200267	0.139064	0.0272123	0.0716931
1.43667	-0.0677599	-0.102367	0.0714648	0.0402688	-0.0496024	-0.0858747	0.000617739	-0.13433	0.00644301	0.139064	0.0189168	0.0799946
1.4375	-0.0636526	-0.0956274	0.0740005	0.0407098	-0.0446153	-0.0526898	-0.0158333	-0.0845566	0.00997226	0.122474	0.0189168	0.0799946
1.43833	-0.0593397	-0.0867512	0.0762862	0.0412852	-0.0466448	-0.0360946	0.0340728	-0.00160236	0.0166102	0.155655	0.0189168	0.0799946
1.43917	-0.0548647	-0.0757546	0.0782987	0.0419781	-0.0572314	-0.0526796	0.0673888	-0.0513701	0.0257524	0.105884	0.0106218	0.0799946
1.44	-0.0502728	-0.0626707	0.0800162	0.04277	-0.0541798	-0.0526747	0.0841189	-0.101137	0.0181643	0.0727043	0.00232679	0.0799946
1.44083	-0.0456105	-0.0475497	0.0814188	0.0436418	-0.038484	-0.0360796	0.0178962	-0.0845436	0.00179777	0.105884	0.00232679	0.0716931
1.44167	-0.0409248	-0.0304585	0.0824887	0.0445729	-0.0322322	0.0136955	0.0180335	-0.10113	0.011127	0.0727043	0.00232679	0.0633916
1.4425	-0.0362632	-0.0114799	0.0832103	0.0455426	-0.0327798	-0.00288948	0.0679406	-0.101127	0.0175777	0.122474	-0.0225582	0.0550901
1.44333	-0.031673	0.00928804	0.0835704	0.0465297	-0.0519418	-0.00288455	0.034895	-0.0845339	0.0244069	0.0561143	-0.0474432	0.0467886
1.44417	-0.0272006	0.0317322	0.0835583	0.0475127	-0.0522415	-0.0692395	0.051622	-0.0347606	0.00822302	0.105884	-0.0474432	0.0467886
1.445	-0.0228914	0.0557256	0.0831661	0.0484704	-0.0469373	-0.0692344	0.0849404	-0.0845274	-0.00134784	0.105884	-0.0474432	0.0467886
1.44583	-0.0187889	0.0811286	0.0823884	0.0493822	-0.0453591	-0.0692295	0.00212729	-0.00157314	0.00873741	0.0892943	-0.0308532	0.0467886
1.44667	-0.0149348	0.107789	0.0812227	0.0502276	-0.0510632	-0.0858144	-0.0143259	-0.0181609	0.0116147	0.0727043	-0.0142632	0.0467886
1.4475	-0.0113679	0.135545	0.0796697	0.0509875	-0.0681081	-0.0858094	0.0189909	-0.0347476	0.0144437	0.122474	-0.00596821	0.0384866
1.44833	-0.00812423	0.164225	0.0777328	0.0516436	-0.0716689	-0.0692143	-0.014051	-0.0679244	-0.00682292	0.0892943	0.00232679	0.0301846
1.44917	-0.00523625	0.193647	0.0754183	0.0521789	-0.0623557	-0.0526192	0.0192643	-0.0513312	0.000223391	0.0727043	-0.00596821	0.0301846
1.45	-0.00273282	0.223626	0.0727358	0.0525781	-0.0586501	-0.00284419	0.0194009	-0.0347379	0.00873944	0.0892943	-0.0142632	0.0301846
1.45083	-0.00148915	0.255144	0.0693758	0.0522029	-0.0608758	-0.0526092	0.00294609	-0.0181447	0.0123684	0.0892943	0.00232679	0.0384866
1.45167	-0.000656249	0.286813	0.0656819	0.0516796	-0.073772	-0.0526042	0.0196739	-0.0513214	0.00830173	0.122474	0.0189168	0.0467886
1.4525	-0.000231995	0.318408	0.0616792	0.0510113	-0.0824969	-0.0525991	-0.0133683	-0.0513182	-0.014352	0.105884	0.0106218	0.0467886
1.45333	-0.000210098	0.349706	0.057395	0.0502029	-0.0763163	-0.00282406	0.0199467	-0.051315	-0.00343604	0.122474	0.00232679	0.0467886
1.45417	-0.000580237	0.380485	0.0528591	0.049261	-0.0755752	-0.069179	0.00349432	-0.0844917	0.00189718	0.0727043	-0.00596821	0.0384866
1.455	-0.00132823	0.410524	0.0481034	0.0481934	-0.0801757	-0.0857641	-0.0461418	-0.0513084	0.00254771	0.122474	-0.0142632	0.0301846
1.45583	-0.00243624	0.439612	0.0431614	0.047009	-0.100062	-0.102349	0.00376533	-0.00153418	-0.0173234	0.0727043	-0.0142632	0.0384866
1.45667	-0.00388302	0.467541	0.0380683	0.0457182	-0.11337	-0.135525	0.0536701	0.0150591	-0.0274118	0.0892943	-0.0142632	0.0467886
1.4575	-0.00564416	0.494117	0.0328605	0.044332	-0.110048	-0.11893	0.0372175	-0.0347087	-0.0154441	0.122474	-0.0225582	0.0467886
1.45833	-0.00769241	0.519155	0.0275753	0.0428622	-0.110642	-0.135515	-0.0290062	-0.0181154	-0.00724975	0.139064	-0.0308532	0.0467886
1.45917	-0.00999798	0.542482	0.0222504	0.0413211	-0.118738	-0.0691488	0.00430931	-0.0512922	-0.00700365	0.122474	-0.00596821	0.0384866
1.46	-0.0125289	0.563942	0.0169241	0.0397215	-0.131884	-0.0857339	-0.0287345	-0.00151795	-0.0317878	0.139064	0.0189168	0.0301846
1.46083	-0.0152512	0.583393	0.0116347	0.0380762	-0.138062	-0.0691389	0.00458229	-0.0844657	-0.0276547	0.172245	0.0189168	0.0467881
1.46167	-0.0181297	0.600713	0.00641987	0.0363979	-0.136154	-0.0525438	0.0213066	-0.0346925	-0.0190259	0.139064	0.0189168	0.0633916
1.4625	-0.0211278	0.615796	0.00131699	0.0346993	-0.136621	-0.0525387	0.0214436	-0.0346892	-0.0195799	0.172245	-0.0142632	0.0550901
1.46333	-0.0242085	0.628559	-0.00363768	0.0329925	-0.145708	-0.0857138	0.0381679	0.015085	-0.0250641	0.122474	-0.0474432	0.0467886
1.46417	-0.0273341	0.638937	-0.00840906	0.031289	-0.159526	-0.00275875	0.0383034	0.0150883	-0.0411138	0.188835	-0.0225582	0.0384866
1.465	-0.0304674	0.646888	-0.0129636	0.0295996	-0.171491	-0.00275362	0.00525884	-0.0346795	-0.0399023	0.105884	0.00232679	0.0301846
1.46583	-0.0335711	0.652392	-0.0172695	0.027934	-0.167813	-0.0359286	0.0053956	0.0150948	-0.0310563	0.188835	-0.0142632	0.0384866
1.46667	-0.0366092	0.655452	-0.0212972	0.0263009	-0.16397	-0.0691036	-0.0442414	-0.00149198	-0.0347061	0.139064	-0.0308532	0.0467886
1.4675	-0.0391276	0.652329	-0.0246799	0.0252378	-0.170306	-0.0359185	-0.0441061	-0.0512597	-0.0447119	0.139064	-0.00596821	0.0467886
1.46833	-0.0415222	0.64691	-0.0277396	0.0242092	-0.182655	-0.0525035	-0.0107913	-0.0512565	-0.054979	0.105884	0.0189168	0.0467886
1.46917	-0.04377	0.639347	-0.0304611	0.0232084	-0.19712	-0.0856786	-0.0438358	-0.00148224	-0.0337331	0.0892943	0.0438023	0.0467886
1.47	-0.04585	0.629807	-0.0328321	0.0222277	-0.196217	-0.00272352	0.0226616	-0.03466	-0.0306217	0.0727043	0.0686878	0.0467886
1.47083	-0.047743	0.618479	-0.0348428	0.0212583	-0.188351	-0.0524884	0.0559766	-0.0844267	-0.0324888	0.122474	0.0438023	0.0467886
1.47167	-0.049432	0.605563	-0.0364862	0.0202904	-0.18963	-0.0690735	0.0395216	-0.101014	-0.0410602	0.105884	0.0189168	0.0467886
1.4725	-0.0509022	0.591276	-0.037758	0.0193135	-0.200093	-0.0690684	0.0894251	-0.1176	-0.0563144	0.105884	0.0520973	0.0467886
1.47333	-0.052141	0.575843	-0.0386564	0.0183164	-0.206287	-0.0524733	0.07297	-0.084417	-0.0420772	0.105884	0.0852778	0.0467886
1.47417	-0.0531383	0.559499	-0.0391825	0.0172874	-0.198365	-0.0856484	0.0896961	-0.0180538	-0.0397659	0.155655	0.0935728	0.0467886
1.475	-0.0538862	0.542484	-0.0393397	0.0162145	-0.192226	-0.0690532	0.00687808	-0.0844105	-0.0530417	0.105884	0.101868	0.0467886
1.47583	-0.0543796	0.525041	-0.0391342	0.0150855	-0.197369	-0.0690482	0.0567854	-0.0512273	-0.0653528	0.155655	0.0852778	0.0550901
1.47667	-0.0546155	0.507414	-0.0385743	0.0138884	-0.20754	-0.0192733	0.02374	0.031727	-0.0588761	0.155655	0.0686878	0.0633916
1.4775	-0.0545935	0.489845	-0.0376707	0.0126112	-0.215165	-0.0690382	0.0902331	0.0317302	-0.0471476	0.0727043	0.0686878	0.0550901
1.47833	-0.0543156	0.472572	-0.0364363	0.0112423	-0.215162	-0.135394	0.140139	-0.00144653	-0.0473192	0.0727043	0.0686878	0.0467886
1.47917	-0.0537862	0.455825	-0.034886	0.00977065	-0.204786	-0.102208	0.0241406	-0.0346243	-0.0620735	0.0727043	0.0769828	0.0467886
1.48	-0.0530118	0.439825	-0.0330366	0.00818606	-0.203817	-0.118794	0.0574576	-0.034621	-0.0749537	0.105884	0.0852778	0.0467886
1.48083	-0.0520012	0.424781	-0.0309066	0.00647905	-0.218202	-0.102198	0.0410019	-0.0512078	-0.0698252	0.0892943	0.0686878	0.0633916
1.48167	-0.0507655	0.410888	-0.028516	0.00464122	-0.222026	-0.151964	0.0909048	-0.0346145	-0.0588926	0.0727043	0.0520978	0.0799946
1.4825	-0.0493175	0.398324	-0.0258863	0.00266537	-0.218845	-0.118779	0.0578589	-0.0014303	-0.0630254	0.122474	0.0272123	0.0799946
1.48333	-0.0476718	0.38725	-0.0230399	0.000545574	-0.205952	-0.0855929	0.091173	-0.0180181	-0.0809315	0.139064	0.00232679	0.0799946
1.48417	-0.0457379	0.381553	-0.0202288	-0.00212061	-0.203654	-0.0524081	0.0913083	-0.0511948	-0.0866032	0.105884	0.0189173	0.0799946
1.485	-0.0436417	0.377522	-0.0172439	-0.00492916	-0.208608	-0.0358128	0.0748522	-0.0677816	-0.0818792	0.139064	0.0355078	0.0799946
1.48583	-0.0414048	0.375173	-0.0141053	-0.00787299	-0.209281	-0.0523978	0.0749834	-0.0677783	-0.0779293	0.105884	0.0189173	0.0799946
1.48667	-0.03905	0.374502	-0.0108338	-0.0109436	-0.204541	-0.0855728	0.0917073	-0.0014141	-0.0981139	0.139064	0.00232679	0.0799946
1.4875	-0.0366007	0.375484	-0.00745067	-0.0141311	-0.194985	-0.068978	0.0752524	-0.0180018	-0.106786	0.172245	0.0438023	0.0716931
1.48833	-0.0340811	0.378075	-0.00397763	-0.0174245	-0.193754	-0.0689727	0.0919774	-0.0345886	-0.113757	0.122474	0.0852778	0.0633916
1.48917	-0.0315159	0.38221	-0.000436555	-0.0208115	-0.202745	-0.0689678	0.00915835	-0.0511753	-0.119008	0.122474	0.0603928	0.0633916
1.49	-0.0289296	0.387805	0.00315052	-0.0242788	-0.2057	-0.0357828	0.0424732	-0.0677621	-0.112592	0.139064	0.0355078	0.0633916
1.49083	-0.026347	0.394759	0.00676153	-0.0278123	-0.196615	-0.0689577	-0.0237543	-0.0345788	-0.116464	0.105884	0.0603928	0.0799951
1.49167	-0.0237923	0.402957	0.0103745	-0.031397	-0.188911	-0.0523627	0.0593315	-0.0843456	-0.130819	0.105884	0.0852778	0.0965986
1.4925	-0.021289	0.412266	0.0139676	-0.0350172	-0.18262	-0.0357678	0.0594636	-0.0677524	-0.125582	0.105884	0.0603928	0.0882966
1.49333	-0.0188601	0.42254	0.0175194	-0.0386568	-0.194406	-0.0689425	0.0927782	-0.0179791	-0.114475	0.122474	0.0355078	0.0799946
1.49417	-0.016527	0.433623	0.0210088	-0.0422994	-0.199766	-0.0523477	-0.00662853	-0.00138485	-0.119408	0.139064	0.0272123	0.0799946
1.495	-0.0143103	0.445348	0.0244152	-0.0459282	-0.190257	-0.0357526	-0.0230863	-0.0511526	-0.131315	0.122474	0.0189168	0.0799946
1.49583	-0.0122289	0.45754	0.0277187	-0.0495264	-0.184026	-0.0689276	-0.0561332	-0.00137835	-0.133669	0.105884	0.0189168	0.0799946
1.49667	-0.0102998	0.470016	0.0309	-0.0530775	-0.178601	-0.0523325	0.0767195	0.0152149	-0.13375	0.139064	0.0189168	0.0799946
1.4975	-0.00853846	0.48259	0.0339406	-0.0565648	-0.190894	-0.118688	0.0602625	-0.0511429	-0.126222	0.105884	0.0272123	0.0799946
1.49833	-0.00695809	0.495075	0.036823	-0.0599725	-0.19399	-0.0523224	0.0272155	-0.0511396	-0.131994	0.105884	0.0355078	0.0799946
1.49917	-0.00556975	0.50728	0.0395305	-0.063285	-0.18699	-0.102088	0.0273483	-0.0179564	-0.147448	0.155655	0.0355078	0.0799946
1.5	-0.0043822	0.519018	0.0420475	-0.0664875	-0.179304	-0.0523123	0.0108911	-0.00136212	-0.145838	0.122474	0.0355078	0.0799946
1.50083	-0.00427792	0.528945	0.0445553	-0.0692263	-0.176149	-0.0688974	-0.0221558	-0.0179499	-0.140705	0.188835	0.0355078	0.0965981
1.50167	-0.00436789	0.538074	0.0468409	-0.0718352	-0.181751	-0.0854823	0.0111552	-0.0345366	-0.133577	0.0892943	0.0355078	0.113202
1.5025	-0.00463486	0.546257	0.0488881	-0.0743091	-0.184316	-0.118658	-0.00529948	-0.0179434	-0.138728	0.105884	0.0189173	0.1049
1.50333	-0.00505958	0.553354	0.050682	-0.0766442	-0.17294	-0.102062	0.0943718	0.0152409	-0.162391	0.105884	0.00232679	0.0965986
1.50417	-0.00562109	0.559234	0.0522095	-0.0788373	-0.162985	-0.0854672	0.144277	-0.0179369	-0.150185	0.105884	0.00232679	0.0965986
1.505	-0.00629706	0.563773	0.0534591	-0.0808861	-0.154618	-0.0854622	0.0780467	-0.0511136	-0.147257	0.0892943	0.00232679	0.0965986
1.50583	-0.0070641	0.566863	0.0544209	-0.0827894	-0.161711	-0.102047	0.0450004	-0.10088	-0.137077	0.122474	0.00232679	0.0965986
1.50667	-0.0078981	0.568406	0.0550869	-0.0845463	-0.159597	-0.0688621	0.0783127	-0.0842872	-0.154797	0.139064	0.00232679	0.0965986
1.5075	-0.00877463	0.568316	0.0554511	-0.0861571	-0.150367	-0.0356771	0.0452636	-0.0179239	-0.164769	0.172245	0.0106218	0.113202
1.50833	-0.00966922	0.566524	0.0555096	-0.0876224	-0.139228	-0.0356721	0.0619871	-0.0179206	-0.151537	0.122474	0.0189168	0.129805
1.50917	-0.0105577	0.562975	0.0552602	-0.0889438	-0.139027	-0.0854371	0.0952979	-0.0179174	-0.149592	0.122474	0.0106218	0.113202
1.51	-0.0114167	0.557628	0.0547031	-0.090123	-0.148927	-0.0854321	0.128611	-0.0842742	-0.148177	0.105884	0.00232679	0.0965986
1.51083	-0.0122236	0.550461	0.0538406	-0.0911627	-0.148115	-0.0522469	0.0955633	-0.0842709	-0.171249	0.105884	-0.0391482	0.0965986
1.51167	-0.0129573	0.541464	0.0526769	-0.0920658	-0.132174	-0.0190618	0.0791052	-0.0510877	-0.166017	0.0727043	-0.0806232	0.0965986
1.5125	-0.0135981	0.530648	0.0512185	-0.0928354	-0.117719	-0.0356468	0.129008	-0.00131343	-0.157159	0.105884	-0.0474432	0.1049
1.51333	-0.0141282	0.518039	0.0494741	-0.0934753	-0.111415	-0.0522319	0.0627789	0.0152798	-0.152961	0.0727043	-0.0142632	0.113202
1.51417	-0.0145321	0.503678	0.0474543	-0.0939894	-0.111995	-0.0356368	0.0463207	-0.0178979	-0.159929	0.0892943	-0.0142632	0.1049
1.515	-0.0147962	0.487626	0.0451719	-0.0943816	-0.106183	-0.0522219	0.162583	-0.0842547	-0.173567	0.0892943	-0.0142632	0.0965986
1.51583	-0.0149097	0.469955	0.0426414	-0.0946563	-0.0826252	-0.0522169	0.179304	-0.0676615	-0.164852	0.139064	0.0106223	0.1049
1.51667	-0.0148642	0.450758	0.0398796	-0.0948179	-0.0703507	-0.0853918	0.129665	-0.0676582	-0.157742	0.122474	0.0355078	0.113202
1.5175	-0.0126895	0.427945	0.0366028	-0.0952851	-0.0629969	-0.0024366	0.146385	-0.0676549	-0.15361	0.105884	0.0189173	0.0965981
1.51833	-0.0103866	0.40387	0.0331392	-0.0956393	-0.0671197	-0.0522017	0.0967471	-0.0178817	-0.169782	0.122474	0.00232679	0.0799946
1.51917	-0.00799709	0.378712	0.0295167	-0.0958761	-0.0701654	-0.0356067	0.0802898	-0.0842385	-0.174933	0.122474	0.00232679	0.0965981
1.52	-0.00556408	0.352664	0.0257647	-0.0959915	-0.0569173	-0.0521916	0.0970098	-0.00128424	-0.165822	0.122474	0.00232679	0.113202
1.52083	-0.00313148	0.325924	0.0219135	-0.0959816	-0.0399642	-0.0521866	0.0805524	-0.0510519	-0.163695	0.105884	-0.0225582	0.121503
1.52167	-0.000743187	0.298701	0.017994	-0.0958431	-0.0360318	-0.0853615	0.0806822	-0.0510487	-0.167463	0.105884	-0.0474432	0.129805
1.5225	0.00155767	0.271207	0.0140378	-0.0955733	-0.0401276	-0.0521765	0.0642234	-0.0842255	-0.180918	0.0892943	-0.0557382	0.129805
1.52333	0.0037295	0.243658	0.0100764	-0.0951703	-0.0339923	-0.0189916	0.0311757	-0.0842223	-0.188803	0.0727043	-0.0640332	0.129805
1.52417	0.00573302	0.21627	0.00614147	-0.0946329	-0.0155714	-0.0189863	0.0644867	-0.051039	-0.176759	0.0727043	-0.0557382	0.113202
1.525	0.00753201	0.189259	0.00226415	-0.0939609	-0.00430899	-0.0521614	0.0646177	-0.0510358	-0.170044	0.0892943	-0.0474432	0.0965986
1.52583	0.00909403	0.162838	-0.00152499	-0.0931552	-0.00246452	-0.0687464	0.0647485	-0.0344425	-0.172599	0.0892943	-0.0142632	0.0965986
1.52667	0.0103911	0.137214	-0.00519631	-0.0922179	-0.00650323	-0.0687414	0.048288	-0.117389	-0.189355	0.0561143	0.0189168	0.0965986
1.5275	0.0114005	0.112587	-0.00872129	-0.0911524	-0.00664063	-0.0355563	0.0152388	-0.051026	-0.188357	0.0892943	0.0106218	0.113202
1.52833	0.012105	0.0891467	-0.0120729	-0.0899631	0.00183081	-0.0521412	0.0153708	-0.133973	-0.17743	0.105884	0.00232679	0.129805
1.52917	0.0124938	0.067073	-0.0152256	-0.0886562	0.00894034	-0.0521363	0.0155014	-0.0841995	-0.175881	0.122474	0.0106218	0.113202
1.53	0.0125627	0.0465318	-0.018156	-0.0872393	0.00838769	-0.0853113	0.0654007	-0.117376	-0.18317	0.105884	0.0189168	0.0965986
1.53083	0.0123149	0.0276746	-0.0208425	-0.0857212	-0.000751559	-0.0853062	0.0323525	-0.133963	-0.198539	0.139064	0.0520973	0.1049
1.53167	0.0117607	0.0106366	-0.023266	-0.0841126	-0.0106898	-0.0687112	-0.000698412	-0.0841898	-0.188811	0.139064	0.0852778	0.113202
1.5325	0.0109184	-0.00446487	-0.0254097	-0.0824256	-0.00109103	-0.0687061	0.065792	-0.0841865	-0.173862	0.188835	0.0686878	0.1049
1.53333	0.00981414	-0.0175312	-0.0272596	-0.0806737	0.0123438	-0.0521111	0.0493323	-0.0841833	-0.183944	0.122474	0.0520978	0.0965986
1.53417	0.00509274	-0.0248899	-0.0283929	-0.0782731	0.0110462	-0.0686962	0.0660525	-0.10077	-0.197025	0.139064	0.0355073	0.0965986
1.535	0.000254116	-0.0301546	-0.029221	-0.0758516	0.00683966	-0.052101	0.0330027	-0.133947	-0.209893	0.105884	0.0189168	0.0965986
1.53583	-0.00458047	-0.0333649	-0.0297471	-0.07344	0.00556607	-0.035506	0.0829028	-0.0841735	-0.195914	0.0727043	0.0355073	0.1049
1.53667	-0.00928454	-0.03458	-0.0299768	-0.0710699	0.0144995	-0.0189109	0.0996242	-0.0675803	-0.193034	0.122474	0.0520978	0.113202
1.5375	-0.0137279	-0.0338776	-0.0299186	-0.0687734	0.0220144	-0.0189059	0.0333929	-0.084167	-0.197607	0.0892943	0.0272123	0.1049
1.53833	-0.0177783	-0.0313524	-0.0295832	-0.0665831	0.0192127	-0.0520808	0.0998841	-0.0841638	-0.209358	0.122474	0.00232679	0.0965986
1.53917	-0.021303	-0.0271155	-0.0289838	-0.0645315	0.010288	-0.0354859	0.033654	-0.0509805	-0.211631	0.122474	0.00232679	0.1049
1.54	-0.0241704	-0.0212926	-0.0281356	-0.0626507	0.00334221	-0.0520708	-0.0159872	-0.0343873	-0.199917	0.0561143	0.00232679	0.113202
1.54083	-0.0262517	-0.0140221	-0.0270559	-0.0609723	0.00646936	-0.0520658	0.000732248	-0.084154	-0.197989	0.122474	-0.0142632	0.1049
1.54167	-0.0274228	-0.00545418	-0.0257636	-0.0595266	0.0152421	-0.0188806	0.0506332	-0.133921	-0.208149	0.0892943	-0.0308532	0.0965986
1.5425	-0.0275655	0.00425159	-0.0242793	-0.0583429	0.0167186	-0.0686457	0.0341716	-0.133918	-0.219313	0.0561143	-0.0391482	0.0965986
1.54333	-0.0265695	0.0149278	-0.0226246	-0.0574484	0.00603308	-0.0520506	0.0177124	-0.0841443	-0.214303	0.0727043	-0.0474432	0.0965986
1.54417	-0.0243336	0.0264012	-0.0208226	-0.0568688	0.00439834	-0.00227558	0.100792	-0.117321	-0.207072	0.105884	-0.0308532	0.1049
1.545	-0.0207676	0.0384946	-0.018897	-0.0566273	0.0123982	-0.0852205	0.0843301	-0.0841378	-0.206611	0.122474	-0.0142632	0.113202
1.54583	-0.0157932	0.0510288	-0.0168722	-0.0567444	0.0290443	-0.0520355	0.0512794	-0.100725	-0.220096	0.105884	0.00232679	0.113202
1.54667	-0.00934547	0.0638247	-0.0147728	-0.0572383	0.0285716	-0.0852105	0.0679975	-0.117311	-0.219082	0.155655	0.0189168	0.113202
1.5475	-0.00137426	0.0767051	-0.0126238	-0.0581236	0.017023	-0.0354355	0.0681293	-0.050948	-0.210321	0.139064	0.00232679	0.1049
1.54833	0.00815521	0.0894967	-0.0104499	-0.0594121	0.0176458	-0.0520204	0.0848485	-0.0841248	-0.197128	0.122474	-0.0142632	0.0965986
1.54917	0.0192612	0.102032	-0.0082754	-0.061112	0.0230821	-0.0188354	0.0683876	-0.0841216	-0.200684	0.139064	-0.00596821	0.113202
1.55	0.0319447	0.114151	-0.00612419	-0.0632278	0.0305611	-0.0686003	0.0685154	-0.0841183	-0.208669	0.122474	0.00232679	0.129805
1.55083	0.050738	0.12358	-0.00444056	-0.0665579	0.0298125	-0.118366	0.135005	-0.0509351	-0.200842	0.122474	0.0438023	0.121503
1.55167	0.0709618	0.132355	-0.00281594	-0.0702853	0.017767	-0.10177	0.101953	-0.100702	-0.188611	0.155655	0.0852778	0.113202
1.5525	0.0924667	0.140394	-0.00126225	-0.0743863	0.0145905	-0.118356	0.102082	-0.0509286	-0.185367	0.139064	0.0603928	0.0965981
1.55333	0.115088	0.147625	0.000209678	-0.078834	0.0219625	-0.10176	0.118801	-0.117285	-0.196553	0.139064	0.0355078	0.0799946
1.55417	0.138648	0.15399	0.00159011	-0.0835984	0.0277679	-0.0851652	0.11893	-0.0675121	-0.208926	0.139064	0.0272123	0.0799946
1.555	0.162958	0.159444	0.0028704	-0.088647	0.029226	-0.0851603	0.0858785	-0.0675089	-0.191399	0.139064	0.0189168	0.0799946
1.55583	0.187817	0.163955	0.00404303	-0.0939445	0.0146148	-0.0851552	0.0860084	-0.0343256	-0.18735	0.122474	0.0272123	0.0882966
1.55667	0.21302	0.167505	0.00510155	-0.0994541	0.00825184	-0.0851502	0.086137	-0.0840924	-0.176615	0.122474	0.0355078	0.0965986
1.5575	0.238355	0.170087	0.00604058	-0.105137	0.0158902	-0.0851452	0.0862655	-0.0840891	-0.195409	0.105884	0.0272123	0.0965986
1.55833	0.263607	0.17171	0.00685577	-0.110953	0.0200392	-0.0851401	0.0698026	-0.0674959	-0.193282	0.0561143	0.0189168	0.0965986
1.55917	0.288559	0.172396	0.00754378	-0.116861	0.0227054	-0.0685451	0.0533423	-0.0674926	-0.1852	0.139064	0.0272123	0.0882966
1.56	0.312998	0.172178	0.00810219	-0.122821	0.00390438	-0.118311	0.0534706	-0.0674894	-0.167624	0.0561143	0.0355078	0.0799946
1.56083	0.336714	0.171103	0.00852949	-0.12879	0.006979	-0.118306	0.0370089	-0.0674861	-0.171593	0.122474	0.0603928	0.0882966
1.56167	0.359501	0.16923	0.00882499	-0.134728	0.0148852	-0.0851199	0.0703171	-0.0508929	-0.182766	0.122474	0.0852778	0.0965986
1.5625	0.381162	0.166628	0.00898878	-0.140595	0.0196299	-0.0851149	0.0206739	-0.11725	-0.162523	0.139064	0.0520973	0.0965986
1.56333	0.401513	0.163377	0.00902164	-0.146351	0.0181615	-0.118291	0.103752	-0.100656	-0.158409	0.105884	0.0189168	0.0965986
1.56417	0.420378	0.159567	0.00892497	-0.151959	0.00472893	-0.0851048	0.103881	-0.167014	-0.155782	0.122474	0.0272123	0.0882966
1.565	0.437599	0.155296	0.00870074	-0.157382	-0.000982153	-0.118281	0.087418	-0.10065	-0.160851	0.0727043	0.0355078	0.0799946
1.56583	0.453029	0.150671	0.00835141	-0.162588	0.00718126	-0.118276	0.0709571	-0.0508767	-0.169707	0.105884	0.0438028	0.0965981
1.56667	0.466545	0.145804	0.00787982	-0.167545	0.0104528	-0.0519098	0.0544937	-0.0840534	-0.152993	0.0892943	0.0520978	0.113202
1.5675	0.47325	0.139595	0.00767058	-0.171686	0.00676169	-0.118266	0.0214427	-0.0508702	-0.144266	0.105884	0.0355073	0.113202
1.56833	0.477948	0.133403	0.00733753	-0.175537	-0.0106349	-0.10167	-0.0116106	-0.0508669	-0.137418	0.105884	0.0189168	0.113202
1.56917	0.480674	0.127378	0.0068763	-0.179087	-0.0173403	-0.0518947	0.0382868	-0.0508637	-0.151891	0.139064	0.0355073	0.1049
1.57	0.481482	0.121675	0.00628298	-0.182329	-0.00769169	-0.0850697	0.00523434	-0.0840404	-0.145482	0.139064	0.0520978	0.0965986
1.57083	0.480442	0.116446	0.00555412	-0.185258	0.00108697	-0.0518846	0.0385431	-0.133807	-0.120517	0.139064	0.0355073	0.0882966
1.57167	0.477643	0.11184	0.00468688	-0.187872	0.00129999	-0.10165	0.0386693	-0.0674439	-0.117824	0.139064	0.0189168	0.0799946
1.5725	0.473187	0.108004	0.00367906	-0.190172	-0.020988	-0.0850545	0.0056167	-0.0840307	-0.110272	0.105884	0.0106218	0.0799946
1.57333	0.467191	0.105078	0.0025292	-0.192161	-0.0200234	-0.0186895	0.00574531	-0.0840274	-0.124763	0.122474	0.00232679	0.0799946
1.57417	0.459782	0.103194	0.00123663	-0.193847	-0.0126624	-0.0518644	0.0556426	-0.0674342	-0.115332	0.155655	0.0355073	0.0716931
1.575	0.451101	0.102478	-0.000198436	-0.195236	-0.0110814	-0.0186795	0.0723585	-0.067431	-0.0995051	0.139064	0.0686878	0.0633916
1.57583	0.441295	0.103042	-0.00177484	-0.19634	-0.0146693	-0.00208447	0.0393069	-0.0674277	-0.0986571	0.139064	0.0438023	0.0716931
1.57667	0.430517	0.104986	-0.00349043	-0.197173	-0.0253354	-0.00207944	0.089204	-0.0840144	-0.102248	0.0892943	0.0189168	0.0799946
1.5775	0.418926	0.1084	-0.005342	-0.197748	-0.0322398	-0.0518444	0.0561498	-0.0508312	-0.106921	0.105884	0.0189168	0.0633916
1.57833	0.406687	0.113354	-0.00732525	-0.198081	-0.0278751	-0.0186594	0.0396867	-0.0508279	-0.0894904	0.0727043	0.0189168	0.0467886
1.57917	0.39396	0.119908	-0.00943474	-0.198191	-0.0238268	-0.0518343	0.00663488	-0.0508247	-0.0842468	0.0892943	0.0355073	0.0550901
1.58	0.380909	0.1281	-0.0116639	-0.198095	-0.0284118	-0.0518293	0.0897117	-0.0508215	-0.074916	0.0727043	0.0520978	0.0633916
1.58083	0.367694	0.137953	-0.0140048	-0.197812	-0.0390807	-0.0518243	0.0400672	-0.0508182	-0.0770067	0.0727043	0.0520978	0.0716931
1.58167	0.35447	0.149472	-0.0164487	-0.197363	-0.04296	-0.0186392	0.106555	-0.100585	-0.0798759	0.105884	0.0520978	0.0799946
1.5825	0.341385	0.162642	-0.0189851	-0.196766	-0.0252544	-0.0518142	0.106681	-0.100582	-0.0629982	0.139064	0.0189173	0.0799946
1.58333	0.328582	0.177429	-0.0216029	-0.196041	-0.0224751	-0.00203918	0.0736285	-0.100578	-0.0550188	0.139064	-0.0142632	0.0799946
1.58417	0.320043	0.197653	-0.0246774	-0.194818	-0.0242072	-0.0683941	-0.00919729	-0.100575	-0.0611924	0.122474	0.0106223	0.0633916
1.585	0.311951	0.21929	-0.0277988	-0.193511	-0.0322967	-0.0352091	-0.00907083	-0.083982	-0.071566	0.155655	0.0355078	0.0467886
1.58583	0.304332	0.242166	-0.0309443	-0.192144	-0.0453635	-0.00202398	0.0740078	-0.100569	-0.0640183	0.172245	0.0355078	0.0550901
1.58667	0.297204	0.266092	-0.0340902	-0.190742	-0.0376842	-0.035199	0.0907242	-0.0673855	-0.057809	0.155655	0.0355078	0.0633916
1.5875	0.290572	0.290864	-0.0372123	-0.189328	-0.0321551	-0.0351939	0.10744	-0.0673822	-0.0518785	0.0892943	-0.00596771	0.0716931
1.58833	0.284432	0.316267	-0.0402862	-0.187922	-0.0406897	-0.00200899	0.0909767	-0.067379	-0.0546521	0.0727043	-0.0474432	0.0799946
1.58917	0.278772	0.342074	-0.0432873	-0.186542	-0.0510247	-0.0683639	0.0745116	-0.0673758	-0.0577045	0.0727043	-0.0474432	0.0716931
1.59	0.273569	0.368054	-0.0461911	-0.185203	-0.054404	-0.0185888	0.0248677	-0.0341925	-0.0420952	0.0395243	-0.0474432	0.0633916
1.59083	0.268794	0.393969	-0.0489736	-0.183915	-0.0448621	-0.0185838	0.091355	-0.0673693	-0.0277647	0.0395243	-0.0557382	0.0633916
1.59167	0.26441	0.419577	-0.0516112	-0.182687	-0.0389654	-0.0517588	0.0582997	-0.067366	-0.0261214	0.0561143	-0.0640332	0.0633916
1.5925	0.260374	0.444638	-0.0540813	-0.181524	-0.0442431	-0.0517537	0.108196	-0.0839528	-0.0386951	0.139064	-0.0308532	0.0633916
1.59333	0.256636	0.468915	-0.0563621	-0.180425	-0.0571067	-0.0019787	0.0419627	-0.100539	-0.0380817	0.122474	0.00232679	0.0633916
1.59417	0.253144	0.492174	-0.0584333	-0.179387	-0.0655439	-0.0517437	0.0752685	-0.133716	-0.0252214	0.105884	0.0189173	0.0716931
1.595	0.24984	0.514188	-0.0602758	-0.178401	-0.0597576	-0.00196863	0.0588042	-0.083943	-0.0177251	0.122474	0.0355078	0.0799946
1.59583	0.246665	0.534743	-0.0618723	-0.177455	-0.050984	-0.0517336	0.0755199	-0.0839398	-0.0191818	0.105884	0.0272123	0.0633916
1.59667	0.243559	0.553635	-0.0632073	-0.176531	-0.0543198	-0.0683186	0.125415	-0.0839365	-0.0287685	0.139064	0.0189168	0.0467886
1.5975	0.24046	0.570672	-0.064267	-0.17561	-0.071902	-0.0517236	0.12554	-0.100523	-0.0245423	0.0892943	0.0106218	0.0384866
1.59833	0.237309	0.585683	-0.0650402	-0.174664	-0.0778343	-0.0517186	0.0758965	-0.05075	-0.0141119	0.0892943	0.00232679	0.0301846
1.59917	0.234046	0.598512	-0.0655176	-0.173665	-0.0742834	-0.00194347	0.109201	-0.000975828	0.00013126	0.0892943	0.00232679	0.0384866
1.6	0.230617	0.609025	-0.0656925	-0.172577	-0.0707224	-0.0682984	0.092736	-0.0507435	-0.00895974	0.0561143	0.00232679	0.0467886
1.60083	0.224622	0.612639	-0.0652525	-0.173236	-0.0838345	-0.0351135	0.0762726	-0.0673303	-0.0210251	0.0561143	-0.0142632	0.0550901
1.60167	0.218414	0.613831	-0.0645108	-0.173692	-0.0956189	-0.0516984	0.0763965	-0.0839171	-0.0168033	0.139064	-0.0308532	0.0633916
1.6025	0.212002	0.612629	-0.0634747	-0.173862	-0.102776	-0.0351034	0.076523	-0.0341438	-0.00325593	0.105884	-0.0225582	0.0550901
1.60333	0.205396	0.609085	-0.062154	-0.173659	-0.108166	-0.0185084	0.0766481	-0.0507306	0.000770085	0.139064	-0.0142632	0.0467886
1.60417	0.198612	0.603268	-0.0605606	-0.172999	-0.108099	-0.0516834	0.0435919	-0.0341373	-0.0072167	0.172245	-0.00596821	0.0550901
1.605	0.191671	0.59527	-0.0587088	-0.171795	-0.105916	-0.0350884	0.0768981	-0.0175441	-0.0135907	0.155655	0.00232679	0.0633916
1.60583	0.184596	0.585202	-0.0566148	-0.169964	-0.11279	-0.0184932	0.043843	-0.0341308	-0.00520929	0.172245	-0.0142632	0.0716931
1.60667	0.177416	0.573192	-0.0542968	-0.167425	-0.121565	-0.0848483	0.0937367	-0.0175376	0.0083655	0.105884	-0.0308532	0.0799946
1.6075	0.17016	0.559382	-0.0517746	-0.1641	-0.115989	-0.0848433	0.0275015	0.0156466	0.00599148	0.0892943	-0.0308532	0.0799946
1.60833	0.162864	0.543933	-0.0490698	-0.159918	-0.106913	-0.0682482	-0.00555354	-0.0838911	-0.00327835	0.0892943	-0.0308532	0.0799946
1.60917	0.155562	0.527013	-0.046205	-0.154813	-0.110894	-0.0350632	-0.00542886	-0.0507078	-0.00573538	0.122474	-0.0142632	0.0633916
1.61	0.148294	0.508806	-0.0432043	-0.148726	-0.123162	-0.0682381	-0.00530548	-0.0838846	0.00547773	0.0727043	0.00232679	0.0467886
1.61083	0.1411	0.489501	-0.0400925	-0.141606	-0.125231	-0.068233	-0.00517969	-0.100471	0.0178036	0.0727043	-0.0225582	0.0384866
1.61167	0.134022	0.469296	-0.0368952	-0.133411	-0.12555	-0.051638	0.0281258	-0.100468	0.0173337	0.139064	-0.0474432	0.0301846
1.6125	0.127102	0.448394	-0.0336386	-0.12411	-0.119456	-0.084813	0.044839	-0.0341049	-0.00522335	0.105884	-0.0391482	0.0467881
1.61333	0.120382	0.427	-0.0303489	-0.113681	-0.122396	-0.084808	0.0117834	-0.0838716	-0.0016103	0.172245	-0.0308532	0.0633916
1.61417	0.113906	0.40532	-0.0270526	-0.102114	-0.133848	-0.0848029	0.0284989	-0.0672784	0.0103156	0.155655	-0.00596821	0.0550901
1.615	0.107715	0.383558	-0.0237758	-0.0894103	-0.138285	-0.134569	0.0783919	-0.0340951	0.0213669	0.105884	0.0189168	0.0467886
1.61583	0.101849	0.361917	-0.0205441	-0.0755831	-0.134717	-0.0350228	-0.0376136	-0.0506819	0.0116884	0.122474	-0.0142632	0.0550901
1.61667	0.0963479	0.340592	-0.0173828	-0.0606587	-0.128902	-0.101378	-0.00430949	-0.0838586	-0.00234748	0.139064	-0.0474432	0.0633916
1.6175	0.0922878	0.322647	-0.0143838	-0.0415427	-0.127541	-0.0847828	-0.0373654	-0.0838554	0.0118613	0.139064	-0.0474432	0.0467881
1.61833	0.0886385	0.305321	-0.0115	-0.021485	-0.13745	-0.0515978	0.0457096	-0.0672621	0.0189529	0.0892943	-0.0474432	0.0301846
1.61917	0.0854095	0.288722	-0.00875182	-0.000615868	-0.151429	-0.117954	0.0292435	-0.0340789	0.0260999	0.0892943	-0.0557382	0.0467881
1.62	0.0826075	0.272951	-0.00615808	0.0209237	-0.141307	-0.0847678	0.0293674	-0.0174856	0.0126086	0.0727043	-0.0640332	0.0633916
1.62083	0.0802368	0.258096	-0.00373619	0.0429838	-0.137533	-0.0681727	0.0626712	0.0156986	0.0127386	0.105884	-0.0557382	0.0716931
1.62167	0.0782989	0.244235	-0.00150175	0.0654071	-0.129705	-0.00180771	-0.00356724	-0.0174791	0.0218642	0.122474	-0.0474432	0.0799946
1.6225	0.0767929	0.231435	0.000531501	0.0880304	-0.147211	-0.0681627	0.0463287	0.0654751	0.0275027	0.105884	-0.0308532	0.0633916
1.62333	0.0757155	0.219753	0.00235182	0.110686	-0.156619	-0.0183876	0.0298611	0.0157084	0.0303198	0.122474	-0.0142632	0.0467886
1.62417	0.0750609	0.209233	0.00394958	0.133204	-0.14437	-0.0183826	0.0299859	0.0157116	0.0105454	0.122474	-0.0391482	0.0550901
1.625	0.0748208	0.199907	0.00531734	0.155414	-0.141824	-0.0515576	0.0301094	-0.0506461	0.0159753	0.139064	-0.0640332	0.0633916
1.62583	0.0749851	0.191799	0.00644993	0.177145	-0.140348	-0.101323	0.0136429	-0.0672329	0.0277179	0.122474	-0.0557382	0.0550901
1.62667	0.0755412	0.184919	0.00734452	0.198229	-0.15702	-0.117909	0.013765	0.0323113	0.0327478	0.105884	-0.0474432	0.0467886
1.6275	0.0764748	0.179268	0.00800062	0.218505	-0.159626	-0.0681325	0.11343	-0.0174564	0.0263563	0.105884	-0.0308532	0.0550901
1.62833	0.0777695	0.174836	0.00842017	0.237814	-0.15316	-0.0681274	0.0637817	0.0323178	0.00898184	0.139064	-0.0142632	0.0633916
1.62917	0.0794075	0.171603	0.00860746	0.256007	-0.147022	-0.0847123	0.0804961	0.0323211	0.0112585	0.122474	-0.0142632	0.0550901
1.63	0.0813695	0.169542	0.00856919	0.272944	-0.148191	-0.0847074	0.0474393	0.0157343	0.0122371	0.122474	-0.0142632	0.0467886
1.63083	0.0836348	0.168613	0.00831437	0.288495	-0.156726	-0.0515223	0.0807423	0.0157376	0.0174669	0.122474	-0.0308532	0.0633916
1.63167	0.0861814	0.168771	0.00785432	0.302543	-0.163529	-0.0681072	0.0476854	-0.000849184	0.00239238	0.105884	-0.0474432	0.0799946
1.6325	0.0889866	0.169964	0.00720254	0.314983	-0.155138	-0.0681023	0.0809883	-0.0340269	-0.0168609	0.0727043	-0.0640332	0.0882966
1.63333	0.0920269	0.172131	0.00637468	0.325728	-0.148709	-0.0846873	0.0811112	0.0157473	-0.00725244	0.105884	-0.0806232	0.0965986
1.63417	0.094868	0.17429	0.00511998	0.331369	-0.147941	-0.0846822	0.0812341	-0.000839477	0.00187726	0.122474	-0.0474432	0.0965986
1.635	0.0979048	0.177312	0.00373133	0.335256	-0.162117	-0.0846772	0.114537	-0.000836231	-0.00120157	0.105884	-0.0142632	0.0965986
1.63583	0.101121	0.18114	0.00223568	0.337417	-0.166561	-0.0183122	0.11466	-0.000832952	-0.0151591	0.0892943	-0.0225582	0.0799951
1.63667	0.104501	0.185714	0.000661432	0.3379	-0.158091	-0.068077	0.098191	-0.000829705	-0.0229465	0.122474	-0.0308532	0.0633916
1.6375	0.108026	0.19097	-0.000961882	0.336763	-0.155795	-0.051482	0.114905	0.0157635	-0.0131169	0.0727043	-0.00596821	0.0633916
1.63833	0.111681	0.196843	-0.00260385	0.334082	-0.158737	-0.0680671	0.115027	-0.000823212	-0.00357028	0.105884	0.0189168	0.0633916
1.63917	0.115448	0.203261	-0.00423348	0.329942	-0.169048	-0.00170194	0.0985586	-0.017411	-0.00444919	0.0561143	-0.0142632	0.0633916
1.64	0.11931	0.210154	-0.00581949	0.324443	-0.178189	-0.0182869	0.0489111	-0.0174077	-0.0225366	0.172245	-0.0474432	0.0633916
1.64083	0.123247	0.21745	-0.00733062	0.317693	-0.173529	-0.0348719	0.0490346	0.0323665	-0.0215731	0.172245	-0.0640332	0.0550901
1.64167	0.127244	0.225074	-0.00873589	0.30981	-0.165046	-0.0514568	0.0823357	-0.0174013	-0.0149775	0.122474	-0.0806232	0.0467886
1.6425	0.131281	0.232952	-0.010005	0.30092	-0.163171	-0.0182718	0.0658692	-0.017398	-0.0162395	0.122474	-0.0557382	0.0550901
1.64333	0.13534	0.24101	-0.0111084	0.291156	-0.170401	-0.0182669	0.11576	-0.0505747	-0.0260312	0.122474	-0.0308532	0.0633916
1.64417	0.139403	0.249177	-0.0120179	0.280654	-0.180995	-0.0514417	0.0163422	-0.00080052	-0.0480975	0.139064	-0.0557382	0.0633916
1.645	0.143452	0.25738	-0.0127066	0.269555	-0.176776	-0.0514367	0.0662355	-0.000797241	-0.0429723	0.0561143	-0.0806232	0.0633916
1.64583	0.147469	0.265549	-0.0131496	0.258001	-0.168984	-0.00166168	0.0165875	-0.033975	-0.03643	0.105884	-0.0723282	0.0633916
1.64667	0.151435	0.273617	-0.0133236	0.246136	-0.168706	-0.0182467	0.0332982	-0.0505617	-0.0403218	0.0727043	-0.0640332	0.0633916
1.6475	0.155332	0.28152	-0.0132079	0.234101	-0.177098	-0.0182416	0.0334213	-0.0505585	-0.0498882	0.0561143	-0.0557382	0.0633916
1.64833	0.159142	0.289196	-0.012784	0.222034	-0.189924	-0.0182367	0.0833131	0.0489857	-0.063563	0.0727043	-0.0474432	0.0633916
1.64917	0.162846	0.296587	-0.012036	0.210072	-0.180749	-0.0514116	0.0170736	0.098759	-0.0461209	0.122474	-0.0474432	0.0716931
1.65	0.166428	0.303641	-0.0109511	0.198342	-0.167864	-0.0514065	0.0171953	0.0158122	-0.0403957	0.0727043	-0.0474432	0.0799946
1.65083	0.170185	0.310205	-0.00905939	0.189303	-0.174111	-0.0182216	0.083677	0.0324055	-0.0426876	0.105884	-0.0474432	0.0799946
1.65167	0.173778	0.316339	-0.00682347	0.180681	-0.18641	-0.0513966	-0.0157413	0.0158187	-0.0589582	0.105884	-0.0474432	0.0799946
1.6525	0.177184	0.322005	-0.00424926	0.172532	-0.198509	-0.0182115	-0.0322098	0.065592	-0.0747822	0.0892943	-0.0474432	0.0716931
1.65333	0.180379	0.327169	-0.00134565	0.164904	-0.194103	-0.0347964	0.0342727	0.0324152	-0.0681038	0.139064	-0.0474432	0.0633916
1.65417	0.183341	0.331806	0.00187567	0.157837	-0.18643	-0.0182014	0.0178041	0.0158284	-0.0678788	0.105884	-0.0391482	0.0633916
1.655	0.18605	0.335891	0.00540029	0.15136	-0.187496	-0.0181963	0.00133439	0.0324217	-0.0753453	0.139064	-0.0308532	0.0633916
1.65583	0.188485	0.339409	0.0092113	0.145496	-0.194838	-0.0347813	0.00145565	0.049015	-0.0888075	0.172245	-0.0557382	0.0633916
1.65667	0.190628	0.342349	0.0132895	0.140259	-0.202095	-0.00159627	0.0181679	0.0656082	-0.0928952	0.155655	-0.0806232	0.0633916
1.6575	0.192462	0.344703	0.0176133	0.135653	-0.200083	-0.0347713	0.0348778	0.0324315	-0.0853703	0.122474	-0.0640332	0.0550901
1.65833	0.193971	0.346471	0.0221596	0.131676	-0.191341	0.0315948	0.0349989	0.0324347	-0.0850453	0.155655	-0.0474432	0.0467886
1.65917	0.19514	0.347657	0.0269033	0.128317	-0.192141	-0.0513512	0.10148	-0.000742051	-0.0920991	0.122474	-0.0391482	0.0467886
1.66	0.19596	0.34827	0.0318178	0.125558	-0.201344	-0.0347562	0.0684208	0.0158512	-0.104691	0.122474	-0.0308532	0.0467886
1.66083	0.196419	0.348324	0.0368755	0.123374	-0.21119	-0.0181612	0.118312	0.0822144	-0.097762	0.122474	-0.0308532	0.0467886
1.66167	0.19651	0.347838	0.0420477	0.121733	-0.206017	-0.0181562	0.135024	0.0490377	-0.0896074	0.105884	-0.0308532	0.0467886
1.6625	0.196227	0.346835	0.047305	0.120598	-0.199323	-0.034741	0.151736	0.0822209	-0.0853909	0.105884	-0.0142632	0.0384866
1.66333	0.195569	0.345341	0.0526176	0.119927	-0.198696	-0.0513261	0.0523153	0.0490442	-0.0963831	0.139064	0.00232679	0.0301846
1.66417	0.194534	0.343388	0.0579555	0.119671	-0.208582	-0.0347311	0.0524347	0.0490474	-0.0951582	0.122474	-0.0308532	0.0384866
1.665	0.193123	0.341008	0.0632889	0.119781	-0.211339	-0.0679061	0.135507	0.0988207	-0.0882291	0.122474	-0.0640332	0.0467886
1.66583	0.191343	0.338239	0.0685883	0.120202	-0.205763	-0.067901	0.0526771	0.0158739	-0.0723873	0.105884	-0.0474432	0.0467886
[truncated: 73,020 more rows]

## Sheet: Sheet2
	B37_OD?	B37_OD?	B36 OD	B37_OS	Q09	Q16b	Q20	Q23	Q29	Q16	Q23	Q35
