# Supplementary material for: Simulation of gravity- and pump-driven perfusion techniques for measuring outflow facility of ex vivo and in vivo eyes
Source: PLoS One. 2023 Nov 21;18(11):e0294607. doi: 10.1371/journal.pone.0294607 (PMC10662726; doi:10.1371/journal.pone.0294607)
Supplement: S3 Appendix — (ZIP) [file pone.0294607.s003.zip › NoiseSamples/awake_noise.xlsx]

## Sheet: Sheet1
0	0.196212	-1.15438	-1.10452	-1.16816	-1.70102	-0.157717	-1.95602	0.102452	-2.48775	-0.872458	-1.31896	-2.85882
0.0166667	0.189112	-1.14728	-1.10452	-1.17526	-1.7152	-0.136442	-1.94184	0.072104	-2.50778	-0.881746	-1.31881	-2.84873
0.0333333	0.182012	-1.14018	-1.10452	-1.18236	-1.72937	-0.115167	-1.92767	0.00175599	-2.50781	-0.881034	-1.30866	-2.83864
0.05	0.174912	-1.13308	-1.10452	-1.18946	-1.74355	-0.0938917	-1.91349	-0.008592	-2.52785	-0.910323	-1.30851	-2.80856
0.0666667	0.148912	-1.12598	-1.10452	-1.19656	-1.75772	-0.0726167	-1.89932	-0.06894	-2.53788	-0.959611	-1.30836	-2.79847
0.0833333	0.122912	-1.09763	-1.10452	-1.21074	-1.7719	-0.0395417	-1.86739	-0.089288	-2.55791	-0.978899	-1.30822	-2.69838
0.1	0.0969125	-1.06928	-1.10452	-1.22491	-1.78607	-0.00646668	-1.83547	-0.129636	-2.58795	-0.998188	-1.34807	-2.4983
0.116667	0.0709125	-1.04093	-1.10452	-1.23909	-1.80025	0.0266083	-1.80354	-0.109984	-2.56798	-1.00748	-1.33792	-1.90821
0.133333	-0.119313	-1.01258	-1.10452	-1.25326	-1.81442	0.0596833	-1.77162	-0.200332	-2.58801	-0.996765	-1.33777	-1.64812
0.15	-0.309538	-0.97713	-1.10452	-1.26979	-1.83215	0.0797833	-1.74682	-0.21068	-2.57804	-0.916053	-1.37762	-1.64804
0.166667	-0.499763	-0.94168	-1.10452	-1.28631	-1.84987	0.0998833	-1.72202	-0.261028	-2.57808	-0.985341	-1.31747	-1.62795
0.183333	-0.689988	-0.90623	-1.10452	-1.30284	-1.8676	0.119983	-1.69722	-0.331376	-2.62811	-1.02463	-1.32732	-1.35787
0.2	-0.845938	-0.87078	-1.10452	-1.31936	-1.88532	0.140083	-1.67242	-0.371724	-2.66814	-1.05392	-1.32717	-0.60778
0.216667	-1.00189	-0.856605	-1.10452	-1.35601	-1.8995	0.111733	-1.60152	-0.412072	-2.67818	-1.07321	-1.34702	0.462307
0.233333	-1.15784	-0.84243	-1.10452	-1.39266	-1.91367	0.0833833	-1.53062	-0.46242	-2.67821	-1.10249	-1.38688	0.512393
0.25	-1.31379	-0.828255	-1.10452	-1.42931	-1.92785	0.0550333	-1.45972	-0.512768	-2.69824	-1.14178	-1.43673	0.392479
0.266667	-1.32444	-0.81408	-1.10452	-1.46596	-1.94202	0.0266833	-1.38882	-0.543116	-2.69828	-1.15107	-1.44658	0.322566
0.283333	-1.33509	-0.81408	-1.10452	-1.49786	-1.95975	-0.0264917	-1.31084	-0.573464	-2.68831	-1.19036	-1.45643	0.232652
0.3	-1.34574	-0.81408	-1.10452	-1.52976	-1.97747	-0.0796667	-1.23287	-0.663812	-2.72834	-1.21965	-1.47628	0.202738
0.316667	-1.35639	-0.81408	-1.10452	-1.56166	-1.9952	-0.132842	-1.15489	-0.68416	-2.75838	-1.20894	-1.49613	0.102824
0.333333	-1.32094	-0.81408	-1.10452	-1.59356	-2.01292	-0.186017	-1.07692	-0.744508	-2.79841	-1.22823	-1.54598	0.0129107
0.35	-1.28549	-0.81408	-1.10452	-1.62191	-2.04365	-0.214392	-1.05564	-0.784856	-2.78844	-1.25751	-1.56583	0.272997
0.366667	-1.25004	-0.81408	-1.10452	-1.65026	-2.07437	-0.242767	-1.03437	-0.815204	-2.75848	-1.2468	-1.57568	0.553083
0.383333	-1.21459	-0.81408	-1.10452	-1.67861	-2.1051	-0.271142	-1.01309	-0.855552	-2.77851	-1.25609	-1.59554	0.47317
0.4	-1.20041	-0.81408	-1.10452	-1.70696	-2.13582	-0.299517	-0.991817	-0.9059	-2.81854	-1.24538	-1.58539	0.563256
0.416667	-1.18624	-0.81408	-1.10452	-1.74241	-2.16182	-0.313692	-0.991817	-0.916248	-2.81858	-1.26467	-1.52524	0.423342
0.433333	-1.17206	-0.81408	-1.10452	-1.77786	-2.18782	-0.327867	-0.991817	-0.936596	-2.83861	-1.31396	-1.55509	0.253428
0.45	-1.15789	-0.81408	-1.10452	-1.81331	-2.21382	-0.342042	-0.991817	-1.00694	-2.84864	-1.33324	-1.58494	0.153515
0.466667	-1.14371	-0.81408	-1.10452	-1.84876	-2.23982	-0.356217	-0.991817	-1.03729	-2.81868	-1.36253	-1.60479	0.0736011
0.483333	-1.12954	-0.81408	-1.10452	-1.86294	-2.2469	-0.384567	-1.00127	-1.05764	-2.76871	-1.37182	-1.60464	-0.0163126
0.5	-1.11536	-0.81408	-1.10452	-1.87711	-2.25397	-0.412917	-1.01072	-1.09799	-2.75874	-1.37111	-1.62449	-0.0962263
0.516667	-1.10119	-0.81408	-1.10452	-1.89129	-2.26105	-0.441267	-1.02017	-1.11834	-2.79878	-1.3904	-1.62434	-0.14614
0.533333	-1.06929	-0.81408	-1.10452	-1.90546	-2.26812	-0.469617	-1.02962	-1.08868	-2.81881	-1.35969	-1.5842	-0.226054
0.55	-1.03739	-0.799905	-1.10452	-1.91964	-2.27522	-0.501517	-1.03434	-0.859032	-2.77884	-1.37897	-1.59405	-0.305967
0.566667	-1.00549	-0.78573	-1.10452	-1.93381	-2.28232	-0.533417	-1.03907	-0.78938	-2.75888	-1.41826	-1.6139	-0.375881
0.583333	-0.973588	-0.771555	-1.10452	-1.94799	-2.28942	-0.565317	-1.04379	-0.609728	-2.70891	-1.42755	-1.63375	-0.455795
0.6	-0.959388	-0.75738	-1.10452	-1.96216	-2.29652	-0.597217	-1.04852	-0.540076	-2.65894	-1.46684	-1.6436	-0.525709
0.616667	-0.945188	-0.75738	-1.10452	-1.94799	-2.32252	-0.611392	-1.08042	-0.520424	-2.71898	-1.49613	-1.65345	-0.585622
0.633333	-0.930988	-0.75738	-1.10452	-1.93381	-2.34852	-0.625567	-1.11232	-0.530772	-2.73901	-1.50542	-1.6733	-0.645536
0.65	-0.916788	-0.75738	-1.10452	-1.91964	-2.37452	-0.639742	-1.14422	-0.511119	-2.77904	-1.5447	-1.68315	-0.69545
0.666667	-0.916788	-0.75738	-1.10452	-1.90546	-2.40052	-0.653917	-1.17612	-0.511467	-2.78907	-1.56399	-1.713	-0.775363
0.683333	-0.916788	-0.739655	-1.09507	-1.89129	-2.43125	-0.668092	-1.23994	0.768185	-2.76911	-1.54328	-1.71286	-0.835277
0.7	-0.916788	-0.72193	-1.08562	-1.87711	-2.46197	-0.682267	-1.30377	0.807837	-2.76914	-1.53257	-1.73271	-0.895191
0.716667	-0.916788	-0.704205	-1.07617	-1.86294	-2.4927	-0.696442	-1.36759	0.767489	-2.74917	-1.53186	-1.75256	-0.885105
0.733333	-0.962888	-0.68648	-1.06672	-1.84876	-2.52342	-0.710617	-1.43142	0.707141	-2.73921	-1.54115	-1.76241	-0.465018
0.75	-1.00899	-0.672305	-1.062	-1.84521	-2.55177	-0.725992	-1.49167	0.656793	-2.73924	-1.54043	-1.76226	-0.194932
0.766667	-1.05509	-0.65813	-1.05727	-1.84166	-2.58012	-0.741367	-1.55192	0.616445	-2.74927	-1.54972	-1.76211	0.285154
0.783333	-1.10119	-0.643955	-1.05255	-1.83811	-2.60847	-0.756742	-1.61217	0.566097	-2.72931	-1.52901	-1.77196	1.25524
0.8	-1.15081	-0.62978	-1.04782	-1.83456	-2.63682	-0.772117	-1.67242	0.575749	-2.76934	-1.5283	-1.75181	2.15533
0.816667	-1.20044	-0.615605	-1.04782	-1.82039	-2.62265	-0.781567	-1.65824	0.545401	-2.76937	-1.52759	-1.77166	2.59541
0.833333	-1.25006	-0.60143	-1.04782	-1.80621	-2.60847	-0.791017	-1.64407	0.865053	-2.76941	-1.53688	-1.72152	2.6455
0.85	-1.29969	-0.587255	-1.04782	-1.79204	-2.5943	-0.800467	-1.62989	0.694705	-2.76944	-1.55616	-1.72137	2.53559
0.866667	-1.32094	-0.57308	-1.04782	-1.77786	-2.58012	-0.809917	-1.61572	0.634357	-2.76947	-1.55545	-1.69122	2.37567
0.883333	-1.34219	-0.56243	-1.04782	-1.75776	-2.54467	-0.809917	-1.58737	0.604009	-2.77951	-1.57474	-1.69107	2.21576
0.9	-1.36344	-0.55178	-1.04782	-1.73766	-2.50922	-0.809917	-1.55902	0.563661	-2.76954	-1.56403	-1.74092	2.13584
0.916667	-1.38469	-0.54113	-1.04782	-1.71756	-2.47377	-0.809917	-1.53067	0.493313	-2.71957	-1.53332	-1.73077	1.97593
0.933333	-1.39179	-0.53048	-1.04782	-1.69746	-2.43832	-0.809917	-1.50232	0.412965	-2.60961	-1.54261	-1.76062	1.82602
0.95	-1.39889	-0.551755	-1.03365	-1.67149	-2.4525	-0.809917	-1.47394	0.402617	-2.59964	-1.54189	-1.76047	1.6561
0.966667	-1.40599	-0.57303	-1.01947	-1.64551	-2.46667	-0.809917	-1.44557	0.362269	-2.59967	-1.57118	-1.75032	1.53619
0.983333	-1.41309	-0.594305	-1.0053	-1.61954	-2.48085	-0.809917	-1.41719	0.321921	-2.60971	-1.60047	-1.76018	2.09628
1	-1.40126	-0.61558	-0.991122	-1.59356	-2.49502	-0.809917	-1.38882	0.421573	-2.55974	-1.63976	-1.79003	2.46636
1.01667	-1.38944	-0.64393	-0.976947	-1.57936	-2.49502	-0.800467	-1.37109	0.301225	-2.50977	-1.67905	-1.82988	2.88645
1.03333	-1.37761	-0.67228	-0.962772	-1.56516	-2.49502	-0.791017	-1.35337	0.270877	-2.56981	-1.70834	-1.83973	3.24654
1.05	-1.36579	-0.70063	-0.948597	-1.55096	-2.49502	-0.781567	-1.33564	0.210529	-2.35984	-1.71762	-1.78958	3.38662
1.06667	-1.31381	-0.72898	-0.934422	-1.53676	-2.49502	-0.772117	-1.31792	0.160181	-1.90987	-1.72691	-1.74943	3.11671
1.08333	-1.26184	-0.73608	-0.849347	-1.52969	-2.48085	-0.778017	-1.30374	0.129833	-1.75991	-1.7562	-1.66928	3.04679
1.1	-1.20986	-0.74318	-0.764272	-1.52261	-2.46667	-0.783917	-1.28957	0.0794849	-1.77994	-1.78549	-1.56913	2.90688
1.11667	-1.15789	-0.75028	-0.679197	-1.51554	-2.4525	-0.789817	-1.27539	0.0491369	-1.82997	-1.79478	-1.37898	2.70697
1.13333	-1.07989	-0.75738	-0.594122	-1.50846	-2.43832	-0.795717	-1.26122	0.00878893	-1.85001	-1.80407	-1.34884	2.52705
1.15	-1.00189	-0.76683	-0.565747	-1.49781	-2.41705	-0.809892	-1.25059	-0.0515591	-1.84004	-1.82336	-1.36869	2.43714
1.16667	-0.923888	-0.77628	-0.537372	-1.48716	-2.39577	-0.824067	-1.23997	0.478093	-1.87007	-1.81264	-1.37854	2.26723
1.18333	-0.845888	-0.78573	-0.508997	-1.47651	-2.3745	-0.838242	-1.22934	0.617745	-1.8801	-1.82193	-1.35839	2.05731
1.2	-0.526888	-0.79518	-0.480622	-1.46586	-2.35322	-0.852417	-1.21872	1.8474	-1.87014	-1.80122	-1.40824	2.0274
1.21667	-0.207888	-0.799905	-0.466447	-1.46234	-2.33905	-0.866592	-1.22344	1.47705	-1.73017	-1.80051	-1.40809	1.91748
1.23333	0.111112	-0.80463	-0.452272	-1.45881	-2.32487	-0.880767	-1.22817	1.4667	-1.6802	-1.8098	-1.41794	1.79757
1.25	0.430112	-0.809355	-0.438097	-1.45529	-2.3107	-0.894942	-1.23289	1.37635	-1.75024	-1.78909	-1.36779	1.72766
1.26667	0.685337	-0.81408	-0.423922	-1.45176	-2.29652	-0.909117	-1.23762	1.51601	-1.75027	-1.78837	-1.36764	1.63774
1.28333	0.940562	-0.81408	-0.423922	-1.45176	-2.32725	-0.941017	-1.25417	1.38566	-1.8103	-1.78766	-1.3375	1.51783
1.3	1.19579	-0.81408	-0.423922	-1.45176	-2.35797	-0.972917	-1.27072	1.36531	-1.86034	-1.80695	-1.28735	1.42792
1.31667	1.45101	-0.81408	-0.423922	-1.45176	-2.3887	-1.00482	-1.28727	1.31496	-1.90037	-1.82624	-1.3072	1.338
1.33333	1.55026	-0.81408	-0.423922	-1.45176	-2.41942	-1.03672	-1.30382	1.47461	-1.7104	-1.85553	-1.32705	1.23809
1.35	1.64951	-0.81408	-0.427472	-1.48011	-2.43832	-1.03672	-1.31799	1.41427	-1.72044	-1.89482	-1.3469	1.12817
1.36667	1.74876	-0.81408	-0.431022	-1.50846	-2.45722	-1.03672	-1.33217	1.33392	-1.36047	-1.9141	-1.34675	1.04826
1.38333	1.84801	-0.81408	-0.434572	-1.53681	-2.47612	-1.03672	-1.34634	1.24357	-1.2005	-1.91339	-1.3466	0.978347
1.4	2.27336	-0.81408	-0.438122	-1.56516	-2.49502	-1.03672	-1.36052	1.17322	-1.10054	-1.91268	-1.31645	0.908434
1.41667	2.69871	-0.828255	-0.458222	-1.57934	-2.47375	-1.00837	-1.37704	1.13287	-1.12057	-1.93197	-1.2963	0.81852
1.43333	3.12406	-0.84243	-0.478322	-1.59351	-2.45247	-0.980017	-1.39357	1.11253	-1.1306	-1.92126	-1.28616	0.718606
1.45	3.54941	-0.856605	-0.498422	-1.60769	-2.4312	-0.951667	-1.41009	1.02218	-1.19064	-1.92055	-1.30601	0.658693
1.46667	3.76209	-0.87078	-0.518522	-1.62186	-2.40992	-0.923317	-1.42662	0.961829	-1.20067	-1.92983	-1.25586	0.578779
1.48333	3.97476	-0.884955	-0.587047	-1.65021	-2.35322	-0.898517	-1.44199	0.891481	-1.2207	-1.92912	-1.27571	0.488865
1.5	4.18744	-0.89913	-0.655572	-1.67856	-2.29652	-0.873717	-1.45737	1.02113	-1.25074	-1.92841	-1.22556	0.418951
1.51667	4.40011	-0.913305	-0.724097	-1.70691	-2.23982	-0.848917	-1.47274	0.940785	-1.27077	-1.9177	-1.24541	0.339038
1.53333	4.60216	-0.92748	-0.792622	-1.73526	-2.18312	-0.824117	-1.48812	0.920437	-1.3208	-1.92699	-1.27526	0.269124
1.55	4.80421	-0.92748	-0.870597	-1.70691	-2.07205	-0.785117	-1.50229	0.830089	-1.32084	-1.91628	-1.30511	0.20921
1.56667	5.00626	-0.92748	-0.948572	-1.67856	-1.96097	-0.746117	-1.51647	0.829741	-1.33087	-1.90556	-1.32496	0.119297
1.58333	5.20831	-0.92748	-1.02655	-1.65021	-1.8499	-0.707117	-1.53064	0.829393	-1.3309	-1.92485	-1.35482	0.0793829
1.6	5.18351	-0.92748	-1.10452	-1.62186	-1.73882	-0.668117	-1.54482	0.779045	-1.35094	-1.94414	-1.39467	-0.0105308
1.61667	5.15871	-0.92748	-1.15177	-1.64314	-1.66912	-0.639767	-1.54837	0.728697	-1.36097	-1.92343	-1.39452	-0.0904445
1.63333	5.13391	-0.92748	-1.19902	-1.66441	-1.59942	-0.611417	-1.55192	0.618349	-1.351	-1.89272	-1.34437	-0.150358
1.65	5.10911	-0.92748	-1.24627	-1.68569	-1.52972	-0.583067	-1.55547	0.548001	-1.36104	-1.86201	-1.37422	-0.200272
1.66667	4.85151	-0.92748	-1.29352	-1.70696	-1.46002	-0.554717	-1.55902	0.507653	-1.38107	-1.85129	-1.43407	-0.260186
1.68333	4.59391	-0.945205	-1.303	-1.73531	-1.47065	-0.509817	-1.55902	0.557305	-1.3811	-1.85058	-1.45392	-0.330099
1.7	4.33631	-0.96293	-1.31247	-1.76366	-1.48127	-0.464917	-1.55902	0.486957	-1.40114	-1.84987	-1.45377	-0.400013
1.71667	4.07871	-0.980655	-1.32195	-1.79201	-1.4919	-0.420017	-1.55902	0.396609	-1.40117	-1.87916	-1.51362	-0.479927
1.73333	3.98894	-0.99838	-1.33142	-1.82036	-1.50252	-0.375117	-1.55902	0.336261	-1.4212	-1.91845	-1.51348	-0.51984
1.75	3.89916	-1.01256	-1.33142	-1.82391	-1.53087	-0.299492	-1.57319	0.265913	-1.37123	-1.96774	-1.55333	-0.569754
1.76667	3.80939	-1.02673	-1.33142	-1.82746	-1.55922	-0.223867	-1.58737	0.205565	-1.45127	-2.00702	-1.57318	-0.629668
1.78333	3.71961	-1.04091	-1.33142	-1.83101	-1.58757	-0.148242	-1.60154	0.195217	-1.4913	-2.02631	-1.56303	-0.689582
1.8	3.47149	-1.05508	-1.33142	-1.83456	-1.61592	-0.0726167	-1.61572	0.114869	-1.51133	-2.0256	-1.58288	-0.749495
1.81667	3.22336	-1.06573	-1.34205	-1.77666	-1.6372	-0.0300917	-1.62989	0.0745215	-1.53137	-2.02489	-1.62273	-0.829409
1.83333	2.97524	-1.07638	-1.35267	-1.71876	-1.65847	0.0124333	-1.64407	0.0541735	-1.5614	-2.04418	-1.64258	-0.879323
1.85	2.72711	-1.08703	-1.3633	-1.66086	-1.67975	0.0549583	-1.65824	0.0138255	-1.57143	-2.02347	-1.65243	-0.929236
1.86667	2.40809	-1.09768	-1.37392	-1.60296	-1.70102	0.0974833	-1.67242	-0.0365224	-1.57147	-2.06275	-1.60228	-0.99915
1.88333	2.08906	-1.09768	-1.37747	-1.59351	-1.74355	0.125858	-1.68659	-0.0568704	-1.5815	-1.47204	-1.65214	-1.04906
1.9	1.77004	-1.09768	-1.38102	-1.58406	-1.78607	0.154233	-1.70077	-0.147218	-1.59153	-1.24133	-1.64199	-1.10898
1.91667	1.45101	-1.09768	-1.38457	-1.57461	-1.8286	0.182608	-1.71494	-0.217566	-1.61157	-1.01062	-0.991838	-1.17889
1.93333	1.18634	-1.09768	-1.38812	-1.56516	-1.87112	0.210983	-1.72912	-0.227914	-1.6416	-0.939908	-0.641689	-1.2088
1.95	0.921662	-1.10476	-1.38812	-1.58644	-1.9562	0.244058	-1.74684	-0.258262	-1.65163	-0.899197	-0.48154	-1.27872
1.96667	0.656987	-1.11183	-1.38812	-1.60771	-2.04127	0.277133	-1.76457	-0.29861	-1.66167	-0.878485	-0.481391	-1.33863
1.98333	0.392312	-1.11891	-1.38812	-1.62899	-2.12635	0.310208	-1.78229	-0.308958	-1.6717	-0.887773	-0.531243	-1.38855
2	0.210362	-1.12598	-1.38812	-1.65026	-2.21142	0.343283	-1.80002	-0.389306	-1.68173	-0.887062	-0.561094	-1.42846
2.01667	0.0284125	-1.13308	-1.38812	-1.67151	-2.33905	0.384633	-1.81419	-0.439654	-1.69177	-0.90635	-0.550945	-1.49837
2.03333	-0.153538	-1.14018	-1.38812	-1.69276	-2.46667	0.425983	-1.82837	-0.450002	-1.7018	-0.905639	-0.440796	-1.53829
2.05	-0.335488	-1.14728	-1.38812	-1.71401	-2.5943	0.467333	-1.84254	-0.51035	-1.71183	-0.944927	-0.410647	-1.6182
2.06667	-0.424113	-1.15438	-1.38812	-1.73526	-2.72192	0.508683	-1.85672	-0.540698	-1.75187	-0.954215	-0.210498	-1.64811
2.08333	-0.512738	-1.15438	-1.38812	-1.71636	-2.77507	0.551233	-1.86027	-0.491046	-1.7519	-0.993504	-0.210349	-1.74803
2.1	-0.601363	-1.15438	-1.38812	-1.69746	-2.82822	0.593783	-1.86382	-0.451394	-1.77193	-1.02279	0.0297996	-1.80794
2.11667	-0.689988	-1.15438	-1.38812	-1.67856	-2.88137	0.636333	-1.86737	-0.511742	-1.78197	-1.04208	0.0399485	-1.86786
2.13333	-0.760888	-1.15438	-1.38812	-1.65966	-2.93452	0.678883	-1.87092	-0.57209	-1.822	-1.08137	0.140097	-1.89777
2.15	-0.831788	-1.15438	-1.40585	-1.63959	-2.9239	0.700133	-1.84492	-0.612438	-1.84203	-1.10066	0.0302463	-1.92768
2.16667	-0.902688	-1.15438	-1.42357	-1.61951	-2.91327	0.721383	-1.81892	-0.652786	-1.85207	-1.10995	0.000395136	-1.9376
2.18333	-0.973588	-1.15438	-1.4413	-1.59944	-2.90265	0.742633	-1.79292	-0.683134	-1.8721	-1.13923	-0.029456	-1.96751
2.2	-1.01966	-1.15438	-1.45902	-1.57936	-2.89202	0.763883	-1.76692	-0.663482	-1.88213	-1.13852	-0.139307	-2.04742
2.21667	-1.06574	-1.15438	-1.46965	-1.61834	-2.89557	0.781608	-1.75747	-0.75383	-1.91217	-1.14781	-0.179158	-2.05734
2.23333	-1.11181	-1.15438	-1.48027	-1.65731	-2.89912	0.799333	-1.74802	-0.784178	-1.9122	-1.1371	-0.159009	-2.07725
2.25	-1.15789	-1.15438	-1.4909	-1.69629	-2.90267	0.817058	-1.73857	-0.814526	-1.94223	-1.12639	-0.0988605	-2.11717
2.26667	-1.17206	-1.15438	-1.50152	-1.73526	-2.90622	0.834783	-1.72912	-0.854874	-1.93226	-1.10568	-0.198712	-2.15708
2.28333	-1.18624	-1.15438	-1.50152	-1.76364	-2.9263	0.834783	-1.72204	-0.895222	-1.9223	-1.12496	-0.248563	-2.18699
2.3	-1.20041	-1.15438	-1.50152	-1.79201	-2.94637	0.834783	-1.71497	-0.87557	-1.95233	-1.15425	-0.278414	-2.23691
2.31667	-1.21459	-1.15438	-1.50152	-1.82039	-2.96645	0.834783	-1.70789	-0.915918	-1.99236	-1.17354	-0.348265	-2.23682
2.33333	-1.22876	-1.15438	-1.50152	-1.84876	-2.98652	0.834783	-1.70082	-0.986266	-1.9624	-1.18283	-0.368116	-2.26673
2.35	-1.24294	-1.15438	-1.4968	-1.83459	-3.01252	0.848958	-1.68662	-1.00661	-1.96243	-1.22212	-0.367967	-2.29665
2.36667	-1.25711	-1.15438	-1.49207	-1.82041	-3.03852	0.863133	-1.67242	-1.03696	-1.98246	-1.25141	-0.397818	-2.33656
2.38333	-1.27129	-1.15438	-1.48735	-1.80624	-3.06452	0.877308	-1.65822	-1.04731	-1.9925	-1.25069	-0.467669	-2.39647
2.4	-1.14369	-1.15438	-1.48262	-1.79206	-3.09052	0.891483	-1.64402	-1.11766	-1.99253	-1.26998	-0.527521	-2.38639
2.41667	-1.01609	-1.14021	-1.46607	-1.77786	-3.1047	0.905683	-1.62749	-1.14801	-2.02256	-1.27927	-0.557372	-2.3963
2.43333	-0.888488	-1.12603	-1.44952	-1.76366	-3.11887	0.919883	-1.61097	-1.15835	-2.0126	-1.30856	-0.607223	-2.39622
2.45	-0.760888	-1.11186	-1.43297	-1.74946	-3.13305	0.934083	-1.59444	-1.2087	-2.01263	-1.28785	-0.637074	-2.36613
2.46667	-0.714813	-1.09768	-1.41642	-1.73526	-3.14722	0.948283	-1.57792	-1.20905	-2.00266	-1.31714	-0.666925	-2.41604
2.48333	-0.668738	-1.05513	-1.40935	-1.72109	-3.16377	0.951808	-1.57319	-1.2394	-1.9927	-1.32642	-0.706776	-2.42596
2.5	0.189112	-1.01258	-1.40227	-1.70691	-3.18032	0.955333	-1.56847	-1.26975	-2.01273	-1.32571	-0.746627	-2.43587
2.51667	0.182012	-0.97003	-1.3952	-1.69274	-3.19687	0.958858	-1.56374	-1.31009	-2.03276	-1.335	-0.796478	-2.40578
2.53333	0.174912	-0.92748	-1.38812	-1.67856	-3.21342	0.962383	-1.55902	-1.35044	-2.0328	-1.31429	-0.816329	-2.4757
2.55	0.148912	-0.884955	-1.38812	-1.69274	-3.22877	0.973033	-1.59092	-1.36079	-2.04283	-1.32358	-0.856181	-2.54561
2.56667	0.122912	-0.84243	-1.38812	-1.70691	-3.24412	0.983683	-1.62282	-1.22114	-2.02286	-1.32287	-0.866032	-2.59553
2.58333	0.0969125	-0.799905	-1.38812	-1.72109	-3.25947	0.994333	-1.65472	-1.12149	-2.0129	-1.34215	-0.905883	-2.64544
2.6	0.0709125	-0.75738	-1.38812	-1.73526	-3.27482	1.00498	-1.68662	-1.21183	-2.04293	-1.36144	-0.955734	-2.69535
2.61667	-0.119313	-0.707755	-1.37867	-1.73881	-3.27837	1.00498	-1.72559	-1.26218	-2.03296	-1.35073	-0.925585	-2.74527
2.63333	-0.309538	-0.65813	-1.36922	-1.74236	-3.28192	1.00498	-1.76457	-1.30253	-2.053	-1.33002	-0.935436	-2.76518
2.65	-0.499763	-0.608505	-1.35977	-1.74591	-3.28547	1.00498	-1.80354	-1.34288	-2.01303	-1.28931	-0.985287	-2.80509
2.66667	-0.689988	-0.55888	-1.35032	-1.74946	-3.28902	1.00498	-1.84252	-1.36323	-1.98306	-1.2486	-0.985138	-2.81501
2.68333	-0.845938	-0.534055	-1.33495	-1.76011	-3.28902	1.01206	-1.85672	-1.36357	-1.9431	-1.25788	-1.03499	-2.83492
2.7	-1.00189	-0.50923	-1.31957	-1.77076	-3.28902	1.01913	-1.87092	-1.40392	-1.87313	-1.24717	-1.05484	-2.88484
2.71667	-1.15784	-0.484405	-1.3042	-1.78141	-3.28902	1.02621	-1.88512	-1.42427	-1.83316	-1.24646	-1.09469	-2.92475
2.73333	-1.31379	-0.45958	-1.28882	-1.79206	-3.28902	1.03328	-1.89932	-1.45462	-1.8232	-1.24575	-1.12454	-2.96466
2.75	-1.32444	-0.44188	-1.27465	-1.79679	-3.28902	1.04746	-1.91349	-1.49497	-1.77323	-1.22504	-1.15439	-2.43458
2.76667	-1.33509	-0.42418	-1.26047	-1.80151	-3.28902	1.06163	-1.92767	-1.52531	-1.75326	-1.15433	-1.19425	-2.45449
2.78333	-1.34574	-0.40648	-1.2463	-1.80624	-3.28902	1.07581	-1.94184	-1.55566	-1.73329	-0.993615	-1.2241	-2.0244
2.8	-1.35639	-0.38878	-1.23212	-1.81096	-3.28902	1.08998	-1.95602	-1.58601	-1.68333	-0.902903	-1.25395	-1.20432
2.81667	-1.32094	-0.367505	-1.22857	-1.82749	-3.28902	1.11836	-1.97019	-1.61636	-1.68336	-0.852192	-1.2738	-1.16423
2.83333	-1.28549	-0.34623	-1.22502	-1.84401	-3.28902	1.14673	-1.98437	-1.61671	-1.66339	-0.81148	-1.31365	-1.24414
2.85	-1.25004	-0.324955	-1.22147	-1.86054	-3.28902	1.17511	-1.99854	-1.63705	-1.60343	-0.750769	-1.3335	-1.26406
2.86667	-1.21459	-0.30368	-1.21792	-1.87706	-3.28902	1.20348	-2.01272	-1.5674	-1.69346	-0.680057	-1.37335	-1.38397
2.88333	-1.20041	-0.30368	-1.21792	-1.89124	-3.28902	1.23421	-2.04462	-1.58775	-1.74349	-0.629345	-1.3832	-1.47389
2.9	-1.18624	-0.30368	-1.21792	-1.90541	-3.28902	1.26493	-2.07652	-1.6581	-1.73353	-0.568634	-1.41305	-1.5338
2.91667	-1.17206	-0.30368	-1.21792	-1.91959	-3.28902	1.29566	-2.10842	-1.66845	-1.75356	-0.527922	-1.43291	-1.61371
2.93333	-1.15789	-0.30368	-1.21792	-1.93376	-3.28902	1.32638	-2.14032	-1.67879	-1.75359	-0.49721	-1.45276	-1.67363
2.95	-1.14371	-0.317855	-1.21792	-1.94086	-3.28902	1.33111	-2.15449	-1.74914	-1.74363	-0.476499	-1.49261	-1.46354
2.96667	-1.12954	-0.33203	-1.21792	-1.94796	-3.28902	1.33583	-2.16867	-1.76949	-1.74366	-0.445787	-1.50246	-1.63345
2.98333	-1.11536	-0.346205	-1.21792	-1.95506	-3.28902	1.34056	-2.18284	-1.81984	-1.70369	-0.425075	-1.56231	-1.68337
3	-1.10119	-0.36038	-1.21792	-1.96216	-3.28902	1.34528	-2.19702	-1.36019	-1.71373	-0.384364	-1.57216	-1.69328
3.01667	-1.06929	-0.38873	-1.21792	-1.96216	-3.20395	1.35591	-2.21119	-1.06053	-1.68376	-0.383652	-1.59201	-1.7432
3.03333	-1.03739	-0.41708	-1.21792	-1.96216	-3.11887	1.36653	-2.22537	-1.00088	-1.71379	-0.322941	-1.61186	-1.84311
3.05	-1.00549	-0.44543	-1.21792	-1.96216	-3.0338	1.37716	-2.23954	-0.941229	-1.74383	-0.302229	-1.63171	-1.87302
3.06667	-0.973588	-0.47378	-1.21792	-1.96216	-2.94872	1.38778	-2.25372	-1.03158	-1.69386	-0.251517	-1.65157	-1.93294
3.08333	-0.959388	-0.51633	-1.23565	-1.96216	-2.89555	1.40196	-2.26909	-0.861925	-1.72389	-0.230806	-1.67142	-2.00285
3.1	-0.945188	-0.55888	-1.25337	-1.96216	-2.84237	1.41613	-2.28447	-0.882273	-1.70393	-0.230094	-1.68127	-2.06276
3.11667	-0.930988	-0.60143	-1.2711	-1.96216	-2.7892	1.43031	-2.29984	-0.972621	-1.71396	-0.219382	-1.69112	-2.13268
3.13333	-0.916788	-0.64398	-1.28882	-1.96216	-2.73602	1.44448	-2.31522	-1.02297	-1.71399	-0.208671	-1.71097	-2.16259
3.15	-0.916788	-0.67943	-1.303	-1.93026	-2.6935	1.46221	-2.33174	-1.06332	-1.68403	-0.227959	-0.930821	-2.21251
3.16667	-0.916788	-0.71488	-1.31717	-1.89836	-2.65097	1.47993	-2.34827	-1.06367	-1.71406	-0.227248	-0.120672	-2.24242
3.18333	-0.916788	-0.75033	-1.33135	-1.86646	-2.60845	1.49766	-2.36479	-1.12401	-1.70409	-0.156536	0.469477	-2.27233
3.2	-0.916788	-0.78578	-1.34552	-1.83456	-2.56592	1.51538	-2.38132	-1.18436	-1.66413	-0.125824	0.669626	-2.36225
3.21667	-0.962888	-0.803505	-1.35972	-1.79201	-2.51512	1.51538	-2.40259	-1.23471	-1.62416	-0.115113	2.28977	-2.39216
3.23333	-1.00899	-0.82123	-1.37392	-1.74946	-2.46432	1.51538	-2.42387	-1.26506	-1.62419	-0.094401	2.20992	-2.44207
3.25	-1.05509	-0.838955	-1.38812	-1.70691	-2.41352	1.51538	-2.44514	-1.30541	-1.65423	-0.0636894	2.73007	-2.50199
3.26667	-1.10119	-0.85668	-1.40232	-1.66436	-2.36272	1.51538	-2.46642	-1.34575	-1.61426	0.00702227	2.70022	-2.5619
3.28333	-1.15081	-0.88858	-1.41295	-1.63956	-2.31782	1.47286	-2.48768	-1.3661	-1.65429	0.0177339	3.41037	-2.64181
3.3	-1.20044	-0.92048	-1.42357	-1.61476	-2.27292	1.43033	-2.50895	-1.41645	-1.62432	0.0484455	3.38052	-2.66173
3.31667	-1.25006	-0.95238	-1.4342	-1.58996	-2.22802	1.38781	-2.53022	-1.4468	-1.56436	0.0891572	3.87067	-2.72164
3.33333	-1.29969	-0.98428	-1.44482	-1.56516	-2.18312	1.34528	-2.55149	-1.44715	-1.55439	0.109869	3.53082	-2.77156
3.35	-1.32094	-0.98428	-1.43772	-1.52264	-2.17602	1.34528	-2.56803	-1.50749	-1.57442	0.12058	3.45097	-2.83147
3.36667	-1.34219	-0.98428	-1.43062	-1.48011	-2.16892	1.34528	-2.58457	-1.53784	-1.56446	0.141292	3.51111	-2.86138
3.38333	-1.36344	-0.98428	-1.42352	-1.43759	-2.16182	1.34528	-2.60111	-1.58819	-1.52449	0.242004	3.68126	-2.9113
3.4	-1.38469	-0.98428	-1.41642	-1.39506	-2.15472	1.34528	-2.61766	-1.60854	-1.57452	0.332715	3.52141	-2.95121
3.41667	-1.39179	-0.98428	-1.40225	-1.36669	-2.15472	1.32401	-2.63302	-1.66889	-1.57456	0.413427	3.76156	-3.00112
3.43333	-1.39889	-0.98428	-1.38807	-1.33831	-2.15472	1.30273	-2.64838	-1.67923	-1.58459	0.344139	3.96171	-3.01104
3.45	-1.40599	-0.98428	-1.3739	-1.30994	-2.15472	1.28146	-2.66374	-1.64958	-1.61462	0.32485	3.90186	-3.00095
3.46667	-1.41309	-0.98428	-1.35972	-1.28156	-2.15472	1.26018	-2.6791	-1.71993	-1.58466	0.285562	3.74201	-3.03087
3.48333	-1.40126	-0.98428	-1.33845	-1.24966	-2.202	1.23536	-2.68264	-1.75028	-1.62469	0.216273	3.75216	-3.06078
3.5	-1.38944	-0.98428	-1.31717	-1.21776	-2.24927	1.21053	-2.68619	-1.80063	-1.59472	0.196985	4.11231	-3.09069
3.51667	-1.37761	-0.98428	-1.2959	-1.18586	-2.29655	1.18571	-2.68973	-1.81097	-1.51476	0.177697	4.24245	-3.08061
3.53333	-1.36579	-0.98428	-1.27462	-1.15396	-2.34382	1.16088	-2.69328	-1.85132	-1.49479	0.148408	4.1326	-3.11052
3.55	-1.31381	-0.94883	-1.251	-1.15041	-2.40997	1.16443	-2.69328	-1.88167	-1.53482	0.15912	4.07275	-3.11043
3.56667	-1.26184	-0.91338	-1.22737	-1.14686	-2.47612	1.16798	-2.69328	-1.91202	-1.36486	0.149832	3.9229	-3.06035
3.58333	-1.20986	-0.87793	-1.20375	-1.14331	-2.54227	1.17153	-2.69328	-1.94236	-1.28489	0.150543	3.79305	-3.04026
3.6	-1.15789	-0.84248	-1.18012	-1.13976	-2.60842	1.17508	-2.69328	-1.97271	-1.23492	0.151255	3.7032	-2.98018
3.61667	-1.07989	-0.814105	-1.16477	-1.16814	-2.68642	1.23653	-2.6791	-1.94306	-1.01496	0.161967	3.59335	-2.97009
3.63333	-1.00189	-0.78573	-1.14942	-1.19651	-2.76442	1.29798	-2.66492	-1.03341	-0.93499	0.142678	3.5535	-2.96
3.65	-0.923888	-0.757355	-1.13407	-1.22489	-2.84242	1.35943	-2.65074	-0.803757	-0.795023	0.0733898	3.42365	-2.96992
3.66667	-0.845888	-0.72898	-1.11872	-1.25326	-2.92042	1.42088	-2.63656	-0.834105	-0.825056	0.0141014	3.36379	-2.92983
3.68333	-0.526888	-0.70063	-1.11517	-1.27451	-2.97357	1.48703	-2.6082	-0.844453	-0.865089	-0.0251869	3.27394	-2.83974
3.7	-0.207888	-0.67228	-1.11162	-1.29576	-3.02672	1.55318	-2.57984	-0.774801	-0.915122	-0.0544753	3.59409	-2.75966
3.71667	0.111112	-0.64393	-1.10807	-1.31701	-3.07987	1.61933	-2.55148	-0.745149	-0.985156	-0.0937637	3.31424	-2.68957
3.73333	0.430112	-0.61558	-1.10452	-1.33826	-3.13302	1.68548	-2.52313	-0.725497	-1.00519	-0.00305203	3.16439	-2.62948
3.75	0.685337	-0.58958	-1.07262	-1.35246	-3.1295	1.72093	-2.4806	-0.645845	-1.06522	0.28766	3.14454	-2.5094
3.76667	0.940562	-0.56358	-1.04072	-1.36666	-3.12597	1.75638	-2.43807	-0.656193	-1.08526	0.318371	3.05469	-2.15931
3.78333	1.19579	-0.53758	-1.00882	-1.38086	-3.12245	1.79183	-2.39554	-0.686541	-1.11529	0.299083	2.92484	-1.93923
3.8	1.45101	-0.51158	-0.976922	-1.39506	-3.11892	1.82728	-2.35302	-0.616889	-1.15532	0.399794	2.81499	-1.67914
3.81667	1.55026	-0.495055	-0.966297	-1.41631	-3.07637	1.83438	-2.30339	-0.577237	-1.12536	0.320506	2.70513	-1.50905
3.83333	1.64951	-0.47853	-0.955672	-1.43756	-3.03382	1.84148	-2.25377	-0.587585	-1.09539	0.271218	2.63528	-1.37897
3.85	1.74876	-0.462005	-0.945047	-1.45881	-2.99127	1.84858	-2.20414	-0.627933	-1.11542	0.221929	2.56543	-1.43888
3.86667	1.84801	-0.44548	-0.934422	-1.48006	-2.94872	1.85568	-2.15452	-0.668281	-1.16545	0.192641	2.53558	-1.49879
3.88333	2.27336	-0.424205	-0.934422	-1.49424	-2.92037	1.85568	-2.12969	-0.578629	-1.20549	0.153353	2.43573	-1.51871
3.9	2.69871	-0.40293	-0.934422	-1.50841	-2.89202	1.85568	-2.10487	-0.408977	-1.19552	0.114064	2.30588	-1.50862
3.91667	3.12406	-0.381655	-0.934422	-1.52259	-2.86367	1.85568	-2.08004	-0.519325	-1.20555	0.0647759	2.22603	-1.41854
3.93333	3.54941	-0.36038	-0.934422	-1.53676	-2.83532	1.85568	-2.05522	-0.579673	-1.21559	0.00548756	2.16618	-1.35845
3.95	3.76209	-0.346205	-0.948597	-1.54386	-2.79987	1.84506	-2.03749	-0.630021	-1.24562	-0.0538008	2.07633	-1.26836
3.96667	3.97476	-0.33203	-0.962772	-1.55096	-2.76442	1.83443	-2.01977	-0.340369	-1.26565	-0.0830892	2.03647	-1.20828
3.98333	4.18744	-0.317855	-0.976947	-1.55806	-2.72897	1.82381	-2.00204	-0.320717	-1.25569	-0.112378	1.93662	-1.13819
4	4.40011	-0.30368	-0.991122	-1.56516	-2.69352	1.81318	-1.98432	-0.421065	-1.24572	-0.121666	1.89677	-1.0781
4.01667	4.60216	-0.29423	-0.994672	-1.56516	-2.66517	1.73518	-1.95834	-0.451413	-1.22575	-0.140954	1.83692	-0.938018
4.03333	4.80421	-0.28478	-0.998222	-1.56516	-2.63682	1.65718	-1.93237	-0.411761	-1.22579	-0.170243	1.73707	-0.827932
4.05	5.00626	-0.27533	-1.00177	-1.56516	-2.60847	1.57918	-1.90639	-0.272109	-1.28582	-0.199531	1.67722	-0.867845
4.06667	5.20831	-0.26588	-1.00532	-1.56516	-2.58012	1.50118	-1.88042	-0.352457	-1.34585	-0.238819	1.60737	-0.877759
4.08333	5.18351	-0.229255	-1.01595	-1.56516	-2.5553	1.37713	-1.86387	-0.432805	-1.33589	-0.248108	1.55752	-0.877673
4.1	5.15871	-0.19263	-1.02657	-1.56516	-2.53047	1.25308	-1.84732	-0.503153	-1.38592	-0.247396	1.50767	-0.837586
4.11667	5.13391	-0.156005	-1.0372	-1.56516	-2.50565	1.12903	-1.83077	-0.513501	-1.38595	-0.286684	1.71781	-0.6075
4.13333	5.10911	-0.11938	-1.04782	-1.56516	-2.48082	1.00498	-1.81422	-0.583849	-1.40599	-0.315973	1.90796	-0.537414
4.15	4.85151	-0.04493	-1.062	-1.55454	-2.4702	0.905733	-1.81422	-0.634197	-1.40602	-0.335261	1.95811	-0.507328
4.16667	4.59391	0.02952	-1.07617	-1.54391	-2.45957	0.806483	-1.81422	-0.674544	-1.38605	-0.35455	1.98826	-0.507241
4.18333	4.33631	0.10397	-1.09035	-1.53329	-2.44895	0.707233	-1.81422	-0.734892	-1.34609	-0.343838	1.83841	-0.507155
4.2	4.07871	0.17842	-1.10452	-1.52266	-2.43832	0.607983	-1.81422	-0.62524	-1.11612	-0.353126	2.08856	-0.477069
4.21667	3.98894	0.263495	-1.15177	-1.50494	-2.4454	0.607983	-1.82839	-0.685588	-0.876152	-0.352415	1.88871	-0.356982
4.23333	3.89916	0.34857	-1.19902	-1.48721	-2.45247	0.607983	-1.84257	-0.735936	-0.596186	-0.371703	1.80886	-0.416896
4.25	3.80939	0.433645	-1.24627	-1.46949	-2.45955	0.607983	-1.85674	-0.776284	-0.106219	-0.340991	1.74901	-0.48681
4.26667	3.71961	0.51872	-1.29352	-1.45176	-2.46662	0.607983	-1.87092	-0.826632	0.473748	-0.27028	1.68915	-0.496723
4.28333	3.47149	0.596695	-1.31007	-1.38086	-2.48082	0.607983	-1.87802	-0.76698	0.503715	-0.209568	1.6393	-0.466637
4.3	3.22336	0.67467	-1.32662	-1.30996	-2.49502	0.607983	-1.88512	-0.737328	0.493681	-0.158857	1.59945	-0.406551
4.31667	2.97524	0.752645	-1.34317	-1.23906	-2.50922	0.607983	-1.89222	-0.797676	0.523648	-0.158145	1.5896	-0.406465
4.33333	2.72711	0.83062	-1.35972	-1.16816	-2.52342	0.607983	-1.89932	-0.868024	0.413615	-0.137433	1.58975	-0.436378
4.35	2.40809	0.844795	-1.3739	-0.87041	-2.5376	0.586708	-1.89932	-0.808372	0.313582	-0.106722	1.4999	-0.396292
4.36667	2.08906	0.85897	-1.38807	-0.57266	-2.55177	0.565433	-1.89932	-0.81872	0.243548	-0.07601	1.51005	-0.146206
4.38333	1.77004	0.873145	-1.40225	-0.27491	-2.56595	0.544158	-1.89932	-0.919068	0.223515	-0.0352984	1.4302	-0.0261194
4.4	1.45101	0.88732	-1.41642	0.0228396	-2.58012	0.522883	-1.89932	-0.959416	0.243482	0.0154133	1.38035	0.303967
4.41667	1.18634	0.944045	-1.4306	0.24969	-2.59665	0.494533	-1.90994	-0.979764	0.403449	0.0661249	1.35049	0.974053
4.43333	0.921662	1.00077	-1.44477	0.47654	-2.61317	0.466183	-1.92057	-1.03011	0.353416	0.0868365	1.31064	1.19414
4.45	0.656987	1.05749	-1.45895	0.70339	-2.6297	0.437833	-1.93119	-1.07046	0.253382	0.0775482	1.27079	1.11423
4.46667	0.392312	1.11422	-1.47312	0.93024	-2.64622	0.409483	-1.94182	-1.12081	0.313349	0.0982598	1.22094	1.01431
4.48333	0.210362	1.06814	-1.48022	1.12519	-2.67222	0.381108	-1.95599	-1.15116	0.353316	0.138971	1.21109	0.924398
4.5	0.0284125	1.02207	-1.48732	1.32014	-2.69822	0.352733	-1.97017	-1.0215	0.303283	0.149683	1.53124	0.814485
4.51667	-0.153538	0.975995	-1.49442	1.51509	-2.72422	0.324358	-1.98434	-1.11185	0.323249	0.160395	1.37139	1.17457
4.53333	-0.335488	0.92992	-1.50152	1.71004	-2.75022	0.295983	-1.99852	-1.1322	0.593216	0.161106	1.31154	1.32466
4.55	-0.424113	0.869645	-1.50152	1.84121	-2.77857	0.270008	-2.00207	-1.10255	1.15318	0.191818	1.26169	1.33474
4.56667	-0.512738	0.80937	-1.50152	1.97239	-2.80692	0.244033	-2.00562	-1.1529	2.39315	0.22253	1.22183	1.25483
4.58333	-0.601363	0.749095	-1.50152	2.10356	-2.83527	0.218058	-2.00917	-1.19324	3.64312	0.263241	1.18198	1.22492
4.6	-0.689988	0.68882	-1.50152	2.23474	-2.86362	0.192083	-2.01272	-1.20359	4.49308	0.293953	1.14213	1.165
4.61667	-0.760888	0.639195	-1.50152	2.29854	-2.88135	0.140083	-1.99854	-1.27394	5.32305	0.334664	1.12228	1.08509
4.63333	-0.831788	0.58957	-1.50152	2.36234	-2.89907	0.0880833	-1.98437	-1.29429	6.04302	0.385376	1.08243	1.07518
4.65	-0.902688	0.539945	-1.50152	2.42614	-2.9168	0.0360833	-1.97019	-1.31464	6.66298	0.406088	1.10258	1.18526
4.66667	-0.973588	0.49032	-1.50152	2.48994	-2.93452	-0.0159167	-1.95602	-1.35498	6.83295	0.406799	1.05273	1.43535
4.68333	-1.01966	0.38162	-1.50152	2.55374	-2.96642	-0.0868167	-1.94184	-1.39533	6.88292	0.397511	1.00288	1.40543
4.7	-1.06574	0.27292	-1.50152	2.61754	-2.99832	-0.157717	-1.92767	-1.39568	6.94288	0.358223	0.973025	1.42552
4.71667	-1.11181	0.16422	-1.50152	2.68134	-3.03022	-0.228617	-1.91349	-1.41603	6.81285	0.358934	0.933174	1.27561
4.73333	-1.15789	0.05552	-1.50152	2.74514	-3.06212	-0.299517	-1.89932	-1.36638	7.25282	0.349646	0.873323	1.15569
4.75	-1.17206	-0.013005	-1.48735	2.63171	-3.07632	-0.349142	-1.88512	-1.45672	7.66278	0.320358	0.853472	1.34578
4.76667	-1.18624	-0.08153	-1.47317	2.51829	-3.09052	-0.398767	-1.87092	-1.48707	7.52275	0.321069	0.843621	1.76587
4.78333	-1.20041	-0.150055	-1.459	2.40486	-3.10472	-0.448392	-1.85672	-1.51742	7.45272	0.251781	0.90377	1.65595
4.8	-1.21459	-0.21858	-1.44482	2.29144	-3.11892	-0.498017	-1.84252	-1.50777	7.24268	0.262492	0.883918	1.54604
4.81667	-1.22876	-0.28238	-1.43065	2.10001	-3.1331	-0.547642	-1.82834	-1.55812	7.37265	0.263204	1.24407	1.49612
4.83333	-1.24294	-0.34618	-1.41647	1.90859	-3.14727	-0.597267	-1.81417	-1.56846	8.15262	0.243916	1.13422	1.39621
4.85	-1.25711	-0.40998	-1.4023	1.71716	-3.16145	-0.646892	-1.79999	-1.55881	9.14258	0.234627	1.09437	1.3763
4.86667	-1.27129	-0.47378	-1.38812	1.52574	-3.17562	-0.696517	-1.78582	-1.63916	9.30255	0.215339	1.04451	1.25638
4.88333	-1.14369	-0.523405	-1.37395	1.38159	-3.1898	-0.721317	-1.78582	-1.65951	9.04252	0.226051	1.00466	1.11647
4.9	-1.01609	-0.57303	-1.35977	1.23744	-3.20397	-0.746117	-1.78582	-1.67986	8.73249	0.246762	0.974812	1.00656
4.91667	-0.888488	-0.622655	-1.3456	1.09329	-3.21815	-0.770917	-1.78582	-1.7402	8.46245	0.217474	0.944961	0.896642
4.93333	-0.760888	-0.67228	-1.33142	0.94914	-3.23232	-0.795717	-1.78582	-1.75055	8.17242	0.198185	0.92511	0.806728
4.95	-0.714813	-0.66993	-1.31722	0.84164	-3.18625	-0.809892	-1.78937	-1.5909	7.97239	0.168897	1.18526	0.696815
4.96667	-0.668738	-0.66758	-1.30302	0.73414	-3.14017	-0.824067	-1.79292	-1.59125	8.00235	0.139609	1.08541	0.586901
4.98333	-0.622663	-0.66523	-1.28882	0.62664	-3.0941	-0.838242	-1.79647	-1.6716	7.89232	0.14032	1.79556	0.506987
5	-0.576588	-0.66288	-1.27462	0.51914	-3.04802	-0.852417	-1.80002	-1.68194	8.07229	0.131032	1.62571	0.467074
5.01667	-0.562388	-0.711305	-1.2569	0.48369	-2.9842	-0.866592	-1.81064	-1.67229	8.03225	0.121744	1.52585	0.36716
5.03333	-0.548188	-0.75973	-1.23917	0.44824	-2.92037	-0.880767	-1.82127	-1.73264	7.56222	0.0824553	1.476	0.307246
5.05	-0.533988	-0.808155	-1.22145	0.41279	-2.85655	-0.894942	-1.83189	-1.70299	7.24219	0.0831669	1.42615	0.247332
5.06667	-0.519788	-0.85658	-1.20372	0.37734	-2.79272	-0.909117	-1.84252	-1.64334	7.40215	0.0738785	1.4163	0.187419
5.08333	-0.509163	-0.874305	-1.18955	0.33124	-2.74665	-0.912667	-1.84252	-1.71368	6.91212	0.0845902	1.41645	0.167505
5.1	-0.498538	-0.89203	-1.17537	0.28514	-2.70057	-0.916217	-1.84252	-1.76403	6.75209	0.0553018	1.3466	-0.0124087
5.11667	-0.487913	-0.909755	-1.1612	0.23904	-2.6545	-0.919767	-1.84252	-1.75438	6.59205	0.0660134	1.26675	-0.0723224
5.13333	-0.477288	-0.92748	-1.14702	0.19294	-2.60842	-0.923317	-1.84252	-1.81473	6.55202	0.0367251	1.2369	-0.142236
5.15	-0.472563	-0.93813	-1.13995	0.150415	-2.547	-0.937492	-1.84252	-1.86508	6.36199	0.0474367	1.16704	-0.23215
5.16667	-0.467838	-0.94878	-1.13287	0.10789	-2.48557	-0.951667	-1.84252	-1.89542	6.48195	0.0981483	1.15719	-0.272063
5.18333	-0.463113	-0.95943	-1.1258	0.0653646	-2.42415	-0.965842	-1.84252	-1.92577	6.12192	0.16886	1.11734	-0.361977
5.2	-0.458388	-0.97008	-1.11872	0.0228396	-2.36272	-0.980017	-1.84252	-1.95612	5.97189	0.129572	1.05749	-0.451891
5.21667	-0.441838	-0.987805	-1.13407	-0.0196854	-2.29655	-0.994192	-1.84252	-1.91647	5.86185	0.0902832	1.02764	-0.541805
5.23333	-0.425288	-1.00553	-1.14942	-0.0622104	-2.23037	-1.00837	-1.84252	-1.82682	5.73182	0.120995	0.987789	-0.601718
5.25	-0.408738	-1.02326	-1.16477	-0.104735	-2.1642	-1.02254	-1.84252	-1.89716	5.61179	0.181707	0.977938	-0.671632
5.26667	-0.392188	-1.04098	-1.18012	-0.14726	-2.09802	-1.03672	-1.84252	-1.90751	5.51175	0.392418	0.948087	-0.741546
5.28333	-0.448913	-1.04098	-1.19667	-0.203985	-2.0413	-1.04027	-1.83189	-1.88786	5.40172	0.52313	0.928236	-0.801459
5.3	-0.505638	-1.04098	-1.21322	-0.26071	-1.98457	-1.04382	-1.82127	-1.95821	5.28169	0.513841	0.908385	-0.881373
5.31667	-0.562363	-1.04098	-1.22977	-0.317435	-1.92785	-1.04737	-1.81064	-2.01856	5.18165	0.474553	0.858534	-0.941287
5.33333	-0.619088	-1.04098	-1.24632	-0.37416	-1.87112	-1.05092	-1.80002	-2.0289	5.10162	0.425265	0.838683	-0.971201
5.35	-0.704163	-1.02681	-1.2534	-0.388335	-1.82387	-1.06509	-1.78584	-2.05925	5.01159	0.375976	0.818832	-1.06111
5.36667	-0.789238	-1.01263	-1.26047	-0.40251	-1.77662	-1.07927	-1.77167	-2.0896	4.92155	0.396688	0.78898	-1.10103
5.38333	-0.874313	-0.998455	-1.26755	-0.416685	-1.72937	-1.09344	-1.75749	-1.99995	4.83152	0.3674	0.769129	-0.830942
5.4	-0.959388	-0.98428	-1.27462	-0.43086	-1.68212	-1.10762	-1.74332	-1.7103	4.74149	0.438111	0.729278	-0.230855
5.41667	-0.990113	-0.98428	-1.2841	-0.484035	-1.69395	-1.12179	-1.72914	-0.990643	4.63146	0.448823	0.689427	-0.390769
5.43333	-1.02084	-0.98428	-1.29357	-0.53721	-1.70577	-1.13597	-1.71497	-0.880991	4.56142	0.499534	0.689576	-0.0106828
5.45	-1.05156	-0.98428	-1.30305	-0.590385	-1.7176	-1.15014	-1.70079	-0.911339	4.47139	0.580246	0.659725	0.499404
5.46667	-1.08229	-0.98428	-1.31252	-0.64356	-1.72942	-1.16432	-1.68662	-0.801687	4.39136	0.560958	0.629874	0.44949
5.48333	-1.09764	-0.98428	-1.32787	-0.67546	-1.69397	-1.17969	-1.68307	-0.882035	4.31132	0.531669	0.590023	0.439576
5.5	-1.11299	-0.98428	-1.34322	-0.70736	-1.65852	-1.19507	-1.67952	-0.962383	4.22129	0.512381	0.570171	0.389662
5.51667	-1.12834	-0.98428	-1.35857	-0.73926	-1.62307	-1.21044	-1.67597	-0.982731	4.13126	0.483093	0.54032	0.209749
5.53333	-1.14369	-0.98428	-1.37392	-0.77116	-1.58762	-1.22582	-1.67242	-1.03308	4.12122	0.463804	0.530469	0.119835
5.55	-1.13659	-0.98073	-1.39872	-0.77471	-1.5309	-1.23527	-1.67242	-1.07343	3.97119	0.494516	0.480618	0.0499213
5.56667	-1.12949	-0.97718	-1.42352	-0.77826	-1.47417	-1.24472	-1.67242	-0.0637753	3.91116	0.725228	0.430767	-0.0299924
5.58333	-1.12239	-0.97363	-1.44832	-0.78181	-1.41745	-1.25417	-1.67242	0.835877	3.81112	0.865939	0.400916	-0.119906
5.6	-1.11529	-0.97008	-1.47312	-0.78536	-1.36072	-1.26362	-1.67242	1.49553	3.76109	0.836651	0.391065	-0.22982
5.61667	-1.14011	-0.954705	-1.48022	-0.777085	-1.28982	-1.26362	-1.67242	1.65518	3.67106	0.837362	0.361214	-0.289733
5.63333	-1.16494	-0.93933	-1.48732	-0.76881	-1.21892	-1.26362	-1.67242	2.10483	3.58102	0.808074	0.331363	-0.379647
5.65	-1.18976	-0.923955	-1.49442	-0.760535	-1.14802	-1.26362	-1.67242	2.14448	3.51099	0.798786	0.321511	-0.459561
5.66667	-1.21459	-0.90858	-1.50152	-0.75226	-1.07712	-1.26362	-1.67242	2.00414	3.42096	0.779497	0.30166	-0.499475
5.68333	-1.21459	-0.892055	-1.50152	-0.686085	-1.04877	-1.26362	-1.65824	1.88379	3.35092	0.720209	0.281809	-0.569388
5.7	-1.21459	-0.87553	-1.50152	-0.61991	-1.02042	-1.26362	-1.64407	1.73344	3.26089	0.660921	0.231958	-0.639302
5.71667	-1.21459	-0.859005	-1.50152	-0.553735	-0.992075	-1.26362	-1.62989	1.60309	3.20086	0.601632	0.212107	-0.699216
5.73333	-1.21459	-0.84248	-1.50152	-0.48756	-0.963725	-1.26362	-1.61572	1.59274	3.14082	0.572344	0.212256	-0.719129
5.75	-1.18624	-0.84248	-1.50152	-0.445035	-0.94955	-1.24472	-1.56254	1.4824	3.07079	0.533055	0.342405	-0.789043
5.76667	-1.15789	-0.84248	-1.50152	-0.40251	-0.935375	-1.22582	-1.50937	1.43205	2.99076	0.593767	0.232554	-0.888957
5.78333	-1.12954	-0.84248	-1.50152	-0.359985	-0.9212	-1.20692	-1.45619	1.3517	2.91072	0.604479	0.222702	-0.928871
5.8	-1.10119	-0.84248	-1.50152	-0.31746	-0.907025	-1.18802	-1.40302	1.29135	2.87069	0.55519	0.202851	-1.01878
5.81667	-1.08699	-0.856655	-1.52987	-0.28201	-0.89285	-1.05094	-1.36049	1.211	2.80066	0.535902	0.163	-1.0687
5.83333	-1.07279	-0.87083	-1.55822	-0.24656	-0.878675	-0.913867	-1.31797	1.17066	2.74062	0.486614	0.153149	-1.12861
5.85	-1.05859	-0.885005	-1.58657	-0.21111	-0.8645	-0.776792	-1.27544	1.14031	2.69059	0.467325	0.123298	-0.958525
5.86667	-1.04439	-0.89918	-1.61492	-0.17566	-0.850325	-0.639717	-1.23292	1.04996	2.61056	0.418037	0.0934469	-1.05844
5.88333	-1.01249	-0.91573	-1.6291	-0.126035	-0.83615	-0.522742	-1.19392	0.969613	2.54052	0.508749	0.0935958	-1.12835
5.9	-0.980588	-0.93228	-1.64327	-0.0764104	-0.821975	-0.405767	-1.15492	0.939265	2.48049	0.48946	0.0937446	-1.14827
5.91667	-0.948688	-0.94883	-1.65745	-0.0267854	-0.8078	-0.288792	-1.11592	0.898917	2.44046	0.470172	0.00389352	-1.19818
5.93333	-0.916788	-0.96538	-1.67162	0.0228396	-0.793625	-0.171817	-1.07692	0.838569	2.37043	0.430883	-0.0159576	-1.25809
5.95	-0.906163	-0.970105	-1.68227	0.0476646	-0.850325	-0.0832167	-1.04619	0.808221	2.27039	0.391595	-0.0258087	-1.29801
5.96667	-0.895538	-0.97483	-1.69292	0.0724896	-0.907025	0.00538332	-1.01547	0.717873	2.26036	0.372307	-0.0656598	-1.35792
5.98333	-0.884913	-0.979555	-1.70357	0.0973146	-0.963725	0.0939833	-0.984742	0.697525	2.23033	0.363018	-0.0655109	-1.39783
6	-0.874288	-0.98428	-1.71422	0.12214	-1.02042	0.182583	-0.954017	0.617177	2.16029	0.43373	-0.0653621	-1.42775
6.01667	-0.863663	-0.994905	-1.70357	0.14694	-1.07715	0.260558	-0.920942	0.636829	2.09026	0.554442	-0.0952132	-1.43766
6.03333	-0.853038	-1.00553	-1.69292	0.17174	-1.13387	0.338533	-0.887867	0.566481	2.05023	0.625153	-0.115064	-1.45758
6.05	-0.842413	-1.01616	-1.68227	0.19654	-1.1906	0.416508	-0.854792	0.466133	1.97019	0.605865	-0.154915	-1.51749
6.06667	-0.831788	-1.02678	-1.67162	0.22134	-1.24732	0.494483	-0.821717	0.445785	1.92016	0.616576	-0.194767	-1.4974
6.08333	-0.795163	-1.04096	-1.67162	0.200065	-1.30402	0.622108	-0.786267	0.405437	1.87013	0.587288	-0.194618	-1.51732
6.1	-0.758538	-1.05513	-1.67162	0.17879	-1.36072	0.749733	-0.750817	0.335089	1.79009	0.558	-0.174469	-1.53723
6.11667	-0.721913	-1.06931	-1.67162	0.157515	-1.41742	0.877358	-0.715367	0.314741	1.74006	0.528711	-0.18432	-1.61714
6.13333	-0.685288	-1.08348	-1.67162	0.13624	-1.47412	1.00498	-0.679917	0.264393	1.69003	0.509423	-0.194171	-1.65706
6.15	-0.682913	-1.10121	-1.67162	0.122065	-1.52375	1.10423	-0.630292	0.194045	1.62999	0.460135	-0.234022	-1.68697
6.16667	-0.680538	-1.11893	-1.67162	0.10789	-1.57337	1.20348	-0.580667	0.173697	1.58996	0.500846	-0.243873	-1.67689
6.18333	-0.678163	-1.13666	-1.67162	0.0937146	-1.623	1.30273	-0.531042	0.113349	1.52993	0.691558	-0.263724	-1.6768
6.2	-0.675788	-1.15438	-1.67162	0.0795396	-1.67262	1.40198	-0.481417	0.0730012	1.46989	0.90227	-0.263575	-1.74671
6.21667	-0.689963	-1.15438	-1.66455	0.0370146	-1.71517	1.45868	-0.434167	0.0526533	1.39986	0.982981	-0.293427	-1.76663
6.23333	-0.704138	-1.15438	-1.65747	-0.00551044	-1.75772	1.51538	-0.386917	0.0823053	1.33983	1.08369	-0.333278	-1.80654
6.25	-0.718313	-1.15438	-1.6504	-0.0480354	-1.80027	1.57208	-0.339667	-0.0180427	1.29979	1.1044	-0.343129	-1.78645
6.26667	-0.732488	-1.15438	-1.64332	-0.0905604	-1.84282	1.62878	-0.292417	-0.0483907	1.25976	1.18512	-0.35298	-1.76637
6.28333	-0.746663	-1.15438	-1.62915	-0.13311	-1.89245	1.52246	-0.251042	-0.0687387	1.20973	1.24583	-0.372831	-1.79628
6.3	-0.760838	-1.15438	-1.61497	-0.17566	-1.94207	1.41613	-0.209667	-0.109087	1.11969	1.25654	-0.372682	-1.7762
6.31667	-0.775013	-1.15438	-1.6008	-0.21821	-1.9917	1.30981	-0.168292	-0.119435	1.05966	1.26725	-0.372533	-1.75611
6.33333	-0.789188	-1.15438	-1.58662	-0.26076	-2.04132	1.20348	-0.126917	-0.179783	1.01963	1.39796	-0.422384	-1.73602
6.35	-0.815188	-1.15438	-1.56535	-0.31391	-2.08857	1.17511	-0.105667	-0.270131	0.959594	1.59867	-0.412236	-1.70594
6.36667	-0.841188	-1.15438	-1.54407	-0.36706	-2.13582	1.14673	-0.0844172	-0.290479	0.909561	2.29939	-0.442087	-1.44585
6.38333	-0.867188	-1.15438	-1.5228	-0.42021	-2.18307	1.11836	-0.0631672	-0.310827	0.849528	2.6201	-0.471938	-1.35576
6.4	-0.893188	-1.15438	-1.50152	-0.47336	-2.23032	1.08998	-0.0419172	-0.351175	0.779495	2.96081	-0.481789	-1.34568
6.41667	-0.902638	-1.15438	-1.4779	-0.51591	-2.26105	1.06401	0.00418281	-0.391523	0.739461	3.17152	-0.52164	-1.40559
6.43333	-0.912088	-1.15438	-1.45427	-0.55846	-2.29177	1.03803	0.0502828	-0.411871	0.689428	3.20223	-0.521491	-1.4455
6.45	-0.921538	-1.15438	-1.43065	-0.60101	-2.3225	1.01206	0.0963828	-0.452219	0.659395	3.14294	-0.551342	-1.41542
6.46667	-0.930988	-1.15438	-1.40702	-0.64356	-2.35322	0.986083	0.142483	-0.482567	0.609362	3.09366	-0.541193	-1.45533
6.48333	-0.952263	-1.15438	-1.3704	-0.686085	-2.38157	0.934083	0.213358	-0.532915	0.559328	2.98437	-0.581044	-1.47525
6.5	-0.973538	-1.15438	-1.33377	-0.72861	-2.40992	0.882083	0.284233	-0.503262	0.519295	2.89508	-0.610896	-1.47516
6.51667	-0.994813	-1.15438	-1.29715	-0.771135	-2.43827	0.830083	0.355108	-0.56361	0.469262	2.82579	-0.640747	-1.49507
6.53333	-1.01609	-1.15438	-1.26052	-0.81366	-2.46662	0.778083	0.425983	-0.593958	0.389229	2.7265	-0.660598	-1.51499
6.55	-1.02316	-1.13666	-1.21797	-0.85976	-2.4879	0.707183	0.454358	-0.644306	0.339196	2.66721	-0.680449	-1.5649
6.56667	-1.03024	-1.11893	-1.17542	-0.90586	-2.50917	0.636283	0.482733	-0.664654	0.289162	2.60793	-0.6803	-1.60481
6.58333	-1.03731	-1.10121	-1.13287	-0.95196	-2.53045	0.565383	0.511108	-0.455002	0.239129	2.52864	-0.710151	-1.59473
6.6	-1.04439	-1.08348	-1.09032	-0.99806	-2.55172	0.494483	0.539483	-0.55535	0.209096	2.45935	-0.720002	-1.53464
6.61667	-1.04439	-1.02086	-1.03715	-1.03349	-2.53755	0.444858	0.511108	-0.685698	0.169063	2.43006	-0.719853	-1.52456
6.63333	-1.04439	-0.95823	-0.983972	-1.06891	-2.52337	0.395233	0.482733	-0.726046	0.119029	2.41077	-0.749705	-1.48447
6.65	-1.04439	-0.895605	-0.930797	-1.10434	-2.5092	0.345608	0.454358	-0.746394	0.0689962	2.33148	-0.759556	-1.51438
6.66667	-1.04439	-0.83298	-0.877622	-1.13976	-2.49502	0.295983	0.425983	-0.606742	0.048963	2.2522	-0.729407	-1.5143
6.68333	-1.01604	-0.80698	-0.835097	-1.14686	-2.46667	0.255833	0.401183	-0.67709	0.0289298	2.19291	-0.759258	-1.53421
6.7	-0.987688	-0.78098	-0.792572	-1.15396	-2.43832	0.215683	0.376383	-0.707438	-0.0211035	2.15362	-0.779109	-1.55412
6.71667	-0.959338	-0.75498	-0.750047	-1.16106	-2.40997	0.175533	0.351583	-0.727786	-0.0411367	2.07433	-0.80896	-1.52404
6.73333	-0.930988	-0.72898	-0.707522	-1.16816	-2.38162	0.135383	0.326783	-0.768134	-0.0711699	2.02504	-0.798811	-1.52395
6.75	-0.930988	-0.714805	-0.664997	-1.16816	-2.35325	0.104658	0.294883	-0.788482	-0.111203	1.98575	-0.798662	-1.51387
6.76667	-0.930988	-0.70063	-0.622472	-1.16816	-2.32487	0.0739333	0.262983	-0.82883	-0.121236	1.91647	-0.818514	-1.45378
6.78333	-0.930988	-0.686455	-0.579947	-1.16816	-2.2965	0.0432083	0.231083	-0.759178	-0.14127	1.82718	-0.818365	-1.43369
6.8	-0.930988	-0.67228	-0.537422	-1.16816	-2.26812	0.0124833	0.199183	-0.869526	-0.181303	1.75789	-0.858216	-1.41361
6.81667	-0.888463	-0.655755	-0.537422	-1.16816	-2.2504	-0.00524168	0.188533	-0.929874	-0.211336	1.7286	-0.888067	-1.43352
6.83333	-0.845938	-0.63923	-0.537422	-1.16816	-2.23267	-0.0229667	0.177883	-0.990222	-0.251369	1.68931	-0.907918	-1.44343
6.85	-0.803413	-0.622705	-0.537422	-1.16816	-2.21495	-0.0406917	0.167233	-1.02057	-0.321403	1.60002	-0.927769	-1.42335
6.86667	-0.760888	-0.60618	-0.537422	-1.16816	-2.19722	-0.0584167	0.156583	-1.02092	-0.361436	1.54073	-0.93762	-0.923261
6.88333	-0.757338	-0.590805	-0.544497	-1.16816	-2.1866	-0.0619667	0.101058	-1.03127	-0.381469	1.52145	-0.937471	-0.603175
6.9	-0.753788	-0.57543	-0.551572	-1.16816	-2.17597	-0.0655167	0.0455328	-1.05161	-0.411502	1.45216	-0.967322	-0.503089
6.91667	-0.750238	-0.560055	-0.558647	-1.16816	-2.16535	-0.0690667	-0.00999219	-1.02196	-0.451535	1.41287	-0.977174	-0.563002
6.93333	-0.746688	-0.54468	-0.565722	-1.16816	-2.15472	-0.0726167	-0.0655172	-1.10231	-0.481569	1.32358	-0.977025	-0.652916
6.95	-0.739588	-0.530505	-0.594072	-1.16816	-2.15472	-0.0726167	-0.141142	-1.18266	-0.521602	1.27429	-0.976876	-0.73283
6.96667	-0.732488	-0.51633	-0.622422	-1.16816	-2.15472	-0.0726167	-0.216767	-1.20301	-0.521635	1.205	-0.996727	-0.842744
6.98333	-0.725388	-0.502155	-0.650772	-1.16816	-2.15472	-0.0726167	-0.292392	-1.24335	-0.561668	1.13572	-1.02658	-0.882657
7	-0.718288	-0.48798	-0.679122	-1.16816	-2.15472	-0.0726167	-0.368017	-1.2237	-0.611702	1.14643	-1.03643	-0.962571
7.01667	-0.728938	-0.52698	-0.707497	-1.16816	-2.15945	-0.0726167	-0.417642	-0.88405	-0.541735	1.09714	-1.02628	-1.00248
7.03333	-0.739588	-0.56598	-0.735872	-1.16816	-2.16417	-0.0726167	-0.467267	-0.854398	-0.561768	1.08785	-1.04613	-1.0224
7.05	-0.750238	-0.60498	-0.764247	-1.16816	-2.1689	-0.0726167	-0.516892	-0.964746	-0.561801	1.06856	-1.05598	-1.06231
7.06667	-0.760888	-0.64398	-0.792622	-1.16816	-2.17362	-0.0726167	-0.566517	-1.04509	-0.611834	1.02927	-1.05583	-1.08223
7.08333	-0.760888	-0.67233	-0.823347	-1.16816	-2.19725	-0.0726167	-0.601967	-1.06544	-0.691868	1.00999	-1.03568	-1.14214
7.1	-0.760888	-0.70068	-0.854072	-1.16816	-2.22087	-0.0726167	-0.637417	-1.06579	-0.741901	1.0207	-1.05554	-1.07205
7.11667	-0.760888	-0.72903	-0.884797	-1.16816	-2.2445	-0.0726167	-0.672867	-1.12614	-0.811934	1.00141	-1.05539	-0.701967
7.13333	-0.760888	-0.75738	-0.915522	-1.16816	-2.26812	-0.0726167	-0.708317	-1.07649	-0.851967	0.952121	-1.02524	-0.661881
7.15	-0.760888	-0.75738	-0.948597	-1.15399	-2.2894	-0.0726167	-0.741392	-1.04683	-0.902001	0.912833	-1.07509	-0.631794
7.16667	-0.760888	-0.75738	-0.981672	-1.13981	-2.31067	-0.0726167	-0.774467	-1.14718	-0.922034	0.873544	-1.05494	-0.711708
7.18333	-0.760888	-0.75738	-1.01475	-1.12564	-2.33195	-0.0726167	-0.807542	-1.16753	-0.972067	0.844256	-1.05479	-0.751622
7.2	-0.760888	-0.75738	-1.04782	-1.11146	-2.35322	-0.0726167	-0.840617	-1.19788	-1.0021	0.784967	-1.06464	-0.831535
7.21667	-0.767963	-0.771555	-1.062	-1.05474	-2.3745	0.0124583	-0.881967	-1.18823	-1.04213	0.745679	-1.07449	-0.911449
7.23333	-0.775038	-0.78573	-1.07617	-0.99801	-2.39577	0.0975333	-0.923317	-1.23857	-1.06217	0.716391	-1.07434	-0.951363
7.25	-0.782113	-0.799905	-1.09035	-0.941285	-2.41705	0.182608	-0.964667	-1.27892	-1.1022	0.687102	-1.0642	-1.04128
7.26667	-0.789188	-0.81408	-1.10452	-0.88456	-2.43832	0.267683	-1.00602	-1.30927	-1.13223	0.657814	-1.07405	-1.13119
7.28333	-0.777388	-0.81408	-1.10452	-0.803035	-2.4714	0.317308	-1.02729	-1.12962	-1.17227	0.628526	-1.0739	-1.1911
7.3	-0.765588	-0.81408	-1.10452	-0.72151	-2.50447	0.366933	-1.04857	-1.12997	-1.2023	0.619237	-1.07375	-1.24102
7.31667	-0.753788	-0.81408	-1.10452	-0.639985	-2.53755	0.416558	-1.06984	-1.20031	-1.24233	0.589949	-1.0736	-1.28093
7.33333	-0.741988	-0.81408	-1.10452	-0.55846	-2.57062	0.466183	-1.09112	-1.26066	-1.31237	0.560661	-1.04345	-1.34085
7.35	-0.732538	-0.81408	-1.10452	-0.46276	-2.53755	0.490983	-1.11592	-1.29101	-1.3524	0.531372	-1.0633	-1.39076
7.36667	-0.723088	-0.81408	-1.10452	-0.36706	-2.50447	0.515783	-1.14072	-1.28136	-1.38243	0.532084	-1.05315	-1.44067
7.38333	-0.713638	-0.81408	-1.10452	-0.27136	-2.4714	0.540583	-1.16552	-1.30171	-1.42247	0.492795	-1.063	-1.49059
7.4	-0.704188	-0.81408	-1.10452	-0.17566	-2.43832	0.565383	-1.19032	-1.33205	-1.4625	0.483507	-1.09286	-1.5205
7.41667	-0.693538	-0.81408	-1.0939	-0.0976854	-2.37097	0.576033	-1.19742	-1.2224	-1.47253	0.464219	-1.09271	-1.53041
7.43333	-0.682888	-0.81408	-1.08327	-0.0197104	-2.30362	0.586683	-1.20452	-1.29275	-1.52257	0.43493	-1.10256	-1.50033
7.45	-0.672238	-0.81408	-1.07265	0.0582646	-2.23627	0.597333	-1.21162	-1.3431	-1.5626	0.395642	-1.12241	-1.60024
7.46667	-0.661588	-0.81408	-1.06202	0.13624	-2.16892	0.607983	-1.21872	-1.40345	-1.59263	0.366354	-1.13226	-1.69015
7.48333	-0.647413	-0.807005	-1.04782	0.192965	-2.09802	0.600883	-1.16199	-1.39379	-1.63267	0.347065	-1.13211	-1.73007
7.5	-0.633238	-0.79993	-1.03362	0.24969	-2.02712	0.593783	-1.10527	-1.39414	-1.6827	0.337777	-1.16196	-1.75998
7.51667	-0.619063	-0.792855	-1.01942	0.306415	-1.95622	0.586683	-1.04854	-1.40449	-1.69273	0.328488	-1.18181	-1.7899
7.53333	-0.604888	-0.78578	-1.00522	0.36314	-1.88532	0.579583	-0.991817	-1.38484	-1.73276	0.2892	-1.16166	-1.14981
7.55	-0.601338	-0.755055	-0.980422	0.39859	-1.79672	0.565408	-0.935117	-1.43519	-1.7528	0.279912	-1.12152	-0.699723
7.56667	-0.597788	-0.72433	-0.955622	0.43404	-1.70812	0.551233	-0.878417	-1.47553	-1.74283	0.250623	-1.02137	-0.639637
7.58333	-0.594238	-0.693605	-0.930822	0.46949	-1.61952	0.537058	-0.821717	-1.48588	-1.75286	0.231335	-0.911218	-0.639551
7.6	-0.590688	-0.66288	-0.906022	0.50494	-1.53092	0.522883	-0.765017	-1.46623	-1.7829	0.222047	-0.761069	-0.759464
7.61667	-0.590688	-0.622705	-0.884747	0.49784	-1.4742	0.459083	-0.697667	-1.11658	-1.74293	0.222758	-0.660921	-0.799378
7.63333	-0.590688	-0.58253	-0.863472	0.49074	-1.41747	0.395283	-0.630317	-1.22693	-1.78296	0.21347	-0.270772	-0.839292
7.65	-0.590688	-0.542355	-0.842197	0.48364	-1.36075	0.331483	-0.562967	-1.29727	-1.793	0.194182	-0.270623	-0.909205
7.66667	-0.590688	-0.50218	-0.820922	0.47654	-1.30402	0.267683	-0.495617	-0.997622	-1.81303	0.204893	-0.260474	-0.949119
7.68333	-0.576513	-0.46673	-0.820922	0.44819	-1.2473	0.196783	-0.463717	-0.957969	-1.86306	0.185605	-0.290325	-1.01903
7.7	-0.562338	-0.43128	-0.820922	0.41984	-1.19057	0.125883	-0.431817	-0.708317	-1.8531	0.186316	-0.230176	-1.04895
7.71667	-0.548163	-0.39583	-0.820922	0.39149	-1.13385	0.0549833	-0.399917	-0.848665	-1.90313	0.177028	-0.270027	-1.06886
7.73333	-0.533988	-0.36038	-0.820922	0.36314	-1.07712	-0.0159167	-0.368017	-0.879013	-1.90316	0.14774	-0.329878	-1.06877
7.75	-0.548163	-0.32493	-0.820922	0.30169	-1.0417	-0.0513667	-0.368017	-0.939361	-1.9232	0.118451	-0.339729	-0.978688
7.76667	-0.562338	-0.28948	-0.820922	0.24024	-1.00627	-0.0868167	-0.368017	-0.979709	-1.95323	0.079163	-0.359581	-0.558601
7.78333	-0.576513	-0.25403	-0.820922	0.17879	-0.97085	-0.122267	-0.368017	-1.02006	-1.93326	0.0498746	-0.369432	-0.548515
7.8	-0.590688	-0.21858	-0.820922	0.11734	-0.935425	-0.157717	-0.368017	-1.07041	-1.9633	0.0305862	-0.369283	-0.588429
7.81667	-0.594238	-0.150055	-0.810297	0.0405396	-0.967325	-0.186067	-0.377467	-1.09075	-1.97333	0.00129786	-0.389134	-0.598342
7.83333	-0.597788	-0.08153	-0.799672	-0.0362604	-0.999225	-0.214417	-0.386917	-1.1511	-1.97336	-0.0179905	-0.398985	-0.678256
7.85	-0.601338	-0.013005	-0.789047	-0.11306	-1.03112	-0.242767	-0.396367	-1.15145	-1.9434	-0.0472789	-0.448836	-0.73817
7.86667	-0.604888	0.05552	-0.778422	-0.18986	-1.06302	-0.271117	-0.405817	-1.2018	-1.99343	-0.0565672	-0.438687	-0.818084
7.88333	-0.619063	0.13232	-0.792597	-0.239485	-1.10555	-0.292392	-0.467242	-1.24215	-2.00346	-0.0458556	-0.458538	-0.887997
7.9	-0.633238	0.20912	-0.806772	-0.28911	-1.14807	-0.313667	-0.528667	-1.25249	-1.9035	-0.095144	-0.47839	-0.947911
7.91667	-0.647413	0.28592	-0.820947	-0.338735	-1.1906	-0.334942	-0.590092	-1.28284	-1.58353	-0.124432	-0.488241	-0.997825
7.93333	-0.661588	0.36272	-0.835122	-0.38836	-1.23312	-0.356217	-0.651517	-1.34319	-1.42356	-0.123721	-0.518092	-1.05774
7.95	-0.672238	0.40172	-0.849297	-0.40961	-1.2792	-0.356217	-0.736592	-1.39354	-1.4736	-0.163009	-0.517943	-1.10765
7.96667	-0.682888	0.44072	-0.863472	-0.43086	-1.32527	-0.356217	-0.821667	-1.43389	-1.49363	-0.162297	-0.557794	-1.17757
7.98333	-0.693538	0.47972	-0.877647	-0.45211	-1.37135	-0.356217	-0.906742	-1.46423	-1.54366	-0.171586	-0.547645	-1.19748
8	-0.704188	0.51872	-0.891822	-0.47336	-1.41742	-0.356217	-0.991817	-1.51458	-1.5837	-0.180874	-0.577496	-1.22739
8.01667	-0.699463	0.568345	-0.878822	-0.47691	-1.45997	-0.356217	-1.06982	-1.46493	-1.58373	-0.200163	-0.597347	-1.29731
8.03333	-0.694738	0.61797	-0.865822	-0.48046	-1.50252	-0.356217	-1.14782	-1.41528	-1.61376	-0.209451	-0.607198	-1.32722
8.05	-0.690013	0.667595	-0.852822	-0.48401	-1.54507	-0.356217	-1.22582	-1.49563	-1.64379	-0.218739	-0.61705	-1.34713
8.06667	-0.685288	0.71722	-0.839822	-0.48756	-1.58762	-0.356217	-1.30382	-1.52597	-1.64383	-0.228028	-0.596901	-1.38705
8.08333	-0.661638	0.759745	-0.742947	-0.48756	-1.60887	-0.356217	-1.36762	-1.50632	-1.66386	-0.247316	-0.616752	-1.41696
8.1	-0.637988	0.80227	-0.646072	-0.48756	-1.63012	-0.356217	-1.43142	-1.56667	-1.55389	-0.246604	-0.616603	-1.47688
8.11667	-0.614338	0.844795	-0.549197	-0.48756	-1.65137	-0.356217	-1.49522	-1.58702	-1.61393	-0.235893	-0.646454	-1.50679
8.13333	-0.590688	0.88732	-0.452322	-0.48756	-1.67262	-0.356217	-1.55902	-1.59737	-1.65396	-0.245181	-0.656305	-1.5167
8.15	-0.569438	0.91567	-0.374347	-0.48756	-1.68682	-0.377467	-1.58382	-1.61771	-1.71399	-0.244469	-0.686156	-1.56662
8.16667	-0.548188	0.94402	-0.296372	-0.48756	-1.70102	-0.398717	-1.60862	-1.64806	-1.36403	-0.263758	-0.676007	-1.59653
8.18333	-0.526938	0.97237	-0.218397	-0.48756	-1.71522	-0.419967	-1.63342	-1.63841	-0.644061	-0.243046	-0.685859	-1.60644
8.2	-0.505688	1.00072	-0.140422	-0.48756	-1.72942	-0.441217	-1.65822	-0.768757	-0.574094	-0.252335	-0.68571	-1.61636
8.21667	-0.491488	1.00072	-0.0978718	-0.48756	-1.76485	-0.466042	-1.65114	-0.609105	-0.744127	-0.271623	-0.695561	-1.61627
8.23333	-0.477288	1.00072	-0.0553218	-0.48756	-1.80027	-0.490867	-1.64407	-0.629453	-0.84416	-0.270911	-0.705412	-1.62619
8.25	-0.463088	1.00072	-0.0127718	-0.48756	-1.8357	-0.515692	-1.63699	-0.639801	-0.894194	-0.3102	-0.715263	-1.6561
8.26667	-0.448888	1.00072	0.0297782	-0.48756	-1.87112	-0.540517	-1.62992	-0.630149	-0.934227	-0.339488	-0.745114	-1.66601
8.28333	-0.422913	0.965295	0.0628532	-0.473385	-1.91722	-0.558242	-1.60509	-0.620497	-0.99426	-0.338776	-0.744965	-1.66593
8.3	-0.396938	0.92987	0.0959282	-0.45921	-1.96332	-0.575967	-1.58027	-0.610845	-1.04429	-0.358065	-0.744816	-1.67584
8.31667	-0.370963	0.894445	0.129003	-0.445035	-2.00942	-0.593692	-1.55544	-0.611193	-1.09433	-0.367353	-0.764668	-1.66575
8.33333	-0.344988	0.85902	0.162078	-0.43086	-2.05552	-0.611417	-1.53062	-0.601541	-1.15436	-0.366642	-0.764519	-1.66567
8.35	-0.324888	0.830645	0.171528	-0.43441	-2.09805	-0.642142	-1.48099	-0.101889	-1.20439	-0.28593	-0.79437	-1.65558
8.36667	-0.304788	0.80227	0.180978	-0.43796	-2.14057	-0.672867	-1.43137	0.0177631	-1.23443	-0.215218	-0.804221	-1.65549
8.38333	-0.284688	0.773895	0.190428	-0.44151	-2.1831	-0.703592	-1.38174	-0.0825849	-1.29446	-0.244507	-0.804072	-1.63541
8.4	-0.264588	0.74552	0.199878	-0.44506	-2.22562	-0.734317	-1.33212	-0.142933	-1.32449	-0.233795	-0.813923	-1.64532
8.41667	-0.261038	0.71007	0.199878	-0.46041	-2.2788	-0.767392	-1.27542	-0.153281	-1.35453	-0.193083	-0.783774	-1.63524
8.43333	-0.257488	0.67462	0.199878	-0.47576	-2.33197	-0.800467	-1.21872	-0.153629	-1.38456	-0.192372	-0.813625	-1.60515
8.45	-0.253938	0.63917	0.199878	-0.49111	-2.38515	-0.833542	-1.16202	-0.203977	-1.42459	-0.16166	-0.823476	-1.61506
8.46667	-0.250388	0.60372	0.199878	-0.50646	-2.43832	-0.866617	-1.10532	-0.234325	-1.46463	-0.140948	-0.833328	-1.64498
8.48333	-0.236213	0.551745	0.136078	-0.52301	-2.4525	-0.894967	-1.03442	-0.234673	-1.50466	-0.140237	-0.833179	-1.66489
8.5	-0.222038	0.49977	0.0722782	-0.53956	-2.46667	-0.923317	-0.963517	-0.255021	-1.53469	-0.129525	-0.88303	-1.6548
8.51667	-0.207863	0.447795	0.00847822	-0.55611	-2.48085	-0.951667	-0.892617	-0.285369	-1.58473	-0.108814	-0.902881	-1.66472
8.53333	-0.193688	0.39582	-0.0553218	-0.57266	-2.49502	-0.980017	-0.821717	-0.285717	-1.62476	-0.098102	-0.922732	-1.65463
8.55	-0.222063	0.36982	-0.175847	-0.586835	-2.49502	-1.00839	-0.750817	-0.296065	-1.66479	-0.0873903	-0.932583	-1.63455
8.56667	-0.250438	0.34382	-0.296372	-0.60101	-2.49502	-1.03677	-0.679917	-0.356413	-1.69483	-0.0666787	-0.952434	-1.62446
8.58333	-0.278813	0.31782	-0.416897	-0.615185	-2.49502	-1.06514	-0.609017	-0.366761	-1.73486	-0.0559671	-0.942285	-1.59437
8.6	-0.307188	0.29182	-0.537422	-0.62936	-2.49502	-1.09352	-0.538117	-0.397109	-1.76489	-0.0852554	-0.932137	-1.58429
8.61667	-0.307188	0.277645	-0.594122	-0.650635	-2.48085	-1.11714	-0.467217	-0.467457	-1.78492	-0.104544	-0.941988	-1.5742
8.63333	-0.307188	0.26347	-0.650822	-0.67191	-2.46667	-1.14077	-0.396317	-0.497805	-1.82496	-0.0938322	-0.931839	-1.59411
8.65	-0.307188	0.249295	-0.707522	-0.693185	-2.4525	-1.16439	-0.325417	-0.548153	-1.87499	-0.0831205	-0.93169	-1.53403
8.66667	-0.307188	0.23512	-0.764222	-0.71446	-2.43832	-1.18802	-0.254517	-0.588501	-1.90502	-0.0724089	-0.951541	-1.50394
8.68333	-0.307188	0.220945	-0.792572	-0.747535	-2.39577	-1.20337	-0.204892	-0.588849	-1.93506	-0.101697	-0.951392	-1.54386
8.7	-0.307188	0.20677	-0.820922	-0.78061	-2.35322	-1.21872	-0.155267	-0.609197	-1.95509	-0.150986	-0.931243	-1.50377
8.71667	-0.307188	0.192595	-0.849272	-0.813685	-2.31067	-1.23407	-0.105642	-0.649545	-2.02512	-0.170274	-0.921094	-1.48368
8.73333	-0.307188	0.17842	-0.877622	-0.84676	-2.26812	-1.24942	-0.0560172	-0.679893	-2.03516	-0.159562	-0.940945	-1.4436
8.75	-0.339088	0.16187	-0.905997	-0.85621	-2.21497	-1.25297	-0.0300422	-0.720241	-2.06519	-0.158851	-0.940797	-1.46351
8.76667	-0.370988	0.14532	-0.934372	-0.86566	-2.16182	-1.25652	-0.00406719	-0.670589	-2.09522	-0.178139	-0.940648	-1.48342
8.78333	-0.402888	0.12877	-0.962747	-0.87511	-2.10867	-1.26007	0.0219078	-0.740937	-2.12526	-0.187427	-0.960499	-1.48334
8.8	-0.434788	0.11222	-0.991122	-0.88456	-2.05552	-1.26362	0.0478828	-0.681285	-2.14529	-0.206716	-0.98035	-1.48325
8.81667	-0.448963	0.107495	-0.991122	-0.88456	-2.00942	-1.26362	0.0502578	-0.711633	-2.17532	-0.226004	-0.960201	-1.40316
8.83333	-0.463138	0.10277	-0.991122	-0.88456	-1.96332	-1.26362	0.0526328	-0.791981	-2.20536	-0.255293	-0.960052	-1.38308
8.85	-0.477313	0.098045	-0.991122	-0.88456	-1.91722	-1.26362	0.0550078	-0.812328	-2.24539	-0.244581	-0.979903	-1.41299
8.86667	-0.491488	0.09332	-0.991122	-0.88456	-1.87112	-1.26362	0.0573828	-0.832676	-2.28542	-0.223869	-0.959754	-1.40291
8.88333	-0.509213	0.09332	-0.991122	-0.89521	-1.8286	-1.26362	0.0361078	-0.843024	-2.31546	-0.243158	-0.959606	-1.32282
8.9	-0.526938	0.09332	-0.991122	-0.90586	-1.78607	-1.26362	0.0148328	-0.853372	-2.33549	-0.272446	-0.959457	-1.29273
8.91667	-0.544663	0.09332	-0.991122	-0.91651	-1.74355	-1.26362	-0.00644219	-0.89372	-2.36552	-0.251734	-0.949308	-1.26265
8.93333	-0.562388	0.09332	-0.991122	-0.92716	-1.70102	-1.26362	-0.0277172	-0.924068	-2.40556	-0.271023	-0.959159	-1.22256
8.95	-0.569463	0.09332	-0.991122	-0.930685	-1.70102	-1.26362	-0.0560672	-0.944416	-2.42559	-0.260311	-0.95901	-1.14247
8.96667	-0.576538	0.09332	-0.991122	-0.93421	-1.70102	-1.26362	-0.0844172	-0.944764	-2.42562	-0.2896	-0.958861	-1.14239
8.98333	-0.583613	0.09332	-0.991122	-0.937735	-1.70102	-1.26362	-0.112767	-1.01511	-2.44566	-0.308888	-0.978712	-1.1423
9	-0.590688	0.09332	-0.991122	-0.94126	-1.70102	-1.26362	-0.141117	-1.06546	-2.48569	-0.288176	-0.978563	-1.11222
9.01667	-0.562338	0.06497	-0.991122	-0.95546	-1.70102	-1.27779	-0.155292	-1.05581	-2.51572	-0.287465	-0.968414	-1.12213
9.03333	-0.533988	0.03662	-0.991122	-0.96966	-1.70102	-1.29197	-0.169467	-1.11616	-2.55576	-0.336753	-0.988266	-1.09204
9.05	-0.505638	0.00826999	-0.991122	-0.98386	-1.70102	-1.30614	-0.183642	-1.1465	-2.57579	-0.386041	-1.01812	-1.10196
9.06667	-0.477288	-0.02008	-0.991122	-0.99806	-1.70102	-1.32032	-0.197817	-1.01685	-2.58582	-0.37533	-1.05797	-1.16187
9.08333	-0.470188	-0.06263	-0.998197	-0.99806	-1.70102	-1.33449	-0.197817	-1.0972	-2.59586	-0.364618	-1.06782	-1.24178
9.1	-0.463088	-0.10518	-1.00527	-0.99806	-1.70102	-1.34867	-0.197817	-1.16755	-2.60589	-0.393906	-1.10767	-1.2217
9.11667	-0.455988	-0.14773	-1.01235	-0.99806	-1.70102	-1.36284	-0.197817	-1.2079	-2.61592	-0.373195	-1.10752	-1.19161
9.13333	-0.448888	-0.19028	-1.01942	-0.99806	-1.70102	-1.37702	-0.197817	-1.21824	-2.65595	-0.412483	-1.10737	-1.17153
9.15	-0.427638	-0.232805	-1.02652	-0.99806	-1.70102	-1.37702	-0.197817	-1.24859	-2.64599	-0.431772	-1.11722	-1.10144
9.16667	-0.406388	-0.27533	-1.03362	-0.99806	-1.70102	-1.37702	-0.197817	-1.27894	-2.64602	-0.44106	-1.10707	-0.991352
9.18333	-0.385138	-0.317855	-1.04072	-0.99806	-1.70102	-1.37702	-0.197817	-1.30929	-2.66605	-0.430348	-1.10693	-0.441266
9.2	-0.363888	-0.36038	-1.04782	-0.99806	-1.70102	-1.37702	-0.197817	-1.32964	-2.69609	-0.419637	-1.11678	-0.0211799
9.21667	-0.340238	-0.417105	-1.04782	-0.99806	-1.70102	-1.37702	-0.208467	-1.29998	-2.71612	-0.428925	-1.10663	0.108906
9.23333	-0.316588	-0.47383	-1.04782	-0.99806	-1.70102	-1.37702	-0.219117	-1.38033	-2.75615	-0.438213	-1.10648	0.408993
9.25	-0.292938	-0.530555	-1.04782	-0.99806	-1.70102	-1.37702	-0.229767	-1.37068	-2.78619	-0.447502	-1.12633	0.619079
9.26667	-0.269288	-0.58728	-1.04782	-0.99806	-1.70102	-1.37702	-0.240417	-1.45103	-2.77622	-0.44679	-1.12618	0.629165
9.28333	-0.253938	-0.658155	-1.04782	-0.99451	-1.71165	-1.37702	-0.258142	-1.46138	-2.75625	-0.426079	-1.13603	0.589252
9.3	-0.238588	-0.72903	-1.04782	-0.99096	-1.72227	-1.37702	-0.275867	-1.49172	-2.78629	-0.425367	-1.15588	0.549338
9.31667	-0.223238	-0.799905	-1.04782	-0.98741	-1.7329	-1.37702	-0.293592	-1.52207	-2.81632	-0.414655	-1.17573	0.519424
9.33333	-0.207888	-0.87078	-1.04782	-0.98386	-1.74352	-1.37702	-0.311317	-1.53242	-2.84635	-0.413944	-1.18559	0.42951
9.35	-0.193713	-0.923955	-1.02655	-0.97321	-1.74707	-1.37702	-0.325492	-1.53277	-2.85639	-0.443232	-1.20544	0.319597
9.36667	-0.179538	-0.97713	-1.00527	-0.96256	-1.75062	-1.37702	-0.339667	-1.48312	-2.86642	-0.45252	-1.20529	0.259683
9.38333	-0.165363	-1.03031	-0.983997	-0.95191	-1.75417	-1.37702	-0.353842	-1.50346	-2.90645	-0.461809	-1.19514	0.209769
9.4	-0.151188	-1.08348	-0.962722	-0.94126	-1.75772	-1.37702	-0.368017	-1.57381	-2.91649	-0.451097	-1.16499	0.179856
9.41667	-0.179538	-1.12956	-0.934372	-0.936535	-1.7719	-1.36284	-0.382192	-1.60416	-2.91652	-0.450385	-1.16484	0.139942
9.43333	-0.207888	-1.17563	-0.906022	-0.93181	-1.78607	-1.34867	-0.396367	-1.61451	-2.91655	-0.469674	-1.15469	0.140028
9.45	-0.236238	-1.22171	-0.877672	-0.927085	-1.80025	-1.33449	-0.410542	-1.62486	-2.93659	-0.498962	-1.16454	0.170115
9.46667	-0.264588	-1.26778	-0.849322	-0.92236	-1.81442	-1.32032	-0.424717	-1.5852	-2.94662	-0.498251	-1.19439	0.290201
9.48333	-0.289413	-1.30323	-0.828047	-0.89166	-1.8428	-1.27779	-0.438892	-1.57555	-2.95665	-0.497539	-1.17425	0.410287
9.5	-0.314238	-1.33868	-0.806772	-0.86096	-1.87117	-1.23527	-0.453067	-1.5559	-2.94669	-0.516827	-1.1941	0.440373
9.51667	-0.339063	-1.37413	-0.785497	-0.83026	-1.89955	-1.19274	-0.467242	-1.55625	-2.95672	-0.466116	-1.21395	0.44046
9.53333	-0.363888	-1.40958	-0.764222	-0.79956	-1.92792	-1.15022	-0.481417	-1.4766	-2.99675	-0.485404	-1.1738	0.490546
9.55	-0.378063	-1.41668	-0.750047	-0.75701	-1.95627	-1.09349	-0.509767	-1.56694	-2.95679	-0.494692	-1.07365	0.560632
9.56667	-0.392238	-1.42378	-0.735872	-0.71446	-1.98462	-1.03677	-0.538117	-1.63729	-3.00682	-0.513981	-1.0635	0.590719
9.58333	-0.406413	-1.43088	-0.721697	-0.67191	-2.01297	-0.980042	-0.566467	-1.67764	-3.02685	-0.493269	-1.06335	0.560805
9.6	-0.420588	-1.43798	-0.707522	-0.62936	-2.04132	-0.923317	-0.594817	-1.69799	-3.06689	-0.502557	-1.0932	0.810891
9.61667	-0.434763	-1.43088	-0.679172	-0.579735	-2.06967	-0.877242	-0.587742	-1.70834	-3.06692	-0.541846	-1.10305	1.41098
9.63333	-0.448938	-1.42378	-0.650822	-0.53011	-2.09802	-0.831167	-0.580667	-1.71868	-3.05695	-0.571134	-1.12291	1.45106
9.65	-0.463113	-1.41668	-0.622472	-0.480485	-2.12637	-0.785092	-0.573592	-1.70903	-3.05698	-0.570423	-1.12276	1.45115
9.66667	-0.477288	-1.40958	-0.594122	-0.43086	-2.15472	-0.739017	-0.566517	-1.68938	-3.06702	-0.579711	-1.14261	1.40124
9.68333	-0.424113	-1.39303	-0.565747	-0.39541	-2.18662	-0.696492	-0.541692	-1.68973	-3.09705	-0.598999	-1.15246	1.50132
9.7	-0.370938	-1.37648	-0.537372	-0.35996	-2.21852	-0.653967	-0.516867	-1.67008	-3.10708	-0.568288	-1.17231	1.52141
9.71667	-0.317763	-1.35993	-0.508997	-0.32451	-2.25042	-0.611442	-0.492042	-1.55042	-3.10712	-0.557576	-1.20216	1.5615
9.73333	-0.264588	-1.34338	-0.480622	-0.28906	-2.28232	-0.568917	-0.467217	-1.45077	-3.09715	-0.546864	-1.21201	1.87158
9.75	-0.222063	-1.32803	-0.466447	-0.26071	-2.30005	-0.526367	-0.451867	-1.46112	-3.10718	-0.556153	-1.21186	2.17167
9.76667	-0.179538	-1.31268	-0.452272	-0.23236	-2.31777	-0.483817	-0.436517	-1.54147	-3.11722	-0.545441	-1.24171	2.37175
9.78333	-0.137013	-1.29733	-0.438097	-0.20401	-2.3355	-0.441267	-0.421167	-1.55182	-3.12725	-0.53473	-1.24157	2.59184
9.8	-0.0944875	-1.28198	-0.423922	-0.17566	-2.35322	-0.398717	-0.405817	-1.52216	-3.11728	-0.534018	-1.25142	2.40193
9.81667	-0.0590375	-1.27843	-0.427472	-0.14731	-2.37805	-0.359717	-0.389267	-1.54251	-3.09732	-0.523306	-1.27127	2.43201
9.83333	-0.0235875	-1.27488	-0.431022	-0.11896	-2.40287	-0.320717	-0.372717	-1.52286	-3.09735	-0.522595	-1.26112	2.4521
9.85	0.0118625	-1.27133	-0.434572	-0.0906104	-2.4277	-0.281717	-0.356167	-1.52321	-3.10738	-0.531883	-1.24097	2.43219
9.86667	0.0473125	-1.26778	-0.438122	-0.0622604	-2.45252	-0.242717	-0.339617	-1.39356	-3.06742	-0.551171	-1.25082	2.41227
9.88333	0.0674125	-1.25716	-0.448747	-0.0268104	-2.45842	-0.228542	-0.318342	-1.2539	-3.01745	-0.57046	-1.25067	2.17236
9.9	0.0875125	-1.24653	-0.459372	0.00863956	-2.46432	-0.214367	-0.297067	-1.36425	-2.96748	-0.589748	-1.28052	2.07244
9.91667	0.107612	-1.23591	-0.469997	0.0440896	-2.47022	-0.200192	-0.275792	-1.3846	-3.00752	-0.609036	-1.31037	2.02253
9.93333	0.127712	-1.22528	-0.480622	0.0795396	-2.47612	-0.186017	-0.254517	-1.39495	-3.02755	-0.598325	-1.33023	1.91262
9.95	0.153687	-1.20756	-0.480622	0.0937146	-2.45957	-0.214392	-0.221442	-1.4053	-3.03758	-0.587613	-1.32008	1.7927
9.96667	0.179662	-1.18983	-0.480622	0.10789	-2.44302	-0.242767	-0.188367	-1.32564	-3.02762	-0.586902	-1.33993	1.69279
9.98333	0.205637	-1.17211	-0.480622	0.122065	-2.42647	-0.271142	-0.155292	-1.30599	-2.97765	-0.55619	-1.32978	1.60288
10	0.231612	-1.15438	-0.480622	0.13624	-2.40992	-0.299517	-0.122217	-1.41634	-2.96768	-0.575478	-1.32963	1.50296
10.0167	0.259987	-1.15438	-0.480622	0.150415	-2.40285	-0.334942	-0.123392	-1.52669	-2.88772	-0.574767	-1.35948	1.40305
10.0333	0.288362	-1.15438	-0.480622	0.16459	-2.39577	-0.370367	-0.124567	-1.57704	-2.91775	-0.564055	-1.36933	1.34313
10.05	0.316737	-1.15438	-0.480622	0.178765	-2.3887	-0.405792	-0.125742	-1.62738	-2.90778	-0.563343	-1.32918	1.25322
10.0667	0.345112	-1.15438	-0.480622	0.19294	-2.38162	-0.441217	-0.126917	-1.66773	-2.88782	-0.512632	-1.32903	1.18331
10.0833	0.352187	-1.15438	-0.480622	0.178765	-2.34617	-0.469592	-0.173017	-1.70808	-2.90785	-0.56192	-1.31889	1.09339
10.1	0.359262	-1.15438	-0.480622	0.16459	-2.31072	-0.497967	-0.219117	-1.71843	-2.92788	-0.611209	-1.31874	0.98348
10.1167	0.366337	-1.15438	-0.480622	0.150415	-2.27527	-0.526342	-0.265217	-1.76878	-2.92792	-0.610497	-1.30859	0.903566
10.1333	0.373412	-1.15438	-0.480622	0.13624	-2.23982	-0.554717	-0.311317	-1.80912	-2.92795	-0.609785	-1.31844	0.823653
10.15	0.359237	-1.15438	-0.480622	0.217765	-2.14765	-0.586617	-0.304217	-1.81947	-2.89798	-0.629074	-1.31829	0.733739
10.1667	0.345062	-1.15438	-0.480622	0.29929	-2.05547	-0.618517	-0.297117	-1.83982	-2.86801	-0.638362	-1.34814	0.643825
10.1833	0.330887	-1.15438	-0.480622	0.380815	-1.9633	-0.650417	-0.290017	-1.85017	-2.82805	-0.66765	-1.34799	0.573912
10.2	0.316712	-1.15438	-0.480622	0.46234	-1.87112	-0.682317	-0.282917	-1.45052	-2.78808	-0.676939	-1.34784	0.493998
10.2167	0.316712	-1.14021	-0.501897	0.50134	-1.77897	-0.723667	-0.233292	-1.25086	-2.78811	-0.706227	-1.32769	0.434084
10.2333	0.316712	-1.12603	-0.523172	0.54034	-1.68682	-0.765017	-0.183667	-1.41121	-2.79815	-0.755515	-1.32755	0.34417
10.25	0.316712	-1.11186	-0.544447	0.57934	-1.59467	-0.806367	-0.134042	-1.45156	-2.78818	-0.754804	-1.3174	0.274257
10.2667	0.316712	-1.09768	-0.565722	0.61834	-1.50252	-0.847717	-0.0844172	-1.50191	-2.78821	-0.724092	-1.32725	0.194343
10.2833	0.337987	-1.09768	-0.572822	0.64669	-1.41745	-0.880792	-0.0844172	-1.55226	-2.77825	-0.683381	-1.3271	0.134429
10.3	0.359262	-1.09768	-0.579922	0.67504	-1.33237	-0.913867	-0.0844172	-1.5226	-2.80828	-0.662669	-1.31695	0.0445157
10.3167	0.380537	-1.09768	-0.587022	0.70339	-1.2473	-0.946942	-0.0844172	-1.53295	-2.82831	-0.701957	-1.3068	0.00460195
10.3333	0.401812	-1.09768	-0.594122	0.73174	-1.16222	-0.980017	-0.0844172	-1.5833	-2.83835	-0.681246	-1.29665	-0.0453118
10.35	0.408887	-1.09768	-0.604747	0.75774	-1.0878	-1.00129	-0.0135172	-1.60365	-2.82838	-0.700534	-1.3165	-0.105225
10.3667	0.415962	-1.09768	-0.615372	0.78374	-1.01337	-1.02257	0.0573828	-1.674	-2.79841	-0.699822	-1.30636	-0.145139
10.3833	0.423037	-1.09768	-0.625997	0.80974	-0.93895	-1.04384	0.128283	-1.72434	-2.82845	-0.729111	-1.33621	-0.215053
10.4	0.430112	-1.09768	-0.636622	0.83574	-0.864525	-1.06512	0.199183	-1.70469	-2.84848	-0.708399	-1.31606	-0.244967
10.4167	0.458487	-1.09768	-0.654347	0.85229	-0.7759	-1.07929	0.227533	-1.71504	-2.85851	-0.717688	-1.30591	-0.27488
10.4333	0.486862	-1.09768	-0.672072	0.86884	-0.687275	-1.09347	0.255883	-1.69539	-2.88855	-0.706976	-1.31576	-0.334794
10.45	0.515237	-1.09768	-0.689797	0.88539	-0.59865	-1.10764	0.284233	-1.65574	-2.90858	-0.676264	-1.30561	-0.344708
10.4667	0.543612	-1.09768	-0.707522	0.90194	-0.510025	-1.12182	0.312583	-1.73608	-2.92861	-0.625553	-1.25546	-0.394621
10.4833	0.515237	-1.09768	-0.735872	0.916115	-0.4533	-1.13837	0.312583	-1.75643	-2.93865	-0.614841	-1.20531	-0.454535
10.5	0.486862	-1.09768	-0.764222	0.93029	-0.396575	-1.15492	0.312583	-1.50678	-2.95868	-0.594129	-1.13516	-0.474449
10.5167	0.458487	-1.09768	-0.792572	0.944465	-0.33985	-1.17147	0.312583	-1.57713	-2.92871	-0.433418	-1.09502	-0.494362
10.5333	0.430112	-1.09768	-0.820922	0.95864	-0.283125	-1.18802	0.312583	-1.70748	-2.93875	-0.462706	-1.09487	-0.484276
10.55	0.458487	-1.09768	-0.849297	0.937365	-0.297325	-1.20337	0.298408	-1.79782	-2.93878	-0.431994	-1.11472	-0.45419
10.5667	0.486862	-1.09768	-0.877672	0.91609	-0.311525	-1.21872	0.284233	-1.80817	-2.91881	-0.231283	-1.07457	-0.464104
10.5833	0.515237	-1.09768	-0.906047	0.894815	-0.325725	-1.23407	0.270058	-1.79852	-2.92885	-0.130571	-1.08442	-0.464017
10.6	0.543612	-1.09768	-0.934422	0.87354	-0.339925	-1.24942	0.255883	-1.82887	-2.93888	-0.18986	-1.03427	-0.443931
10.6167	0.543612	-1.10713	-0.920222	0.82629	-0.3789	-1.25297	0.202708	-1.79921	-2.93891	-0.229148	-0.644122	-0.413845
10.6333	0.543612	-1.11658	-0.906022	0.77904	-0.417875	-1.25652	0.149533	-1.83956	-2.95895	-0.218436	-0.0139729	-0.433758
10.65	0.543612	-1.12603	-0.891822	0.73179	-0.45685	-1.26007	0.0963578	-1.84991	-2.89898	-0.167725	0.386176	-0.453672
10.6667	0.543612	-1.13548	-0.877622	0.68454	-0.495825	-1.26362	0.0431828	-1.92026	-2.85901	-0.197013	0.376325	-0.443586
10.6833	0.543612	-1.14021	-0.845722	0.66444	-0.5419	-1.27424	0.0254578	-1.93061	-2.81904	-0.186301	0.376474	-0.4435
10.7	0.543612	-1.14493	-0.813822	0.64434	-0.587975	-1.28487	0.00773281	-1.94095	-2.76908	-0.16559	0.356623	-0.453413
10.7167	0.543612	-1.14966	-0.781922	0.62424	-0.63405	-1.29549	-0.00999219	-1.9313	-2.74911	-0.184878	0.346771	-0.493327
10.7333	0.543612	-1.15438	-0.750022	0.60414	-0.680125	-1.30612	-0.0277172	-1.99165	-2.71914	-0.174167	0.33692	-0.543241
10.75	0.540062	-1.15438	-0.732297	0.589965	-0.73685	-1.30967	-0.0347922	-2.062	-2.66918	-0.163455	0.307069	-0.563154
10.7667	0.536512	-1.15438	-0.714572	0.57579	-0.793575	-1.31322	-0.0418672	-2.11235	-2.64921	-0.182743	0.297218	-0.573068
10.7833	0.532962	-1.15438	-0.696847	0.561615	-0.8503	-1.31677	-0.0489422	-2.13269	-2.60924	-0.182032	0.247367	-0.582982
10.8	0.529412	-1.15438	-0.679122	0.54744	-0.907025	-1.32032	-0.0560172	-2.10304	-2.54928	-0.17132	0.227516	-0.572895
10.8167	0.532962	-1.15438	-0.650772	0.529715	-0.968475	-1.32032	-0.0560172	-2.08339	-2.48931	-0.170608	0.397665	-0.572809
10.8333	0.536512	-1.15438	-0.622422	0.51199	-1.02992	-1.32032	-0.0560172	-2.12374	-2.42934	-0.189897	0.357814	-0.552723
10.85	0.540062	-1.15438	-0.594072	0.494265	-1.09137	-1.32032	-0.0560172	-2.03409	-2.39938	-0.179185	0.327963	-0.542637
10.8667	0.543612	-1.15438	-0.565722	0.47654	-1.15282	-1.32032	-0.0560172	-1.16443	-2.39941	-0.178473	0.308111	-0.52255
10.8833	0.614487	-1.15438	-0.534997	0.47654	-1.2048	-1.32032	-0.0418422	-0.874783	-2.35944	-0.177762	0.25826	-0.452464
10.9	0.685362	-1.15438	-0.504272	0.47654	-1.25677	-1.32032	-0.0276672	-0.795131	-2.27948	-0.16705	0.258409	-0.432378
10.9167	0.756237	-1.15438	-0.473547	0.47654	-1.30875	-1.32032	-0.0134922	-0.745479	-2.18951	-0.116339	0.238558	-0.332291
10.9333	0.827112	-1.15438	-0.442822	0.47654	-1.36072	-1.32032	0.000682811	-0.725827	-2.15954	-0.0656269	0.218707	-0.202205
10.95	0.898012	-1.15438	-0.409747	0.490715	-1.38907	-1.32032	-0.0300422	-0.696175	-2.08958	0.0150847	0.198856	-0.162119
10.9667	0.968912	-1.15438	-0.376672	0.50489	-1.41742	-1.32032	-0.0607672	-0.686523	-2.03961	0.0357963	0.189005	-0.122033
10.9833	1.03981	-1.15438	-0.343597	0.519065	-1.44577	-1.32032	-0.0914922	-0.756871	-1.94964	0.076508	0.169154	-0.0919462
11	1.11071	-1.15438	-0.310522	0.53324	-1.47412	-1.32032	-0.122217	-0.837219	-1.87968	0.0872196	0.169302	0.27814
11.0167	1.13906	-1.15438	-0.310522	0.561615	-1.5025	-1.33449	-0.137567	-0.907567	-1.80971	0.0779312	0.159451	0.428226
11.0333	1.16741	-1.15438	-0.310522	0.58999	-1.53087	-1.34867	-0.152917	-0.917915	-1.79974	0.0986429	0.1196	0.358313
11.05	1.19576	-1.15438	-0.310522	0.618365	-1.55925	-1.36284	-0.168267	-0.908263	-1.75978	0.129355	0.0797491	0.318399
11.0667	1.22411	-1.15438	-0.310522	0.64674	-1.58762	-1.37702	-0.183617	-0.888611	-1.70981	0.180066	0.069898	0.248485
11.0833	1.23829	-1.14021	-0.331797	0.660915	-1.6018	-1.37702	-0.219067	-0.898959	-1.70984	0.190778	0.0200469	0.158572
11.1	1.25246	-1.12603	-0.353072	0.67509	-1.61597	-1.37702	-0.254517	-0.889307	-1.65988	0.241489	0.00019574	0.0686579
11.1167	1.26664	-1.11186	-0.374347	0.689265	-1.63015	-1.37702	-0.289967	-0.869655	-1.61991	0.282201	-0.0196554	-0.00125585
11.1333	1.28081	-1.09768	-0.395622	0.70344	-1.64432	-1.37702	-0.325417	-0.910003	-1.60994	0.332913	-0.0495065	-0.0611695
11.15	1.27019	-1.02678	-0.402697	0.70344	-1.64432	-1.38174	-0.421142	-0.970351	-1.60998	0.353624	-0.0793576	-0.0510833
11.1667	1.25956	-0.95588	-0.409772	0.70344	-1.64432	-1.38647	-0.516867	-0.960699	-1.62001	0.394336	-0.0892087	-0.060997
11.1833	1.24894	-0.88498	-0.416847	0.70344	-1.64432	-1.39119	-0.612592	-0.761047	-1.62004	0.445048	-0.0990599	-0.0809107
11.2	1.23831	-0.81408	-0.423922	0.70344	-1.64432	-1.39592	-0.708317	-0.861394	-1.63008	0.475759	-0.088911	-0.120824
11.2167	1.24541	-0.71128	-0.423922	0.717615	-1.64432	-1.41247	-0.779192	-0.951742	-1.63011	0.526471	-0.108762	-0.140738
11.2333	1.25251	-0.60848	-0.423922	0.73179	-1.64432	-1.42902	-0.850067	-0.98209	-1.65014	0.557182	-0.138613	-0.130652
11.25	1.25961	-0.50568	-0.423922	0.745965	-1.64432	-1.44557	-0.920942	-1.02244	-1.51017	0.587894	-0.118464	-0.160565
11.2667	1.26671	-0.40288	-0.423922	0.76014	-1.64432	-1.46212	-0.991817	-0.982786	-1.30021	0.598606	-0.158315	-0.180479
11.2833	1.22771	-0.33553	-0.434572	0.802665	-1.60177	-1.47629	-1.16197	-0.843134	-1.21024	0.579317	-0.188167	-0.200393
11.3	1.18871	-0.26818	-0.445222	0.84519	-1.55922	-1.49047	-1.33212	-0.943482	-1.21027	0.580029	-0.218018	-0.160307
11.3167	1.14971	-0.20083	-0.455872	0.887715	-1.51667	-1.50464	-1.50227	-0.60383	-1.21031	0.600741	-0.237869	-0.0402203
11.3333	1.11071	-0.13348	-0.466522	0.93024	-1.47412	-1.51882	-1.67242	-0.624178	-1.15034	0.611452	-0.27772	0.259866
11.35	1.02564	-0.072055	-0.470047	0.923165	-1.41742	-1.53299	-1.67242	-0.734526	-1.10037	0.632164	-0.317571	0.419952
11.3667	0.940562	-0.01063	-0.473572	0.91609	-1.36072	-1.54717	-1.67242	-0.774874	-1.02041	0.632876	-0.347422	0.410039
11.3833	0.855487	0.050795	-0.477097	0.909015	-1.30402	-1.56134	-1.67242	-0.795222	-0.990441	0.643587	-0.397273	0.510125
11.4	0.770412	0.11222	-0.480622	0.90194	-1.24732	-1.57552	-1.67242	-0.85557	-0.950474	0.664299	-0.397124	0.880211
11.4167	0.784587	0.171295	-0.494822	0.873565	-1.20477	-1.58262	-1.60152	-0.865918	-0.600507	0.69501	-0.426976	1.2003
11.4333	0.798762	0.23037	-0.509022	0.84519	-1.16222	-1.58972	-1.53062	-0.876266	-0.12054	0.725722	-0.416827	1.36038
11.45	0.812937	0.289445	-0.523222	0.816815	-1.11967	-1.59682	-1.45972	-0.926614	-0.0105734	0.746434	-0.436678	1.27047
11.4667	0.827112	0.34852	-0.537422	0.78844	-1.07712	-1.60392	-1.38882	-0.946962	0.0193933	0.847145	-0.466529	1.25056
11.4833	0.798762	0.38397	-0.537422	0.753015	-1.04877	-1.61454	-1.13007	-1.01731	-0.0106399	0.967857	-0.49638	1.15064
11.5	0.770412	0.41942	-0.537422	0.71759	-1.02042	-1.62517	-0.871317	-1.03766	0.0493269	1.00857	-0.506231	1.51073
11.5167	0.742062	0.45487	-0.537422	0.682165	-0.992075	-1.63579	-0.612567	-1.07801	0.0592936	1.00928	-0.516082	2.68082
11.5333	0.713712	0.49032	-0.537422	0.64674	-0.963725	-1.64642	-0.353817	-1.11835	0.10926	0.989992	-0.535933	4.3909
11.55	0.742062	0.504495	-0.509047	0.61364	-0.963725	-1.63934	-0.197842	-1.1287	0.0792272	0.990703	-0.545784	5.99099
11.5667	0.770412	0.51867	-0.480672	0.58054	-0.963725	-1.63227	-0.0418672	-1.13905	0.039194	0.981415	-0.555636	7.06107
11.5833	0.798762	0.532845	-0.452297	0.54744	-0.963725	-1.62519	0.114108	-1.1594	-0.0308393	0.992127	-0.565487	7.76116
11.6	0.827112	0.54702	-0.423922	0.51434	-0.963725	-1.61812	0.270083	-0.999746	-0.0808725	0.952838	-0.585338	8.32125
11.6167	0.827112	0.49977	-0.392022	0.494265	-0.946	-1.61457	0.332708	-0.960094	-0.110906	0.94355	-0.615189	8.84133
11.6333	0.827112	0.45252	-0.360122	0.47419	-0.928275	-1.61102	0.395333	-0.980442	-0.080939	0.944262	-0.64504	9.33142
11.65	0.827112	0.40527	-0.328222	0.454115	-0.91055	-1.60747	0.457958	-1.05079	-0.0809722	0.934973	-0.674891	9.71151
11.6667	0.827112	0.35802	-0.296322	0.43404	-0.892825	-1.60392	0.520583	-1.14114	-0.131005	0.935685	-0.704742	9.93159
11.6833	0.820037	0.30247	-0.275047	0.36669	-0.892825	-1.58974	0.589108	-1.15149	0.108961	0.936397	-0.714593	9.99168
11.7	0.812962	0.24692	-0.253772	0.29934	-0.892825	-1.57557	0.657633	-1.15183	0.598928	0.917108	-0.744445	9.79176
11.7167	0.805887	0.19137	-0.232497	0.23199	-0.892825	-1.56139	0.726158	-1.08218	0.748895	0.88782	-0.754296	9.56185
11.7333	0.798812	0.13582	-0.211222	0.16464	-0.892825	-1.54722	0.794683	-1.16253	0.768862	0.858531	-0.744147	9.64194
11.75	0.777537	0.10392	-0.172247	0.12209	-0.934175	-1.53304	0.915183	-1.23288	0.878828	0.839243	-0.733998	9.56202
11.7667	0.756262	0.07202	-0.133272	0.0795396	-0.975525	-1.51887	1.03568	-1.26323	0.828795	0.829955	-0.763849	9.37211
11.7833	0.734987	0.04012	-0.0942968	0.0369896	-1.01687	-1.50469	1.15618	-1.21357	0.878762	0.810666	-0.7937	9.1822
11.8	0.713712	0.00821999	-0.0553218	-0.00556044	-1.05822	-1.49052	1.27668	-1.09392	0.748729	0.791378	-0.823551	8.93228
11.8167	0.694812	-0.027205	-0.0151468	-0.0268104	-1.09132	-1.47632	1.39721	-1.19427	1.0287	0.79209	-0.783402	8.59237
11.8333	0.675912	-0.06263	0.0250282	-0.0480604	-1.12442	-1.46212	1.51773	-1.28462	1.01866	0.782801	-0.793253	8.35245
11.85	0.657012	-0.098055	0.0652032	-0.0693104	-1.15752	-1.44792	1.63826	-1.33497	1.01863	0.763513	-0.803105	8.38254
11.8667	0.638112	-0.13348	0.105378	-0.0905604	-1.19062	-1.43372	1.75878	-1.34531	0.878596	0.714224	-0.822956	8.47263
11.8833	0.614487	-0.14768	0.157378	-0.104735	-1.21897	-1.43372	1.70443	-1.36566	0.838563	0.664936	-0.842807	8.13271
11.9	0.590862	-0.16188	0.209378	-0.11891	-1.24732	-1.43372	1.65008	-1.38601	0.768529	0.615648	-0.872658	7.9228
11.9167	0.567237	-0.17608	0.261378	-0.133085	-1.27567	-1.43372	1.59573	-1.40636	0.718496	0.596359	-0.852509	7.50289
11.9333	0.543612	-0.19028	0.313378	-0.14726	-1.30402	-1.43372	1.54138	-1.34671	0.688463	0.537071	-0.89236	7.31297
11.95	0.536512	-0.21863	0.334628	-0.14726	-1.33237	-1.43727	1.72333	-1.30705	0.60843	0.527783	-0.872211	7.17306
11.9667	0.529412	-0.24698	0.355878	-0.14726	-1.36072	-1.44082	1.90528	-1.2874	0.538396	0.488494	-0.902062	6.98315
11.9833	0.522312	-0.27533	0.377128	-0.14726	-1.38907	-1.44437	2.08723	-1.18775	0.488363	0.439206	-0.931914	6.86323
12	0.515212	-0.30368	0.398378	-0.14726	-1.41742	-1.44792	2.26918	-1.2781	0.43833	0.419918	-0.961765	6.75332
12.0167	0.493937	-0.33203	0.398378	-0.14726	-1.44107	-1.46209	2.44288	-1.32845	0.438297	0.410629	-0.961616	6.6434
12.0333	0.472662	-0.36038	0.398378	-0.14726	-1.46472	-1.47627	2.61658	-1.32879	0.378264	0.481341	-0.981467	6.34349
12.05	0.451387	-0.38873	0.398378	-0.14726	-1.48837	-1.49044	2.79028	-1.37914	0.43823	0.462052	-0.991318	6.22358
12.0667	0.430112	-0.41708	0.398378	-0.14726	-1.51202	-1.50462	2.96398	-1.38949	0.808197	0.442764	-1.01117	6.06366
12.0833	0.420662	-0.44898	0.391303	-0.14726	-1.51675	-1.52234	3.10223	-1.42984	0.718164	0.393476	-1.02102	5.88375
12.1	0.411212	-0.48088	0.384228	-0.14726	-1.52147	-1.54007	3.24048	-1.26019	0.658131	0.364187	-1.04087	5.71384
12.1167	0.401762	-0.51278	0.377153	-0.14726	-1.5262	-1.55779	3.37873	-1.25053	0.598097	0.354899	-1.05072	5.57392
12.1333	0.392312	-0.54468	0.370078	-0.14726	-1.53092	-1.57552	3.51698	-1.34088	0.538064	0.335611	-1.06057	5.40401
12.15	0.440762	-0.562405	0.348803	-0.14726	-1.53092	-1.60152	3.53823	-1.37123	0.468031	0.316322	-1.06042	5.24409
12.1667	0.489212	-0.58013	0.327528	-0.14726	-1.53092	-1.62752	3.55948	-1.39158	0.417998	0.307034	-1.06028	5.08418
12.1833	0.537662	-0.597855	0.306253	-0.14726	-1.53092	-1.65352	3.58073	-1.39193	0.347965	0.297746	-1.06013	4.98427
12.2	0.586112	-0.61558	0.284978	-0.14726	-1.53092	-1.67952	3.60198	-1.38227	0.307931	0.268457	-1.06998	4.84435
12.2167	0.646362	-0.64393	0.256628	-0.14726	-1.53092	-1.69607	3.64453	-1.35262	0.247898	0.249169	-1.04983	4.71444
12.2333	0.706612	-0.67228	0.228278	-0.14726	-1.53092	-1.71262	3.68708	-1.35297	0.187865	0.23988	-1.06968	4.58453
12.25	0.766862	-0.70063	0.199928	-0.14726	-1.53092	-1.72917	3.72963	-1.32332	0.127832	0.200592	-1.16953	4.44461
12.2667	0.827112	-0.72898	0.171578	-0.14726	-1.53092	-1.74572	3.77218	-1.38367	0.107798	0.181304	-1.14938	4.3347
12.2833	0.898012	-0.759705	0.143203	-0.140185	-1.46002	-1.75279	3.78636	-1.37401	0.0377652	0.152015	-1.18923	4.21478
12.3	0.968912	-0.79043	0.114828	-0.13311	-1.38912	-1.75987	3.80053	-1.27436	0.00773193	0.132727	-1.17908	4.10487
12.3167	1.03981	-0.821155	0.0864532	-0.126035	-1.31822	-1.76694	3.81471	-1.29471	-0.0523013	0.0734386	-0.818936	3.98496
12.3333	1.11071	-0.85188	0.0580782	-0.11896	-1.24732	-1.77402	3.82888	-1.34506	-0.0723345	0.0441502	-0.048787	3.87504
12.35	1.11071	-0.87788	0.0793532	-0.11896	-1.17642	-1.76694	3.75798	-1.36541	-0.122368	0.0148618	0.111362	3.77513
12.3667	1.11071	-0.90388	0.100628	-0.11896	-1.10552	-1.75987	3.68708	-1.41575	-0.182401	-0.0244265	0.471511	3.64522
12.3833	1.11071	-0.92988	0.121903	-0.11896	-1.03462	-1.75279	3.61618	-1.4261	-0.202434	-0.0537149	0.43166	3.5553
12.4	1.11071	-0.95588	0.143178	-0.11896	-0.963725	-1.74572	3.54528	-1.43645	-0.232467	-0.0630033	0.581809	3.44539
12.4167	1.12489	-0.970055	0.157353	-0.0835104	-0.892825	-1.66299	3.20856	-1.4868	-0.302501	-0.102292	0.481957	3.34548
12.4333	1.13906	-0.98423	0.171528	-0.0480604	-0.821925	-1.58027	2.87183	-1.26715	-0.342534	-0.11158	0.682106	3.23556
12.45	1.15324	-0.998405	0.185703	-0.0126104	-0.751025	-1.49754	2.53511	-1.24749	-0.382567	-0.150868	0.612255	3.15565
12.4667	1.16741	-1.01258	0.199878	0.0228396	-0.680125	-1.41482	2.19838	-1.36784	-0.4426	-0.180157	1.0024	3.02573
12.4833	1.23831	-1.02676	0.270778	0.0842896	-0.623425	-1.29194	2.04951	-1.39819	-0.482634	-0.209445	0.882553	2.93582
12.5	1.30921	-1.04093	0.341678	0.14574	-0.566725	-1.16907	1.90063	-1.38854	-0.512667	-0.238733	0.752702	2.83591
12.5167	1.38011	-1.05511	0.412578	0.20719	-0.510025	-1.04619	1.75176	-1.43889	-0.5627	-0.238022	0.782851	2.73599
12.5333	1.45101	-1.06928	0.483478	0.26864	-0.453325	-0.923317	1.60288	-1.42923	-0.592733	-0.26731	1.103	2.62608
12.55	1.65306	-1.08583	0.614628	0.29934	-0.40015	-0.831167	1.49298	-1.27958	-0.622766	-0.286599	1.11315	2.54617
12.5667	1.85511	-1.10238	0.745778	0.33004	-0.346975	-0.739017	1.38308	-1.23993	-0.6728	-0.315887	1.0433	2.45625
12.5833	2.05716	-1.11893	0.876928	0.36074	-0.2938	-0.646867	1.27318	-1.36028	-0.732833	-0.335175	0.863446	2.36634
12.6	2.25921	-1.13548	1.00808	0.39144	-0.240625	-0.554717	1.16328	-1.46063	-0.762866	-0.314464	0.813595	2.27642
12.6167	2.26984	-1.14021	1.06833	0.409165	-0.201625	-0.476717	1.06403	-1.54097	-0.792899	-0.353752	0.753744	2.19651
12.6333	2.28046	-1.14493	1.12858	0.42689	-0.162625	-0.398717	0.964783	-1.54132	-0.832933	-0.34304	0.703893	2.1466
12.65	2.29109	-1.14966	1.18883	0.444615	-0.123625	-0.320717	0.865533	-1.55167	-0.872966	-0.362329	0.654042	2.06668
12.6667	2.30171	-1.15438	1.24908	0.46234	-0.0846248	-0.242717	0.766283	-1.53202	-0.912999	-0.351617	0.614191	2.02677
12.6833	2.31944	-1.15438	1.27745	0.476515	-0.0775498	-0.186017	0.659958	-1.56237	-0.963032	-0.360906	0.55434	1.91686
12.7	2.33716	-1.15438	1.30583	0.49069	-0.0704748	-0.129317	0.553633	-1.58271	-0.983066	-0.370194	0.514488	1.81694
12.7167	2.35489	-1.15438	1.3342	0.504865	-0.0633998	-0.0726167	0.447308	-1.62306	-1.0131	-0.369482	0.474637	1.73703
12.7333	2.37261	-1.15438	1.36258	0.51904	-0.0563248	-0.0159167	0.340983	-1.66341	-1.04313	-0.388771	0.464786	1.65711
12.75	2.43524	-1.15438	1.3791	0.536765	-0.113025	0.0266333	0.234633	-1.67376	-1.08317	-0.408059	0.414935	1.5572
12.7667	2.49786	-1.15438	1.39563	0.55449	-0.169725	0.0691833	0.128283	-1.66411	-1.1332	-0.407347	0.425084	1.48729
12.7833	2.56049	-1.15438	1.41215	0.572215	-0.226425	0.111733	0.0219328	-1.69445	-1.16323	-0.386636	0.415233	1.40737
12.8	2.62311	-1.15438	1.42868	0.58994	-0.283125	0.154283	-0.0844172	-1.6748	-1.21326	-0.365924	0.405382	1.34746
12.8167	2.65619	-1.15438	1.41215	0.618315	-0.318575	0.168458	-0.193117	-1.70515	-1.2533	-0.415212	0.395531	1.24755
12.8333	2.68926	-1.15438	1.39563	0.64669	-0.354025	0.182633	-0.301817	-1.6655	-1.28333	-0.434501	0.375679	1.14763
12.85	2.72234	-1.15438	1.3791	0.675065	-0.389475	0.196808	-0.410517	-1.79585	-1.33336	-0.433789	0.355828	1.04772
12.8667	2.75541	-1.15438	1.36258	0.70344	-0.424925	0.210983	-0.519217	-1.86619	-1.3834	-0.413078	0.325977	0.987805
12.8833	2.76251	-1.15438	1.3342	0.63254	-0.4391	0.108183	-0.527492	-1.88654	-1.41343	-0.422366	0.306126	0.907892
12.9	2.76961	-1.15438	1.30583	0.56164	-0.453275	0.00538332	-0.535767	-1.88689	-1.46346	-0.431654	0.286275	0.807978
12.9167	2.77671	-1.15438	1.27745	0.49074	-0.46745	-0.0974167	-0.544042	-1.89724	-1.5035	-0.420943	0.266424	0.738064
12.9333	2.78381	-1.15438	1.24908	0.41984	-0.481625	-0.200217	-0.552317	-1.80759	-1.52353	-0.410231	0.256573	0.66815
12.95	2.69164	-1.12603	1.1782	0.405665	-0.488725	-0.264017	-0.506242	-1.91793	-1.48356	-0.399519	0.246722	0.598237
12.9667	2.59946	-1.09768	1.10733	0.39149	-0.495825	-0.327817	-0.460167	-2.00828	-1.4336	-0.378808	0.25687	0.538323
12.9833	2.50729	-1.06933	1.03645	0.377315	-0.502925	-0.391617	-0.414092	-1.71863	-1.48363	-0.358096	0.247019	0.468409
13	2.41511	-1.04098	0.965578	0.36314	-0.510025	-0.455417	-0.368017	-1.79898	-1.53366	-0.367385	0.227168	0.398496
13.0167	2.30169	-1.00908	0.887578	0.345415	-0.510025	-0.494417	-0.300667	-1.65932	-1.5637	-0.366673	0.197317	0.368582
13.0333	2.18826	-0.97718	0.809578	0.32769	-0.510025	-0.533417	-0.233317	-1.73967	-1.61373	-0.385961	0.187466	0.318668
13.05	2.07484	-0.94528	0.731578	0.309965	-0.510025	-0.572417	-0.165967	-1.78002	-1.64376	-0.38525	0.157615	0.288754
13.0667	1.96141	-0.91338	0.653578	0.29224	-0.510025	-0.611417	-0.0986172	-1.83037	-1.6738	-0.374538	0.147764	0.208841
13.0833	1.93661	-0.899205	0.639403	0.281615	-0.4994	-0.642142	-0.0667172	-1.87072	-1.69383	-0.353826	0.127913	0.188927
13.1	1.91181	-0.88503	0.625228	0.27099	-0.488775	-0.672867	-0.0348172	-1.88106	-1.72386	-0.313115	0.0880615	0.129013
13.1167	1.88701	-0.870855	0.611053	0.260365	-0.47815	-0.703592	-0.00291719	-1.82141	-1.7539	-0.272403	0.0482104	0.0490997
13.1333	1.86221	-0.85668	0.596878	0.24974	-0.467525	-0.734317	0.0289828	-1.78176	-1.77393	-0.301691	0.0183593	0.019186
13.15	1.79486	-0.84603	0.586253	0.24974	-0.4427	-0.760292	0.0715328	-1.85211	-1.78396	-0.30098	-0.00149181	-0.0107277
13.1667	1.72751	-0.83538	0.575628	0.24974	-0.417875	-0.786267	0.114083	-1.88246	-1.834	-0.290268	-0.0513429	-0.0606414
13.1833	1.66016	-0.82473	0.565003	0.24974	-0.39305	-0.812242	0.156633	-1.9328	-1.83403	-0.269557	-0.061194	-0.160555
13.2	1.59281	-0.81408	0.554378	0.24974	-0.368225	-0.838217	0.199183	-1.97315	-1.84406	-0.258845	-0.0710452	-0.250469
13.2167	1.58216	-0.81408	0.582728	0.24974	-0.332775	-0.845317	0.227533	-1.9735	-1.8741	-0.258133	-0.0608963	-0.300383
13.2333	1.57151	-0.81408	0.611078	0.24974	-0.297325	-0.852417	0.255883	-2.01385	-1.87413	-0.267422	-0.0707474	-0.380296
13.25	1.56086	-0.81408	0.639428	0.24974	-0.261875	-0.859517	0.284233	-2.0742	-1.85416	-0.28671	-0.0905985	-0.42021
13.2667	1.55021	-0.81408	0.667778	0.24974	-0.226425	-0.866617	0.312583	-2.07454	-1.8642	-0.275998	-0.10045	-0.470124
13.2833	1.53959	-0.81408	0.706778	0.256815	-0.2406	-0.866617	0.340933	-2.09489	-1.85423	-0.305287	-0.110301	-0.500037
13.3	1.52896	-0.81408	0.745778	0.26389	-0.254775	-0.866617	0.369283	-2.12524	-1.86426	-0.324575	-0.140152	-0.519951
13.3167	1.51834	-0.81408	0.784778	0.270965	-0.26895	-0.866617	0.397633	-2.16559	-1.90429	-0.203864	-0.160003	-0.439865
13.3333	1.50771	-0.81408	0.823778	0.27804	-0.283125	-0.866617	0.425983	-2.16594	-1.94433	-0.233152	-0.159854	-0.399778
13.35	1.62114	-0.828255	0.823778	0.27804	-0.325675	-0.866617	0.422433	-2.18628	-1.90436	-0.19244	-0.129705	-0.409692
13.3667	1.73456	-0.84243	0.823778	0.27804	-0.368225	-0.866617	0.418883	-2.22663	-1.91439	-0.121729	-0.109556	-0.409606
13.3833	1.84799	-0.856605	0.823778	0.27804	-0.410775	-0.866617	0.415333	-2.25698	-1.94443	-0.041017	-0.129407	-0.46952
13.4	1.96141	-0.87078	0.823778	0.27804	-0.453325	-0.866617	0.411783	-2.27733	-1.97446	-0.120305	-0.179259	-0.499433
13.4167	2.00396	-0.899155	0.823778	0.26149	-0.510025	-0.866617	0.383433	-2.30768	-1.96449	-0.149594	-0.20911	-0.539347
13.4333	2.04651	-0.92753	0.823778	0.24494	-0.566725	-0.866617	0.355083	-2.29802	-1.93453	-0.158882	-0.238961	-0.559261
13.45	2.08906	-0.955905	0.823778	0.22839	-0.623425	-0.866617	0.326733	-2.32837	-1.96456	-0.18817	-0.258812	-0.559174
13.4667	2.13161	-0.98428	0.823778	0.21184	-0.680125	-0.866617	0.298383	-2.35872	-2.02459	-0.227459	-0.258663	-0.549088
13.4833	2.13161	-1.00791	0.809603	0.19649	-0.754575	-0.866617	0.248758	-2.35907	-2.05463	-0.226747	-0.268514	-0.499002
13.5	2.13161	-1.03153	0.795428	0.18114	-0.829025	-0.866617	0.199133	-2.39942	-2.05466	-0.256036	-0.258365	-0.458916
13.5167	2.13161	-1.05516	0.781253	0.16579	-0.903475	-0.866617	0.149508	-2.42976	-2.05469	-0.285324	-0.278216	-0.388829
13.5333	2.13161	-1.07878	0.767078	0.15044	-0.977925	-0.866617	0.0998828	-2.45011	-2.06473	-0.314612	-0.278068	-0.198743
13.55	2.19541	-1.09413	0.749353	0.12564	-1.04882	-0.866617	0.101058	-2.45046	-2.06476	-0.333901	-0.277919	-0.148657
13.5667	2.25921	-1.10948	0.731628	0.10084	-1.11972	-0.866617	0.102233	-2.45081	-1.98479	-0.373189	-0.28777	-0.10857
13.5833	2.32301	-1.12483	0.713903	0.0760396	-1.19062	-0.866617	0.103408	-2.48116	-1.85483	-0.372477	-0.297621	-0.118484
13.6	2.38681	-1.14018	0.696178	0.0512396	-1.26152	-0.866617	0.104583	-2.5215	-1.90486	-0.391766	-0.317472	-0.138398
13.6167	2.41161	-1.11183	0.678453	0.0335146	-1.3324	-0.852442	0.0856828	-2.53185	-1.97489	-0.411054	-0.337323	-0.188311
13.6333	2.43641	-1.08348	0.660728	0.0157896	-1.40327	-0.838267	0.0667828	-2.4022	-2.01493	-0.440342	-0.347174	-0.128225
13.65	2.46121	-1.05513	0.643003	-0.00193544	-1.47415	-0.824092	0.0478828	-2.39255	-2.03496	-0.449631	-0.377025	-0.188139
13.6667	2.48601	-1.02678	0.625278	-0.0196604	-1.54502	-0.809917	0.0289828	-2.4229	-2.04499	-0.468919	-0.396876	-0.248053
13.6833	2.49666	-0.973605	0.596928	-0.0515604	-1.62182	-0.781567	0.0148078	-2.32324	-2.07503	-0.488208	-0.416728	-0.287966
13.7	2.50731	-0.92043	0.568578	-0.0834604	-1.69862	-0.753217	0.000632811	-1.76359	-2.09506	-0.487496	-0.456579	-0.33788
13.7167	2.51796	-0.867255	0.540228	-0.11536	-1.77542	-0.724867	-0.0135422	-1.55394	-2.10509	-0.496784	-0.46643	-0.327794
13.7333	2.52861	-0.81408	0.511878	-0.14726	-1.85222	-0.696517	-0.0277172	-1.39429	-2.11513	-0.506073	-0.506281	-0.307707
13.75	2.45771	-0.74318	0.476428	-0.175635	-1.92785	-0.668142	-0.0418922	-1.26464	-2.12516	-0.535361	-0.536132	-0.357621
13.7667	2.38681	-0.67228	0.440978	-0.20401	-2.00347	-0.639767	-0.0560672	-1.16498	-2.12519	-0.584649	-0.595983	-0.207535
13.7833	2.31591	-0.60138	0.405528	-0.232385	-2.0791	-0.611392	-0.0702422	-1.09533	-2.11523	-0.603938	-0.595834	-0.0674485
13.8	2.24501	-0.53048	0.370078	-0.26076	-2.15472	-0.583017	-0.0844172	-1.11568	-2.11526	-0.613226	-0.605685	-0.0873622
13.8167	2.15284	-0.47378	0.320453	-0.28911	-2.21145	-0.544042	-0.0950422	-1.13603	-2.05529	-0.602515	-0.595537	-0.127276
13.8333	2.06066	-0.41708	0.270828	-0.31746	-2.26817	-0.505067	-0.105667	-1.10638	-2.03533	-0.621803	-0.615388	-0.11719
13.85	1.96849	-0.36038	0.221203	-0.34581	-2.3249	-0.466092	-0.116292	-1.02672	-2.03536	-0.621091	-0.615239	-0.0571033
13.8667	1.87631	-0.30368	0.171578	-0.37416	-2.38162	-0.427117	-0.126917	-0.217072	-2.05539	-0.64038	-0.66509	0.032983
13.8833	1.84796	-0.246955	0.129028	-0.40251	-2.43832	-0.388117	-0.0985672	-0.14742	-2.03542	-0.639668	-0.684941	0.0530693
13.9	1.81961	-0.19023	0.0864782	-0.43086	-2.49502	-0.349117	-0.0702172	-0.257768	-2.03546	-0.648956	-0.694792	0.0931556
13.9167	1.79126	-0.133505	0.0439282	-0.45921	-2.55172	-0.310117	-0.0418672	-0.378116	-2.04549	-0.618245	-0.684643	0.0732419
13.9333	1.76291	-0.07678	0.00137822	-0.48756	-2.60842	-0.271117	-0.0135172	-0.408464	-2.07552	-0.617533	-0.694494	0.0933282
13.95	1.69911	-0.034255	-0.0482468	-0.52301	-2.66515	-0.249842	-0.0135172	-0.458812	-2.06556	-0.646821	-0.714345	0.223414
13.9667	1.63531	0.00826999	-0.0978718	-0.55846	-2.72187	-0.228567	-0.0135172	-0.45916	-2.07559	-0.68611	-0.734197	0.393501
13.9833	1.57151	0.050795	-0.147497	-0.59391	-2.7786	-0.207292	-0.0135172	-0.479508	-2.06562	-0.625398	-0.744048	0.343587
14	1.50771	0.09332	-0.197122	-0.62936	-2.83532	-0.186017	-0.0135172	-0.509856	-2.06566	-0.594687	-0.773899	0.413673
14.0167	1.43681	0.139395	-0.243197	-0.647085	-2.83887	-0.195467	-0.0312422	-0.540204	-2.06569	-0.623975	-0.82375	0.34376
14.0333	1.36591	0.18547	-0.289272	-0.66481	-2.84242	-0.204917	-0.0489672	-0.520552	-2.04572	-0.653263	-0.833601	0.313846
14.05	1.29501	0.231545	-0.335347	-0.682535	-2.84597	-0.214367	-0.0666922	-0.5109	-2.06576	-0.662552	-0.843452	0.323932
14.0667	1.22411	0.27762	-0.381422	-0.70026	-2.84952	-0.223817	-0.0844172	-0.591248	-2.03579	-0.68184	-0.863303	0.374019
14.0833	1.14614	0.28472	-0.418647	-0.682535	-2.8247	-0.263992	-0.0135172	-0.601596	-1.94582	-0.671128	-0.893154	0.434105
14.1	1.06816	0.29182	-0.455872	-0.66481	-2.79987	-0.304167	0.0573828	-0.561944	-1.89586	-0.660417	-0.923006	0.474191
14.1167	0.990187	0.29892	-0.493097	-0.647085	-2.77505	-0.344342	0.128283	-0.622292	-1.93589	-0.649705	-0.952857	0.454277
14.1333	0.912212	0.30602	-0.530322	-0.62936	-2.75022	-0.384517	0.199183	-0.69264	-1.96592	-0.668994	-0.962708	0.364364
14.15	0.880312	0.291845	-0.565772	-0.598635	-2.7006	-0.427067	0.241708	-0.762988	-1.96596	-0.688282	-0.972559	0.32445
14.1667	0.848412	0.27767	-0.601222	-0.56791	-2.65097	-0.469617	0.284233	-0.803336	-1.90599	-0.69757	-1.00241	0.424536
14.1833	0.816512	0.263495	-0.636672	-0.537185	-2.60135	-0.512167	0.326758	-0.833684	-1.90602	-0.686859	-1.01226	0.514623
14.2	0.784612	0.24932	-0.672122	-0.50646	-2.55172	-0.554717	0.369283	-0.804032	-1.90606	-0.686147	-1.05211	0.534709
14.2167	0.766887	0.233945	-0.737697	-0.473385	-2.46665	-0.597242	0.454358	-0.35438	-1.95609	-0.705435	-1.08196	0.684795
14.2333	0.749162	0.21857	-0.803272	-0.44031	-2.38157	-0.639767	0.539433	-0.424728	-1.95612	-0.694724	-1.08181	0.704881
14.25	0.731437	0.203195	-0.868847	-0.407235	-2.2965	-0.682292	0.624508	-0.585076	-1.88616	-0.684012	-1.10167	0.674968
14.2667	0.713712	0.18782	-0.934422	-0.37416	-2.21142	-0.724817	0.709583	-0.685424	-1.90619	-0.6833	-1.09152	0.685054
14.2833	0.699537	0.171295	-0.962772	-0.33871	-2.14055	-0.783892	0.819458	-0.725772	-1.92622	-0.662589	-1.10137	0.65514
14.3	0.685362	0.15477	-0.991122	-0.30326	-2.06967	-0.842967	0.929333	-0.70612	-1.89626	-0.641877	-1.10122	0.575227
14.3167	0.671187	0.138245	-1.01947	-0.26781	-1.9988	-0.902042	1.03921	-0.766468	-1.86629	-0.621166	-1.14107	0.495313
14.3333	0.657012	0.12172	-1.04782	-0.23236	-1.92792	-0.961117	1.14908	-0.776816	-1.86632	-0.610454	-1.16092	0.455399
14.35	0.685362	0.107545	-1.062	-0.182735	-1.85702	-1.01192	1.14556	-0.797164	-1.83636	-0.599742	-1.19077	0.375486
14.3667	0.713712	0.09337	-1.07617	-0.13311	-1.78612	-1.06272	1.14203	-0.817512	-1.55639	-0.609031	-1.21062	0.385572
14.3833	0.742062	0.079195	-1.09035	-0.0834854	-1.71522	-1.11352	1.13851	-0.77786	-1.48642	-0.648319	-1.22047	0.445658
14.4	0.770412	0.06502	-1.10452	-0.0338604	-1.64432	-1.16432	1.13498	-0.858208	-1.43645	-0.677607	-1.24033	0.515744
14.4167	0.770412	0.03902	-1.10452	0.0122146	-1.55925	-1.18559	1.17041	-0.928556	-1.37649	-0.656896	-1.25018	0.495831
14.4333	0.770412	0.01302	-1.10452	0.0582896	-1.47417	-1.20687	1.20583	-0.918904	-1.30652	-0.686184	-1.24003	0.875917
14.45	0.770412	-0.01298	-1.10452	0.104365	-1.3891	-1.22814	1.24126	-0.969252	-1.20655	-0.655473	-1.24988	1.366
14.4667	0.770412	-0.03898	-1.10452	0.15044	-1.30402	-1.24942	1.27668	-0.9696	-1.12659	-0.664761	-1.25973	2.16609
14.4833	0.770412	-0.08033	-1.10452	0.203615	-1.22605	-1.25297	1.29561	-1.03995	-0.906621	-0.684049	-1.27958	3.18618
14.5	0.770412	-0.12168	-1.10452	0.25679	-1.14807	-1.25652	1.31453	-1.1103	-0.716654	-0.693338	-0.969432	4.74626
14.5167	0.770412	-0.16303	-1.10452	0.309965	-1.0701	-1.26007	1.33346	-1.18064	-0.656687	-0.682626	-0.989284	6.56635
14.5333	0.770412	-0.20438	-1.10452	0.36314	-0.992125	-1.26362	1.35238	-1.17099	-0.586721	-0.671914	-1.05913	7.93643
14.55	0.770412	-0.23628	-1.10452	0.39859	-0.9744	-1.26362	1.51778	-1.22134	-0.586754	-0.701203	-1.06899	8.77652
14.5667	0.770412	-0.26818	-1.10452	0.43404	-0.956675	-1.26362	1.68318	-1.24169	-0.596787	-0.690491	-1.07884	9.07661
14.5833	0.770412	-0.30008	-1.10452	0.46949	-0.93895	-1.26362	1.84858	-1.26204	-0.59682	-0.709779	-1.10869	9.15669
14.6	0.770412	-0.33198	-1.10452	0.50494	-0.921225	-1.26362	2.01398	-1.28238	-0.566854	-0.719068	-1.13854	9.17678
14.6167	0.788137	-0.360355	-1.10452	0.512015	-0.936575	-1.26362	2.31883	-1.29273	-0.556887	-0.698356	-1.15839	8.95687
14.6333	0.805862	-0.38873	-1.10452	0.51909	-0.951925	-1.26362	2.62368	-1.28308	-0.56692	-0.707645	-1.18824	8.66695
14.65	0.823587	-0.417105	-1.10452	0.526165	-0.967275	-1.26362	2.92853	-1.30343	-0.606953	-0.676933	-1.20809	8.51704
14.6667	0.841312	-0.44548	-1.10452	0.53324	-0.982625	-1.26362	3.23338	-1.24378	-0.606986	-0.696221	-1.21794	8.42713
14.6833	0.903937	-0.46673	-1.10452	0.519065	-0.992075	-1.26362	3.36808	-0.734124	-0.50702	-0.67551	-1.23779	8.57721
14.7	0.966562	-0.48798	-1.10452	0.50489	-1.00152	-1.26362	3.50278	-0.654472	-0.347053	-0.714798	-1.26765	8.6973
14.7167	1.02919	-0.50923	-1.10452	0.490715	-1.01097	-1.26362	3.63748	-0.754819	-0.327086	-0.684086	-1.2875	8.73738
14.7333	1.09181	-0.53048	-1.10452	0.47654	-1.02042	-1.26362	3.77218	-0.915167	-0.327119	-0.663375	-1.28735	8.78747
14.75	1.10364	-0.54468	-1.10452	0.44819	-1.02042	-1.26362	3.85253	-1.00552	-0.167153	-0.622663	-1.2872	8.92756
14.7667	1.11546	-0.55888	-1.10452	0.41984	-1.02042	-1.26362	3.93288	-1.04586	-0.127186	-0.671952	-1.26705	8.90764
14.7833	1.12729	-0.57308	-1.10452	0.39149	-1.02042	-1.26362	4.01323	-1.06621	0.082781	-0.70124	-1.2669	8.76773
14.8	1.13911	-0.58728	-1.10452	0.36314	-1.02042	-1.26362	4.09358	-1.09656	0.542748	-0.720528	-1.26675	8.84782
14.8167	1.13911	-0.58728	-1.11162	0.33479	-1.02752	-1.26362	4.12311	-1.08691	0.682714	-0.739817	-1.3066	8.7479
14.8333	1.13911	-0.58728	-1.11872	0.30644	-1.03462	-1.26362	4.15263	-1.11726	0.612681	-0.679105	-1.31645	8.62799
14.85	1.13911	-0.58728	-1.12582	0.27809	-1.04172	-1.26362	4.18216	-1.1476	0.552648	-0.648393	-1.33631	8.48807
14.8667	1.13911	-0.58728	-1.13292	0.24974	-1.04882	-1.26362	4.21168	-1.17795	0.552615	-0.547682	-1.32616	8.37816
14.8833	1.14619	-0.530555	-1.1471	0.196565	-1.08427	-1.26362	4.18333	-1.2183	0.632582	-0.48697	-1.33601	8.16825
14.9	1.15326	-0.47383	-1.16127	0.14339	-1.11972	-1.26362	4.15498	-1.27865	0.742548	-0.526258	-1.33586	7.89833
14.9167	1.16034	-0.417105	-1.17545	0.0902146	-1.15517	-1.26362	4.12663	-1.349	0.742515	-0.555547	-1.28571	7.71842
14.9333	1.16741	-0.36038	-1.18962	0.0370396	-1.19062	-1.26362	4.09828	-1.31934	0.662482	-0.594835	-1.24556	7.48851
14.95	1.16741	-0.29658	-1.1967	-0.0551354	-1.19415	-1.26362	4.27196	-1.34969	0.632449	-0.0641236	-1.15541	7.31859
14.9667	1.16741	-0.23278	-1.20377	-0.14731	-1.19767	-1.26362	4.44563	-1.41004	0.592415	0.316588	-0.355264	7.16868
14.9833	1.16741	-0.16898	-1.21085	-0.239485	-1.2012	-1.26362	4.61931	-1.39039	0.782382	0.7073	0.0748852	7.04876
15	1.16741	-0.10518	-1.21792	-0.33166	-1.20472	-1.26362	4.79298	-1.45074	1.14235	0.678011	0.00503406	6.93885
15.0167	1.16741	-0.080355	-1.22857	-0.39191	-1.1374	-1.27072	4.38181	-1.54108	1.17232	0.638723	0.0951829	6.89894
15.0333	1.16741	-0.05553	-1.23922	-0.45216	-1.07007	-1.27782	3.97063	-1.57143	1.11228	0.659435	0.555332	6.77902
15.05	1.16741	-0.030705	-1.24987	-0.51241	-1.00275	-1.28492	3.55946	-1.57178	1.14225	0.680146	0.675481	6.55911
15.0667	1.16741	-0.00588001	-1.26052	-0.57266	-0.935425	-1.29202	3.14828	-1.49213	1.35222	0.700858	0.67563	6.5192
15.0833	1.11424	0.00474499	-1.2747	-0.593935	-0.8397	-1.30619	2.96396	-1.60248	1.31218	0.65157	0.665778	6.37928
15.1	1.06106	0.01537	-1.28887	-0.61521	-0.743975	-1.32037	2.77963	-1.62282	1.24215	0.652281	0.645927	6.18937
15.1167	1.00789	0.025995	-1.30305	-0.636485	-0.64825	-1.33454	2.59531	-1.60317	1.15212	1.01299	0.606076	6.03946
15.1333	0.954712	0.03662	-1.31722	-0.65776	-0.552525	-1.34872	2.41098	-1.60352	1.08208	1.2537	0.866225	6.07954
15.15	0.922812	0.03662	-1.33495	-0.643585	-0.527725	-1.36289	2.28338	-1.59387	1.02205	2.67442	0.876374	5.89963
15.1667	0.890912	0.03662	-1.35267	-0.62941	-0.502925	-1.37707	2.15578	-1.59422	1.01202	2.57513	0.746523	5.61971
15.1833	0.859012	0.03662	-1.3704	-0.615235	-0.478125	-1.39124	2.02818	-1.63456	0.951983	2.44584	0.686672	5.4198
15.2	0.827112	0.03662	-1.38812	-0.60106	-0.453325	-1.40542	1.90058	-1.64491	0.87195	2.39655	0.656821	5.55989
15.2167	0.812937	0.03662	-1.4023	-0.579785	-0.4675	-1.43142	1.87931	-1.65526	0.821917	2.31726	0.63697	5.55997
15.2333	0.798762	0.03662	-1.41647	-0.55851	-0.481675	-1.45742	1.85803	-1.67561	0.731884	2.23797	0.577118	5.50006
15.25	0.784587	0.03662	-1.43065	-0.537235	-0.49585	-1.48342	1.83676	-1.71596	0.681851	2.14869	0.547267	5.35015
15.2667	0.770412	0.03662	-1.44482	-0.51596	-0.510025	-1.50942	1.81548	-1.7363	0.631817	2.1394	0.497416	5.25023
15.2833	0.812962	0.00826999	-1.459	-0.501785	-0.510025	-1.52949	1.84738	-1.76665	0.541784	2.00011	0.467565	5.04032
15.3	0.855512	-0.02008	-1.47317	-0.48761	-0.510025	-1.54957	1.87928	-1.777	0.481751	1.95082	0.447714	5.1204
15.3167	0.898062	-0.04843	-1.48735	-0.473435	-0.510025	-1.56964	1.91118	-1.61735	0.471718	1.86153	0.427863	5.33049
15.3333	0.940612	-0.07678	-1.50152	-0.45926	-0.510025	-1.58972	1.94308	-1.63769	0.391684	1.84224	0.358012	5.29058
15.35	0.940612	-0.133505	-1.5157	-0.44271	-0.510025	-1.59327	1.94308	-1.69804	0.331651	1.78296	0.378161	5.06066
15.3667	0.940612	-0.19023	-1.52987	-0.42616	-0.510025	-1.59682	1.94308	-1.72839	0.261618	1.76367	0.338309	4.94075
15.3833	0.940612	-0.246955	-1.54405	-0.40961	-0.510025	-1.60037	1.94308	-1.76874	0.211585	1.66438	0.278458	4.73084
15.4	0.940612	-0.30368	-1.55822	-0.39306	-0.510025	-1.60392	1.94308	-1.60909	0.181552	1.60509	0.248607	4.53092
15.4167	0.940612	-0.35093	-1.5724	-0.37771	-0.55255	-1.60392	1.84738	-1.71943	0.101518	1.5258	0.268756	4.44101
15.4333	0.940612	-0.39818	-1.58657	-0.36236	-0.595075	-1.60392	1.75168	-1.84978	0.0514851	1.47651	0.218905	4.26109
15.45	0.940612	-0.44543	-1.60075	-0.34701	-0.6376	-1.60392	1.65598	-1.92013	0.00145183	1.40723	0.189054	4.17118
15.4667	0.940612	-0.49268	-1.61492	-0.33166	-0.680125	-1.60392	1.56028	-1.96048	-0.0485814	1.34794	0.179203	4.00127
15.4833	0.940612	-0.51278	-1.61492	-0.32811	-0.7404	-1.58974	1.54611	-1.97083	-0.108615	1.28865	0.139352	3.87135
15.5	0.940612	-0.53288	-1.61492	-0.32456	-0.800675	-1.57557	1.53193	-1.88117	-0.158648	1.23936	0.109501	3.76144
15.5167	0.940612	-0.55298	-1.61492	-0.32101	-0.86095	-1.56139	1.51776	-1.66152	-0.198681	1.20007	0.0696494	3.73153
15.5333	0.940612	-0.57308	-1.61492	-0.31746	-0.921225	-1.54722	1.50358	-1.70187	-0.238714	1.15078	0.0497983	3.65161
15.55	0.940612	-0.57663	-1.61492	-0.31746	-0.97085	-1.50467	1.46106	-1.67222	-0.288748	1.1315	0.00994716	3.4917
15.5667	0.940612	-0.58018	-1.61492	-0.31746	-1.02047	-1.46212	1.41853	-1.59257	-0.248781	1.10221	-0.019904	3.37179
15.5833	0.940612	-0.58373	-1.61492	-0.31746	-1.0701	-1.41957	1.37601	-1.65291	-0.138814	1.08292	-0.0597551	3.36187
15.6	0.940612	-0.58728	-1.61492	-0.31746	-1.11972	-1.37702	1.33348	-1.72326	-0.218847	1.37363	-0.0896062	3.18196
15.6167	0.940612	-0.58728	-1.6102	-0.34581	-1.10435	-1.34867	1.28386	-1.75361	-0.27888	1.41434	-0.109457	3.06204
15.6333	0.940612	-0.58728	-1.60547	-0.37416	-1.08897	-1.32032	1.23423	-1.81396	-0.198914	1.33505	-0.139308	3.27213
15.65	0.940612	-0.58728	-1.60075	-0.40251	-1.0736	-1.29197	1.18461	-1.86431	-0.178947	1.23577	-0.16916	3.26222
15.6667	0.940612	-0.58728	-1.59602	-0.43086	-1.05822	-1.26362	1.13498	-1.91465	-0.25898	1.20648	-0.179011	3.0123
15.6833	0.940612	-0.57308	-1.5724	-0.43086	-1.04877	-1.23527	1.05698	-1.935	-0.299013	1.14719	-0.208862	2.92239
15.7	0.940612	-0.55888	-1.54877	-0.43086	-1.03932	-1.20692	0.978983	-2.00535	-0.319047	1.1179	-0.228713	2.82248
15.7167	0.940612	-0.54468	-1.52515	-0.43086	-1.02987	-1.17857	0.900983	-2.0357	-0.28908	1.09861	-0.268564	2.71256
15.7333	0.940612	-0.53048	-1.50152	-0.43086	-1.02042	-1.15022	0.822983	-2.03605	-0.349113	1.07932	-0.308415	2.58265
15.75	0.947687	-0.50213	-1.48025	-0.416685	-1.02752	-1.13604	0.858433	-2.07639	-0.379146	1.07003	-0.308266	2.51273
15.7667	0.954762	-0.47378	-1.45897	-0.40251	-1.03462	-1.12187	0.893883	-2.09674	-0.399179	1.21075	-0.348117	2.44282
15.7833	0.961837	-0.44543	-1.4377	-0.388335	-1.04172	-1.10769	0.929333	-2.12709	-0.159213	1.16146	-0.367968	2.52291
15.8	0.968912	-0.41708	-1.41642	-0.37416	-1.04882	-1.09352	0.964783	-2.14744	0.130754	1.19217	-0.36782	2.37299
15.8167	0.990187	-0.36038	-1.40225	-0.37771	-1.04645	-1.09352	0.975408	-2.18779	0.0807208	1.17288	-0.407671	2.22308
15.8333	1.01146	-0.30368	-1.38807	-0.38126	-1.04407	-1.09352	0.986033	-2.19813	0.0106876	1.13359	-0.437522	2.11317
15.85	1.03274	-0.24698	-1.3739	-0.38481	-1.0417	-1.09352	0.996658	-2.22848	-0.0693456	1.0543	-0.427373	2.06325
15.8667	1.05401	-0.19028	-1.35972	-0.38836	-1.03932	-1.09352	1.00728	-2.26883	-0.0293789	0.985016	-0.427224	1.96334
15.8833	1.06819	-0.140655	-1.35265	-0.402535	-1.01335	-1.09352	1.00376	-2.30918	-0.0894121	0.925728	-0.477075	1.86342
15.9	1.08236	-0.09103	-1.34557	-0.41671	-0.987375	-1.09352	1.00023	-2.29953	-0.0894453	0.936439	-0.516926	1.74351
15.9167	1.09654	-0.041405	-1.3385	-0.430885	-0.9614	-1.09352	0.996708	-2.34987	0.0805215	1.11715	-0.516777	1.6536
15.9333	1.11071	0.00821999	-1.33142	-0.44506	-0.935425	-1.09352	0.993183	-2.37022	0.120488	1.05786	-0.546629	1.56368
15.95	1.13199	0.033045	-1.33142	-0.459235	-0.90705	-1.10297	0.964808	-2.38057	0.610455	1.00857	-0.53648	1.50377
15.9667	1.15326	0.05787	-1.33142	-0.47341	-0.878675	-1.11242	0.936433	-2.42092	1.69042	0.939286	-0.576331	1.40386
15.9833	1.17454	0.082695	-1.33142	-0.487585	-0.8503	-1.12187	0.908058	-2.41127	1.95039	0.899998	-0.576182	1.31394
16	1.19581	0.10752	-1.33142	-0.50176	-0.821925	-1.13132	0.879683	-2.43161	1.92036	0.850709	-0.606033	1.23403
16.0167	1.20289	0.118145	-1.32077	-0.512385	-0.793575	-1.15729	0.893883	-2.41196	1.85032	0.791421	-0.615884	1.14412
16.0333	1.20996	0.12877	-1.31012	-0.52301	-0.765225	-1.18327	0.908083	-2.46231	1.74029	0.742133	-0.645735	1.0542
16.05	1.21704	0.139395	-1.29947	-0.533635	-0.736875	-1.20924	0.922283	-2.45266	1.67026	0.712844	-0.655586	1.04429
16.0667	1.22411	0.15002	-1.28882	-0.54426	-0.708525	-1.23522	0.936483	-2.45301	1.65022	0.653556	-0.675438	0.944374
16.0833	1.22411	0.145295	-1.29592	-0.55136	-0.6589	-1.24942	0.893933	-2.46335	1.54019	0.624267	-0.705289	0.86446
16.1	1.22411	0.14057	-1.30302	-0.55846	-0.609275	-1.26362	0.851383	-2.4637	1.46016	0.574979	-0.71514	0.884547
16.1167	1.22411	0.135845	-1.31012	-0.56556	-0.55965	-1.27782	0.808833	-2.45405	1.47012	0.535691	-0.734991	0.874633
16.1333	1.22411	0.13112	-1.31722	-0.57266	-0.510025	-1.29202	0.766283	-2.4344	1.41009	0.496402	-0.754842	1.32472
16.15	1.15324	0.114595	-1.33495	-0.56556	-0.4675	-1.29909	0.808833	-2.43475	1.36006	0.657114	-0.784693	1.74481
16.1667	1.08236	0.09807	-1.35267	-0.55846	-0.424975	-1.30617	0.851383	-2.40509	1.28002	1.74783	-0.804544	2.07489
16.1833	1.01149	0.081545	-1.3704	-0.55136	-0.38245	-1.31324	0.893933	-2.34544	1.27999	1.86854	-0.824395	2.49498
16.2	0.940612	0.06502	-1.38812	-0.54426	-0.339925	-1.32032	0.936483	-2.29579	1.25996	2.00925	-0.824246	3.21506
16.2167	0.954787	0.036645	-1.38812	-0.51591	-0.31155	-1.33094	0.854958	-2.35614	1.25992	2.09996	-0.854098	4.55515
16.2333	0.968962	0.00826999	-1.38812	-0.48756	-0.283175	-1.34157	0.773433	-2.36649	1.23989	2.07067	-0.873949	5.01524
16.25	0.983137	-0.020105	-1.38812	-0.45921	-0.2548	-1.35219	0.691908	-1.75683	1.17986	1.96138	-0.9138	4.81532
16.2667	0.997312	-0.04848	-1.38812	-0.43086	-0.226425	-1.36282	0.610383	-1.11718	1.10982	1.8621	-0.933651	4.90541
16.2833	0.983137	-0.08393	-1.41647	-0.397785	-0.234525	-1.37702	0.610383	-1.06753	1.10979	1.77281	-0.943502	5.2955
16.3	0.968962	-0.11938	-1.44482	-0.36471	-0.242625	-1.39122	0.610383	-1.00788	1.04976	1.71352	-0.983353	8.09558
16.3167	0.954787	-0.15483	-1.47317	-0.331635	-0.250725	-1.40542	0.610383	-0.958226	1.01972	1.65423	-0.993204	7.81567
16.3333	0.940612	-0.19028	-1.50152	-0.29856	-0.258825	-1.41962	0.610383	-0.928574	0.929691	1.61494	-1.00306	7.30575
16.35	0.933512	-0.213905	-1.48735	-0.27846	-0.272	-1.43379	0.573733	-0.878922	0.909658	1.54565	-1.02291	7.31584
16.3667	0.926412	-0.23753	-1.47317	-0.25836	-0.285175	-1.44797	0.537083	-0.84927	0.849624	1.47637	-1.03276	6.72593
16.3833	0.919312	-0.261155	-1.459	-0.23826	-0.29835	-1.46214	0.500433	-0.899618	0.789591	1.45708	-1.04261	6.69601
16.4	0.912212	-0.28478	-1.44482	-0.21816	-0.311525	-1.47632	0.463783	-0.909966	0.789558	1.45779	-1.07246	6.4461
16.4167	0.887412	-0.30013	-1.39165	-0.203985	-0.336325	-1.49404	0.440158	-0.960314	0.829525	1.5785	-1.09231	6.36619
16.4333	0.862612	-0.31548	-1.33847	-0.18981	-0.361125	-1.51177	0.416533	-0.940662	0.839491	1.50921	-1.10216	6.41627
16.45	0.837812	-0.33083	-1.2853	-0.175635	-0.385925	-1.52949	0.392908	-0.94101	0.789458	1.43992	-1.10201	6.08636
16.4667	0.813012	-0.34618	-1.23212	-0.16146	-0.410725	-1.54722	0.369283	-0.951358	0.819425	1.36063	-1.10186	5.72645
16.4833	0.802362	-0.34973	-1.17895	-0.15791	-0.42845	-1.56139	0.397633	-1.01171	0.939392	1.32135	-1.09172	5.52653
16.5	0.791712	-0.35328	-1.12577	-0.15436	-0.446175	-1.57557	0.425983	-1.03205	1.11936	1.26206	-1.11157	5.39662
16.5167	0.781062	-0.35683	-1.0726	-0.15081	-0.4639	-1.58974	0.454333	-1.0424	1.51933	1.22277	-1.12142	5.2967
16.5333	0.770412	-0.36038	-1.01942	-0.14726	-0.481625	-1.60392	0.482683	-1.08275	1.76929	1.15348	-1.15127	5.60679
16.55	0.775137	-0.36038	-0.946172	-0.104735	-0.507625	-1.58974	0.511058	-1.1031	1.73926	1.12419	-1.18112	5.06688
16.5667	0.779862	-0.36038	-0.872922	-0.0622104	-0.533625	-1.57557	0.539433	-1.14345	1.81923	1.1449	-1.20097	5.03696
16.5833	0.784587	-0.36038	-0.799672	-0.0196854	-0.559625	-1.56139	0.567808	-1.09379	1.78919	1.60562	-1.20082	4.78705
16.6	0.789312	-0.36038	-0.726422	0.0228396	-0.585625	-1.54722	0.596183	-0.974142	1.76916	1.48633	-1.23067	4.85714
16.6167	0.798762	-0.36038	-0.700422	0.00866456	-0.60925	-1.54722	0.572533	-0.71449	1.67913	1.42704	-1.22052	4.49722
16.6333	0.808212	-0.36038	-0.674422	-0.00551044	-0.632875	-1.54722	0.548883	-0.714838	1.63909	1.33775	-1.23038	4.34731
16.65	0.817662	-0.36038	-0.648422	-0.0196854	-0.6565	-1.54722	0.525233	-0.785186	1.75906	1.28846	-1.26023	4.33739
16.6667	0.827112	-0.36038	-0.622422	-0.0338604	-0.680125	-1.54722	0.501583	-0.815534	1.73903	1.26917	-1.30008	4.59748
16.6833	0.820037	-0.33203	-0.601172	-0.0480354	-0.7085	-1.54367	0.464958	-0.845882	1.65899	1.20989	-1.31993	4.18757
16.7	0.812962	-0.30368	-0.579922	-0.0622104	-0.736875	-1.54012	0.428333	-0.81623	1.56896	1.1606	-1.31978	4.67765
16.7167	0.805887	-0.27533	-0.558672	-0.0763854	-0.76525	-1.53657	0.391708	-0.866578	1.47893	1.11131	-1.35963	5.13774
16.7333	0.798812	-0.24698	-0.537422	-0.0905604	-0.793625	-1.53302	0.355083	-0.936926	1.43889	1.06202	-1.37948	4.65783
16.75	0.791712	-0.232805	-0.516147	-0.0905604	-0.814875	-1.51884	0.333833	-0.977274	1.39886	0.992733	-1.37933	4.44791
16.7667	0.784612	-0.21863	-0.494872	-0.0905604	-0.836125	-1.50467	0.312583	-1.05762	1.29883	0.943444	-1.38918	4.308
16.7833	0.777512	-0.204455	-0.473597	-0.0905604	-0.857375	-1.49049	0.291333	-0.87797	1.23879	0.904156	-1.39904	4.67808
16.8	0.770412	-0.19028	-0.452322	-0.0905604	-0.878625	-1.47632	0.270083	-0.868318	1.17876	0.854868	-1.41889	4.21817
16.8167	0.770412	-0.11938	-0.473597	-0.0763854	-0.895175	-1.46567	0.245258	-0.858666	1.15873	0.795579	-1.41874	3.91826
16.8333	0.770412	-0.04848	-0.494872	-0.0622104	-0.911725	-1.45502	0.220433	-0.719014	1.06869	0.736291	-1.43859	4.12834
16.85	0.770412	0.02242	-0.516147	-0.0480354	-0.928275	-1.44437	0.195608	-0.809362	1.01866	0.707003	-1.47844	3.69843
16.8667	0.770412	0.09332	-0.537422	-0.0338604	-0.944825	-1.43372	0.170783	-0.81971	1.10863	0.667714	-1.49829	3.55852
16.8833	0.781037	0.139395	-0.583497	-0.0303104	-0.98145	-1.42899	0.135333	-0.850058	1.10859	0.638426	-1.53814	3.4186
16.9	0.791662	0.18547	-0.629572	-0.0267604	-1.01807	-1.42427	0.0998828	-0.900406	1.01856	0.599137	-1.55799	3.25869
16.9167	0.802287	0.231545	-0.675647	-0.0232104	-1.0547	-1.41954	0.0644328	-0.930754	0.978528	0.539849	-1.55784	3.13878
16.9333	0.812912	0.27762	-0.721722	-0.0196604	-1.09132	-1.41482	0.0289828	-0.981102	0.928495	0.540561	-1.6077	3.02886
16.95	0.805837	0.291795	-0.796147	-0.0137604	-1.05942	-1.41247	-0.0277172	-1.03145	0.858461	0.481272	-1.62755	3.12895
16.9667	0.798762	0.30597	-0.870572	-0.00786044	-1.02752	-1.41012	-0.0844172	-1.0718	0.808428	0.431984	-1.6574	2.97903
16.9833	0.791687	0.320145	-0.944997	-0.00196044	-0.995625	-1.40777	-0.141117	-1.09215	0.788395	0.382696	-1.67725	3.35912
17	0.784612	0.33432	-1.01942	0.00393956	-0.963725	-1.40542	-0.197817	-1.14249	0.728362	0.343407	-1.6471	3.24921
17.0167	0.770437	0.349695	-1.06197	-0.0126104	-0.907025	-1.42669	-0.240367	-1.13284	0.688328	0.304119	-1.51695	3.30929
17.0333	0.756262	0.36507	-1.10452	-0.0291604	-0.850325	-1.44797	-0.282917	-1.17319	0.628295	0.24483	-1.3768	3.70938
17.05	0.742087	0.380445	-1.14707	-0.0457104	-0.793625	-1.46924	-0.325467	-1.21354	0.578262	0.205542	-1.16665	3.10947
17.0667	0.727912	0.39582	-1.18962	-0.0622604	-0.736925	-1.49052	-0.368017	-1.27389	0.518229	0.186254	-1.0365	3.05955
17.0833	0.696012	0.39817	-1.21087	-0.0693354	-0.694375	-1.51177	-0.396367	-1.28423	0.458195	0.146965	-1.01636	2.89964
17.1	0.664112	0.40052	-1.23212	-0.0764104	-0.651825	-1.53302	-0.424717	-1.32458	0.388162	0.297677	-0.946207	2.64972
17.1167	0.632212	0.40287	-1.25337	-0.0834854	-0.609275	-1.55427	-0.453067	-1.32493	0.358129	0.268389	-0.936058	2.55981
17.1333	0.600312	0.40522	-1.27462	-0.0905604	-0.566725	-1.57552	-0.481417	-1.33528	0.438096	0.5291	-0.985909	2.4199
17.15	0.600312	0.38397	-1.28882	-0.0905604	-0.5809	-1.59207	-0.438892	-1.35563	0.578063	0.539812	-0.95576	2.32998
17.1667	0.600312	0.36272	-1.30302	-0.0905604	-0.595075	-1.60862	-0.396367	-1.39597	0.488029	0.540524	-1.02561	2.21007
17.1833	0.600312	0.34147	-1.31722	-0.0905604	-0.60925	-1.62517	-0.353842	-1.42632	0.427996	0.561235	-1.03546	2.10016
17.2	0.600312	0.32022	-1.33142	-0.0905604	-0.623425	-1.64172	-0.311317	-1.46667	0.397963	0.481947	-1.07531	2.03024
17.2167	0.586137	0.270595	-1.3456	-0.0905604	-0.64775	-1.65707	-0.304217	-1.47702	0.48793	0.452658	-1.10516	1.92033
17.2333	0.571962	0.22097	-1.35977	-0.0905604	-0.672075	-1.67242	-0.297117	-1.49737	0.357896	0.39337	-1.11502	1.79041
17.25	0.557787	0.171345	-1.37395	-0.0905604	-0.6964	-1.68777	-0.290017	-1.47771	0.337863	0.354082	-1.09487	1.7105
17.2667	0.543612	0.12172	-1.38812	-0.0905604	-0.720725	-1.70312	-0.282917	-1.46806	0.37783	0.324793	-1.12472	1.67059
17.2833	0.529412	0.038995	-1.38812	-0.0799354	-0.749575	-1.69604	-0.252192	-1.52841	0.457797	0.295505	-1.13457	1.57067
17.3	0.515212	-0.04373	-1.38812	-0.0693104	-0.778425	-1.68897	-0.221467	-1.53876	0.927764	0.266217	-1.15442	1.66076
17.3167	0.501012	-0.126455	-1.38812	-0.0586854	-0.807275	-1.68189	-0.190742	-1.53911	0.91773	0.226928	-1.08427	1.40085
17.3333	0.486812	-0.20918	-1.38812	-0.0480604	-0.836125	-1.67482	-0.160017	-1.55945	0.887697	0.17764	-0.584122	1.32093
17.35	0.472637	-0.24343	-1.38457	-0.0338854	-0.871575	-1.58619	-0.134017	-1.5898	0.787664	0.138351	0.236026	1.23102
17.3667	0.458462	-0.27768	-1.38102	-0.0197104	-0.907025	-1.49757	-0.108017	-1.61015	0.697631	0.0990631	1.11618	1.13111
17.3833	0.444287	-0.31193	-1.37747	-0.00553544	-0.942475	-1.40894	-0.0820172	-1.4805	0.687597	0.0597748	1.14632	1.03119
17.4	0.430112	-0.34618	-1.37392	0.00863956	-0.977925	-1.32032	-0.0560172	-1.30085	0.637564	0.0404864	1.06647	0.971278
17.4167	0.483287	-0.360355	-1.35975	0.0121896	-1.00982	-1.22107	-0.0489422	-1.40119	0.587531	0.011198	1.02662	1.06136
17.4333	0.536462	-0.37453	-1.34557	0.0157396	-1.04172	-1.12182	-0.0418672	-1.47154	0.717498	-0.0180904	0.966771	0.83145
17.45	0.589637	-0.388705	-1.3314	0.0192896	-1.07362	-1.02257	-0.0347922	-1.49189	0.867464	-0.00737872	0.89692	0.711537
17.4667	0.642812	-0.40288	-1.31722	0.0228396	-1.10552	-0.923317	-0.0277172	-1.52224	0.767431	-0.0566671	0.867069	0.631623
17.4833	0.684162	-0.427705	-1.30185	0.0228396	-1.2024	-0.809892	0.0290078	-1.55259	0.697398	-0.0859555	0.827217	0.691709
17.5	0.725512	-0.45253	-1.28647	0.0228396	-1.29927	-0.696467	0.0857328	-1.56293	0.797365	-0.125244	0.797366	0.531795
17.5167	0.766862	-0.477355	-1.2711	0.0228396	-1.39615	-0.583042	0.142458	-1.57328	0.777332	-0.144532	0.767515	0.411882
17.5333	0.808212	-0.50218	-1.25572	0.0228396	-1.49302	-0.469617	0.199183	-1.52363	0.787298	-0.183821	0.767664	0.361968
17.55	0.855487	-0.523455	-1.2392	0.0370146	-1.58755	-0.370367	0.322058	-1.59398	1.69727	-0.213109	0.727813	0.292054
17.5667	0.902762	-0.54473	-1.22267	0.0511896	-1.68207	-0.271117	0.444933	-1.66433	1.96723	-0.252397	0.687962	0.192141
17.5833	0.950037	-0.566005	-1.20615	0.0653646	-1.7766	-0.171867	0.567808	-1.70467	1.9272	-0.291686	0.678111	0.112227
17.6	0.997312	-0.58728	-1.18962	0.0795396	-1.87112	-0.0726167	0.690683	-1.74502	1.87717	-0.330974	0.63826	0.0223133
17.6167	1.13909	-0.57308	-1.18252	0.0937146	-1.87822	0.0301833	0.808833	-1.73537	2.19713	-0.340262	0.608408	-0.0476004
17.6333	1.28086	-0.55888	-1.17542	0.10789	-1.88532	0.132983	0.926983	-1.74572	2.1271	-0.359551	0.558557	-0.0675141
17.65	1.42264	-0.54468	-1.16832	0.122065	-1.89242	0.235783	1.04513	-1.80606	2.06707	-0.388839	0.538706	-0.117428
17.6667	1.56441	-0.53048	-1.16122	0.13624	-1.89952	0.338583	1.16328	-1.84641	2.00703	-0.408128	0.488855	0.0226585
17.6833	1.89051	-0.53048	-1.16832	0.150415	-1.8499	0.402383	1.20228	-1.86676	1.947	-0.427416	0.459004	-0.0372553
17.7	2.21661	-0.53048	-1.17542	0.16459	-1.80027	0.466183	1.24128	-1.87711	1.85697	-0.456704	0.419153	-0.107169
17.7167	2.54271	-0.53048	-1.18252	0.178765	-1.75065	0.529983	1.28028	-1.85746	1.79693	-0.475993	0.389302	0.0229173
17.7333	2.86881	-0.53048	-1.18962	0.19294	-1.70102	0.593783	1.31928	-1.8278	1.7269	-0.505281	0.359451	-0.106996
17.75	3.28001	-0.53048	-1.20615	0.210665	-1.65377	0.615058	1.30156	-1.84815	1.66687	-0.474569	0.3296	-0.18691
17.7667	3.69121	-0.53048	-1.22267	0.22839	-1.60652	0.636333	1.28383	-1.8685	1.96683	-0.433858	0.309748	-0.206824
17.7833	4.10241	-0.53048	-1.2392	0.246115	-1.55927	0.657608	1.26611	-1.86885	1.9068	-0.503146	0.259897	-0.336737
17.8	4.51361	-0.53048	-1.25572	0.26384	-1.51202	0.678883	1.24838	-1.8892	2.03677	-0.552434	0.250046	-0.366651
17.8167	4.66601	-0.53048	-1.2711	0.27804	-1.4813	0.632783	1.25546	-1.85954	1.96673	-0.581723	0.200195	-0.436565
17.8333	4.81841	-0.53048	-1.28647	0.29224	-1.45057	0.586683	1.26253	-1.93989	1.8867	-0.591011	0.150344	-0.396479
17.85	4.97081	-0.53048	-1.30185	0.30644	-1.41985	0.540583	1.26961	-1.97024	1.80667	-0.6203	0.130493	-0.0463923
17.8667	5.12321	-0.53048	-1.31722	0.32064	-1.38912	0.494483	1.27668	-1.99059	1.77663	-0.629588	0.100642	0.053694
17.8833	5.22601	-0.456055	-1.3314	0.331265	-1.38202	0.444858	1.30506	-2.00094	1.7166	-0.668876	0.0707906	-0.12622
17.9	5.32881	-0.38163	-1.34557	0.34189	-1.37492	0.395233	1.33343	-2.01128	1.63657	-0.688165	0.0409395	-0.176133
17.9167	5.43161	-0.307205	-1.35975	0.352515	-1.36782	0.345608	1.36181	-2.01163	1.56653	-0.707453	0.00108837	-0.336047
17.9333	5.53441	-0.23278	-1.37392	0.36314	-1.36072	0.295983	1.39018	-2.02198	1.4965	-0.736741	-0.0187628	-0.415961
17.95	5.64784	-0.11818	-1.3881	0.367865	-1.36072	0.260558	1.37601	-2.01233	1.41647	-0.74603	-0.0186139	-0.495875
17.9667	5.76126	-0.00358001	-1.40227	0.37259	-1.36072	0.225133	1.36183	-1.95268	1.37643	-0.785318	-0.058465	-0.575788
17.9833	5.87469	0.11102	-1.41645	0.377315	-1.36072	0.189708	1.34766	-1.92302	1.3064	-0.784606	-0.0683161	-0.635702
18	5.98811	0.22562	-1.43062	0.38204	-1.36072	0.154283	1.33348	-1.88337	1.24637	-0.793895	-0.0881672	-0.675616
18.0167	6.01649	0.27052	-1.43417	0.39859	-1.36072	0.111733	1.24841	-1.82372	1.19633	-0.823183	-0.0780183	-0.735529
18.0333	6.04486	0.31542	-1.43772	0.41514	-1.36072	0.0691833	1.16333	-1.74407	1.1363	-0.822472	-0.107869	-0.835443
18.05	6.07324	0.36032	-1.44127	0.43169	-1.36072	0.0266333	1.07826	-1.67442	1.06627	-0.83176	-0.117721	-0.895357
18.0667	6.10161	0.40522	-1.44482	0.44824	-1.36072	-0.0159167	0.993183	-1.59476	0.996235	-0.851048	-0.117572	-0.94527
18.0833	6.04489	0.41942	-1.44482	0.455315	-1.40327	-0.0348167	0.883283	-1.50511	1.2862	-0.880337	-0.157423	-0.945184
18.1	5.98816	0.43362	-1.44482	0.46239	-1.44582	-0.0537167	0.773383	-1.49546	1.13617	-0.899625	-0.177274	-0.595098
18.1167	5.93144	0.44782	-1.44482	0.469465	-1.48837	-0.0726167	0.663483	-1.53581	1.06614	-0.898913	-0.227125	-0.765012
18.1333	5.87471	0.46202	-1.44482	0.47654	-1.53092	-0.0915167	0.553583	-1.56616	1.0261	-0.928202	-0.236976	-0.824925
18.15	5.53444	0.476195	-1.43065	0.47654	-1.55927	-0.0867917	0.521683	-1.5665	0.956069	-0.90749	-0.296827	-0.904839
18.1667	5.19416	0.49037	-1.41647	0.47654	-1.58762	-0.0820667	0.489783	-1.58685	0.936036	-0.916779	-0.336678	-0.964753
18.1833	4.85389	0.504545	-1.4023	0.47654	-1.61597	-0.0773417	0.457883	-1.4972	0.866002	-0.926067	-0.34653	-1.01467
18.2	4.51361	0.51872	-1.38812	0.47654	-1.64432	-0.0726167	0.425983	-1.46755	0.795969	-0.925355	-0.386381	-1.07458
18.2167	4.68374	0.525795	-1.38812	0.47654	-1.64432	-0.0726167	0.418908	-1.4679	0.755936	-0.944644	-0.386232	-1.11449
18.2333	4.85386	0.53287	-1.38812	0.47654	-1.64432	-0.0726167	0.411833	-1.43824	0.715903	-0.953932	-0.396083	-1.17441
18.25	5.02399	0.539945	-1.38812	0.47654	-1.64432	-0.0726167	0.404758	-1.43859	0.66587	-0.97322	-0.435934	-1.17432
18.2667	5.19411	0.54702	-1.38812	0.47654	-1.64432	-0.0726167	0.397683	-1.46894	0.605836	-1.01251	-0.455785	-0.954235
18.2833	5.28629	0.48322	-1.3704	0.47654	-1.53442	-0.0832417	0.362233	-1.44929	0.535803	-1.0418	-0.495636	-1.01415
18.3	5.37846	0.41942	-1.35267	0.47654	-1.42452	-0.0938667	0.326783	-1.48964	0.51577	-1.05109	-0.515487	-1.00406
18.3167	5.47064	0.35562	-1.33495	0.47654	-1.31462	-0.104492	0.291333	-1.50998	0.475737	-1.03037	-0.525338	-0.963976
18.3333	5.56281	0.29182	-1.31722	0.47654	-1.20472	-0.115117	0.255883	-1.52033	0.905703	-1.06966	-0.55519	-1.03389
18.35	5.57344	0.16422	-1.30657	0.487165	-1.08067	-0.132842	0.213333	-1.06068	1.43567	-1.08895	-0.585041	-1.0738
18.3667	5.58406	0.03662	-1.29592	0.49779	-0.956625	-0.150567	0.170783	-0.561028	2.32564	-1.08824	-0.614892	-1.11372
18.3833	5.59469	-0.09098	-1.28527	0.508415	-0.832575	-0.168292	0.128233	-0.301376	2.2156	-1.07753	-0.614743	-1.14363
18.4	5.60531	-0.21858	-1.27462	0.51904	-0.708525	-0.186017	0.0856828	-0.281724	2.50557	-1.06682	-0.634594	-1.18354
18.4167	5.58404	-0.31783	-1.264	0.508415	-0.510025	-0.200192	0.0644328	-0.272072	2.58554	-1.0561	-0.674445	-1.23346
18.4333	5.56276	-0.41708	-1.25337	0.49779	-0.311525	-0.214367	0.0431828	-0.31242	2.5955	-1.03539	-0.694296	-1.22337
18.45	5.54149	-0.51633	-1.24275	0.487165	-0.113025	-0.228542	0.0219328	-0.242768	2.97547	-1.04468	-0.714147	-1.26329
18.4667	5.52021	-0.61558	-1.23212	0.47654	0.0854752	-0.242717	0.000682811	-0.153116	2.68544	-1.05397	-0.743999	-1.2532
18.4833	5.53321	-0.67938	-1.18605	0.462365	0.300525	-0.242717	0.0314078	-0.203464	3.0254	-1.05326	-0.77385	-1.22311
18.5	5.54621	-0.74318	-1.13997	0.44819	0.515575	-0.242717	0.0621328	-0.243812	2.74537	-1.05255	-0.773701	-1.19303
18.5167	5.55921	-0.80698	-1.0939	0.434015	0.730625	-0.242717	0.0928578	-0.27416	2.93534	-1.03183	-0.803552	-1.30294
18.5333	5.57221	-0.87078	-1.04782	0.41984	0.945675	-0.242717	0.123583	-0.284508	2.7953	-0.971123	-0.463403	-1.38285
18.55	5.55569	-0.899155	-1.01237	0.405665	1.17725	-0.324242	0.174383	0.365144	2.71527	-0.920411	-0.103254	-1.43277
18.5667	5.53916	-0.92753	-0.976922	0.39149	1.40883	-0.405767	0.225183	0.934796	3.02524	-0.899699	0.166895	-1.46268
18.5833	5.52264	-0.955905	-0.941472	0.377315	1.6404	-0.487292	0.275983	0.804448	2.8552	-0.758988	0.187044	-1.5226
18.6	5.50611	-0.98428	-0.906022	0.36314	1.87198	-0.568817	0.326783	0.6541	2.88517	-0.678276	0.147193	-1.47251
18.6167	5.33596	-0.91338	-0.884747	0.348965	2.0563	-0.611367	0.348058	0.583752	2.76514	-0.567564	0.147341	-0.822423
18.6333	5.16581	-0.84248	-0.863472	0.33479	2.24063	-0.653917	0.369333	0.523404	2.60511	-0.136853	0.0974903	-0.372336
18.65	4.99566	-0.77158	-0.842197	0.320615	2.42495	-0.696467	0.390608	0.533056	2.51507	-0.126141	0.107639	-0.51225
18.6667	4.82551	-0.70068	-0.820922	0.30644	2.60928	-0.739017	0.411883	0.502708	2.41504	-0.00542957	0.087788	-0.592164
18.6833	4.58446	-0.67233	-0.797297	0.288715	2.73215	-0.778017	0.426058	0.44236	2.43501	1.22528	0.117937	-0.652077
18.7	4.34341	-0.64398	-0.773672	0.27099	2.85503	-0.817017	0.440233	0.382012	2.48497	2.34599	0.598086	-0.711991
18.7167	4.10236	-0.61563	-0.750047	0.253265	2.9779	-0.856017	0.454408	0.311664	2.37494	3.64671	0.778235	-0.751905
18.7333	3.86131	-0.58728	-0.726422	0.23554	3.10078	-0.895017	0.468583	0.261316	2.28491	3.64742	0.928384	-0.821819
18.75	3.76444	-0.590805	-0.711072	0.221365	3.16223	-0.930442	0.486308	0.210968	2.18487	3.86813	0.798532	-0.881732
18.7667	3.66756	-0.59433	-0.695722	0.20719	3.22368	-0.965867	0.504033	0.16062	2.09484	3.74884	0.718681	-0.921646
18.7833	3.57069	-0.597855	-0.680372	0.193015	3.28513	-1.00129	0.521758	0.110272	2.04481	3.78955	0.68883	-1.01156
18.8	3.47381	-0.60138	-0.665022	0.17884	3.34658	-1.03672	0.539483	0.139924	1.96477	3.71026	0.638979	-0.911473
18.8167	3.49271	-0.622655	-0.650847	0.16464	3.32885	-1.08634	0.482758	0.239576	1.90474	3.68098	0.609128	-0.931387
18.8333	3.51161	-0.64393	-0.636672	0.15044	3.31113	-1.13597	0.426033	0.179228	1.85471	3.74169	0.559277	-1.0313
18.85	3.53051	-0.665205	-0.622497	0.13624	3.2934	-1.18559	0.369308	0.13888	1.79467	4.1924	0.539426	-1.08121
18.8667	3.54941	-0.68648	-0.608322	0.12204	3.27568	-1.23522	0.312583	0.0785321	1.74464	4.20311	0.509575	-1.12113
18.8833	3.58486	-0.707755	-0.636672	0.111415	3.23313	-1.26359	0.255858	0.0181841	1.66461	4.30382	0.489724	-1.16104
18.9	3.62031	-0.72903	-0.665022	0.10079	3.19058	-1.29197	0.199133	-0.0921639	1.59457	4.09453	0.449872	-1.24096
18.9167	3.65576	-0.750305	-0.693372	0.0901646	3.14803	-1.32034	0.142408	-0.192512	1.52454	4.01524	0.420021	-1.31087
18.9333	3.69121	-0.77158	-0.721722	0.0795396	3.10548	-1.34872	0.0856828	-0.26286	1.47451	4.20596	0.39017	-1.36078
18.95	3.65576	-0.73023	-0.760697	0.0866396	3.08068	-1.35579	0.0148078	-0.293208	1.39447	4.13667	0.350319	-1.2707
18.9667	3.62031	-0.68888	-0.799672	0.0937396	3.05588	-1.36287	-0.0560672	-0.203556	1.34444	4.21738	0.320468	-1.22061
18.9833	3.58486	-0.64753	-0.838647	0.10084	3.03108	-1.36994	-0.126942	-0.223904	1.28441	3.99809	0.310617	-1.32052
19	3.54941	-0.60618	-0.877622	0.10794	3.00628	-1.37702	-0.197817	-0.0142518	1.25437	4.0188	0.280766	-1.37044
19.0167	3.49271	-0.61563	-0.891822	0.122115	2.9212	-1.37702	-0.243892	-0.00459982	1.18434	3.93951	0.240915	-1.16035
19.0333	3.43601	-0.62508	-0.906022	0.13629	2.83613	-1.37702	-0.289967	-0.124948	1.12431	3.92023	0.211063	-1.11027
19.05	3.37931	-0.63453	-0.920222	0.150465	2.75105	-1.37702	-0.336042	-0.175296	1.05427	4.07094	0.191212	-1.20018
19.0667	3.32261	-0.64398	-0.934422	0.16464	2.66598	-1.37702	-0.382117	-0.245644	1.01424	3.80165	0.141361	-1.25009
19.0833	3.36514	-0.693605	-0.948597	0.207165	2.55255	-1.37702	-0.396317	-0.295992	0.954208	3.77236	0.12151	-1.33001
19.1	3.40766	-0.74323	-0.962772	0.24969	2.43913	-1.37702	-0.410517	-0.32634	0.914175	3.81307	0.281659	-1.36992
19.1167	3.45019	-0.792855	-0.976947	0.292215	2.3257	-1.37702	-0.424717	-0.396688	0.864142	3.82378	0.261808	-1.43983
19.1333	3.49271	-0.84248	-0.991122	0.33474	2.21228	-1.37702	-0.438917	-0.447036	0.804108	3.6145	0.221957	-1.46975
19.15	3.57779	-0.86373	-1.0053	0.417465	2.09885	-1.38767	-0.449542	-0.507384	0.724075	3.47521	0.192106	-1.53966
19.1667	3.66286	-0.88498	-1.01947	0.50019	1.98543	-1.39832	-0.460167	-0.557732	0.704042	3.39592	0.182254	-1.58957
19.1833	3.74794	-0.90623	-1.03365	0.582915	1.872	-1.40897	-0.470792	-0.61808	0.644009	3.31663	0.132403	-1.65949
19.2	3.83301	-0.92748	-1.04782	0.66564	1.75858	-1.41962	-0.481417	-0.648428	0.593976	3.37734	0.0925523	-1.7094
19.2167	4.33634	-0.91803	-1.062	0.71054	1.61678	-1.43379	-0.481417	-0.708776	0.563942	3.29805	0.0827011	-1.76932
19.2333	4.83966	-0.90858	-1.07617	0.75544	1.47498	-1.44797	-0.481417	-0.739124	0.493909	3.22877	0.05285	-1.81923
19.25	5.34299	-0.89913	-1.09035	0.80034	1.33318	-1.46214	-0.481417	-0.799472	0.433876	3.13948	0.272999	-1.85914
19.2667	5.84631	-0.88968	-1.10452	0.84524	1.19138	-1.47632	-0.481417	-0.80982	0.393843	3.05019	0.183148	-1.89906
19.2833	5.94556	-0.863705	-1.10097	0.86294	1.0744	-1.47987	-0.481417	-0.880168	0.343809	2.9709	0.163297	-1.90897
19.3	6.04481	-0.83773	-1.09742	0.88064	0.957425	-1.48342	-0.481417	-0.900516	0.303776	2.89161	0.143446	-1.92888
19.3167	6.14406	-0.811755	-1.09387	0.89834	0.84045	-1.48697	-0.481417	-0.940864	0.253743	2.83232	0.113594	-1.9588
19.3333	6.24331	-0.78578	-1.09032	0.91604	0.723475	-1.49052	-0.481417	-1.03121	0.24371	2.76304	0.113743	-2.00871
19.35	6.22206	-0.821205	-1.07615	0.905415	0.5888	-1.49052	-0.488517	-1.01156	0.373676	2.71375	0.313892	-2.04863
19.3667	6.20081	-0.85663	-1.06197	0.89479	0.454125	-1.49052	-0.495617	-1.08191	1.03364	2.66446	0.284041	-2.05854
19.3833	6.17956	-0.892055	-1.0478	0.884165	0.31945	-1.49052	-0.502717	-1.14226	0.84361	2.62517	0.24419	-2.10845
19.4	6.15831	-0.92748	-1.03362	0.87354	0.184775	-1.49052	-0.509817	-1.1926	0.943577	2.53588	0.234339	-2.15837
19.4167	6.21501	-0.955855	-1.023	0.859365	0.0394252	-1.49052	-0.516892	-1.24295	0.753544	2.68659	0.184488	-2.18828
19.4333	6.27171	-0.98423	-1.01237	0.84519	-0.105925	-1.49052	-0.523967	-1.2633	0.69351	2.56731	0.184637	-2.21819
19.45	6.32841	-1.01261	-1.00175	0.831015	-0.251275	-1.49052	-0.531042	-1.31365	0.643477	2.47802	0.144785	-2.22811
19.4667	6.38511	-1.04098	-0.991122	0.81684	-0.396625	-1.49052	-0.538117	-1.344	0.583444	2.41873	0.114934	-2.25802
19.4833	6.49146	-1.02681	-0.991122	0.831015	-0.44625	-1.49052	-0.538117	-1.37434	0.533411	2.35944	0.105083	-2.29794
19.5	6.59781	-1.01263	-0.991122	0.84519	-0.495875	-1.49052	-0.538117	-1.25469	0.483377	2.32015	0.0852321	-2.29785
19.5167	6.70416	-0.998455	-0.991122	0.859365	-0.5455	-1.49052	-0.538117	-1.26504	0.433344	2.26086	0.045381	-2.33776
19.5333	6.81051	-0.98428	-0.991122	0.87354	-0.595125	-1.49052	-0.538117	-0.845387	0.403311	2.18158	0.0155299	-2.33768
19.55	6.72544	-0.91338	-0.991122	0.80264	-0.559675	-1.48697	-0.538117	-0.935735	0.353278	2.13229	-0.00432123	-2.34759
19.5667	6.64036	-0.84248	-0.991122	0.73174	-0.524225	-1.48342	-0.538117	-0.986083	0.323245	2.083	-0.0541723	-2.3675
19.5833	6.55529	-0.77158	-0.991122	0.66084	-0.488775	-1.47987	-0.538117	-1.04643	0.253211	2.02371	-0.0740235	-2.35742
19.6	6.47021	-0.70068	-0.991122	0.58994	-0.453325	-1.47632	-0.538117	-1.08678	0.213178	1.97442	-0.103875	-2.36733
19.6167	6.15829	-0.70068	-0.991122	0.575765	-0.4037	-1.46567	-0.538117	-1.10713	0.143145	1.89513	-0.133726	-2.37724
19.6333	5.84636	-0.70068	-0.991122	0.56159	-0.354075	-1.45502	-0.538117	-1.14748	0.113112	1.84585	-0.113577	-2.39716
19.65	5.53444	-0.70068	-0.991122	0.547415	-0.30445	-1.44437	-0.538117	-1.19782	0.0530784	1.79656	-0.163428	-2.39707
19.6667	5.22251	-0.70068	-0.991122	0.53324	-0.254825	-1.43372	-0.538117	-1.25817	0.0330451	1.75727	-0.203279	-2.40699
19.6833	4.81841	-0.69713	-0.981672	0.547415	-0.19575	-1.43372	-0.538117	-1.27852	-0.0369881	1.70798	-0.24313	-2.4169
19.7	4.41431	-0.69358	-0.972222	0.56159	-0.136675	-1.43372	-0.538117	-1.33887	0.0629787	1.64869	-0.282981	-2.44681
19.7167	4.01021	-0.69003	-0.962772	0.575765	-0.0775998	-1.43372	-0.538117	-1.36922	0.232945	1.5994	-0.292832	-2.44673
19.7333	3.60611	-0.68648	-0.953322	0.58994	-0.0185248	-1.43372	-0.538117	-1.37956	0.162912	1.57011	-0.332684	-2.47664
19.75	3.52104	-0.675855	-0.948597	0.63604	0.0535502	-1.43372	-0.538117	-1.39991	0.112879	1.50083	-0.372535	-2.51655
19.7667	3.43596	-0.66523	-0.943872	0.68214	0.125625	-1.43372	-0.538117	-1.42026	0.0728458	1.46154	-0.392386	-2.51647
19.7833	3.35089	-0.654605	-0.939147	0.72824	0.1977	-1.43372	-0.538117	-1.46061	0.0228126	1.41225	-0.402237	-2.51638
19.8	3.26581	-0.64398	-0.934422	0.77434	0.269775	-1.43372	-0.538117	-1.48096	-0.0172207	1.36296	-0.402088	-2.5363
19.8167	3.22329	-0.651055	-0.934422	0.84169	0.340675	-1.43372	-0.523942	-1.5213	-0.0672539	1.31367	0.0880609	-2.56621
19.8333	3.18076	-0.65813	-0.934422	0.90904	0.411575	-1.43372	-0.509767	-1.54165	-0.0972871	1.26438	0.44821	-2.57612
19.85	3.13824	-0.665205	-0.934422	0.97639	0.482475	-1.43372	-0.495592	-1.542	-0.14732	1.2051	0.588359	-2.57604
19.8667	3.09571	-0.67228	-0.934422	1.04374	0.553375	-1.43372	-0.481417	-1.56235	-0.197354	1.14581	0.848508	-2.54595
19.8833	2.94329	-0.71718	-0.948597	1.19261	0.624275	-1.43372	-0.481417	-1.5827	-0.247387	1.09652	0.818656	-2.56586
19.9	2.79086	-0.76208	-0.962772	1.34149	0.695175	-1.43372	-0.481417	-1.57304	-0.28742	1.07723	0.778805	-2.55578
19.9167	2.63844	-0.80698	-0.976947	1.49036	0.766075	-1.43372	-0.481417	-1.59339	-0.327453	0.997943	0.718954	-2.56569
19.9333	2.48601	-0.85188	-0.991122	1.63924	0.836975	-1.43372	-0.481417	-1.62374	-0.367486	0.948654	0.699103	-2.56561
19.95	2.35486	-0.94878	-0.991122	1.69594	0.88305	-1.42427	-0.481417	-1.68409	-0.41752	0.919366	0.659252	-2.53552
19.9667	2.22371	-1.04568	-0.991122	1.75264	0.929125	-1.41482	-0.481417	-1.72444	-0.457553	0.880078	0.659401	-2.51543
19.9833	2.09256	-1.14258	-0.991122	1.80934	0.9752	-1.40537	-0.481417	-1.73478	-0.497586	0.830789	0.79955	-2.55535
20	1.96141	-1.23948	-0.991122	1.86604	0.916075	-1.39592	-0.481417	-1.74513	-0.537619	0.781501	1.0897	-2.59526
20.0167	1.91889	-1.30328	-0.976947	1.87314	0.8629	-1.35929	-0.481417	-1.72548	-0.567653	0.742213	1.81985	-2.59517
20.0333	1.87636	-1.36708	-0.962772	1.88024	0.809725	-1.32267	-0.481417	-1.60583	-0.607686	0.692924	2.02	-2.60509
20.05	1.83384	-1.43088	-0.948597	1.88734	0.75655	-1.28604	-0.481417	-1.69617	-0.617719	0.663636	1.92015	-2.555
20.0667	1.79131	-1.49468	-0.934422	1.89444	0.703375	-1.24942	-0.481417	-1.74652	-0.657752	0.634348	1.86029	-2.51491
20.0833	1.69206	-1.52303	-0.934422	1.88026	0.6325	-1.18562	-0.481417	-1.76687	-0.697786	0.575059	2.12044	-2.49483
20.1	1.59281	-1.55138	-0.934422	1.86609	0.561625	-1.12182	-0.481417	-1.72722	-0.737819	0.545771	2.04059	-2.53474
20.1167	1.49356	-1.57973	-0.934422	1.85191	0.49075	-1.05802	-0.481417	-1.69757	-0.777852	0.506482	1.93074	-2.56466
20.1333	1.39431	-1.60808	-0.934422	1.83774	0.419875	-0.994217	-0.481417	-1.78791	-0.807885	0.477194	1.92089	-2.60457
20.15	1.31986	-1.64116	-0.916697	1.79519	0.36315	-0.933967	-0.481417	-1.82826	-0.857918	0.437906	1.84104	-2.62448
20.1667	1.24541	-1.67423	-0.898972	1.75264	0.306425	-0.873717	-0.481417	-1.88861	-0.907952	0.398617	1.77119	-2.5944
20.1833	1.17096	-1.70731	-0.881247	1.71009	0.2497	-0.813467	-0.481417	-1.90896	-0.927985	0.369329	1.73134	-2.59431
20.2	1.09651	-1.74038	-0.863522	1.66754	0.192975	-0.753217	-0.481417	-1.90931	-0.978018	0.330041	1.68149	-2.58422
20.2167	1.00081	-1.76048	-0.849347	1.65336	0.15045	-0.710667	-0.467242	-1.91965	-1.00805	0.300752	1.66163	-2.53414
20.2333	0.905112	-1.78058	-0.835172	1.63919	0.107925	-0.668117	-0.453067	-1.93	-1.00808	0.271464	1.61178	-2.53405
20.25	0.809412	-1.80068	-0.820997	1.62501	0.0654002	-0.625567	-0.438892	-1.90035	-1.01812	0.222175	1.57193	-2.47397
20.2667	0.713712	-1.82078	-0.806822	1.61084	0.0228752	-0.583017	-0.424717	-1.8907	-1.07815	0.242887	1.54208	-2.50388
20.2833	0.745612	-1.83496	-0.781997	1.49386	-0.00549981	-0.568842	-0.353817	-1.90105	-1.11818	0.213599	1.52223	-2.52379
20.3	0.777512	-1.84913	-0.757172	1.37689	-0.0338748	-0.554667	-0.282917	-1.96139	-1.10822	0.19431	1.51238	-2.52371
20.3167	0.809412	-1.86331	-0.732347	1.25991	-0.0622498	-0.540492	-0.212017	-2.00174	-1.13825	0.175022	1.45253	-2.51362
20.3333	0.841312	-1.87748	-0.707522	1.14294	-0.0906248	-0.526317	-0.141117	-2.01209	-1.19828	0.155734	1.41268	-2.48353
20.35	0.970112	-1.89166	-0.650797	1.01889	-0.10125	-0.512142	-0.0560422	-1.97244	-1.20832	0.136445	1.35283	-2.46345
20.3667	1.09891	-1.90583	-0.594072	0.89484	-0.111875	-0.497967	0.0290328	-1.80279	-1.25835	0.107157	1.31297	-2.47336
20.3833	1.22771	-1.92001	-0.537347	0.77079	-0.1225	-0.483792	0.114108	-1.77313	-1.27838	0.0678685	1.27312	-2.47328
20.4	1.35651	-1.93418	-0.480622	0.64674	-0.133125	-0.469617	0.199183	-1.84348	-1.28842	0.0485802	1.24327	-2.49319
20.4167	1.48646	-1.93773	-0.445197	0.618365	-0.172125	-0.483792	0.236983	-1.85383	-1.31845	0.0192918	1.21342	-2.5131
20.4333	1.61641	-1.94128	-0.409772	0.58999	-0.211125	-0.497967	0.274783	-1.79418	-1.34848	3.44559e-06	1.17357	-2.48302
20.45	1.74636	-1.94483	-0.374347	0.561615	-0.250125	-0.512142	0.312583	-1.71453	-1.36852	-0.0292849	1.13372	-2.50293
20.4667	1.87631	-1.94838	-0.338922	0.53324	-0.289125	-0.526317	0.350383	-1.75487	-1.41855	-0.0485733	1.10387	-2.46284
20.4833	1.96849	-1.94838	-0.317647	0.50489	-0.313925	-0.583042	0.440183	-1.64522	-1.41858	-0.0678617	1.08402	-2.44276
20.5	2.06066	-1.94838	-0.296372	0.47654	-0.338725	-0.639767	0.529983	-1.74557	-1.45862	-0.11715	1.03417	-2.46267
20.5167	2.15284	-1.94838	-0.275097	0.44819	-0.363525	-0.696492	0.619783	-1.82592	-1.48865	-0.116438	1.02431	-2.46258
20.5333	2.24501	-1.94838	-0.253822	0.41984	-0.388325	-0.753217	0.709583	-1.81627	-1.50868	-0.135727	0.984463	-2.4525
20.55	2.27336	-1.94028	-0.239647	0.38794	-0.398975	-0.806392	0.801733	-1.81661	-1.54872	-0.165015	0.964612	-2.40241
20.5667	2.30171	-1.93218	-0.225472	0.35604	-0.409625	-0.859567	0.893883	-1.83696	-1.53875	-0.194303	0.924761	-2.36233
20.5833	2.33006	-1.92408	-0.211297	0.32414	-0.420275	-0.912742	0.986033	-1.77731	-1.31878	-0.223592	0.864909	-2.36224
20.6	2.35841	-1.91598	-0.197122	0.29224	-0.430925	-0.965917	1.07818	-1.79766	-1.32882	-0.24288	0.865058	-2.36215
20.6167	2.36786	-1.88863	-0.206572	0.281615	-0.423825	-1.00134	1.12073	-1.80801	-1.36885	-0.252169	0.835207	-2.38207
20.6333	2.37731	-1.86128	-0.216022	0.27099	-0.416725	-1.03677	1.16328	-1.81835	-1.35888	-0.281457	0.775356	-2.41198
20.65	2.38676	-1.83393	-0.225472	0.260365	-0.409625	-1.07219	1.20583	-1.8587	-1.31892	-0.290745	0.725505	-2.42189
20.6667	2.39621	-1.80658	-0.234922	0.24974	-0.402525	-1.10762	1.24838	-1.88905	-1.26895	-0.300034	0.675654	-2.45181
20.6833	2.39031	-1.72151	-0.250272	0.24619	-0.38835	-1.12299	1.21293	-1.9194	-1.30898	-0.339322	0.675803	-2.45172
20.7	2.38441	-1.63643	-0.265622	0.24264	-0.374175	-1.13837	1.17748	-1.89975	-1.34901	-0.33861	0.645952	-2.44164
20.7167	2.37851	-1.55136	-0.280972	0.23909	-0.36	-1.15374	1.14203	-1.97009	-0.499048	-0.357899	0.5961	-2.43155
20.7333	2.37261	-1.46628	-0.296322	0.23554	-0.345825	-1.16912	1.10658	-2.01044	-0.389081	-0.377187	0.566249	-2.43146
20.75	2.28399	-1.39186	-0.331772	0.220165	-0.348175	-1.18564	1.02151	-2.02079	0.0508853	-0.396476	0.526398	-2.39138
20.7667	2.19536	-1.31743	-0.367222	0.20479	-0.350525	-1.20217	0.936433	-2.03114	0.130852	-0.415764	0.496547	-2.30129
20.7833	2.10674	-1.24301	-0.402672	0.189415	-0.352875	-1.21869	0.851358	-2.06149	0.640819	-0.445052	0.466696	-1.9512
20.8	2.01811	-1.16858	-0.438122	0.17404	-0.355225	-1.23522	0.766283	-2.07183	0.600786	-0.454341	0.436845	-1.83112
20.8167	1.98976	-1.13196	-0.470022	0.157515	-0.349325	-1.23522	0.737933	-1.28218	0.880752	-0.493629	0.406994	-1.76103
20.8333	1.96141	-1.09533	-0.501922	0.14099	-0.343425	-1.23522	0.709583	-0.21253	0.830719	-0.482917	0.377143	-1.74095
20.85	1.93306	-1.05871	-0.533822	0.124465	-0.337525	-1.23522	0.681233	0.387122	0.760686	-0.502206	0.337292	-1.77086
20.8667	1.90471	-1.02208	-0.565722	0.10794	-0.331625	-1.23522	0.652883	0.546774	0.820653	-0.551494	0.29744	-1.66077
20.8833	1.97561	-0.99843	-0.586997	0.10084	-0.25365	-1.22814	0.599708	1.25643	0.76062	-0.570782	0.237589	-1.53069
20.9	2.04651	-0.97478	-0.608272	0.0937396	-0.175675	-1.22107	0.546533	0.946078	0.710586	-0.580071	0.237738	-1.5406
20.9167	2.11741	-0.95113	-0.629547	0.0866396	-0.0976998	-1.21399	0.493358	0.91573	0.640553	-0.599359	0.197887	-1.55051
20.9333	2.18831	-0.92748	-0.650822	0.0795396	-0.0197248	-1.20692	0.440183	0.925382	0.57052	-0.458648	0.158036	-1.61043
20.95	2.24501	-0.89913	-0.664997	0.0795396	0.0795252	-1.19627	0.358658	2.10503	0.540487	0.922064	0.128185	-1.65034
20.9667	2.30171	-0.87078	-0.679172	0.0795396	0.178775	-1.18562	0.277133	1.70469	0.490453	3.15278	0.108334	-1.69025
20.9833	2.35841	-0.84243	-0.693347	0.0795396	0.278025	-1.17497	0.195608	1.70434	0.44042	4.22349	0.0884826	-1.71017
21	2.41511	-0.81408	-0.707522	0.0795396	0.377275	-1.16432	0.114083	1.62399	0.390387	6.1542	0.0686315	-1.75008
21.0167	2.42929	-0.799905	-0.721697	0.0795396	0.50135	-1.16079	0.0928078	1.57364	0.340354	8.85491	0.0487804	-1.75
21.0333	2.44346	-0.78573	-0.735872	0.0795396	0.625425	-1.15727	0.0715328	1.51329	0.29032	8.58562	0.00892925	-1.76991
21.05	2.45764	-0.771555	-0.750047	0.0795396	0.7495	-1.15374	0.0502578	1.48295	0.240287	8.39633	-0.0109219	-1.77982
21.0667	2.47181	-0.75738	-0.764222	0.0795396	0.873575	-1.15022	0.0289828	1.3726	0.190254	8.12705	-0.050773	-1.79974
21.0833	2.45764	-0.79518	-0.781947	0.0689146	0.95865	-1.15022	0.0526328	1.30225	0.110221	7.81776	-0.0606241	-1.85965
21.1	2.44346	-0.83298	-0.799672	0.0582896	1.04373	-1.15022	0.0762828	1.2019	0.0801875	7.60847	-0.0704752	-1.86956
21.1167	2.42929	-0.87078	-0.817397	0.0476646	1.1288	-1.15022	0.0999328	1.16155	0.0401543	7.78918	-0.0903263	-1.92948
21.1333	2.41511	-0.90858	-0.835122	0.0370396	1.21388	-1.15022	0.123583	1.09121	-0.00987891	7.96989	-0.0901775	-1.93939
21.15	2.41511	-0.980655	-0.849297	0.0334896	1.2564	-1.15022	0.177933	1.03086	-0.0699121	7.5606	-0.120029	-1.93931
21.1667	2.41511	-1.05273	-0.863472	0.0299396	1.29893	-1.15022	0.232283	0.97051	-0.109945	7.19132	-0.12988	-1.98922
21.1833	2.41511	-1.12481	-0.877647	0.0263896	1.34145	-1.15022	0.286633	0.960162	-0.139979	7.02203	-0.159731	-2.01913
21.2	2.41511	-1.19688	-0.891822	0.0228396	1.38398	-1.15022	0.340983	0.849814	-0.200012	7.02274	-0.179582	-2.00905
21.2167	2.34776	-1.23588	-0.905997	0.0228396	1.4265	-1.15022	0.355158	0.759466	-0.260045	6.81345	-0.189433	-2.06896
21.2333	2.28041	-1.27488	-0.920172	0.0228396	1.46903	-1.15022	0.369333	0.709118	-0.280078	6.65416	-0.199284	-2.09887
21.25	2.21306	-1.31388	-0.934347	0.0228396	1.51155	-1.15022	0.383508	0.67877	-0.330112	6.59487	-0.219135	-2.10879
21.2667	2.14571	-1.35288	-0.948522	0.0228396	1.55408	-1.15022	0.397683	0.588422	-0.370145	6.53559	-0.228986	-2.0987
21.2833	2.02166	-1.35998	-0.963897	0.00866456	1.56828	-1.16439	0.447308	0.538074	-0.400178	6.3263	-0.248838	-2.06862
21.3	1.89761	-1.36708	-0.979272	-0.00551044	1.58248	-1.17857	0.496933	0.497726	-0.450211	6.21701	-0.268689	-2.01853
21.3167	1.77356	-1.37418	-0.994647	-0.0196854	1.59668	-1.19274	0.546558	0.427378	-0.500244	6.12772	-0.28854	-2.05844
21.3333	1.64951	-1.38128	-1.01002	-0.0338604	1.61088	-1.20692	0.596183	0.35703	-0.540278	5.99843	-0.308391	-2.09836
21.35	1.45809	-1.40963	-1.02655	-0.0338604	1.5506	-1.20692	0.676533	0.316682	-0.600311	5.97914	-0.348242	-2.15827
21.3667	1.26666	-1.43798	-1.04307	-0.0338604	1.49033	-1.20692	0.756883	0.296334	-0.630344	5.84985	-0.368093	-2.12818
21.3833	1.07524	-1.46633	-1.0596	-0.0338604	1.43005	-1.20692	0.837233	0.255986	-0.690377	5.72057	-0.377944	-2.0981
21.4	0.883812	-1.49468	-1.07612	-0.0338604	1.36978	-1.20692	0.917583	0.155638	-0.710411	5.62128	-0.397795	-2.13801
21.4167	0.784562	-1.52303	-1.06905	-0.0338604	1.30243	-1.22109	0.947108	0.10529	-0.730444	5.52199	-0.427646	-2.08792
21.4333	0.685312	-1.55138	-1.06197	-0.0338604	1.23508	-1.23527	0.976633	0.114942	-0.760477	5.4227	-0.457498	-2.11784
21.45	0.586062	-1.57973	-1.0549	-0.0338604	1.16773	-1.24944	1.00616	0.764594	-0.77051	5.45341	-0.497349	-2.12775
21.4667	0.486812	-1.60808	-1.04782	-0.0338604	1.10038	-1.26362	1.03568	1.65425	-0.810543	5.26412	-0.1872	-2.12767
21.4833	0.479737	-1.62226	-1.03365	-0.0338604	1.03423	-1.26362	1.12431	1.8439	-0.820577	5.14484	-0.237051	-2.13758
21.5	0.472662	-1.63643	-1.01947	-0.0338604	0.968075	-1.26362	1.21293	1.88355	-0.84061	5.06555	-0.286902	-2.12749
21.5167	0.465587	-1.65061	-1.0053	-0.0338604	0.901925	-1.26362	1.30156	2.0332	-0.860643	4.98626	-0.286753	-2.16741
21.5333	0.458512	-1.66478	-0.991122	-0.0338604	0.835775	-1.26362	1.39018	1.79285	-0.860676	4.89697	-0.296604	-2.22732
21.55	0.456137	-1.69316	-0.981672	-0.0338604	0.774325	-1.26362	1.41853	1.78251	-0.88071	4.82768	-0.326455	-2.26723
21.5667	0.453762	-1.72153	-0.972222	-0.0338604	0.712875	-1.26362	1.44688	1.73216	-0.900743	4.71839	-0.336307	-2.28715
21.5833	0.451387	-1.74991	-0.962772	-0.0338604	0.651425	-1.26362	1.47523	1.58181	-0.900776	4.63911	-0.366158	-2.28706
21.6	0.449012	-1.77828	-0.953322	-0.0338604	0.589975	-1.26362	1.50358	1.47146	-0.950809	4.54982	-0.376009	-2.25698
21.6167	0.423037	-1.79601	-0.937947	-0.0338604	0.561625	-1.25889	1.51776	1.44111	-0.960843	4.48053	-0.37586	-2.23689
21.6333	0.397062	-1.81373	-0.922572	-0.0338604	0.533275	-1.25417	1.53193	1.37077	-1.00088	4.45124	-0.415711	-2.2668
21.65	0.371087	-1.83146	-0.907197	-0.0338604	0.504925	-1.24944	1.54611	1.60042	-1.02091	4.32195	-0.445562	-2.28672
21.6667	0.345112	-1.84918	-0.891822	-0.0338604	0.476575	-1.24472	1.56028	1.54007	-1.02094	4.25266	-0.455413	-2.29663
21.6833	0.316737	-1.85626	-0.877647	-0.0291354	0.441125	-1.20692	1.60283	1.44972	-1.04098	4.17338	-0.565264	-2.13654
21.7	0.288362	-1.86333	-0.863472	-0.0244104	0.405675	-1.16912	1.64538	1.36937	-1.05101	4.08409	-0.565115	-2.06646
21.7167	0.259987	-1.87041	-0.849297	-0.0196854	0.370225	-1.13132	1.68793	1.29903	-1.08104	4.0148	-0.564967	-2.02637
21.7333	0.231612	-1.87748	-0.835122	-0.0149604	0.334775	-1.09352	1.73048	1.22868	-1.10108	4.16551	-0.604818	-1.86629
21.75	0.213887	-1.86213	-0.820947	0.00158956	0.2946	-1.04389	1.70211	1.15833	-1.13111	3.94622	-0.414669	-0.556199
21.7667	0.196162	-1.84678	-0.806772	0.0181396	0.254425	-0.994267	1.67373	1.11798	-1.13114	4.16693	-0.54452	-0.506113
21.7833	0.178437	-1.83143	-0.792597	0.0346896	0.21425	-0.944642	1.64536	1.04763	-1.15117	4.06765	-0.534371	-0.546026
21.8	0.160712	-1.81608	-0.778422	0.0512396	0.174075	-0.895017	1.61698	0.987287	-1.14121	4.01836	-0.394222	-0.59594
21.8167	0.171362	-1.79953	-0.760697	0.0583146	0.14335	-0.866642	1.60281	0.906939	-1.17124	3.93907	0.865927	-0.615854
21.8333	0.182012	-1.78298	-0.742972	0.0653896	0.112625	-0.838267	1.58863	0.826591	-1.18127	3.85978	0.786076	-0.695768
21.85	0.192662	-1.76643	-0.725247	0.0724646	0.0819002	-0.809892	1.57446	0.726243	-1.19131	3.96049	0.826224	-0.745681
21.8667	0.203312	-1.74988	-0.707522	0.0795396	0.0511752	-0.781517	1.56028	0.705895	-1.19134	3.8112	0.826373	-0.805595
21.8833	0.217487	-1.73571	-0.735872	0.0795396	0.0122002	-0.774442	1.55321	0.695547	-1.21137	3.87192	1.99652	-0.835509
21.9	0.231662	-1.72153	-0.764222	0.0795396	-0.0267748	-0.767367	1.54613	0.875199	-1.25141	4.02263	1.63667	-0.905422
21.9167	0.245837	-1.70736	-0.792572	0.0795396	-0.0657498	-0.760292	1.53906	2.17485	-1.28144	3.71334	1.85682	-0.985336
21.9333	0.260012	-1.69318	-0.820922	0.0795396	-0.104725	-0.753217	1.53198	2.6445	-1.28147	3.60405	2.51697	-1.05525
21.95	0.274187	-1.67901	-0.820922	0.0889896	-0.143725	-0.753217	1.50716	2.54415	-1.28151	3.61476	2.45712	-1.12516
21.9667	0.288362	-1.66483	-0.820922	0.0984396	-0.182725	-0.753217	1.48233	3.24381	-1.28154	3.56547	2.47727	-1.17508
21.9833	0.302537	-1.65066	-0.820922	0.10789	-0.221725	-0.753217	1.45751	3.02346	-1.32157	3.38619	2.80742	-1.24499
22	0.316712	-1.63648	-0.820922	0.11734	-0.260725	-0.753217	1.43268	3.17311	-1.33161	3.2969	2.76756	-1.2749
22.0167	0.330887	-1.61993	-0.835097	0.132715	-0.289075	-0.753217	1.42913	3.09276	-1.37164	3.21761	3.11771	-1.20482
22.0333	0.345062	-1.60338	-0.849272	0.14809	-0.317425	-0.753217	1.42558	3.30241	-1.38167	3.16832	3.15786	-1.25473
22.05	0.359237	-1.58683	-0.863447	0.163465	-0.345775	-0.753217	1.42203	3.03207	-1.39171	3.15903	3.07801	-1.32465
22.0667	0.373412	-1.57028	-0.877622	0.17884	-0.374125	-0.753217	1.41848	2.94172	-1.40174	3.00974	3.53816	-1.36456
22.0833	0.408862	-1.55493	-0.877622	0.193015	-0.4025	-0.767392	1.43031	2.82137	-1.33177	2.93046	3.79831	-1.39447
22.1	0.444312	-1.53958	-0.877622	0.20719	-0.430875	-0.781567	1.44213	2.93102	-1.36181	2.84117	4.10846	-1.44439
22.1167	0.479762	-1.52423	-0.877622	0.221365	-0.45925	-0.795742	1.45396	3.38067	-1.38184	2.77188	4.26861	-1.4543
22.1333	0.515212	-1.50888	-0.877622	0.23554	-0.487625	-0.809917	1.46578	3.43033	-1.37187	2.71259	3.96876	-1.49421
22.15	0.543562	-1.51596	-0.881172	0.249715	-0.5018	-0.866617	1.47523	3.93998	-1.39191	2.6433	3.8789	-1.44413
22.1667	0.571912	-1.52303	-0.884722	0.26389	-0.515975	-0.923317	1.48468	3.97963	-1.14194	2.57401	4.13905	-1.44404
22.1833	0.600262	-1.53011	-0.888272	0.278065	-0.53015	-0.980017	1.49413	4.11928	-1.10197	2.52472	4.0392	-1.49396
22.2	0.628612	-1.53718	-0.891822	0.29224	-0.544325	-1.03672	1.50358	4.13893	-0.992006	2.45544	3.93935	-1.52387
22.2167	0.649887	-1.54073	-0.888272	0.29579	-0.5585	-1.07927	1.55321	3.99859	-0.922039	2.39615	4.1295	-1.54378
22.2333	0.671162	-1.54428	-0.884722	0.29934	-0.572675	-1.12182	1.60283	3.80824	-0.952072	2.34686	4.65965	-1.5537
22.25	0.692437	-1.54783	-0.881172	0.30289	-0.58685	-1.16437	1.65246	3.68789	-1.01211	2.28757	4.6198	-1.56361
22.2667	0.713712	-1.55138	-0.877622	0.30644	-0.601025	-1.20692	1.70208	3.47754	-1.06214	2.23828	5.21995	-1.59352
22.2833	0.713712	-1.55138	-0.827997	0.33479	-0.601025	-1.22109	1.70446	3.41719	-1.10217	2.17899	5.0301	-1.61344
22.3	0.713712	-1.55138	-0.778372	0.36314	-0.601025	-1.23527	1.70683	3.30685	-1.1222	2.12971	4.85024	-1.62335
22.3167	0.713712	-1.55138	-0.728747	0.39149	-0.601025	-1.24944	1.70921	3.2065	-1.18224	2.09042	4.74039	-1.61326
22.3333	0.713712	-1.55138	-0.679122	0.41984	-0.601025	-1.26362	1.71158	3.50615	-1.19227	2.04113	4.76054	-1.61318
22.35	0.706612	-1.55138	-0.643697	0.44819	-0.5762	-1.26717	1.62768	3.4058	-1.2023	1.97184	4.80069	-1.59309
22.3667	0.699512	-1.55138	-0.608272	0.47654	-0.551375	-1.27072	1.54378	3.31546	-1.23234	1.92255	4.75084	-1.60301
22.3833	0.692412	-1.55138	-0.572847	0.50489	-0.52655	-1.27427	1.45988	3.17511	-1.24237	1.86326	4.68099	-1.57292
22.4	0.685312	-1.55138	-0.537422	0.53324	-0.501725	-1.27782	1.37598	3.04476	-1.2724	1.82398	4.92114	-1.61283
22.4167	0.671137	-1.55138	-0.516147	0.547415	-0.4273	-1.29199	1.31926	2.98441	-1.27244	1.75469	4.89129	-1.64275
22.4333	0.656962	-1.55138	-0.494872	0.56159	-0.352875	-1.30617	1.26253	2.89406	-1.29247	1.7154	4.60144	-1.29266
22.45	0.642787	-1.55138	-0.473597	0.575765	-0.27845	-1.32034	1.20581	2.81372	-1.2825	1.66611	4.53158	-0.742575
22.4667	0.628612	-1.55138	-0.452322	0.58994	-0.204025	-1.33452	1.14908	2.72337	-1.31254	1.60682	4.40173	-0.852488
22.4833	0.621537	-1.55138	-0.445222	0.60414	-0.204025	-1.35224	1.06403	2.65302	-1.32257	1.53753	4.41188	-0.902402
22.5	0.614462	-1.55138	-0.438122	0.61834	-0.204025	-1.36997	0.978983	2.63267	-1.3526	1.49825	4.29203	-0.772316
22.5167	0.607387	-1.55138	-0.431022	0.63254	-0.204025	-1.38769	0.893933	2.55232	-1.37264	1.45896	4.33218	-0.852229
22.5333	0.600312	-1.55138	-0.423922	0.64674	-0.204025	-1.40542	0.808883	2.48198	-1.38267	1.41967	4.17233	-0.902143
22.55	0.590862	-1.53721	-0.434572	0.650265	-0.18275	-1.43614	0.727333	2.39163	-1.4027	1.37038	4.32248	-0.972057
22.5667	0.581412	-1.52303	-0.445222	0.65379	-0.161475	-1.46687	0.645783	2.34128	-1.42274	1.32109	4.12263	-0.681971
22.5833	0.571962	-1.50886	-0.455872	0.657315	-0.1402	-1.49759	0.564233	2.34093	-1.43277	1.2718	4.02278	-0.661884
22.6	0.562512	-1.49468	-0.466522	0.66084	-0.118925	-1.52832	0.482683	2.27058	-1.4328	1.24252	4.16292	-0.771798
22.6167	0.547137	-1.44506	-0.470047	0.67504	-0.0905748	-1.56139	0.383433	2.19024	-1.45284	1.18323	3.97307	-0.861712
22.6333	0.531762	-1.39543	-0.473572	0.68924	-0.0622248	-1.59447	0.284183	2.08989	-1.46287	1.12394	3.93322	-0.911625
22.65	0.516387	-1.34581	-0.477097	0.70344	-0.0338748	-1.62754	0.184933	2.02954	-1.4429	1.06465	3.91337	-0.951539
22.6667	0.501012	-1.29618	-0.480622	0.71764	-0.00552481	-1.66062	0.0856828	1.96919	-1.43294	1.00536	3.81352	-0.991453
22.6833	0.486837	-1.27136	-0.523172	0.728265	0.00157519	-1.68897	-0.0135672	1.91884	-1.44297	0.956074	3.71367	-1.10137
22.7	0.472662	-1.24653	-0.565722	0.73889	0.00867519	-1.71732	-0.112817	1.8285	-1.463	0.936785	3.62382	-1.14128
22.7167	0.458487	-1.22171	-0.608272	0.749515	0.0157752	-1.74567	-0.212067	1.79815	-1.44304	0.877497	3.50397	-0.911194
22.7333	0.444312	-1.19688	-0.650822	0.76014	0.0228752	-1.77402	-0.311317	1.7278	-1.43307	0.828209	3.47412	-1.05111
22.75	0.426587	-1.18153	-0.679172	0.76014	0.0547752	-1.80239	-0.368017	1.63745	-1.4631	0.77892	3.41426	-1.10102
22.7667	0.408862	-1.16618	-0.707522	0.76014	0.0866752	-1.83077	-0.424717	1.5671	-1.51314	0.749632	3.32441	-1.18093
22.7833	0.391137	-1.15083	-0.735872	0.76014	0.118575	-1.85914	-0.481417	1.52676	-1.54317	0.710344	3.25456	-1.25085
22.8	0.373412	-1.13548	-0.764222	0.76014	0.150475	-1.88752	-0.538117	1.46641	-1.5532	0.641055	3.19471	-1.28076
22.8167	0.373412	-1.11893	-0.792572	0.774315	0.118575	-1.91114	-0.499142	1.42606	-1.58323	0.611767	3.14486	-1.30068
22.8333	0.373412	-1.10238	-0.820922	0.78849	0.0866752	-1.93477	-0.460167	1.40571	-1.58327	0.572478	3.07501	-1.40059
22.85	0.373412	-1.08583	-0.849272	0.802665	0.0547752	-1.95839	-0.421192	1.34536	-1.6033	0.53319	3.02516	-1.4605
22.8667	0.373412	-1.06928	-0.877622	0.81684	0.0228752	-1.98202	-0.382217	1.24502	-1.58333	0.513902	2.97531	-1.51042
22.8833	0.387587	-1.05511	-0.891822	0.840465	0.0618502	-1.99737	-0.251042	1.20467	-1.59337	0.464613	2.93546	-1.53033
22.9	0.401762	-1.04093	-0.906022	0.86409	0.100825	-2.01273	-0.119867	1.15432	-1.5934	0.415325	2.8656	-1.56024
22.9167	0.415937	-1.02676	-0.920222	0.887715	0.1398	-2.02808	0.0113078	1.06397	-1.48343	0.386037	2.81575	-1.54016
22.9333	0.430112	-1.01258	-0.934422	0.91134	0.178775	-2.04344	0.142483	0.993624	-1.51347	0.356748	2.7859	-1.67007
22.95	0.472662	-0.998405	-0.948597	0.93734	0.2674	-2.04698	0.185008	0.953276	-1.5635	0.30746	2.71605	-1.70999
22.9667	0.515212	-0.98423	-0.962772	0.96334	0.356025	-2.05053	0.227533	0.902928	-1.59353	0.278172	2.6762	-1.7699
22.9833	0.557762	-0.970055	-0.976947	0.98934	0.44465	-2.05407	0.270058	0.87258	-1.62357	0.248883	2.62635	-1.72981
23	0.600312	-0.95588	-0.991122	1.01534	0.533275	-2.05762	0.312583	0.842232	-1.6436	0.199595	2.5765	-0.979727
23.0167	0.635762	-0.977155	-0.991122	1.02244	0.54745	-2.05762	0.307858	0.761884	-1.64363	0.170306	2.55665	-0.849641
23.0333	0.671212	-0.99843	-0.991122	1.02954	0.561625	-2.05762	0.303133	0.721536	-1.65367	0.101018	2.4968	-0.899554
23.05	0.706662	-1.01971	-0.991122	1.03664	0.5758	-2.05762	0.298408	0.651188	-1.6737	0.0717297	2.46694	-0.989468
23.0667	0.742112	-1.04098	-0.991122	1.04374	0.589975	-2.05762	0.293683	0.58084	-1.69373	0.0424413	2.38709	-1.05938
23.0833	0.770462	-1.06578	-0.991122	1.04374	0.6325	-2.05762	0.284233	0.530492	-1.70377	-0.00684703	2.35724	-1.0993
23.1	0.798812	-1.09058	-0.991122	1.04374	0.675025	-2.05762	0.274783	0.460144	-1.6838	-0.0261354	2.30739	-1.18921
23.1167	0.827162	-1.11538	-0.991122	1.04374	0.71755	-2.05762	0.265333	0.379796	-1.69383	-0.0654238	2.26754	-1.24912
23.1333	0.855512	-1.14018	-0.991122	1.04374	0.760075	-2.05762	0.255883	0.359448	-1.66387	-0.0947121	2.21769	-1.29904
23.15	0.880312	-1.14373	-0.998197	1.04374	0.82035	-2.05762	0.262958	0.2791	-1.6939	-0.114001	2.15784	-1.35895
23.1667	0.905112	-1.14728	-1.00527	1.04374	0.880625	-2.05762	0.270033	0.228752	-1.70393	-0.153289	2.09799	-1.39886
23.1833	0.929912	-1.15083	-1.01235	1.04374	0.9409	-2.05762	0.277108	0.208404	-1.69397	0.167423	2.05813	-1.42878
23.2	0.954712	-1.15438	-1.01942	1.04374	1.00118	-2.05762	0.284183	0.118056	-1.744	0.0581344	2.01828	-1.13869
23.2167	0.970087	-1.15438	-1.0407	1.05791	1.01535	-2.05762	0.270008	0.0777078	-1.70403	0.058846	1.97843	-1.18861
23.2333	0.985462	-1.15438	-1.06197	1.07209	1.02953	-2.05762	0.255833	0.0473598	-1.70407	0.0295577	1.93858	-0.808519
23.25	1.00084	-1.15438	-1.08325	1.08626	1.0437	-2.05762	0.241658	-0.0129882	-1.7541	0.000269289	1.88873	-0.718432
23.2667	1.01621	-1.15438	-1.10452	1.10044	1.05788	-2.05762	0.227483	-0.0633362	-1.77413	-0.0390191	1.83888	-0.788346
23.2833	1.02566	-1.15438	-1.10452	1.07206	1.06495	-2.04344	0.0738828	-0.0936842	-1.75417	-0.0683074	1.83903	-0.85826
23.3	1.03511	-1.15438	-1.10452	1.04369	1.07203	-2.02926	-0.0797172	-0.144032	-1.7842	-0.107596	1.79918	-0.908174
23.3167	1.04456	-1.15438	-1.10452	1.01531	1.0791	-2.01508	-0.233317	-0.17438	-1.75423	-0.156884	1.77933	-0.968087
23.3333	1.05401	-1.15438	-1.10452	0.98694	1.08618	-2.00091	-0.386917	-0.244728	-1.68427	-0.176173	1.74947	-1.038
23.35	1.03274	-1.15438	-1.07617	0.95859	1.07083	-1.99736	-0.516892	-0.305076	-1.7143	-0.215461	1.69962	-1.05791
23.3667	1.01146	-1.15438	-1.04782	0.93024	1.05548	-1.99382	-0.646867	-0.345424	-1.75433	-0.214749	1.67977	-1.10783
23.3833	0.990187	-1.15438	-1.01947	0.90189	1.04013	-1.99027	-0.776842	-0.385772	-1.76436	-0.254038	1.62992	-1.15774
23.4	0.968912	-1.15438	-0.991122	0.87354	1.02478	-1.98673	-0.906817	-0.42612	-1.7944	-0.243326	1.60007	-1.20766
23.4167	0.940562	-1.15438	-0.943847	0.84519	1.00823	-1.97255	-0.959967	-0.326468	-1.78443	-0.272614	1.56022	-1.14757
23.4333	0.912212	-1.15438	-0.896572	0.81684	0.991675	-1.95837	-1.01312	-0.436816	-1.80446	-0.301903	1.54037	-1.21748
23.45	0.883862	-1.15438	-0.849297	0.78849	0.975125	-1.94419	-1.06627	-0.517164	-1.8145	-0.331191	1.51052	-1.2874
23.4667	0.855512	-1.15438	-0.802022	0.76014	0.958575	-1.93002	-1.11942	-0.577512	-1.83453	-0.340479	1.48067	-1.34731
23.4833	0.838962	-1.17211	-0.771297	0.75659	0.9444	-1.91467	-1.15842	-0.28786	-1.82456	-0.389768	1.47081	-1.39722
23.5	0.822412	-1.18983	-0.740572	0.75304	0.930225	-1.89932	-1.19742	-0.218208	-1.8246	-0.409056	1.43096	-1.46714
23.5167	0.805862	-1.20756	-0.709847	0.74949	0.91605	-1.88397	-1.23642	0.261444	-1.85463	-0.418345	1.40111	-1.44705
23.5333	0.789312	-1.22528	-0.679122	0.74594	0.901875	-1.86862	-1.27542	0.051096	-1.88466	-0.467633	1.38126	-1.51697
23.55	0.773962	-1.23591	-0.576347	0.731765	0.880625	-1.85207	-1.31794	0.140748	-1.8647	-0.496921	1.35141	-1.52688
23.5667	0.758612	-1.24653	-0.473572	0.71759	0.859375	-1.83552	-1.36047	0.0704001	-1.89473	-0.50621	1.31156	-1.52679
23.5833	0.743262	-1.25716	-0.370797	0.703415	0.838125	-1.81897	-1.40299	0.150052	-1.92476	-0.535498	1.28171	-1.26671
23.6	0.727912	-1.26778	-0.268022	0.68924	0.816875	-1.80242	-1.44552	0.449704	-1.9448	-0.564786	1.27186	-1.34662
23.6167	0.724362	-1.26778	-0.193572	0.69279	0.783775	-1.78114	-1.48807	0.409356	-1.97483	-0.594075	1.24201	-1.40653
23.6333	0.720812	-1.26778	-0.119122	0.69634	0.750675	-1.75987	-1.53062	0.269008	-1.99486	-0.623363	1.18215	-1.44645
23.65	0.717262	-1.26778	-0.0446718	0.69989	0.717575	-1.73859	-1.57317	0.19866	-2.0049	-0.632652	1.1523	-1.48636
23.6667	0.713712	-1.26778	0.0297782	0.70344	0.684475	-1.71732	-1.61572	0.108312	-2.04493	-0.65194	1.11245	-1.50628
23.6833	0.713712	-1.26778	0.100678	0.745965	0.6644	-1.69604	-1.62989	0.0579642	-2.03496	-0.681228	1.0926	-1.54619
23.7	0.713712	-1.26778	0.171578	0.78849	0.644325	-1.67477	-1.64407	-0.00238382	-2.035	-0.710517	1.05275	-1.5561
23.7167	0.713712	-1.26778	0.242478	0.831015	0.62425	-1.65349	-1.65824	-0.0727318	-2.03503	-0.719805	1.0329	-1.54602
23.7333	0.713712	-1.26778	0.313378	0.87354	0.604175	-1.63222	-1.67242	-0.0630798	-2.02506	-0.729093	1.01305	-1.61593
23.75	0.713712	-1.26778	0.355903	0.887715	0.57935	-1.60624	-1.67242	-0.163428	-2.0351	-0.748382	0.993197	-1.64584
23.7667	0.713712	-1.26778	0.398428	0.90189	0.554525	-1.58027	-1.67242	-0.163776	-2.02513	-0.77767	0.953346	-1.63576
23.7833	0.713712	-1.26778	0.440953	0.916065	0.5297	-1.55429	-1.67242	-0.0841238	-2.03516	-0.796958	0.923495	-1.23567
23.8	0.713712	-1.26778	0.483478	0.93024	0.504875	-1.52832	-1.67242	0.275528	-2.0252	-0.806247	0.893644	-0.185585
23.8167	0.713712	-1.26778	0.455128	0.923165	0.476525	-1.50822	-1.67242	0.31518	-2.02523	-0.815535	0.863792	0.384502
23.8333	0.713712	-1.26778	0.426778	0.91609	0.448175	-1.48812	-1.67242	0.254832	-2.06526	-0.844824	0.823941	0.534588
23.85	0.713712	-1.26778	0.398428	0.909015	0.419825	-1.46802	-1.67242	0.194484	-2.0553	-0.854112	0.79409	0.374674
23.8667	0.713712	-1.26778	0.370078	0.90194	0.391475	-1.44792	-1.67242	0.0841363	-2.03533	-0.8834	0.774239	0.224761
23.8833	0.713712	-1.26071	0.355903	0.86649	0.3702	-1.40184	-1.67242	0.0237883	-2.00536	-0.892689	0.724388	0.294847
23.9	0.713712	-1.25363	0.341728	0.83104	0.348925	-1.35577	-1.67242	0.0534403	-2.04539	-0.911977	0.674537	0.144933
23.9167	0.713712	-1.24656	0.327553	0.79559	0.32765	-1.30969	-1.67242	0.0330924	-2.07543	-0.941265	0.664686	0.00501942
23.9333	0.713712	-1.23948	0.313378	0.76014	0.306375	-1.26362	-1.67242	-0.0772556	-2.12546	-0.960554	0.634835	-0.0948943
23.95	0.713712	-1.22293	0.270828	0.72469	0.2922	-1.19627	-1.67242	-0.0676036	-2.15549	-0.979842	0.584984	-0.154808
23.9667	0.713712	-1.20638	0.228278	0.68924	0.278025	-1.12892	-1.67242	-0.207952	-2.18553	-1.00913	0.545132	-0.204722
23.9833	0.713712	-1.18983	0.185728	0.65379	0.26385	-1.06157	-1.67242	-0.2683	-2.19556	-1.02842	0.515281	-0.244635
24	0.713712	-1.17328	0.143178	0.61834	0.249675	-0.994217	-1.67242	-0.248648	-2.19559	-1.03771	0.47543	-0.254549
24.0167	0.713712	-1.17918	0.0474782	0.57934	0.2355	-0.919792	-1.67242	-0.288996	-2.19563	-1.047	0.425579	-0.274463
24.0333	0.713712	-1.18508	-0.0482218	0.54034	0.221325	-0.845367	-1.67242	-0.409344	-2.18566	-1.06628	0.395728	-0.454377
24.05	0.713712	-1.19098	-0.143922	0.50134	0.20715	-0.770942	-1.67242	-0.379692	-2.18569	-1.08557	0.375877	-0.55429
24.0667	0.713712	-1.19688	-0.239622	0.46234	0.192975	-0.696517	-1.67242	-0.44004	-2.19573	-1.10486	0.366026	-0.594204
24.0833	0.713712	-1.20043	-0.282147	0.33829	0.164625	-0.653967	-1.67242	-0.510387	-2.18576	-1.10415	0.356175	-0.634118
24.1	0.713712	-1.20398	-0.324672	0.21424	0.136275	-0.611417	-1.67242	-0.560735	-2.18579	-1.14344	0.376323	-0.714031
24.1167	0.713712	-1.20753	-0.367197	0.0901896	0.107925	-0.568867	-1.67242	-0.521083	-2.20583	-1.15273	0.446472	-0.763945
24.1333	0.713712	-1.21108	-0.409722	-0.0338604	0.0795752	-0.526317	-1.67242	-0.641431	-2.13586	-1.16201	0.426621	-0.843859
24.15	0.713712	-1.21108	-0.446372	-0.118935	0.0299502	-0.497967	-1.65824	-0.701779	-2.13589	-1.1713	0.40677	-0.813772
24.1667	0.713712	-1.21108	-0.483022	-0.20401	-0.0196748	-0.469617	-1.64407	-0.712127	-2.06593	-1.20059	0.376919	-0.793686
24.1833	0.713712	-1.21108	-0.519672	-0.289085	-0.0692998	-0.441267	-1.62989	-0.552475	-2.05596	-1.20988	0.337068	-0.8836
24.2	0.713712	-1.21108	-0.556322	-0.37416	-0.118925	-0.412917	-1.61572	-0.642823	-2.05599	-1.22917	0.307217	-0.873514
24.2167	0.713712	-1.21108	-0.565772	-0.416685	-0.1473	-0.384567	-1.57317	-0.713171	-2.02603	-1.24846	0.277366	-0.943427
24.2333	0.713712	-1.21108	-0.575222	-0.45921	-0.175675	-0.356217	-1.53062	-0.723519	-2.00606	-1.25774	0.257515	-1.02334
24.25	0.713712	-1.21108	-0.584672	-0.501735	-0.20405	-0.327867	-1.48807	-0.803867	-1.94609	-1.26703	0.247663	-1.09325
24.2667	0.713712	-1.21108	-0.594122	-0.54426	-0.232425	-0.299517	-1.44552	-0.774215	-1.97613	-1.27632	0.227812	-1.12317
24.2833	0.713712	-1.21108	-0.587022	-0.55846	-0.263125	-0.292417	-1.42072	-0.834563	-2.03616	-1.29561	0.197961	-1.08308
24.3	0.713712	-1.21108	-0.579922	-0.57266	-0.293825	-0.285317	-1.39592	-0.944911	-2.05619	-1.2949	0.16811	-1.143
24.3167	0.713712	-1.21108	-0.572822	-0.58686	-0.324525	-0.278217	-1.37112	-0.965259	-2.07623	-1.31419	0.118259	-1.26291
24.3333	0.713712	-1.21108	-0.565722	-0.60106	-0.355225	-0.271117	-1.34632	-0.945607	-2.08626	-1.29347	0.118408	-1.33282
24.35	0.713712	-1.21108	-0.544447	-0.618785	-0.388325	-0.306567	-1.32149	-1.03596	-2.06629	-1.32276	0.0885567	-1.36274
24.3667	0.713712	-1.21108	-0.523172	-0.63651	-0.421425	-0.342017	-1.29667	-1.0963	-2.04633	-1.35205	0.0787056	-0.892651
24.3833	0.713712	-1.21108	-0.501897	-0.654235	-0.454525	-0.377467	-1.27184	-1.16665	-1.99636	-1.36134	0.0588545	-0.762564
24.4	0.713712	-1.21108	-0.480622	-0.67196	-0.487625	-0.412917	-1.24702	-1.067	-1.99639	-1.37063	0.0890034	-0.632478
24.4167	0.713712	-1.20753	-0.456997	-0.682585	-0.508875	-0.469617	-1.22932	-1.08735	-1.97642	-1.37992	0.0391522	-0.632392
24.4333	0.713712	-1.20398	-0.433372	-0.69321	-0.530125	-0.526317	-1.21162	-1.1677	-1.95646	-1.3892	0.0193011	-0.622305
24.45	0.713712	-1.20043	-0.409747	-0.703835	-0.551375	-0.583017	-1.19392	-0.938043	-1.93649	-1.39849	-0.01055	-0.662219
24.4667	0.713712	-1.19688	-0.386122	-0.71446	-0.572625	-0.639717	-1.17622	-1.06839	-1.92652	-1.40778	-0.0104011	-0.762133
24.4833	0.713712	-1.17916	-0.360122	-0.71446	-0.579725	-0.682267	-1.15849	-1.12874	-1.92656	-1.41707	-0.0402522	-0.772047
24.5	0.713712	-1.16143	-0.334122	-0.71446	-0.586825	-0.724817	-1.14077	-1.04909	-1.88659	-1.40636	-0.0101034	-0.82196
24.5167	0.713712	-1.14371	-0.308122	-0.71446	-0.593925	-0.767367	-1.12304	-1.12944	-1.84662	-1.41565	-0.0499545	-0.861874
24.5333	0.713712	-1.12598	-0.282122	-0.71446	-0.601025	-0.809917	-1.10532	-1.13978	-1.87666	-1.44494	-0.00980559	-0.921788
24.55	0.713712	-1.10473	-0.253772	-0.71446	-0.601025	-0.831192	-1.07694	-0.980131	-1.90669	-1.46422	-0.0296567	-0.981701
24.5667	0.713712	-1.08348	-0.225422	-0.71446	-0.601025	-0.852467	-1.04857	-1.06048	-1.93672	-1.51351	-0.0595078	-1.04162
24.5833	0.713712	-1.06223	-0.197072	-0.71446	-0.601025	-0.873742	-1.02019	-1.07083	-1.94676	-1.5328	-0.0793589	-1.09153
24.6	0.713712	-1.04098	-0.168722	-0.71446	-0.601025	-0.895017	-0.991817	-1.05118	-1.94679	-1.51209	-0.0892101	-1.13144
24.6167	0.713712	-1.03626	-0.161647	-0.71446	-0.601025	-0.902092	-0.935117	-1.15152	-1.94682	-1.52138	-0.109061	-1.16136
24.6333	0.713712	-1.03153	-0.154572	-0.71446	-0.601025	-0.909167	-0.878417	-1.15187	-1.91686	-1.54067	-0.138912	-1.21127
24.65	0.713712	-1.02681	-0.147497	-0.71446	-0.601025	-0.916242	-0.821717	-1.14222	-1.88689	-1.51995	-0.148763	-1.11118
24.6667	0.713712	-1.02208	-0.140422	-0.71446	-0.601025	-0.923317	-0.765017	-1.17257	-1.87692	-1.53924	-0.168615	-1.0711
24.6833	0.713712	-1.00553	-0.140422	-0.728635	-0.601025	-0.913867	-0.711842	-1.02291	-1.88696	-1.55853	-0.198466	-1.07101
24.7	0.713712	-0.98898	-0.140422	-0.74281	-0.601025	-0.904417	-0.658667	-1.04326	-1.88699	-1.56782	-0.188317	-1.09092
24.7167	0.713712	-0.97243	-0.140422	-0.756985	-0.601025	-0.894967	-0.605492	-0.743611	-1.91702	-1.56711	-0.218168	-1.16084
24.7333	0.713712	-0.95588	-0.140422	-0.77116	-0.601025	-0.885517	-0.552317	1.50604	-1.93706	-1.5664	-0.228019	-1.24075
24.75	0.713712	-0.941705	-0.126222	-0.77826	-0.601025	-0.827617	-0.516867	3.79569	-1.90709	-1.56568	-0.26787	-1.27067
24.7667	0.713712	-0.92753	-0.112022	-0.78536	-0.601025	-0.769717	-0.481417	4.59535	-1.86712	-1.59497	-0.287721	-1.32058
24.7833	0.713712	-0.913355	-0.0978218	-0.79246	-0.601025	-0.711817	-0.445967	5.705	-1.83716	-1.59426	-0.307572	-1.40049
24.8	0.713712	-0.89918	-0.0836218	-0.79956	-0.601025	-0.653917	-0.410517	6.35465	-1.82719	-1.60355	-0.327423	-1.41041
24.8167	0.713712	-0.885005	-0.0978218	-0.79246	-0.601025	-0.583017	-0.396342	7.4443	-1.78722	-1.61284	-0.337275	-1.45032
24.8333	0.713712	-0.87083	-0.112022	-0.78536	-0.601025	-0.512117	-0.382167	7.93395	-1.72726	-1.63213	-0.357126	-1.50023
24.85	0.713712	-0.856655	-0.126222	-0.77826	-0.601025	-0.441217	-0.367992	8.13361	-1.72729	-1.64141	-0.376977	-1.52015
24.8667	0.713712	-0.84248	-0.140422	-0.77116	-0.601025	-0.370317	-0.353817	8.05326	-1.70732	-1.6207	-0.406828	-1.54006
24.8833	0.756237	-0.82593	-0.161672	-0.77116	-0.601025	-0.310067	-0.328992	8.15291	-1.66736	-1.60999	-0.406679	-1.48998
24.9	0.798762	-0.80938	-0.182922	-0.77116	-0.601025	-0.249817	-0.304167	8.86256	-1.64739	-1.64928	-0.43653	-1.43989
24.9167	0.841287	-0.79283	-0.204172	-0.77116	-0.601025	-0.189567	-0.279342	9.00221	-1.65742	-1.61857	-0.456381	-1.1898
24.9333	0.883812	-0.77628	-0.225422	-0.77116	-0.601025	-0.129317	-0.254517	9.04187	-1.62745	-1.62786	-0.476232	-1.14972
24.95	0.898012	-0.78218	-0.253797	-0.781785	-0.601025	-0.0726167	-0.190717	8.86152	-1.64749	-1.64714	-0.486084	-1.07963
24.9667	0.912212	-0.78808	-0.282172	-0.79241	-0.601025	-0.0159167	-0.126917	8.79117	-1.65752	-1.63643	-0.535935	-1.12954
24.9833	0.926412	-0.79398	-0.310547	-0.803035	-0.601025	0.0407833	-0.0631172	8.60082	-1.66755	-1.63572	-0.575786	-1.22946
25	0.940612	-0.79988	-0.338922	-0.81366	-0.601025	0.0974833	0.000682811	8.67047	-1.70759	-1.63501	-0.605637	-1.28937
25.0167	0.940612	-0.792805	-0.356622	-0.827835	-0.601025	0.125858	0.0432078	8.99013	-1.75762	-1.6543	-0.645488	-1.32929
25.0333	0.940612	-0.78573	-0.374322	-0.84201	-0.601025	0.154233	0.0857328	8.93978	-1.77765	-1.66359	-0.665339	-1.3792
25.05	0.940612	-0.778655	-0.392022	-0.856185	-0.601025	0.182608	0.128258	8.66943	-1.77769	-1.68287	-0.66519	-1.36911
25.0667	0.940612	-0.77158	-0.409722	-0.87036	-0.601025	0.210983	0.170783	8.42908	-1.80772	-1.68216	-0.695041	-1.37903
25.0833	0.940612	-0.76803	-0.389647	-0.87391	-0.601025	0.225158	0.206233	8.39873	-1.79775	-1.72145	-0.724892	-1.39894
25.1	0.940612	-0.76448	-0.369572	-0.87746	-0.601025	0.239333	0.241683	7.97839	-1.83779	-1.73074	-0.764744	-1.36885
25.1167	0.940612	-0.76093	-0.349497	-0.88101	-0.601025	0.253508	0.277133	7.88804	-1.82782	-1.74003	-0.784595	-1.29877
25.1333	0.940612	-0.75738	-0.329422	-0.88456	-0.601025	0.267683	0.312583	7.70769	-1.78785	-1.73932	-0.784446	-1.39868
25.15	0.940612	-0.75738	-0.310522	-0.870385	-0.601025	0.267683	0.369308	7.65734	-1.70789	-1.7386	-0.794297	-1.46859
25.1667	0.940612	-0.75738	-0.291622	-0.85621	-0.601025	0.267683	0.426033	7.55699	-1.68792	-1.71789	-0.814148	-1.52851
25.1833	0.940612	-0.75738	-0.272722	-0.842035	-0.601025	0.267683	0.482758	7.42665	-1.65795	-1.72718	-0.823999	-1.57842
25.2	0.940612	-0.75738	-0.253822	-0.82786	-0.601025	0.267683	0.539483	7.3863	-1.64799	-1.71647	-0.84385	-1.63834
25.2167	0.940612	-0.75738	-0.253822	-0.85621	-0.601025	0.218058	0.574908	7.18595	-1.61802	-1.70576	-0.863701	-1.65825
25.2333	0.940612	-0.75738	-0.253822	-0.88456	-0.601025	0.168433	0.610333	7.0656	-1.58805	-1.72505	-0.863553	-1.67816
25.25	0.940612	-0.75738	-0.253822	-0.91291	-0.601025	0.118808	0.645758	6.85525	-1.57809	-1.73433	-0.893404	-1.48808
25.2667	0.940612	-0.75738	-0.253822	-0.94126	-0.601025	0.0691833	0.681183	6.81491	-1.56812	-1.72362	-0.923255	-1.15799
25.2833	0.919337	-0.75738	-0.253822	-0.958985	-0.601025	0.0408333	0.741458	6.77456	-1.54815	-1.73291	-0.943106	-1.1879
25.3	0.898062	-0.75738	-0.253822	-0.97671	-0.601025	0.0124833	0.801733	6.85421	-1.48819	-1.7222	-0.962957	-1.22782
25.3167	0.876787	-0.75738	-0.253822	-0.994435	-0.601025	-0.0158667	0.862008	7.31386	-1.50822	-1.64149	-0.952808	-1.30773
25.3333	0.855512	-0.75738	-0.253822	-1.01216	-0.601025	-0.0442167	0.922283	7.60351	-1.56825	-1.59078	-0.982659	-0.507645
25.35	0.824787	-0.771555	-0.253822	-1.02281	-0.601025	-0.0725917	0.971908	7.61317	-1.58829	-1.61007	-1.00251	-0.657559
25.3667	0.794062	-0.78573	-0.253822	-1.03346	-0.601025	-0.100967	1.02153	7.48282	-1.60832	-1.70935	-1.02236	-0.677473
25.3833	0.763337	-0.799905	-0.253822	-1.04411	-0.601025	-0.129342	1.07116	7.35247	-1.60835	-1.72864	-1.02221	-0.577387
25.4	0.732612	-0.81408	-0.253822	-1.05476	-0.601025	-0.157717	1.12078	7.20212	-1.61839	-1.73793	-1.05206	-0.7073
25.4167	0.727887	-0.828255	-0.262322	-1.05476	-0.601025	-0.193167	1.11723	7.08177	-1.57842	-1.77722	-1.08191	-0.497214
25.4333	0.723162	-0.84243	-0.270822	-1.05476	-0.601025	-0.228617	1.11368	6.94143	-1.57845	-1.78651	-1.07177	-0.657128
25.45	0.718437	-0.856605	-0.279322	-1.05476	-0.601025	-0.264067	1.11013	6.84108	-1.56848	-1.8258	-1.09162	-0.707041
25.4667	0.713712	-0.87078	-0.287822	-1.05476	-0.601025	-0.299517	1.10658	6.72073	-1.55852	-1.45508	-1.11147	-0.796955
25.4833	0.713712	-0.87078	-0.312397	-1.05949	-0.601025	-0.334942	1.09241	6.63038	-1.57855	-1.44437	-1.12132	-0.866869
25.5	0.713712	-0.87078	-0.336972	-1.06421	-0.601025	-0.370367	1.07823	6.47003	-1.56858	-1.49366	-1.15117	-0.956782
25.5167	0.713712	-0.87078	-0.361547	-1.06894	-0.601025	-0.405792	1.06406	6.36969	-1.57862	-1.50295	-1.15102	-1.0167
25.5333	0.713712	-0.87078	-0.386122	-1.07366	-0.601025	-0.441217	1.04988	6.62934	-1.62865	-1.51224	-1.14087	-1.08661
25.55	0.713712	-0.87078	-0.406222	-1.09019	-0.61165	-0.448317	0.978983	7.82899	-1.62868	-1.53153	-1.15072	-1.14652
25.5667	0.713712	-0.87078	-0.426322	-1.10671	-0.622275	-0.455417	0.908083	8.57864	-1.60872	-1.52081	-1.09057	-1.21644
25.5833	0.713712	-0.87078	-0.446422	-1.12324	-0.6329	-0.462517	0.837183	9.79829	-1.59875	-1.5401	-1.16043	-1.23635
25.6	0.713712	-0.87078	-0.466522	-1.13976	-0.643525	-0.469617	0.766283	10.2279	-1.59878	-1.53939	-1.18028	-1.29626
25.6167	0.713712	-0.87078	-0.399172	-1.14686	-0.657725	-0.479067	0.723758	10.2176	-1.59882	-1.56868	-1.19013	-1.35618
25.6333	0.713712	-0.87078	-0.331822	-1.15396	-0.671925	-0.488517	0.681233	9.98725	-1.57885	-1.57797	-1.20998	-1.39609
25.65	0.713712	-0.87078	-0.264472	-1.16106	-0.686125	-0.497967	0.638708	9.8969	-1.56888	-1.58726	-1.22983	-1.48601
25.6667	0.713712	-0.87078	-0.197122	-1.16816	-0.700325	-0.507417	0.596183	10.7366	-1.60892	-1.59654	-1.22968	-1.56592
25.6833	0.713712	-0.87078	-0.168747	-1.16816	-0.7145	-0.533417	0.613908	10.0562	-1.57895	-1.56583	-1.23953	-1.59583
25.7	0.713712	-0.87078	-0.140372	-1.16816	-0.728675	-0.559417	0.631633	9.30586	-1.51898	-1.51512	-1.21938	-1.64575
25.7167	0.713712	-0.87078	-0.111997	-1.16816	-0.74285	-0.585417	0.649358	9.08551	-1.53902	-1.43441	-1.23923	-1.55566
25.7333	0.713712	-0.87078	-0.0836218	-1.16816	-0.757025	-0.611417	0.667083	9.19516	-1.52905	-1.3937	-1.24909	-1.63557
25.75	0.713712	-0.863705	-0.0410968	-1.16816	-0.77475	-0.629142	0.698983	9.19481	-1.50908	-1.33299	-1.22894	-1.68549
25.7667	0.713712	-0.85663	0.00142822	-1.16816	-0.792475	-0.646867	0.730883	9.83447	-1.46912	-1.29227	-1.27879	-1.7154
25.7833	0.713712	-0.849555	0.0439532	-1.16816	-0.8102	-0.664592	0.762783	11.1141	-1.48915	-1.29156	-1.27864	-1.74532
25.8	0.713712	-0.84248	0.0864782	-1.16816	-0.827925	-0.682317	0.794683	11.0138	-1.45918	-1.26085	-1.28849	-1.75523
25.8167	0.713712	-0.82593	0.114828	-1.16816	-0.8421	-0.696492	0.882108	10.8934	-1.44922	-1.26014	-1.30834	-1.80514
25.8333	0.713712	-0.80938	0.143178	-1.16816	-0.856275	-0.710667	0.969533	10.7431	-1.44925	-1.26943	-1.31819	-1.86506
25.85	0.713712	-0.79283	0.171528	-1.16816	-0.87045	-0.724842	1.05696	10.8627	-1.41928	-1.25872	-1.34804	-1.89497
25.8667	0.713712	-0.77628	0.199878	-1.16816	-0.884625	-0.739017	1.14438	10.4524	-1.40932	-1.278	-1.3579	-1.90488
25.8833	0.713712	-0.771555	0.249503	-1.16816	-0.8988	-0.728392	1.20583	10.502	-1.40935	-1.27729	-1.36775	-1.2148
25.9	0.713712	-0.76683	0.299128	-1.16816	-0.912975	-0.717767	1.26728	10.2817	-1.40938	-1.29658	-1.3676	-1.37471
25.9167	0.713712	-0.762105	0.348753	-1.16816	-0.92715	-0.707142	1.32873	10.0913	-1.40942	-1.30587	-1.36745	-1.45463
25.9333	0.713712	-0.75738	0.398378	-1.16816	-0.941325	-0.696517	1.39018	9.94099	-1.38945	-1.27516	-1.3773	-1.50454
25.95	0.720812	-0.736105	0.419653	-1.16816	-0.9555	-0.710692	1.43271	9.84064	-1.37948	-1.27445	-1.40715	-1.55445
25.9667	0.727912	-0.71483	0.440928	-1.16816	-0.969675	-0.724867	1.47523	9.74029	-1.32952	-1.24373	-1.387	-1.51437
25.9833	0.735012	-0.693555	0.462203	-1.16816	-0.98385	-0.739042	1.51776	9.56994	-1.32955	-1.26302	-1.39685	-1.43428
26	0.742112	-0.67228	0.483478	-1.16816	-0.998025	-0.753217	1.56028	9.39959	-1.36958	-1.27231	-1.4067	-1.49419
26.0167	0.766912	-0.64393	0.459853	-1.08309	-0.998025	-0.767392	1.59573	9.27925	-1.41961	-1.2616	-1.41656	-1.56411
26.0333	0.791712	-0.61558	0.436228	-0.99801	-0.998025	-0.781567	1.63118	9.1289	-1.44965	-1.27089	-1.40641	-1.60402
26.05	0.816512	-0.58723	0.412603	-0.912935	-0.998025	-0.795742	1.66663	8.98855	-1.04968	-1.28018	-1.40626	-1.66393
26.0667	0.841312	-0.55888	0.388978	-0.82786	-0.998025	-0.809917	1.70208	8.8782	-0.739714	-1.23946	-1.42611	-1.71385
26.0833	0.856662	-0.509255	0.327528	-0.77116	-0.998025	-0.838267	1.68081	8.76785	-0.659748	-1.24875	-1.46596	-1.59376
26.1	0.872012	-0.45963	0.266078	-0.71446	-0.998025	-0.866617	1.65953	8.63751	-0.589781	-1.23804	-1.47581	-1.38368
26.1167	0.887362	-0.410005	0.204628	-0.65776	-0.998025	-0.894967	1.63826	8.83716	-0.559814	-1.26733	-1.47566	-1.43359
26.1333	0.902712	-0.36038	0.143178	-0.60106	-0.998025	-0.923317	1.61698	8.57681	-0.569847	-1.27662	-1.49551	-1.5135
26.15	0.919262	-0.317855	0.121903	-0.572685	-0.994475	-0.923317	1.54963	8.56646	-0.639881	-1.28591	-1.48536	-1.40342
26.1667	0.935812	-0.27533	0.100628	-0.54431	-0.990925	-0.923317	1.48228	8.34611	-0.649914	-1.2952	-1.48522	-0.733331
26.1833	0.952362	-0.232805	0.0793532	-0.515935	-0.987375	-0.923317	1.41493	8.30577	-0.679947	-1.28448	-1.47507	-0.953244
26.2	0.968912	-0.19028	0.0580782	-0.48756	-0.983825	-0.923317	1.34758	8.31542	-0.68998	-1.31377	-1.46492	-1.01316
26.2167	0.983087	-0.161905	0.0510032	-0.45921	-0.968475	-0.926867	1.21288	8.04507	-0.700013	-1.31306	-1.43477	-1.07307
26.2333	0.997262	-0.13353	0.0439282	-0.43086	-0.953125	-0.930417	1.07818	8.31472	-0.700047	-1.30235	-1.45462	-1.11299
26.25	1.01144	-0.105155	0.0368532	-0.40251	-0.937775	-0.933967	0.943483	8.36437	-0.75008	-1.28164	-1.42447	-1.1429
26.2667	1.02561	-0.07678	0.0297782	-0.37416	-0.922425	-0.937517	0.808783	8.17403	-0.760113	-1.28093	-1.47432	-1.20281
26.2833	1.03271	-0.04843	0.0203282	-0.34226	-0.905875	-0.950167	0.801708	8.21368	-0.770146	-1.31021	-1.45417	-1.28273
26.3	1.03981	-0.02008	0.0108782	-0.31036	-0.889325	-0.962817	0.794633	9.76333	-0.78018	-1.3195	-1.31402	-1.32264
26.3167	1.04691	0.00826999	0.00142822	-0.27846	-0.872775	-0.975467	0.787558	9.87298	-0.800213	-1.30879	-1.29388	-1.34255
26.3333	1.05401	0.03662	-0.00802178	-0.24656	-0.856225	-0.988117	0.780483	9.24263	-0.830246	-1.31808	-1.25373	-1.34247
26.35	1.06346	0.04372	-0.0233968	-0.235935	-0.84205	-0.996217	0.833658	9.08229	-0.840279	-1.30737	-1.25358	-1.37238
26.3667	1.07291	0.05082	-0.0387718	-0.22531	-0.827875	-1.00432	0.886833	9.16194	-0.880313	-1.32666	-1.25343	-1.4223
26.3833	1.08236	0.05792	-0.0541468	-0.214685	-0.8137	-1.01242	0.940008	8.75159	-0.900346	-1.34594	-1.22328	-1.49221
26.4	1.09181	0.06502	-0.0695218	-0.20406	-0.799525	-1.02052	0.993183	8.93124	-0.920379	-1.36523	-1.23313	-1.47212
26.4167	1.07526	0.036645	-0.0836968	-0.227685	-0.78535	-1.02457	1.00736	8.57089	-0.930412	-1.39452	-1.18298	-1.38204
26.4333	1.05871	0.00826999	-0.0978718	-0.25131	-0.771175	-1.02862	1.02153	8.07055	-0.950445	-1.41381	-1.10283	-1.44195
26.45	1.04216	-0.020105	-0.112047	-0.274935	-0.757	-1.03267	1.03571	7.8002	-0.950479	-1.4131	-1.02268	-1.49186
26.4667	1.02561	-0.04848	-0.126222	-0.29856	-0.742825	-1.03672	1.04988	7.61985	-0.950512	-1.39239	-0.912535	-1.49178
26.4833	1.00789	-0.08038	-0.151022	-0.367085	-0.726275	-1.03672	1.10658	7.4695	-0.980545	-1.41167	-0.882386	-1.36169
26.5	0.990162	-0.11228	-0.175822	-0.43561	-0.709725	-1.03672	1.16328	7.41915	-0.970578	-1.40096	-0.852238	-1.4816
26.5167	0.972437	-0.14418	-0.200622	-0.504135	-0.693175	-1.03672	1.21998	7.32881	-0.960612	-1.40025	-0.862089	-1.59152
26.5333	0.954712	-0.17608	-0.225422	-0.57266	-0.676625	-1.03672	1.27668	7.15846	-0.980645	-1.42954	-0.74194	-1.64143
26.55	0.940537	-0.22688	-0.232522	-0.60101	-0.661275	-1.02964	1.33341	7.02811	-0.960678	-1.45883	-0.761791	-1.66135
26.5667	0.926362	-0.27768	-0.239622	-0.62936	-0.645925	-1.02257	1.39013	6.90776	-0.980711	-1.36812	-0.771642	-1.70126
26.5833	0.912187	-0.32848	-0.246722	-0.65771	-0.630575	-1.01549	1.44686	6.79741	-0.980744	-1.3474	-0.721493	-1.76117
26.6	0.898012	-0.37928	-0.253822	-0.68606	-0.615225	-1.00842	1.50358	6.69707	-0.970778	-1.37669	-0.571344	-1.83109
26.6167	0.880287	-0.43128	-0.267997	-0.700235	-0.56915	-1.00132	1.53903	6.64672	-0.970811	-1.40598	-0.571195	-1.891
26.6333	0.862562	-0.48328	-0.282172	-0.71441	-0.523075	-0.994217	1.57448	6.54637	-0.910844	-1.41527	-0.571046	-1.91091
26.65	0.844837	-0.53528	-0.296347	-0.728585	-0.477	-0.987117	1.60993	6.55602	-0.920877	-1.45456	-0.580898	-1.96083
26.6667	0.827112	-0.58728	-0.310522	-0.74276	-0.430925	-0.980017	1.64538	6.37567	-0.940911	-1.46385	-0.560749	-1.99074
26.6833	0.812937	-0.622705	-0.338872	-0.75931	-0.395475	-0.969392	1.62766	6.22533	-0.950944	-1.49313	-0.5806	-1.99066
26.7	0.798762	-0.65813	-0.367222	-0.77586	-0.360025	-0.958767	1.60993	6.09498	-0.940977	-1.49242	-0.590451	-1.99057
26.7167	0.784587	-0.693555	-0.395572	-0.79241	-0.324575	-0.948142	1.59221	6.00463	-0.97101	-1.48171	-0.610302	-2.01048
26.7333	0.770412	-0.72898	-0.423922	-0.80896	-0.289125	-0.937517	1.57448	5.90428	-0.941044	-1.491	-0.630153	-1.7604
26.75	0.770412	-0.759705	-0.438097	-0.824335	-0.2395	-0.912692	1.42916	5.83393	-0.981077	-1.48029	-0.680004	-1.58031
26.7667	0.770412	-0.79043	-0.452272	-0.83971	-0.189875	-0.887867	1.28383	5.75359	-1.04111	-1.45958	-0.689855	-1.62022
26.7833	0.770412	-0.821155	-0.466447	-0.855085	-0.14025	-0.863042	1.13851	5.67324	-1.07114	-1.47886	-0.699707	-1.24014
26.8	0.770412	-0.85188	-0.480622	-0.87046	-0.0906248	-0.838217	0.993183	5.56289	-1.09118	-1.47815	-0.719558	-0.610051
26.8167	0.759787	-0.856605	-0.477097	-0.86336	-0.0480748	-0.809867	0.875033	5.46254	-1.09121	-1.47744	-0.739409	-0.329965
26.8333	0.749162	-0.86133	-0.473572	-0.85626	-0.00552481	-0.781517	0.756883	5.40219	-1.18124	-1.45673	-0.76926	-0.379879
26.85	0.738537	-0.866055	-0.470047	-0.84916	0.0370252	-0.753167	0.638733	5.30185	-1.23128	-1.40602	-0.799111	-0.309792
26.8667	0.727912	-0.87078	-0.466522	-0.84206	0.0795752	-0.724817	0.520583	5.2015	-1.24131	-1.38531	-0.798962	-0.359706
26.8833	0.738537	-0.87078	-0.445247	-0.83851	0.107925	-0.703542	0.411858	5.13115	-1.23134	-1.36459	-0.818813	-0.43962
26.9	0.749162	-0.87078	-0.423972	-0.83496	0.136275	-0.682267	0.303133	5.0508	-1.26138	-1.35388	-0.808664	-0.519534
26.9167	0.759787	-0.87078	-0.402697	-0.83141	0.164625	-0.660992	0.194408	4.97045	-1.25141	-1.37317	-0.838516	-0.209447
26.9333	0.770412	-0.87078	-0.381422	-0.82786	0.192975	-0.639717	0.0856828	4.89011	-1.27144	-1.39246	-0.838367	0.610639
26.95	0.770412	-0.860155	-0.342422	-0.82786	0.2426	-0.625542	0.0148078	4.81976	-1.28148	-1.39175	-0.838218	1.31073
26.9667	0.770412	-0.84953	-0.303422	-0.82786	0.292225	-0.611367	-0.0560672	4.73941	-1.27151	-1.40104	-0.848069	1.35081
26.9833	0.770412	-0.838905	-0.264422	-0.82786	0.34185	-0.597192	-0.126942	4.66906	-1.29154	-1.39033	-0.85792	1.2609
27	0.770412	-0.82828	-0.225422	-0.82786	0.391475	-0.583017	-0.197817	4.61871	-1.31158	-1.36961	-0.877771	1.11098
27.0167	0.770412	-0.782205	-0.199447	-0.82786	0.4021	-0.583017	-0.245092	4.53837	-1.29161	-1.3889	-0.887622	0.97107
27.0333	0.770412	-0.73613	-0.173472	-0.82786	0.412725	-0.583017	-0.292367	4.48802	-1.30164	-1.38819	-0.887473	0.891157
27.05	0.770412	-0.690055	-0.147497	-0.82786	0.42335	-0.583017	-0.339642	4.41767	-1.28167	-1.38748	-0.877324	0.891243
27.0667	0.770412	-0.64398	-0.121522	-0.82786	0.433975	-0.583017	-0.386917	4.40732	-1.26171	-1.38677	-0.877176	1.06133
27.0833	0.777512	-0.629805	-0.0978718	-0.842035	0.398525	-0.586567	-0.406992	4.37698	-1.29174	-1.40606	-0.867027	1.30142
27.1	0.784612	-0.61563	-0.0742218	-0.85621	0.363075	-0.590117	-0.427067	4.29663	-1.32177	-1.37534	-0.876878	1.0815
27.1167	0.791712	-0.601455	-0.0505718	-0.870385	0.327625	-0.593667	-0.447142	4.16628	-1.31181	-1.37463	-0.896729	0.861588
27.1333	0.798812	-0.58728	-0.0269218	-0.88456	0.292175	-0.597217	-0.467217	4.07593	-1.37184	-1.35392	-0.90658	0.731675
27.15	0.812987	-0.54473	0.00142822	-0.898735	0.276825	-0.611392	-0.449492	4.02558	-1.39187	-1.35321	-0.926431	0.651761
27.1667	0.827162	-0.50218	0.0297782	-0.91291	0.261475	-0.625567	-0.431767	3.93524	-1.39191	-1.4025	-0.946282	0.561847
27.1833	0.841337	-0.45963	0.0581282	-0.927085	0.246125	-0.639742	-0.414042	3.91489	-1.40194	-1.40179	-0.946133	0.611933
27.2	0.855512	-0.41708	0.0864782	-0.94126	0.230775	-0.653917	-0.396317	3.81454	-1.43197	-1.39107	-0.985985	0.91202
27.2167	0.862587	-0.402905	0.110103	-0.94481	0.214225	-0.668092	-0.367967	3.73419	-1.48201	-1.39036	-0.985836	0.952106
27.2333	0.869662	-0.38873	0.133728	-0.94836	0.197675	-0.682267	-0.339617	3.65384	-1.48204	-1.39965	-0.995687	0.772192
27.25	0.876737	-0.374555	0.157353	-0.95191	0.181125	-0.696442	-0.311267	3.5835	-1.48207	-1.30894	-1.00554	0.642279
27.2667	0.883812	-0.36038	0.180978	-0.95546	0.164575	-0.710617	-0.282917	3.52315	-1.46211	-1.33823	-1.03539	0.602365
27.2833	0.874362	-0.339105	0.185703	-0.96611	0.164575	-0.725992	-0.261642	3.4428	-1.45214	-1.37752	-1.07524	0.412451
27.3	0.864912	-0.31783	0.190428	-0.97676	0.164575	-0.741367	-0.240367	3.39245	-1.50217	-1.4268	-1.08509	0.372537
27.3167	0.855462	-0.296555	0.195153	-0.98741	0.164575	-0.756742	-0.219092	3.3321	-1.53221	-1.44609	-1.08494	0.202624
27.3333	0.846012	-0.27528	0.199878	-0.99806	0.164575	-0.772117	-0.197817	3.27176	-1.53224	-1.46538	-1.08479	0.16271
27.35	0.841287	-0.257555	0.189253	-0.99806	0.178775	-0.795742	-0.183642	3.21141	-1.59227	-1.48467	-1.10464	0.0827964
27.3667	0.836562	-0.23983	0.178628	-0.99806	0.192975	-0.819367	-0.169467	3.15106	-1.64231	-1.49396	-1.1245	-0.0271173
27.3833	0.831837	-0.222105	0.168003	-0.99806	0.207175	-0.842992	-0.155292	3.09071	-1.68234	-1.46325	-1.15435	-0.137031
27.4	0.827112	-0.20438	0.157378	-0.99806	0.221375	-0.866617	-0.141117	3.02036	-1.69237	-1.47253	-1.0442	-0.226945
27.4167	0.837762	-0.225655	0.143203	-0.993335	0.20955	-0.880792	-0.126942	2.93002	-1.71241	-1.45182	-1.07405	-0.306858
27.4333	0.848412	-0.24693	0.129028	-0.98861	0.197725	-0.894967	-0.112767	2.86967	-1.73244	-1.46111	-1.0339	-0.386772
27.45	0.859062	-0.268205	0.114853	-0.983885	0.1859	-0.909142	-0.0985922	2.81932	-1.74247	-1.5004	-1.07375	-0.456686
27.4667	0.869712	-0.28948	0.100678	-0.97916	0.174075	-0.923317	-0.0844172	2.73897	-1.73251	-1.52969	-1.0236	-0.5366
27.4833	0.873237	-0.33083	0.0829532	-0.95551	0.164625	-0.916242	-0.0702422	2.66862	-1.71254	-1.52898	-1.02345	-0.596513
27.5	0.876762	-0.37218	0.0652282	-0.93186	0.155175	-0.909167	-0.0560672	2.62828	-1.72257	-1.52826	-1.0333	-0.686427
27.5167	0.880287	-0.41353	0.0475032	-0.90821	0.145725	-0.902092	-0.0418922	2.55793	-1.74261	-1.54755	-1.06316	-0.756341
27.5333	0.883812	-0.45488	0.0297782	-0.88456	0.136275	-0.895017	-0.0277172	2.52758	-1.76264	-1.57684	-1.07301	-0.826254
27.55	0.869637	-0.495055	0.0156032	-0.85621	0.136275	-0.887917	-0.0170922	2.45723	-1.75267	-1.57613	-1.06286	-0.896168
27.5667	0.855462	-0.53523	0.00142822	-0.82786	0.136275	-0.880817	-0.00646719	2.37688	-1.7327	-1.58542	-1.06271	-0.956082
27.5833	0.841287	-0.575405	-0.0127468	-0.79951	0.136275	-0.873717	0.00415781	2.34654	-1.71274	-1.60471	-1.07256	-1.026
27.6	0.827112	-0.61558	-0.0269218	-0.77116	0.136275	-0.866617	0.0147828	2.36619	-1.67277	-1.58399	-1.00241	-1.09591
27.6167	0.798762	-0.65103	-0.0410968	-0.738085	0.136275	-0.866617	0.000607811	2.24584	-1.6828	-1.58328	-0.982262	-1.15582
27.6333	0.770412	-0.68648	-0.0552718	-0.70501	0.136275	-0.866617	-0.0135672	2.52549	-1.68284	-1.59257	-0.972114	-1.20574
27.65	0.742062	-0.72193	-0.0694468	-0.671935	0.136275	-0.866617	-0.0277422	2.53514	-1.67287	-1.59186	-0.791965	-1.26565
27.6667	0.713712	-0.75738	-0.0836218	-0.63886	0.136275	-0.866617	-0.0419172	2.6548	-1.6729	-1.54115	-0.711816	-1.32556
27.6833	0.713712	-0.78573	-0.0978218	-0.608135	0.164625	-0.866617	-0.0525422	2.60445	-1.68294	-1.50044	-0.181667	-1.37548
27.7	0.713712	-0.81408	-0.112022	-0.57741	0.192975	-0.866617	-0.0631672	2.4941	-1.68297	-1.52972	0.398482	-1.43539
27.7167	0.713712	-0.84243	-0.126222	-0.546685	0.221325	-0.866617	-0.0737922	2.57375	-1.713	-1.53901	0.738631	-1.44531
27.7333	0.713712	-0.87078	-0.140422	-0.51596	0.249675	-0.866617	-0.0844172	2.5234	-1.70304	-1.5583	0.72878	-1.47522
27.75	0.713712	-0.91333	-0.140422	-0.498235	0.26385	-0.855992	-0.0844172	2.53306	-1.71307	-1.54759	0.658929	-1.58513
27.7667	0.713712	-0.95588	-0.140422	-0.48051	0.278025	-0.845367	-0.0844172	2.47271	-1.7431	-1.55688	0.509077	-1.64505
27.7833	0.713712	-0.99843	-0.140422	-0.462785	0.2922	-0.834742	-0.0844172	2.36236	-1.70314	-1.55617	0.539226	-1.71496
27.8	0.713712	-1.04098	-0.140422	-0.44506	0.306375	-0.824117	-0.0844172	2.24201	-1.68317	-1.52546	0.489375	-1.78487
27.8167	0.710162	-1.06578	-0.140422	-0.420235	0.306375	-0.778017	-0.0844172	2.64166	-1.6632	-1.51474	0.449524	-1.83479
27.8333	0.706612	-1.09058	-0.140422	-0.39541	0.306375	-0.731917	-0.0844172	2.33132	-1.70324	-1.52403	0.409673	-1.8747
27.85	0.703062	-1.11538	-0.140422	-0.370585	0.306375	-0.685817	-0.0844172	2.23097	-1.73327	-1.47332	0.369822	-1.92461
27.8667	0.699512	-1.14018	-0.140422	-0.34576	0.306375	-0.639717	-0.0844172	2.10062	-1.7033	-1.51261	0.319971	-1.96453
27.8833	0.688887	-1.14373	-0.136872	-0.28196	0.3631	-0.625542	-0.0844172	2.40027	-1.68334	-1.5219	0.30012	-2.01444
27.9	0.678262	-1.14728	-0.133322	-0.21816	0.419825	-0.611367	-0.0844172	2.60992	-1.70337	-1.55119	0.230269	-2.06436
27.9167	0.667637	-1.15083	-0.129772	-0.15436	0.47655	-0.597192	-0.0844172	2.86958	-1.6934	-1.57047	0.220417	-2.10427
27.9333	0.657012	-1.15438	-0.126222	-0.0905604	0.533275	-0.583017	-0.0844172	2.81923	-1.71344	-1.58976	0.320566	-2.15418
27.95	0.657012	-1.15438	-0.110847	-0.0480354	0.54035	-0.568842	-0.0844172	2.66888	-1.68347	-1.58905	0.390715	-2.2041
27.9667	0.657012	-1.15438	-0.0954718	-0.00551044	0.547425	-0.554667	-0.0844172	3.33853	-1.5335	-1.59834	1.60086	-2.22401
27.9833	0.657012	-1.15438	-0.0800968	0.0370146	0.5545	-0.540492	-0.0844172	3.26818	-1.46354	-1.58763	1.73101	-2.26392
28	0.657012	-1.15438	-0.0647218	0.0795396	0.561575	-0.526317	-0.0844172	3.10784	-1.51357	-1.57692	1.64116	-2.28384
28.0167	0.664087	-1.14021	-0.0481968	0.10789	0.58995	-0.497967	-0.0844172	2.96749	-1.5536	-1.5462	1.57131	-2.32375
28.0333	0.671162	-1.12603	-0.0316718	0.13624	0.618325	-0.469617	-0.0844172	2.86714	-1.60364	-1.46549	1.54146	-2.37367
28.05	0.678237	-1.11186	-0.0151468	0.16459	0.6467	-0.441267	-0.0844172	2.78679	-1.59367	-1.36478	1.70161	-2.36358
28.0667	0.685312	-1.09768	0.00137822	0.19294	0.675075	-0.412917	-0.0844172	2.69644	-1.5537	-1.30407	2.24176	-2.41349
28.0833	0.692412	-1.09768	0.0226532	0.221315	0.686875	-0.370367	-0.0950422	2.5961	-1.54373	-1.32336	2.55191	-2.47341
28.1	0.699512	-1.09768	0.0439282	0.24969	0.698675	-0.327817	-0.105667	2.53575	-1.59377	-1.34265	2.39206	-2.52332
28.1167	0.706612	-1.09768	0.0652032	0.278065	0.710475	-0.285267	-0.116292	2.5654	-1.5738	-1.31193	2.1822	-2.55323
28.1333	0.713712	-1.09768	0.0864782	0.30644	0.722275	-0.242717	-0.126917	2.43505	-1.19383	-1.29122	2.10235	-2.57315
28.15	0.706612	-1.06933	0.114828	0.33834	0.703375	-0.139942	-0.141117	2.3747	-1.07387	-1.27051	2.2325	-2.57306
28.1667	0.699512	-1.04098	0.143178	0.37024	0.684475	-0.0371667	-0.155317	2.28436	-1.1139	-1.2698	2.51265	-2.58298
28.1833	0.692412	-1.01263	0.171528	0.40214	0.665575	0.0656083	-0.169517	2.24401	-1.14393	-1.25909	2.5628	-2.59289
28.2	0.685312	-0.98428	0.199878	0.43404	0.646675	0.168383	-0.183717	2.15366	-0.993968	-1.26838	2.42295	-2.5928
28.2167	0.659337	-0.98073	0.232978	0.448215	0.6396	0.231008	-0.197892	2.08331	-0.784001	-1.25766	2.6631	-2.57272
28.2333	0.633362	-0.97718	0.266078	0.46239	0.632525	0.293633	-0.212067	2.00296	-0.744034	-1.27695	2.43325	-2.20263
28.25	0.607387	-0.97363	0.299178	0.476565	0.62545	0.356258	-0.226242	1.94262	-0.704067	-1.29624	2.7134	-1.86254
28.2667	0.581412	-0.97008	0.332278	0.49074	0.618375	0.418883	-0.240417	1.89227	-0.7241	-1.27553	3.24354	-1.72246
28.2833	0.550687	-0.955905	0.373628	0.49074	0.604175	0.444883	-0.258142	1.84192	-0.724134	-1.27482	2.95369	-1.68237
28.3	0.519962	-0.94173	0.414978	0.49074	0.589975	0.470883	-0.275867	1.76157	-0.734167	-1.30411	2.88384	-1.70228
28.3167	0.489237	-0.927555	0.456328	0.49074	0.575775	0.496883	-0.293592	1.71122	-0.7742	-1.30339	2.80399	-1.6722
28.3333	0.458512	-0.91338	0.497678	0.49074	0.561575	0.522883	-0.311317	1.65088	-0.814233	-1.33268	2.83414	-1.66211
28.35	0.430162	-0.89918	0.529578	0.444665	0.6112	0.522883	-0.325492	1.60053	-0.844267	-1.36197	3.12429	-1.52203
28.3667	0.401812	-0.88498	0.561478	0.39859	0.660825	0.522883	-0.339667	1.52018	-0.8843	-1.36126	2.89444	-1.26194
28.3833	0.373462	-0.87078	0.593378	0.352515	0.71045	0.522883	-0.353842	1.45983	-0.924333	-1.39055	2.80459	-1.02185
28.4	0.345112	-0.85658	0.625278	0.30644	0.760075	0.522883	-0.368017	1.39948	-0.944366	-1.37984	2.73473	-1.07177
28.4167	0.327387	-0.845955	0.660728	0.26389	0.82035	0.515783	-0.382192	1.34914	-0.9544	-1.38912	2.65488	-0.971681
28.4333	0.309662	-0.83533	0.696178	0.22134	0.880625	0.508683	-0.396367	1.30879	-0.994433	-1.38841	2.62503	-0.981594
28.45	0.291937	-0.824705	0.731628	0.17879	0.9409	0.501583	-0.410542	1.25844	-1.02447	-1.3677	2.56518	-0.981508
28.4667	0.274212	-0.81408	0.767078	0.13624	1.00118	0.494483	-0.424717	1.24809	-1.0545	-1.29699	2.52533	-1.02142
28.4833	0.242312	-0.81408	0.809603	0.11499	1.02245	0.503958	-0.438892	1.15774	-1.06453	-0.996278	2.51548	-0.901335
28.5	0.210412	-0.81408	0.852128	0.0937396	1.04373	0.513433	-0.453067	1.1174	-1.10457	-0.975567	2.48563	-0.641249
28.5167	0.178512	-0.81408	0.894653	0.0724896	1.065	0.522908	-0.467242	1.04705	-1.1246	-0.974855	2.43578	-0.681163
28.5333	0.146612	-0.81408	0.937178	0.0512396	1.08628	0.532383	-0.481417	0.9867	-1.17463	-0.934143	2.38593	-0.731077
28.55	0.118237	-0.82118	0.937178	0.0299646	1.11108	0.473283	-0.481417	0.936352	-1.19467	-0.923432	2.33607	-0.44099
28.5667	0.0898625	-0.82828	0.937178	0.00868956	1.13588	0.414183	-0.481417	0.906004	-1.2247	-0.90272	2.30622	-0.130904
28.5833	0.0614875	-0.83538	0.937178	-0.0125854	1.16068	0.355083	-0.481417	1.01566	-1.21473	-0.862008	2.24637	-0.180818
28.6	0.0331125	-0.84248	0.937178	-0.0338604	1.18548	0.295983	-0.481417	0.985308	-1.22477	-0.861297	2.20652	-0.170731
28.6167	0.0189375	-0.84248	0.937178	-0.0574854	1.19258	0.232183	-0.481417	0.90496	-1.2348	-0.840585	2.15667	-0.0206451
28.6333	0.00476248	-0.84248	0.937178	-0.0811104	1.19968	0.168383	-0.481417	0.914612	-1.24483	-0.839874	2.11682	0.199441
28.65	-0.00941252	-0.84248	0.937178	-0.104735	1.20678	0.104583	-0.481417	0.934264	-1.25486	-0.839162	2.07697	0.279527
28.6667	-0.0235875	-0.84248	0.937178	-0.12836	1.21388	0.0407833	-0.481417	0.833916	-1.2749	-0.84845	2.03712	0.329614
28.6833	-0.00941252	-0.84483	0.937178	-0.15436	1.22805	0.00533332	-0.481417	1.50357	-1.30493	-0.867739	1.97727	0.1297
28.7	0.00476248	-0.84718	0.937178	-0.18036	1.24223	-0.0301167	-0.481417	1.75322	-1.33496	-0.867027	1.95741	0.459786
28.7167	0.0189375	-0.84953	0.937178	-0.20636	1.2564	-0.0655667	-0.481417	2.04287	-1.365	-0.866315	1.92756	2.00987
28.7333	0.0331125	-0.85188	0.937178	-0.23236	1.27058	-0.101017	-0.481417	2.58252	-1.39503	-0.835604	1.86771	2.14996
28.75	0.0331125	-0.867255	0.944278	-0.26071	1.28475	-0.0797417	-0.481417	2.86218	-1.41506	-0.834892	1.83786	2.63005
28.7667	0.0331125	-0.88263	0.951378	-0.28906	1.29893	-0.0584667	-0.481417	2.73183	-1.4151	-0.82418	1.80801	2.51013
28.7833	0.0331125	-0.898005	0.958478	-0.31741	1.3131	-0.0371917	-0.481417	2.64148	-1.43513	-0.813469	1.77816	2.35022
28.8	0.0331125	-0.91338	0.965578	-0.34576	1.32728	-0.0159167	-0.481417	3.12113	-1.48516	-0.822757	1.75831	2.2603
28.8167	0.0295625	-0.927555	0.990378	-0.367035	1.27055	-0.00174168	-0.481417	3.43078	-1.4652	-0.802046	1.69846	2.13039
28.8333	0.0260125	-0.94173	1.01518	-0.38831	1.21383	0.0124333	-0.481417	3.44044	-1.47523	-0.811334	1.70861	1.98048
28.85	0.0224625	-0.955905	1.03998	-0.409585	1.1571	0.0266083	-0.481417	3.32009	-1.49526	-0.810622	1.64875	1.84056
28.8667	0.0189125	-0.97008	1.06478	-0.43086	1.10038	0.0407833	-0.481417	4.61974	-1.4353	-0.819911	1.6189	1.71065
28.8833	0.0118375	-0.97363	1.08015	-0.445035	1.0295	0.0407833	-0.481417	4.81939	-1.44533	-0.809199	1.60905	1.60074
28.9	0.00476248	-0.97718	1.09553	-0.45921	0.958625	0.0407833	-0.481417	4.82904	-1.49536	-0.778487	1.5692	1.47082
28.9167	-0.00231252	-0.98073	1.1109	-0.473385	0.88775	0.0407833	-0.481417	4.6587	-1.5254	-0.767776	1.52935	1.44091
28.9333	-0.00938752	-0.98428	1.12628	-0.48756	0.816875	0.0407833	-0.481417	4.51835	-1.56543	-0.757064	1.4895	1.41099
28.95	0.00596248	-0.97008	1.15698	-0.515935	0.76015	0.0407833	-0.481417	4.408	-1.59546	-0.756352	1.44965	1.26108
28.9667	0.0213125	-0.95588	1.18768	-0.54431	0.703425	0.0407833	-0.481417	4.31765	-1.4955	-0.775641	1.4498	1.12117
28.9833	0.0366625	-0.94168	1.21838	-0.572685	0.6467	0.0407833	-0.481417	4.2173	-1.52553	-0.784929	1.37995	1.00125
29	0.0520125	-0.92748	1.24908	-0.60106	0.589975	0.0407833	-0.481417	4.16696	-1.56556	-0.774218	1.34009	0.91134
29.0167	0.0685625	-0.92748	1.29163	-0.615235	0.53325	0.0726833	-0.481417	4.07661	-1.5956	-0.803506	1.30024	0.801426
29.0333	0.0851125	-0.92748	1.33418	-0.62941	0.476525	0.104583	-0.481417	4.26626	-1.60563	-0.862794	1.28039	0.711512
29.05	0.101662	-0.92748	1.37673	-0.643585	0.4198	0.136483	-0.481417	4.12591	-1.62566	-0.852083	1.26054	0.631599
29.0667	0.118212	-0.92748	1.41928	-0.65776	0.363075	0.168383	-0.481417	4.02556	-1.6357	-0.871371	1.21069	0.551685
29.0833	0.132387	-0.913305	1.4618	-0.671935	0.30165	0.182558	-0.481417	3.92522	-1.67573	-0.860659	1.16084	0.461771
29.1	0.146562	-0.89913	1.50433	-0.68611	0.240225	0.196733	-0.481417	3.86487	-1.67576	-0.839948	1.13099	0.371857
29.1167	0.160737	-0.884955	1.54685	-0.700285	0.1788	0.210908	-0.481417	3.80452	-1.6958	-0.859236	1.10114	0.291944
29.1333	0.174912	-0.87078	1.58938	-0.71446	0.117375	0.225083	-0.481417	3.69417	-1.71583	-0.888525	1.13129	0.20203
29.15	0.200912	-0.856605	1.62955	-0.693185	0.0512002	0.228633	-0.481417	3.60382	-1.75586	-0.877813	1.77143	0.122116
29.1667	0.226912	-0.84243	1.66973	-0.67191	-0.0149748	0.232183	-0.481417	3.50348	-1.77589	-0.867101	1.69158	0.0622026
29.1833	0.252912	-0.828255	1.7099	-0.650635	-0.0811498	0.235733	-0.481417	3.43313	-1.77593	-0.91639	1.63173	-0.0377111
29.2	0.278912	-0.81408	1.75008	-0.62936	-0.147325	0.239283	-0.481417	3.47278	-1.75596	-0.935678	1.59188	-0.107625
29.2167	0.309637	-0.81408	1.75953	-0.554935	-0.19695	0.208558	-0.481417	3.37243	-1.73599	-0.894966	1.55203	-0.167538
29.2333	0.340362	-0.81408	1.76898	-0.48051	-0.246575	0.177833	-0.481417	3.26208	-1.69603	-0.914255	1.51218	-0.247452
29.25	0.371087	-0.81408	1.77843	-0.406085	-0.2962	0.147108	-0.481417	3.57174	-1.69606	-0.923543	1.48233	-0.317366
29.2667	0.401812	-0.81408	1.78788	-0.33166	-0.345825	0.116383	-0.481417	3.58139	-1.71609	-0.942831	1.45248	-0.37728
29.2833	0.430162	-0.81763	1.80915	-0.290285	-0.386	0.0762333	-0.495592	3.90104	-1.71613	-0.95212	1.45263	-0.517193
29.3	0.458512	-0.82118	1.83043	-0.24891	-0.426175	0.0360833	-0.509767	4.59069	-1.71616	-0.941408	1.69277	-0.597107
29.3167	0.486862	-0.82473	1.8517	-0.207535	-0.46635	-0.00406668	-0.523942	4.24034	-1.69619	-0.940697	1.59292	-0.657021
29.3333	0.515212	-0.82828	1.87298	-0.16616	-0.506525	-0.0442167	-0.538117	4.28	-1.64623	-0.919985	1.53307	-0.706934
29.35	0.522312	-0.84363	1.88008	-0.133085	-0.5266	-0.0867667	-0.538117	4.41965	-1.60626	-0.909273	1.49322	-0.776848
29.3667	0.529412	-0.85898	1.88718	-0.10001	-0.546675	-0.129317	-0.538117	4.2793	-1.49629	-0.968562	1.48337	-0.846762
29.3833	0.536512	-0.87433	1.89428	-0.0669354	-0.56675	-0.171867	-0.538117	4.12895	-1.43633	-0.96785	1.46352	-0.906676
29.4	0.543612	-0.88968	1.90138	-0.0338604	-0.586825	-0.214417	-0.538117	4.01861	-1.42636	-0.997138	1.44367	-0.966589
29.4167	0.543612	-0.892055	1.873	-0.0125854	-0.590375	-0.282942	-0.552292	3.92826	-1.41639	-1.00643	1.41382	-1.0365
29.4333	0.543612	-0.89443	1.84463	0.00868956	-0.593925	-0.351467	-0.566467	4.04791	-1.43643	-1.01572	1.37397	-1.09642
29.45	0.543612	-0.896805	1.81625	0.0299646	-0.597475	-0.419992	-0.580642	3.86756	-1.48646	-1.025	1.36411	-1.14633
29.4667	0.543612	-0.89918	1.78788	0.0512396	-0.601025	-0.488517	-0.594817	3.71721	-1.51649	-1.03429	1.32426	-1.21624
29.4833	0.543612	-0.89918	1.73118	0.0654146	-0.601025	-0.554692	-0.612542	3.60687	-1.55653	-1.01358	1.32441	-1.26616
29.5	0.543612	-0.89918	1.67448	0.0795896	-0.601025	-0.620867	-0.630267	3.58652	-1.56656	-1.01287	1.64456	-1.33607
29.5167	0.543612	-0.89918	1.61778	0.0937646	-0.601025	-0.687042	-0.647992	3.50617	-1.58659	-1.04216	1.38471	-1.37599
29.5333	0.543612	-0.89918	1.56108	0.10794	-0.601025	-0.753217	-0.665717	3.42582	-1.58663	-1.05145	1.38486	-1.4359
29.55	0.529412	-0.89918	1.51853	0.105565	-0.6152	-0.809917	-0.679892	3.35547	-1.55666	-1.05073	1.35501	-1.49581
29.5667	0.515212	-0.89918	1.47598	0.10319	-0.629375	-0.866617	-0.694067	3.33513	-1.51669	-1.04002	1.32516	-1.54573
29.5833	0.501012	-0.89918	1.43343	0.100815	-0.64355	-0.923317	-0.708242	3.26478	-1.49673	-1.02931	1.28531	-1.60564
29.6	0.486812	-0.89918	1.39088	0.0984396	-0.657725	-0.980017	-0.722417	3.23443	-1.51676	-1.0286	1.25545	-1.63555
29.6167	0.472637	-0.87318	1.34835	0.0299146	-0.657725	-1.02612	-0.737792	3.08408	-1.47679	-0.977887	1.2556	-1.69547
29.6333	0.458462	-0.84718	1.30583	-0.0386104	-0.657725	-1.07222	-0.753167	2.98373	-1.45683	-0.977176	1.22575	-1.76538
29.65	0.444287	-0.82118	1.2633	-0.107135	-0.657725	-1.11832	-0.768542	2.88339	-1.45686	-0.956464	1.2059	-1.79529
29.6667	0.430112	-0.79518	1.22078	-0.17566	-0.657725	-1.16442	-0.783917	2.80304	-1.46689	-0.975752	1.17605	-1.84521
29.6833	0.412387	-0.764455	1.2314	-0.23946	-0.6152	-1.18922	-0.793367	2.71269	-1.43692	-1.00504	1.1362	-1.90512
29.7	0.394662	-0.73373	1.24203	-0.30326	-0.572675	-1.21402	-0.802817	2.64234	-1.42696	-1.02433	1.09635	-1.95504
29.7167	0.376937	-0.703005	1.25265	-0.36706	-0.53015	-1.23882	-0.812267	2.57199	-1.41699	-1.01362	1.0465	-2.00495
29.7333	0.359212	-0.67228	1.26328	-0.43086	-0.487625	-1.26362	-0.821717	2.51165	-1.42702	-1.03291	1.02665	-2.03486
29.75	0.348587	-0.654555	1.30935	-0.476935	-0.487625	-1.26362	-0.828792	2.4513	-1.41706	-1.08219	1.01679	-2.07478
29.7667	0.337962	-0.63683	1.35543	-0.52301	-0.487625	-1.26362	-0.835867	2.37095	-1.40709	-1.10148	0.976943	-2.10469
29.7833	0.327337	-0.619105	1.4015	-0.569085	-0.487625	-1.26362	-0.842942	2.3306	-1.43712	-1.11077	0.947092	-2.1346
29.8	0.316712	-0.60138	1.44758	-0.61516	-0.487625	-1.26362	-0.850017	2.24025	-1.47716	-1.13006	0.897241	-2.16452
29.8167	0.320262	-0.555305	1.51375	-0.668335	-0.50535	-1.24944	-0.864217	2.17991	-1.46719	-1.14935	0.87739	-2.21443
29.8333	0.323812	-0.50923	1.57993	-0.72151	-0.523075	-1.23527	-0.878417	2.09956	-1.41722	-1.15864	0.857539	-2.20435
29.85	0.327362	-0.463155	1.6461	-0.774685	-0.5408	-1.22109	-0.892617	2.07921	-1.39726	-1.16792	0.817688	-2.25426
29.8667	0.330912	-0.41708	1.71228	-0.82786	-0.558525	-1.20692	-0.906817	2.00886	-1.40729	-1.14721	0.787837	-2.32417
29.8833	0.346262	-0.38873	1.80208	-0.813685	-0.56915	-1.20692	-0.923342	1.92851	-1.45732	-1.1365	0.777985	-2.36409
29.9	0.361612	-0.36038	1.89188	-0.79951	-0.579775	-1.20692	-0.939867	1.86817	-1.47736	-1.14579	0.738134	-2.384
29.9167	0.376962	-0.33203	1.98168	-0.785335	-0.5904	-1.20692	-0.956392	1.78782	-1.50739	-1.16508	0.698283	-2.39391
29.9333	0.392312	-0.30368	2.07148	-0.77116	-0.601025	-1.20692	-0.972917	1.74747	-1.52742	-1.17437	0.658432	-2.40383
29.95	0.408862	-0.289505	2.13528	-0.756985	-0.597475	-1.19274	-0.988292	1.68712	-1.55746	-1.17365	0.648581	-2.41374
29.9667	0.425412	-0.27533	2.19908	-0.74281	-0.593925	-1.17857	-1.00367	1.62677	-1.56749	-1.19294	0.59873	-2.35366
29.9833	0.441962	-0.261155	2.26288	-0.728635	-0.590375	-1.16439	-1.01904	1.57643	-1.58752	-1.22223	0.578879	-2.34357
30	0.458512	-0.24698	2.32668	-0.71446	-0.586825	-1.15022	-1.03442	1.50608	-1.56756	-1.21152	0.559028	-2.33348
30.0167	0.486862	-0.24698	2.36923	-0.664835	-0.5762	-1.14667	-1.04859	1.45573	-1.55759	-1.21081	0.529176	-2.3234
30.0333	0.515212	-0.24698	2.41178	-0.61521	-0.565575	-1.14312	-1.06277	1.41538	-1.54762	-1.2301	0.499325	-2.31331
30.05	0.543562	-0.24698	2.45433	-0.565585	-0.55495	-1.13957	-1.07694	1.36503	-1.53766	-1.22938	0.459474	-2.33322
30.0667	0.571912	-0.24698	2.49688	-0.51596	-0.544325	-1.13602	-1.09112	1.29469	-1.52769	-1.24867	0.419623	-2.30314
30.0833	0.607362	-0.24698	2.49923	-0.395435	-0.5656	-1.12539	-1.09467	1.24434	-1.57772	-1.25796	0.389772	-2.31305
30.1	0.642812	-0.24698	2.50158	-0.27491	-0.586875	-1.11477	-1.09822	1.18399	-1.62776	-1.24725	0.349921	-2.31296
30.1167	0.678262	-0.24698	2.50393	-0.154385	-0.60815	-1.10414	-1.10177	1.13364	-1.62779	-1.20654	0.31007	-2.33288
30.1333	0.713712	-0.24698	2.50628	-0.0338604	-0.629425	-1.09352	-1.10532	1.07329	-1.61782	-1.19583	0.280219	-2.31279
30.15	0.746787	-0.24343	2.39048	0.16109	-0.650675	-1.09352	-1.10532	1.02295	-1.64786	-1.18511	0.250368	-2.14271
30.1667	0.779862	-0.23988	2.27468	0.35604	-0.671925	-1.09352	-1.10532	0.992598	-1.60789	-1.1844	0.220516	-2.07262
30.1833	0.812937	-0.23633	2.15888	0.55099	-0.693175	-1.09352	-1.10532	0.92225	-1.07792	-1.17369	0.210665	-2.05253
30.2	0.846012	-0.23278	2.04308	0.74594	-0.714425	-1.09352	-1.10532	0.861902	-1.02795	-1.13298	0.200814	-1.86245
30.2167	0.866112	-0.22923	1.89068	0.82984	-0.70735	-1.07932	-1.11949	0.791554	-1.02799	-1.13227	0.180963	-1.70236
30.2333	0.886212	-0.22568	1.73828	0.91374	-0.700275	-1.06512	-1.13367	0.781206	-0.858021	-1.11156	0.161112	-1.67227
30.25	0.906312	-0.22213	1.58588	0.99764	-0.6932	-1.05092	-1.14784	0.710858	-0.608055	-1.07085	0.151261	-1.67219
30.2667	0.926412	-0.21858	1.43348	1.08154	-0.686125	-1.03672	-1.16202	0.66051	-0.638088	-1.08013	0.12141	-1.6921
30.2833	0.929962	-0.243405	1.28813	1.10044	-0.669575	-1.01547	-1.16202	0.640162	-0.698121	-1.05942	0.0915586	-1.59202
30.3	0.933512	-0.26823	1.14278	1.11934	-0.653025	-0.994217	-1.16202	0.579814	-0.758154	-1.04871	0.0817075	-1.59193
30.3167	0.937062	-0.293055	0.997428	1.13824	-0.636475	-0.972967	-1.16202	0.509466	-0.798188	-1.058	0.0718564	-1.63184
30.3333	0.940612	-0.31788	0.852078	1.15714	-0.619925	-0.951717	-1.16202	0.499118	-0.818221	-1.00729	0.0620052	-1.57176
30.35	0.940612	-0.328505	0.674853	1.15714	-0.6152	-0.951717	-1.16202	0.43877	-0.838254	-0.996575	0.0421541	-1.56167
30.3667	0.940612	-0.33913	0.497628	1.15714	-0.610475	-0.951717	-1.16202	0.398422	-0.878287	-0.965864	0.022303	-1.33158
30.3833	0.940612	-0.349755	0.320403	1.15714	-0.60575	-0.951717	-1.16202	0.388074	-0.86832	-0.935152	0.0124519	-1.1115
30.4	0.940612	-0.36038	0.143178	1.15714	-0.601025	-0.951717	-1.16202	0.327726	-0.878354	-0.90444	-0.0173992	-1.14141
30.4167	0.940612	-0.36038	0.100653	1.15714	-0.601025	-0.958792	-1.16202	0.267378	-0.908387	-0.873729	-0.0472503	-1.16133
30.4333	0.940612	-0.36038	0.0581282	1.15714	-0.601025	-0.965867	-1.16202	0.22703	-0.92842	-0.873017	-0.0271015	-1.09124
30.45	0.940612	-0.36038	0.0156032	1.15714	-0.601025	-0.972942	-1.16202	0.186682	-0.938453	-0.852306	-0.0869526	-0.601153
30.4667	0.940612	-0.36038	-0.0269218	1.15714	-0.601025	-0.980017	-1.16202	0.136334	-0.968487	-0.861594	-0.0868037	0.288934
30.4833	0.912237	-0.35328	-0.140347	1.11931	-0.5904	-0.990667	-1.16557	0.125986	-0.95852	-0.840882	-0.126655	2.00902
30.5	0.883862	-0.34618	-0.253772	1.08149	-0.579775	-1.00132	-1.16912	0.115638	-0.938553	-0.770171	-0.176506	2.95911
30.5167	0.855487	-0.33908	-0.367197	1.04366	-0.56915	-1.01197	-1.17267	0.34529	-0.918586	-0.739459	-0.216357	2.82919
30.5333	0.827112	-0.33198	-0.480622	1.00584	-0.558525	-1.02262	-1.17622	0.304942	-0.73862	-0.708747	-0.226208	3.24928
30.55	0.812937	-0.324905	-0.551522	0.838065	-0.526625	-1.03679	-1.19039	0.244594	-0.378653	-0.628036	-0.236059	3.14937
30.5667	0.798762	-0.31783	-0.622422	0.67029	-0.494725	-1.05097	-1.20457	0.174246	-0.408686	-0.657324	-0.25591	2.98945
30.5833	0.784587	-0.310755	-0.693322	0.502515	-0.462825	-1.06514	-1.21874	0.093898	-0.498719	-0.716613	-0.265762	2.84954
30.6	0.770412	-0.30368	-0.764222	0.33474	-0.430925	-1.07932	-1.23292	0.0135501	-0.538752	-0.725901	-0.275613	3.00962
30.6167	0.756237	-0.30368	-0.760672	0.23194	-0.416725	-1.11122	-1.24354	-0.0167979	-0.558786	-0.755189	-0.295464	2.74971
30.6333	0.742062	-0.30368	-0.757122	0.12914	-0.402525	-1.14312	-1.25417	-0.0371459	-0.588819	-0.774478	-0.305315	2.5398
30.65	0.727887	-0.30368	-0.753572	0.0263396	-0.388325	-1.17502	-1.26479	-0.0574939	-0.618852	-0.793766	-0.305166	2.42988
30.6667	0.713712	-0.30368	-0.750022	-0.0764604	-0.374125	-1.20692	-1.27542	-0.117842	-0.648885	-0.433054	-0.305017	2.25997
30.6833	0.713712	-0.314305	-0.682672	-0.0941604	-0.374125	-1.27782	-1.27542	-0.18819	-0.668919	-0.432343	-0.324868	2.09006
30.7	0.713712	-0.32493	-0.615322	-0.11186	-0.374125	-1.34872	-1.27542	-0.258538	-0.708952	-0.461631	-0.334719	1.98014
30.7167	0.713712	-0.335555	-0.547972	-0.12956	-0.374125	-1.41962	-1.27542	-0.308886	-0.748985	-0.450919	-0.38457	1.86023
30.7333	0.713712	-0.34618	-0.480622	-0.14726	-0.374125	-1.49052	-1.27542	-0.309234	-0.759018	-0.400208	-0.424422	1.76031
30.75	0.713712	-0.360355	-0.423922	-0.16146	-0.377675	-1.53304	-1.27542	-0.379582	-0.779051	-0.479496	-0.00427271	1.6404
30.7667	0.713712	-0.37453	-0.367222	-0.17566	-0.381225	-1.57557	-1.27542	-0.39993	-0.789085	-0.508785	0.0758762	1.53049
30.7833	0.713712	-0.388705	-0.310522	-0.18986	-0.384775	-1.61809	-1.27542	-0.410278	-0.789118	-0.548073	0.0260251	1.43057
30.8	0.713712	-0.40288	-0.253822	-0.20406	-0.388325	-1.66062	-1.27542	-0.500626	-0.809151	-0.557361	-0.0238261	1.35066
30.8167	0.713712	-0.420605	-0.239647	-0.218235	-0.4025	-1.68897	-1.26597	-0.470974	-0.829184	-0.58665	-0.0936772	1.24075
30.8333	0.713712	-0.43833	-0.225472	-0.23241	-0.416675	-1.71732	-1.25652	-0.511322	-0.819218	-0.615938	-0.0635283	1.14083
30.85	0.713712	-0.456055	-0.211297	-0.246585	-0.43085	-1.74567	-1.24707	-0.60167	-0.859251	-0.585226	-0.103379	1.04092
30.8667	0.713712	-0.47378	-0.197122	-0.26076	-0.445025	-1.77402	-1.23762	-0.652018	-0.879284	-0.404515	-0.143231	0.951005
30.8833	0.713712	-0.487955	-0.190022	-0.274935	-0.455675	-1.80947	-1.23289	-0.682366	-0.869317	-0.453803	-0.143082	0.871091
30.9	0.713712	-0.50213	-0.182922	-0.28911	-0.466325	-1.84492	-1.22817	-0.742714	-0.869351	-0.473092	-0.162933	0.781177
30.9167	0.713712	-0.516305	-0.175822	-0.303285	-0.476975	-1.88037	-1.22344	-0.773062	-0.879384	0.0276201	-0.192784	0.701264
30.9333	0.713712	-0.53048	-0.168722	-0.31746	-0.487625	-1.91582	-1.21872	-0.77341	-0.899417	0.658332	-0.212635	0.63135
30.95	0.706612	-0.54468	-0.126197	-0.359985	-0.497075	-1.93709	-1.21872	-0.843758	-0.88945	0.649043	-0.242486	0.541436
30.9667	0.699512	-0.55888	-0.0836718	-0.40251	-0.506525	-1.95836	-1.21872	-0.884106	-0.909483	0.629755	-0.262337	0.441523
30.9833	0.692412	-0.57308	-0.0411468	-0.445035	-0.515975	-1.97963	-1.21872	-0.934454	-0.909517	0.570467	-0.302188	0.401609
31	0.685312	-0.58728	0.00137822	-0.48756	-0.525425	-2.00091	-1.21872	-0.964802	-0.89955	0.561178	-0.312039	0.311695
31.0167	0.671137	-0.58728	0.0510032	-0.469835	-0.551425	-2.00091	-1.21872	-1.00515	-0.879583	0.49189	-0.321891	0.231781
31.0333	0.656962	-0.58728	0.100628	-0.45211	-0.577425	-2.00091	-1.21872	-1.0255	-0.859616	0.492602	-0.351742	0.141868
31.05	0.642787	-0.58728	0.150253	-0.434385	-0.603425	-2.00091	-1.21872	-1.08585	-0.86965	0.553313	-0.381593	0.0619541
31.0667	0.628612	-0.58728	0.199878	-0.41666	-0.629425	-2.00091	-1.21872	-1.08619	-0.879683	0.564025	-0.401444	0.0120404
31.0833	0.602637	-0.58018	0.171528	-0.409585	-0.650675	-2.00091	-1.21872	-1.14654	-0.899716	0.524736	-0.421295	-0.0478733
31.1	0.576662	-0.57308	0.143178	-0.40251	-0.671925	-2.00091	-1.21872	-1.16689	-0.919749	0.495448	-0.441146	-0.117787
31.1167	0.550687	-0.56598	0.114828	-0.395435	-0.693175	-2.00091	-1.21872	-1.14724	-0.939782	0.62616	-0.440997	-0.197701
31.1333	0.524712	-0.55888	0.0864782	-0.38836	-0.714425	-2.00091	-1.21872	-1.16759	-0.929816	0.596871	-0.460848	-0.257614
31.15	0.493987	-0.53408	0.0404032	-0.408435	-0.7428	-2.00091	-1.21872	-1.22793	-0.919849	0.557583	-0.4807	-0.337528
31.1667	0.463262	-0.50928	-0.00567178	-0.42851	-0.771175	-2.00091	-1.21872	-1.23828	-0.889882	0.688295	-0.500551	-0.397442
31.1833	0.432537	-0.48448	-0.0517468	-0.448585	-0.79955	-2.00091	-1.21872	-1.25863	-0.869915	0.669006	-0.480402	-0.467356
31.2	0.401812	-0.45968	-0.0978218	-0.46866	-0.827925	-2.00091	-1.21872	-1.30898	-0.889949	0.619718	-0.520253	-0.527269
31.2167	0.373437	-0.44548	-0.119097	-0.50176	-0.85155	-2.00091	-1.21872	-1.27933	-0.919982	0.530429	-0.550104	-0.577183
31.2333	0.345062	-0.43128	-0.140372	-0.53486	-0.875175	-2.00091	-1.21872	-1.31967	-0.930015	0.571141	-0.529955	-0.557097
31.25	0.316687	-0.41708	-0.161647	-0.56796	-0.8988	-2.00091	-1.21872	-1.37002	-0.930048	0.661853	-0.549806	-0.63701
31.2667	0.288312	-0.40288	-0.182922	-0.60106	-0.922425	-2.00091	-1.21872	-1.39037	-0.890082	0.652564	-0.549657	-0.716924
31.2833	0.259962	-0.392255	-0.200647	-0.62941	-0.937775	-2.00091	-1.23289	-1.35072	-0.870115	0.723276	-0.569508	-0.766838
31.3	0.231612	-0.38163	-0.218372	-0.65776	-0.953125	-2.00091	-1.24707	-1.37107	-0.840148	0.783988	-0.58936	-0.836751
31.3167	0.203262	-0.371005	-0.236097	-0.68611	-0.968475	-2.00091	-1.26124	-1.38141	-0.830181	0.824699	-0.579211	-0.886665
31.3333	0.174912	-0.36038	-0.253822	-0.71446	-0.983825	-2.00091	-1.27542	-1.45176	-0.830214	0.855411	-0.599062	-0.916579
31.35	0.139462	-0.36748	-0.267997	-0.728635	-1.01927	-1.98201	-1.27542	-1.44211	-0.850248	0.826123	-0.618913	-0.976493
31.3667	0.104012	-0.37458	-0.282172	-0.74281	-1.05472	-1.96311	-1.27542	-1.47246	-0.880281	1.20683	-0.598764	-1.03641
31.3833	0.0685625	-0.38168	-0.296347	-0.756985	-1.09017	-1.94421	-1.27542	-1.48281	-0.870314	1.16755	-0.608615	-1.08632
31.4	0.0331125	-0.38878	-0.310522	-0.77116	-1.12562	-1.92532	-1.27542	-1.49315	-0.850347	1.47826	-0.618466	-1.11623
31.4167	0.0189375	-0.41003	-0.310522	-0.79951	-1.1469	-1.90522	-1.27542	-1.5335	-0.870381	1.81897	-0.648317	-1.17615
31.4333	0.00476248	-0.43128	-0.310522	-0.82786	-1.16817	-1.88512	-1.27542	-1.32385	-0.840414	1.79968	-0.668169	-1.24606
31.45	-0.00941252	-0.45253	-0.310522	-0.85621	-1.18945	-1.86502	-1.27542	-1.3342	-0.850447	2.02039	-0.68802	-1.30597
31.4667	-0.0235875	-0.47378	-0.310522	-0.88456	-1.21072	-1.84492	-1.27542	-1.40455	-0.89048	2.4911	-0.707871	-1.38589
31.4833	-0.0377625	-0.502155	-0.338872	-0.930635	-1.22845	-1.82012	-1.27542	-1.48489	-0.950514	3.35182	-0.717722	-1.4358
31.5	-0.0519375	-0.53053	-0.367222	-0.97671	-1.24617	-1.79532	-1.27542	-1.48524	-0.980547	4.03253	-0.727573	-1.47572
31.5167	-0.0661125	-0.558905	-0.395572	-1.02279	-1.2639	-1.77052	-1.27542	-1.47559	-0.95058	4.14324	-0.757424	-1.52563
31.5333	-0.0802875	-0.58728	-0.423922	-1.06886	-1.28162	-1.74572	-1.27542	-1.51594	-0.950613	4.07395	-0.767275	-1.53554
31.55	-0.0802875	-0.629805	-0.441647	-1.09014	-1.2249	-1.71734	-1.26597	-1.50629	-0.950646	3.90466	-0.787126	-1.59546
31.5667	-0.0802875	-0.67233	-0.459372	-1.11141	-1.16817	-1.68897	-1.25652	-1.29663	-0.97068	3.75537	-0.786978	-1.60537
31.5833	-0.0802875	-0.714855	-0.477097	-1.13269	-1.11145	-1.66059	-1.24707	-1.22698	-0.970713	3.67609	-0.756829	-1.63528
31.6	-0.0802875	-0.75738	-0.494822	-1.15396	-1.05472	-1.63222	-1.23762	-1.29733	-0.960746	3.5668	-0.79668	-1.6552
31.6167	-0.0625625	-0.79283	-0.512547	-1.15751	-1.02637	-1.59679	-1.20454	-1.35768	-0.960779	3.47751	-0.856531	-1.69511
31.6333	-0.0448375	-0.82828	-0.530272	-1.16106	-0.998025	-1.56137	-1.17147	-1.40803	-0.940813	3.62822	-0.896382	-1.74503
31.65	-0.0271125	-0.86373	-0.547997	-1.16461	-0.969675	-1.52594	-1.13839	-1.44837	-0.910846	3.39893	-0.906233	-1.80494
31.6667	-0.00938752	-0.89918	-0.565722	-1.16816	-0.941325	-1.49052	-1.10532	-1.40872	-0.950879	3.31964	-0.916084	-1.84485
31.6833	0.00123748	-0.92753	-0.590547	-1.16816	-0.941325	-1.47632	-1.07694	-1.37907	-0.930912	3.59036	-0.915935	-1.89477
31.7	0.0118625	-0.95588	-0.615372	-1.16816	-0.941325	-1.46212	-1.04857	-1.45942	-0.890945	3.46107	-0.945786	-1.91468
31.7167	0.0224875	-0.98423	-0.640197	-1.16816	-0.941325	-1.44792	-1.02019	-1.49976	-0.900979	3.53178	-0.975638	-1.91459
31.7333	0.0331125	-1.01258	-0.665022	-1.16816	-0.941325	-1.43372	-0.991817	-1.51011	-0.871012	3.43249	-0.995489	-1.96451
31.75	0.0331125	-1.03386	-0.685097	-1.16816	-0.95905	-1.41954	-0.963467	-1.56046	-0.821045	3.5332	-1.00534	-1.97442
31.7667	0.0331125	-1.05513	-0.705172	-1.16816	-0.976775	-1.40537	-0.935117	-1.55081	-0.781078	3.33391	-1.01519	-1.99434
31.7833	0.0331125	-1.07641	-0.725247	-1.16816	-0.9945	-1.39119	-0.906767	-1.60116	-0.741112	3.22462	-1.05504	-2.00425
31.8	0.0331125	-1.09768	-0.745322	-1.16816	-1.01222	-1.37702	-0.878417	-1.6115	-0.771145	3.13534	-1.05489	-1.96416
31.8167	0.0331125	-1.11186	-0.778397	-1.16816	-1.0264	-1.37702	-0.854792	-1.32185	-0.781178	3.05605	-1.07474	-1.95408
31.8333	0.0331125	-1.12603	-0.811472	-1.16816	-1.04057	-1.37702	-0.831167	-1.1722	-0.821211	3.01676	-1.1046	-1.91399
31.85	0.0331125	-1.14021	-0.844547	-1.16816	-1.05475	-1.37702	-0.807542	-1.31255	-0.801245	2.93747	-1.13445	-1.9739
31.8667	0.0331125	-1.15438	-0.877622	-1.16816	-1.06892	-1.37702	-0.783917	-1.3929	-0.791278	2.88818	-1.1343	-2.03382
31.8833	0.0331125	-1.15438	-0.891822	-1.16816	-1.05592	-1.38057	-0.768542	-1.31324	-0.821311	2.92889	-1.13415	-2.04373
31.9	0.0331125	-1.15438	-0.906022	-1.16816	-1.04292	-1.38412	-0.753167	-1.18359	-0.831344	2.85961	-1.164	-1.83364
31.9167	0.0331125	-1.15438	-0.920222	-1.16816	-1.02992	-1.38767	-0.737792	-0.813941	-0.831377	2.77032	-1.18385	-1.54356
31.9333	0.0331125	-1.15438	-0.934422	-1.16816	-1.01692	-1.39122	-0.722417	-0.734289	-0.841411	2.79103	-1.1837	-1.30347
31.95	0.0402125	-1.15438	-0.924947	-1.16816	-0.969675	-1.35222	-0.708242	-0.454637	-0.861444	2.66174	-1.22355	-0.853386
31.9667	0.0473125	-1.15438	-0.915472	-1.16816	-0.922425	-1.31322	-0.694067	-0.394985	-0.861477	2.61245	-1.1934	-0.6733
31.9833	0.0544125	-1.15438	-0.905997	-1.16816	-0.875175	-1.27422	-0.679892	-0.455333	-0.86151	2.97316	-1.20326	-0.373213
32	0.0615125	-1.15438	-0.896522	-1.16816	-0.827925	-1.23522	-0.665717	-0.335681	-0.831544	2.79388	-1.20311	-0.193127
32.0167	0.0685875	-1.15438	-0.881172	-1.16816	-0.813725	-1.05799	-0.676367	-0.446029	-0.871577	2.71459	-1.20296	-0.253041
32.0333	0.0756625	-1.15438	-0.865822	-1.16816	-0.799525	-0.880767	-0.687017	-0.456377	-0.88161	2.6853	-1.16281	-0.292954
32.05	0.0827375	-1.15438	-0.850472	-1.16816	-0.785325	-0.703542	-0.697667	-0.586725	-0.901643	2.57601	-1.19266	-0.192868
32.0667	0.0898125	-1.15438	-0.835122	-1.16816	-0.771125	-0.526317	-0.708317	-0.667073	-0.891676	2.69672	-1.18251	-0.192782
32.0833	0.0898125	-1.15438	-0.831572	-1.16816	-0.742775	-0.448342	-0.722492	-0.687421	-0.87171	2.56743	-1.19236	-0.252696
32.1	0.0898125	-1.15438	-0.828022	-1.16816	-0.714425	-0.370367	-0.736667	-0.737769	-0.861743	2.49815	-1.19221	-0.302609
32.1167	0.0898125	-1.15438	-0.824472	-1.16816	-0.686075	-0.292392	-0.750842	-0.798117	-0.661776	2.43886	-1.21206	-0.392523
32.1333	0.0898125	-1.15438	-0.820922	-1.16816	-0.657725	-0.214417	-0.765017	-0.868465	-0.511809	2.39957	-1.24192	-0.0824367
32.15	0.111087	-1.15438	-0.831572	-1.16816	-0.6152	-0.157692	-0.765017	-0.938813	-0.551843	2.32028	-1.26177	0.76765
32.1667	0.132362	-1.15438	-0.842222	-1.16816	-0.572675	-0.100967	-0.765017	-0.979161	-0.601876	2.22099	-1.26162	0.987736
32.1833	0.153637	-1.15438	-0.852872	-1.16816	-0.53015	-0.0442417	-0.765017	-1.01951	-0.621909	2.1917	-1.27147	0.887822
32.2	0.174912	-1.15438	-0.863522	-1.16816	-0.487625	0.0124833	-0.765017	-1.09986	-0.601942	2.12242	-1.27132	0.787908
32.2167	0.203262	-1.15438	-0.852872	-1.16816	-0.44155	0.118808	-0.779192	-1.1402	-0.631976	2.19313	-1.30117	0.677995
32.2333	0.231612	-1.15438	-0.842222	-1.16816	-0.395475	0.225133	-0.793367	-1.17055	-0.722009	2.23384	-1.31102	0.568081
32.25	0.259962	-1.15438	-0.831572	-1.16816	-0.3494	0.331458	-0.807542	-1.2309	-0.752042	3.15455	-1.31087	0.488167
32.2667	0.288312	-1.15438	-0.820922	-1.16816	-0.303325	0.437783	-0.821717	-1.28125	-0.812075	3.55526	-1.32072	0.388254
32.2833	0.337937	-1.11893	-0.835097	-1.16816	-0.2714	0.574858	-0.825267	-1.3216	-0.822108	3.81597	-1.34058	0.29834
32.3	0.387562	-1.08348	-0.849272	-1.16816	-0.239475	0.711933	-0.828817	-1.34194	-0.872142	3.57669	-1.33043	0.198426
32.3167	0.437187	-1.04803	-0.863447	-1.16816	-0.20755	0.849008	-0.832367	-1.37229	-0.902175	3.9674	-1.35028	0.108513
32.3333	0.486812	-1.01258	-0.877622	-1.16816	-0.175625	0.986083	-0.835917	-1.41264	-0.922208	3.84811	-1.33013	0.0485989
32.35	0.515187	-0.95588	-0.891822	-1.17761	-0.211075	1.17866	-0.846542	-1.45299	-0.922241	3.94882	-1.32998	-0.0413148
32.3667	0.543562	-0.89918	-0.906022	-1.18706	-0.246525	1.37123	-0.857167	-1.47334	-0.922275	3.68953	-1.28983	-0.111229
32.3833	0.571937	-0.84248	-0.920222	-1.19651	-0.281975	1.56381	-0.867792	-1.51368	-0.942308	3.98024	-1.27968	-0.191142
32.4	0.600312	-0.78578	-0.934422	-1.20596	-0.317425	1.75638	-0.878417	-1.56403	-0.952341	3.84096	-1.30953	-0.261056
32.4167	0.614487	-0.736155	-0.906047	-1.21069	-0.359975	1.75638	-0.878417	-1.60438	-0.982374	3.75167	-1.31938	-0.34097
32.4333	0.628662	-0.68653	-0.877672	-1.21541	-0.402525	1.75638	-0.878417	-1.61473	-0.972407	4.02238	-1.33924	-0.410883
32.45	0.642837	-0.636905	-0.849297	-1.22014	-0.445075	1.75638	-0.878417	-1.63508	-0.972441	3.89309	-1.34909	-0.490797
32.4667	0.657012	-0.58728	-0.820922	-1.22486	-0.487625	1.75638	-0.878417	-1.66542	-0.972474	3.8038	-1.36894	-0.570711
32.4833	0.671187	-0.521105	-0.835097	-1.23551	-0.515975	1.68551	-0.873692	-1.69577	-0.932507	3.80451	-1.40879	-0.640624
32.5	0.685362	-0.45493	-0.849272	-1.24616	-0.544325	1.61463	-0.868967	-1.73612	-0.90254	3.54523	-1.42864	-0.680538
32.5167	0.699537	-0.388755	-0.863447	-1.25681	-0.572675	1.54376	-0.864242	-1.79647	-0.882574	3.44594	-1.42849	-0.770452
32.5333	0.713712	-0.32258	-0.877622	-1.26746	-0.601025	1.47288	-0.859517	-1.82682	-0.832607	3.72665	-1.04834	-0.830366
32.55	0.727887	-0.27178	-0.877622	-1.18591	-0.6152	1.44098	-0.842967	-1.84716	-0.83264	4.02736	-0.688193	-0.890279
32.5667	0.742062	-0.22098	-0.877622	-1.10436	-0.629375	1.40908	-0.826417	-1.86751	-0.742673	4.01807	-0.438045	-0.920193
32.5833	0.756237	-0.17018	-0.877622	-1.02281	-0.64355	1.37718	-0.809867	-1.87786	-0.672707	3.94878	-0.217896	-0.970107
32.6	0.770412	-0.11938	-0.877622	-0.94126	-0.657725	1.34528	-0.793317	-1.87821	-0.63274	4.03949	0.0122532	-1.01002
32.6167	0.770412	-0.07683	-0.881172	-0.81366	-0.6719	1.31691	-0.779142	-1.91856	-0.602773	4.08021	0.102402	-1.05993
32.6333	0.770412	-0.03428	-0.884722	-0.68606	-0.686075	1.28853	-0.764967	-1.9289	-0.492806	4.05092	0.322551	-1.13985
32.65	0.770412	0.00826999	-0.888272	-0.55846	-0.70025	1.26016	-0.750792	-1.93925	-0.412839	4.03163	0.2027	-1.17976
32.6667	0.770412	0.05082	-0.891822	-0.43086	-0.714425	1.23178	-0.736617	-1.9596	-0.352873	4.19234	0.362849	-1.16968
32.6833	0.770412	0.08272	-0.902472	-0.317435	-0.73215	1.16091	-0.722442	-2.00995	-0.342906	4.41305	0.282998	-1.19959
32.7	0.770412	0.11462	-0.913122	-0.20401	-0.749875	1.09003	-0.708267	-2.0603	-0.242939	4.41376	0.263146	-1.2495
32.7167	0.770412	0.14652	-0.923772	-0.0905854	-0.7676	1.01916	-0.694092	-2.08064	-0.222972	4.35448	0.233295	-1.26942
32.7333	0.770412	0.17842	-0.934422	0.0228396	-0.785325	0.948283	-0.679917	-2.12099	-0.0830056	4.53519	0.243444	-1.28933
32.75	0.775137	0.14297	-0.934422	0.0937396	-0.7995	0.891558	-0.653917	-2.10134	-0.0230388	4.4059	0.383593	-1.35924
32.7667	0.779862	0.10752	-0.934422	0.16464	-0.813675	0.834833	-0.627917	-2.11169	-0.0830721	4.18661	0.293742	-1.35916
32.7833	0.784587	0.07207	-0.934422	0.23554	-0.82785	0.778108	-0.601917	-2.18204	-0.163105	4.54732	0.203891	-1.34907
32.8	0.789312	0.03662	-0.934422	0.30644	-0.842025	0.721383	-0.575917	-2.19238	-0.143139	4.79803	0.18404	-1.42898
32.8167	0.812937	0.022445	-0.955672	0.391515	-0.856225	0.508708	-0.545192	-2.21273	-0.0331717	4.86875	0.164189	-1.4289
32.8333	0.836562	0.00826999	-0.976922	0.47659	-0.870425	0.296033	-0.514467	-2.22308	0.136795	5.01946	0.114338	-1.47881
32.85	0.860187	-0.00590501	-0.998172	0.561665	-0.884625	0.0833583	-0.483742	-2.19343	0.0767618	4.93017	0.0944864	-1.48873
32.8667	0.883812	-0.02008	-1.01942	0.64674	-0.898825	-0.129317	-0.453017	-2.22378	0.0767286	4.56088	0.0846353	-1.47864
32.8833	0.912187	-0.04843	-1.0407	0.717615	-0.914175	-0.217942	-0.392767	-2.03412	0.0766953	4.62159	0.0347842	-1.42855
32.9	0.940562	-0.07678	-1.06197	0.78849	-0.929525	-0.306567	-0.332517	-1.91447	0.0466621	4.5923	0.024933	-1.42847
32.9167	0.968937	-0.10513	-1.08325	0.859365	-0.944875	-0.395192	-0.272267	-1.94482	-0.0533711	4.53302	-0.00491808	-1.51838
32.9333	0.997312	-0.13348	-1.10452	0.93024	-0.960225	-0.483817	-0.212017	-1.35517	-0.133404	4.52373	-0.0247692	-1.58829
32.95	1.03039	-0.151205	-1.10452	0.955065	-0.969675	-0.503892	-0.151767	-1.31552	-0.183438	4.45444	-0.0446203	-1.63821
32.9667	1.06346	-0.16893	-1.10452	0.97989	-0.979125	-0.523967	-0.0915172	-1.23586	-0.253471	4.37515	-0.0544714	-1.67812
32.9833	1.09654	-0.186655	-1.10452	1.00471	-0.988575	-0.544042	-0.0312672	-0.0462119	-0.283504	4.50586	-0.0743226	-1.69804
33	1.12961	-0.20438	-1.10452	1.02954	-0.998025	-0.564117	0.0289828	0.29344	-0.353537	4.36657	-0.0741737	-1.72795
33.0167	1.14969	-0.21503	-1.10452	0.96219	-1.00512	-0.604292	0.0289828	0.553092	-0.40357	4.12729	-0.0840248	-1.74786
33.0333	1.16976	-0.22568	-1.10452	0.89484	-1.01222	-0.644467	0.0289828	0.582744	-0.453604	4.018	-0.123876	-1.74778
33.05	1.18984	-0.23633	-1.10452	0.82749	-1.01932	-0.684642	0.0289828	0.602396	-0.503637	3.99871	-0.133727	-1.76769
33.0667	1.20991	-0.24698	-1.10452	0.76014	-1.02642	-0.724817	0.0289828	0.542048	-0.54367	4.08942	-0.183578	-1.7776
33.0833	1.22411	-0.24343	-1.0939	0.693965	-1.0406	-0.767367	0.0148078	0.4817	-0.593703	3.91013	-0.183429	-1.77752
33.1	1.23831	-0.23988	-1.08327	0.62779	-1.05477	-0.809917	0.000632811	0.431352	-0.623737	3.79084	-0.19328	-1.74743
33.1167	1.25251	-0.23633	-1.07265	0.561615	-1.06895	-0.852467	-0.0135422	0.381004	-0.67377	3.68156	-0.223132	-1.71735
33.1333	1.26671	-0.23278	-1.06202	0.49544	-1.08312	-0.895017	-0.0277172	0.340656	-0.723803	3.59227	-0.252983	-1.68726
33.15	1.28089	-0.21743	-0.987572	0.419815	-1.09965	-0.944642	-0.0560672	0.300308	-0.753836	3.50298	-0.242834	-1.66717
33.1667	1.29506	-0.20208	-0.913122	0.34419	-1.11617	-0.994267	-0.0844172	0.23996	-0.80387	3.44369	-0.272685	-1.67709
33.1833	1.30924	-0.18673	-0.838672	0.268565	-1.1327	-1.04389	-0.112767	0.179612	-0.823903	3.3644	-0.292536	-1.697
33.2	1.32341	-0.17138	-0.764222	0.19294	-1.14922	-1.09352	-0.141117	0.139264	-0.833936	3.27511	-0.312387	-1.68691
33.2167	1.34114	-0.15483	-0.707522	0.13624	-1.1646	-1.14077	-0.141117	0.0989163	-0.863969	3.19583	-0.342238	-1.66683
33.2333	1.35886	-0.13828	-0.650822	0.0795396	-1.17997	-1.18802	-0.141117	0.0685683	-0.884002	3.10654	-0.322089	-1.65674
33.25	1.37659	-0.12173	-0.594122	0.0228396	-1.19535	-1.23527	-0.141117	0.0582203	-0.904036	3.04725	-0.37194	-1.62665
33.2667	1.39431	-0.10518	-0.537422	-0.0338604	-1.21072	-1.28252	-0.141117	-0.0121277	-0.924069	2.98796	-0.401792	-1.57657
33.2833	1.39431	-0.091005	-0.523222	-0.0834854	-1.2249	-1.32387	-0.169467	-0.0624757	-0.944102	2.88867	-0.441643	-1.59648
33.3	1.39431	-0.07683	-0.509022	-0.13311	-1.23907	-1.36522	-0.197817	-0.0728236	-0.964135	2.81938	-0.461494	-1.5664
33.3167	1.39431	-0.062655	-0.494822	-0.182735	-1.25325	-1.40657	-0.226167	-0.113172	-0.984169	2.7701	-0.471345	-1.54631
[truncated: 5,200 more rows]
