# Supplementary material for: Simulation of gravity- and pump-driven perfusion techniques for measuring outflow facility of ex vivo and in vivo eyes
Source: PLoS One. 2023 Nov 21;18(11):e0294607. doi: 10.1371/journal.pone.0294607 (PMC10662726; doi:10.1371/journal.pone.0294607)
Supplement: S4 Appendix — (ZIP) [file pone.0294607.s004.zip]

Archive with 21 entries (20 files):
- SimulationOutputs/
- SimulationOutputs/.DS_Store
- __MACOSX/SimulationOutputs/._.DS_Store
- SimulationOutputs/Figure_6.xlsx
- __MACOSX/SimulationOutputs/._Figure_6.xlsx
- SimulationOutputs/Figure_7.xlsx
- __MACOSX/SimulationOutputs/._Figure_7.xlsx
- SimulationOutputs/Figure_4.xlsx
- __MACOSX/SimulationOutputs/._Figure_4.xlsx
- SimulationOutputs/Figure_8.xlsx
- __MACOSX/SimulationOutputs/._Figure_8.xlsx
- SimulationOutputs/Figure_9.xlsx
- __MACOSX/SimulationOutputs/._Figure_9.xlsx
- SimulationOutputs/Figure_10.xlsx
- __MACOSX/SimulationOutputs/._Figure_10.xlsx
- SimulationOutputs/Figure_5.xlsx
- __MACOSX/SimulationOutputs/._Figure_5.xlsx
- SimulationOutputs/Figure_2.xlsx
- __MACOSX/SimulationOutputs/._Figure_2.xlsx
- SimulationOutputs/Figure_3.xlsx
- __MACOSX/SimulationOutputs/._Figure_3.xlsx
