# Supplementary material for: Simulation of gravity- and pump-driven perfusion techniques for measuring outflow facility of ex vivo and in vivo eyes
Source: PLoS One. 2023 Nov 21;18(11):e0294607. doi: 10.1371/journal.pone.0294607 (PMC10662726; doi:10.1371/journal.pone.0294607)
Supplement: S4 Appendix — (ZIP) [file pone.0294607.s004.zip › SimulationOutputs/Figure_6.xlsx]

## Sheet: Sheet1
Time	Noise		Time	Flow	Ps	Flow_filt_0.083333	Ps_filt_0.083333	Flow_filt_0.25	Ps_filt_0.25	Flow_filt_1	Ps_filt_1	Flow_filt_5	Ps_filt_5	Time	Flow	Ps	Flow_k_0.1	Ps_k_0.1	Flow_k_0.3	Ps_k_0.3	Flow_k_1	Ps_k_1	Flow_k_7	Ps_k_7
0	-0.22536		0	0	15	0	15	0	15	0	15	0	15	0	0	15	0	15	0	15	0	15	0	15
0.000833333	-0.22201		0.00166667	35	15.5857									0.00166667	35	15.5857
0.00166667	-0.21867		0.00333333	30.9002	16.5661									0.00333333	30.9002	16.5661
0.0025	-0.21532		0.005	24.0374	17.299									0.005	24.0374	17.299
0.00333333	-0.21197		0.00666667	18.9072	17.796									0.00666667	18.9072	17.796
0.00416667	-0.20862		0.00833333	15.4278	18.1308									0.00833333	15.4278	18.1308
0.005	-0.20526		0.01	13.0847	18.3602									0.01	13.0847	18.3602
0.00583333	-0.20189		0.0116667	11.4788	18.522									0.0116667	11.4788	18.522
0.00666667	-0.19851		0.0133333	10.3459	18.6404									0.0133333	10.3459	18.6404
0.0075	-0.19513		0.015	9.51703	18.7307									0.015	9.51703	18.7307
0.00833333	-0.19174		0.0166667	8.88484	18.8027									0.0166667	8.88484	18.8027
0.00916667	-0.18834		0.0183333	8.38129	18.8631									0.0183333	8.38129	18.8631
0.01	-0.18494		0.02	7.9586	18.915									0.02	7.9586	18.915
0.0108333	-0.18153		0.0216667	7.59505	18.9609									0.0216667	7.59505	18.9609
0.0116667	-0.17811		0.0233333	7.27399	19.0022									0.0233333	7.27399	19.0022
0.0125	-0.1747		0.025	6.98439	19.0401									0.025	6.98439	19.0401
0.0133333	-0.17129		0.0266667	6.71906	19.0752									0.0266667	6.71906	19.0752
0.0141667	-0.16788		0.0283333	6.47328	19.108									0.0283333	6.47328	19.108
0.015	-0.16449		0.03	6.24386	19.1388									0.03	6.24386	19.1388
0.0158333	-0.1611		0.0316667	6.02852	19.1678									0.0316667	6.02852	19.1678
0.0166667	-0.15774		0.0333333	5.82552	19.1952									0.0333333	5.82552	19.1952
0.0175	-0.15406		0.035	5.63343	19.2199									0.035	5.63343	19.2199
0.0183333	-0.15041		0.0366667	5.46083	19.2436									0.0366667	5.46083	19.2436
0.0191667	-0.14681		0.0383333	5.29473	19.2668									0.0383333	5.29473	19.2668
0.02	-0.14328		0.04	5.13251	19.2896									0.04	5.13251	19.2896
0.0208333	-0.13982		0.0416667	4.97308	19.312									0.0416667	4.97308	19.312
0.0216667	-0.13644		0.0433333	4.81568	19.3343									0.0433333	4.81568	19.3343
0.0225	-0.13317		0.045	4.65966	19.3565									0.045	4.65966	19.3565
0.0233333	-0.13001		0.0466667	4.50455	19.3786									0.0466667	4.50455	19.3786
0.0241667	-0.12698		0.0483333	4.35011	19.4005									0.0483333	4.35011	19.4005
0.025	-0.12408		0.05	4.19634	19.4224									0.05	4.19634	19.4224
0.0258333	-0.12133		0.0516667	4.0435	19.4464									0.0516667	4.0435	19.4464
0.0266667	-0.11873		0.0533333	3.87527	19.4696									0.0533333	3.87527	19.4696
0.0275	-0.11629		0.055	3.71255	19.4916									0.055	3.71255	19.4916
0.0283333	-0.11401		0.0566667	3.5588	19.5121									0.0566667	3.5588	19.5121
0.0291667	-0.11191		0.0583333	3.415	19.5312									0.0583333	3.415	19.5312
0.03	-0.10997		0.06	3.28183	19.5486									0.06	3.28183	19.5486
0.0308333	-0.10822		0.0616667	3.15987	19.5644									0.0616667	3.15987	19.5644
0.0316667	-0.10663		0.0633333	3.0495	19.5785									0.0633333	3.0495	19.5785
0.0325	-0.10522		0.065	2.95085	19.5909									0.065	2.95085	19.5909
0.0333333	-0.10397		0.0666667	2.86369	19.6018									0.0666667	2.86369	19.6018
0.0341667	-0.10359		0.0683333	2.78744	19.6077									0.0683333	2.78744	19.6077
0.035	-0.10334		0.07	2.74636	19.613									0.07	2.74636	19.613
0.0358333	-0.10321		0.0716667	2.7089	19.6186									0.0716667	2.7089	19.6186
0.0366667	-0.10317		0.0733333	2.66965	19.6247									0.0733333	2.66965	19.6247
0.0375	-0.10318		0.075	2.62685	19.6316									0.075	2.62685	19.6316
0.0383333	-0.10323		0.0766667	2.57914	19.6392									0.0766667	2.57914	19.6392
0.0391667	-0.10327		0.0783333	2.52528	19.648									0.0783333	2.52528	19.648
0.04	-0.10329		0.08	2.46427	19.6578									0.08	2.46427	19.6578
0.0408333	-0.10325		0.0816667	2.39545	19.6688									0.0816667	2.39545	19.6688
0.0416667	-0.10314		0.0833333	2.31861	19.6809	1.41984	15.7357							0.0833333	2.31861	19.6809
0.0425	-0.10291		0.085	2.23404	19.6986	1.41542	15.7592							0.085	2.23404	19.6986
0.0433333	-0.10256		0.0866667	2.10995	19.7162	1.41087	15.7822							0.0866667	2.10995	19.7162
0.0441667	-0.10205		0.0883333	1.98676	19.7327	1.40619	15.8047							0.0883333	1.98676	19.7327
0.045	-0.10137		0.09	1.87109	19.7479	1.40139	15.8267							0.09	1.87109	19.7479
0.0458333	-0.10049		0.0916667	1.76486	19.7615	1.39648	15.8485							0.0916667	1.76486	19.7615
0.0466667	-0.099404		0.0933333	1.66951	19.7734	1.39147	15.8699							0.0933333	1.66951	19.7734
0.0475	-0.098097		0.095	1.58637	19.7834	1.38636	15.891							0.095	1.58637	19.7834
0.0483333	-0.096558		0.0966667	1.51648	19.7914	1.38115	15.9118							0.0966667	1.51648	19.7914
0.0491667	-0.094782		0.0983333	1.46046	19.7974	1.37587	15.9323							0.0983333	1.46046	19.7974
0.05	-0.092765		0.1	1.41836	19.8015	1.3705	15.9525							0.1	1.41836	19.8015
0.0508333	-0.089293		0.101667	1.38959	19.7989	1.36506	15.9722							0.101667	1.38959	19.7989
0.0516667	-0.08561		0.103333	1.40741	19.7959	1.35955	15.9915							0.103333	1.40741	19.7959
0.0525	-0.081749		0.105	1.42849	19.7935	1.35399	16.0103							0.105	1.42849	19.7935
0.0533333	-0.077746		0.106667	1.4452	19.7922	1.34837	16.0287							0.106667	1.4452	19.7922
0.0541667	-0.073639		0.108333	1.45475	19.7922	1.3427	16.0467							0.108333	1.45475	19.7922
0.055	-0.069468		0.11	1.45478	19.7939	1.33699	16.0642							0.11	1.45478	19.7939
0.0558333	-0.065275		0.111667	1.44296	19.7975	1.33125	16.0815							0.111667	1.44296	19.7975
0.0566667	-0.061101		0.113333	1.4172	19.8035	1.32547	16.0985							0.113333	1.4172	19.8035
0.0575	-0.056989		0.115	1.37583	19.8117	1.31967	16.1153							0.115	1.37583	19.8117
0.0583333	-0.052981		0.116667	1.31778	19.8225	1.31384	16.132							0.116667	1.31778	19.8225
0.0591667	-0.049118		0.118333	1.2427	19.8396	1.308	16.1488							0.118333	1.2427	19.8396
0.06	-0.04544		0.12	1.12304	19.8581	1.30213	16.1659							0.12	1.12304	19.8581
0.0608333	-0.041983		0.121667	0.993634	19.8771	1.29625	16.1832							0.121667	0.993634	19.8771
0.0616667	-0.038783		0.123333	0.860626	19.8962	1.29035	16.2009							0.123333	0.860626	19.8962
0.0625	-0.035873		0.125	0.726522	19.9152	1.28444	16.219							0.125	0.726522	19.9152
0.0633333	-0.033281		0.126667	0.593808	19.9335	1.27851	16.2375							0.126667	0.593808	19.9335
0.0641667	-0.031031		0.128333	0.465249	19.9509	1.27256	16.2565							0.128333	0.465249	19.9509
0.065	-0.029145		0.13	0.343733	19.9668	1.26659	16.2759							0.13	0.343733	19.9668
0.0658333	-0.027639		0.131667	0.232077	19.981	1.26061	16.2959							0.131667	0.232077	19.981
0.0666667	-0.026524		0.133333	0.132868	19.9931	1.2546	16.3162							0.133333	0.132868	19.9931
0.0675	-0.027626		0.135	0.048333	20.0008	1.24858	16.3368							0.135	0.048333	20.0008
0.0683333	-0.029089		0.136667	-0.00546741	20.0064	1.24253	16.3577							0.136667	-0.00546741	20.0064
0.0691667	-0.03087		0.138333	-0.0445527	20.0101	1.23647	16.3788							0.138333	-0.0445527	20.0101
0.07	-0.032922		0.14	-0.0703843	20.0118	1.2304	16.4							0.14	-0.0703843	20.0118
0.0708333	-0.035193		0.141667	-0.0827898	20.0117	1.22431	16.4213							0.141667	-0.0827898	20.0117
0.0716667	-0.03763		0.143333	-0.0818573	20.0097	1.21821	16.4426							0.143333	-0.0818573	20.0097
0.0725	-0.040177		0.145	-0.0681245	20.0061	1.21211	16.4639							0.145	-0.0681245	20.0061
0.0733333	-0.042775		0.146667	-0.0425223	20.0009	1.20599	16.4852							0.146667	-0.0425223	20.0009
0.0741667	-0.045368		0.148333	-0.00629264	19.9944	1.19988	16.5064							0.148333	-0.00629264	19.9944
0.075	-0.047895		0.15	0.039089	19.9869	1.19376	16.5274							0.15	0.039089	19.9869
0.0758333	-0.0503		0.151667	0.0919854	19.9786	1.18765	16.5485							0.151667	0.0919854	19.9786
0.0766667	-0.052526		0.153333	0.149579	19.9698	1.18154	16.5694							0.153333	0.149579	19.9698
0.0775	-0.054518		0.155	0.211463	19.9606	1.17544	16.5902							0.155	0.211463	19.9606
0.0783333	-0.056226		0.156667	0.276045	19.9512	1.16935	16.6109							0.156667	0.276045	19.9512
0.0791667	-0.057601		0.158333	0.341637	19.9419	1.16327	16.6314							0.158333	0.341637	19.9419
0.08	-0.0586		0.16	0.406653	19.9329	1.1572	16.6517							0.16	0.406653	19.9329
0.0808333	-0.059184		0.161667	0.469669	19.9244	1.15114	16.6717							0.161667	0.469669	19.9244
0.0816667	-0.05932		0.163333	0.529464	19.9164	1.1451	16.6914							0.163333	0.529464	19.9164
0.0825	-0.05898		0.165	0.585039	19.9092	1.13909	16.7108							0.165	0.585039	19.9092
0.0833333	-0.058143		0.166667	0.635641	19.9027	1.13309	16.7298							0.166667	0.635641	19.9027
0.0841667	-0.05444		0.168333	0.680776	19.8979	1.12713	16.7483							0.168333	0.680776	19.8979
0.085	-0.050267		0.17	0.714639	19.8937	1.1212	16.7662							0.17	0.714639	19.8937
0.0858333	-0.045672		0.171667	0.74393	19.89	1.11529	16.7836							0.171667	0.74393	19.89
0.0866667	-0.04071		0.173333	0.76974	19.8868	1.10942	16.8005							0.173333	0.76974	19.8868
0.0875	-0.035439		0.175	0.792512	19.8839	1.10358	16.8168							0.175	0.792512	19.8839
0.0883333	-0.029923		0.176667	0.812745	19.8813	1.09776	16.8326							0.176667	0.812745	19.8813
0.0891667	-0.024228		0.178333	0.831041	19.8788	1.09199	16.8478							0.178333	0.831041	19.8788
0.09	-0.018423		0.18	0.848057	19.8765	1.08625	16.8626							0.18	0.848057	19.8765
0.0908333	-0.012576		0.181667	0.864452	19.8742	1.08054	16.877							0.181667	0.864452	19.8742
0.0916667	-0.0067579		0.183333	0.880847	19.8717	1.07487	16.8909							0.183333	0.880847	19.8717
0.0925	-0.0010376		0.185	0.897782	19.8686	1.06924	16.9045							0.185	0.897782	19.8686
0.0933333	0.0045175		0.186667	0.919628	19.8654	1.06365	16.9179							0.186667	0.919628	19.8654
0.0941667	0.0098425		0.188333	0.941928	19.8622	1.05809	16.9311							0.188333	0.941928	19.8622
0.095	0.014876		0.19	0.964255	19.8591	1.05257	16.9441							0.19	0.964255	19.8591
0.0958333	0.019562		0.191667	0.986644	19.8558	1.04707	16.9569							0.191667	0.986644	19.8558
0.0966667	0.023847		0.193333	1.00907	19.8527	1.04161	16.9694							0.193333	1.00907	19.8527
0.0975	0.027687		0.195	1.03139	19.8495	1.03618	16.9816							0.195	1.03139	19.8495
0.0983333	0.031044		0.196667	1.05335	19.8465	1.03078	16.9936							0.196667	1.05335	19.8465
0.0991667	0.033884		0.198333	1.07464	19.8436	1.02541	17.0051							0.198333	1.07464	19.8436
0.1	0.036186		0.2	1.09488	19.8409	1.02007	17.0162							0.2	1.09488	19.8409
0.100833	0.035446		0.201667	1.11366	19.8383	1.01477	17.0267							0.201667	1.11366	19.8383
0.101667	0.0342		0.203333	1.13198	19.836	1.0095	17.0365							0.203333	1.13198	19.836
0.1025	0.032504		0.205	1.14773	19.8342	1.00427	17.0456							0.205	1.14773	19.8342
0.103333	0.030423		0.206667	1.16031	19.8329	0.9991	17.0539							0.206667	1.16031	19.8329
0.104167	0.028028		0.208333	1.16935	19.8322	0.993982	17.0613							0.208333	1.16935	19.8322
0.105	0.025395		0.21	1.17461	19.832	0.988928	17.0679							0.21	1.17461	19.832
0.105833	0.022606		0.211667	1.1759	19.8324	0.983946	17.0736							0.211667	1.1759	19.8324
0.106667	0.019748		0.213333	1.17316	19.8334	0.979044	17.0784							0.213333	1.17316	19.8334
0.1075	0.016911		0.215	1.16645	19.8349	0.974229	17.0824							0.215	1.16645	19.8349
0.108333	0.014186		0.216667	1.15592	19.8369	0.96951	17.0855							0.216667	1.15592	19.8369
0.109167	0.011666		0.218333	1.14187	19.8402	0.964894	17.088							0.218333	1.14187	19.8402
0.11	0.0094459		0.22	1.11828	19.8438	0.960387	17.0897							0.22	1.11828	19.8438
0.110833	0.0076165		0.221667	1.09335	19.8473	0.955995	17.0909							0.221667	1.09335	19.8473
0.111667	0.0062682		0.223333	1.06866	19.8507	0.951722	17.0916							0.223333	1.06866	19.8507
0.1125	0.005488		0.225	1.04483	19.8539	0.947572	17.0918							0.225	1.04483	19.8539
0.113333	0.0053587		0.226667	1.02241	19.8569	0.943548	17.0917							0.226667	1.02241	19.8569
0.114167	0.0059578		0.228333	1.00188	19.8595	0.939654	17.0912							0.228333	1.00188	19.8595
0.115	0.0073565		0.23	0.983675	19.8617	0.93589	17.0905							0.23	0.983675	19.8617
0.115833	0.0096192		0.231667	0.968104	19.8635	0.932258	17.0895							0.231667	0.968104	19.8635
0.116667	0.012802		0.233333	0.955346	19.8649	0.928759	17.0885							0.233333	0.955346	19.8649
0.1175	0.018971		0.235	0.945425	19.8645	0.925393	17.0873							0.235	0.945425	19.8645
0.118333	0.026101		0.236667	0.948158	19.8641	0.92216	17.0861							0.236667	0.948158	19.8641
0.119167	0.034177		0.238333	0.951313	19.8639	0.91906	17.0849							0.238333	0.951313	19.8639
0.12	0.043176		0.24	0.952973	19.8639	0.916092	17.0837							0.24	0.952973	19.8639
0.120833	0.053065		0.241667	0.952642	19.8643	0.913255	17.0826							0.241667	0.952642	19.8643
0.121667	0.063805		0.243333	0.949961	19.8651	0.910548	17.0816							0.243333	0.949961	19.8651
0.1225	0.075346		0.245	0.944593	19.8662	0.907968	17.0808							0.245	0.944593	19.8662
0.123333	0.087632		0.246667	0.936265	19.8679	0.905513	17.0801							0.246667	0.936265	19.8679
0.124167	0.1006		0.248333	0.924815	19.87	0.903181	17.0797							0.248333	0.924815	19.87
0.125	0.11419		0.25	0.910234	19.8725	0.900968	17.0794							0.25	0.910234	19.8725
0.125833	0.12831		0.251667	0.892679	19.877	0.89887	17.0794	1.31161	16.6599					0.251667	0.892679	19.877	0.470887	15.7557	1.31161	16.6599	3.32493	19.2453	-2.41283317913	22.3008131205
0.126667	0.14289		0.253333	0.861101	19.8815	0.896883	17.0797	1.30829	16.6756					0.253333	0.861101	19.8815	0.470383	15.762	1.30829	16.6756	3.29663	19.2814	-2.75335557995	22.2357329558
0.1275	0.15786		0.255	0.829671	19.8856	0.895002	17.0802	1.30494	16.6911					0.255	0.829671	19.8856	0.469875	15.7681	1.30494	16.6911	3.2681	19.3164	-3.09033272209	22.1633320614
0.128333	0.17311		0.256667	0.800755	19.8893	0.893222	17.081	1.30156	16.7064					0.256667	0.800755	19.8893	0.469364	15.7742	1.30156	16.7064	3.23936	19.3506	-3.42312232951	22.0841564631
0.129167	0.18856		0.258333	0.77508	19.8924	0.891539	17.0821	1.29815	16.7214					0.258333	0.77508	19.8924	0.468848	15.7802	1.29815	16.7214	3.21041	19.3839	-3.75113018886	21.9987067682
0.13	0.20412		0.26	0.753202	19.8949	0.889947	17.0834	1.29472	16.7362					0.26	0.753202	19.8949	0.46833	15.7861	1.29472	16.7362	3.18127	19.4164	-4.07380562221	21.9074433608
0.130833	0.21971		0.261667	0.735634	19.8967	0.888442	17.085	1.29126	16.7509					0.261667	0.735634	19.8967	0.467807	15.7919	1.29126	16.7509	3.15194	19.4482	-4.3906375024	21.810791072
0.131667	0.23522		0.263333	0.722791	19.8979	0.887019	17.0867	1.28777	16.7653					0.263333	0.722791	19.8979	0.467282	15.7977	1.28777	16.7653	3.12244	19.4792	-4.7011507506	21.7091433928
0.1325	0.25056		0.265	0.714931	19.8983	0.885675	17.0887	1.28426	16.7796					0.265	0.714931	19.8983	0.466753	15.8034	1.28426	16.7796	3.09278	19.5095	-5.00490326234	21.6028662817
0.133333	0.26566		0.266667	0.712108	19.898	0.884404	17.0909	1.28073	16.7937					0.266667	0.712108	19.898	0.466221	15.809	1.28073	16.7937	3.06297	19.5391	-5.30148321538	21.4923016109
0.134167	0.27938		0.268333	0.714147	19.8953	0.883204	17.0932	1.27717	16.8076					0.268333	0.714147	19.8953	0.465686	15.8144	1.27717	16.8076	3.03301	19.5681	-5.5905067175	21.3777539264
0.135	0.2927		0.27	0.73312	19.8924	0.882072	17.0957	1.27359	16.8214					0.27	0.73312	19.8924	0.465149	15.8198	1.27359	16.8214	3.00291	19.5964	-5.87161478548	21.2595273954
0.135833	0.30557		0.271667	0.753357	19.8897	0.881005	17.0983	1.26999	16.8349					0.271667	0.753357	19.8897	0.464608	15.8251	1.26999	16.8349	2.97269	19.624	-6.14447262001	21.1379119181
0.136667	0.31793		0.273333	0.772114	19.8874	0.880002	17.1011	1.26637	16.8483					0.273333	0.772114	19.8874	0.464065	15.8303	1.26637	16.8483	2.94234	19.6511	-6.40876814464	21.0131852165
0.1375	0.32973		0.275	0.788393	19.8855	0.879061	17.1039	1.26273	16.8615					0.275	0.788393	19.8855	0.46352	15.8353	1.26273	16.8615	2.91188	19.6775	-6.66421074542	20.885614586
0.138333	0.34092		0.276667	0.801337	19.8843	0.878178	17.107	1.25907	16.8745					0.276667	0.801337	19.8843	0.462973	15.8403	1.25907	16.8745	2.88132	19.7033	-6.9105301807	20.7554583315
0.139167	0.35147		0.278333	0.810087	19.8837	0.877353	17.1102	1.25539	16.8874					0.278333	0.810087	19.8837	0.462423	15.8452	1.25539	16.8874	2.85066	19.7286	-7.14747563339	20.6229669095
0.14	0.36134		0.28	0.813852	19.884	0.876582	17.1135	1.2517	16.9002					0.28	0.813852	19.884	0.461872	15.85	1.2517	16.9002	2.81991	19.7533	-7.37481488049	20.4883838016
0.140833	0.37049		0.281667	0.811973	19.8851	0.875862	17.1171	1.24799	16.9128					0.281667	0.811973	19.8851	0.461318	15.8548	1.24799	16.9128	2.78908	19.7775	-7.59233355732	20.3519461454
0.141667	0.37891		0.283333	0.803989	19.8872	0.87519	17.1208	1.24426	16.9253					0.283333	0.803989	19.8872	0.460763	15.8595	1.24426	16.9253	2.75816	19.8011	-7.79983449628	20.2138851512
0.1425	0.38656		0.285	0.789671	19.8917	0.874562	17.1249	1.24051	16.9377					0.285	0.789671	19.8917	0.460206	15.8642	1.24051	16.9377	2.72718	19.8243	-7.9971371228	20.0744458861
0.143333	0.39344		0.286667	0.75838	19.8967	0.873973	17.1292	1.23675	16.9501					0.286667	0.75838	19.8967	0.459647	15.8689	1.23675	16.9501	2.69613	19.8471	-8.18407824428	19.9338465834
0.144167	0.39952		0.288333	0.723233	19.9019	0.873417	17.1339	1.23297	16.9624					0.288333	0.723233	19.9019	0.459086	15.8736	1.23297	16.9624	2.66503	19.8694	-8.36051005328	19.7922982285
0.145	0.40481		0.29	0.686373	19.9074	0.872887	17.1389	1.22918	16.9747					0.29	0.686373	19.9074	0.458524	15.8783	1.22918	16.9747	2.63387	19.8912	-8.52629950573	19.650004667
0.145833	0.40931		0.291667	0.648524	19.9128	0.872377	17.1442	1.22538	16.9869					0.291667	0.648524	19.9128	0.45796	15.883	1.22538	16.9869	2.60266	19.9127	-8.68132772791	19.5071627648
0.146667	0.41301		0.293333	0.610376	19.9182	0.87188	17.1498	1.22156	16.9991					0.293333	0.610376	19.9182	0.457394	15.8877	1.22156	16.9991	2.57141	19.9337	-8.82548945485	19.3639626343
0.1475	0.41592		0.295	0.572697	19.9234	0.871388	17.1558	1.21773	17.0112					0.295	0.572697	19.9234	0.456827	15.8925	1.21773	17.0112	2.54012	19.9544	-8.9586925035	19.2205879387
0.148333	0.41806		0.296667	0.536285	19.9283	0.870894	17.1621	1.21388	17.0234					0.296667	0.536285	19.9283	0.456258	15.8973	1.21388	17.0234	2.5088	19.9746	-9.08085728513	19.0772162779
0.149167	0.41944		0.298333	0.501903	19.9328	0.870392	17.1688	1.21002	17.0354					0.298333	0.501903	19.9328	0.455688	15.9021	1.21002	17.0354	2.47745	19.9945	-9.19191636154	18.9340196546
0.15	0.42008		0.3	0.47022	19.9369	0.869873	17.1757	1.20615	17.0475					0.3	0.47022	19.9369	0.455116	15.9069	1.20615	17.0475	2.44608	20.0139	-9.29181404947	18.7911650111
0.150833	0.42009		0.301667	0.44178	19.9391	0.869333	17.1828	1.20226	17.0594					0.301667	0.44178	19.9391	0.454543	15.9117	1.20226	17.0594	2.41469	20.0329	-9.38050607689	18.6487897538
0.151667	0.41941		0.303333	0.426465	19.941	0.868764	17.1901	1.19836	17.0713					0.303333	0.426465	19.941	0.453968	15.9165	1.19836	17.0713	2.38329	20.0515	-9.4579573763	18.5070546927
0.1525	0.41807		0.305	0.413063	19.9428	0.868161	17.1976	1.19446	17.0831					0.305	0.413063	19.9428	0.453391	15.9212	1.19446	17.0831	2.35189	20.0696	-9.52414393366	18.3661195287
0.153333	0.41609		0.306667	0.400179	19.9446	0.867521	17.2053	1.19054	17.0949					0.306667	0.400179	19.9446	0.452814	15.9259	1.19054	17.0949	2.32049	20.0873	-9.57905276838	18.2261432134
0.154167	0.41352		0.308333	0.387719	19.9463	0.866839	17.2132	1.1866	17.1065					0.308333	0.387719	19.9463	0.452235	15.9306	1.1866	17.1065	2.28909	20.1045	-9.62268194498	18.0872841503
0.155	0.41039		0.31	0.375643	19.948	0.866111	17.2211	1.18266	17.1181					0.31	0.375643	19.948	0.451655	15.9352	1.18266	17.1181	2.25771	20.1214	-9.65504060263	17.9497002315
0.155833	0.40674		0.311667	0.363844	19.9497	0.865334	17.2293	1.17871	17.1295					0.311667	0.363844	19.9497	0.451074	15.9399	1.17871	17.1295	2.22634	20.1378	-9.67614898869	17.8135487108
0.156667	0.4026		0.313333	0.352183	19.9514	0.864506	17.2375	1.17476	17.141					0.313333	0.352183	19.9514	0.450492	15.9445	1.17476	17.141	2.195	20.1538	-9.68603848221	17.6789859204
0.1575	0.39803		0.315	0.34053	19.953	0.863623	17.2459	1.17079	17.1523					0.315	0.34053	19.953	0.449909	15.9491	1.17079	17.1523	2.16368	20.1694	-9.68475159426	17.5461668439
0.158333	0.39305		0.316667	0.328797	19.9547	0.862685	17.2545	1.16681	17.1636					0.316667	0.328797	19.9547	0.449326	15.9537	1.16681	17.1636	2.1324	20.1846	-9.67234193327	17.4152445666
0.159167	0.38771		0.318333	0.316961	19.9576	0.861689	17.2632	1.16283	17.175					0.318333	0.316961	19.9576	0.448741	15.9584	1.16283	17.175	2.10115	20.1994	-9.64887412477	17.2864018554
0.16	0.38206		0.32	0.296453	19.9603	0.860634	17.2722	1.15884	17.1863					0.32	0.296453	19.9603	0.448156	15.9631	1.15884	17.1863	2.06995	20.214	-9.61442630266	17.1597832192
0.160833	0.37614		0.321667	0.277769	19.9625	0.859517	17.2813	1.15484	17.1976					0.321667	0.277769	19.9625	0.447569	15.9679	1.15484	17.1976	2.03879	20.2282	-9.56908706738	17.0355264834
0.161667	0.36998		0.323333	0.262407	19.9642	0.858339	17.2906	1.15083	17.209					0.323333	0.262407	19.9642	0.446982	15.9728	1.15083	17.209	2.00768	20.2421	-9.51295501479	16.9137624029
0.1625	0.36362		0.325	0.250597	19.9654	0.857097	17.3001	1.14682	17.2203					0.325	0.250597	19.9654	0.446394	15.9777	1.14682	17.2203	1.97663	20.2557	-9.44613823242	16.7946144744
0.163333	0.35712		0.326667	0.24242	19.966	0.855792	17.3098	1.1428	17.2317					0.326667	0.24242	19.966	0.445804	15.9827	1.1428	17.2317	1.94563	20.269	-9.36875377947	16.6781989569
0.164167	0.35049		0.328333	0.237915	19.9661	0.854423	17.3196	1.13877	17.2431					0.328333	0.237915	19.9661	0.445214	15.9877	1.13877	17.2431	1.9147	20.2819	-9.28092716764	16.5646250999
0.165	0.34379		0.33	0.237053	19.9658	0.85299	17.3295	1.13473	17.2544					0.33	0.237053	19.9658	0.444623	15.9928	1.13473	17.2544	1.88383	20.2945	-9.18279185981	16.4539955693
0.165833	0.33704		0.331667	0.239696	19.9649	0.851494	17.3395	1.13069	17.2657					0.331667	0.239696	19.9649	0.44403	15.9978	1.13069	17.2657	1.85304	20.3067	-9.07448880309	16.3464070547
0.166667	0.33027		0.333333	0.245583	19.9637	0.849935	17.3496	1.12664	17.2769					0.333333	0.245583	19.9637	0.443437	16.0029	1.12664	17.2769	1.82232	20.3185	-8.95616601097	16.2419510301
0.1675	0.32391		0.335	0.254309	19.9609	0.848314	17.3596	1.12259	17.2881					0.335	0.254309	19.9609	0.442842	16.0079	1.12259	17.2881	1.79167	20.33	-8.82797820764	16.1406755349
0.168333	0.31759		0.336667	0.273798	19.9581	0.846632	17.3696	1.11853	17.2991					0.336667	0.273798	19.9581	0.442247	16.0128	1.11853	17.2991	1.76112	20.341	-8.69008327139	16.0426677169
0.169167	0.31131		0.338333	0.293202	19.9556	0.844893	17.3795	1.11446	17.31					0.338333	0.293202	19.9556	0.44165	16.0177	1.11446	17.31	1.73065	20.3515	-8.54264558508	15.9480155706
0.17	0.30509		0.34	0.310472	19.9536	0.843098	17.3893	1.1104	17.3207					0.34	0.310472	19.9536	0.441053	16.0224	1.1104	17.3207	1.70028	20.3616	-8.38583618205	15.856808466
0.170833	0.29893		0.341667	0.324781	19.9521	0.841248	17.399	1.10632	17.3313					0.341667	0.324781	19.9521	0.440456	16.0271	1.10632	17.3313	1.67001	20.3712	-8.2198329357	15.7691374182
0.171667	0.29284		0.343333	0.33545	19.9512	0.839347	17.4086	1.10225	17.3417					0.343333	0.33545	19.9512	0.439858	16.0317	1.10225	17.3417	1.63985	20.3804	-8.04482077157	15.6850950813
0.1725	0.28683		0.345	0.341849	19.9509	0.837396	17.4182	1.09817	17.352					0.345	0.341849	19.9509	0.439259	16.0362	1.09817	17.352	1.6098	20.3891	-7.8609918792	15.6047754637
0.173333	0.2809		0.346667	0.343451	19.9514	0.835396	17.4278	1.09409	17.3622					0.346667	0.343451	19.9514	0.438661	16.0406	1.09409	17.3622	1.57987	20.3975	-7.66854590126	15.5282733722
0.174167	0.27504		0.348333	0.339878	19.9527	0.83335	17.4373	1.09001	17.3723					0.348333	0.339878	19.9527	0.438063	16.045	1.09001	17.3723	1.55005	20.4054	-7.46769007755	15.4556836038
0.175	0.26925		0.35	0.330938	19.9548	0.831258	17.4469	1.08593	17.3824					0.35	0.330938	19.9548	0.437464	16.0493	1.08593	17.3824	1.52037	20.413	-7.25863932356	15.3870999154
0.175833	0.26354		0.351667	0.316655	19.9583	0.829122	17.4566	1.08185	17.3924					0.351667	0.316655	19.9583	0.436866	16.0537	1.08185	17.3924	1.49082	20.4203	-7.04161622524	15.3226520919
0.176667	0.25789		0.353333	0.291563	19.9624	0.826942	17.4665	1.07776	17.4024					0.353333	0.291563	19.9624	0.436267	16.0582	1.07776	17.4024	1.4614	20.4272	-6.8168542544	15.2624246775
0.1775	0.25229		0.355	0.263027	19.9668	0.824717	17.4766	1.07368	17.4124					0.355	0.263027	19.9668	0.435669	16.0627	1.07368	17.4124	1.43212	20.4339	-6.58459394755	15.2064940416
0.178333	0.24674		0.356667	0.232584	19.9713	0.822447	17.4869	1.0696	17.4225					0.356667	0.232584	19.9713	0.435071	16.0673	1.0696	17.4225	1.40298	20.4404	-6.34508230625	15.1549273868
0.179167	0.24122		0.358333	0.20108	19.9758	0.820132	17.4975	1.06552	17.4326					0.358333	0.20108	19.9758	0.434473	16.0719	1.06552	17.4326	1.37399	20.4466	-6.09857211943	15.1077819947
0.18	0.23573		0.36	0.169397	19.9802	0.817771	17.5083	1.06144	17.4427					0.36	0.169397	19.9802	0.433875	16.0767	1.06144	17.4427	1.34515	20.4526	-5.84532122835	15.0651047369
0.180833	0.23024		0.361667	0.138499	19.9844	0.815363	17.5194	1.05736	17.4529					0.361667	0.138499	19.9844	0.433276	16.0815	1.05736	17.4529	1.31645	20.4583	-5.58559175688	15.0269318748
0.181667	0.22476		0.363333	0.109397	19.9881	0.812908	17.5307	1.05328	17.4631					0.363333	0.109397	19.9881	0.432677	16.0864	1.05328	17.4631	1.28792	20.4638	-5.31964933165	14.9932891529
0.1825	0.21926		0.365	0.083088	19.9914	0.810405	17.5422	1.0492	17.4732					0.365	0.083088	19.9914	0.432079	16.0914	1.0492	17.4732	1.25954	20.469	-5.04776231682	14.9641921868
0.183333	0.21373		0.366667	0.0605114	19.9939	0.807854	17.554	1.04512	17.4834					0.366667	0.0605114	19.9939	0.431479	16.0963	1.04512	17.4834	1.23132	20.4739	-4.77020108811	14.9396471312
0.184167	0.20788		0.368333	0.0425089	19.996	0.805256	17.5658	1.04104	17.4934					0.368333	0.0425089	19.996	0.43088	16.1013	1.04104	17.4934	1.20327	20.4784	-4.48723736895	14.9196265122
0.185	0.20199		0.37	0.0281884	19.9971	0.80261	17.5778	1.03696	17.5034					0.37	0.0281884	19.9971	0.430281	16.1061	1.03696	17.5034	1.17538	20.4826	-4.19914123707	14.9041228366
0.185833	0.19605		0.371667	0.019976	19.9974	0.799919	17.5898	1.03289	17.5132					0.371667	0.019976	19.9974	0.429682	16.1109	1.03289	17.5132	1.14767	20.4863	-3.90618327388	14.8931245961
0.186667	0.19005		0.373333	0.0184871	19.9966	0.797183	17.6018	1.02882	17.5228					0.373333	0.0184871	19.9966	0.429083	16.1155	1.02882	17.5228	1.12015	20.4897	-3.60863439592	14.8866174114
0.1875	0.184		0.375	0.0238974	19.9948	0.794405	17.6138	1.02475	17.5322					0.375	0.0238974	19.9948	0.428484	16.12	1.02475	17.5322	1.0928	20.4926	-3.30676578143	14.8845851239
0.188333	0.17789		0.376667	0.0361359	19.9922	0.791587	17.6257	1.02069	17.5414					0.376667	0.0361359	19.9922	0.427886	16.1243	1.02069	17.5414	1.06565	20.495	-3.00084888503	14.8870108023
0.189167	0.17172		0.378333	0.0549036	19.9886	0.788732	17.6375	1.01663	17.5503					0.378333	0.0549036	19.9886	0.427289	16.1284	1.01663	17.5503	1.0387	20.4969	-2.69115553037	14.8938776295
0.19	0.16548		0.38	0.0796759	19.9843	0.785842	17.649	1.01259	17.559					0.38	0.0796759	19.9843	0.426694	16.1323	1.01259	17.559	1.01194	20.4983	-2.37795806788	14.9051696425
0.190833	0.15919		0.381667	0.109711	19.9794	0.782921	17.6604	1.00855	17.5674					0.381667	0.109711	19.9794	0.4261	16.1359	1.00855	17.5674	0.985402	20.4992	-2.06152958301	14.9208723024
0.191667	0.15283		0.383333	0.144066	19.9741	0.779971	17.6715	1.00451	17.5756					0.383333	0.144066	19.9741	0.425508	16.1394	1.00451	17.5756	0.959075	20.4996	-1.74214413856	14.9409728776
0.1925	0.14642		0.385	0.181625	19.9666	0.776996	17.6823	1.00049	17.5834					0.385	0.181625	19.9666	0.424918	16.1426	1.00049	17.5834	0.932969	20.4995	-1.42007703386	14.9654623209
0.193333	0.13995		0.386667	0.233657	19.9595	0.773999	17.6928	0.996483	17.591					0.386667	0.233657	19.9595	0.424331	16.1456	0.996483	17.591	0.907092	20.4989	-1.09560577754	14.994331596
0.194167	0.13344		0.388333	0.28382	19.953	0.770983	17.703	0.992486	17.5984					0.388333	0.28382	19.953	0.423746	16.1483	0.992486	17.5984	0.881447	20.4978	-0.769009542551	15.0275733068
0.195	0.12688		0.39	0.328824	19.9475	0.76795	17.713	0.988502	17.6054					0.39	0.328824	19.9475	0.423164	16.1509	0.988502	17.6054	0.856042	20.4963	-0.440569315285	15.0651813393
0.195833	0.12028		0.391667	0.367316	19.9431	0.764905	17.7226	0.984533	17.6123					0.391667	0.367316	19.9431	0.422586	16.1533	0.984533	17.6123	0.83088	20.4943	-0.110568005027	15.1071503363
0.196667	0.11365		0.393333	0.398292	19.9399	0.761848	17.7319	0.980579	17.619					0.393333	0.398292	19.9399	0.422011	16.1555	0.980579	17.619	0.805968	20.4919	0.220709496075	15.1534750217
0.1975	0.10701		0.395	0.420972	19.9379	0.758784	17.7409	0.976642	17.6255					0.395	0.420972	19.9379	0.42144	16.1577	0.976642	17.6255	0.78131	20.4892	0.552976310662	15.2041493971
0.198333	0.10035		0.396667	0.434863	19.9372	0.755714	17.7497	0.972721	17.6319					0.396667	0.434863	19.9372	0.420873	16.1597	0.972721	17.6319	0.75691	20.4861	0.885943637739	15.2591658389
0.199167	0.093694		0.398333	0.439824	19.9377	0.752641	17.7582	0.968817	17.6381					0.398333	0.439824	19.9377	0.420309	16.1617	0.968817	17.6381	0.732772	20.4826	1.2193208824	15.3185141248
0.2	0.087051		0.4	0.436107	19.9394	0.749568	17.7666	0.964932	17.6443					0.4	0.436107	19.9394	0.41975	16.1636	0.964932	17.6443	0.708899	20.4789	1.55281585578	15.3821804249
0.200833	0.080329		0.401667	0.424372	19.9453	0.746495	17.7749	0.961064	17.6504					0.401667	0.424372	19.9453	0.419195	16.1655	0.961064	17.6504	0.685295	20.475	1.8861350451	15.4501666471
0.201667	0.073646		0.403333	0.38322	19.9513	0.743425	17.783	0.957215	17.6566					0.403333	0.38322	19.9513	0.418644	16.1675	0.957215	17.6566	0.661963	20.4709	2.2189830496	15.5224470739
0.2025	0.067017		0.405	0.341027	19.9567	0.74036	17.7911	0.953384	17.6628					0.405	0.341027	19.9567	0.418097	16.1696	0.953384	17.6628	0.638903	20.4667	2.55106395483	15.5989878188
0.203333	0.060458		0.406667	0.302904	19.9613	0.737301	17.7992	0.949572	17.669					0.406667	0.302904	19.9613	0.417554	16.1717	0.949572	17.669	0.616119	20.4623	2.88208186432	15.6797462476
0.204167	0.053985		0.408333	0.270729	19.9649	0.734249	17.8072	0.945779	17.6752					0.408333	0.270729	19.9649	0.417015	16.1739	0.945779	17.6752	0.593612	20.4577	3.21174146989	15.7646706405
0.205	0.047614		0.41	0.246018	19.9671	0.731207	17.8151	0.942004	17.6816					0.41	0.246018	19.9671	0.41648	16.1763	0.942004	17.6816	0.571384	20.4531	3.53974864541	15.8537001065
0.205833	0.041361		0.411667	0.230166	19.968	0.728175	17.823	0.938247	17.6879					0.411667	0.230166	19.968	0.415948	16.1787	0.938247	17.6879	0.549435	20.4483	3.86581104883	15.9467647541
0.206667	0.035243		0.413333	0.224325	19.9672	0.725155	17.8309	0.934509	17.6944					0.413333	0.224325	19.9672	0.415421	16.1812	0.934509	17.6944	0.527768	20.4435	4.18963871653	16.0437861088
0.2075	0.029273		0.415	0.229278	19.965	0.722147	17.8386	0.930789	17.7009					0.415	0.229278	19.965	0.414897	16.1838	0.930789	17.7009	0.506382	20.4385	4.51094463506	16.1446777634
0.208333	0.023468		0.416667	0.245342	19.9611	0.719153	17.8463	0.927087	17.7074					0.416667	0.245342	19.9611	0.414376	16.1865	0.927087	17.7074	0.48528	20.4334	4.82944527589	16.2493462347
0.209167	0.017842		0.418333	0.272312	19.9521	0.716173	17.8537	0.923403	17.7139					0.418333	0.272312	19.9521	0.413859	16.1892	0.923403	17.7139	0.464462	20.4281	5.14486108068	16.357661751
0.21	0.012406		0.42	0.335622	19.9425	0.713208	17.8609	0.919736	17.7204					0.42	0.335622	19.9425	0.413345	16.1919	0.919736	17.7204	0.443931	20.4227	5.456918545	16.4695225157
0.210833	0.0071745		0.421667	0.402511	19.9332	0.71026	17.8679	0.916088	17.7268					0.421667	0.402511	19.9332	0.412835	16.1947	0.916088	17.7268	0.423686	20.4171	5.76534877293	16.5848255682
0.211667	0.0021573		0.423333	0.467274	19.9246	0.707329	17.8747	0.912458	17.7332					0.423333	0.467274	19.9246	0.412328	16.1974	0.912458	17.7332	0.403731	20.4112	6.06988762412	16.7034677262
0.2125	-0.0026356		0.425	0.527835	19.9168	0.704417	17.8811	0.908846	17.7395					0.425	0.527835	19.9168	0.411824	16.2001	0.908846	17.7395	0.384066	20.4052	6.37027580294	16.825346363
0.213333	-0.0071959		0.426667	0.582381	19.9101	0.701524	17.8873	0.905253	17.7458					0.426667	0.582381	19.9101	0.411323	16.2028	0.905253	17.7458	0.364694	20.399	6.66625889867	16.9503599934
0.214167	-0.011517		0.428333	0.62908	19.9048	0.698653	17.8931	0.901678	17.752					0.428333	0.62908	19.9048	0.410826	16.2055	0.901678	17.752	0.345615	20.3927	6.95758738686	17.0784086504
0.215	-0.015593		0.43	0.666218	19.9011	0.695803	17.8987	0.898121	17.7582					0.43	0.666218	19.9011	0.410332	16.2081	0.898121	17.7582	0.326832	20.3861	7.24401660363	17.2093940417
0.215833	-0.019422		0.431667	0.69236	19.8991	0.692978	17.904	0.894583	17.7643					0.431667	0.69236	19.8991	0.40984	16.2108	0.894583	17.7643	0.308345	20.3794	7.52530670514	17.3432194857
0.216667	-0.023		0.433333	0.706474	19.8989	0.690178	17.909	0.891064	17.7704					0.433333	0.706474	19.8989	0.409353	16.2134	0.891064	17.7704	0.290157	20.3725	7.8012226249	17.4797896358
0.2175	-0.025865		0.435	0.708019	19.9035	0.687405	17.9138	0.887563	17.7766					0.435	0.708019	19.9035	0.408868	16.2162	0.887563	17.7766	0.272267	20.3655	8.07153404111	17.6190340298
0.218333	-0.028491		0.436667	0.675716	19.9092	0.684662	17.9185	0.884082	17.7827					0.436667	0.675716	19.9092	0.408386	16.2189	0.884082	17.7827	0.254678	20.3585	8.33601406952	17.7608562628
0.219167	-0.030892		0.438333	0.635753	19.9154	0.68195	17.923	0.880619	17.7889					0.438333	0.635753	19.9154	0.407907	16.2218	0.880619	17.7889	0.23739	20.3513	8.59444069642	17.905157428
0.22	-0.033082		0.44	0.592429	19.9218	0.679271	17.9274	0.877175	17.7951					0.44	0.592429	19.9218	0.407431	16.2247	0.877175	17.7951	0.220404	20.3441	8.84659694427	18.051835523
0.220833	-0.035077		0.441667	0.547254	19.9283	0.676629	17.9316	0.873749	17.8014					0.441667	0.547254	19.9283	0.406958	16.2278	0.873749	17.8014	0.203719	20.3369	9.09227106862	18.2007849159
0.221667	-0.036896		0.443333	0.501703	19.9346	0.674024	17.9357	0.870342	17.8078					0.443333	0.501703	19.9346	0.406488	16.231	0.870342	17.8078	0.187336	20.3297	9.331256784	18.3518958954
0.2225	-0.038556		0.445	0.457451	19.9405	0.671459	17.9398	0.866952	17.8143					0.445	0.457451	19.9405	0.40602	16.2343	0.866952	17.8143	0.171256	20.3225	9.56335351544	18.5050543269
0.223333	-0.040076		0.446667	0.416263	19.9457	0.668937	17.9437	0.863581	17.8208					0.446667	0.416263	19.9457	0.405554	16.2377	0.863581	17.8208	0.155478	20.3153	9.78836667072	18.6601414296
0.224167	-0.041475		0.448333	0.379852	19.95	0.666459	17.9475	0.860227	17.8275					0.448333	0.379852	19.95	0.405091	16.2412	0.860227	17.8275	0.140002	20.308	10.0061079276	18.8170336874
0.225	-0.042773		0.45	0.349768	19.9532	0.664027	17.9513	0.856891	17.8342					0.45	0.349768	19.9532	0.40463	16.2449	0.856891	17.8342	0.124828	20.3008	10.2163955295	18.9756029006
0.225833	-0.04399		0.451667	0.327304	19.9537	0.661643	17.9549	0.853573	17.841					0.451667	0.327304	19.9537	0.404171	16.2487	0.853573	17.841	0.109957	20.2936	10.4190545823	19.1357078891
0.226667	-0.045146		0.453333	0.323762	19.9532	0.659309	17.9583	0.850271	17.8479					0.453333	0.323762	19.9532	0.403714	16.2525	0.850271	17.8479	0.0953871	20.2864	10.6139176783	19.2972126157
0.2275	-0.046258		0.455	0.327251	19.9519	0.657026	17.9617	0.846987	17.8548					0.455	0.327251	19.9519	0.403259	16.2565	0.846987	17.8548	0.0811192	20.2791	10.8008248067	19.4599780101
0.228333	-0.047346		0.456667	0.336433	19.9498	0.654795	17.9648	0.843719	17.8618					0.456667	0.336433	19.9498	0.402806	16.2605	0.843719	17.8618	0.0671531	20.2719	10.9796235846	19.6238624313
0.229167	-0.048426		0.458333	0.351174	19.947	0.652617	17.9679	0.840468	17.8688					0.458333	0.351174	19.947	0.402354	16.2646	0.840468	17.8688	0.0534889	20.2646	11.1501694658	19.7887221884
0.23	-0.049516		0.46	0.371176	19.9435	0.650492	17.9708	0.837233	17.8759					0.46	0.371176	19.9435	0.401904	16.2688	0.837233	17.8759	0.0401265	20.2572	11.3123259217	19.954412104
0.230833	-0.050629		0.461667	0.395844	19.9394	0.648422	17.9735	0.834016	17.8829					0.461667	0.395844	19.9394	0.401456	16.273	0.834016	17.8829	0.0270662	20.2498	11.4659645929	20.1207861074
0.231667	-0.051781		0.463333	0.424335	19.9349	0.646406	17.9762	0.830814	17.8899					0.463333	0.424335	19.9349	0.401009	16.2772	0.830814	17.8899	0.0143083	20.2424	11.6109654063	20.2876978401
0.2325	-0.052982		0.465	0.455616	19.9302	0.644443	17.9787	0.82763	17.8969					0.465	0.455616	19.9302	0.400563	16.2815	0.82763	17.8969	0.00185291	20.2349	11.7472166575	20.4550012582
0.233333	-0.054243		0.466667	0.488533	19.9254	0.642533	17.9811	0.824462	17.9039					0.466667	0.488533	19.9254	0.400119	16.2857	0.824462	17.9039	-0.0102994	20.2273	11.8746150564	20.6225512158
0.234167	-0.05629		0.468333	0.52186	19.9206	0.640675	17.9834	0.821311	17.9108					0.468333	0.52186	19.9206	0.399677	16.2899	0.821311	17.9108	-0.0221481	20.2196	11.993065736	20.7901966961
0.235	-0.058396		0.47	0.555614	19.9161	0.638869	17.9857	0.818176	17.9176					0.47	0.555614	19.9161	0.399235	16.294	0.818176	17.9176	-0.0336925	20.2118	12.1024828531	20.957796519
0.235833	-0.060552		0.471667	0.587115	19.9121	0.637112	17.9879	0.815059	17.9244					0.471667	0.587115	19.9121	0.398795	16.2982	0.815059	17.9244	-0.044932	20.2038	12.2027888498	21.125212497
0.236667	-0.062743		0.473333	0.615031	19.9088	0.635402	17.9901	0.81196	17.9311					0.473333	0.615031	19.9088	0.398357	16.3023	0.81196	17.9311	-0.0558656	20.1958	12.2939143109	21.2923097164
0.2375	-0.064957		0.475	0.638333	19.9063	0.633739	17.9923	0.808878	17.9377					0.475	0.638333	19.9063	0.39792	16.3063	0.808878	17.9377	-0.0664928	20.1877	12.3757978007	21.4589566934
0.238333	-0.067177		0.476667	0.656178	19.9046	0.632121	17.9944	0.805814	17.9442					0.476667	0.656178	19.9046	0.397485	16.3103	0.805814	17.9442	-0.0768127	20.1795	12.448385688	21.625025405
0.239167	-0.069389		0.478333	0.667924	19.9038	0.630545	17.9965	0.802768	17.9507					0.478333	0.667924	19.9038	0.397051	16.3142	0.802768	17.9507	-0.0868245	20.1712	12.5116319669	21.7903911954
0.24	-0.071576		0.48	0.673156	19.904	0.629012	17.9985	0.79974	17.9571					0.48	0.673156	19.904	0.396619	16.3182	0.79974	17.9571	-0.0965278	20.1628	12.5654980826	21.9549325671
0.240833	-0.07372		0.481667	0.671705	19.9052	0.627519	18.0005	0.796731	17.9634					0.481667	0.671705	19.9052	0.396188	16.3221	0.796731	17.9634	-0.105922	20.1544	12.6099527682	22.1185308677
0.241667	-0.075804		0.483333	0.663662	19.9072	0.626065	18.0025	0.793741	17.9697					0.483333	0.663662	19.9072	0.39576	16.3259	0.793741	17.9697	-0.115006	20.1459	12.6449719012	22.2810698883
0.2425	-0.077812		0.485	0.649376	19.911	0.624649	18.0044	0.79077	17.976					0.485	0.649376	19.911	0.395332	16.3299	0.79077	17.976	-0.123781	20.1373	12.6705383841	22.4424513092
0.243333	-0.079726		0.486667	0.622678	19.9154	0.623272	18.0061	0.787818	17.9823					0.486667	0.622678	19.9154	0.394907	16.3338	0.787818	17.9823	-0.132245	20.1288	12.6866408706	22.6025609807
0.244167	-0.081531		0.488333	0.592516	19.9199	0.621934	18.0078	0.784885	17.9886					0.488333	0.592516	19.9199	0.394483	16.3377	0.784885	17.9886	-0.1404	20.1203	12.6932749953	22.7612843582
0.245	-0.083212		0.49	0.560932	19.9244	0.620634	18.0094	0.781971	17.9949					0.49	0.560932	19.9244	0.394061	16.3417	0.781971	17.9949	-0.148245	20.1118	12.6904434493	22.9185061469
0.245833	-0.084755		0.491667	0.529083	19.9288	0.619372	18.0109	0.779076	18.0012					0.491667	0.529083	19.9288	0.39364	16.3458	0.779076	18.0012	-0.155781	20.1033	12.6781560766	23.0741100568
0.246667	-0.086147		0.493333	0.498092	19.933	0.61815	18.0125	0.776201	18.0075					0.493333	0.498092	19.933	0.393221	16.3499	0.776201	18.0075	-0.163007	20.0949	12.6564299839	23.2279786794
0.2475	-0.087377		0.495	0.469093	19.9367	0.616966	18.0139	0.773345	18.0139					0.495	0.469093	19.9367	0.392804	16.354	0.773345	18.0139	-0.169925	20.0865	12.6252896561	23.3799934925
0.248333	-0.088436		0.496667	0.44318	19.9398	0.61582	18.0154	0.770509	18.0202					0.496667	0.44318	19.9398	0.392388	16.3582	0.770509	18.0202	-0.176536	20.0781	12.5847670675	23.5300349957
0.249167	-0.089317		0.498333	0.421338	19.9422	0.614713	18.017	0.767691	18.0266					0.498333	0.421338	19.9422	0.391973	16.3624	0.767691	18.0266	-0.182838	20.0697	12.534901781	23.6779829731
0.25	-0.090016		0.5	0.404398	19.9439	0.613642	18.0186	0.764894	18.033					0.5	0.404398	19.9439	0.39156	16.3666	0.764894	18.033	-0.188833	20.0614	12.4757410272	23.8237168743
0.250833	-0.089707		0.501667	0.39299	19.944	0.612608	18.0205	0.762116	18.0393					0.501667	0.39299	19.944	0.391149	16.3709	0.762116	18.0393	-0.194521	20.0531	12.4073397546	23.9671009013
0.251667	-0.08923		0.503333	0.392305	19.9433	0.611608	18.0225	0.759357	18.0456					0.503333	0.392305	19.9433	0.390739	16.3751	0.759357	18.0456	-0.199907	20.0448	12.3295796581	24.1080137257
0.2525	-0.088603		0.505	0.396716	19.9421	0.610639	18.0247	0.756617	18.0519					0.505	0.396716	19.9421	0.39033	16.3793	0.756617	18.0519	-0.204996	20.0365	12.2422065555	24.2463288501
0.253333	-0.087849		0.506667	0.40542	19.9403	0.609698	18.0271	0.753895	18.0581					0.506667	0.40542	19.9403	0.389923	16.3835	0.753895	18.0581	-0.209797	20.0282	12.1450000387	24.3819140605
0.254167	-0.08699		0.508333	0.418111	19.9379	0.608783	18.0298	0.751192	18.0643					0.508333	0.418111	19.9379	0.389516	16.3877	0.751192	18.0643	-0.214314	20.0198	12.0377713508	24.5146333043
0.255	-0.08605		0.51	0.434356	19.9352	0.607891	18.0326	0.748506	18.0704					0.51	0.434356	19.9352	0.389111	16.3918	0.748506	18.0704	-0.218553	20.0115	11.9203614458	24.6443482897
0.255833	-0.085056		0.511667	0.453542	19.9322	0.607019	18.0356	0.745837	18.0764					0.511667	0.453542	19.9322	0.388708	16.3959	0.745837	18.0764	-0.22252	20.0031	11.7926392158	24.7709198255
0.256667	-0.084033		0.513333	0.474913	19.9289	0.606164	18.0388	0.743186	18.0824					0.513333	0.474913	19.9289	0.388305	16.3999	0.743186	18.0824	-0.226219	19.9947	11.654499874	24.8942089188
0.2575	-0.083008		0.515	0.497604	19.9256	0.605324	18.042	0.740552	18.0883					0.515	0.497604	19.9256	0.387903	16.4039	0.740552	18.0883	-0.229656	19.9863	11.5058634828	25.0140776481
0.258333	-0.082008		0.516667	0.520691	19.9224	0.604496	18.0453	0.737935	18.0941					0.516667	0.520691	19.9224	0.387503	16.4079	0.737935	18.0941	-0.232834	19.9779	11.346673619	25.1303898323
0.259167	-0.08106		0.518333	0.543221	19.919	0.603678	18.0485	0.735334	18.0999					0.518333	0.543221	19.919	0.387104	16.4118	0.735334	18.0999	-0.235759	19.9695	11.1768961687	25.2430211101
0.26	-0.080188		0.52	0.566673	19.9161	0.602871	18.0516	0.73275	18.1056					0.52	0.566673	19.9161	0.386706	16.4157	0.73275	18.1056	-0.238435	19.9611	10.9965170334	25.3518391836
0.260833	-0.079419		0.521667	0.58729	19.9137	0.602072	18.0545	0.730181	18.1113					0.521667	0.58729	19.9137	0.386308	16.4196	0.730181	18.1113	-0.240866	19.9527	10.8055424833	25.4567136813
0.261667	-0.078776		0.523333	0.603893	19.912	0.601283	18.0572	0.727629	18.1169					0.523333	0.603893	19.912	0.385912	16.4235	0.727629	18.1169	-0.243058	19.9444	10.603998401	25.5575163404
0.2625	-0.07828		0.525	0.61578	19.9111	0.600504	18.0598	0.725091	18.1226					0.525	0.61578	19.9111	0.385517	16.4273	0.725091	18.1226	-0.245013	19.9361	10.3919296152	25.6541211452
0.263333	-0.077952		0.526667	0.622443	19.9109	0.599735	18.0621	0.722569	18.1281					0.526667	0.622443	19.9109	0.385122	16.4312	0.722569	18.1281	-0.246737	19.9278	10.1693993091	25.7464044375
0.264167	-0.077811		0.528333	0.623556	19.9116	0.598977	18.0642	0.720062	18.1337					0.528333	0.623556	19.9116	0.384728	16.435	0.720062	18.1337	-0.248233	19.9196	9.93648849086	25.8342450153
0.265	-0.07787		0.53	0.618997	19.913	0.598231	18.0661	0.717569	18.1393					0.53	0.618997	19.913	0.384335	16.4389	0.717569	18.1393	-0.249506	19.9114	9.69329551259	25.9175242302
0.265833	-0.078144		0.531667	0.608861	19.9152	0.597496	18.0678	0.715091	18.1448					0.531667	0.608861	19.9152	0.383942	16.4428	0.715091	18.1448	-0.25056	19.9033	9.43993562592	25.9961260968
0.266667	-0.078642		0.533333	0.593464	19.9181	0.596775	18.0694	0.712627	18.1503					0.533333	0.593464	19.9181	0.38355	16.4466	0.712627	18.1503	-0.251399	19.8952	9.17654056153	26.0699374192
0.2675	-0.080273		0.535	0.573343	19.9229	0.596066	18.0709	0.710177	18.1558					0.535	0.573343	19.9229	0.383159	16.4505	0.710177	18.1558	-0.252026	19.8872	8.90325812235	26.1388470669
0.268333	-0.082119		0.536667	0.539495	19.9279	0.59537	18.0724	0.707741	18.1612					0.536667	0.539495	19.9279	0.382768	16.4544	0.707741	18.1612	-0.252445	19.8793	8.62025273392	26.2027480369
0.269167	-0.08416		0.538333	0.504519	19.9327	0.594686	18.0739	0.705319	18.1667					0.538333	0.504519	19.9327	0.382378	16.4583	0.705319	18.1667	-0.25266	19.8714	8.32770399942	26.261536749
0.27	-0.086375		0.54	0.47095	19.9372	0.594012	18.0755	0.70291	18.1721					0.54	0.47095	19.9372	0.381988	16.4621	0.70291	18.1721	-0.252673	19.8635	8.02580620179	26.3151132642
0.270833	-0.08874		0.541667	0.43993	19.9411	0.593348	18.0772	0.700516	18.1774					0.541667	0.43993	19.9411	0.381599	16.466	0.700516	18.1774	-0.252488	19.8558	7.71476780059	26.3633815286
0.271667	-0.091227		0.543333	0.412438	19.9444	0.592692	18.0791	0.698135	18.1828					0.543333	0.412438	19.9444	0.38121	16.4698	0.698135	18.1828	-0.252109	19.848	7.39481092495	26.4062496375
0.2725	-0.093808		0.545	0.389383	19.9469	0.592043	18.081	0.695767	18.1881					0.545	0.389383	19.9469	0.380822	16.4736	0.695767	18.1881	-0.251537	19.8403	7.0661708648	26.4436301182
0.273333	-0.096453		0.546667	0.371553	19.9486	0.591398	18.0832	0.693414	18.1933					0.546667	0.371553	19.9486	0.380435	16.4774	0.693414	18.1933	-0.250777	19.8327	6.72909556309	26.475440227
0.274167	-0.09913		0.548333	0.359546	19.9495	0.590755	18.0856	0.691074	18.1985					0.548333	0.359546	19.9495	0.380048	16.4812	0.691074	18.1985	-0.249831	19.8251	6.38384511213	26.5016022536
0.275	-0.10181		0.55	0.353726	19.9494	0.590114	18.0881	0.688747	18.2036					0.55	0.353726	19.9494	0.379662	16.4849	0.688747	18.2036	-0.248701	19.8175	6.03069125752	26.5220438291
0.275833	-0.10445		0.551667	0.354195	19.9459	0.589472	18.0907	0.686435	18.2087					0.551667	0.354195	19.9459	0.379276	16.4885	0.686435	18.2087	-0.247392	19.8099	5.66991691268	26.5366902422
0.276667	-0.10702		0.553333	0.378665	19.9421	0.588828	18.0935	0.684137	18.2136					0.553333	0.378665	19.9421	0.378892	16.4921	0.684137	18.2136	-0.245905	19.8024	5.30181488988	26.5454813365
0.2775	-0.10949		0.555	0.405231	19.9385	0.588182	18.0963	0.681852	18.2185					0.555	0.405231	19.9385	0.378508	16.4957	0.681852	18.2185	-0.244245	19.7948	4.92668831318	26.5483637887
0.278333	-0.11183		0.556667	0.430505	19.9352	0.587531	18.0993	0.679581	18.2233					0.556667	0.430505	19.9352	0.378125	16.4991	0.679581	18.2233	-0.242413	19.7873	4.54485024771	26.5452912777
0.279167	-0.114		0.558333	0.453646	19.9323	0.586876	18.1023	0.677325	18.228					0.558333	0.453646	19.9323	0.377743	16.5025	0.677325	18.228	-0.240413	19.7798	4.15662333804	26.5362245822
0.28	-0.11598		0.56	0.474047	19.9298	0.586216	18.1054	0.675082	18.2326					0.56	0.474047	19.9298	0.377362	16.5058	0.675082	18.2326	-0.238248	19.7722	3.76233945122	26.5211316068
0.280833	-0.11772		0.561667	0.491125	19.9279	0.58555	18.1086	0.672852	18.2371					0.561667	0.491125	19.9279	0.376981	16.509	0.672852	18.2371	-0.23592	19.7647	3.36233932037	26.499987339
0.281667	-0.11922		0.563333	0.504393	19.9266	0.584877	18.1117	0.670637	18.2415					0.563333	0.504393	19.9266	0.376602	16.5122	0.670637	18.2415	-0.233433	19.7572	2.95697218439	26.4727737424
0.2825	-0.12043		0.565	0.51354	19.9259	0.584198	18.1149	0.668436	18.2458					0.565	0.51354	19.9259	0.376223	16.5153	0.668436	18.2458	-0.230789	19.7497	2.54659541937	26.4394795928
0.283333	-0.12134		0.566667	0.51849	19.9258	0.583512	18.1181	0.666249	18.2501					0.566667	0.51849	19.9258	0.375846	16.5183	0.666249	18.2501	-0.227992	19.7422	2.13157415775	26.4001002678
0.284167	-0.12116		0.568333	0.519436	19.93	0.582819	18.1213	0.664076	18.2543					0.568333	0.519436	19.93	0.375469	16.5213	0.664076	18.2543	-0.225043	19.7348	1.7122808917	26.354654941
0.285	-0.12066		0.57	0.489914	19.9339	0.582118	18.1245	0.661918	18.2584					0.57	0.489914	19.9339	0.375094	16.5243	0.661918	18.2584	-0.221945	19.7274	1.2890957477	26.3031499987
0.285833	-0.11983		0.571667	0.462969	19.9366	0.581407	18.1277	0.659774	18.2624					0.571667	0.462969	19.9366	0.37472	16.5272	0.659774	18.2624	-0.218702	19.7201	0.862405297991	26.2455962579
0.286667	-0.1187		0.573333	0.4436	19.9382	0.580688	18.1308	0.657644	18.2664					0.573333	0.4436	19.9382	0.374347	16.53	0.657644	18.2664	-0.215314	19.7128	0.432602041845	26.1820088847
0.2875	-0.11725		0.575	0.43281	19.9384	0.57996	18.1339	0.655529	18.2704					0.575	0.43281	19.9384	0.373976	16.5328	0.655529	18.2704	-0.211786	19.7056	8.38726929243e-05	26.1124074202
0.288333	-0.11552		0.576667	0.431088	19.9373	0.579222	18.1369	0.653429	18.2742					0.576667	0.431088	19.9373	0.373606	16.5356	0.653429	18.2742	-0.208118	19.6984	-0.434746464779	26.0368159178
0.289167	-0.11349		0.578333	0.438731	19.9349	0.578475	18.1397	0.651344	18.278					0.578333	0.438731	19.9349	0.373237	16.5383	0.651344	18.278	-0.204314	19.6912	-0.871481922952	25.9552631852
0.29	-0.11121		0.58	0.455743	19.9312	0.577721	18.1423	0.649274	18.2817					0.58	0.455743	19.9312	0.37287	16.5409	0.649274	18.2817	-0.200376	19.6841	-1.30971170027	25.8677831242
0.290833	-0.10867		0.581667	0.481718	19.9263	0.57696	18.1447	0.64722	18.2853					0.581667	0.481718	19.9263	0.372505	16.5435	0.64722	18.2853	-0.196307	19.677	-1.74902178616	25.7744151523
0.291667	-0.1059		0.583333	0.515771	19.9205	0.576193	18.1469	0.64518	18.2888					0.583333	0.515771	19.9205	0.372141	16.546	0.64518	18.2888	-0.192109	19.6699	-2.18899549738	25.675204691
0.2925	-0.10292		0.585	0.556504	19.9088	0.575424	18.1486	0.643157	18.2922					0.585	0.556504	19.9088	0.371779	16.5484	0.643157	18.2922	-0.187784	19.6628	-2.62921400155	25.5701768343
0.293333	-0.099744		0.586667	0.638685	19.8977	0.574655	18.1501	0.641148	18.2955					0.586667	0.638685	19.8977	0.371418	16.5506	0.641148	18.2955	-0.183336	19.6556	-3.06925739552	25.4593928719
0.294167	-0.096406		0.588333	0.715929	19.8886	0.573889	18.1511	0.639156	18.2986					0.588333	0.715929	19.8886	0.37106	16.5528	0.639156	18.2986	-0.178767	19.6485	-3.50870456943	25.3429238534
0.295	-0.092925		0.59	0.779991	19.8817	0.57313	18.1519	0.637178	18.3016					0.59	0.779991	19.8817	0.370703	16.5548	0.637178	18.3016	-0.174081	19.6414	-3.94713362263	25.2208507956
0.295833	-0.089324		0.591667	0.828029	19.8774	0.572382	18.1524	0.635217	18.3044					0.591667	0.828029	19.8774	0.370348	16.5567	0.635217	18.3044	-0.169279	19.6342	-4.38412226468	25.0932646927
0.296667	-0.085627		0.593333	0.857894	19.876	0.571646	18.1527	0.63327	18.3072					0.593333	0.857894	19.876	0.369995	16.5586	0.63327	18.3072	-0.164366	19.6271	-4.81924820415	24.9602663183
0.2975	-0.081858		0.595	0.867735	19.8777	0.570926	18.1528	0.631339	18.3099					0.595	0.867735	19.8777	0.369644	16.5604	0.631339	18.3099	-0.159344	19.62	-5.25208952855	24.8219658246
0.298333	-0.07804		0.596667	0.85617	19.8825	0.570222	18.153	0.629423	18.3125					0.596667	0.85617	19.8825	0.369294	16.5621	0.629423	18.3125	-0.154216	19.6129	-5.68222507872	24.6784821439
0.299167	-0.074196		0.598333	0.822481	19.8905	0.569537	18.1532	0.627523	18.3151					0.598333	0.822481	19.8905	0.368947	16.5638	0.627523	18.3151	-0.148986	19.606	-6.1092348214	24.5299422132
0.3	-0.070349		0.6	0.766761	19.9014	0.56887	18.1536	0.625637	18.3177					0.6	0.766761	19.9014	0.368601	16.5655	0.625637	18.3177	-0.143657	19.5991	-6.53270022317	24.3764800421
0.300833	-0.067205		0.601667	0.689985	19.9208	0.56822	18.1544	0.623767	18.3203					0.601667	0.689985	19.9208	0.368257	16.5673	0.623767	18.3203	-0.138231	19.5924	-6.95220462908	24.2182681332
0.301667	-0.064082		0.603333	0.554227	19.9414	0.567584	18.1557	0.621911	18.323					0.603333	0.554227	19.9414	0.367914	16.5691	0.621911	18.323	-0.132712	19.5859	-7.36733337768	24.0554486279
0.3025	-0.060985		0.605	0.410103	19.9618	0.566959	18.1576	0.62007	18.3257					0.605	0.410103	19.9618	0.367574	16.571	0.62007	18.3257	-0.127103	19.5796	-7.77767449536	23.8881647636
0.303333	-0.057914		0.606667	0.267142	19.9815	0.56634	18.1602	0.618243	18.3286					0.606667	0.267142	19.9815	0.367235	16.5731	0.618243	18.3286	-0.121407	19.5735	-8.18281912906	23.7165600425
0.304167	-0.054873		0.608333	0.129385	19.9999	0.565723	18.1634	0.616431	18.3315					0.608333	0.129385	19.9999	0.366898	16.5753	0.616431	18.3315	-0.115628	19.5677	-8.58236198632	23.5407776027
0.305	-0.051859		0.61	0.000486514	20.0166	0.565101	18.1674	0.614633	18.3346					0.61	0.000486514	20.0166	0.366562	16.5776	0.614633	18.3346	-0.109768	19.5621	-8.97590178137	23.3609598107
0.305833	-0.048874		0.611667	-0.115874	20.0309	0.564469	18.172	0.612849	18.3378					0.611667	-0.115874	20.0309	0.366228	16.58	0.612849	18.3378	-0.103831	19.5567	-9.36304168481	23.1772480854
0.306667	-0.045914		0.613333	-0.216217	20.0425	0.563822	18.1772	0.61108	18.3411					0.613333	-0.216217	20.0425	0.365896	16.5826	0.61108	18.3411	-0.0978204	19.5516	-9.74338977463	22.9897829558
0.3075	-0.042978		0.615	-0.29753	20.0511	0.563156	18.183	0.609323	18.3446					0.615	-0.29753	20.0511	0.365565	16.5853	0.609323	18.3446	-0.0917389	19.5466	-10.1165594854	22.7987043423
0.308333	-0.040062		0.616667	-0.357465	20.0564	0.562464	18.1893	0.607581	18.348					0.616667	-0.357465	20.0564	0.365236	16.5881	0.607581	18.348	-0.0855899	19.5419	-10.4821700527	22.6041520475
0.309167	-0.037163		0.618333	-0.394494	20.0535	0.561744	18.196	0.605851	18.3516					0.618333	-0.394494	20.0535	0.364908	16.5909	0.605851	18.3516	-0.0793769	19.5373	-10.8398469488	22.4062332923
0.31	-0.034277		0.62	-0.374814	20.0484	0.560994	18.2028	0.604135	18.3551					0.62	-0.374814	20.0484	0.364582	16.5937	0.604135	18.3551	-0.0731032	19.5329	-11.1892219319	22.2050926685
0.310833	-0.0314		0.621667	-0.33871	20.0418	0.560211	18.2097	0.602432	18.3586					0.621667	-0.33871	20.0418	0.364256	16.5966	0.602432	18.3586	-0.0667721	19.5286	-11.5299338573	22.0008797331
0.311667	-0.028529		0.623333	-0.292429	20.034	0.559396	18.2166	0.600741	18.3621					0.623333	-0.292429	20.034	0.363933	16.5994	0.600741	18.3621	-0.0603872	19.5244	-11.8616290971	21.7937496305
0.3125	-0.025659		0.625	-0.237959	20.0253	0.55855	18.2235	0.599062	18.3656					0.625	-0.237959	20.0253	0.36361	16.6022	0.599062	18.3656	-0.0539519	19.5203	-12.183961934	21.5838635698
0.313333	-0.022786		0.626667	-0.177337	20.0161	0.557672	18.2303	0.597395	18.369					0.626667	-0.177337	20.0161	0.363289	16.605	0.597395	18.369	-0.0474698	19.5162	-12.4965949281	21.3713891345
0.314167	-0.019907		0.628333	-0.113014	20.0068	0.556764	18.237	0.59574	18.3724					0.628333	-0.113014	20.0068	0.362968	16.6078	0.59574	18.3724	-0.0409447	19.5122	-12.7991992503	21.1565004104
0.315	-0.01702		0.63	-0.0476908	19.9977	0.555829	18.2434	0.594096	18.3757					0.63	-0.0476908	19.9977	0.362649	16.6105	0.594096	18.3757	-0.0343803	19.5083	-13.0914549801	20.9393779234
0.315833	-0.014122		0.631667	0.0159027	19.9893	0.554868	18.2497	0.592463	18.379					0.631667	0.0159027	19.9893	0.36233	16.6131	0.592463	18.379	-0.0277804	19.5045	-13.3730513665	20.7202083882
0.316667	-0.011212		0.633333	0.0751833	19.9817	0.553883	18.2557	0.590839	18.3822					0.633333	0.0751833	19.9817	0.362012	16.6158	0.590839	18.3822	-0.021149	19.5008	-13.6436870505	20.4991842759
0.3175	-0.0076669		0.635	0.127862	19.9781	0.552877	18.2618	0.589226	18.3855					0.635	0.127862	19.9781	0.361694	16.6185	0.589226	18.3855	-0.0144898	19.4971	-13.9030702491	20.276533011
0.318333	-0.0041222		0.636667	0.153295	19.9753	0.551851	18.2677	0.587622	18.3887					0.636667	0.153295	19.9753	0.361377	16.6211	0.587622	18.3887	-0.00780707	19.4936	-14.1509202146	20.0524540483
0.319167	-0.00059263		0.638333	0.172712	19.9731	0.550805	18.2736	0.586027	18.3919					0.638333	0.172712	19.9731	0.36106	16.6238	0.586027	18.3919	-0.00110489	19.4902	-14.3869659291	19.8271479929
0.32	0.002907		0.64	0.18804	19.9716	0.549741	18.2796	0.58444	18.3952					0.64	0.18804	19.9716	0.360743	16.6265	0.58444	18.3952	0.0056127	19.4869	-14.6109460811	19.6008160111
0.320833	0.0063614		0.641667	0.198848	19.9707	0.54866	18.2855	0.58286	18.3984					0.641667	0.198848	19.9707	0.360426	16.6292	0.58286	18.3984	0.0123418	19.4838	-14.8226090324	19.3736593459
0.321667	0.009755		0.643333	0.20483	19.9706	0.547561	18.2915	0.581288	18.4017					0.643333	0.20483	19.9706	0.360108	16.632	0.581288	18.4017	0.0190785	19.4808	-15.0217127862	19.1458789519
0.3225	0.013073		0.645	0.206059	19.971	0.546444	18.2976	0.579723	18.405					0.645	0.206059	19.971	0.359791	16.6348	0.579723	18.405	0.0258193	19.4779	-15.2080249696	18.9176752573
0.323333	0.016299		0.646667	0.202935	19.972	0.54531	18.3037	0.578164	18.4083					0.646667	0.202935	19.972	0.359473	16.6376	0.578164	18.4083	0.0325607	19.4752	-15.3813228431	18.6892480566
0.324167	0.019418		0.648333	0.196089	19.9734	0.544158	18.3099	0.576611	18.4116					0.648333	0.196089	19.9734	0.359154	16.6405	0.576611	18.4116	0.0392996	19.4726	-15.5413933466	18.4607965285
0.325	0.022418		0.65	0.186306	19.9751	0.542989	18.3162	0.575064	18.415					0.65	0.186306	19.9751	0.358835	16.6433	0.575064	18.415	0.0460332	19.4701	-15.6880331921	18.232519371
0.325833	0.025283		0.651667	0.174463	19.9761	0.5418	18.3224	0.573522	18.4183					0.651667	0.174463	19.9761	0.358515	16.6462	0.573522	18.4183	0.0527586	19.4677	-15.8210490096	18.004587848
0.326667	0.028002		0.653333	0.167555	19.9773	0.540593	18.3287	0.571987	18.4215					0.653333	0.167555	19.9773	0.358195	16.649	0.571987	18.4215	0.0594741	19.4654	-15.9402553323	17.7772028572
0.3275	0.030564		0.655	0.15911	19.9787	0.539368	18.335	0.570457	18.4248					0.655	0.15911	19.9787	0.357874	16.6518	0.570457	18.4248	0.0661776	19.4632	-16.0454772688	17.5505679748
0.328333	0.032958		0.656667	0.149059	19.9803	0.538124	18.3413	0.568933	18.428					0.656667	0.149059	19.9803	0.357552	16.6546	0.568933	18.428	0.0728677	19.461	-16.1365510095	17.3248895361
0.329167	0.035176		0.658333	0.138194	19.9818	0.536862	18.3477	0.567415	18.4311					0.658333	0.138194	19.9818	0.35723	16.6573	0.567415	18.4311	0.0795428	19.4589	-16.2133243629	17.1003765754
0.33	0.037212		0.66	0.127332	19.9833	0.535579	18.3541	0.565903	18.4343					0.66	0.127332	19.9833	0.356908	16.6601	0.565903	18.4343	0.0862017	19.4569	-16.2756573066	16.8772406198
0.330833	0.039061		0.661667	0.117197	19.9845	0.534276	18.3607	0.564398	18.4374					0.661667	0.117197	19.9845	0.356585	16.6628	0.564398	18.4374	0.092843	19.455	-16.3234225305	16.655695333
0.331667	0.04072		0.663333	0.108417	19.9855	0.53295	18.3674	0.562899	18.4405					0.663333	0.108417	19.9855	0.356263	16.6656	0.562899	18.4405	0.0994653	19.4532	-16.3565059575	16.4359560162
0.3325	0.042188		0.665	0.101521	19.9862	0.531599	18.3743	0.561407	18.4436					0.665	0.101521	19.9862	0.35594	16.6683	0.561407	18.4436	0.106067	19.4515	-16.3748072199	16.218238976
0.333333	0.043467		0.666667	0.096939	19.9864	0.530221	18.3815	0.559921	18.4467					0.666667	0.096939	19.9864	0.355617	16.6711	0.559921	18.4467	0.112648	19.4499	-16.3782400765	16.0027607772
0.334167	0.04395		0.668333	0.0950026	19.9865	0.528813	18.389	0.558442	18.4499					0.668333	0.0950026	19.9865	0.355294	16.6739	0.558442	18.4499	0.119204	19.4484	-16.3667327551	15.7897634219
0.335	0.044266		0.67	0.0948089	19.986	0.527372	18.3968	0.55697	18.4532					0.67	0.0948089	19.986	0.35497	16.6768	0.55697	18.4532	0.125736	19.4472	-16.3402308331	15.5794591362
0.335833	0.044437		0.671667	0.0978407	19.9851	0.525891	18.405	0.555505	18.4565					0.671667	0.0978407	19.9851	0.354647	16.6798	0.555505	18.4565	0.132239	19.4461	-16.298694542	15.3720555701
0.336667	0.044486		0.673333	0.10429	19.9837	0.524368	18.4136	0.554045	18.4598					0.673333	0.10429	19.9837	0.354324	16.6829	0.554045	18.4598	0.138712	19.4451	-16.2420986088	15.1677551683
0.3375	0.044437		0.675	0.114073	19.9819	0.522798	18.4224	0.552592	18.4633					0.675	0.114073	19.9819	0.354	16.6861	0.552592	18.4633	0.145153	19.4444	-16.1704320228	14.9667547094
0.338333	0.044317		0.676667	0.126984	19.9796	0.521178	18.4314	0.551145	18.4668					0.676667	0.126984	19.9796	0.353676	16.6893	0.551145	18.4668	0.151559	19.4438	-16.0836977456	14.7692450251
0.339167	0.044152		0.678333	0.142721	19.977	0.519506	18.4406	0.549702	18.4704					0.678333	0.142721	19.977	0.353352	16.6926	0.549702	18.4704	0.157927	19.4434	-15.9819123804	14.5754109047
0.34	0.043971		0.68	0.160891	19.9741	0.517779	18.4498	0.548266	18.474					0.68	0.160891	19.9741	0.353027	16.696	0.548266	18.474	0.164255	19.4432	-15.8651058189	14.3854311845
0.340833	0.043802		0.681667	0.181023	19.9711	0.515998	18.459	0.546834	18.4777					0.681667	0.181023	19.9711	0.352702	16.6994	0.546834	18.4777	0.170541	19.443	-15.7333208856	14.1994790092
0.341667	0.043673		0.683333	0.20258	19.9679	0.514163	18.4681	0.545407	18.4814					0.683333	0.20258	19.9679	0.352376	16.7029	0.545407	18.4814	0.176784	19.443	-15.5866129967	14.0177222532
0.3425	0.043614		0.685	0.224974	19.964	0.512276	18.4767	0.543985	18.4851					0.685	0.224974	19.964	0.35205	16.7063	0.543985	18.4851	0.18298	19.4431	-15.4250498522	13.840299488
0.343333	0.043651		0.686667	0.252122	19.9603	0.510342	18.4848	0.542568	18.4887					0.686667	0.252122	19.9603	0.351723	16.7097	0.542568	18.4887	0.18913	19.4432	-15.2487089069	13.6673719705
0.344167	0.043813		0.688333	0.277984	19.957	0.508368	18.4923	0.541156	18.4923					0.688333	0.277984	19.957	0.351396	16.7131	0.541156	18.4923	0.195232	19.4433	-15.0576796399	13.4990996638
0.345	0.044126		0.69	0.301257	19.9541	0.50636	18.4992	0.539749	18.4958					0.69	0.301257	19.9541	0.351068	16.7164	0.539749	18.4958	0.201285	19.4435	-14.8520636109	13.3356417144
0.345833	0.044615		0.691667	0.321373	19.9517	0.504326	18.5054	0.538348	18.4993					0.691667	0.321373	19.9517	0.35074	16.7196	0.538348	18.4993	0.207289	19.4437	-14.6319745665	13.1771568009
0.346667	0.045303		0.693333	0.337926	19.9499	0.502274	18.5108	0.536952	18.5026					0.693333	0.337926	19.9499	0.350413	16.7228	0.536952	18.5026	0.213244	19.4439	-14.3975385878	13.0238033364
0.3475	0.046213		0.695	0.350627	19.9487	0.500213	18.5156	0.535563	18.5059					0.695	0.350627	19.9487	0.350085	16.7259	0.535563	18.5059	0.219149	19.4441	-14.1488942684	12.8757395106
0.348333	0.047363		0.696667	0.359328	19.948	0.498152	18.5196	0.534179	18.5091					0.696667	0.359328	19.948	0.349757	16.7289	0.534179	18.5091	0.225005	19.4443	-13.8861929103	12.7331231669
0.349167	0.048771		0.698333	0.364045	19.9479	0.496097	18.5231	0.532803	18.5122					0.698333	0.364045	19.9479	0.349429	16.7319	0.532803	18.5122	0.230811	19.4446	-13.6095987247	12.5961115139
0.35	0.050452		0.7	0.364966	19.9482	0.494057	18.5259	0.531433	18.5152					0.7	0.364966	19.9482	0.349102	16.7348	0.531433	18.5152	0.236567	19.4448	-13.3192890233	12.4648606803
0.350833	0.052829		0.701667	0.362456	19.9505	0.492038	18.5284	0.530072	18.5182					0.701667	0.362456	19.9505	0.348776	16.7376	0.530072	18.5182	0.242274	19.4451	-13.0154543863	12.3395449337
0.351667	0.05549		0.703333	0.346581	19.9528	0.490043	18.5306	0.528717	18.5212					0.703333	0.346581	19.9528	0.34845	16.7405	0.528717	18.5212	0.247931	19.4454	-12.6983001151	12.2203145956
0.3525	0.058432		0.705	0.330566	19.9547	0.488076	18.5326	0.527371	18.5241					0.705	0.330566	19.9547	0.348124	16.7433	0.527371	18.5241	0.253537	19.4458	-12.3680448741	12.1073151774
0.353333	0.061649		0.706667	0.316781	19.9563	0.486138	18.5345	0.526032	18.527					0.706667	0.316781	19.9563	0.3478	16.7461	0.526032	18.527	0.259093	19.4463	-12.0249206086	12.0006867324
0.354167	0.065131		0.708333	0.306064	19.9573	0.484231	18.5363	0.524702	18.53					0.708333	0.306064	19.9573	0.347476	16.7489	0.524702	18.53	0.264597	19.4468	-11.6691724093	11.9005632691
0.355	0.068869		0.71	0.299059	19.9577	0.482355	18.5381	0.523379	18.5329					0.71	0.299059	19.9577	0.347153	16.7518	0.523379	18.5329	0.270049	19.4474	-11.3010583264	11.8070722407
0.355833	0.072848		0.711667	0.296321	19.9574	0.480508	18.5399	0.522065	18.5358					0.711667	0.296321	19.9574	0.346831	16.7546	0.522065	18.5358	0.275447	19.4481	-10.9208491328	11.7203341274
0.356667	0.077052		0.713333	0.298271	19.9564	0.478691	18.5417	0.52076	18.5388					0.713333	0.298271	19.9564	0.34651	16.7575	0.52076	18.5388	0.280792	19.4489	-10.5288280404	11.6404621184
0.3575	0.081461		0.715	0.305131	19.9547	0.476901	18.5437	0.519462	18.5417					0.715	0.305131	19.9547	0.34619	16.7604	0.519462	18.5417	0.286082	19.4498	-10.1252903734	11.5675619016
0.358333	0.086055		0.716667	0.316889	19.9524	0.475137	18.5457	0.518172	18.5447					0.716667	0.316889	19.9524	0.345871	16.7633	0.518172	18.5447	0.291316	19.4508	-9.71054320343	11.5017315612
0.359167	0.090812		0.718333	0.333272	19.9473	0.473397	18.5476	0.516891	18.5477					0.718333	0.333272	19.9473	0.345552	16.7662	0.516891	18.5477	0.296492	19.4519	-9.28490495288	11.443048515
0.36	0.095705		0.72	0.368725	19.9422	0.471682	18.5494	0.515617	18.5507					0.72	0.368725	19.9422	0.345235	16.7692	0.515617	18.5507	0.30161	19.453	-8.84870470443	11.3915969019
0.360833	0.10071		0.721667	0.404471	19.9375	0.469992	18.5512	0.514351	18.5537					0.721667	0.404471	19.9375	0.344918	16.7721	0.514351	18.5537	0.306669	19.4542	-8.40228205564	11.3474545961
0.361667	0.1058		0.723333	0.437253	19.9334	0.468326	18.5529	0.513092	18.5566					0.723333	0.437253	19.9334	0.344602	16.7751	0.513092	18.5566	0.311667	19.4555	-7.94598668693	11.3106933163
0.3625	0.11094		0.725	0.465943	19.9301	0.466687	18.5544	0.511841	18.5596					0.725	0.465943	19.9301	0.344287	16.778	0.511841	18.5596	0.316602	19.4568	-7.48017792159	11.2813787287
0.363333	0.1161		0.726667	0.489624	19.9275	0.465073	18.5559	0.510597	18.5626					0.726667	0.489624	19.9275	0.343972	16.781	0.510597	18.5626	0.321475	19.4582	-7.00522428324	11.2595705347
0.364167	0.12126		0.728333	0.507421	19.9259	0.463487	18.5571	0.50936	18.5655					0.728333	0.507421	19.9259	0.343659	16.7839	0.50936	18.5655	0.326284	19.4596	-6.52150305596	11.2453225373
0.365	0.12638		0.73	0.51858	19.9254	0.46193	18.5583	0.508131	18.5684					0.73	0.51858	19.9254	0.343346	16.7869	0.508131	18.5684	0.331028	19.4611	-6.02939985191	11.2386826806
0.365833	0.13143		0.731667	0.522546	19.9259	0.460402	18.5593	0.506908	18.5714					0.731667	0.522546	19.9259	0.343033	16.7898	0.506908	18.5714	0.335705	19.4627	-5.52930819055	11.2396930593
0.366667	0.13639		0.733333	0.519033	19.9274	0.458905	18.5602	0.505692	18.5743					0.733333	0.519033	19.9274	0.342721	16.7927	0.505692	18.5743	0.340316	19.4643	-5.02162909282	11.2483898964
0.3675	0.14132		0.735	0.508059	19.9323	0.457441	18.5611	0.504483	18.5772					0.735	0.508059	19.9323	0.34241	16.7957	0.504483	18.5772	0.34486	19.466	-4.5067706932	11.2648121079
0.368333	0.1461		0.736667	0.474156	19.9376	0.456009	18.562	0.503281	18.5801					0.736667	0.474156	19.9376	0.342099	16.7986	0.503281	18.5801	0.349335	19.4677	-3.98514753047	11.2889832386
0.369167	0.15069		0.738333	0.436999	19.9429	0.454609	18.5628	0.502085	18.583					0.738333	0.436999	19.9429	0.34179	16.8016	0.502085	18.583	0.353743	19.4696	-3.45718056918	11.320920037
0.37	0.15505		0.74	0.39993	19.948	0.453242	18.5637	0.500896	18.5859					0.74	0.39993	19.948	0.34148	16.8046	0.500896	18.5859	0.358081	19.4714	-2.92329690085	11.3606324192
0.370833	0.15917		0.741667	0.364112	19.9528	0.451907	18.5646	0.499714	18.5888					0.741667	0.364112	19.9528	0.341172	16.8075	0.499714	18.5888	0.36235	19.4733	-2.38392946023	11.4081234605
0.371667	0.16301		0.743333	0.330563	19.9571	0.450605	18.5655	0.498539	18.5917					0.743333	0.330563	19.9571	0.340864	16.8105	0.498539	18.5917	0.36655	19.4753	-1.8395167524	11.4633894132
0.3725	0.16655		0.745	0.300335	19.9608	0.449337	18.5664	0.49737	18.5946					0.745	0.300335	19.9608	0.340557	16.8135	0.49737	18.5946	0.370681	19.4773	-1.29050258664	11.526419751
0.373333	0.16976		0.746667	0.274434	19.9638	0.448103	18.5673	0.496209	18.5975					0.746667	0.274434	19.9638	0.340251	16.8164	0.496209	18.5975	0.374742	19.4794	-0.737335812038	11.5971972364
0.374167	0.17263		0.748333	0.253724	19.9659	0.446903	18.5683	0.495054	18.6004					0.748333	0.253724	19.9659	0.339945	16.8194	0.495054	18.6004	0.378733	19.4815	-0.180470049937	11.6756980109
0.375	0.17514		0.75	0.238861	19.9671	0.44574	18.5693	0.493907	18.6033					0.75	0.238861	19.9671	0.33964	16.8224	0.493907	18.6033	0.382654	19.4837	0.379636581635	11.7618917008
0.375833	0.17728		0.751667	0.230234	19.9653	0.444613	18.5702	0.492766	18.6062					0.751667	0.230234	19.9653	0.339337	16.8254	0.492766	18.6062	0.386506	19.4859	0.942521756394	11.8557315743
0.376667	0.17903		0.753333	0.243189	19.963	0.443526	18.571	0.491632	18.609					0.753333	0.243189	19.963	0.339033	16.8283	0.491632	18.609	0.390287	19.4882	1.50771899165	11.9571754206
0.3775	0.18038		0.755	0.259187	19.9607	0.44248	18.5718	0.490505	18.6119					0.755	0.259187	19.9607	0.338731	16.8313	0.490505	18.6119	0.393998	19.4904	2.07475811256	12.0661756774
0.378333	0.18134		0.756667	0.275441	19.9584	0.441479	18.5726	0.489386	18.6147					0.756667	0.275441	19.9584	0.33843	16.8342	0.489386	18.6147	0.397638	19.4928	2.64316526061	12.1826794352
0.379167	0.18189		0.758333	0.291253	19.9563	0.440525	18.5733	0.488272	18.6175					0.758333	0.291253	19.9563	0.33813	16.8372	0.488272	18.6175	0.401208	19.4951	3.21246287646	12.3066283688
0.38	0.18205		0.76	0.306037	19.9544	0.43962	18.5739	0.487166	18.6203					0.76	0.306037	19.9544	0.33783	16.8401	0.487166	18.6203	0.404706	19.4975	3.78216977345	12.4379586004
0.380833	0.18182		0.761667	0.319136	19.9529	0.438765	18.5746	0.486066	18.6231					0.761667	0.319136	19.9529	0.337531	16.8431	0.486066	18.6231	0.408132	19.5	4.35180129229	12.5766004998
0.381667	0.18121		0.763333	0.329891	19.9518	0.437961	18.5752	0.484973	18.626					0.763333	0.329891	19.9518	0.337233	16.846	0.484973	18.626	0.411486	19.5025	4.92086952749	12.7224784321
0.3825	0.18023		0.765	0.337721	19.9511	0.437209	18.5758	0.483885	18.6288					0.765	0.337721	19.9511	0.336935	16.849	0.483885	18.6288	0.414768	19.505	5.48888361686	12.8755104634
0.383333	0.17889		0.766667	0.342188	19.951	0.436508	18.5765	0.482804	18.6316					0.766667	0.342188	19.951	0.336639	16.852	0.482804	18.6316	0.417977	19.5076	6.05535008548	13.0356080383
0.384167	0.17632		0.768333	0.343037	19.9533	0.435857	18.5773	0.481729	18.6345					0.768333	0.343037	19.9533	0.336343	16.8551	0.481729	18.6345	0.421112	19.5103	6.61977323587	13.202690872
0.385	0.17345		0.77	0.326655	19.9558	0.435253	18.5782	0.48066	18.6375					0.77	0.326655	19.9558	0.336047	16.8582	0.48066	18.6375	0.424173	19.5131	7.18165531364	13.3766548807
0.385833	0.17034		0.771667	0.309541	19.958	0.434692	18.5793	0.479596	18.6405					0.771667	0.309541	19.958	0.335752	16.8613	0.479596	18.6405	0.427159	19.516	7.74049724778	13.5573871407
0.386667	0.16702		0.773333	0.294129	19.9599	0.434171	18.5805	0.478538	18.6435					0.773333	0.294129	19.9599	0.335457	16.8646	0.478538	18.6435	0.430071	19.5189	8.29579915301	13.7447657762
0.3875	0.16355		0.775	0.28095	19.9614	0.433683	18.5818	0.477485	18.6466					0.775	0.28095	19.9614	0.335163	16.8678	0.477485	18.6466	0.432907	19.522	8.847060846	13.9386599732
0.388333	0.15998		0.776667	0.270392	19.9624	0.433225	18.5833	0.476437	18.6497					0.776667	0.270392	19.9624	0.33487	16.8711	0.476437	18.6497	0.435668	19.5251	9.39378236737	14.1389301256
0.389167	0.15635		0.778333	0.262869	19.963	0.43279	18.5848	0.475394	18.6528					0.778333	0.262869	19.963	0.334576	16.8745	0.475394	18.6528	0.438352	19.5282	9.93546450192	14.3454281096
0.39	0.15272		0.78	0.258764	19.9631	0.432375	18.5865	0.474355	18.656					0.78	0.258764	19.9631	0.334284	16.8778	0.474355	18.656	0.440961	19.5315	10.4716092909	14.5579976794
0.390833	0.14913		0.781667	0.25836	19.9626	0.431973	18.5883	0.473322	18.6591					0.781667	0.25836	19.9626	0.333991	16.8812	0.473322	18.6591	0.443494	19.5347	11.0017205299	14.7764749733
0.391667	0.14565		0.783333	0.261796	19.9616	0.431582	18.59	0.472293	18.6623					0.783333	0.261796	19.9616	0.333699	16.8846	0.472293	18.6623	0.445951	19.538	11.525304249	15.0006891139
0.3925	0.1423		0.785	0.269028	19.958	0.431197	18.5918	0.471269	18.6654					0.785	0.269028	19.958	0.333407	16.8879	0.471269	18.6654	0.448332	19.5413	12.0418691699	15.2304404211
0.393333	0.13914		0.786667	0.293656	19.9545	0.430817	18.5934	0.47025	18.6685					0.786667	0.293656	19.9545	0.333115	16.8912	0.47025	18.6685	0.450638	19.5445	12.5509281467	15.4655479655
0.394167	0.1362		0.788333	0.318615	19.9513	0.43044	18.595	0.469235	18.6715					0.788333	0.318615	19.9513	0.332824	16.8944	0.469235	18.6715	0.452869	19.5478	13.0519974834	15.7058277762
0.395	0.13353		0.79	0.341208	19.9485	0.430066	18.5965	0.468226	18.6744					0.79	0.341208	19.9485	0.332533	16.8976	0.468226	18.6744	0.455027	19.5509	13.5445972354	15.9510933317
0.395833	0.13116		0.791667	0.360721	19.9462	0.429694	18.5978	0.467221	18.6773					0.791667	0.360721	19.9462	0.332243	16.9007	0.467221	18.6773	0.457111	19.5541	14.0282514989	16.2011559057
0.396667	0.12913		0.793333	0.37663	19.9445	0.429324	18.5991	0.466221	18.6801					0.793333	0.37663	19.9445	0.331953	16.9037	0.466221	18.6801	0.459122	19.5572	14.5024886947	16.4558247583
0.3975	0.12744		0.795	0.388438	19.9435	0.428958	18.6003	0.465227	18.6828					0.795	0.388438	19.9435	0.331664	16.9067	0.465227	18.6828	0.461061	19.5602	14.9668418557	16.7149071718
0.398333	0.12613		0.796667	0.395727	19.9431	0.428595	18.6015	0.464237	18.6855					0.796667	0.395727	19.9431	0.331375	16.9097	0.464237	18.6855	0.462928	19.5633	15.4208489265	16.9782083323
0.399167	0.12522		0.798333	0.398231	19.9434	0.428237	18.6026	0.463253	18.6881					0.798333	0.398231	19.9434	0.331087	16.9126	0.463253	18.6881	0.464724	19.5663	15.8640530816	17.2455310705
0.4	0.1247		0.8	0.395878	19.9445	0.427883	18.6038	0.462274	18.6907					0.8	0.395878	19.9445	0.330799	16.9154	0.462274	18.6907	0.46645	19.5692	16.2960030702	17.5166754761
0.400833	0.12621		0.801667	0.388827	19.9481	0.427534	18.6051	0.461299	18.6933					0.801667	0.388827	19.9481	0.330512	16.9183	0.461299	18.6933	0.468105	19.5723	16.7162535933	17.7914691773
0.401667	0.12808		0.803333	0.363052	19.9519	0.427189	18.6066	0.46033	18.6959					0.803333	0.363052	19.9519	0.330226	16.9212	0.46033	18.6959	0.469689	19.5753	17.1243639097	18.0697026168
0.4025	0.13029		0.805	0.336499	19.9554	0.426846	18.6083	0.459366	18.6986					0.805	0.336499	19.9554	0.32994	16.9241	0.459366	18.6986	0.471203	19.5784	17.5199002499	18.3511593175
0.403333	0.13277		0.806667	0.312166	19.9584	0.426504	18.6102	0.458405	18.7013					0.806667	0.312166	19.9584	0.329654	16.9271	0.458405	18.7013	0.472645	19.5816	17.9024364586	18.6356156144
0.404167	0.13548		0.808333	0.291	19.9609	0.42616	18.6123	0.457449	18.704					0.808333	0.291	19.9609	0.329369	16.9301	0.457449	18.704	0.474017	19.5848	18.2715546562	18.9228405683
0.405	0.13836		0.81	0.273747	19.9627	0.425813	18.6146	0.456497	18.7068					0.81	0.273747	19.9627	0.329083	16.9332	0.456497	18.7068	0.475317	19.5881	18.6268459102	19.2125960704
0.405833	0.14136		0.811667	0.261124	19.9638	0.425461	18.617	0.455549	18.7096					0.811667	0.261124	19.9638	0.328799	16.9363	0.455549	18.7096	0.476544	19.5914	18.9679109019	19.5046371406
0.406667	0.14441		0.813333	0.253744	19.964	0.425102	18.6197	0.454604	18.7125					0.813333	0.253744	19.964	0.328514	16.9395	0.454604	18.7125	0.4777	19.5948	19.2943605778	19.7987124131
0.4075	0.14746		0.815	0.252044	19.9634	0.424733	18.6224	0.453662	18.7153					0.815	0.252044	19.9634	0.328229	16.9426	0.453662	18.7153	0.478782	19.5982	19.6058167732	20.0945647949
0.408333	0.15044		0.816667	0.256222	19.962	0.424355	18.6252	0.452723	18.7182					0.816667	0.256222	19.962	0.327944	16.9458	0.452723	18.7182	0.479793	19.6016	19.9019127971	20.3919322755
0.409167	0.1533		0.818333	0.26621	19.9575	0.423965	18.6279	0.451787	18.721					0.818333	0.26621	19.9575	0.327659	16.949	0.451787	18.721	0.48073	19.605	20.18229397	20.690508177
0.41	0.15596		0.82	0.297428	19.9528	0.423565	18.6305	0.450853	18.7238					0.82	0.297428	19.9528	0.327374	16.9521	0.450853	18.7238	0.481596	19.6084	20.446620819	20.9900270187
0.410833	0.15838		0.821667	0.330269	19.9484	0.423154	18.6329	0.449922	18.7265					0.821667	0.330269	19.9484	0.327089	16.9551	0.449922	18.7265	0.48239	19.6117	20.6945665581	21.2902247585
0.411667	0.16049		0.823333	0.361457	19.9443	0.422733	18.6351	0.448994	18.7292					0.823333	0.361457	19.9443	0.326803	16.9582	0.448994	18.7292	0.483112	19.615	20.9258172281	21.5908393983
0.4125	0.16225		0.825	0.389931	19.9407	0.422305	18.637	0.448069	18.7318					0.825	0.389931	19.9407	0.326518	16.9611	0.448069	18.7318	0.483765	19.6182	21.1400718041	21.891611345
0.413333	0.16361		0.826667	0.414809	19.9378	0.421871	18.6388	0.447146	18.7344					0.826667	0.414809	19.9378	0.326232	16.964	0.447146	18.7344	0.484347	19.6214	21.3370422876	22.1922835168
0.414167	0.16451		0.828333	0.435207	19.9357	0.421431	18.6403	0.446225	18.737					0.828333	0.435207	19.9357	0.325947	16.967	0.446225	18.737	0.48486	19.6246	21.5164537997	22.4926011949
0.415	0.16493		0.83	0.450319	19.9344	0.420988	18.6415	0.445307	18.7395					0.83	0.450319	19.9344	0.325661	16.9698	0.445307	18.7395	0.485305	19.6277	21.6780446925	22.7923116362
0.415833	0.16482		0.831667	0.459501	19.934	0.420543	18.6426	0.444392	18.7421					0.831667	0.459501	19.934	0.325375	16.9728	0.444392	18.7421	0.48568	19.6309	21.8215666953	23.091163467
0.416667	0.16417		0.833333	0.462339	19.9345	0.420097	18.6435	0.443478	18.7447					0.833333	0.462339	19.9345	0.325089	16.9757	0.443478	18.7447	0.485987	19.6341	21.9467851073	23.3889058939
0.4175	0.16106		0.835	0.458693	19.9376	0.419651	18.6444	0.442566	18.7473					0.835	0.458693	19.9376	0.324802	16.9787	0.442566	18.7473	0.486226	19.6374	22.0534790512	23.6853341316
0.418333	0.15741		0.836667	0.436719	19.9412	0.419206	18.6453	0.441656	18.7501					0.836667	0.436719	19.9412	0.324516	16.9818	0.441656	18.7501	0.486395	19.6408	22.1414383773	23.9801916534
0.419167	0.15326		0.838333	0.41133	19.945	0.41876	18.6462	0.440747	18.753					0.838333	0.41133	19.945	0.324228	16.9851	0.440747	18.753	0.486494	19.6443	22.2104677675	24.2732157051
0.42	0.14864		0.84	0.385067	19.9487	0.418314	18.6472	0.439838	18.7559					0.84	0.385067	19.9487	0.32394	16.9885	0.439838	18.7559	0.486522	19.6479	22.2603874811	24.564136817
0.420833	0.14361		0.841667	0.358868	19.9523	0.417867	18.6482	0.438929	18.759					0.841667	0.358868	19.9523	0.323651	16.9919	0.438929	18.759	0.486478	19.6517	22.2910341334	24.8526786394
0.421667	0.1382		0.843333	0.333612	19.9557	0.417417	18.6494	0.43802	18.7622					0.843333	0.333612	19.9557	0.323361	16.9955	0.43802	18.7622	0.486361	19.6555	22.3022614825	25.1385581204
0.4225	0.13249		0.845	0.310253	19.9586	0.416965	18.6506	0.43711	18.7655					0.845	0.310253	19.9586	0.323069	16.9992	0.43711	18.7655	0.486172	19.6594	22.2939411985	25.4214860376
0.423333	0.12653		0.846667	0.289747	19.961	0.416508	18.652	0.436199	18.7688					0.846667	0.289747	19.961	0.322777	17.0029	0.436199	18.7688	0.485909	19.6634	22.2659635885	25.7011678744
0.424167	0.12039		0.848333	0.272974	19.9628	0.416048	18.6534	0.435286	18.7722					0.848333	0.272974	19.9628	0.322483	17.0066	0.435286	18.7722	0.485572	19.6673	22.2182382544	25.9773050237
0.425	0.11412		0.85	0.260667	19.9638	0.415582	18.655	0.434372	18.7755					0.85	0.260667	19.9638	0.322188	17.0104	0.434372	18.7755	0.485163	19.6713	22.1506946566	26.2495962855
0.425833	0.1078		0.851667	0.253362	19.9635	0.415112	18.6565	0.433456	18.7788					0.851667	0.253362	19.9635	0.321891	17.014	0.433456	18.7788	0.484682	19.6751	22.0632825652	26.5176978173
0.426667	0.1015		0.853333	0.25543	19.9626	0.414637	18.658	0.43254	18.7819					0.853333	0.25543	19.9626	0.321593	17.0175	0.43254	18.7819	0.48413	19.6789	21.9559758466	26.7813123528
0.4275	0.095276		0.855	0.261967	19.9611	0.414158	18.6595	0.431622	18.7848					0.855	0.261967	19.9611	0.321294	17.0209	0.431622	18.7848	0.483511	19.6824	21.8287688728	27.0401492079
0.428333	0.089206		0.856667	0.272144	19.9592	0.413677	18.6609	0.430704	18.7875					0.856667	0.272144	19.9592	0.320994	17.0241	0.430704	18.7875	0.482825	19.6857	21.6816762654	27.2939259046
0.429167	0.083352		0.858333	0.285497	19.9569	0.413194	18.6622	0.429786	18.7901					0.858333	0.285497	19.9569	0.320694	17.027	0.429786	18.7901	0.482077	19.6889	21.5147325252	27.5423695637
0.43	0.077779		0.86	0.301393	19.9544	0.412712	18.6634	0.428869	18.7924					0.86	0.301393	19.9544	0.320393	17.0298	0.428869	18.7924	0.481269	19.6917	21.327991567	27.7852180278
0.430833	0.072546		0.861667	0.31899	19.9518	0.412231	18.6645	0.427953	18.7945					0.861667	0.31899	19.9518	0.320091	17.0323	0.427953	18.7945	0.480405	19.6944	21.1215261835	28.0222206828
0.431667	0.067711		0.863333	0.337269	19.9493	0.411753	18.6656	0.42704	18.7963					0.863333	0.337269	19.9493	0.31979	17.0346	0.42704	18.7963	0.479487	19.6968	20.8954274623	28.2531389592
0.4325	0.063325		0.865	0.355077	19.947	0.411278	18.6665	0.426129	18.798					0.865	0.355077	19.947	0.319488	17.0367	0.426129	18.798	0.478518	19.699	20.6498041822	28.4777465038
0.433333	0.059435		0.866667	0.371178	19.9451	0.410809	18.6673	0.425223	18.7994					0.866667	0.371178	19.9451	0.319187	17.0386	0.425223	18.7994	0.477503	19.7009	20.3847822146	28.695829028
0.434167	0.057621		0.868333	0.384296	19.9428	0.410345	18.6681	0.42432	18.8007					0.868333	0.384296	19.9428	0.318887	17.0403	0.42432	18.8007	0.476443	19.7027	20.1005039556	28.907208459
0.435	0.056344		0.87	0.400512	19.9415	0.409887	18.6689	0.423422	18.8018					0.87	0.400512	19.9415	0.318587	17.0419	0.423422	18.8018	0.47534	19.7044	19.7971251144	29.1116907153
0.435833	0.055601		0.871667	0.409841	19.9414	0.409434	18.6697	0.422528	18.8029					0.871667	0.409841	19.9414	0.318289	17.0434	0.422528	18.8029	0.474197	19.706	19.4748172056	29.3090895673
0.436667	0.055382		0.873333	0.410066	19.9428	0.408986	18.6706	0.421639	18.8039					0.873333	0.410066	19.9428	0.317991	17.0449	0.421639	18.8039	0.473014	19.7074	19.1337674133	29.4992257596
0.4375	0.05567		0.875	0.400255	19.9457	0.408541	18.6715	0.420756	18.8049					0.875	0.400255	19.9457	0.317694	17.0463	0.420756	18.8049	0.471794	19.7089	18.7741785273	29.6819261084
0.438333	0.056445		0.876667	0.379846	19.9502	0.408099	18.6726	0.419877	18.8059					0.876667	0.379846	19.9502	0.317398	17.0478	0.419877	18.8059	0.470536	19.7103	18.3962689422	29.8570226106
0.439167	0.05768		0.878333	0.348577	19.9562	0.407659	18.6738	0.419004	18.8069					0.878333	0.348577	19.9562	0.317103	17.0493	0.419004	18.8069	0.469242	19.7118	18.0002727133	30.0243515975
0.44	0.059343		0.88	0.306532	19.9637	0.407218	18.6752	0.418135	18.808					0.88	0.306532	19.9637	0.316808	17.0509	0.418135	18.808	0.467912	19.7133	17.5864396579	30.1837529649
0.440833	0.061398		0.881667	0.254171	19.9725	0.406776	18.6769	0.41727	18.8092					0.881667	0.254171	19.9725	0.316515	17.0525	0.41727	18.8092	0.466545	19.7149	17.1550354893	30.3350695076
0.441667	0.063806		0.883333	0.192351	19.9825	0.40633	18.6789	0.41641	18.8105					0.883333	0.192351	19.9825	0.316222	17.0543	0.41641	18.8105	0.465143	19.7166	16.7063419704	30.4781463794
0.4425	0.066522		0.885	0.122322	19.9956	0.40588	18.6811	0.415553	18.8119					0.885	0.122322	19.9956	0.315929	17.0563	0.415553	18.8119	0.463703	19.7185	16.2406570722	30.6128267748
0.443333	0.069502		0.886667	0.0310633	20.0088	0.405424	18.6838	0.4147	18.8135					0.886667	0.0310633	20.0088	0.315637	17.0584	0.4147	18.8135	0.462228	19.7205	15.7582966966	30.7389599997
0.444167	0.072694		0.888333	-0.0619016	20.0217	0.40496	18.6868	0.41385	18.8153					0.888333	-0.0619016	20.0217	0.315346	17.0606	0.41385	18.8153	0.460715	19.7226	15.2595930855	30.8563973606
0.445	0.07605		0.89	-0.152151	20.0339	0.404489	18.6902	0.413004	18.8172					0.89	-0.152151	20.0339	0.315055	17.0631	0.413004	18.8172	0.459166	19.7249	14.7448947817	30.964992197
0.445833	0.079516		0.891667	-0.237323	20.045	0.404009	18.6941	0.412159	18.8194					0.891667	-0.237323	20.045	0.314764	17.0657	0.412159	18.8194	0.45758	19.7273	14.2145665597	31.0646000594
0.446667	0.083039		0.893333	-0.315272	20.0548	0.403518	18.6983	0.411318	18.8216					0.893333	-0.315272	20.0548	0.314473	17.0685	0.411318	18.8216	0.455957	19.7299	13.6689893264	31.1550790315
0.4475	0.086566		0.895	-0.383937	20.0631	0.403015	18.703	0.410478	18.8241					0.895	-0.383937	20.0631	0.314182	17.0714	0.410478	18.8241	0.454296	19.7326	13.1085599893	31.2362901876
0.448333	0.090044		0.896667	-0.441448	20.0695	0.402499	18.7081	0.40964	18.8266					0.896667	-0.441448	20.0695	0.313891	17.0745	0.40964	18.8266	0.452599	19.7354	12.5336912926	31.3080981734
0.449167	0.093422		0.898333	-0.486233	20.0739	0.401969	18.7136	0.408803	18.8293					0.898333	-0.486233	20.0739	0.313599	17.0777	0.408803	18.8293	0.450864	19.7384	11.9448116205	31.3703718956
0.45	0.096648		0.9	-0.51711	20.0762	0.401421	18.7195	0.407968	18.8321					0.9	-0.51711	20.0762	0.313308	17.081	0.407968	18.8321	0.449092	19.7414	11.34236477	31.4229853012
0.450833	0.098927		0.901667	-0.533347	20.0742	0.400855	18.7258	0.407133	18.835					0.901667	-0.533347	20.0742	0.313016	17.0845	0.407133	18.835	0.447283	19.7446	10.7268096932	31.4658092486
0.451667	0.10098		0.903333	-0.519186	20.0705	0.400268	18.7324	0.4063	18.838					0.903333	-0.519186	20.0705	0.312724	17.0879	0.4063	18.838	0.445438	19.7477	10.0986193612	31.498731085
0.4525	0.10278		0.905	-0.493548	20.0656	0.399656	18.7393	0.405467	18.841					0.905	-0.493548	20.0656	0.312431	17.0915	0.405467	18.841	0.443556	19.7509	9.45828137725	31.5216465499
0.453333	0.1043		0.906667	-0.459501	20.0597	0.399018	18.7464	0.404634	18.844					0.906667	-0.459501	20.0597	0.312138	17.095	0.404634	18.844	0.441638	19.754	8.80629771041	31.5344605898
0.454167	0.10552		0.908333	-0.418167	20.053	0.39835	18.7537	0.403802	18.847					0.908333	-0.418167	20.053	0.311845	17.0985	0.403802	18.847	0.439684	19.7572	8.14318439457	31.5370880992
0.455	0.10642		0.91	-0.370724	20.0455	0.397649	18.7612	0.402971	18.85					0.91	-0.370724	20.0455	0.31155	17.1021	0.402971	18.85	0.437695	19.7603	7.46947119013	31.5294545675
0.455833	0.10699		0.911667	-0.318574	20.0376	0.396915	18.7688	0.402139	18.8529					0.911667	-0.318574	20.0376	0.311256	17.1055	0.402139	18.8529	0.435673	19.7633	6.78570120591	31.5114966183
0.456667	0.10722		0.913333	-0.263253	20.0295	0.396143	18.7764	0.401308	18.8558					0.913333	-0.263253	20.0295	0.310961	17.109	0.401308	18.8558	0.433617	19.7663	6.09243047927	31.48316243
0.4575	0.1071		0.915	-0.206329	20.0213	0.395334	18.7841	0.400478	18.8586					0.915	-0.206329	20.0213	0.310665	17.1124	0.400478	18.8586	0.431529	19.7692	5.39022751329	31.4444120304
0.458333	0.10662		0.916667	-0.149305	20.0134	0.394485	18.7916	0.399648	18.8614					0.916667	-0.149305	20.0134	0.310369	17.1157	0.399648	18.8614	0.429411	19.772	4.67967277075	31.3952174621
0.459167	0.10579		0.918333	-0.0935534	20.0073	0.393597	18.7991	0.398818	18.8641					0.918333	-0.0935534	20.0073	0.310073	17.119	0.398818	18.8641	0.427263	19.7747	3.96135812546	31.3355724085
0.46	0.1046		0.92	-0.0514487	20.0015	0.392669	18.8065	0.39799	18.8667					0.92	-0.0514487	20.0015	0.309776	17.1222	0.39799	18.8667	0.425088	19.7774	3.23588703942	31.2654721069
0.460833	0.10307		0.921667	-0.0104578	19.9957	0.391701	18.8136	0.397163	18.8693					0.921667	-0.0104578	19.9957	0.309479	17.1253	0.397163	18.8693	0.422886	19.7799	2.50387310079	31.1849228361
0.461667	0.1012		0.923333	0.0304017	19.9899	0.390697	18.8206	0.396337	18.8718					0.923333	0.0304017	19.9899	0.309182	17.1284	0.396337	18.8718	0.420661	19.7824	1.76593929504	31.093941733
0.4625	0.099011		0.925	0.0706439	19.9843	0.389656	18.8273	0.395513	18.8743					0.925	0.0706439	19.9843	0.308885	17.1314	0.395513	18.8743	0.418412	19.7848	1.02271725536	30.9925565712
0.463333	0.096509		0.926667	0.109796	19.9789	0.388581	18.8338	0.394691	18.8766					0.926667	0.109796	19.9789	0.308588	17.1344	0.394691	18.8766	0.416143	19.787	0.274846501807	30.8808055154
0.464167	0.093717		0.928333	0.147553	19.9738	0.387474	18.84	0.393871	18.879					0.928333	0.147553	19.9738	0.308291	17.1373	0.393871	18.879	0.413855	19.7893	-0.477026321078	30.7587368594
0.465	0.090656		0.93	0.183748	19.9688	0.386338	18.846	0.393054	18.8812					0.93	0.183748	19.9688	0.307995	17.1401	0.393054	18.8812	0.41155	19.7914	-1.23224819896	30.62640876
0.465833	0.087349		0.931667	0.218305	19.9641	0.385174	18.8517	0.39224	18.8834					0.931667	0.218305	19.9641	0.307699	17.1429	0.39224	18.8834	0.409228	19.7934	-1.99016048582	30.4838889767
0.466667	0.083823		0.933333	0.251206	19.9596	0.383984	18.8571	0.391429	18.8856					0.933333	0.251206	19.9596	0.307403	17.1457	0.391429	18.8856	0.406892	19.7954	-2.75009961763	30.3312546235
0.4675	0.080015		0.935	0.282456	19.9542	0.382771	18.8623	0.39062	18.8877					0.935	0.282456	19.9542	0.307108	17.1484	0.39062	18.8877	0.404543	19.7973	-3.51139779491	30.1685879054
0.468333	0.076046		0.936667	0.320838	19.9492	0.381537	18.8672	0.389815	18.8898					0.936667	0.320838	19.9492	0.306813	17.151	0.389815	18.8898	0.402181	19.7992	-4.27338458772	29.9959843544
0.469167	0.071948		0.938333	0.355814	19.9448	0.380282	18.8719	0.389013	18.8918					0.938333	0.355814	19.9448	0.306519	17.1536	0.389013	18.8918	0.399808	19.8009	-5.03538649897	29.8135485486
0.47	0.067755		0.94	0.386059	19.9412	0.379007	18.8763	0.388214	18.8938					0.94	0.386059	19.9412	0.306226	17.1562	0.388214	18.8938	0.397424	19.8026	-5.79672744693	29.6213939308
0.470833	0.063504		0.941667	0.411591	19.9382	0.377715	18.8806	0.387418	18.8957					0.941667	0.411591	19.9382	0.305932	17.1587	0.387418	18.8957	0.39503	19.8043	-6.55672921703	29.419642644
0.471667	0.059229		0.943333	0.432612	19.9358	0.376404	18.8848	0.386625	18.8976					0.943333	0.432612	19.9358	0.30564	17.1612	0.386625	18.8976	0.392626	19.8059	-7.31471188971	29.208425386
0.4725	0.054965		0.945	0.449385	19.934	0.375076	18.8888	0.385835	18.8995					0.945	0.449385	19.934	0.305347	17.1637	0.385835	18.8995	0.390213	19.8074	-8.06999425202	28.987881284
0.473333	0.050749		0.946667	0.462248	19.9326	0.373731	18.8927	0.385048	18.9013					0.946667	0.462248	19.9326	0.305055	17.1661	0.385048	18.9013	0.387791	19.8088	-8.82189420144	28.7581577902
0.474167	0.046616		0.948333	0.471633	19.9317	0.372368	18.8965	0.384263	18.9031					0.948333	0.471633	19.9317	0.304764	17.1685	0.384263	18.9031	0.385362	19.8102	-9.56972915053	28.5194105974
0.475	0.042599		0.95	0.478074	19.9311	0.370988	18.9002	0.383482	18.9048					0.95	0.478074	19.9311	0.304473	17.1709	0.383482	18.9048	0.382924	19.8116	-10.3128164411	28.2718035739
0.475833	0.038732		0.951667	0.482208	19.9324	0.36959	18.904	0.382702	18.9065					0.951667	0.482208	19.9324	0.304182	17.1732	0.382702	18.9065	0.380479	19.8128	-11.0504737761	28.0155095577
0.476667	0.035045		0.953333	0.473413	19.9334	0.368175	18.9077	0.381926	18.9082					0.953333	0.473413	19.9334	0.303892	17.1755	0.381926	18.9082	0.378027	19.8141	-11.7820187919	27.7507085815
0.4775	0.031569		0.955	0.466092	19.9339	0.366743	18.9113	0.381152	18.9098					0.955	0.466092	19.9339	0.303602	17.1778	0.381152	18.9098	0.375569	19.8152	-12.5067705113	27.4775887032
0.478333	0.028331		0.956667	0.462786	19.9337	0.365293	18.9149	0.38038	18.9114					0.956667	0.462786	19.9337	0.303312	17.18	0.38038	18.9114	0.373107	19.8163	-13.2240499425	27.1963459916
0.479167	0.025355		0.958333	0.464293	19.9327	0.363827	18.9183	0.379612	18.9129					0.958333	0.464293	19.9327	0.303023	17.1821	0.379612	18.9129	0.37064	19.8173	-13.9331807079	26.9071845175
0.48	0.022665		0.96	0.47112	19.9309	0.362347	18.9215	0.378846	18.9144					0.96	0.47112	19.9309	0.302734	17.1842	0.378846	18.9144	0.368169	19.8182	-14.6334896995	26.6103163459
0.480833	0.020279		0.961667	0.483613	19.9283	0.360853	18.9245	0.378083	18.9158					0.961667	0.483613	19.9283	0.302446	17.1863	0.378083	18.9158	0.365697	19.8191	-15.3243077577	26.3059615226
0.481667	0.018214		0.963333	0.501911	19.9249	0.359348	18.9272	0.377323	18.9172					0.963333	0.501911	19.9249	0.302158	17.1883	0.377323	18.9172	0.363224	19.8199	-16.0049703695	25.9943480534
0.4825	0.016484		0.965	0.525894	19.9207	0.357837	18.9294	0.376566	18.9185					0.965	0.525894	19.9207	0.301871	17.1903	0.376566	18.9185	0.360751	19.8206	-16.6748183798	25.6757118678
0.483333	0.015098		0.966667	0.555156	19.9159	0.356322	18.9312	0.375812	18.9198					0.966667	0.555156	19.9159	0.301584	17.1922	0.375812	18.9198	0.358278	19.8213	-17.3331987116	25.3502967659
0.484167	0.014551		0.968333	0.588995	19.9079	0.354808	18.9323	0.375062	18.921					0.968333	0.588995	19.9079	0.301298	17.194	0.375062	18.921	0.355809	19.8218	-17.9794650878	25.0183512564
0.485	0.014346		0.97	0.644639	19.9001	0.353301	18.9326	0.374316	18.9221					0.97	0.644639	19.9001	0.301013	17.1958	0.374316	18.9221	0.353342	19.8223	-18.6129792157	24.6801348601
0.485833	0.014474		0.971667	0.698981	19.8932	0.351808	18.9322	0.373573	18.9232					0.971667	0.698981	19.8932	0.300728	17.1975	0.373573	18.9232	0.350881	19.8226	-19.2331109871	24.3359148957
0.486667	0.014919		0.973333	0.747824	19.8872	0.350335	18.931	0.372834	18.9242					0.973333	0.747824	19.8872	0.300445	17.1992	0.372834	18.9242	0.348424	19.8229	-19.8392391344	23.9859662876
0.4875	0.015663		0.975	0.789624	19.8824	0.348891	18.929	0.372099	18.9251					0.975	0.789624	19.8824	0.300162	17.2008	0.372099	18.9251	0.345975	19.8231	-20.4307518731	23.6305713256
0.488333	0.016687		0.976667	0.823172	19.8789	0.347481	18.9262	0.371368	18.926					0.976667	0.823172	19.8789	0.29988	17.2023	0.371368	18.926	0.343532	19.8233	-21.0070475276	23.2700193774
0.489167	0.017966		0.978333	0.847389	19.8769	0.346114	18.9226	0.370641	18.9268					0.978333	0.847389	19.8769	0.299599	17.2038	0.370641	18.9268	0.341099	19.8233	-21.5675351402	22.904606556
0.49	0.019474		0.98	0.861426	19.8765	0.344797	18.9182	0.369918	18.9276					0.98	0.861426	19.8765	0.299319	17.2052	0.369918	18.9276	0.338674	19.8233	-22.1116350611	22.5346353472
0.490833	0.021185		0.981667	0.864758	19.8775	0.343536	18.9133	0.3692	18.9283					0.981667	0.864758	19.8775	0.299041	17.2066	0.3692	18.9283	0.33626	19.8232	-22.6387795189	22.1604142024
0.491667	0.023068		0.983333	0.857259	19.8801	0.342339	18.9078	0.368486	18.929					0.983333	0.857259	19.8801	0.298763	17.208	0.368486	18.929	0.333856	19.8231	-23.1484131722	21.7822571038
0.4925	0.025092		0.985	0.839243	19.8875	0.341209	18.9019	0.367776	18.9297					0.985	0.839243	19.8875	0.298486	17.2093	0.367776	18.9297	0.331465	19.8229	-23.6399936419	21.4004908977
0.493333	0.027225		0.986667	0.787488	19.8954	0.340153	18.8957	0.367071	18.9303					0.986667	0.787488	19.8954	0.29821	17.2106	0.367071	18.9303	0.329085	19.8227	-24.1129919854	21.0154386071
0.494167	0.029433		0.988333	0.732006	19.9031	0.339173	18.8894	0.366371	18.931					0.988333	0.732006	19.9031	0.297935	17.2119	0.366371	18.931	0.326719	19.8224	-24.566893236	20.627426771
0.495	0.031682		0.99	0.678	19.9104	0.338273	18.883	0.365675	18.9316					0.99	0.678	19.9104	0.297662	17.2132	0.365675	18.9316	0.324367	19.8221	-25.0011968835	20.2367850671
0.495833	0.033938		0.991667	0.627293	19.9169	0.337453	18.8765	0.364984	18.9322					0.991667	0.627293	19.9169	0.297389	17.2145	0.364984	18.9322	0.322029	19.8217	-25.4154173405	19.8438459907
0.496667	0.036168		0.993333	0.581416	19.9226	0.336717	18.8701	0.364297	18.9327					0.993333	0.581416	19.9226	0.297118	17.2157	0.364297	18.9327	0.319706	19.8214	-25.8090843919	19.4489445921
0.4975	0.038339		0.995	0.541865	19.9271	0.336063	18.8638	0.363615	18.9333					0.995	0.541865	19.9271	0.296848	17.217	0.363615	18.9333	0.317399	19.821	-26.1817436335	19.0524182719
0.498333	0.040417		0.996667	0.509985	19.9305	0.335494	18.8575	0.362938	18.9338					0.996667	0.509985	19.9305	0.296579	17.2182	0.362938	18.9338	0.315108	19.8205	-26.5329568978	18.6546066329
0.499167	0.042372		0.998333	0.48683	19.9324	0.335007	18.8514	0.362265	18.9343					0.998333	0.48683	19.9324	0.296311	17.2194	0.362265	18.9343	0.312834	19.82	-26.8623026697	18.2558513818
0.5	0.044174		1	0.473063	19.933	0.334603	18.8455	0.361597	18.9348					1	0.473063	19.933	0.296044	17.2205	0.361597	18.9348	0.310578	19.8195	-27.1693764937	17.8564962758
0.500833	0.045449		1.00167	0.468887	19.9286	0.33428	18.8395	0.360934	18.9352	1.03005	18.9843			1.00167	0.468887	19.9286	0.295779	17.2216	0.360934	18.9352	0.30834	19.8189	-27.4537913738	17.4568767605
0.501667	0.046526		1.00333	0.500114	19.9236	0.334037	18.8336	0.360276	18.9356	1.02806	18.9932			1.00333	0.500114	19.9236	0.295515	17.2227	0.360276	18.9356	0.30612	19.8182	-27.7151781492	17.0573415418
0.5025	0.047389		1.005	0.534575	19.919	0.333875	18.8276	0.359623	18.936	1.02606	19.002			1.005	0.534575	19.919	0.295252	17.2237	0.359623	18.936	0.30392	19.8175	-27.9531859015	16.6582421985
0.503333	0.048023		1.00667	0.567102	19.9148	0.333791	18.8217	0.358975	18.9363	1.02406	19.0107			1.00667	0.567102	19.9148	0.29499	17.2247	0.358975	18.9363	0.301739	19.8167	-28.1674823391	16.2599330757
0.504167	0.048418		1.00833	0.59616	19.9114	0.333784	18.8158	0.358332	18.9365	1.02206	19.0193			1.00833	0.59616	19.9114	0.29473	17.2257	0.358332	18.9365	0.29958	19.8159	-28.3577541757	15.8627711087
0.505	0.048565		1.01	0.620468	19.9088	0.333853	18.81	0.357694	18.9367	1.02005	19.0278			1.01	0.620468	19.9088	0.294471	17.2266	0.357694	18.9367	0.297441	19.8149	-28.5237075036	15.4671155734
0.505833	0.048456		1.01167	0.638709	19.9072	0.333996	18.8041	0.357061	18.9369	1.01803	19.0363			1.01167	0.638709	19.9072	0.294213	17.2274	0.357061	18.9369	0.295325	19.814	-28.6650681623	15.0733277595
0.506667	0.048089		1.01333	0.649647	19.9068	0.334212	18.7984	0.356434	18.937	1.01602	19.0447			1.01333	0.649647	19.9068	0.293957	17.2283	0.356434	18.937	0.293232	19.813	-28.7815821011	14.6817705667
0.5075	0.047462		1.015	0.652277	19.9077	0.334498	18.7927	0.355812	18.9371	1.01399	19.053			1.015	0.652277	19.9077	0.293702	17.2291	0.355812	18.9371	0.291162	19.8119	-28.873015734	14.2928080277
0.508333	0.046576		1.01667	0.645933	19.9099	0.334852	18.7872	0.355195	18.9372	1.01197	19.0612			1.01667	0.645933	19.9099	0.293449	17.2298	0.355195	18.9372	0.289116	19.8108	-28.939156287	13.9068047628
0.509167	0.045435		1.01833	0.630365	19.9167	0.335271	18.7819	0.354584	18.9373	1.00994	19.0694			1.01833	0.630365	19.9167	0.293197	17.2306	0.354584	18.9373	0.287094	19.8097	-28.9798121342	13.5241338706
0.51	0.044047		1.02	0.583292	19.9239	0.335753	18.7769	0.353978	18.9374	1.00791	19.0775			1.02	0.583292	19.9239	0.292947	17.2314	0.353978	18.9374	0.285098	19.8086	-28.9948128075	13.1451585494
0.510833	0.042419		1.02167	0.532449	19.9311	0.336295	18.7723	0.353379	18.9375	1.00587	19.0856			1.02167	0.532449	19.9311	0.292698	17.2322	0.353379	18.9375	0.283128	19.8075	-28.9840096453	12.7702399776
0.511667	0.040563		1.02333	0.482339	19.9379	0.336892	18.768	0.352785	18.9376	1.00383	19.0937			1.02333	0.482339	19.9379	0.292451	17.233	0.352785	18.9376	0.281185	19.8064	-28.9472761111	12.3997367034
0.5125	0.038492		1.025	0.434394	19.9443	0.337542	18.764	0.352196	18.9377	1.00179	19.1017			1.025	0.434394	19.9443	0.292205	17.2339	0.352196	18.9377	0.279268	19.8053	-28.8845080877	12.0340040729
0.513333	0.036223		1.02667	0.389876	19.95	0.338242	18.7604	0.351614	18.9379	0.999743	19.1097			1.02667	0.389876	19.95	0.291961	17.2347	0.351614	18.9379	0.277379	19.8042	-28.7956241456	11.6733937044
0.514167	0.033772		1.02833	0.350142	19.9548	0.338989	18.7571	0.351038	18.9381	0.997692	19.1176			1.02833	0.350142	19.9548	0.291719	17.2356	0.351038	18.9381	0.275518	19.8032	-28.6805657793	11.3182530177
0.515	0.031159		1.03	0.316531	19.9585	0.339779	18.7541	0.350467	18.9383	0.995639	19.1255			1.03	0.316531	19.9585	0.291478	17.2366	0.350467	18.9383	0.273686	19.8021	-28.5392976084	10.9689248247
0.515833	0.028406		1.03167	0.290229	19.9611	0.340611	18.7514	0.349902	18.9386	0.993581	19.1334			1.03167	0.290229	19.9611	0.291239	17.2376	0.349902	18.9386	0.271881	19.8011	-28.3718075418	10.6257469838
0.516667	0.025533		1.03333	0.272172	19.9624	0.341481	18.7489	0.349343	18.9389	0.991521	19.1413			1.03333	0.272172	19.9624	0.291001	17.2386	0.349343	18.9389	0.270105	19.8001	-28.1781069023	10.2890521223
0.5175	0.022392		1.035	0.262964	19.9601	0.342389	18.7466	0.34879	18.9392	0.989457	19.1491			1.035	0.262964	19.9601	0.290765	17.2396	0.34879	18.9392	0.268358	19.7991	-27.9582305094	9.95916523578
0.518333	0.019183		1.03667	0.27896	19.9571	0.343334	18.7444	0.348243	18.9395	0.987389	19.1569			1.03667	0.27896	19.9571	0.290531	17.2406	0.348243	18.9395	0.266639	19.7981	-27.7122376674	9.63640812563
0.519167	0.015936		1.03833	0.300547	19.9536	0.344313	18.7423	0.3477	18.9399	0.985319	19.1646			1.03833	0.300547	19.9536	0.290298	17.2417	0.3477	18.9399	0.264949	19.7972	-27.4402111415	9.32109704564
0.52	0.012679		1.04	0.32473	19.9499	0.345327	18.7402	0.347164	18.9402	0.983245	19.1723			1.04	0.32473	19.9499	0.290066	17.2427	0.347164	18.9402	0.263286	19.7962	-27.1422570408	9.01354263524
0.520833	0.0094439		1.04167	0.350633	19.9461	0.346375	18.7382	0.346632	18.9406	0.981168	19.18			1.04167	0.350633	19.9461	0.289836	17.2438	0.346632	18.9406	0.261651	19.7952	-26.8185046749	8.71404988721
0.521667	0.0062593		1.04333	0.377399	19.9423	0.347456	18.7362	0.346105	18.9409	0.979087	19.1876			1.04333	0.377399	19.9423	0.289607	17.2448	0.346105	18.9409	0.260044	19.7942	-26.4691063941	8.42291814104
0.5225	0.003155		1.045	0.404001	19.9387	0.348568	18.7342	0.345584	18.9412	0.977004	19.1952			1.045	0.404001	19.9387	0.28938	17.2458	0.345584	18.9412	0.258464	19.7931	-26.0942374186	8.14044109271
0.523333	0.00015967		1.04667	0.429321	19.9354	0.34971	18.7324	0.345067	18.9415	0.974917	19.2027			1.04667	0.429321	19.9354	0.289154	17.2468	0.345067	18.9415	0.256912	19.792	-25.6940956682	7.86690681045
0.524167	-0.0026989		1.04833	0.452241	19.9326	0.350879	18.7306	0.344555	18.9418	0.972827	19.2102			1.04833	0.452241	19.9326	0.288929	17.2478	0.344555	18.9418	0.255387	19.7909	-25.2689015972	7.60259774639
0.525	-0.0053943		1.05	0.471726	19.9304	0.352072	18.7289	0.344048	18.942	0.970735	19.2176			1.05	0.471726	19.9304	0.288706	17.2487	0.344048	18.942	0.253889	19.7898	-24.8188980421	7.34779073328
0.525833	-0.0079015		1.05167	0.486889	19.9301	0.353286	18.7274	0.343545	18.9422	0.968639	19.225			1.05167	0.486889	19.9301	0.288483	17.2496	0.343545	18.9422	0.252418	19.7886	-24.3443500874	7.10275067582
0.526667	-0.010197		1.05333	0.489211	19.9303	0.354515	18.7262	0.343047	18.9423	0.96654	19.2323			1.05333	0.489211	19.9303	0.288263	17.2505	0.343047	18.9423	0.250976	19.7873	-23.845543224	6.8677435769
0.5275	-0.012261		1.055	0.487663	19.931	0.355754	18.7252	0.342554	18.9424	0.964439	19.2396			1.055	0.487663	19.931	0.288043	17.2513	0.342554	18.9424	0.249563	19.786	-23.3227851355	6.64303018162
0.528333	-0.014074		1.05667	0.483191	19.932	0.356996	18.7245	0.342067	18.9425	0.962335	19.2469			1.05667	0.483191	19.932	0.287825	17.252	0.342067	18.9425	0.248179	19.7847	-22.7764057758	6.42886574466
0.529167	-0.015619		1.05833	0.475776	19.9335	0.358235	18.7241	0.341584	18.9425	0.960227	19.254			1.05833	0.475776	19.9335	0.287608	17.2528	0.341584	18.9425	0.246825	19.7833	-22.2067574486	6.2254997054
0.53	-0.016883		1.06	0.465475	19.9354	0.359464	18.724	0.341107	18.9425	0.958118	19.2612			1.06	0.465475	19.9354	0.287393	17.2535	0.341107	18.9425	0.245502	19.7818	-21.6142148749	6.03317527238
0.530833	-0.017855		1.06167	0.452519	19.9375	0.360676	18.7242	0.340636	18.9425	0.956005	19.2683			1.06167	0.452519	19.9375	0.28718	17.2541	0.340636	18.9425	0.24421	19.7804	-20.9991752377	5.85212892207
0.531667	-0.018528		1.06333	0.437288	19.94	0.361866	18.7247	0.34017	18.9424	0.95389	19.2753			1.06333	0.437288	19.94	0.286968	17.2548	0.34017	18.9424	0.24295	19.7789	-20.3620581875	5.68258982076
0.5325	-0.018896		1.065	0.42027	19.9426	0.363028	18.7254	0.339711	18.9423	0.951772	19.2823			1.065	0.42027	19.9426	0.286758	17.2554	0.339711	18.9423	0.241723	19.7774	-19.7033057999	5.52477918137
0.533333	-0.018959		1.06667	0.402023	19.9453	0.364155	18.7262	0.339256	18.9423	0.949651	19.2893			1.06667	0.402023	19.9453	0.286549	17.2561	0.339256	18.9423	0.240528	19.7759	-19.0233824712	5.37890957007
0.534167	-0.018014		1.06833	0.383142	19.9479	0.365244	18.7272	0.338808	18.9423	0.947528	19.2963			1.06833	0.383142	19.9479	0.286342	17.2568	0.338808	18.9423	0.239366	19.7745	-18.322774745	5.24519843308
0.535	-0.016785		1.07	0.365049	19.9504	0.366292	18.7283	0.338366	18.9423	0.945402	19.3032			1.07	0.365049	19.9504	0.286137	17.2575	0.338366	18.9423	0.238236	19.773	-17.6019936236	5.12383761905
0.535833	-0.015293		1.07167	0.347322	19.9528	0.367297	18.7294	0.337929	18.9424	0.943274	19.3101			1.07167	0.347322	19.9528	0.285934	17.2583	0.337929	18.9424	0.237138	19.7717	-16.8615714516	5.01500691416
0.536667	-0.013565		1.07333	0.330399	19.955	0.368256	18.7305	0.337497	18.9425	0.941144	19.317			1.07333	0.330399	19.955	0.285731	17.2591	0.337497	18.9425	0.236072	19.7704	-16.1020612855	4.91887351002
0.5375	-0.011629		1.075	0.314792	19.957	0.369171	18.7316	0.337071	18.9427	0.939011	19.3239			1.075	0.314792	19.957	0.285531	17.26	0.337071	18.9427	0.235036	19.7691	-15.3240362108	4.83559159737
0.538333	-0.0095159		1.07667	0.300961	19.9587	0.37004	18.7328	0.336649	18.9429	0.936875	19.3307			1.07667	0.300961	19.9587	0.285332	17.2609	0.336649	18.9429	0.23403	19.7679	-14.5280886225	4.76530209307
0.539167	-0.0072572		1.07833	0.289285	19.96	0.370864	18.7338	0.336232	18.9432	0.934737	19.3376			1.07833	0.289285	19.96	0.285134	17.2619	0.336232	18.9432	0.233053	19.7667	-13.7148294894	4.70813250299
0.54	-0.0048867		1.08	0.280054	19.9609	0.371643	18.7349	0.33582	18.9435	0.932597	19.3444			1.08	0.280054	19.9609	0.284937	17.263	0.33582	18.9435	0.232105	19.7656	-12.8848876171	4.66419691831
0.540833	-0.0024388		1.08167	0.273465	19.9615	0.372379	18.736	0.335412	18.9439	0.930454	19.3512			1.08167	0.273465	19.9615	0.284742	17.2641	0.335412	18.9439	0.231186	19.7645	-12.0389089303	4.63359613744
0.541667	5.1275e-05		1.08333	0.269617	19.9616	0.373072	18.7371	0.335008	18.9443	0.928309	19.3579			1.08333	0.269617	19.9616	0.284547	17.2652	0.335008	18.9443	0.230296	19.7635	-11.1775557883	4.61641790161
0.5425	0.0025483		1.085	0.268515	19.9606	0.373722	18.7383	0.334609	18.9447	0.926161	19.3646			1.085	0.268515	19.9606	0.284354	17.2663	0.334609	18.9447	0.229433	19.7624	-10.3015063486	4.61272010813
0.543333	0.0050171		1.08667	0.276044	19.9593	0.374329	18.7396	0.334214	18.9452	0.924011	19.3713			1.08667	0.276044	19.9593	0.284163	17.2674	0.334214	18.9452	0.228599	19.7614	-9.41145102753	4.62256697216
0.544167	0.0074232		1.08833	0.284885	19.958	0.374893	18.741	0.333823	18.9455	0.921859	19.3779			1.08833	0.284885	19.958	0.283972	17.2685	0.333823	18.9455	0.227795	19.7603	-8.50809520907	4.6460123046
0.545	0.0097331		1.09	0.293895	19.9567	0.375413	18.7425	0.333438	18.9459	0.919705	19.3845			1.09	0.293895	19.9567	0.283783	17.2695	0.333438	18.9459	0.227022	19.7592	-7.59215905038	4.68309978929
0.545833	0.011915		1.09167	0.302788	19.9555	0.375888	18.7442	0.333058	18.9462	0.917549	19.391			1.09167	0.302788	19.9555	0.283596	17.2706	0.333058	18.9462	0.22628	19.7581	-6.66437732242	4.73386317073
0.546667	0.013937		1.09333	0.311377	19.9544	0.376318	18.7459	0.332684	18.9465	0.91539	19.3975			1.09333	0.311377	19.9544	0.28341	17.2716	0.332684	18.9465	0.22557	19.757	-5.72549926721	4.7983263411
0.5475	0.015773		1.095	0.319498	19.9533	0.376703	18.7478	0.332315	18.9468	0.91323	19.4039			1.095	0.319498	19.9533	0.283226	17.2725	0.332315	18.9468	0.224894	19.7558	-4.77628845085	4.87650331987
0.548333	0.017395		1.09667	0.327037	19.9523	0.37704	18.7498	0.331953	18.947	0.911067	19.4102			1.09667	0.327037	19.9523	0.283044	17.2734	0.331953	18.947	0.224252	19.7545	-3.81752259069	4.96839812439
0.549167	0.01878		1.09833	0.333955	19.9514	0.377332	18.7518	0.331597	18.9472	0.908903	19.4165			1.09833	0.333955	19.9514	0.282864	17.2743	0.331597	18.9472	0.223644	19.7533	-2.84999333569	5.07400453485
0.55	0.019908		1.1	0.340304	19.9505	0.377578	18.7538	0.331247	18.9473	0.906736	19.4228			1.1	0.340304	19.9505	0.282685	17.2751	0.331247	18.9473	0.223071	19.752	-1.87450597954	5.19330576192
0.550833	0.019471		1.10167	0.346231	19.9518	0.377778	18.7558	0.330903	18.9474	0.904568	19.429			1.10167	0.346231	19.9518	0.282509	17.2759	0.330903	18.9474	0.222533	19.7507	-0.891879088439	5.32629150791
0.551667	0.018772		1.10333	0.337701	19.9525	0.377935	18.7577	0.330566	18.9476	0.902398	19.4353			1.10333	0.337701	19.9525	0.282334	17.2767	0.330566	18.9476	0.222029	19.7493	0.0970532060019	5.47292098003
0.5525	0.017828		1.105	0.332152	19.9526	0.37805	18.7595	0.330234	18.9477	0.900226	19.4415			1.105	0.332152	19.9526	0.282161	17.2775	0.330234	18.9477	0.22156	19.748	1.0914448034	5.63313991313
0.553333	0.016658		1.10667	0.332124	19.9517	0.378127	18.7611	0.329908	18.9478	0.898052	19.4476			1.10667	0.332124	19.9517	0.28199	17.2783	0.329908	18.9478	0.221122	19.7467	2.09043857049	5.80688023219
0.554167	0.015285		1.10833	0.337981	19.95	0.378169	18.7625	0.329588	18.9478	0.895876	19.4538			1.10833	0.337981	19.95	0.281821	17.2791	0.329588	18.9478	0.220716	19.7453	3.09316736853	5.99405980856
0.555	0.013733		1.11	0.349764	19.9475	0.378177	18.7638	0.329273	18.9479	0.893699	19.4599			1.11	0.349764	19.9475	0.281653	17.2799	0.329273	18.9479	0.220339	19.744	4.0987551571	6.19458232042
0.555833	0.012028		1.11167	0.367364	19.9442	0.378157	18.7647	0.328962	18.948	0.89152	19.466			1.11167	0.367364	19.9442	0.281486	17.2806	0.328962	18.948	0.219991	19.7427	5.10631815678	6.40833722392
0.556667	0.010197		1.11333	0.390473	19.9402	0.378111	18.7654	0.328655	18.948	0.889339	19.472			1.11333	0.390473	19.9402	0.28132	17.2813	0.328655	18.948	0.219669	19.7413	6.11496605153	6.63519983728
0.5575	0.0082664		1.115	0.418537	19.9356	0.378043	18.7659	0.328351	18.948	0.887157	19.478			1.115	0.418537	19.9356	0.281156	17.282	0.328351	18.948	0.219372	19.7399	7.12380321055	6.87503153567
0.558333	0.0062653		1.11667	0.450724	19.9306	0.377956	18.766	0.328051	18.948	0.884973	19.4839			1.11667	0.450724	19.9306	0.280992	17.2827	0.328051	18.948	0.219099	19.7385	8.13192990906	7.12768005057
0.559167	0.0042214		1.11833	0.485922	19.9219	0.377853	18.7659	0.327754	18.9479	0.882787	19.4898			1.11833	0.485922	19.9219	0.28083	17.2833	0.327754	18.9479	0.218849	19.737	9.13844352801	7.39296399325
0.56	0.002162		1.12	0.546765	19.9139	0.377738	18.7654	0.327459	18.9478	0.8806	19.4956			1.12	0.546765	19.9139	0.280668	17.2838	0.327459	18.9478	0.218621	19.7355	10.1424416031	7.67070646366
0.560833	0.0001132		1.12167	0.602844	19.9073	0.377612	18.7647	0.327167	18.9476	0.878411	19.5013			1.12167	0.602844	19.9073	0.280506	17.2843	0.327167	18.9476	0.218413	19.7339	11.1430208682	7.96071964061
0.561667	-0.0019		1.12333	0.648778	19.9025	0.377477	18.7638	0.326878	18.9473	0.876221	19.5069			1.12333	0.648778	19.9025	0.280346	17.2846	0.326878	18.9473	0.218227	19.7322	12.1392781314	8.26280516941
0.5625	-0.0038545		1.125	0.682802	19.8995	0.377335	18.7628	0.326591	18.9469	0.874029	19.5124			1.125	0.682802	19.8995	0.280186	17.2849	0.326591	18.9469	0.218062	19.7305	13.1303110923	8.57675448987
0.563333	-0.0057296		1.12667	0.703687	19.8985	0.377187	18.7616	0.326307	18.9464	0.871837	19.5178			1.12667	0.703687	19.8985	0.280027	17.2851	0.326307	18.9464	0.217918	19.7286	14.1152191011	8.90234909632
0.564167	-0.0075068		1.12833	0.710472	19.8996	0.377035	18.7604	0.326026	18.9458	0.869643	19.5231			1.12833	0.710472	19.8996	0.279869	17.2852	0.326026	18.9458	0.217796	19.7267	15.0931038651	9.23936072493
0.565	-0.0091706		1.13	0.702575	19.9029	0.376878	18.7591	0.325749	18.9452	0.867448	19.5283			1.13	0.702575	19.9029	0.279711	17.2852	0.325749	18.9452	0.217696	19.7247	16.0630701059	9.58755146731
0.565833	-0.010709		1.13167	0.679912	19.9081	0.376717	18.7579	0.325474	18.9444	0.865252	19.5335			1.13167	0.679912	19.9081	0.279555	17.2852	0.325474	18.9444	0.21762	19.7226	17.0242261757	9.94667381281
0.566667	-0.012112		1.13333	0.642971	19.9153	0.376553	18.7569	0.325204	18.9436	0.863056	19.5385			1.13333	0.642971	19.9153	0.2794	17.285	0.325204	18.9436	0.217569	19.7205	17.9756846415	10.3164706259
0.5675	-0.011431		1.135	0.592853	19.9287	0.376385	18.7561	0.324937	18.9427	0.860858	19.5435			1.135	0.592853	19.9287	0.279246	17.2848	0.324937	18.9427	0.217543	19.7183	18.9165628433	10.6966916926
0.568333	-0.010647		1.13667	0.499175	19.9425	0.376213	18.7556	0.324676	18.9418	0.85866	19.5485			1.13667	0.499175	19.9425	0.279094	17.2845	0.324676	18.9418	0.217545	19.716	19.8459824805	11.087058919
0.569167	-0.0098044		1.13833	0.402761	19.9555	0.376036	18.7555	0.324419	18.9408	0.856461	19.5534			1.13833	0.402761	19.9555	0.278943	17.2841	0.324419	18.9408	0.217574	19.7137	20.7630711976	11.4872828827
0.57	-0.0089474		1.14	0.311211	19.9675	0.375854	18.7556	0.324169	18.9397	0.854261	19.5582			1.14	0.311211	19.9675	0.278794	17.2837	0.324169	18.9397	0.217634	19.7113	21.6669632066	11.8970628658
0.570833	-0.0081234		1.14167	0.227557	19.9779	0.375668	18.7562	0.323924	18.9386	0.852061	19.563			1.14167	0.227557	19.9779	0.278647	17.2833	0.323924	18.9386	0.217724	19.7089	22.5567999087	12.3160869801
0.571667	-0.0073807		1.14333	0.15437	19.9866	0.375476	18.757	0.323685	18.9374	0.849861	19.5678			1.14333	0.15437	19.9866	0.278502	17.2827	0.323685	18.9374	0.217846	19.7064	23.4317305191	12.7440323894
0.5725	-0.0067676		1.145	0.0940998	19.993	0.375278	18.7582	0.323454	18.9361	0.847659	19.5726			1.145	0.0940998	19.993	0.278359	17.2821	0.323454	18.9361	0.218003	19.7039	24.2909126957	13.1805656288
0.573333	-0.0063323		1.14667	0.0489016	19.9971	0.375074	18.7596	0.32323	18.9348	0.845458	19.5774			1.14667	0.0489016	19.9971	0.278219	17.2815	0.32323	18.9348	0.218194	19.7013	25.1335131751	13.6253430201
0.574167	-0.0061216		1.14833	0.0204411	19.9986	0.374864	18.7612	0.323013	18.9334	0.843256	19.5821			1.14833	0.0204411	19.9986	0.278081	17.2807	0.323013	18.9334	0.218421	19.6987	25.9587084156	14.0780111742
0.575	-0.0061802		1.15	0.00975019	19.9976	0.374649	18.7629	0.322805	18.9319	0.841053	19.5868			1.15	0.00975019	19.9976	0.277945	17.2799	0.322805	18.9319	0.218686	19.696	26.7656852493	14.538207572
0.575833	-0.0065502		1.15167	0.0171302	19.9893	0.374429	18.7646	0.322606	18.9303	0.83885	19.5915			1.15167	0.0171302	19.9893	0.277813	17.2789	0.322606	18.9303	0.218989	19.6932	27.5536415433	15.0055446137
0.576667	-0.0072702		1.15333	0.0750425	19.9796	0.374205	18.7662	0.322415	18.9286	0.836647	19.5961			1.15333	0.0750425	19.9796	0.277683	17.2779	0.322415	18.9286	0.219332	19.6903	28.3217872263	15.4796449275
0.5775	-0.0083746		1.155	0.142625	19.9696	0.373977	18.7676	0.322234	18.9269	0.834443	19.6008			1.155	0.142625	19.9696	0.277557	17.2768	0.322234	18.9269	0.219715	19.6873	29.0693445803	15.960125401
0.578333	-0.0098932		1.15667	0.212949	19.9595	0.373748	18.7687	0.322062	18.925	0.83224	19.6054			1.15667	0.212949	19.9595	0.277433	17.2755	0.322062	18.925	0.220139	19.6842	29.7955489006	16.4465977175
0.579167	-0.01185		1.15833	0.283526	19.9497	0.373519	18.7696	0.3219	18.923	0.830035	19.6099			1.15833	0.283526	19.9497	0.277313	17.2742	0.3219	18.923	0.220604	19.681	30.4996491679	16.9386687948
0.58	-0.014263		1.16	0.352068	19.9406	0.373291	18.7702	0.321748	18.9209	0.827831	19.6145			1.16	0.352068	19.9406	0.277196	17.2727	0.321748	18.9209	0.221112	19.6778	31.1809087355	17.435941119
0.580833	-0.017144		1.16167	0.416126	19.9324	0.373067	18.7705	0.321606	18.9187	0.825626	19.619			1.16167	0.416126	19.9324	0.277082	17.2712	0.321606	18.9187	0.221662	19.6745	31.8386060297	17.938012969
0.581667	-0.020498		1.16333	0.473267	19.9255	0.372847	18.7705	0.321474	18.9165	0.823421	19.6234			1.16333	0.473267	19.9255	0.276971	17.2696	0.321474	18.9165	0.222255	19.6711	32.4720352667	18.4444785334
0.5825	-0.024321		1.165	0.521282	19.9202	0.372633	18.7702	0.321353	18.9142	0.821216	19.6279			1.165	0.521282	19.9202	0.276864	17.2679	0.321353	18.9142	0.222889	19.6677	33.0805071819	18.9549279239
0.583333	-0.028604		1.16667	0.558348	19.9167	0.372428	18.7696	0.321242	18.9119	0.819011	19.6323			1.16667	0.558348	19.9167	0.276761	17.2662	0.321242	18.9119	0.223566	19.6642	33.6633497735	19.4689470967
0.584167	-0.035976		1.16833	0.583156	19.9187	0.372234	18.7689	0.321141	18.9095	0.816805	19.6367			1.16833	0.583156	19.9187	0.27666	17.2645	0.321141	18.9095	0.224285	19.6608	34.2199090572	19.9861313704
0.585	-0.043707		1.17	0.569435	19.9217	0.37205	18.7681	0.32105	18.9072	0.8146	19.6411			1.17	0.569435	19.9217	0.276563	17.2628	0.32105	18.9072	0.225044	19.6574	34.749549639	20.5060566546
0.585833	-0.051708		1.17167	0.547871	19.9253	0.371879	18.7672	0.320969	18.9049	0.812394	19.6454			1.17167	0.547871	19.9253	0.27647	17.2611	0.320969	18.9049	0.225844	19.654	35.2516556934	21.0282929746
0.586667	-0.059882		1.17333	0.522843	19.9292	0.371722	18.7663	0.320898	18.9026	0.810188	19.6498			1.17333	0.522843	19.9292	0.276379	17.2594	0.320898	18.9026	0.226683	19.6507	35.7256317537	21.5524043523
0.5875	-0.068128		1.175	0.495382	19.9334	0.371579	18.7655	0.320836	18.9004	0.807982	19.6541			1.175	0.495382	19.9334	0.276292	17.2578	0.320836	18.9004	0.227561	19.6475	36.1709034981	22.0779487616
0.588333	-0.076341		1.17667	0.466495	19.9375	0.371451	18.7647	0.320784	18.8982	0.805775	19.6585			1.17667	0.466495	19.9375	0.276208	17.2562	0.320784	18.8982	0.228476	19.6443	36.5869185292	22.6044781707
0.589167	-0.084412		1.17833	0.437472	19.9415	0.371339	18.7639	0.320741	18.8961	0.803569	19.6628			1.17833	0.437472	19.9415	0.276126	17.2547	0.320741	18.8961	0.229428	19.6412	36.9731471386	23.1315386829
0.59	-0.092232		1.18	0.409764	19.945	0.371242	18.7633	0.320707	18.8941	0.801362	19.6671			1.18	0.409764	19.945	0.276048	17.2533	0.320707	18.8941	0.230415	19.6382	37.3290830535	23.6586707826
0.590833	-0.099691		1.18167	0.384841	19.948	0.371161	18.7627	0.320681	18.8922	0.799155	19.6715			1.18167	0.384841	19.948	0.275973	17.2519	0.320681	18.8922	0.231436	19.6354	37.6542441591	24.1854096908
0.591667	-0.10668		1.18333	0.36406	19.9502	0.371095	18.7622	0.320663	18.8903	0.796949	19.6758			1.18333	0.36406	19.9502	0.2759	17.2507	0.320663	18.8903	0.232489	19.6326	37.9481731925	24.7112858293
0.5925	-0.11309		1.185	0.348576	19.9497	0.371044	18.7617	0.320654	18.8885	0.794742	19.6801			1.185	0.348576	19.9497	0.27583	17.2495	0.320654	18.8885	0.233575	19.6298	38.2104384029	25.2358216353
0.593333	-0.11882		1.18667	0.351977	19.9486	0.371009	18.7612	0.320652	18.8868	0.792535	19.6844			1.18667	0.351977	19.9486	0.275762	17.2483	0.320652	18.8868	0.234692	19.6272	38.4406341621	25.7585401235
0.594167	-0.12378		1.18833	0.35946	19.9472	0.370987	18.7607	0.320658	18.8851	0.790328	19.6886			1.18833	0.35946	19.9472	0.275698	17.2472	0.320658	18.8851	0.235838	19.6247	38.6383815596	26.2789617924
0.595	-0.12786		1.19	0.369324	19.9455	0.37098	18.7602	0.320672	18.8835	0.78812	19.6929			1.19	0.369324	19.9455	0.275635	17.2462	0.320672	18.8835	0.237013	19.6222	38.8033289415	26.7966054053
0.595833	-0.13098		1.19167	0.381484	19.9435	0.370985	18.7597	0.320692	18.882	0.785913	19.6972			1.19167	0.381484	19.9435	0.275575	17.2452	0.320692	18.882	0.238216	19.6198	38.9351524061	27.3109888123
0.596667	-0.13307		1.19333	0.395782	19.9412	0.371002	18.7592	0.32072	18.8804	0.783706	19.7014			1.19333	0.395782	19.9412	0.275518	17.2442	0.32072	18.8804	0.239445	19.6175	39.0335562515	27.8216298018
0.5975	-0.13406		1.195	0.411826	19.9387	0.371029	18.7587	0.320754	18.879	0.781498	19.7056			1.195	0.411826	19.9387	0.275462	17.2433	0.320754	18.879	0.240701	19.6152	39.0982733788	28.3280469641
0.598333	-0.13389		1.19667	0.429032	19.9362	0.371065	18.7583	0.320795	18.8775	0.779291	19.7099			1.19667	0.429032	19.9362	0.275409	17.2424	0.320795	18.8775	0.241982	19.6129	39.129065647	28.8297605535
0.599167	-0.1325		1.19833	0.446692	19.9337	0.371108	18.7579	0.320843	18.876	0.777083	19.7141			1.19833	0.446692	19.9337	0.275358	17.2415	0.320843	18.876	0.243288	19.6107	39.1257241848	29.3262933313
0.6	-0.12988		1.2	0.464032	19.9314	0.371156	18.7575	0.320897	18.8746	0.774876	19.7182			1.2	0.464032	19.9314	0.27531	17.2406	0.320897	18.8746	0.244618	19.6085	39.0880696572	29.8171713767
0.600833	-0.1231		1.20167	0.48026	19.9295	0.371207	18.7573	0.320957	18.8732	0.772668	19.7224			1.20167	0.48026	19.9295	0.275263	17.2397	0.320957	18.8732	0.245972	19.6064	39.015952493	30.3019153752
0.601667	-0.11512		1.20333	0.493216	19.928	0.371258	18.7573	0.321024	18.8717	0.770461	19.7266			1.20333	0.493216	19.928	0.275219	17.2388	0.321024	18.8717	0.247348	19.6042	38.9092535549	30.7800610233
0.6025	-0.10598		1.205	0.503927	19.9269	0.371307	18.7574	0.321097	18.8703	0.768253	19.7307			1.205	0.503927	19.9269	0.275177	17.2379	0.321097	18.8703	0.248747	19.6021	38.7678837743	31.2511502153
0.603333	-0.095756		1.20667	0.511993	19.9262	0.371351	18.7578	0.321176	18.8688	0.766045	19.7348			1.20667	0.511993	19.9262	0.275137	17.237	0.321176	18.8688	0.250168	19.6	38.5917842371	31.714731493
0.604167	-0.084542		1.20833	0.516914	19.926	0.371387	18.7582	0.321261	18.8674	0.763838	19.7389			1.20833	0.516914	19.926	0.275099	17.236	0.321261	18.8674	0.25161	19.5979	38.380926247	32.1703603557
0.605	-0.072428		1.21	0.518302	19.9263	0.371415	18.7588	0.321352	18.8659	0.76163	19.743			1.21	0.518302	19.9263	0.275063	17.2351	0.321352	18.8659	0.253073	19.5958	38.1353113745	32.617599435
0.605833	-0.059519		1.21167	0.515922	19.9272	0.371431	18.7595	0.321449	18.8645	0.759423	19.7471			1.21167	0.515922	19.9272	0.275029	17.2343	0.321449	18.8645	0.254556	19.5938	37.8549714971	33.0560185408
0.606667	-0.045925		1.21333	0.509696	19.9286	0.371436	18.7603	0.321552	18.8632	0.757215	19.7512			1.21333	0.509696	19.9286	0.274997	17.2334	0.321552	18.8632	0.256057	19.5919	37.5399688362	33.4851945923
0.6075	-0.031762		1.215	0.499711	19.9305	0.371429	18.7611	0.32166	18.8619	0.755008	19.7552			1.215	0.499711	19.9305	0.274967	17.2326	0.32166	18.8619	0.257578	19.59	37.1903959977	33.9047114502
0.608333	-0.017153		1.21667	0.48621	19.9329	0.37141	18.7618	0.321773	18.8606	0.7528	19.7592			1.21667	0.48621	19.9329	0.274939	17.2319	0.321773	18.8606	0.259115	19.5882	36.8063760172	34.3141596728
0.609167	-0.0022222		1.21833	0.469588	19.9363	0.371381	18.7624	0.321891	18.8595	0.750593	19.7632			1.21833	0.469588	19.9363	0.274912	17.2312	0.321891	18.8595	0.260668	19.5866	36.3880624149	34.7131580872
0.61	0.012902		1.22	0.445633	19.9399	0.371343	18.7628	0.322014	18.8585	0.748386	19.7672			1.22	0.445633	19.9399	0.274887	17.2307	0.322014	18.8585	0.262236	19.5851	35.9356380961	35.1013078841
0.610833	0.02809		1.22167	0.42069	19.9434	0.3713	18.763	0.322142	18.8576	0.746178	19.7712			1.22167	0.42069	19.9434	0.274864	17.2303	0.322142	18.8576	0.263817	19.5837	35.4493166883	35.4782142289
0.611667	0.043214		1.22333	0.396222	19.9467	0.371254	18.763	0.322273	18.8568	0.743971	19.7752			1.22333	0.396222	19.9467	0.274842	17.23	0.322273	18.8568	0.26541	19.5825	34.9293427194	35.8434862265
0.6125	0.058148		1.225	0.373032	19.9497	0.37121	18.7627	0.322408	18.8562	0.741764	19.7791			1.225	0.373032	19.9497	0.274822	17.2299	0.322408	18.8562	0.267013	19.5814	34.375991789	36.1967370615
0.613333	0.072768		1.22667	0.351856	19.9524	0.371171	18.7621	0.322545	18.8557	0.739558	19.783			1.22667	0.351856	19.9524	0.274802	17.2298	0.322545	18.8557	0.268625	19.5805	33.7895707213	36.5375843238
0.614167	0.086954		1.22833	0.333396	19.9545	0.37114	18.7614	0.322686	18.8552	0.737351	19.7869			1.22833	0.333396	19.9545	0.274784	17.2299	0.322686	18.8552	0.270244	19.5797	33.1704176905	36.8656505227
0.615	0.10059		1.23	0.318286	19.9561	0.371121	18.7604	0.322829	18.855	0.735145	19.7908			1.23	0.318286	19.9561	0.274766	17.2301	0.322829	18.855	0.271868	19.579	32.5189023053	37.1805637842
0.615833	0.11358		1.23167	0.307054	19.9571	0.371117	18.7592	0.322975	18.8547	0.732939	19.7947			1.23167	0.307054	19.9571	0.27475	17.2303	0.322975	18.8547	0.273497	19.5784	31.8354256449	37.4819587194
0.616667	0.12581		1.23333	0.300086	19.9575	0.371128	18.758	0.323122	18.8546	0.730733	19.7985			1.23333	0.300086	19.9575	0.274734	17.2306	0.323122	18.8546	0.275129	19.5779	31.1204202342	37.7694774444
0.6175	0.13479		1.235	0.297608	19.9559	0.371158	18.7567	0.323271	18.8545	0.728527	19.8023			1.235	0.297608	19.9559	0.274719	17.231	0.323271	18.8545	0.276763	19.5775	30.3743499516	38.0427389961
0.618333	0.14291		1.23667	0.308993	19.9539	0.371206	18.7555	0.323421	18.8543	0.726322	19.8061			1.23667	0.308993	19.9539	0.274705	17.2313	0.323421	18.8543	0.278399	19.577	29.597711707	38.3014067375
0.619167	0.15014		1.23833	0.322928	19.9518	0.37127	18.7543	0.323573	18.8542	0.724116	19.8099			1.23833	0.322928	19.9518	0.274691	17.2316	0.323573	18.8542	0.280037	19.5766	28.7910331943	38.5451578136
0.62	0.15646		1.24	0.337701	19.9496	0.371349	18.7533	0.323727	18.854	0.721912	19.8137			1.24	0.337701	19.9496	0.274678	17.2319	0.323727	18.854	0.281675	19.5762	27.9548724123	38.7736841047
0.620833	0.16189		1.24167	0.352878	19.9474	0.371442	18.7524	0.323882	18.8538	0.719707	19.8174			1.24167	0.352878	19.9474	0.274665	17.2321	0.323882	18.8538	0.283315	19.5757	27.0898171238	38.9866929939
0.621667	0.16642		1.24333	0.36809	19.9453	0.371545	18.7517	0.324038	18.8536	0.717503	19.8211			1.24333	0.36809	19.9453	0.274654	17.2323	0.324038	18.8536	0.284955	19.5753	26.1964842637	39.183907934
0.6225	0.17009		1.245	0.382923	19.9433	0.371656	18.7512	0.324197	18.8533	0.715299	19.8248			1.245	0.382923	19.9433	0.274642	17.2324	0.324197	18.8533	0.286596	19.5747	25.2755193077	39.3650688081
0.623333	0.1729		1.24667	0.396951	19.9415	0.371772	18.7509	0.324357	18.8529	0.713096	19.8284			1.24667	0.396951	19.9415	0.274632	17.2325	0.324357	18.8529	0.288237	19.5742	24.327595616	39.5299320818
0.624167	0.1749		1.24833	0.409783	19.9398	0.371889	18.7507	0.324518	18.8525	0.710893	19.832			1.24833	0.409783	19.9398	0.274623	17.2325	0.324518	18.8525	0.289879	19.5737	23.3534137618	39.6782707596
0.625	0.17613		1.25	0.42109	19.9385	0.372006	18.7507	0.324682	18.8521	0.70869	19.8356			1.25	0.42109	19.9385	0.274614	17.2325	0.324682	18.8521	0.291521	19.5731	22.3537008575	39.8098741621
0.625833	0.17663		1.25167	0.430627	19.9396	0.372119	18.7508	0.324847	18.8517	0.706488	19.8392			1.25167	0.430627	19.9396	0.274606	17.2325	0.324847	18.8517	0.293164	19.5726	21.3292098894	39.9245870889
0.626667	0.17646		1.25333	0.422831	19.9406	0.372227	18.7509	0.325014	18.8513	0.704287	19.8427			1.25333	0.422831	19.9406	0.274599	17.2326	0.325014	18.8513	0.294806	19.5721	20.2807167408	40.0222268376
0.6275	0.17567		1.255	0.416125	19.941	0.37233	18.7511	0.325183	18.851	0.702086	19.8462			1.255	0.416125	19.941	0.274592	17.2326	0.325183	18.851	0.296447	19.5716	19.2090220936	40.1026223306
0.628333	0.17434		1.25667	0.412847	19.941	0.372427	18.7512	0.325353	18.8507	0.699885	19.8496			1.25667	0.412847	19.941	0.274586	17.2327	0.325353	18.8507	0.298086	19.5712	18.1149510208	40.1656139413
0.629167	0.17252		1.25833	0.41301	19.9405	0.372517	18.7514	0.325524	18.8504	0.697685	19.853			1.25833	0.41301	19.9405	0.274581	17.2329	0.325524	18.8504	0.299722	19.5709	16.9993525804	40.2110535207
0.63	0.1703		1.26	0.416311	19.9397	0.372602	18.7514	0.325696	18.8502	0.695486	19.8564			1.26	0.416311	19.9397	0.274576	17.233	0.325696	18.8502	0.301355	19.5706	15.8630994012	40.2388046328
0.630833	0.16772		1.26167	0.422328	19.9385	0.372682	18.7513	0.325869	18.85	0.693287	19.8598			1.26167	0.422328	19.9385	0.274572	17.2332	0.325869	18.85	0.302984	19.5704	14.7070872451	40.2487430013
0.631667	0.16488		1.26333	0.430475	19.9371	0.372758	18.7512	0.326043	18.8498	0.691089	19.8631			1.26333	0.430475	19.9371	0.274568	17.2334	0.326043	18.8498	0.304608	19.5702	13.5322345338	40.2407571572
0.6325	0.16184		1.265	0.439962	19.9357	0.37283	18.7508	0.326217	18.8496	0.688892	19.8664			1.265	0.439962	19.9357	0.274564	17.2336	0.326217	18.8496	0.306226	19.57	12.3394818262	40.2147492688
0.633333	0.15867		1.26667	0.449758	19.9345	0.372901	18.7504	0.326392	18.8494	0.686695	19.8696			1.26667	0.449758	19.9345	0.274561	17.2338	0.326392	18.8494	0.307839	19.5699	11.129791235	40.1706361254
0.634167	0.15681		1.26833	0.458602	19.9302	0.372972	18.7499	0.326568	18.8492	0.6845	19.8728			1.26833	0.458602	19.9302	0.274559	17.2339	0.326568	18.8492	0.309445	19.5697	9.90414577141	40.1083064578
0.635	0.15492		1.27	0.48849	19.9272	0.373043	18.7492	0.326744	18.8489	0.682304	19.876			1.27	0.48849	19.9272	0.274557	17.234	0.326744	18.8489	0.311046	19.5694	8.66355105067	40.027713442
0.635833	0.15305		1.27167	0.509609	19.9262	0.373116	18.7484	0.326921	18.8485	0.68011	19.8792			1.27167	0.509609	19.9262	0.274555	17.234	0.326921	18.8485	0.31264	19.5691	7.40903182236	39.9288319159
0.636667	0.15123		1.27333	0.516673	19.9274	0.37319	18.7476	0.327099	18.8481	0.677917	19.8823			1.27333	0.516673	19.9274	0.274554	17.2339	0.327099	18.8481	0.314229	19.5688	6.14163086524	39.8116590414
0.6375	0.1495		1.275	0.507989	19.9311	0.373265	18.7469	0.327278	18.8476	0.675724	19.8855			1.275	0.507989	19.9311	0.274553	17.2338	0.327278	18.8476	0.315813	19.5684	4.86240782279	39.6762146603
0.638333	0.14788		1.27667	0.482453	19.9372	0.373342	18.7463	0.327458	18.8471	0.673532	19.8886			1.27667	0.482453	19.9372	0.274553	17.2337	0.327458	18.8471	0.317392	19.5681	3.57243799538	39.5225413261
0.639167	0.14639		1.27833	0.439288	19.946	0.37342	18.7459	0.32764	18.8466	0.671341	19.8917			1.27833	0.439288	19.946	0.274554	17.2335	0.32764	18.8466	0.318967	19.5677	2.27281110637	39.3507040077
0.64	0.14506		1.28	0.378157	19.9572	0.373496	18.7458	0.327823	18.8462	0.669151	19.8948			1.28	0.378157	19.9572	0.274555	17.2334	0.327823	18.8462	0.320536	19.5674	0.964630060171	39.1607894689
0.640833	0.14391		1.28167	0.299279	19.9709	0.373571	18.7462	0.328007	18.8458	0.666962	19.8979			1.28167	0.299279	19.9709	0.274557	17.2333	0.328007	18.8458	0.322101	19.5672	-0.350990289894	38.9529053465
0.641667	0.14295		1.28333	0.203504	19.9868	0.373641	18.747	0.328193	18.8455	0.664774	19.901			1.28333	0.203504	19.9868	0.27456	17.2334	0.328193	18.8455	0.323661	19.5671	-1.67292434682	38.7271789546
0.6425	0.1422		1.285	0.0923537	20.0084	0.373704	18.7485	0.32838	18.8453	0.662586	19.9041			1.285	0.0923537	20.0084	0.274564	17.2336	0.32838	18.8453	0.325214	19.5671	-3.00003693232	38.4837965911
0.643333	0.14166		1.28667	-0.0586134	20.0307	0.373756	18.7508	0.328567	18.8454	0.6604	19.9073			1.28667	-0.0586134	20.0307	0.274568	17.234	0.328567	18.8454	0.326761	19.5675	-4.33118639557	38.2229169087
0.644167	0.14134		1.28833	-0.214574	20.0526	0.373795	18.7539	0.328756	18.8458	0.658214	19.9104			1.28833	-0.214574	20.0526	0.274572	17.2347	0.328756	18.8458	0.328299	19.568	-5.66522347212	37.9447101902
0.645	0.14124		1.29	-0.368174	20.0737	0.373817	18.7579	0.328944	18.8464	0.656029	19.9137			1.29	-0.368174	20.0737	0.274577	17.2356	0.328944	18.8464	0.329826	19.5689	-7.00099208553	37.6493570539
0.645833	0.14137		1.29167	-0.515731	20.0934	0.373816	18.7627	0.329131	18.8474	0.653846	19.9169			1.29167	-0.515731	20.0934	0.274581	17.2369	0.329131	18.8474	0.331341	19.5701	-8.33733009173	37.3370473783
0.646667	0.14171		1.29333	-0.653852	20.1113	0.373789	18.7685	0.329318	18.8486	0.651663	19.9202			1.29333	-0.653852	20.1113	0.274586	17.2384	0.329318	18.8486	0.332842	19.5716	-9.67306997465	37.0079794823
0.6475	0.14227		1.295	-0.779168	20.1269	0.373731	18.7752	0.329502	18.8502	0.649481	19.9235			1.295	-0.779168	20.1269	0.27459	17.2403	0.329502	18.8502	0.334325	19.5735	-11.0070395039	36.6623595864
0.648333	0.14304		1.29667	-0.888518	20.1399	0.373637	18.7827	0.329685	18.852	0.647299	19.9269			1.29667	-0.888518	20.1399	0.274594	17.2425	0.329685	18.852	0.33579	19.5757	-12.3380623669	36.30040157
0.649167	0.14401		1.29833	-0.979135	20.1498	0.373502	18.7911	0.329863	18.8542	0.645119	19.9302			1.29833	-0.979135	20.1498	0.274597	17.245	0.329863	18.8542	0.337232	19.5781	-13.6649587891	35.9223270277
0.65	0.14515		1.3	-1.0488	20.1566	0.373322	18.8001	0.330039	18.8567	0.64294	19.9336			1.3	-1.0488	20.1566	0.274599	17.2477	0.330039	18.8567	0.338651	19.5809	-14.9865461555	35.5283656178
0.650833	0.14603		1.30167	-1.09598	20.1572	0.373092	18.8098	0.330209	18.8594	0.640761	19.937			1.30167	-1.09598	20.1572	0.274599	17.2507	0.330209	18.8594	0.340043	19.584	-16.3016396501	35.1187294434
0.651667	0.14708		1.30333	-1.10012	20.155	0.372808	18.8199	0.330375	18.8623	0.638583	19.9405			1.30333	-1.10012	20.155	0.274599	17.2539	0.330375	18.8623	0.341407	19.5872	-17.6090519926	34.6936687421
0.6525	0.14828		1.305	-1.08498	20.1506	0.372466	18.8305	0.330535	18.8653	0.636407	19.9439			1.305	-1.08498	20.1506	0.274596	17.2573	0.330535	18.8653	0.342741	19.5907	-18.907595167	34.2534464703
0.653333	0.14964		1.30667	-1.05425	20.1442	0.372061	18.8413	0.330689	18.8686	0.634231	19.9473			1.30667	-1.05425	20.1442	0.274592	17.2608	0.330689	18.8686	0.344044	19.5943	-20.1960812605	33.7983392146
0.654167	0.15113		1.30833	-1.00932	20.136	0.371591	18.8523	0.330837	18.8719	0.632056	19.9507			1.30833	-1.00932	20.136	0.274587	17.2644	0.330837	18.8719	0.345313	19.598	-21.4733233557	33.3286380793
0.655	0.15275		1.31	-0.951811	20.1263	0.371054	18.8635	0.330978	18.8753	0.629882	19.9541			1.31	-0.951811	20.1263	0.274579	17.2681	0.330978	18.8753	0.346548	19.6018	-22.7381364798	32.8446495147
0.655833	0.15449		1.31167	-0.883812	20.1154	0.370446	18.8747	0.331113	18.8787	0.627709	19.9574			1.31167	-0.883812	20.1154	0.274569	17.2718	0.331113	18.8787	0.347749	19.6056	-23.9893386112	32.3466960557
0.656667	0.15633		1.31333	-0.807737	20.1037	0.369766	18.8859	0.33124	18.8822	0.625537	19.9608			1.31333	-0.807737	20.1037	0.274557	17.2755	0.33124	18.8822	0.348914	19.6095	-25.2257517441	31.8351169396
0.6575	0.15825		1.315	-0.726187	20.0917	0.369013	18.897	0.331361	18.8857	0.623366	19.9641			1.315	-0.726187	20.0917	0.274543	17.2792	0.331361	18.8857	0.350043	19.6134	-26.4462030096	31.3102685809
0.658333	0.16025		1.31667	-0.641812	20.0796	0.368186	18.9081	0.331474	18.8891	0.621196	19.9673			1.31667	-0.641812	20.0796	0.274528	17.2829	0.331474	18.8891	0.351137	19.6172	-27.6495258483	30.7725248834
0.659167	0.16231		1.31833	-0.557196	20.0686	0.367285	18.919	0.33158	18.8925	0.619028	19.9705			1.31833	-0.557196	20.0686	0.27451	17.2866	0.33158	18.8925	0.352194	19.6211	-28.8345612295	30.2222836187
0.66	0.16441		1.32	-0.480491	20.0581	0.366312	18.9298	0.33168	18.8958	0.61686	19.9737			1.32	-0.480491	20.0581	0.27449	17.2902	0.33168	18.8958	0.353217	19.6249	-30.0001585382	29.6599532629
0.660833	0.16653		1.32167	-0.406884	20.0482	0.365266	18.9405	0.331773	18.8991	0.614694	19.9768			1.32167	-0.406884	20.0482	0.274468	17.2937	0.331773	18.8991	0.354205	19.6286	-31.1451772682	29.0859591708
0.661667	0.16866		1.32333	-0.337377	20.0391	0.364149	18.9511	0.331859	18.9023	0.612529	19.9799			1.32333	-0.337377	20.0391	0.274444	17.2972	0.331859	18.9023	0.355159	19.6323	-32.2684883736	28.5007432453
0.6625	0.17078		1.325	-0.273496	20.0309	0.362962	18.9615	0.33194	18.9055	0.610365	19.9829			1.325	-0.273496	20.0309	0.274419	17.3006	0.33194	18.9055	0.356079	19.6359	-33.3689756279	27.904763462
0.663333	0.17288		1.32667	-0.216482	20.0239	0.361708	18.9718	0.332014	18.9085	0.608202	19.9859			1.32667	-0.216482	20.0239	0.274392	17.3039	0.332014	18.9085	0.356968	19.6394	-34.4455369816	27.2984932573
0.664167	0.17494		1.32833	-0.167182	20.018	0.360387	18.982	0.332083	18.9115	0.606041	19.9888			1.32833	-0.167182	20.018	0.274363	17.3072	0.332083	18.9115	0.357824	19.6429	-35.4970859025	26.6824207942
0.665	0.17694		1.33	-0.126045	20.0133	0.359002	18.9921	0.332146	18.9144	0.603881	19.9917			1.33	-0.126045	20.0133	0.274333	17.3104	0.332146	18.9144	0.35865	19.6463	-36.5225526895	26.05704812
0.665833	0.17887		1.33167	-0.0931317	20.0097	0.357555	19.0022	0.332204	18.9173	0.601723	19.9946			1.33167	-0.0931317	20.0097	0.274301	17.3135	0.332204	18.9173	0.359445	19.6496	-37.5208857456	25.4228902361
0.666667	0.18072		1.33333	-0.0681456	20.0072	0.356046	19.0122	0.332258	18.9202	0.599566	19.9974			1.33333	-0.0681456	20.0072	0.274268	17.3166	0.332258	18.9202	0.360211	19.653	-38.4910528035	24.7804741003
0.6675	0.18255		1.335	-0.0504573	20.0066	0.354477	19.0222	0.332306	18.923	0.59741	20.0002			1.335	-0.0504573	20.0066	0.274234	17.3196	0.332306	18.923	0.360948	19.6563	-39.4320420928	24.1303498155
0.668333	0.18426		1.33667	-0.0460151	20.0065	0.352849	19.0321	0.33235	18.9258	0.595256	20.0029			1.33667	-0.0460151	20.0065	0.274199	17.3227	0.33235	18.9258	0.361656	19.6596	-40.3428648124	23.4730640995
0.669167	0.18584		1.33833	-0.0454307	20.0066	0.351162	19.042	0.332388	18.9286	0.593103	20.0056			1.33833	-0.0454307	20.0066	0.274162	17.3257	0.332388	18.9286	0.362335	19.6628	-41.2225546784	22.8091714343
0.67	0.18728		1.34	-0.0462984	20.0067	0.349416	19.0519	0.332422	18.9314	0.590952	20.0083			1.34	-0.0462984	20.0067	0.274124	17.3287	0.332422	18.9314	0.362985	19.6661	-42.0701687711	22.1392331709
0.670833	0.18857		1.34167	-0.0471341	20.0066	0.347612	19.0618	0.332451	18.9342	0.588803	20.011			1.34167	-0.0471341	20.0066	0.274084	17.3318	0.332451	18.9342	0.363606	19.6695	-42.8847883289	21.4638167497
0.671667	0.18969		1.34333	-0.04654	20.0062	0.345749	19.0718	0.332475	18.937	0.586655	20.0137			1.34333	-0.04654	20.0062	0.274043	17.3348	0.332475	18.937	0.364197	19.6728	-43.6655194959	20.7834950462
0.6725	0.19064		1.345	-0.043169	20.0051	0.343827	19.0817	0.332494	18.9398	0.584509	20.0163			1.345	-0.043169	20.0051	0.274001	17.3379	0.332494	18.9398	0.364758	19.6761	-44.4114940355	20.0988458462
0.673333	0.19141		1.34667	-0.0357968	20.0033	0.341844	19.0917	0.332508	18.9426	0.582365	20.0189			1.34667	-0.0357968	20.0033	0.273958	17.3409	0.332508	18.9426	0.36529	19.6794	-45.1218700201	19.4104514516
0.674167	0.19199		1.34833	-0.0233937	20.0007	0.339801	19.1017	0.332517	18.9455	0.580222	20.0214			1.34833	-0.0233937	20.0007	0.273913	17.344	0.332517	18.9455	0.36579	19.6828	-45.7958325087	18.7188984081
0.675	0.19237		1.35	-0.00518278	19.9972	0.337696	19.1117	0.33252	18.9483	0.57808	20.024			1.35	-0.00518278	19.9972	0.273866	17.3471	0.33252	18.9483	0.36626	19.6861	-46.4325942228	18.0247773446
0.675833	0.19257		1.35167	0.0193177	19.9914	0.335528	19.1217	0.332518	18.9511	0.575941	20.0265			1.35167	0.0193177	19.9914	0.273818	17.3501	0.332518	18.9511	0.366699	19.6894	-47.0313962299	17.3286598294
0.676667	0.19256		1.35333	0.0602181	19.9849	0.333297	19.1317	0.332511	18.9538	0.573803	20.0289			1.35333	0.0602181	19.9849	0.273769	17.353	0.332511	18.9538	0.367108	19.6927	-47.5915067516	16.6311465067
0.6775	0.19236		1.355	0.105379	19.9782	0.331002	19.1415	0.332499	18.9565	0.571667	20.0313			1.355	0.105379	19.9782	0.273718	17.356	0.332499	18.9565	0.367486	19.6959	-48.1122239429	15.9328440013
0.678333	0.19196		1.35667	0.152819	19.9712	0.328643	19.1512	0.332481	18.9592	0.569533	20.0336			1.35667	0.152819	19.9712	0.273666	17.3588	0.332481	18.9592	0.367834	19.699	-48.5928768003	15.2343647254
0.679167	0.19137		1.35833	0.20179	19.9641	0.326222	19.1606	0.332458	18.9617	0.567401	20.0359			1.35833	0.20179	19.9641	0.273612	17.3616	0.332458	18.9617	0.368151	19.7021	-49.0328260767	14.5363265608
0.68	0.19059		1.36	0.251506	19.957	0.32374	19.1697	0.33243	18.9643	0.565271	20.0381			1.36	0.251506	19.957	0.273557	17.3644	0.33243	18.9643	0.36844	19.7051	-49.4314651918	13.8393524027
0.680833	0.18963		1.36167	0.301027	19.9501	0.321199	19.1784	0.332398	18.9668	0.563142	20.0403			1.36167	0.301027	19.9501	0.2735	17.3671	0.332398	18.9668	0.368699	19.7081	-49.7882211289	13.1440695642
0.681667	0.1885		1.36333	0.349328	19.9435	0.318605	19.1866	0.33236	18.9692	0.561016	20.0424			1.36333	0.349328	19.9435	0.273443	17.3697	0.33236	18.9692	0.368929	19.7111	-50.1025553048	12.4511090427
0.6825	0.1872		1.365	0.395366	19.9374	0.31596	19.1942	0.332318	18.9716	0.558891	20.0444			1.365	0.395366	19.9374	0.273384	17.3723	0.332318	18.9716	0.36913	19.714	-50.3739644011	11.7611046556
0.683333	0.18575		1.36667	0.438146	19.9319	0.313272	19.201	0.332271	18.9739	0.556769	20.0464			1.36667	0.438146	19.9319	0.273324	17.3749	0.332271	18.9739	0.369303	19.7168	-50.6019811467	11.0746920619
0.684167	0.18383		1.36833	0.476775	19.9279	0.310548	19.207	0.332219	18.9763	0.554649	20.0483			1.36833	0.476775	19.9279	0.273262	17.3775	0.332219	18.9763	0.369448	19.7197	-50.7861750405	10.3925359922
0.685	0.18179		1.37	0.504792	19.9245	0.307797	19.2121	0.332162	18.9787	0.552531	20.0502			1.37	0.504792	19.9245	0.273199	17.3801	0.332162	18.9787	0.369563	19.7226	-50.9261550671	9.71527004413
0.685833	0.17964		1.37167	0.528517	19.9217	0.30503	19.2162	0.3321	18.9811	0.550416	20.052			1.37167	0.528517	19.9217	0.273135	17.3827	0.3321	18.9811	0.369649	19.7255	-51.0215680342	9.04352392578
0.686667	0.17741		1.37333	0.548415	19.9194	0.302256	19.2192	0.332033	18.9835	0.548302	20.0537			1.37333	0.548415	19.9194	0.27307	17.3853	0.332033	18.9835	0.369705	19.7284	-51.0720989009	8.37792258513
0.6875	0.17513		1.375	0.564273	19.9177	0.299488	19.2212	0.331961	18.9859	0.546191	20.0554			1.375	0.564273	19.9177	0.273002	17.3879	0.331961	18.9859	0.369731	19.7313	-51.0774710469	7.71908550433
0.688333	0.17281		1.37667	0.575961	19.9166	0.296737	19.2222	0.331883	18.9883	0.544083	20.0571			1.37667	0.575961	19.9166	0.272934	17.3906	0.331883	18.9883	0.369726	19.7342	-51.0374464943	7.0676261678
0.689167	0.17047		1.37833	0.583517	19.9161	0.294015	19.222	0.331799	18.9907	0.541977	20.0587			1.37833	0.583517	19.9161	0.272864	17.3932	0.331799	18.9907	0.369689	19.7371	-50.951826091	6.42415170584
0.69	0.16815		1.38	0.587128	19.9161	0.291334	19.2209	0.331709	18.9931	0.539873	20.0603			1.38	0.587128	19.9161	0.272792	17.3958	0.331709	18.9931	0.36962	19.7399	-50.8204496701	5.78926270813
0.690833	0.16585		1.38167	0.587109	19.9166	0.288705	19.2188	0.331613	18.9955	0.537772	20.0618			1.38167	0.587109	19.9166	0.272718	17.3983	0.331613	18.9955	0.369519	19.7428	-50.6431961946	5.16355319433
0.691667	0.1636		1.38333	0.583873	19.9174	0.286138	19.2159	0.331511	18.9978	0.535673	20.0633			1.38333	0.583873	19.9174	0.272642	17.4009	0.331511	18.9978	0.369384	19.7455	-50.4199838991	4.54761072213
0.6925	0.16143		1.385	0.577911	19.9185	0.283644	19.2122	0.331403	19	0.533576	20.0648			1.385	0.577911	19.9185	0.272565	17.4033	0.331403	19	0.369217	19.7482	-50.1507704369	3.94198538065
0.693333	0.15934		1.38667	0.570459	19.9198	0.281229	19.2078	0.331288	19.0021	0.531483	20.0663			1.38667	0.570459	19.9198	0.272486	17.4056	0.331288	19.0021	0.369018	19.7508	-49.835550809	3.34725523837
0.694167	0.15736		1.38833	0.56125	19.9213	0.278902	19.2029	0.331168	19.0041	0.529391	20.0677			1.38833	0.56125	19.9213	0.272405	17.4078	0.331168	19.0041	0.368786	19.7532	-49.4743599706	2.76399532558
0.695	0.15551		1.39	0.550778	19.9229	0.276667	19.1975	0.331041	19.0059	0.527303	20.0692			1.39	0.550778	19.9229	0.272323	17.4099	0.331041	19.0059	0.368523	19.7555	-49.0672732179	2.1927776212
0.695833	0.15378		1.39167	0.539635	19.9245	0.27453	19.1918	0.330909	19.0077	0.525217	20.0706			1.39167	0.539635	19.9245	0.272239	17.4118	0.330909	19.0077	0.368228	19.7577	-48.6144065732	1.63417084724
0.696667	0.15221		1.39333	0.528404	19.9261	0.272493	19.1858	0.33077	19.0093	0.523133	20.072			1.39333	0.528404	19.9261	0.272153	17.4136	0.33077	19.0093	0.367903	19.7597	-48.1159171537	1.088740057
0.6975	0.15079		1.395	0.517629	19.9275	0.270559	19.1796	0.330627	19.0108	0.521052	20.0734			1.395	0.517629	19.9275	0.272066	17.4154	0.330627	19.0108	0.367547	19.7617	-47.5720035115	0.557046011983
0.698333	0.14953		1.39667	0.507799	19.9287	0.26873	19.1733	0.330477	19.0122	0.518974	20.0747			1.39667	0.507799	19.9287	0.271977	17.417	0.330477	19.0122	0.367162	19.7635	-46.9829059294	0.0396443511194
0.699167	0.14845		1.39833	0.499333	19.9296	0.267006	19.1669	0.330322	19.0135	0.516898	20.0761			1.39833	0.499333	19.9296	0.271887	17.4185	0.330322	19.0135	0.366748	19.7652	-46.3489066581	-0.462915435538
0.7	0.14753		1.4	0.492571	19.9303	0.265386	19.1606	0.330162	19.0147	0.514825	20.0774			1.4	0.492571	19.9303	0.271795	17.4199	0.330162	19.0147	0.366305	19.7668	-45.670330083	-0.950091208327
0.700833	0.14754		1.40167	0.487762	19.9309	0.263871	19.1542	0.329997	19.0159	0.512754	20.0787			1.40167	0.487762	19.9309	0.271702	17.4213	0.329997	19.0159	0.365832	19.7684	-44.9475428066	-1.42131687309
0.701667	0.1477		1.40333	0.483714	19.9311	0.262459	19.148	0.329825	19.0172	0.510687	20.08			1.40333	0.483714	19.9311	0.271607	17.4228	0.329825	19.0172	0.36533	19.77	-44.1809559372	-1.87607197906
0.7025	0.14799		1.405	0.48207	19.931	0.26115	19.1418	0.329648	19.0184	0.508621	20.0812			1.405	0.48207	19.931	0.27151	17.4242	0.329648	19.0184	0.364798	19.7717	-43.3710224816	-2.31385044131
0.703333	0.14839		1.40667	0.482983	19.9305	0.259943	19.1357	0.329465	19.0197	0.506559	20.0824			1.40667	0.482983	19.9305	0.271412	17.4257	0.329465	19.0197	0.364236	19.7733	-42.5182369423	-2.73416171951
0.704167	0.14887		1.40833	0.4863	19.9298	0.258835	19.1297	0.329276	19.021	0.504499	20.0835			1.40833	0.4863	19.9298	0.271312	17.4272	0.329276	19.021	0.363642	19.775	-41.6231348352	-3.13653181208
0.705	0.14941		1.41	0.491733	19.9287	0.257825	19.1238	0.32908	19.0223	0.502443	20.0846			1.41	0.491733	19.9287	0.27121	17.4288	0.32908	19.0223	0.363016	19.7767	-40.6862921402	-3.52050404628
0.705833	0.14998		1.41167	0.498893	19.9275	0.256914	19.1179	0.328877	19.0238	0.500389	20.0857			1.41167	0.498893	19.9275	0.271106	17.4304	0.328877	19.0238	0.362356	19.7784	-39.7083246992	-3.88563965244
0.706667	0.15055		1.41333	0.507291	19.9262	0.256098	19.1121	0.328667	19.0252	0.498337	20.0867			1.41333	0.507291	19.9262	0.270999	17.4321	0.328667	19.0252	0.361663	19.7802	-38.6898875769	-4.2315181196
0.7075	0.15109		1.415	0.516354	19.9249	0.255379	19.1063	0.328449	19.0267	0.496289	20.0877			1.415	0.516354	19.9249	0.270891	17.4338	0.328449	19.0267	0.360936	19.782	-37.6316743997	-4.55773733818
0.708333	0.15158		1.41667	0.525437	19.9237	0.254754	19.1005	0.328224	19.0283	0.494244	20.0887			1.41667	0.525437	19.9237	0.27078	17.4356	0.328224	19.0283	0.360173	19.7839	-36.5344166875	-4.86391354398
0.709167	0.15199		1.41833	0.533841	19.9217	0.254224	19.0947	0.327991	19.0298	0.492202	20.0897			1.41833	0.533841	19.9217	0.270667	17.4374	0.327991	19.0298	0.359376	19.7857	-35.3988831909	-5.14971210081
0.71	0.15228		1.42	0.547851	19.9202	0.253789	19.0888	0.327751	19.0314	0.490162	20.0906			1.42	0.547851	19.9202	0.270552	17.4391	0.327751	19.0314	0.358543	19.7876	-34.2258771623	-5.41478237772
0.710833	0.15244		1.42167	0.558344	19.9195	0.253449	19.0828	0.327503	19.0329	0.488126	20.0915			1.42167	0.558344	19.9195	0.270435	17.4408	0.327503	19.0329	0.357675	19.7893	-33.0162380074	-5.65878845516
0.711667	0.15245		1.42333	0.563558	19.9196	0.253204	19.0768	0.327247	19.0344	0.486092	20.0924			1.42333	0.563558	19.9196	0.270315	17.4426	0.327247	19.0344	0.356773	19.7911	-31.770840874	-5.8814089286
0.7125	0.15227		1.425	0.562872	19.9206	0.253054	19.0707	0.326983	19.0358	0.484062	20.0934			1.425	0.562872	19.9206	0.270193	17.4442	0.326983	19.0358	0.355837	19.7928	-30.4905962543	-6.08233684046
0.713333	0.15189		1.42667	0.555909	19.9225	0.253001	19.0646	0.326712	19.0373	0.482034	20.0943			1.42667	0.555909	19.9225	0.270068	17.4459	0.326712	19.0373	0.354868	19.7945	-29.1764495928	-6.26127975879
0.714167	0.1513		1.42833	0.542471	19.9253	0.253044	19.0585	0.326434	19.0387	0.480009	20.0952			1.42833	0.542471	19.9253	0.269942	17.4475	0.326434	19.0387	0.353867	19.7961	-27.8293808894	-6.41796001442
0.715	0.15047		1.43	0.52256	19.9291	0.253184	19.0524	0.326149	19.0401	0.477988	20.0961			1.43	0.52256	19.9291	0.269813	17.4492	0.326149	19.0401	0.352835	19.7977	-26.4504042836	-6.55211510095
0.715833	0.14941		1.43167	0.496418	19.9336	0.25342	19.0464	0.325857	19.0415	0.475969	20.097			1.43167	0.496418	19.9336	0.269683	17.4508	0.325857	19.0415	0.351771	19.7993	-25.040567609	-6.66349823473
0.716667	0.14809		1.43333	0.464541	19.9389	0.253752	19.0405	0.325558	19.0429	0.473953	20.0979			1.43333	0.464541	19.9389	0.26955	17.4524	0.325558	19.0429	0.350678	19.8009	-23.6009519058	-6.75187906436
0.7175	0.14544		1.435	0.427677	19.9464	0.25418	19.0349	0.325253	19.0443	0.47194	20.0987			1.435	0.427677	19.9464	0.269416	17.4541	0.325253	19.0443	0.349556	19.8025	-22.1326708774	-6.81702145759
0.718333	0.14255		1.43667	0.375328	19.9539	0.2547	19.0297	0.324941	19.0458	0.469931	20.0996			1.43667	0.375328	19.9539	0.269279	17.4558	0.324941	19.0458	0.348406	19.8041	-20.6368715331	-6.85873260061
0.719167	0.13947		1.43833	0.32249	19.9611	0.255312	19.0248	0.324623	19.0474	0.467924	20.1005			1.43833	0.32249	19.9611	0.269141	17.4575	0.324623	19.0474	0.347226	19.8058	-19.1147321393	-6.87684080061
0.72	0.1362		1.44	0.272272	19.9677	0.256013	19.0202	0.324299	19.049	0.46592	20.1014			1.44	0.272272	19.9677	0.269001	17.4594	0.324299	19.049	0.346019	19.8075	-17.5674613516	-6.87119628664
0.720833	0.13279		1.44167	0.226136	19.9735	0.256798	19.0162	0.323968	19.0507	0.463919	20.1022			1.44167	0.226136	19.9735	0.268859	17.4613	0.323968	19.0507	0.344784	19.8093	-15.9962972727	-6.8416719046
0.721667	0.12927		1.44333	0.185351	19.9784	0.257665	19.0125	0.323631	19.0525	0.461921	20.1031			1.44333	0.185351	19.9784	0.268715	17.4634	0.323631	19.0525	0.34352	19.8112	-14.4025064392	-6.78816368749
0.7225	0.12567		1.445	0.151103	19.9822	0.258608	19.0094	0.323287	19.0543	0.459927	20.1039			1.445	0.151103	19.9822	0.268568	17.4655	0.323287	19.0543	0.342229	19.8131	-12.7873827431	-6.71059128641
0.723333	0.12204		1.44667	0.12442	19.9848	0.259622	19.0067	0.322936	19.0563	0.457935	20.1047			1.44667	0.12442	19.9848	0.26842	17.4677	0.322936	19.0563	0.340909	19.8151	-11.1522462914	-6.60889825248
0.724167	0.1184		1.44833	0.106097	19.9862	0.260701	19.0044	0.322578	19.0583	0.455947	20.1055			1.44833	0.106097	19.9862	0.26827	17.4699	0.322578	19.0583	0.339561	19.8172	-9.49844221376	-6.48305216537
0.725	0.11481		1.45	0.0966356	19.9863	0.26184	19.0025	0.322214	19.0604	0.453961	20.1063			1.45	0.0966356	19.9863	0.268118	17.4723	0.322214	19.0604	0.338185	19.8193	-7.82733942392	-6.33304460904
0.725833	0.11129		1.45167	0.0962001	19.9834	0.263031	19.001	0.321842	19.0626	0.451979	20.107			1.45167	0.0962001	19.9834	0.267963	17.4747	0.321842	19.0626	0.336779	19.8215	-6.14032934458	-6.15890354848
0.726667	0.10789		1.45333	0.116374	19.9797	0.264267	18.9997	0.321463	19.0647	0.45	20.1077			1.45333	0.116374	19.9797	0.267807	17.4771	0.321463	19.0647	0.335345	19.8237	-4.43882446147	-5.96066679603
0.7275	0.10465		1.455	0.142442	19.9755	0.265542	18.9987	0.321077	19.0669	0.448024	20.1084			1.455	0.142442	19.9755	0.267648	17.4795	0.321077	19.0669	0.333882	19.8259	-2.72425716324	-5.7383942711
0.728333	0.1016		1.45667	0.171754	19.971	0.266847	18.9979	0.320684	19.0692	0.446051	20.1091			1.45667	0.171754	19.971	0.267487	17.482	0.320684	19.0692	0.33239	19.828	-0.998078420543	-5.49216762479
0.729167	0.098773		1.45833	0.203176	19.9663	0.268175	18.9972	0.320283	19.0714	0.444081	20.1097			1.45833	0.203176	19.9663	0.267323	17.4845	0.320283	19.0714	0.33087	19.8302	0.738243538285	-5.22208984782
0.73	0.096207		1.46	0.235576	19.9618	0.269519	18.9967	0.319875	19.0736	0.442115	20.1103			1.46	0.235576	19.9618	0.267158	17.487	0.319875	19.0736	0.329321	19.8323	2.48322454778	-4.92828487643
0.730833	0.093931		1.46167	0.267705	19.9574	0.270871	18.9963	0.31946	19.0758	0.440152	20.1109			1.46167	0.267705	19.9574	0.26699	17.4894	0.31946	19.0758	0.327745	19.8344	4.23536581565	-4.61089721024
0.731667	0.091971		1.46333	0.298266	19.9534	0.272226	18.996	0.319037	19.0779	0.438192	20.1115			1.46333	0.298266	19.9534	0.26682	17.4918	0.319037	19.0779	0.326141	19.8365	5.99315521736	-4.27009155463
0.7325	0.090351		1.465	0.326002	19.95	0.273576	18.9956	0.318608	19.0801	0.436236	20.1121			1.465	0.326002	19.95	0.266648	17.4942	0.318608	19.0801	0.32451	19.8385	7.75506857089	-3.90605249881
0.733333	0.089091		1.46667	0.349767	19.9473	0.274915	18.9954	0.318171	19.0822	0.434283	20.1126			1.46667	0.349767	19.9473	0.266473	17.4966	0.318171	19.0822	0.322854	19.8404	9.51957088851	-3.51898423862
0.734167	0.08935		1.46833	0.368586	19.9463	0.276238	18.9951	0.317728	19.0842	0.432333	20.1131			1.46833	0.368586	19.9463	0.266297	17.4989	0.317728	19.0842	0.321173	19.8423	11.2851176044	-3.10910935267
0.735	0.089973		1.47	0.375905	19.946	0.27754	18.9949	0.317279	19.0862	0.430387	20.1136			1.47	0.375905	19.946	0.266118	17.5012	0.317279	19.0862	0.319469	19.8441	13.0501567516	-2.67667074573
0.735833	0.090944		1.47167	0.378209	19.9463	0.278817	18.9948	0.316823	19.0881	0.428444	20.1141			1.47167	0.378209	19.9463	0.265938	17.5034	0.316823	19.0881	0.317742	19.8458	14.8131290876	-2.2219304661
0.736667	0.092243		1.47333	0.376104	19.9472	0.280066	18.9946	0.316362	19.0901	0.426504	20.1146			1.47333	0.376104	19.9472	0.265756	17.5056	0.316362	19.0901	0.315994	19.8475	16.5724691734	-1.74516964089
0.7375	0.093845		1.475	0.369566	19.9488	0.281283	18.9946	0.315896	19.0919	0.424567	20.1151			1.475	0.369566	19.9488	0.265572	17.5077	0.315896	19.0919	0.314227	19.8492	18.3266064472	-1.24668846543
0.738333	0.095726		1.47667	0.358708	19.9509	0.282467	18.9945	0.315424	19.0938	0.422634	20.1156			1.47667	0.358708	19.9509	0.265387	17.5099	0.315424	19.0938	0.312442	19.8508	20.0739663051	-0.726806242188
0.739167	0.097854		1.47833	0.343852	19.9535	0.283614	18.9946	0.314948	19.0956	0.420704	20.116			1.47833	0.343852	19.9535	0.2652	17.512	0.314948	19.0956	0.31064	19.8523	21.8129711982	-0.185861462864
0.74	0.1002		1.48	0.325504	19.9565	0.284724	18.9947	0.314467	19.0974	0.418778	20.1165			1.48	0.325504	19.9565	0.265012	17.5141	0.314467	19.0974	0.308822	19.8538	23.5420417575	0.375788075041
0.740833	0.10273		1.48167	0.304315	19.9599	0.285796	18.995	0.313982	19.0992	0.416855	20.1169			1.48167	0.304315	19.9599	0.264823	17.5162	0.313982	19.0992	0.30699	19.8553	25.2595979573	0.957765127605
0.741667	0.1054		1.48333	0.281043	19.9634	0.286828	18.9953	0.313493	19.101	0.414935	20.1174			1.48333	0.281043	19.9634	0.264632	17.5183	0.313493	19.101	0.305144	19.8568	26.9640603249	1.5596728517
0.7425	0.10819		1.485	0.256517	19.9671	0.287819	18.9959	0.313001	19.1028	0.413019	20.1178			1.485	0.256517	19.9671	0.26444	17.5204	0.313001	19.1028	0.303285	19.8582	28.6538512059	2.18110495346
0.743333	0.11105		1.48667	0.230111	19.9708	0.288769	18.9965	0.312504	19.1047	0.411106	20.1182			1.48667	0.230111	19.9708	0.264248	17.5226	0.312504	19.1047	0.301414	19.8597	30.3273941279	2.82162408746
0.744167	0.11395		1.48833	0.204452	19.9742	0.289678	18.9974	0.312003	19.1066	0.409197	20.1187			1.48833	0.204452	19.9742	0.264053	17.5248	0.312003	19.1066	0.299529	19.8612	31.9831173182	3.48077202296
0.745	0.11685		1.49	0.180608	19.9772	0.290545	18.9984	0.311498	19.1085	0.407291	20.119			1.49	0.180608	19.9772	0.263858	17.527	0.311498	19.1085	0.297632	19.8628	33.6194553218	4.15806969952
0.745833	0.11971		1.49167	0.159363	19.9798	0.291369	18.9996	0.310989	19.1105	0.405388	20.1194			1.49167	0.159363	19.9798	0.263661	17.5293	0.310989	19.1105	0.295721	19.8643	35.2348506607	4.85301739522
0.746667	0.1225		1.49333	0.141374	19.9818	0.292149	19.001	0.310476	19.1126	0.403489	20.1198			1.49333	0.141374	19.9818	0.263463	17.5317	0.310476	19.1126	0.293797	19.866	36.827755522	5.56509501124
0.7475	0.12518		1.495	0.127172	19.9833	0.292886	19.0026	0.309958	19.1147	0.401593	20.1201			1.495	0.127172	19.9833	0.263263	17.5341	0.309958	19.1147	0.291859	19.8676	38.3966334584	6.29376247189
0.748333	0.12773		1.49667	0.117135	19.9841	0.293578	19.0043	0.309435	19.1168	0.399701	20.1205			1.49667	0.117135	19.9841	0.263062	17.5366	0.309435	19.1168	0.289907	19.8692	39.9399610874	7.03846023564
0.749167	0.13011		1.49833	0.111471	19.9843	0.294225	19.0063	0.308907	19.119	0.397812	20.1208			1.49833	0.111471	19.9843	0.262859	17.5391	0.308907	19.119	0.28794	19.8709	41.4562297735	7.79860990824
0.75	0.13229		1.5	0.110206	19.9838	0.294825	19.0084	0.308374	19.1213	0.395927	20.121			1.5	0.110206	19.9838	0.262655	17.5417	0.308374	19.1213	0.285958	19.8726	42.9439472799	8.5736149459
0.750833	0.13315		1.50167	0.113182	19.9811	0.295378	19.0106	0.307836	19.1235	0.394045	20.1213			1.50167	0.113182	19.9811	0.262449	17.5442	0.307836	19.1235	0.283961	19.8743	44.4016393767	9.36283518569
0.751667	0.1338		1.50333	0.132207	19.9783	0.295882	19.013	0.307292	19.1257	0.392167	20.1215			1.50333	0.132207	19.9783	0.262241	17.5468	0.307292	19.1257	0.281949	19.876	45.8278544655	10.1656423886
0.7525	0.13424		1.505	0.152228	19.9756	0.296337	19.0154	0.306743	19.128	0.390293	20.1218			1.505	0.152228	19.9756	0.262032	17.5494	0.306743	19.128	0.279923	19.8777	47.2211617398	10.9813948486
0.753333	0.13447		1.50667	0.170758	19.9733	0.296742	19.0179	0.306189	19.1302	0.388422	20.122			1.50667	0.170758	19.9733	0.261821	17.552	0.306189	19.1302	0.277882	19.8793	48.5801523556	11.8094379756
0.754167	0.13452		1.50833	0.187058	19.9713	0.297095	19.0205	0.30563	19.1325	0.386555	20.1222			1.50833	0.187058	19.9713	0.261608	17.5545	0.30563	19.1325	0.275828	19.8809	49.9034405674	12.6491047325
0.755	0.13439		1.51	0.200588	19.9699	0.297396	19.0231	0.305066	19.1347	0.384691	20.1223			1.51	0.200588	19.9699	0.261393	17.5571	0.305066	19.1347	0.273762	19.8826	51.1896648441	13.4997159293
0.755833	0.1341		1.51167	0.210856	19.9689	0.297645	19.0257	0.304497	19.1369	0.382831	20.1225			1.51167	0.210856	19.9689	0.261177	17.5597	0.304497	19.1369	0.271682	19.8841	52.4374889836	14.3605803815
0.756667	0.13367		1.51333	0.217475	19.9685	0.297842	19.0282	0.303923	19.1392	0.380975	20.1226			1.51333	0.217475	19.9685	0.260959	17.5624	0.303923	19.1392	0.269591	19.8857	53.6456032392	15.230994949
0.7575	0.13312		1.515	0.220212	19.9687	0.297987	19.0307	0.303345	19.1415	0.379122	20.1228			1.515	0.220212	19.9687	0.26074	17.565	0.303345	19.1415	0.267487	19.8873	54.8127254756	16.1102444803
0.758333	0.13247		1.51667	0.219029	19.9694	0.298081	19.0332	0.302761	19.1438	0.377273	20.1229			1.51667	0.219029	19.9694	0.260519	17.5677	0.302761	19.1438	0.265372	19.8889	55.9376023657	16.9976016881
0.759167	0.13174		1.51833	0.214095	19.9745	0.298125	19.0356	0.302172	19.1462	0.375428	20.123			1.51833	0.214095	19.9745	0.260297	17.5704	0.302172	19.1462	0.263245	19.8905	57.0190106395	17.8923752851
0.76	0.13096		1.52	0.178558	19.9792	0.298121	19.0379	0.301578	19.1486	0.373586	20.1231			1.52	0.178558	19.9792	0.260072	17.5732	0.301578	19.1486	0.261106	19.8922	58.0557540942	18.7938091622
0.760833	0.13014		1.52167	0.145623	19.9828	0.298071	19.0402	0.300979	19.1511	0.371748	20.1233			1.52167	0.145623	19.9828	0.259846	17.5761	0.300979	19.1511	0.258954	19.894	59.0466696273	19.7011306663
0.761667	0.12932		1.52333	0.120109	19.9853	0.297979	19.0424	0.300373	19.1537	0.369914	20.1234			1.52333	0.120109	19.9853	0.259618	17.579	0.300373	19.1537	0.256788	19.8957	59.9906290189	20.6135511417
0.7625	0.12851		1.525	0.102732	19.9866	0.297846	19.0444	0.299762	19.1562	0.368083	20.1235			1.525	0.102732	19.9866	0.259388	17.582	0.299762	19.1562	0.254609	19.8975	60.8865407209	21.5302668541
0.763333	0.12773		1.52667	0.0936291	19.9868	0.297676	19.0463	0.299145	19.1588	0.366257	20.1236			1.52667	0.0936291	19.9868	0.259156	17.5849	0.299145	19.1588	0.252415	19.8992	61.7333516185	22.4504602925
0.764167	0.12702		1.52833	0.0926917	19.9858	0.297474	19.0481	0.298522	19.1614	0.364433	20.1238			1.52833	0.0926917	19.9858	0.258922	17.5879	0.298522	19.1614	0.250207	19.9009	62.5300487334	23.3733018351
0.765	0.12638		1.53	0.0994829	19.9838	0.297241	19.0497	0.297892	19.1638	0.362614	20.1239			1.53	0.0994829	19.9838	0.258685	17.5907	0.297892	19.1638	0.247986	19.9025	63.2756608348	24.2979517437
0.765833	0.12583		1.53167	0.113138	19.9811	0.296983	19.0512	0.297257	19.1662	0.360798	20.1239			1.53167	0.113138	19.9811	0.258447	17.5935	0.297257	19.1662	0.245752	19.904	63.9692599286	25.2235624415
0.766667	0.1254		1.53333	0.132312	19.9778	0.296702	19.0525	0.296616	19.1684	0.358986	20.124			1.53333	0.132312	19.9778	0.258207	17.5961	0.296616	19.1684	0.243506	19.9053	64.6099625975	26.1492810143
0.7675	0.12607		1.535	0.155169	19.9677	0.296402	19.0535	0.29597	19.1703	0.357178	20.124			1.535	0.155169	19.9677	0.257965	17.5984	0.29597	19.1703	0.241252	19.9063	65.1969311681	27.0741817731
0.768333	0.12687		1.53667	0.226376	19.959	0.296087	19.0544	0.29532	19.172	0.355373	20.124			1.53667	0.226376	19.959	0.257722	17.6005	0.29532	19.172	0.238991	19.907	65.7293798596	27.9974151579
0.769167	0.12776		1.53833	0.286921	19.9533	0.295759	19.0551	0.294667	19.1733	0.353573	20.124			1.53833	0.286921	19.9533	0.257478	17.6022	0.294667	19.1733	0.236727	19.9074	66.2065699413	28.9181401217
0.77	0.12875		1.54	0.326782	19.951	0.295421	19.0557	0.294012	19.1744	0.351776	20.1239			1.54	0.326782	19.951	0.257233	17.6037	0.294012	19.1744	0.234465	19.9074	66.6278098778	29.8355259268
0.770833	0.12982		1.54167	0.343047	19.9523	0.295074	19.0563	0.293356	19.1751	0.349982	20.1238			1.54167	0.343047	19.9523	0.256987	17.6049	0.293356	19.1751	0.232208	19.9072	66.9924553304	30.7487533897
0.771667	0.13094		1.54333	0.33389	19.9574	0.29472	19.057	0.292701	19.1756	0.348193	20.1237			1.54333	0.33389	19.9574	0.256742	17.6058	0.292701	19.1756	0.229961	19.9066	67.2999090499	31.6570155459
0.7725	0.13211		1.545	0.298039	19.9664	0.294358	19.058	0.292047	19.1758	0.346408	20.1236			1.545	0.298039	19.9664	0.256497	17.6064	0.292047	19.1758	0.227728	19.9058	67.5496207003	32.5595177306
0.773333	0.13331		1.54667	0.234977	19.9793	0.293988	19.0593	0.291396	19.1758	0.344626	20.1234			1.54667	0.234977	19.9793	0.256253	17.6069	0.291396	19.1758	0.225513	19.9048	67.7410866535	33.4554770933
0.774167	0.1345		1.54833	0.145164	19.9957	0.293608	19.061	0.290748	19.1757	0.342849	20.1233			1.54833	0.145164	19.9957	0.25601	17.6072	0.290748	19.1757	0.223319	19.9035	67.8738497958	34.3441215867
0.775	0.13568		1.55	0.0301822	20.0153	0.293216	19.0634	0.290105	19.1755	0.341075	20.1231			1.55	0.0301822	20.0153	0.255769	17.6074	0.290105	19.1755	0.22115	19.9022	67.947499383	35.2246884919
0.775833	0.13682		1.55167	-0.107205	20.0466	0.292808	19.0666	0.289467	19.1754	0.339306	20.1231			1.55167	-0.107205	20.0466	0.255529	17.6077	0.289467	19.1754	0.219008	19.901	67.9616709822	36.0965013656
0.776667	0.1379		1.55333	-0.326081	20.078	0.292379	19.0708	0.288835	19.1753	0.33754	20.1231			1.55333	-0.326081	20.078	0.255291	17.6081	0.288835	19.1753	0.216894	19.8998	67.9160416259	36.9588034583
0.7775	0.13891		1.555	-0.545762	20.1073	0.291924	19.076	0.288209	19.1754	0.335778	20.1231			1.555	-0.545762	20.1073	0.255055	17.6087	0.288209	19.1754	0.21481	19.8988	67.8103353391	37.8108346052
0.778333	0.13981		1.55667	-0.750856	20.1336	0.291436	19.0823	0.287589	19.1758	0.33402	20.1233			1.55667	-0.750856	20.1336	0.25482	17.6095	0.287589	19.1758	0.212756	19.8979	67.6443238928	38.6518297791
0.779167	0.1406		1.55833	-0.934996	20.1561	0.290911	19.0895	0.286975	19.1763	0.332266	20.1235			1.55833	-0.934996	20.1561	0.254588	17.6105	0.286975	19.1763	0.210732	19.8973	67.4178276665	39.4810181164
0.78	0.14126		1.56	-1.0928	20.1742	0.290341	19.0978	0.286366	19.1772	0.330515	20.1238			1.56	-1.0928	20.1742	0.254357	17.6118	0.286366	19.1772	0.208736	19.897	67.1307165981	40.2976224752
0.780833	0.14177		1.56167	-1.21918	20.1871	0.289721	19.107	0.285762	19.1782	0.328768	20.1241			1.56167	-1.21918	20.1871	0.254128	17.6133	0.285762	19.1782	0.206768	19.8969	66.7829111933	41.1008595661
0.781667	0.14211		1.56333	-1.30975	20.1944	0.289046	19.117	0.285163	19.1796	0.327025	20.1245			1.56333	-1.30975	20.1944	0.2539	17.6152	0.285163	19.1796	0.204826	19.897	66.3743835628	41.8899406717
0.7825	0.14228		1.565	-1.36115	20.1959	0.288312	19.1277	0.284568	19.1812	0.325286	20.125			1.565	-1.36115	20.1959	0.253674	17.6172	0.284568	19.1812	0.20291	19.8973	65.9051584553	42.6640729498
0.783333	0.14227		1.56667	-1.37134	20.1914	0.287515	19.1389	0.283977	19.183	0.32355	20.1255			1.56667	-1.37134	20.1914	0.253449	17.6195	0.283977	19.183	0.201017	19.8979	65.3753142514	43.4224612911
0.784167	0.14106		1.56833	-1.33984	20.1716	0.286654	19.1502	0.28339	19.1848	0.321818	20.126			1.56833	-1.33984	20.1716	0.253224	17.6218	0.28339	19.1848	0.199146	19.8985	64.7849838857	44.1642420783
0.785	0.13968		1.57	-1.20148	20.1484	0.285728	19.1615	0.282805	19.1868	0.32009	20.1265			1.57	-1.20148	20.1484	0.253001	17.6243	0.282805	19.1868	0.197296	19.8992	64.1343591576	44.8886292185
0.785833	0.13815		1.57167	-1.0387	20.1237	0.284738	19.1725	0.282223	19.1888	0.318365	20.127			1.57167	-1.0387	20.1237	0.252778	17.6267	0.282223	19.1888	0.195467	19.8999	63.423687613	45.5948482091
0.786667	0.13648		1.57333	-0.865708	20.0983	0.283687	19.1833	0.281644	19.1907	0.316644	20.1274			1.57333	-0.865708	20.0983	0.252556	17.6291	0.281644	19.1907	0.193658	19.9006	62.6532727912	46.2821387162
0.7875	0.13469		1.575	-0.68783	20.0729	0.282578	19.1936	0.281067	19.1926	0.314927	20.1278			1.575	-0.68783	20.0729	0.252335	17.6315	0.281067	19.1926	0.191869	19.9012	61.8234743359	46.9497569421
0.788333	0.13282		1.57667	-0.510024	20.0482	0.281414	19.2034	0.280493	19.1944	0.313213	20.1281			1.57667	-0.510024	20.0482	0.252114	17.6338	0.280493	19.1944	0.190101	19.9017	60.9347079735	47.5969777239
0.789167	0.13089		1.57833	-0.337612	20.0251	0.280199	19.2126	0.279921	19.1961	0.311503	20.1284			1.57833	-0.337612	20.0251	0.251894	17.636	0.279921	19.1961	0.188352	19.902	59.987445365	48.2230963133
0.79	0.12892		1.58	-0.175916	20.0043	0.278939	19.2211	0.279352	19.1976	0.309797	20.1287			1.58	-0.175916	20.0043	0.251675	17.638	0.279352	19.1976	0.186624	19.9023	58.9822138408	48.8274298029
0.790833	0.12694		1.58167	-0.0298414	19.9862	0.277639	19.2291	0.278785	19.199	0.308095	20.1288			1.58167	-0.0298414	19.9862	0.251457	17.6399	0.278785	19.199	0.184918	19.9023	57.919596029	49.4093181801
0.791667	0.12498		1.58333	0.0964596	19.9715	0.276302	19.2364	0.278222	19.2003	0.306396	20.129			1.58333	0.0964596	19.9715	0.251239	17.6417	0.278222	19.2003	0.183233	19.9023	56.8002293916	49.9681250022
0.7925	0.12306		1.585	0.199842	19.9679	0.274934	19.2434	0.277662	19.2015	0.304702	20.1291			1.585	0.199842	19.9679	0.251022	17.6434	0.277662	19.2015	0.181571	19.9021	55.6248056828	50.5032819579
0.793333	0.12121		1.58667	0.225004	19.9664	0.273537	19.2501	0.277105	19.2026	0.303011	20.1293			1.58667	0.225004	19.9664	0.250807	17.645	0.277105	19.2026	0.179932	19.9018	54.3940688495	51.0141963815
0.794167	0.11946		1.58833	0.235438	19.9658	0.272114	19.2566	0.276551	19.2036	0.301324	20.1294			1.58833	0.235438	19.9658	0.250592	17.6465	0.276551	19.2036	0.178317	19.9015	53.1088160097	51.5002955587
0.795	0.11782		1.59	0.239691	19.9658	0.270667	19.2628	0.276001	19.2045	0.299641	20.1295			1.59	0.239691	19.9658	0.250378	17.6479	0.276001	19.2045	0.176726	19.901	51.7698968839	51.9610266576
0.795833	0.11633		1.59167	0.239268	19.9663	0.269198	19.2689	0.275455	19.2054	0.297962	20.1296			1.59167	0.239268	19.9663	0.250165	17.6493	0.275455	19.2054	0.17516	19.9005	50.3782131878	52.3958566795
0.796667	0.115		1.59333	0.235579	19.9671	0.267707	19.2748	0.274912	19.2063	0.296287	20.1297			1.59333	0.235579	19.9671	0.249953	17.6507	0.274912	19.2063	0.173619	19.9	48.9347179911	52.8042724589
0.7975	0.11386		1.595	0.230587	19.9676	0.266197	19.2806	0.274374	19.207	0.294615	20.1297			1.595	0.230587	19.9676	0.249743	17.652	0.274374	19.207	0.172104	19.8994	47.4404150452	53.1857807365
0.798333	0.1129		1.59667	0.226568	19.9677	0.264667	19.2863	0.273839	19.2078	0.292948	20.1298			1.59667	0.226568	19.9677	0.249533	17.6532	0.273839	19.2078	0.170616	19.8987	45.8963580836	53.5399083246
0.799167	0.11216		1.59833	0.225822	19.9671	0.263118	19.2919	0.273309	19.2085	0.291284	20.1299			1.59833	0.225822	19.9671	0.249325	17.6545	0.273309	19.2085	0.169154	19.898	44.3036500962	53.8662023795
0.8	0.11164		1.6	0.230425	19.9654	0.261551	19.2973	0.272783	19.2092	0.289624	20.1299			1.6	0.230425	19.9654	0.249118	17.6557	0.272783	19.2092	0.16772	19.8972	42.6634425776	54.1642307862
0.800833	0.11239		1.60167	0.242048	19.958	0.259967	19.3023	0.272261	19.2098	0.287968	20.1298			1.60167	0.242048	19.958	0.248912	17.6568	0.272261	19.2098	0.166312	19.8965	40.9769347503	54.4335612052
0.801667	0.11334		1.60333	0.294288	19.9502	0.258366	19.307	0.271744	19.2104	0.286316	20.1297			1.60333	0.294288	19.9502	0.248708	17.658	0.271744	19.2104	0.164932	19.8956	39.2453726861	54.6738065087
0.8025	0.11449		1.605	0.348513	19.9429	0.256752	19.3112	0.27123	19.211	0.284668	20.1295			1.605	0.348513	19.9429	0.248505	17.6591	0.27123	19.211	0.163579	19.8947	37.4700485527	54.8846038052
0.803333	0.1158		1.60667	0.399713	19.9361	0.255126	19.3151	0.270721	19.2115	0.283024	20.1292			1.60667	0.399713	19.9361	0.248303	17.6601	0.270721	19.2115	0.162253	19.8938	35.6522997618	55.0656149736
0.804167	0.11725		1.60833	0.447259	19.9299	0.253489	19.3186	0.270217	19.212	0.281384	20.1289			1.60833	0.447259	19.9299	0.248102	17.6611	0.270217	19.212	0.160954	19.8929	33.7935080836	55.2165271539
0.805	0.11881		1.61	0.490627	19.9244	0.251844	19.3217	0.269716	19.2125	0.279749	20.1284			1.61	0.490627	19.9244	0.247902	17.6622	0.269716	19.2125	0.159682	19.8919	31.8950987225	55.3370531881
0.805833	0.12044		1.61167	0.528988	19.9198	0.250192	19.3245	0.26922	19.213	0.278117	20.1279			1.61167	0.528988	19.9198	0.247703	17.6632	0.26922	19.213	0.158437	19.8909	29.9585393526	55.4269320064
0.806667	0.12213		1.61333	0.561315	19.9162	0.248534	19.3269	0.268727	19.2134	0.27649	20.1273			1.61333	0.561315	19.9162	0.247506	17.6642	0.268727	19.2134	0.157219	19.8899	27.9853391053	55.4859289534
0.8075	0.12383		1.615	0.586542	19.9138	0.246871	19.3292	0.268239	19.2139	0.274868	20.1266			1.615	0.586542	19.9138	0.24731	17.6652	0.268239	19.2139	0.156027	19.8889	25.9770475094	55.5138360545
0.808333	0.12552		1.61667	0.603697	19.9126	0.245203	19.3312	0.267754	19.2144	0.273249	20.1258			1.61667	0.603697	19.9126	0.247115	17.6662	0.267754	19.2144	0.154861	19.8879	23.9352533775	55.5104722204
0.809167	0.12716		1.61833	0.611996	19.9148	0.243531	19.3332	0.267273	19.2149	0.271636	20.125			1.61833	0.611996	19.9148	0.24692	17.6672	0.267273	19.2149	0.15372	19.8869	21.8615836367	55.4756916558
0.81	0.12872		1.62	0.596534	19.9179	0.241853	19.3353	0.266796	19.2154	0.270027	20.1241			1.62	0.596534	19.9179	0.246727	17.6683	0.266796	19.2154	0.152606	19.886	19.7577030391	55.4093667061
0.810833	0.13017		1.62167	0.574453	19.9217	0.240168	19.3374	0.266323	19.216	0.268423	20.1232			1.62167	0.574453	19.9217	0.246535	17.6694	0.266323	19.216	0.151516	19.8851	17.6253118615	55.3113962497
0.811667	0.13148		1.62333	0.548021	19.9261	0.238474	19.3396	0.265853	19.2166	0.266823	20.1222			1.62333	0.548021	19.9261	0.246344	17.6706	0.265853	19.2166	0.150452	19.8843	15.4661444864	55.1817057861
0.8125	0.13262		1.625	0.517614	19.9309	0.23677	19.3418	0.265387	19.2173	0.265228	20.1213			1.625	0.517614	19.9309	0.246154	17.6719	0.265387	19.2173	0.149413	19.8835	13.281967937	55.0202475272
0.813333	0.13356		1.62667	0.483621	19.9362	0.235057	19.344	0.264924	19.2181	0.263638	20.1203			1.62667	0.483621	19.9362	0.245964	17.6732	0.264924	19.2181	0.148398	19.8828	11.074580376	54.8270004941
0.814167	0.13428		1.62833	0.446633	19.9418	0.233336	19.3461	0.264464	19.219	0.262052	20.1193			1.62833	0.446633	19.9418	0.245776	17.6746	0.264464	19.219	0.147407	19.8821	8.84580957408	54.6019706224
0.815	0.13476		1.63	0.407396	19.9476	0.231607	19.348	0.264007	19.2199	0.260471	20.1183			1.63	0.407396	19.9476	0.245588	17.6761	0.264007	19.2199	0.14644	19.8816	6.59751135798	54.3451908741
0.815833	0.13498		1.63167	0.366751	19.9535	0.229874	19.3497	0.263554	19.2209	0.258895	20.1174			1.63167	0.366751	19.9535	0.245402	17.6776	0.263554	19.2209	0.145496	19.8811	4.33156804356	54.0567213592
0.816667	0.13492		1.63333	0.325572	19.9593	0.228142	19.351	0.263103	19.222	0.257324	20.1164			1.63333	0.325572	19.9593	0.245215	17.6793	0.263103	19.222	0.144574	19.8807	2.04988686253	53.7366494618
0.8175	0.13344		1.635	0.284725	19.9642	0.226417	19.3515	0.262655	19.2231	0.255757	20.1154			1.635	0.284725	19.9642	0.24503	17.681	0.262655	19.2231	0.143673	19.8803	-0.245601611986	53.3850852239
0.818333	0.13168		1.63667	0.250706	19.9689	0.224707	19.3514	0.262208	19.2244	0.254195	20.1145			1.63667	0.250706	19.9689	0.244845	17.6828	0.262208	19.2244	0.142793	19.88	-2.55294627134	53.0021713579
0.819167	0.12968		1.63833	0.21743	19.9736	0.223024	19.3504	0.261764	19.2257	0.252638	20.1135			1.63833	0.21743	19.9736	0.24466	17.6846	0.261764	19.2257	0.141931	19.8799	-4.87017569025	52.5880785824
0.82	0.12745		1.64	0.18471	19.9781	0.221377	19.3485	0.261321	19.227	0.251086	20.1126			1.64	0.18471	19.9781	0.244475	17.6866	0.261321	19.227	0.141087	19.8797	-7.19529957557	52.1430056945
0.820833	0.12502		1.64167	0.153136	19.9824	0.21978	19.3457	0.260878	19.2285	0.249538	20.1116			1.64167	0.153136	19.9824	0.244291	17.6886	0.260878	19.2285	0.140259	19.8797	-9.52631021899	51.667179606
0.821667	0.12242		1.64333	0.123312	19.9863	0.218243	19.3421	0.260437	19.23	0.247995	20.1107			1.64333	0.123312	19.9863	0.244106	17.6906	0.260437	19.23	0.139445	19.8797	-11.8611839611	51.1608553419
0.8225	0.11967		1.645	0.0957736	19.9899	0.216777	19.3378	0.259995	19.2316	0.246457	20.1097			1.645	0.0957736	19.9899	0.243922	17.6928	0.259995	19.2316	0.138645	19.8798	-14.1978826744	50.6243159991
0.823333	0.11682		1.64667	0.0709873	19.9929	0.215393	19.3327	0.259554	19.2332	0.244923	20.1088			1.64667	0.0709873	19.9929	0.243737	17.695	0.259554	19.2332	0.137858	19.88	-16.5343552738	50.0578726635
0.824167	0.11389		1.64833	0.0493655	19.9955	0.214099	19.3271	0.259112	19.2349	0.243394	20.1078			1.64833	0.0493655	19.9955	0.243551	17.6973	0.259112	19.2349	0.137081	19.8802	-18.8685392617	49.4618642874
0.825	0.11093		1.65	0.0312731	19.9976	0.212902	19.321	0.258669	19.2367	0.24187	20.1069			1.65	0.0312731	19.9976	0.243365	17.6996	0.258669	19.2367	0.136315	19.8805	-21.1983623154	48.8366575255
0.825833	0.10796		1.65167	0.0170306	19.9996	0.21181	19.3149	0.258225	19.2386	0.240351	20.1059			1.65167	0.0170306	19.9996	0.243179	17.7021	0.258225	19.2386	0.135557	19.8808	-23.521743923	48.1826494206
0.826667	0.10503		1.65333	0.00253689	20.001	0.210822	19.3088	0.25778	19.2404	0.238836	20.105			1.65333	0.00253689	20.001	0.242992	17.7045	0.25778	19.2404	0.134808	19.8812	-25.8365956834	47.5002611552
0.8275	0.10216		1.655	-0.00673165	20.0014	0.209938	19.3028	0.257333	19.2424	0.237326	20.104			1.655	-0.00673165	20.0014	0.242804	17.707	0.257333	19.2424	0.134067	19.8817	-28.140824563	46.7899407151
0.828333	0.099396		1.65667	-0.00994297	20.001	0.209156	19.2972	0.256885	19.2444	0.235821	20.1031			1.65667	-0.00994297	20.001	0.242615	17.7096	0.256885	19.2444	0.133334	19.8822	-30.4323348169	46.0521626149
0.829167	0.096768		1.65833	-0.00700197	19.9997	0.208473	19.292	0.256436	19.2464	0.234321	20.1021			1.65833	-0.00700197	19.9997	0.242426	17.7122	0.256436	19.2464	0.132608	19.8827	-32.7090299525	45.2874276097
0.83	0.094309		1.66	0.0020172	19.9976	0.207882	19.2873	0.255985	19.2485	0.232825	20.1011			1.66	0.0020172	19.9976	0.242236	17.7149	0.255985	19.2485	0.131889	19.8833	-34.9688147255	44.4962623963
0.830833	0.092047		1.66167	0.0169284	19.9947	0.207379	19.283	0.255532	19.2506	0.231335	20.1001			1.66167	0.0169284	19.9947	0.242045	17.7176	0.255532	19.2506	0.131179	19.8839	-37.2095971595	43.6792193053
0.831667	0.090011		1.66333	0.0374226	19.991	0.206956	19.2793	0.255079	19.2528	0.229849	20.099			1.66333	0.0374226	19.991	0.241854	17.7203	0.255079	19.2528	0.130475	19.8846	-39.4292905776	42.8368759875
0.8325	0.088224		1.665	0.0630571	19.9867	0.206607	19.276	0.254623	19.2549	0.228368	20.098			1.665	0.0630571	19.9867	0.241662	17.7231	0.254623	19.2549	0.129779	19.8852	-41.6258156359	41.9698350947
0.833333	0.086709		1.66667	0.093251	19.9818	0.206325	19.2732	0.254167	19.2571	0.226892	20.0969			1.66667	0.093251	19.9818	0.241469	17.7258	0.254167	19.2571	0.129091	19.8859	-43.7971023494	41.0787239574
0.834167	0.086351		1.66833	0.12729	19.9757	0.206105	19.2706	0.25371	19.2592	0.225421	20.0958			1.66833	0.12729	19.9757	0.241275	17.7286	0.25371	19.2592	0.128411	19.8866	-45.9410920995	40.1641952416
0.835	0.086277		1.67	0.170317	19.9694	0.205942	19.2681	0.253251	19.2614	0.223954	20.0946			1.67	0.170317	19.9694	0.241081	17.7313	0.253251	19.2614	0.127739	19.8872	-48.0557411088	39.2269245683
0.835833	0.08648		1.67167	0.21421	19.9633	0.205834	19.2658	0.252791	19.2635	0.222493	20.0935			1.67167	0.21421	19.9633	0.240887	17.734	0.252791	19.2635	0.127075	19.8879	-50.1390207663	38.267611119
0.836667	0.08695		1.67333	0.257056	19.9575	0.205779	19.2635	0.252329	19.2656	0.221036	20.0923			1.67333	0.257056	19.9575	0.240691	17.7367	0.252329	19.2656	0.126418	19.8885	-52.1889194131	37.2869773109
0.8375	0.087672		1.675	0.297816	19.9521	0.205775	19.2612	0.251867	19.2676	0.219585	20.091			1.675	0.297816	19.9521	0.240495	17.7393	0.251867	19.2676	0.125769	19.889	-54.2034441043	36.2857684713
0.838333	0.088629		1.67667	0.335572	19.9472	0.205821	19.2589	0.251403	19.2696	0.218138	20.0898			1.67667	0.335572	19.9472	0.240298	17.7419	0.251403	19.2696	0.125127	19.8895	-56.1806223521	35.2647525069
0.839167	0.089802		1.67833	0.369467	19.943	0.205917	19.2565	0.250939	19.2716	0.216697	20.0885			1.67833	0.369467	19.943	0.240101	17.7445	0.250939	19.2716	0.124493	19.89	-58.1185038579	34.2247195632
0.84	0.091168		1.68	0.398752	19.9396	0.206062	19.254	0.250473	19.2734	0.21526	20.0872			1.68	0.398752	19.9396	0.239903	17.7469	0.250473	19.2734	0.123868	19.8904	-60.0151622382	33.1664816665
0.840833	0.092702		1.68167	0.422818	19.937	0.206256	19.2515	0.250006	19.2752	0.213829	20.0859			1.68167	0.422818	19.937	0.239705	17.7493	0.250006	19.2752	0.12325	19.8907	-61.868696754	32.0908723428
0.841667	0.094379		1.68333	0.441238	19.9352	0.206498	19.249	0.249539	19.2769	0.212402	20.0845			1.68333	0.441238	19.9352	0.239505	17.7516	0.249539	19.2769	0.122641	19.8909	-63.6772340476	30.9987462053
0.8425	0.096171		1.685	0.45378	19.935	0.206787	19.2466	0.249071	19.2786	0.210981	20.0831			1.685	0.45378	19.935	0.239306	17.7539	0.249071	19.2786	0.12204	19.891	-65.4389298935	29.890972426
0.843333	0.098048		1.68667	0.455311	19.9354	0.207121	19.2444	0.248602	19.2801	0.209565	20.0818			1.68667	0.455311	19.9354	0.239106	17.756	0.248602	19.2801	0.12145	19.8911	-67.1519696081	28.7684469114
0.844167	0.099981		1.68833	0.452165	19.9364	0.207497	19.2423	0.248134	19.2815	0.208153	20.0804			1.68833	0.452165	19.9364	0.238906	17.758	0.248134	19.2815	0.12087	19.891	-68.8145713186	27.6320856803
0.845	0.10194		1.69	0.445493	19.9377	0.20791	19.2405	0.247665	19.2828	0.206747	20.079			1.69	0.445493	19.9377	0.238706	17.76	0.247665	19.2828	0.120302	19.8909	-70.4249878878	26.4828241765
0.845833	0.10389		1.69167	0.435843	19.9395	0.208358	19.2388	0.247198	19.2841	0.205346	20.0776			1.69167	0.435843	19.9395	0.238505	17.7618	0.247198	19.2841	0.119746	19.8907	-71.9815088427	25.3216164802
0.846667	0.10581		1.69333	0.423802	19.9414	0.208837	19.2375	0.246731	19.2852	0.20395	20.0762			1.69333	0.423802	19.9414	0.238305	17.7636	0.246731	19.2852	0.119203	19.8904	-73.4824623007	24.1494344205
0.8475	0.10765		1.695	0.410054	19.9435	0.209342	19.2364	0.246265	19.2863	0.202559	20.0747			1.695	0.410054	19.9435	0.238105	17.7653	0.246265	19.2863	0.118676	19.89	-74.926216879	22.9672665903
0.848333	0.10941		1.69667	0.395331	19.9457	0.20987	19.2355	0.245801	19.2873	0.201173	20.0733			1.69667	0.395331	19.9457	0.237905	17.767	0.245801	19.2873	0.118163	19.8895	-76.3111835799	21.7761172724
0.849167	0.11104		1.69833	0.380379	19.9477	0.210419	19.235	0.245339	19.2883	0.199793	20.0719			1.69833	0.380379	19.9477	0.237705	17.7685	0.245339	19.2883	0.117667	19.889	-77.6358176378	20.5770052839
0.85	0.11252		1.7	0.365914	19.9496	0.210984	19.2346	0.244879	19.2892	0.198417	20.0704			1.7	0.365914	19.9496	0.237506	17.7701	0.244879	19.2892	0.117189	19.8885	-78.8986203187	19.3709627515
0.850833	0.11354		1.70167	0.352588	19.9508	0.211563	19.2344	0.244422	19.2901	0.197047	20.069			1.70167	0.352588	19.9508	0.237308	17.7716	0.244422	19.2901	0.116727	19.888	-80.0981406622	18.1590419464
0.851667	0.11437		1.70333	0.344221	19.9518	0.212156	19.2343	0.243966	19.291	0.195681	20.0675			1.70333	0.344221	19.9518	0.23711	17.7731	0.243966	19.291	0.116284	19.8874	-81.2329781187	16.9422970211
0.8525	0.11501		1.705	0.337341	19.9526	0.212762	19.2344	0.243514	19.2919	0.194321	20.066			1.705	0.337341	19.9526	0.236912	17.7747	0.243514	19.2919	0.11586	19.8868	-82.3017830968	15.7217908172
0.853333	0.11543		1.70667	0.331797	19.9532	0.21338	19.2344	0.243064	19.2928	0.192966	20.0645			1.70667	0.331797	19.9532	0.236716	17.7762	0.243064	19.2928	0.115453	19.8863	-83.3032584009	14.4985936138
0.854167	0.11564		1.70833	0.327813	19.9535	0.214011	19.2345	0.242617	19.2937	0.191616	20.063			1.70833	0.327813	19.9535	0.23652	17.7777	0.242617	19.2937	0.115065	19.8858	-84.236160592	13.273781929
0.855	0.11563		1.71	0.325548	19.9536	0.214655	19.2345	0.242172	19.2947	0.190271	20.0615			1.71	0.325548	19.9536	0.236324	17.7793	0.242172	19.2947	0.114694	19.8853	-85.099301275	12.0484373864
0.855833	0.1154		1.71167	0.325052	19.9534	0.215312	19.2345	0.24173	19.2956	0.188932	20.06			1.71167	0.325052	19.9534	0.236129	17.7809	0.24173	19.2956	0.114341	19.8848	-85.8915483139	10.8236456533
0.856667	0.11495		1.71333	0.326276	19.953	0.215981	19.2344	0.24129	19.2966	0.187597	20.0584			1.71333	0.326276	19.953	0.235935	17.7825	0.24129	19.2966	0.114005	19.8844	-86.6118269809	9.60049545589
0.8575	0.11428		1.715	0.32908	19.9524	0.216663	19.2342	0.240853	19.2976	0.186268	20.0569			1.715	0.32908	19.9524	0.235741	17.7842	0.240853	19.2976	0.113686	19.8839	-87.2591210414	8.38007767222
0.858333	0.11341		1.71667	0.333257	19.9516	0.217356	19.2338	0.240418	19.2986	0.184944	20.0553			1.71667	0.333257	19.9516	0.235548	17.7858	0.240418	19.2986	0.113383	19.8836	-87.8324737827	7.16348450306
0.859167	0.11234		1.71833	0.33854	19.9509	0.218059	19.2333	0.239985	19.2997	0.183625	20.0538			1.71833	0.33854	19.9509	0.235355	17.7875	0.239985	19.2997	0.113095	19.8832	-88.3309889906	5.95180431129
0.86	0.11109		1.72	0.34345	19.9501	0.218768	19.2325	0.239554	19.3007	0.182312	20.0522			1.72	0.34345	19.9501	0.235163	17.7892	0.239554	19.3007	0.112822	19.8828	-88.7538316283	4.74613015103
0.860833	0.10968		1.72167	0.349055	19.9493	0.219481	19.2316	0.239125	19.3018	0.181003	20.0506			1.72167	0.349055	19.9493	0.234971	17.7909	0.239125	19.3018	0.112564	19.8825	-89.1002290034	3.54755466665
0.861667	0.10812		1.72333	0.35517	19.9484	0.220194	19.2305	0.238697	19.3028	0.1797	20.049			1.72333	0.35517	19.9484	0.234779	17.7926	0.238697	19.3028	0.112319	19.8822	-89.369471643	2.35716944498
0.8625	0.10645		1.725	0.361426	19.9475	0.220901	19.2292	0.238272	19.3039	0.178402	20.0475			1.725	0.361426	19.9475	0.234588	17.7943	0.238272	19.3039	0.112089	19.8818	-89.5609141336	1.17606437689
0.863333	0.10467		1.72667	0.367436	19.9467	0.221601	19.2277	0.237848	19.3049	0.177109	20.0459			1.72667	0.367436	19.9467	0.234397	17.7959	0.237848	19.3049	0.111871	19.8814	-89.673975933	0.00532701736414
0.864167	0.10283		1.72833	0.372823	19.9461	0.222288	19.2259	0.237426	19.3059	0.175822	20.0443			1.72833	0.372823	19.9461	0.234206	17.7975	0.237426	19.3059	0.111667	19.881	-89.7081421517	-1.1539580665
0.865	0.10096		1.73	0.377228	19.9457	0.222959	19.2239	0.237005	19.3068	0.174539	20.0427			1.73	0.377228	19.9457	0.234016	17.7991	0.237005	19.3068	0.111475	19.8806	-89.6629643102	-2.30070997001
0.865833	0.099084		1.73167	0.380324	19.9455	0.223612	19.2217	0.236586	19.3077	0.173262	20.0411			1.73167	0.380324	19.9455	0.233825	17.8007	0.236586	19.3077	0.111296	19.8802	-89.5380610681	-3.43385215753
0.866667	0.09724		1.73333	0.38182	19.9455	0.224244	19.2193	0.236169	19.3086	0.17199	20.0395			1.73333	0.38182	19.9455	0.233636	17.8022	0.236169	19.3086	0.11113	19.8797	-89.3331189282	-4.55231320974
0.8675	0.094934		1.735	0.38147	19.9454	0.224854	19.2168	0.235754	19.3094	0.170723	20.0379			1.735	0.38147	19.9454	0.233447	17.8037	0.235754	19.3094	0.110978	19.8791	-89.047892912	-5.65503209173
0.868333	0.092745		1.73667	0.382288	19.9457	0.225442	19.214	0.235341	19.3102	0.169462	20.0363			1.73667	0.382288	19.9457	0.233258	17.8051	0.235341	19.3102	0.110838	19.8786	-88.6822065165	-6.74094971088
0.869167	0.090721		1.73833	0.380313	19.9464	0.226011	19.2111	0.23493	19.3109	0.168205	20.0346			1.73833	0.380313	19.9464	0.233069	17.8065	0.23493	19.3109	0.110713	19.8779	-88.2359530726	-7.80901425516
0.87	0.088914		1.74	0.374997	19.9477	0.226561	19.2081	0.234522	19.3115	0.166954	20.0329			1.74	0.374997	19.9477	0.232882	17.8078	0.234522	19.3115	0.110601	19.8773	-87.7090963796	-8.85818220771
0.870833	0.087374		1.74167	0.366363	19.9493	0.227096	19.205	0.234116	19.3122	0.165708	20.0312			1.74167	0.366363	19.9493	0.232694	17.8091	0.234116	19.3122	0.110505	19.8766	-87.1016712906	-9.88741944711
0.871667	0.086151		1.74333	0.354581	19.9514	0.227618	19.2019	0.233712	19.3128	0.164468	20.0295			1.74333	0.354581	19.9514	0.232508	17.8103	0.233712	19.3128	0.110423	19.8759	-86.413784238	-10.8957024282
0.8725	0.085294		1.745	0.33993	19.9539	0.228131	19.1988	0.233312	19.3133	0.163232	20.0278			1.745	0.33993	19.9539	0.232322	17.8115	0.233312	19.3133	0.110357	19.8751	-85.6456136908	-11.8820194348
0.873333	0.08485		1.74667	0.322796	19.9566	0.228636	19.1957	0.232915	19.3139	0.162002	20.0261			1.74667	0.322796	19.9566	0.232137	17.8127	0.232915	19.3139	0.110307	19.8744	-84.7974105351	-12.8453718931
0.874167	0.084864		1.74833	0.303678	19.9595	0.229137	19.1928	0.232521	19.3144	0.160778	20.0243			1.74833	0.303678	19.9595	0.231953	17.8139	0.232521	19.3144	0.110272	19.8736	-83.8694983691	-13.7847757319
0.875	0.085379		1.75	0.283174	19.9626	0.229637	19.19	0.23213	19.3149	0.159558	20.0226			1.75	0.283174	19.9626	0.23177	17.8151	0.23213	19.3149	0.110255	19.8729	-82.8622737059	-14.6992627718
0.875833	0.086433		1.75167	0.261977	19.9668	0.230136	19.1874	0.231743	19.3155	0.158344	20.0208			1.75167	0.261977	19.9668	0.231588	17.8163	0.231743	19.3155	0.110253	19.8722	-81.7762060791	-15.5878622357
0.876667	0.088063		1.75333	0.232111	19.9707	0.230635	19.185	0.231359	19.3161	0.157136	20.019			1.75333	0.232111	19.9707	0.231406	17.8176	0.231359	19.3161	0.110268	19.8715	-80.6118401994	-16.4496435786
0.8775	0.090299		1.755	0.20485	19.974	0.231134	19.1829	0.230978	19.3167	0.155933	20.0173			1.755	0.20485	19.974	0.231226	17.8189	0.230978	19.3167	0.110298	19.8709	-79.369793521	-17.2836979747
0.878333	0.093169		1.75667	0.182338	19.9764	0.231631	19.1812	0.2306	19.3174	0.154735	20.0155			1.75667	0.182338	19.9764	0.231046	17.8202	0.2306	19.3174	0.110343	19.8703	-78.0507558559	-18.0891394087
0.879167	0.096696		1.75833	0.165355	19.9779	0.232125	19.1796	0.230226	19.3181	0.153542	20.0137			1.75833	0.165355	19.9779	0.230867	17.8216	0.230226	19.3181	0.110404	19.8697	-76.6554889113	-18.8651055934
0.88	0.1009		1.76	0.154429	19.9786	0.232614	19.1784	0.229855	19.3188	0.152355	20.012			1.76	0.154429	19.9786	0.230689	17.823	0.229855	19.3188	0.110478	19.8692	-75.1848257627	-19.6107587121
0.880833	0.10578		1.76167	0.149928	19.9783	0.233097	19.1774	0.229487	19.3196	0.151173	20.0102			1.76167	0.149928	19.9783	0.230512	17.8244	0.229487	19.3196	0.110567	19.8688	-73.6396702795	-20.3252859904
0.881667	0.11136		1.76333	0.152018	19.9771	0.233572	19.1766	0.229121	19.3204	0.149997	20.0084			1.76333	0.152018	19.9771	0.230335	17.8259	0.229121	19.3204	0.11067	19.8683	-72.0209965155	-21.0079001105
0.8825	0.11762		1.765	0.160624	19.9749	0.234036	19.1761	0.228759	19.3211	0.148826	20.0067			1.765	0.160624	19.9749	0.23016	17.8273	0.228759	19.3211	0.110786	19.8679	-70.3298480793	-21.657839485
0.883333	0.12457		1.76667	0.175403	19.972	0.234489	19.1756	0.2284	19.3219	0.14766	20.0049			1.76667	0.175403	19.972	0.229985	17.8287	0.2284	19.3219	0.110915	19.8675	-68.5673374943	-22.2743684158
0.884167	0.13325		1.76833	0.195735	19.9663	0.234929	19.1752	0.228044	19.3226	0.1465	20.0031			1.76833	0.195735	19.9663	0.229811	17.8301	0.228044	19.3226	0.111058	19.867	-66.7346455561	-22.8568173653
0.885	0.14256		1.77	0.235714	19.9605	0.235357	19.1749	0.227691	19.3232	0.145345	20.0013			1.77	0.235714	19.9605	0.229638	17.8314	0.227691	19.3232	0.111215	19.8664	-64.8330165658	-23.4044991611
0.885833	0.15246		1.77167	0.276232	19.9552	0.235775	19.1744	0.227342	19.3237	0.144195	19.9994			1.77167	0.276232	19.9552	0.229466	17.8326	0.227342	19.3237	0.111388	19.8657	-62.8637621773	-23.9167492626
0.886667	0.16289		1.77333	0.313707	19.9505	0.236182	19.174	0.226996	19.3242	0.143051	19.9976			1.77333	0.313707	19.9505	0.229295	17.8337	0.226996	19.3242	0.111576	19.865	-60.828261114	-24.3929262454
0.8875	0.17379		1.775	0.346722	19.9466	0.236581	19.1734	0.226655	19.3246	0.141912	19.9957			1.775	0.346722	19.9466	0.229125	17.8347	0.226655	19.3246	0.11178	19.8643	-58.7279588359	-24.832412551
0.888333	0.18511		1.77667	0.374109	19.9436	0.236973	19.1727	0.226319	19.3249	0.140779	19.9937			1.77667	0.374109	19.9436	0.228956	17.8357	0.226319	19.3249	0.112002	19.8634	-56.5643671304	-25.2346155036
0.889167	0.19677		1.77833	0.394795	19.9417	0.237362	19.172	0.225987	19.3251	0.139652	19.9918			1.77833	0.394795	19.9417	0.228789	17.8366	0.225987	19.3251	0.112241	19.8625	-54.3390635932	-25.5989685823
0.89	0.20871		1.78	0.407881	19.941	0.237748	19.1712	0.225659	19.3253	0.138529	19.9899			1.78	0.407881	19.941	0.228623	17.8375	0.225659	19.3253	0.112497	19.8616	-52.0536909737	-25.9249329249
0.890833	0.22086		1.78167	0.412732	19.9416	0.238134	19.1703	0.225336	19.3255	0.137412	19.9879			1.78167	0.412732	19.9416	0.228459	17.8383	0.225336	19.3255	0.112769	19.8607	-49.7099563559	-26.2119990283
0.891667	0.23314		1.78333	0.409042	19.9433	0.238523	19.1693	0.225018	19.3256	0.136301	19.9859			1.78333	0.409042	19.9433	0.228296	17.8392	0.225018	19.3256	0.113058	19.8597	-47.3096301539	-26.4596885987
0.8925	0.24548		1.785	0.396874	19.9486	0.238915	19.1684	0.224703	19.3259	0.135195	19.9839			1.785	0.396874	19.9486	0.228134	17.8401	0.224703	19.3259	0.113362	19.8589	-44.8545449053	-26.6674960185
0.893333	0.2578		1.78667	0.360137	19.9544	0.239311	19.1675	0.224392	19.3262	0.134095	19.9819			1.78667	0.360137	19.9544	0.227973	17.841	0.224392	19.3262	0.113678	19.8581	-42.3465999417	-26.8350164698
0.894167	0.27003		1.78833	0.319541	19.9602	0.239712	19.1668	0.224083	19.3266	0.133001	19.98			1.78833	0.319541	19.9602	0.227812	17.8421	0.224083	19.3266	0.114003	19.8574	-39.7877531324	-26.9618872288
0.895	0.28209		1.79	0.278743	19.9658	0.240117	19.1662	0.223777	19.327	0.131911	19.978			1.79	0.278743	19.9658	0.227652	17.8432	0.223777	19.327	0.114336	19.8568	-37.1800185227	-27.047788795
0.895833	0.29391		1.79167	0.23915	19.9711	0.240526	19.1657	0.223472	19.3276	0.130828	19.9761			1.79167	0.23915	19.9711	0.227493	17.8444	0.223472	19.3276	0.114674	19.8563	-34.5254638357	-27.0924455289
0.896667	0.30542		1.79333	0.202037	19.9759	0.240939	19.1653	0.223167	19.3281	0.129749	19.9741			1.79333	0.202037	19.9759	0.227333	17.8457	0.223167	19.3281	0.115013	19.8558	-31.8262078862	-27.0956257846
0.8975	0.31655		1.795	0.168726	19.9799	0.241354	19.1652	0.222862	19.3287	0.128677	19.9722			1.795	0.168726	19.9799	0.227173	17.8469	0.222862	19.3287	0.115351	19.8554	-29.0844179574	-27.0571415386
0.898333	0.32723		1.79667	0.140493	19.9831	0.24177	19.1652	0.222556	19.3292	0.12761	19.9703			1.79667	0.140493	19.9831	0.227013	17.8481	0.222556	19.3292	0.115687	19.8549	-26.3023071915	-26.9768475378
0.899167	0.3374		1.79833	0.118459	19.9852	0.242186	19.1653	0.222249	19.3296	0.126548	19.9683			1.79833	0.118459	19.9852	0.226852	17.8492	0.222249	19.3296	0.11602	19.8543	-23.4821320421	-26.854640008
0.9	0.34702		1.8	0.103509	19.9863	0.242599	19.1656	0.221941	19.33	0.125492	19.9664			1.8	0.103509	19.9863	0.226691	17.8502	0.221941	19.33	0.116348	19.8536	-20.6261898343	-26.6904549821
0.900833	0.35489		1.80167	0.0962262	19.9843	0.243008	19.166	0.221632	19.33	0.124441	19.9645			1.80167	0.0962262	19.9843	0.226529	17.8509	0.221632	19.33	0.116673	19.8527	-17.7368164722	-26.4843386335
0.901667	0.36214		1.80333	0.109763	19.9816	0.243412	19.1664	0.221323	19.3298	0.123395	19.9626			1.80333	0.109763	19.9816	0.226367	17.8513	0.221323	19.3298	0.116995	19.8515	-14.8163772722	-26.2362941713
0.9025	0.36872		1.805	0.128455	19.9786	0.243808	19.167	0.221014	19.3292	0.122356	19.9606			1.805	0.128455	19.9786	0.226204	17.8515	0.221014	19.3292	0.117317	19.8499	-11.8672727162	-25.9463521458
0.903333	0.37465		1.80667	0.149898	19.9752	0.244197	19.1675	0.220707	19.3283	0.121321	19.9587			1.80667	0.149898	19.9752	0.226043	17.8512	0.220707	19.3283	0.117642	19.8481	-8.89193733449	-25.6145689774
0.904167	0.3799		1.80833	0.173349	19.9717	0.244575	19.168	0.220401	19.3271	0.120293	19.9567			1.80833	0.173349	19.9717	0.225881	17.8506	0.220401	19.3271	0.117975	19.8458	-5.89283872585	-25.2410259507
0.905	0.38448		1.81	0.198049	19.9681	0.244942	19.1686	0.2201	19.3254	0.119269	19.9547			1.81	0.198049	19.9681	0.225721	17.8497	0.2201	19.3254	0.118318	19.8433	-2.87247666939	-24.8258287212
0.905833	0.38839		1.81167	0.223075	19.9647	0.245296	19.1691	0.219803	19.3235	0.118252	19.9527			1.81167	0.223075	19.9647	0.225563	17.8484	0.219803	19.3235	0.118676	19.8404	0.166617719779	-24.3691073571
0.906667	0.39164		1.81333	0.247408	19.9614	0.245637	19.1696	0.219513	19.3212	0.117239	19.9507			1.81333	0.247408	19.9614	0.225406	17.8468	0.219513	19.3212	0.119053	19.8372	3.22188284286	-23.8710169193
0.9075	0.39425		1.815	0.270015	19.9586	0.245962	19.1701	0.21923	19.3187	0.116233	19.9487			1.815	0.270015	19.9586	0.225252	17.8449	0.21923	19.3187	0.119452	19.8337	6.29072753044	-23.3317385603
0.908333	0.39623		1.81667	0.289913	19.9563	0.246272	19.1706	0.218955	19.3159	0.115232	19.9466			1.81667	0.289913	19.9563	0.2251	17.8428	0.218955	19.3159	0.119876	19.83	9.37053206758	-22.7514811007
0.909167	0.39759		1.81833	0.306236	19.9554	0.246565	19.171	0.218689	19.313	0.114236	19.9445			1.81833	0.306236	19.9554	0.224951	17.8406	0.218689	19.313	0.120328	19.8262	12.4586493792	-22.1304140663
0.91	0.39838		1.82	0.312163	19.9551	0.246839	19.1714	0.218432	19.3101	0.113246	19.9425			1.82	0.312163	19.9551	0.224805	17.8383	0.218432	19.3101	0.12081	19.8224	15.5523999993	-21.4688139947
0.910833	0.3986		1.82167	0.314543	19.9551	0.247095	19.1718	0.218186	19.3071	0.112262	19.9404			1.82167	0.314543	19.9551	0.224662	17.8361	0.218186	19.3071	0.121323	19.8186	18.6490806826	-20.7669976631
0.911667	0.39831		1.82333	0.313969	19.9557	0.247331	19.1721	0.217949	19.3043	0.111283	19.9384			1.82333	0.313969	19.9557	0.224523	17.8339	0.217949	19.3043	0.121864	19.8149	21.7459668233	-20.0253239702
0.9125	0.39751		1.825	0.310305	19.9566	0.247547	19.1725	0.217722	19.3015	0.11031	19.9363			1.825	0.310305	19.9566	0.224386	17.8318	0.217722	19.3015	0.122436	19.8113	24.840315082	-19.2441954896
0.913333	0.39626		1.82667	0.303498	19.958	0.247742	19.1728	0.217504	19.2988	0.109343	19.9342			1.82667	0.303498	19.958	0.224253	17.8298	0.217504	19.2988	0.123035	19.8078	27.9293661955	-18.4240596353
0.914167	0.39459		1.82833	0.293666	19.9598	0.247917	19.1731	0.217295	19.2963	0.108381	19.9322			1.82833	0.293666	19.9598	0.224122	17.828	0.217295	19.2963	0.123661	19.8045	31.0103479389	-17.5654093958
0.915	0.39253		1.83	0.281077	19.962	0.248071	19.1734	0.217095	19.294	0.107424	19.9301			1.83	0.281077	19.962	0.223994	17.8263	0.217095	19.294	0.124311	19.8013	34.0804782053	-16.6687836099
0.915833	0.39012		1.83167	0.266121	19.9644	0.248205	19.1737	0.216902	19.2919	0.106473	19.9281			1.83167	0.266121	19.9644	0.223868	17.8249	0.216902	19.2919	0.124984	19.7984	37.1369681646	-15.7347667751
0.916667	0.38741		1.83333	0.249279	19.967	0.24832	19.1739	0.216716	19.29	0.105528	19.926			1.83333	0.249279	19.967	0.223745	17.8236	0.216716	19.29	0.125677	19.7957	40.1770254625	-14.763988395
0.9175	0.38522		1.835	0.231101	19.9695	0.248416	19.1741	0.216537	19.2881	0.104588	19.924			1.835	0.231101	19.9695	0.223624	17.8224	0.216537	19.2881	0.126388	19.7931	43.197857421	-13.7571741292
0.918333	0.38279		1.83667	0.213688	19.972	0.248495	19.1743	0.216364	19.2864	0.103654	19.922			1.83667	0.213688	19.972	0.223505	17.8214	0.216364	19.2864	0.127114	19.7906	46.1966787051	-12.7150351894
0.919167	0.38012		1.83833	0.195823	19.9746	0.24856	19.1744	0.216196	19.2849	0.102725	19.9199			1.83833	0.195823	19.9746	0.223387	17.8205	0.216196	19.2849	0.127856	19.7883	49.1707095117	-11.6383191292
0.92	0.37723		1.84	0.177893	19.9771	0.248611	19.1745	0.216033	19.2834	0.101802	19.9179			1.84	0.177893	19.9771	0.223271	17.8196	0.216033	19.2834	0.12861	19.7861	52.1171781972	-10.5278083858
0.920833	0.37414		1.84167	0.1605	19.9794	0.248651	19.1746	0.215876	19.282	0.100885	19.9158			1.84167	0.1605	19.9794	0.223157	17.8189	0.215876	19.282	0.129376	19.784	55.0333238325	-9.38431889008
0.921667	0.37087		1.84333	0.144239	19.9815	0.248681	19.1748	0.215723	19.2806	0.0999729	19.9138			1.84333	0.144239	19.9815	0.223044	17.8182	0.215723	19.2806	0.130154	19.7819	57.9163986924	-8.20869878221
0.9225	0.36743		1.845	0.129663	19.9832	0.248702	19.1749	0.215574	19.2794	0.0990666	19.9117			1.845	0.129663	19.9832	0.222932	17.8176	0.215574	19.2794	0.13094	19.78	60.7636706837	-7.001827264
0.923333	0.36383		1.84667	0.117264	19.9846	0.248717	19.1752	0.215429	19.2782	0.0981658	19.9097			1.84667	0.117264	19.9846	0.222821	17.8171	0.215429	19.2782	0.131736	19.7781	63.5724257237	-5.76461360852
0.924167	0.3601		1.84833	0.107466	19.9856	0.248726	19.1755	0.215289	19.2771	0.0972706	19.9076			1.84833	0.107466	19.9856	0.222712	17.8166	0.215289	19.2771	0.13254	19.7764	66.3399700806	-4.49799633982
0.925	0.35624		1.85	0.100618	19.9861	0.24873	19.1758	0.215151	19.276	0.096381	19.9055			1.85	0.100618	19.9861	0.222604	17.8162	0.215151	19.276	0.133351	19.7746	69.0636326875	-3.20294258546
0.925833	0.35227		1.85167	0.096976	19.9866	0.248728	19.1764	0.215018	19.2751	0.095497	19.9034			1.85167	0.096976	19.9866	0.222497	17.8159	0.215018	19.2751	0.134168	19.7731	71.7407674448	-1.88041399296
0.926667	0.34819		1.85333	0.0939003	19.9865	0.248722	19.1771	0.214887	19.2742	0.0946186	19.9014			1.85333	0.0939003	19.9865	0.222391	17.8157	0.214887	19.2742	0.134991	19.7716	74.3687529541	-0.531436595227
0.9275	0.34402		1.855	0.0948029	19.9857	0.248708	19.178	0.21476	19.2735	0.0937458	19.8993			1.855	0.0948029	19.9857	0.222286	17.8156	0.21476	19.2735	0.135818	19.7702	76.9449976323	0.842933250821
0.928333	0.33976		1.85667	0.100071	19.9843	0.248687	19.1791	0.214635	19.2728	0.0928786	19.8972			1.85667	0.100071	19.9843	0.222182	17.8156	0.214635	19.2728	0.136648	19.769	79.4669422581	2.24160938232
0.929167	0.33543		1.85833	0.109558	19.9824	0.248656	19.1803	0.214512	19.2722	0.092017	19.8951			1.85833	0.109558	19.9824	0.222078	17.8156	0.214512	19.2722	0.13748	19.7678	81.9320625191	3.66347645974
0.93	0.33103		1.86	0.122945	19.98	0.248615	19.1816	0.214392	19.2718	0.0911611	19.8931			1.86	0.122945	19.98	0.221975	17.8158	0.214392	19.2718	0.138313	19.7668	84.3378715514	5.10739071972
0.930833	0.32657		1.86167	0.139792	19.9772	0.248562	19.183	0.214273	19.2714	0.0903107	19.891			1.86167	0.139792	19.9772	0.221873	17.8161	0.214273	19.2714	0.139147	19.7659	86.6819224666	6.57218085914
0.931667	0.32206		1.86333	0.159538	19.9741	0.248495	19.1845	0.214156	19.2711	0.089466	19.8889			1.86333	0.159538	19.9741	0.221771	17.8164	0.214156	19.2711	0.139981	19.765	88.9618108535	8.05664905357
0.9325	0.31751		1.865	0.181507	19.9707	0.248416	19.1859	0.214041	19.2708	0.0886269	19.8868			1.865	0.181507	19.9707	0.221669	17.8168	0.214041	19.2708	0.140813	19.7642	91.1751772488	9.5595721079
0.933333	0.31291		1.86667	0.204925	19.9673	0.248321	19.1874	0.213927	19.2706	0.0877934	19.8847			1.86667	0.204925	19.9673	0.221568	17.8172	0.213927	19.2706	0.141644	19.7635	93.3197095664	11.0797027323
0.934167	0.30765		1.86833	0.228934	19.9625	0.248213	19.1887	0.213815	19.2704	0.0869655	19.8826			1.86833	0.228934	19.9625	0.221467	17.8176	0.213815	19.2704	0.142474	19.7628	95.3931454758	12.6157478328
0.935	0.30238		1.87	0.262487	19.9582	0.248091	19.1898	0.213704	19.2702	0.0861432	19.8805			1.87	0.262487	19.9582	0.221367	17.8181	0.213704	19.2702	0.143301	19.7621	97.3932761875	14.1664182156
0.935833	0.29711		1.87167	0.292826	19.9546	0.247958	19.1907	0.213594	19.27	0.0853265	19.8784			1.87167	0.292826	19.9546	0.221267	17.8185	0.213594	19.27	0.144127	19.7614	99.3179471171	15.7304069122
0.936667	0.29187		1.87333	0.317531	19.952	0.247815	19.1913	0.213486	19.2697	0.0845154	19.8763			1.87333	0.317531	19.952	0.221168	17.8188	0.213486	19.2697	0.144952	19.7606	101.165059953	17.3063905242
0.9375	0.28667		1.875	0.335742	19.9504	0.247664	19.1917	0.21338	19.2695	0.08371	19.8741			1.875	0.335742	19.9504	0.221069	17.8192	0.21338	19.2695	0.145776	19.7599	102.932574665	18.8930304797
0.938333	0.28153		1.87667	0.346915	19.9499	0.247508	19.1919	0.213276	19.2691	0.0829102	19.872			1.87667	0.346915	19.9499	0.220971	17.8195	0.213276	19.2691	0.1466	19.7591	104.618511461	20.4889741948
0.939167	0.27647		1.87833	0.350707	19.9504	0.247348	19.1919	0.213174	19.2688	0.082116	19.8698			1.87833	0.350707	19.9504	0.220873	17.8198	0.213174	19.2688	0.147424	19.7583	106.220952688	22.0928561386
0.94	0.27149		1.88	0.34702	19.952	0.247188	19.1917	0.213074	19.2684	0.0813275	19.8676			1.88	0.34702	19.952	0.220777	17.82	0.213074	19.2684	0.14825	19.7575	107.738044697	23.7032988036
0.940833	0.26663		1.88167	0.336047	19.9545	0.247029	19.1914	0.212977	19.2679	0.0805446	19.8654			1.88167	0.336047	19.9545	0.220681	17.8202	0.212977	19.2679	0.149077	19.7567	109.16799966	25.3189135885
0.941667	0.26188		1.88333	0.318292	19.9579	0.246872	19.191	0.212883	19.2675	0.0797675	19.8631			1.88333	0.318292	19.9579	0.220586	17.8203	0.212883	19.2675	0.149906	19.7558	110.509097356	26.938301606
0.9425	0.25726		1.885	0.294576	19.9646	0.24672	19.1906	0.212792	19.267	0.0789961	19.8609			1.885	0.294576	19.9646	0.220492	17.8205	0.212792	19.267	0.150739	19.7549	111.759686923	28.5600772188
0.943333	0.25278		1.88667	0.24777	19.9713	0.246572	19.1904	0.212704	19.2665	0.0782304	19.8586			1.88667	0.24777	19.9713	0.220399	17.8206	0.212704	19.2665	0.151575	19.754	112.918187297	30.1828212208
0.944167	0.24844		1.88833	0.201158	19.9773	0.246429	19.1903	0.21262	19.266	0.0774705	19.8562			1.88833	0.201158	19.9773	0.220307	17.8207	0.21262	19.266	0.152415	19.7532	113.983090303	31.8051044056
0.945	0.24425		1.89	0.159088	19.9824	0.246289	19.1903	0.212539	19.2655	0.0767164	19.8539			1.89	0.159088	19.9824	0.220216	17.8208	0.212539	19.2655	0.153259	19.7523	114.952962431	33.425488525
0.945833	0.24021		1.89167	0.123243	19.9864	0.246152	19.1906	0.212462	19.265	0.0759681	19.8515			1.89167	0.123243	19.9864	0.220126	17.821	0.212462	19.265	0.154109	19.7515	115.826446566	35.0425273917
0.946667	0.23633		1.89333	0.0949658	19.9892	0.246016	19.1911	0.212389	19.2645	0.0752257	19.8491			1.89333	0.0949658	19.9892	0.220038	17.8211	0.212389	19.2645	0.154964	19.7506	116.602263669	36.6547681359
0.9475	0.2326		1.895	0.0754521	19.9906	0.245882	19.1917	0.21232	19.264	0.0744893	19.8466			1.895	0.0754521	19.9906	0.219951	17.8211	0.21232	19.264	0.155824	19.7498	117.279214405	38.2607526129
0.948333	0.22902		1.89667	0.0656522	19.9905	0.245746	19.1925	0.212255	19.2634	0.0737587	19.8441			1.89667	0.0656522	19.9905	0.219866	17.8212	0.212255	19.2634	0.156691	19.7489	117.856180697	39.8590189561
0.949167	0.22558		1.89833	0.0661674	19.989	0.245609	19.1935	0.212195	19.2628	0.0730342	19.8416			1.89833	0.0661674	19.989	0.219781	17.8212	0.212195	19.2628	0.157565	19.748	118.332127203	41.4481032629
0.95	0.22229		1.9	0.0771737	19.9859	0.245469	19.1946	0.212139	19.2622	0.0723158	19.8391			1.9	0.0771737	19.9859	0.219699	17.8212	0.212139	19.2622	0.158446	19.7471	118.706102718	43.0265413952
0.950833	0.21993		1.90167	0.0983785	19.9784	0.245325	19.1956	0.212088	19.2615	0.0716033	19.8365			1.90167	0.0983785	19.9784	0.219618	17.8211	0.212088	19.2615	0.159336	19.7461	118.97724147	44.5928456927
0.951667	0.21768		1.90333	0.151065	19.9704	0.245177	19.1966	0.212042	19.2607	0.070897	19.8338			1.90333	0.151065	19.9704	0.219539	17.8208	0.212042	19.2607	0.160234	19.745	119.144765644	46.1455594518
0.9525	0.2155		1.905	0.207478	19.9625	0.245026	19.1974	0.212002	19.2598	0.0701968	19.8312			1.905	0.207478	19.9625	0.219461	17.8205	0.212002	19.2598	0.161142	19.7438	119.207985057	47.6832336165
0.953333	0.21336		1.90667	0.26264	19.9551	0.244872	19.1982	0.211967	19.2588	0.0695028	19.8285			1.90667	0.26264	19.9551	0.219385	17.8201	0.211967	19.2588	0.162061	19.7426	119.166298055	49.204428473
0.954167	0.21122		1.90833	0.314623	19.9483	0.244715	19.1987	0.211938	19.2577	0.0688149	19.8258			1.90833	0.314623	19.9483	0.219312	17.8196	0.211938	19.2577	0.162992	19.7413	119.019192315	50.7077151809
0.955	0.20905		1.91	0.361723	19.9425	0.244558	19.199	0.211916	19.2565	0.0681332	19.823			1.91	0.361723	19.9425	0.21924	17.8191	0.211916	19.2565	0.163935	19.7399	118.766245562	52.1916771272
0.955833	0.20682		1.91167	0.402222	19.9379	0.244401	19.1992	0.2119	19.2553	0.0674577	19.8203			1.91167	0.402222	19.9379	0.219171	17.8184	0.2119	19.2553	0.164891	19.7384	118.407126208	53.6549110968
0.956667	0.2045		1.91333	0.434516	19.9347	0.244244	19.1991	0.21189	19.254	0.0667884	19.8175			1.91333	0.434516	19.9347	0.219103	17.8177	0.21189	19.254	0.165861	19.7369	117.941593924	55.0960282594
0.9575	0.20205		1.915	0.45725	19.9329	0.24409	19.1988	0.211888	19.2526	0.0661253	19.8147			1.915	0.45725	19.9329	0.219038	17.8169	0.211888	19.2526	0.166846	19.7354	117.369500151	56.5136549815
0.958333	0.19944		1.91667	0.469427	19.9328	0.243939	19.1984	0.211893	19.2513	0.0654685	19.812			1.91667	0.469427	19.9328	0.218976	17.8162	0.211893	19.2513	0.167845	19.7338	116.690788557	57.9064334776
0.959167	0.19664		1.91833	0.470491	19.9362	0.243792	19.1978	0.211904	19.2499	0.0648178	19.8092			1.91833	0.470491	19.9362	0.218916	17.8154	0.211904	19.2499	0.168859	19.7323	115.905495446	59.2730408978
0.96	0.19364		1.92	0.446844	19.9407	0.24365	19.1971	0.211923	19.2486	0.0641734	19.8064			1.92	0.446844	19.9407	0.218858	17.8147	0.211923	19.2486	0.169887	19.7309	115.013749315	60.6121509078
0.960833	0.19039		1.92167	0.415245	19.9459	0.243513	19.1964	0.211949	19.2474	0.0635352	19.8036			1.92167	0.415245	19.9459	0.218802	17.814	0.211949	19.2474	0.170929	19.7295	114.015772086	61.9224527616
0.961667	0.18688		1.92333	0.378631	19.9517	0.243381	19.1956	0.211981	19.2462	0.0629032	19.8009			1.92333	0.378631	19.9517	0.218749	17.8134	0.211981	19.2462	0.171985	19.7282	112.911879476	63.2026518018
0.9625	0.1831		1.925	0.338296	19.9578	0.243255	19.1949	0.21202	19.2452	0.0622773	19.7981			1.925	0.338296	19.9578	0.218698	17.8129	0.21202	19.2452	0.173053	19.7271	111.702481333	64.4514700447
0.963333	0.17902		1.92667	0.295638	19.964	0.243133	19.1941	0.212065	19.2442	0.0616576	19.7954			1.92667	0.295638	19.964	0.218649	17.8125	0.212065	19.2442	0.174133	19.726	110.388081926	65.6676468734
0.964167	0.17463		1.92833	0.252297	19.97	0.243017	19.1935	0.212115	19.2434	0.0610441	19.7927			1.92833	0.252297	19.97	0.218602	17.8123	0.212115	19.2434	0.175223	19.7251	108.969280189	66.8499398571
0.965	0.16994		1.93	0.210054	19.9756	0.242906	19.1928	0.212172	19.2426	0.0604367	19.7901			1.93	0.210054	19.9756	0.218556	17.8121	0.212172	19.2426	0.176322	19.7243	107.446769909	67.9971257115
0.965833	0.16492		1.93167	0.170726	19.9806	0.2428	19.1923	0.212233	19.242	0.0598354	19.7874			1.93167	0.170726	19.9806	0.218513	17.812	0.212233	19.242	0.177429	19.7236	105.821339853	69.1080014095
0.966667	0.1596		1.93333	0.136059	19.9846	0.242699	19.1919	0.2123	19.2415	0.0592402	19.7848			1.93333	0.136059	19.9846	0.218471	17.8121	0.2123	19.2415	0.178543	19.7231	104.09387383	70.1813854448
0.9675	0.15264		1.935	0.107637	19.9889	0.242602	19.1915	0.212371	19.2411	0.0586511	19.7822			1.935	0.107637	19.9889	0.218431	17.8122	0.212371	19.2411	0.179662	19.7226	102.265350666	71.2161227942
0.968333	0.14542		1.93667	0.0779692	19.9916	0.242512	19.1913	0.212446	19.2408	0.058068	19.7797			1.93667	0.0779692	19.9916	0.218392	17.8125	0.212446	19.2408	0.180785	19.7223	100.336843649	72.2110792024
0.969167	0.13796		1.93833	0.0585783	19.9926	0.242427	19.1911	0.212524	19.2405	0.0574909	19.7771			1.93833	0.0585783	19.9926	0.218354	17.8128	0.212524	19.2405	0.18191	19.7221	98.3095208083	73.1651462745
0.97	0.13032		1.94	0.0515034	19.9919	0.242348	19.191	0.212606	19.2404	0.0569198	19.7746			1.94	0.0515034	19.9919	0.218318	17.8131	0.212606	19.2404	0.183037	19.7219	96.1846446472	74.0772433026
0.970833	0.12255		1.94167	0.0570353	19.9893	0.242277	19.1909	0.212691	19.2402	0.0563547	19.7721			1.94167	0.0570353	19.9893	0.218282	17.8135	0.212691	19.2402	0.184163	19.7218	93.9635717546	74.9463192037
0.971667	0.11469		1.94333	0.0748257	19.9851	0.242213	19.1909	0.212779	19.2401	0.0557956	19.7697			1.94333	0.0748257	19.9851	0.218248	17.8139	0.212779	19.2401	0.185289	19.7217	91.6477522942	75.7713545437
0.9725	0.10679		1.945	0.103998	19.9796	0.242157	19.1908	0.212869	19.24	0.0552424	19.7672			1.945	0.103998	19.9796	0.218214	17.8143	0.212869	19.24	0.186414	19.7216	89.2387293551	76.5513636128
0.973333	0.098922		1.94667	0.14314	19.9728	0.24211	19.1907	0.212962	19.2398	0.0546952	19.7648			1.94667	0.14314	19.9728	0.218182	17.8147	0.212962	19.2398	0.187537	19.7215	86.7381381608	77.2853965173
0.974167	0.091129		1.94833	0.190303	19.9653	0.242073	19.1905	0.213057	19.2396	0.0541538	19.7623			1.94833	0.190303	19.9653	0.21815	17.815	0.213057	19.2396	0.188657	19.7214	84.1477051293	77.972541247
0.975	0.083469		1.95	0.243042	19.9574	0.242045	19.1902	0.213154	19.2394	0.0536184	19.7598			1.95	0.243042	19.9574	0.218119	17.8153	0.213154	19.2394	0.189775	19.7212	81.4692467844	78.6119256797
0.975833	0.075995		1.95167	0.298474	19.9441	0.242028	19.1897	0.213254	19.239	0.0530889	19.7573			1.95167	0.298474	19.9441	0.218089	17.8155	0.213254	19.239	0.19089	19.7209	78.7046685144	79.2026864351
0.976667	0.068761		1.95333	0.391315	19.9325	0.242022	19.1891	0.213356	19.2385	0.0525654	19.7548			1.95333	0.391315	19.9325	0.218059	17.8155	0.213356	19.2385	0.192004	19.7206	75.8559651049	79.7440394336
0.9775	0.061818		1.955	0.472635	19.9238	0.242026	19.1882	0.213461	19.238	0.0520477	19.7523			1.955	0.472635	19.9238	0.218031	17.8155	0.213461	19.238	0.193116	19.7201	72.9252171257	80.2352484307
0.978333	0.055214		1.95667	0.53315	19.9186	0.242041	19.1872	0.213569	19.2373	0.051536	19.7498			1.95667	0.53315	19.9186	0.218004	17.8153	0.213569	19.2373	0.194228	19.7196	69.9145891037	80.6756260073
0.979167	0.048994		1.95833	0.56948	19.9172	0.242066	19.186	0.21368	19.2366	0.0510302	19.7472			1.95833	0.56948	19.9172	0.217978	17.8151	0.21368	19.2366	0.195339	19.719	66.826327592	81.064534139
0.98	0.0432		1.96	0.579337	19.9198	0.2421	19.1849	0.213795	19.2358	0.0505304	19.7447			1.96	0.579337	19.9198	0.217953	17.8149	0.213795	19.2358	0.196451	19.7184	63.6627591556	81.4013843491
0.980833	0.037868		1.96167	0.561119	19.9266	0.242142	19.1837	0.213912	19.2351	0.0500365	19.7421			1.96167	0.561119	19.9266	0.217929	17.8146	0.213912	19.2351	0.197564	19.7178	60.4262882973	81.6856374598
0.981667	0.033033		1.96333	0.514099	19.9373	0.242191	19.1827	0.214034	19.2343	0.0495486	19.7396			1.96333	0.514099	19.9373	0.217907	17.8144	0.214034	19.2343	0.198677	19.7172	57.1193953463	81.9168029752
0.9825	0.028721		1.965	0.438619	19.952	0.242245	19.1819	0.214158	19.2337	0.0490665	19.7371			1.965	0.438619	19.952	0.217886	17.8142	0.214158	19.2337	0.199792	19.7167	53.7446343288	82.0944381395
0.983333	0.024954		1.96667	0.336201	19.9701	0.242302	19.1813	0.214286	19.2332	0.0485903	19.7346			1.96667	0.336201	19.9701	0.217865	17.8142	0.214286	19.2332	0.200906	19.7164	50.3046308403	82.2181467276
0.984167	0.023479		1.96833	0.209598	19.9996	0.24236	19.1814	0.214417	19.2329	0.04812	19.7323			1.96833	0.209598	19.9996	0.217847	17.8144	0.214417	19.2329	0.202021	19.7163	46.8020799365	82.2876334038
0.985	0.02254		1.97	0.00303869	20.0295	0.242416	19.182	0.214551	19.2328	0.0476555	19.73			1.97	0.00303869	20.0295	0.217829	17.8148	0.214551	19.2328	0.203133	19.7165	43.2397412455	82.3025859008
0.985833	0.022101		1.97167	-0.206728	20.0578	0.242466	19.1833	0.214686	19.2331	0.0471967	19.7278			1.97167	-0.206728	20.0578	0.217812	17.8156	0.214686	19.2331	0.204242	19.717	39.6204399772	82.262729422
0.986667	0.022127		1.97333	-0.404749	20.0835	0.242508	19.1853	0.214824	19.2337	0.0467436	19.7257			1.97333	-0.404749	20.0835	0.217795	17.8166	0.214824	19.2337	0.205346	19.7178	35.9470651553	82.1678257482
0.9875	0.022573		1.975	-0.584585	20.1058	0.242538	19.1881	0.214962	19.2345	0.0462961	19.7237			1.975	-0.584585	20.1058	0.217779	17.818	0.214962	19.2345	0.206441	19.7189	32.2225678611	82.0176727564
0.988333	0.023392		1.97667	-0.740696	20.124	0.242553	19.1916	0.215101	19.2357	0.0458542	19.7218			1.97667	-0.740696	20.124	0.217763	17.8197	0.215101	19.2357	0.207527	19.7204	28.4499594701	81.8121043859
0.989167	0.024533		1.97833	-0.867834	20.1373	0.24255	19.1958	0.215239	19.2372	0.0454178	19.72			1.97833	-0.867834	20.1373	0.217747	17.8217	0.215239	19.2372	0.208601	19.7221	24.6323098595	81.5509910715
0.99	0.025944		1.98	-0.961391	20.1454	0.242525	19.2007	0.215376	19.239	0.0449868	19.7183			1.98	-0.961391	20.1454	0.217731	17.8239	0.215376	19.239	0.20966	19.7242	20.7727455664	81.2342406403
0.990833	0.027569		1.98167	-1.01778	20.1478	0.242476	19.2062	0.215512	19.241	0.0445613	19.7166			1.98167	-1.01778	20.1478	0.217715	17.8264	0.215512	19.241	0.210703	19.7265	16.8744478713	80.8617996538
0.991667	0.02935		1.98333	-1.03472	20.1445	0.242399	19.2122	0.215645	19.2432	0.044141	19.715			1.98333	-1.03472	20.1445	0.217698	17.829	0.215645	19.2432	0.211728	19.729	12.9406507868	80.4336551556
0.9925	0.031229		1.985	-1.01142	20.1265	0.242293	19.2184	0.215776	19.2455	0.0437261	19.7134			1.985	-1.01142	20.1265	0.21768	17.8318	0.215776	19.2455	0.212732	19.7316	8.9746389297	79.9497796762
0.993333	0.033149		1.98667	-0.885562	20.1051	0.242156	19.2248	0.215904	19.2478	0.0433165	19.7119			1.98667	-0.885562	20.1051	0.217661	17.8345	0.215904	19.2478	0.213716	19.7342	4.97974771386	79.4102527775
0.994167	0.035052		1.98833	-0.735501	20.0821	0.241987	19.2313	0.216028	19.2501	0.0429121	19.7103			1.98833	-0.735501	20.0821	0.217641	17.8373	0.216028	19.2501	0.214679	19.7368	0.959358264408	78.8152061643
0.995	0.036883		1.99	-0.574653	20.0583	0.241784	19.2377	0.21615	19.2523	0.0425131	19.7087			1.99	-0.574653	20.0583	0.217621	17.8399	0.21615	19.2523	0.21562	19.7393	-3.08310535517	78.1648256866
0.995833	0.038588		1.99167	-0.408036	20.0343	0.241547	19.2439	0.216269	19.2544	0.0421193	19.707			1.99167	-0.408036	20.0343	0.217599	17.8425	0.216269	19.2544	0.21654	19.7417	-7.1441790569	77.459353055
0.996667	0.040117		1.99333	-0.240403	20.011	0.241275	19.2499	0.216384	19.2563	0.0417309	19.7053			1.99333	-0.240403	20.011	0.217577	17.8449	0.216384	19.2563	0.217439	19.744	-11.2203617737	76.699087213
0.9975	0.041421		1.995	-0.0769225	19.989	0.24097	19.2556	0.216497	19.2581	0.0413479	19.7036			1.995	-0.0769225	19.989	0.217554	17.8471	0.216497	19.2581	0.218319	19.7461	-15.3081186236	75.8843853215
0.998333	0.042458		1.99667	0.0771639	19.969	0.240631	19.261	0.216607	19.2597	0.0409702	19.7018			1.99667	0.0771639	19.969	0.21753	17.8491	0.216607	19.2597	0.219179	19.7481	-19.4038841789	75.0156633261
0.999167	0.04319		1.99833	0.216948	19.9517	0.24026	19.2659	0.216716	19.2611	0.0405979	19.7			1.99833	0.216948	19.9517	0.217506	17.851	0.216716	19.2611	0.220021	19.7498	-23.5040658224	74.0933960906
1	0.043582		2	0.338185	19.9375	0.239857	19.2705	0.216822	19.2623	0.0402311	19.6981			2	0.338185	19.9375	0.217481	17.8526	0.216822	19.2623	0.220846	19.7513	-27.6050471742	73.1181170968
1.00083	0.041721		2.00167	0.437544	19.9339	0.239424	19.2747	0.216928	19.2633	0.0398697	19.6962			2.00167	0.437544	19.9339	0.217456	17.8541	0.216928	19.2633	0.221657	19.7527	-31.703191568	72.0904569308
1.00167	0.039513		2.00333	0.462884	19.9324	0.238963	19.2786	0.217032	19.2642	0.0395138	19.6943			2.00333	0.462884	19.9324	0.217431	17.8554	0.217032	19.2642	0.222453	19.754	-35.7948464625	71.0110602669
1.0025	0.03698		2.005	0.473218	19.932	0.238474	19.2822	0.217136	19.2649	0.0391632	19.6924			2.005	0.473218	19.932	0.217406	17.8566	0.217136	19.2649	0.223236	19.7551	-39.8763459753	69.8806239788
1.00333	0.034153		2.00667	0.476166	19.9325	0.237959	19.2854	0.21724	19.2656	0.0388181	19.6904			2.00667	0.476166	19.9325	0.217381	17.8576	0.21724	19.2656	0.224007	19.7562	-43.9440143331	68.6998958505
1.00417	0.031065		2.00833	0.472794	19.9337	0.237421	19.2884	0.217343	19.2661	0.0384782	19.6885			2.00833	0.472794	19.9337	0.217356	17.8586	0.217343	19.2661	0.224768	19.7571	-47.9941693119	67.4696732459
1.005	0.027756		2.01	0.46413	19.9355	0.236859	19.2911	0.217447	19.2666	0.0381436	19.6866			2.01	0.46413	19.9355	0.217331	17.8595	0.217447	19.2666	0.225519	19.7579	-52.0231256577	66.1908017723
1.00583	0.024268		2.01167	0.451781	19.9375	0.236278	19.2935	0.217552	19.267	0.0378142	19.6846			2.01167	0.451781	19.9375	0.217307	17.8603	0.217552	19.267	0.226261	19.7587	-56.0271984803	64.864173971
1.00667	0.020645		2.01333	0.437722	19.9394	0.235678	19.2956	0.217657	19.2674	0.03749	19.6827			2.01333	0.437722	19.9394	0.217283	17.8611	0.217657	19.2674	0.226995	19.7595	-60.0027066118	63.490728064
1.0075	0.016937		2.015	0.424033	19.941	0.235062	19.2974	0.217763	19.2677	0.037171	19.6807			2.015	0.424033	19.941	0.21726	17.8619	0.217763	19.2677	0.22772	19.7602	-63.9459759266	62.0714467798
1.00833	0.013193		2.01667	0.412678	19.9421	0.234431	19.2989	0.21787	19.268	0.0368571	19.6788			2.01667	0.412678	19.9421	0.217237	17.8626	0.21787	19.268	0.228438	19.7609	-67.853342619	60.6073562759
1.00917	0.0094633		2.01833	0.405334	19.9379	0.233789	19.3001	0.217978	19.2682	0.0365483	19.6768			2.01833	0.405334	19.9379	0.217214	17.8633	0.217978	19.2682	0.229148	19.7616	-71.7211564379	59.0995097937
1.01	0.0057997		2.02	0.434389	19.9338	0.233137	19.301	0.218086	19.2685	0.0362446	19.6749			2.02	0.434389	19.9338	0.217192	17.8639	0.218086	19.2685	0.22985	19.7623	-75.5457850387	57.5490189511
1.01083	0.0022534		2.02167	0.463129	19.9304	0.232479	19.3015	0.218196	19.2687	0.0359459	19.6729			2.02167	0.463129	19.9304	0.21717	17.8646	0.218196	19.2687	0.230544	19.763	-79.3236158839	55.9570374011
1.01167	-0.0011254		2.02333	0.487153	19.9277	0.231816	19.3017	0.218306	19.269	0.0356523	19.6708			2.02333	0.487153	19.9277	0.217149	17.8652	0.218306	19.269	0.231229	19.7636	-83.0510592616	54.3247600112
1.0125	-0.0042881		2.025	0.506353	19.9256	0.231152	19.3018	0.218416	19.2692	0.0353638	19.6688			2.025	0.506353	19.9256	0.217128	17.8658	0.218416	19.2692	0.231905	19.7643	-86.7245512869	52.6534220638
1.01333	-0.0071882		2.02667	0.520816	19.9242	0.230487	19.3016	0.218527	19.2694	0.0350802	19.6667			2.02667	0.520816	19.9242	0.217107	17.8664	0.218527	19.2694	0.232572	19.7649	-90.3405569022	50.944298472
1.01417	-0.0097822		2.02833	0.530406	19.9236	0.229823	19.3014	0.218638	19.2696	0.0348017	19.6646			2.02833	0.530406	19.9236	0.217087	17.867	0.218638	19.2696	0.233229	19.7656	-93.8955728878	49.1987030038
1.015	-0.01203		2.03	0.534864	19.9237	0.229159	19.3011	0.218749	19.2698	0.0345282	19.6625			2.03	0.534864	19.9237	0.217066	17.8676	0.218749	19.2698	0.233875	19.7662	-97.3861308951	47.4179875069
1.01583	-0.013896		2.03167	0.533931	19.9246	0.228497	19.3008	0.21886	19.27	0.0342597	19.6604			2.03167	0.533931	19.9246	0.217046	17.8682	0.21886	19.27	0.234511	19.7669	-100.808800515	45.6035411245
1.01667	-0.015348		2.03333	0.527456	19.9264	0.227836	19.3006	0.218971	19.2702	0.0339962	19.6583			2.03333	0.527456	19.9264	0.217026	17.8688	0.218971	19.2702	0.235137	19.7675	-104.160192389	43.7567894939
1.0175	-0.014736		2.035	0.515467	19.9315	0.227173	19.3008	0.219082	19.2704	0.0337377	19.6561			2.035	0.515467	19.9315	0.217006	17.8694	0.219082	19.2704	0.235752	19.7681	-107.436961367	41.8791960815
1.01833	-0.013699		2.03667	0.479403	19.9368	0.226507	19.3013	0.219193	19.2705	0.0334842	19.654			2.03667	0.479403	19.9368	0.216987	17.8699	0.219193	19.2705	0.236357	19.7688	-110.635806998	39.9722568226
1.01917	-0.012256		2.03833	0.442399	19.9417	0.225834	19.3021	0.219304	19.2707	0.0332356	19.6519			2.03833	0.442399	19.9417	0.216968	17.8705	0.219304	19.2707	0.236952	19.7694	-113.753479752	38.0375014473
1.02	-0.010432		2.04	0.408007	19.9461	0.22515	19.3032	0.219416	19.2708	0.032992	19.6497			2.04	0.408007	19.9461	0.216949	17.871	0.219416	19.2708	0.237539	19.77	-116.786784557	36.076492525
1.02083	-0.0082548		2.04167	0.377088	19.95	0.224454	19.3047	0.219528	19.2709	0.0327533	19.6476			2.04167	0.377088	19.95	0.21693	17.8715	0.219528	19.2709	0.238118	19.7706	-119.732584352	34.0908244509
1.02167	-0.0057585		2.04333	0.350272	19.9531	0.223742	19.3063	0.219642	19.271	0.0325195	19.6455			2.04333	0.350272	19.9531	0.216912	17.872	0.219642	19.271	0.23869	19.7711	-122.587803617	32.0821223709
1.0225	-0.0029797		2.045	0.32819	19.9555	0.223014	19.3079	0.219756	19.2711	0.0322905	19.6435			2.045	0.32819	19.9555	0.216895	17.8724	0.219756	19.2711	0.239254	19.7717	-125.349431864	30.0520410363
1.02333	4.1129e-05		2.04667	0.311411	19.9571	0.222268	19.3096	0.219871	19.2711	0.0320663	19.6414			2.04667	0.311411	19.9571	0.216877	17.8728	0.219871	19.2711	0.239812	19.7722	-128.014527051	28.0022635885
1.02417	0.0032608		2.04833	0.300357	19.9578	0.221507	19.3111	0.219987	19.2711	0.031847	19.6394			2.04833	0.300357	19.9578	0.216861	17.8732	0.219987	19.2711	0.240364	19.7727	-130.580218904	25.9345002688
1.025	0.0066338		2.05	0.295244	19.9577	0.220732	19.3122	0.220104	19.2711	0.0316324	19.6373			2.05	0.295244	19.9577	0.216845	17.8736	0.220104	19.2711	0.240908	19.7731	-133.043712117	23.8504870547
1.02583	0.010113		2.05167	0.296041	19.9546	0.219946	19.3127	0.220222	19.2711	0.0314226	19.6353			2.05167	0.296041	19.9546	0.216829	17.8739	0.220222	19.2711	0.241444	19.7736	-135.402289412	21.7519820853
1.02667	0.013648		2.05333	0.317609	19.9513	0.219159	19.3123	0.22034	19.271	0.0312174	19.6333			2.05333	0.317609	19.9513	0.216814	17.8742	0.22034	19.271	0.241971	19.774	-137.653317712	19.6407685299
1.0275	0.017192		2.055	0.341186	19.948	0.218377	19.311	0.220457	19.2709	0.031017	19.6313			2.055	0.341186	19.948	0.216799	17.8745	0.220457	19.2709	0.242488	19.7744	-139.794247305	17.5186508686
1.02833	0.020694		2.05667	0.3637	19.9451	0.21761	19.3088	0.220574	19.2708	0.0308211	19.6292			2.05667	0.3637	19.9451	0.216783	17.8747	0.220574	19.2708	0.242991	19.7748	-141.822614112	15.3874532656
1.02917	0.024106		2.05833	0.384219	19.9426	0.216869	19.3056	0.220689	19.2707	0.03063	19.6272			2.05833	0.384219	19.9426	0.216768	17.875	0.220689	19.2707	0.24348	19.7752	-143.736041817	13.2490178854
1.03	0.027379		2.06	0.401989	19.9405	0.216165	19.3014	0.220802	19.2706	0.0304434	19.6252			2.06	0.401989	19.9405	0.216752	17.8752	0.220802	19.2706	0.243951	19.7755	-145.532243862	11.1052031598
1.03083	0.030467		2.06167	0.416262	19.9391	0.215506	19.2962	0.220911	19.2704	0.0302614	19.6232			2.06167	0.416262	19.9391	0.216735	17.8754	0.220911	19.2704	0.244403	19.7759	-147.20902535	8.95788201406
1.03167	0.033327		2.06333	0.426369	19.9383	0.214904	19.2902	0.221017	19.2703	0.0300839	19.6211			2.06333	0.426369	19.9383	0.216717	17.8756	0.221017	19.2703	0.244833	19.7762	-148.764284854	6.80894006217
1.0325	0.035918		2.065	0.431796	19.9383	0.214367	19.2836	0.221119	19.2702	0.029911	19.6191			2.065	0.431796	19.9383	0.216697	17.8758	0.221119	19.2702	0.245239	19.7766	-150.19601618	4.66027378035
1.03333	0.0382		2.06667	0.432247	19.9389	0.213903	19.2763	0.221216	19.27	0.0297426	19.617			2.06667	0.432247	19.9389	0.216677	17.8761	0.221216	19.27	0.24562	19.777	-151.502310089	2.51378867022
1.03417	0.038974		2.06833	0.42768	19.9425	0.213518	19.2688	0.221308	19.27	0.0295788	19.615			2.06833	0.42768	19.9425	0.216655	17.8763	0.221308	19.27	0.245973	19.7774	-152.681356012	0.371406921494
1.035	0.039403		2.07	0.402247	19.9463	0.213216	19.2614	0.221394	19.2699	0.0294194	19.6129			2.07	0.402247	19.9463	0.216631	17.8766	0.221394	19.2699	0.246299	19.7778	-153.731440991	-1.76495414512
1.03583	0.039484		2.07167	0.375774	19.9498	0.212996	19.2541	0.221474	19.2699	0.0292645	19.6109			2.07167	0.375774	19.9498	0.216605	17.8769	0.221474	19.2699	0.246596	19.7783	-154.650954451	-3.89337434565
1.03667	0.039221		2.07333	0.351432	19.9528	0.21286	19.2471	0.221549	19.2699	0.0291141	19.6088			2.07333	0.351432	19.9528	0.216578	17.8773	0.221549	19.2699	0.246865	19.7788	-155.438390206	-6.01193232885
1.0375	0.038621		2.075	0.330127	19.9553	0.212803	19.2404	0.221618	19.2699	0.0289682	19.6068			2.075	0.330127	19.9553	0.216549	17.8776	0.221618	19.2699	0.247105	19.7793	-156.092348482	-8.11870719236
1.03833	0.037694		2.07667	0.312569	19.9572	0.212824	19.2343	0.221681	19.2699	0.0288268	19.6048			2.07667	0.312569	19.9572	0.216519	17.878	0.221681	19.2699	0.247318	19.7798	-156.611537936	-10.2117800178
1.03917	0.036453		2.07833	0.29946	19.9584	0.212918	19.2287	0.221739	19.27	0.0286898	19.6027			2.07833	0.29946	19.9584	0.216486	17.8784	0.221739	19.27	0.247504	19.7804	-156.994777652	-12.2892353271
1.04	0.034916		2.08	0.291418	19.9587	0.21308	19.2236	0.221792	19.27	0.0285572	19.6007			2.08	0.291418	19.9587	0.216453	17.8788	0.221792	19.27	0.247665	19.7809	-157.240999108	-14.349162466
1.04083	0.033103		2.08167	0.288892	19.9583	0.213304	19.2192	0.22184	19.27	0.028429	19.5986			2.08167	0.288892	19.9583	0.216418	17.8791	0.22184	19.27	0.247801	19.7814	-157.349248095	-16.389656923
1.04167	0.031038		2.08333	0.292095	19.957	0.213585	19.2152	0.221884	19.27	0.0283053	19.5966			2.08333	0.292095	19.957	0.216382	17.8795	0.221884	19.27	0.247914	19.7819	-157.318686555	-18.4088215961
1.0425	0.028745		2.085	0.300965	19.9528	0.213916	19.2116	0.221923	19.27	0.028186	19.5945			2.085	0.300965	19.9528	0.216344	17.8798	0.221923	19.27	0.248006	19.7823	-157.148594339	-20.4047811413
1.04333	0.026253		2.08667	0.330427	19.9484	0.214295	19.2081	0.22196	19.2699	0.0280711	19.5925			2.08667	0.330427	19.9484	0.216306	17.88	0.22196	19.2699	0.248078	19.7827	-156.838372678	-22.3756558408
1.04417	0.023591		2.08833	0.361436	19.9442	0.214718	19.2049	0.221993	19.2697	0.0279605	19.5904			2.08833	0.361436	19.9442	0.216267	17.8802	0.221993	19.2697	0.248131	19.783	-156.387543714	-24.3195760269
1.045	0.02079		2.09	0.390765	19.9404	0.215182	19.2018	0.222023	19.2695	0.0278542	19.5884			2.09	0.390765	19.9404	0.216227	17.8803	0.222023	19.2695	0.248166	19.7833	-155.795751726	-26.2346834357
1.04583	0.017882		2.09167	0.417315	19.9371	0.215684	19.1988	0.222051	19.2692	0.0277523	19.5863			2.09167	0.417315	19.9371	0.216187	17.8803	0.222051	19.2692	0.248185	19.7834	-155.062764224	-28.119132655
1.04667	0.014901		2.09333	0.440133	19.9345	0.216221	19.1958	0.222076	19.2688	0.0276546	19.5842			2.09333	0.440133	19.9345	0.216146	17.8802	0.222076	19.2688	0.248189	19.7835	-154.188472915	-29.9710926768
1.0475	0.011879		2.095	0.458249	19.9328	0.216793	19.1929	0.2221	19.2684	0.0275613	19.5821			2.095	0.458249	19.9328	0.216105	17.8801	0.2221	19.2684	0.248178	19.7835	-153.172894533	-31.7887485583
1.04833	0.008851		2.09667	0.470748	19.9319	0.217396	19.19	0.222122	19.2678	0.0274721	19.58			2.09667	0.470748	19.9319	0.216063	17.8799	0.222122	19.2678	0.248155	19.7834	-152.016171539	-33.5703031925
1.04917	0.0058488		2.09833	0.47686	19.932	0.21803	19.1871	0.222143	19.2673	0.0273872	19.578			2.09833	0.47686	19.932	0.216021	17.8797	0.222143	19.2673	0.24812	19.7833	-150.718572692	-35.3139791862
1.05	0.0029051		2.1	0.476033	19.9331	0.218692	19.1842	0.222162	19.2666	0.0273065	19.5759			2.1	0.476033	19.9331	0.215979	17.8794	0.222162	19.2666	0.248073	19.7831	-149.280493492	-37.0180208374
1.05083	0.00061684		2.10167	0.46798	19.9368	0.21938	19.1816	0.222181	19.266	0.02723	19.5738			2.10167	0.46798	19.9368	0.215937	17.879	0.222181	19.266	0.248017	19.7829	-147.702456507	-38.6806892147
1.05167	-0.0015652		2.10333	0.44257	19.9411	0.220091	19.1791	0.222199	19.2653	0.0271576	19.5717			2.10333	0.44257	19.9411	0.215895	17.8787	0.222199	19.2653	0.247951	19.7827	-145.98511033	-40.3002788996
1.0525	-0.0036246		2.105	0.412342	19.9458	0.220822	19.1769	0.222217	19.2647	0.0270894	19.5697			2.105	0.412342	19.9458	0.215853	17.8783	0.222217	19.2647	0.247877	19.7825	-144.129231023	-41.8751130794
1.05333	-0.0055466		2.10667	0.379433	19.9508	0.22157	19.175	0.222235	19.264	0.0270253	19.5676			2.10667	0.379433	19.9508	0.215811	17.878	0.222235	19.264	0.247796	19.7822	-142.135722194	-43.4035456999
1.05417	-0.0073184		2.10833	0.344692	19.9559	0.22233	19.1733	0.222252	19.2634	0.0269653	19.5656			2.10833	0.344692	19.9559	0.215769	17.8777	0.222252	19.2634	0.247707	19.782	-140.005614957	-44.8839636015
1.055	-0.0089284		2.11	0.30899	19.961	0.223101	19.1719	0.22227	19.2628	0.0269094	19.5635			2.11	0.30899	19.961	0.215728	17.8775	0.22227	19.2628	0.247613	19.7819	-137.740067754	-46.3147886174
1.05583	-0.010367		2.11167	0.273334	19.9659	0.223879	19.1708	0.222288	19.2623	0.0268575	19.5616			2.11167	0.273334	19.9659	0.215687	17.8772	0.222288	19.2623	0.247512	19.7818	-135.340366051	-47.6944796189
1.05667	-0.011627		2.11333	0.238801	19.9705	0.224662	19.17	0.222306	19.2618	0.0268097	19.5596			2.11333	0.238801	19.9705	0.215646	17.8771	0.222306	19.2618	0.247406	19.7817	-132.807921896	-49.0215344877
1.0575	-0.012702		2.115	0.206476	19.9747	0.225449	19.1694	0.222325	19.2614	0.0267659	19.5576			2.115	0.206476	19.9747	0.215606	17.877	0.222325	19.2614	0.247295	19.7817	-130.144273331	-50.2944920014
1.05833	-0.013588		2.11667	0.177381	19.9782	0.226237	19.1691	0.222343	19.2611	0.0267261	19.5557			2.11667	0.177381	19.9782	0.215565	17.877	0.222343	19.2611	0.247178	19.7818	-127.351083672	-51.511933617
1.05917	-0.014283		2.11833	0.152427	19.9809	0.227026	19.1689	0.222362	19.2609	0.0266902	19.5538			2.11833	0.152427	19.9809	0.215526	17.8771	0.222362	19.2609	0.247056	19.782	-124.430140643	-52.672477165
1.06	-0.014787		2.12	0.133867	19.9828	0.227818	19.1688	0.222381	19.2607	0.0266582	19.552			2.12	0.133867	19.9828	0.215486	17.8773	0.222381	19.2607	0.246928	19.7822	-121.383356809	-53.7747949707
1.06083	-0.015101		2.12167	0.12043	19.984	0.228613	19.1688	0.2224	19.2607	0.0266299	19.5502			2.12167	0.12043	19.984	0.215446	17.8775	0.2224	19.2607	0.246794	19.7825	-118.212766861	-54.8176073697
1.06167	-0.015227		2.12333	0.112266	19.9844	0.229413	19.1688	0.222419	19.2607	0.0266055	19.5484			2.12333	0.112266	19.9844	0.215407	17.8778	0.222419	19.2607	0.246653	19.7829	-114.920526194	-55.799683906
1.0625	-0.015171		2.125	0.109542	19.984	0.230219	19.1689	0.222437	19.2607	0.0265847	19.5467			2.125	0.109542	19.984	0.215368	17.8782	0.222437	19.2607	0.246504	19.7834	-111.508909387	-56.7198443501
1.06333	-0.01494		2.12667	0.112226	19.9828	0.231033	19.169	0.222455	19.2608	0.0265675	19.545			2.12667	0.112226	19.9828	0.215328	17.8786	0.222455	19.2608	0.246348	19.7838	-107.980308562	-57.5769595466
1.06417	-0.01454		2.12833	0.120066	19.9811	0.231857	19.1691	0.222471	19.261	0.0265539	19.5433			2.12833	0.120066	19.9811	0.215289	17.879	0.222471	19.261	0.246183	19.7844	-104.337231654	-58.369952105
1.065	-0.013981		2.13	0.132597	19.9787	0.23269	19.1691	0.222487	19.2611	0.0265438	19.5416			2.13	0.132597	19.9787	0.21525	17.8795	0.222487	19.2611	0.24601	19.7849	-100.582300603	-59.0977969516
1.06583	-0.013273		2.13167	0.149163	19.9759	0.233533	19.1691	0.222501	19.2613	0.0265372	19.5399			2.13167	0.149163	19.9759	0.21521	17.8799	0.222501	19.2613	0.245827	19.7854	-96.7182494675	-59.7595217665
1.06667	-0.012428		2.13333	0.168941	19.9727	0.234385	19.169	0.222515	19.2614	0.026534	19.5382			2.13333	0.168941	19.9727	0.21517	17.8803	0.222515	19.2614	0.245635	19.7859	-92.7479224842	-60.3542073319
1.0675	-0.011517		2.135	0.190968	19.9681	0.235244	19.169	0.222527	19.2615	0.0265341	19.5365			2.135	0.190968	19.9681	0.21513	17.8807	0.222527	19.2615	0.245435	19.7863	-88.6742720671	-60.8810135687
1.06833	-0.010493		2.13667	0.222961	19.9638	0.236106	19.1689	0.222538	19.2615	0.0265376	19.5348			2.13667	0.222961	19.9638	0.21509	17.881	0.222538	19.2615	0.245225	19.7866	-84.500354497	-61.3391261369
1.06917	-0.0093674		2.13833	0.25328	19.9601	0.236966	19.1688	0.222548	19.2614	0.0265444	19.5331			2.13833	0.25328	19.9601	0.21505	17.8812	0.222548	19.2614	0.245008	19.7869	-80.229330287	-61.7277824722
1.07	-0.0081545		2.14	0.279437	19.9571	0.23782	19.1687	0.222557	19.2612	0.0265545	19.5313			2.14	0.279437	19.9571	0.215009	17.8814	0.222557	19.2612	0.244783	19.7871	-75.8644622327	-62.046272376
1.07083	-0.0068683		2.14167	0.300322	19.955	0.23866	19.1686	0.222566	19.261	0.026568	19.5295			2.14167	0.300322	19.955	0.214969	17.8814	0.222566	19.261	0.244551	19.7872	-71.4091133907	-62.2939388041
1.07167	-0.0055232		2.14333	0.315091	19.9538	0.239482	19.1686	0.222574	19.2607	0.0265847	19.5277			2.14333	0.315091	19.9538	0.214929	17.8814	0.222574	19.2607	0.244313	19.7872	-66.8667449682	-62.4701788601
1.0725	-0.0041339		2.145	0.323089	19.9537	0.240278	19.1686	0.222582	19.2603	0.0266048	19.5258			2.145	0.323089	19.9537	0.214888	17.8813	0.222582	19.2603	0.24407	19.7871	-62.2409141084	-62.5744449884
1.07333	-0.0027155		2.14667	0.323894	19.9547	0.241044	19.1686	0.222589	19.2599	0.0266282	19.524			2.14667	0.323894	19.9547	0.214848	17.8812	0.222589	19.2599	0.24382	19.787	-57.5352715536	-62.6062463547
1.07417	-0.0012829		2.14833	0.31737	19.9566	0.241774	19.1688	0.222596	19.2594	0.0266549	19.5221			2.14833	0.31737	19.9566	0.214808	17.8811	0.222596	19.2594	0.243566	19.7869	-52.7535591725	-62.5651503892
1.075	0.00014893		2.15	0.303698	19.9595	0.242463	19.169	0.222603	19.259	0.0266849	19.5202			2.15	0.303698	19.9595	0.214768	17.8809	0.222603	19.259	0.243306	19.7868	-47.8996073354	-62.4507844614
1.07583	0.0015655		2.15167	0.283383	19.9657	0.243106	19.1693	0.22261	19.2586	0.0267182	19.5183			2.15167	0.283383	19.9657	0.214729	17.8808	0.22261	19.2586	0.243041	19.7867	-42.9773321287	-62.2628005699
1.07667	0.0029524		2.15333	0.240381	19.972	0.243704	19.1697	0.222615	19.2583	0.0267548	19.5164			2.15333	0.240381	19.972	0.214689	17.8808	0.222615	19.2583	0.24277	19.7867	-37.9907353032	-62.0009545039
1.0775	0.0042958		2.155	0.196055	19.978	0.244254	19.1702	0.22262	19.2581	0.0267946	19.5146			2.155	0.196055	19.978	0.214649	17.8809	0.22262	19.2581	0.242492	19.7868	-32.9438979852	-61.6650704216
1.07833	0.0055825		2.15667	0.154309	19.9833	0.244758	19.1708	0.222623	19.2581	0.0268377	19.5128			2.15667	0.154309	19.9833	0.214609	17.8811	0.222623	19.2581	0.242205	19.7871	-27.8409771301	-61.255042161
1.07917	0.0067999		2.15833	0.116634	19.988	0.245216	19.1716	0.222625	19.2581	0.026884	19.511			2.15833	0.116634	19.988	0.214568	17.8815	0.222625	19.2581	0.241909	19.7874	-22.6862018339	-60.7708342434
1.08	0.0079361		2.16	0.0842635	19.9917	0.245629	19.1724	0.222624	19.2583	0.0269335	19.5093			2.16	0.0842635	19.9917	0.214527	17.8819	0.222624	19.2583	0.241601	19.7878	-17.4838695274	-60.2124825482
1.08083	0.0089803		2.16167	0.0583474	19.9943	0.246	19.1734	0.22262	19.2586	0.0269861	19.5076			2.16167	0.0583474	19.9943	0.214485	17.8825	0.22262	19.2586	0.241281	19.7884	-12.2383420759	-59.5800946431
1.08167	0.0099224		2.16333	0.0398641	19.9958	0.246332	19.1745	0.222614	19.2589	0.0270418	19.5059			2.16333	0.0398641	19.9958	0.214442	17.8832	0.222614	19.2589	0.240948	19.789	-6.95404180801	-58.8738497711
1.0825	0.010753		2.165	0.0295182	19.996	0.246627	19.1757	0.222604	19.2594	0.0271005	19.5043			2.165	0.0295182	19.996	0.214398	17.8839	0.222604	19.2594	0.240601	19.7898	-1.63544749992	-58.0939985029
1.08333	0.011466		2.16667	0.0276665	19.9951	0.246888	19.177	0.22259	19.26	0.0271623	19.5027			2.16667	0.0276665	19.9951	0.214354	17.8847	0.22259	19.26	0.240238	19.7906	3.71290966269	-57.2408620771
1.08417	0.011621		2.16833	0.0342711	19.9904	0.247117	19.1784	0.222573	19.2605	0.0272271	19.5011			2.16833	0.0342711	19.9904	0.214308	17.8856	0.222573	19.2605	0.23986	19.7914	9.08645012191	-56.3148619156
1.085	0.011654		2.17	0.0673291	19.9852	0.247316	19.1798	0.222552	19.2611	0.0272949	19.4995			2.17	0.0673291	19.9852	0.214261	17.8864	0.222552	19.2611	0.239466	19.7922	14.4805522532	-55.3164548102
1.08583	0.011567		2.17167	0.103792	19.9801	0.247486	19.1813	0.222527	19.2616	0.0273657	19.4979			2.17167	0.103792	19.9801	0.214213	17.8872	0.222527	19.2616	0.239058	19.7929	19.8905538534	-54.2461622497
1.08667	0.011368		2.17333	0.139649	19.9752	0.247628	19.1829	0.222498	19.2621	0.0274395	19.4964			2.17333	0.139649	19.9752	0.214165	17.888	0.222498	19.2621	0.238635	19.7937	25.3117558872	-53.104569285
1.0875	0.011063		2.175	0.173415	19.9709	0.247741	19.1845	0.222466	19.2625	0.0275162	19.4948			2.175	0.173415	19.9709	0.214115	17.8887	0.222466	19.2625	0.238199	19.7943	30.7394262046	-51.8923234704
1.08833	0.010657		2.17667	0.203753	19.9672	0.247827	19.1861	0.222432	19.2629	0.0275958	19.4932			2.17667	0.203753	19.9672	0.214064	17.8894	0.222432	19.2629	0.237751	19.7949	36.1688032353	-50.6101339166
1.08917	0.010159		2.17833	0.229284	19.9645	0.247885	19.1878	0.222394	19.2632	0.0276785	19.4917			2.17833	0.229284	19.9645	0.214013	17.8899	0.222394	19.2632	0.237292	19.7954	41.5950996722	-49.2587704837
1.09	0.009577		2.18	0.248684	19.9627	0.247916	19.1895	0.222355	19.2634	0.027764	19.4901			2.18	0.248684	19.9627	0.213961	17.8904	0.222355	19.2634	0.236823	19.7958	47.0135061548	-47.8390631349
1.09083	0.0089179		2.18167	0.260799	19.9622	0.247919	19.1912	0.222313	19.2635	0.0278526	19.4885			2.18167	0.260799	19.9622	0.213909	17.8908	0.222313	19.2635	0.236347	19.7961	52.4191949676	-46.3519014638
1.09167	0.0081899		2.18333	0.264746	19.9629	0.247894	19.193	0.22227	19.2636	0.0279441	19.4869			2.18333	0.264746	19.9629	0.213857	17.8912	0.22227	19.2636	0.235864	19.7963	57.8073237683	-44.798234399
1.0925	0.0074004		2.185	0.259974	19.9668	0.247842	19.1948	0.222226	19.2636	0.0280385	19.4853			2.185	0.259974	19.9668	0.213804	17.8915	0.222226	19.2636	0.235375	19.7965	63.1730393611	-43.1790654706
1.09333	0.0065566		2.18667	0.232637	19.9715	0.247762	19.1966	0.222181	19.2636	0.0281359	19.4837			2.18667	0.232637	19.9715	0.213751	17.8917	0.222181	19.2636	0.234882	19.7967	68.5114814801	-41.4954626303
1.09417	0.0056651		2.18833	0.199445	19.9767	0.247657	19.1986	0.222135	19.2636	0.0282362	19.4822			2.18833	0.199445	19.9767	0.213698	17.892	0.222135	19.2636	0.234386	19.7969	73.8177867656	-39.7485535953
1.095	0.0047319		2.19	0.163072	19.9822	0.247528	19.2005	0.222089	19.2636	0.0283395	19.4806			2.19	0.163072	19.9822	0.213645	17.8923	0.222089	19.2636	0.233888	19.797	79.0870927595	-37.9395260606
1.09583	0.0037621		2.19167	0.124452	19.9879	0.247374	19.2025	0.222043	19.2636	0.0284456	19.4791			2.19167	0.124452	19.9879	0.213593	17.8926	0.222043	19.2636	0.233387	19.7972	84.3145419965	-36.0696279739
1.09667	0.0027599		2.19333	0.0845517	19.9936	0.247199	19.2046	0.221996	19.2637	0.0285546	19.4776			2.19333	0.0845517	19.9936	0.21354	17.893	0.221996	19.2637	0.232884	19.7974	89.4952861981	-34.1401678352
1.0975	0.0017285		2.195	0.04453	19.9992	0.247003	19.2068	0.221949	19.2639	0.0286665	19.4762			2.195	0.04453	19.9992	0.213487	17.8934	0.221949	19.2639	0.232379	19.7977	94.6244905758	-32.1525149863
1.09833	0.00066995		2.19667	0.00566084	20.0044	0.246787	19.209	0.221901	19.2642	0.0287813	19.4747			2.19667	0.00566084	20.0044	0.213434	17.894	0.221901	19.2642	0.231872	19.7981	99.6973382437	-30.1080998485
1.09917	-0.00041496		2.19833	-0.0307543	20.0091	0.246553	19.2113	0.221852	19.2646	0.0288988	19.4733			2.19833	-0.0307543	20.0091	0.213382	17.8946	0.221852	19.2646	0.231361	19.7986	104.709034741	-28.0084140673
1.1	-0.0015266		2.2	-0.0634643	20.013	0.246302	19.2136	0.221802	19.2651	0.0290192	19.472			2.2	-0.0634643	20.013	0.213329	17.8954	0.221802	19.2651	0.230846	19.7993	109.654812655	-25.8550105225
1.10083	-0.0016365		2.20167	-0.0913335	20.0156	0.246035	19.216	0.221751	19.2658	0.0291423	19.4706			2.20167	-0.0913335	20.0156	0.213275	17.8964	0.221751	19.2658	0.230325	19.8001	114.529936345	-23.649471293
1.10167	-0.0017984		2.20333	-0.108907	20.0173	0.245752	19.2185	0.221697	19.2666	0.0292682	19.4693			2.20333	-0.108907	20.0173	0.213221	17.8975	0.221697	19.2666	0.229797	19.801	119.329703706	-21.3934736231
1.1025	-0.0020383		2.205	-0.120863	20.0182	0.245454	19.221	0.221641	19.2677	0.0293969	19.468			2.205	-0.120863	20.0182	0.213166	17.8988	0.221641	19.2677	0.229261	19.8021	124.049454315	-19.0887574854
1.10333	-0.0023831		2.20667	-0.127337	20.0183	0.245141	19.2235	0.221581	19.2688	0.0295282	19.4668			2.20667	-0.127337	20.0183	0.213111	17.9003	0.221581	19.2688	0.228714	19.8034	128.684574591	-16.737124322
1.10417	-0.0028597		2.20833	-0.128016	20.0175	0.244813	19.2261	0.221518	19.2701	0.0296622	19.4655			2.20833	-0.128016	20.0175	0.213054	17.9018	0.221518	19.2701	0.228155	19.8047	133.23050294	-14.3404353138
1.105	-0.0034947		2.21	-0.122751	20.0159	0.24447	19.2287	0.221451	19.2715	0.0297989	19.4643			2.21	-0.122751	20.0159	0.212996	17.9034	0.221451	19.2715	0.227584	19.8062	137.682734847	-11.9006091873
1.10583	-0.0043143		2.21167	-0.111619	20.0136	0.244112	19.2314	0.22138	19.2728	0.0299383	19.4631			2.21167	-0.111619	20.0136	0.212937	17.9051	0.22138	19.2728	0.226998	19.8076	142.036827879	-9.41961958273
1.10667	-0.0053434		2.21333	-0.0949095	20.0104	0.243738	19.2341	0.221304	19.2742	0.0300803	19.4619			2.21333	-0.0949095	20.0104	0.212877	17.9068	0.221304	19.2742	0.2264	19.809	146.288406541	-6.89949202446
1.1075	-0.0066054		2.215	-0.0731061	20.0067	0.243348	19.2368	0.221225	19.2755	0.0302249	19.4608			2.215	-0.0731061	20.0067	0.212815	17.9083	0.221225	19.2755	0.225787	19.8104	150.433166974	-4.34230054674
1.10833	-0.0081218		2.21667	-0.0468535	20.0024	0.242942	19.2396	0.221141	19.2767	0.0303721	19.4596			2.21667	-0.0468535	20.0024	0.212753	17.9098	0.221141	19.2767	0.225163	19.8116	154.466881446	-1.75016404194
1.10917	-0.0099119		2.21833	-0.0169315	19.9972	0.242518	19.2423	0.221054	19.2777	0.0305219	19.4584			2.21833	-0.0169315	19.9972	0.212689	17.9111	0.221054	19.2777	0.224528	19.8126	158.385402616	0.874697285638
1.11	-0.011992		2.22	0.0193727	19.9919	0.242078	19.2451	0.220964	19.2784	0.0306743	19.4572			2.22	0.0193727	19.9919	0.212624	17.912	0.220964	19.2784	0.223887	19.8133	162.184672968	3.53009165877
1.11083	-0.014376		2.22167	0.0568096	19.9866	0.241621	19.2479	0.220873	19.2788	0.0308293	19.4561			2.22167	0.0568096	19.9866	0.21256	17.9127	0.220873	19.2788	0.223241	19.8137	165.860722699	6.21379924035
1.11167	-0.017074		2.22333	0.093834	19.9815	0.241147	19.2506	0.220782	19.2788	0.0309869	19.4549			2.22333	0.093834	19.9815	0.212495	17.913	0.220782	19.2788	0.222596	19.8138	169.409672774	8.92357535349
1.1125	-0.020091		2.225	0.129447	19.9767	0.240656	19.2533	0.220691	19.2786	0.031147	19.4537			2.225	0.129447	19.9767	0.212431	17.913	0.220691	19.2786	0.221956	19.8135	172.827737793	11.6571532273
1.11333	-0.023431		2.22667	0.162763	19.9724	0.240147	19.256	0.220603	19.278	0.0313098	19.4524			2.22667	0.162763	19.9724	0.212367	17.9127	0.220603	19.278	0.221325	19.8129	176.111228704	14.4122462297
1.11417	-0.027092		2.22833	0.192991	19.9686	0.239623	19.2586	0.220519	19.277	0.031475	19.4512			2.22833	0.192991	19.9686	0.212305	17.912	0.220519	19.277	0.220708	19.812	179.256555418	17.1865495712
1.115	-0.031067		2.23	0.219468	19.9655	0.239083	19.2611	0.220439	19.2758	0.0316429	19.45			2.23	0.219468	19.9655	0.212245	17.9111	0.220439	19.2758	0.22011	19.8107	182.260229355	19.9777414824
1.11583	-0.035346		2.23167	0.241694	19.9629	0.238529	19.2634	0.220366	19.2743	0.0318133	19.4487			2.23167	0.241694	19.9629	0.212187	17.9099	0.220366	19.2743	0.219533	19.8092	185.118865982	22.7834838921
1.11667	-0.039914		2.23333	0.259356	19.9611	0.237961	19.2657	0.220299	19.2727	0.0319863	19.4475			2.23333	0.259356	19.9611	0.212131	17.9085	0.220299	19.2727	0.218982	19.8075	187.829187384	25.6014226528
1.1175	-0.046483		2.235	0.27234	19.9612	0.23738	19.2677	0.22024	19.2709	0.0321618	19.4462			2.235	0.27234	19.9612	0.212078	17.907	0.22024	19.2709	0.218458	19.8057	190.388024901	28.4292564163
1.11833	-0.053261		2.23667	0.271397	19.9617	0.236789	19.2696	0.220189	19.2691	0.0323398	19.445			2.23667	0.271397	19.9617	0.212028	17.9055	0.220189	19.2691	0.217964	19.8038	192.792315987	31.2645920585
1.11917	-0.060182		2.23833	0.268019	19.9623	0.23619	19.2713	0.220147	19.2673	0.0325204	19.4437			2.23833	0.268019	19.9623	0.211981	17.904	0.220147	19.2673	0.2175	19.802	195.039113487	34.1050133955
1.12	-0.067177		2.24	0.264078	19.9628	0.235583	19.2728	0.220112	19.2656	0.0327035	19.4425			2.24	0.264078	19.9628	0.211936	17.9025	0.220112	19.2656	0.217065	19.8002	197.125589149	36.9480812223
1.12083	-0.074174		2.24167	0.260158	19.9633	0.234971	19.274	0.220086	19.264	0.032889	19.4413			2.24167	0.260158	19.9633	0.211895	17.9012	0.220086	19.264	0.216659	19.7986	199.049037224	39.7913337146
1.12167	-0.081101		2.24333	0.256756	19.9637	0.234356	19.2751	0.220066	19.2625	0.0330771	19.4401			2.24333	0.256756	19.9637	0.211856	17.9	0.220066	19.2625	0.21628	19.797	200.806878127	42.6322872496
1.1225	-0.087883		2.245	0.254378	19.9638	0.23374	19.276	0.220054	19.2612	0.0332676	19.4388			2.245	0.254378	19.9638	0.211819	17.8989	0.220054	19.2612	0.215926	19.7956	202.396662125	45.468437686
1.12333	-0.094447		2.24667	0.2535	19.9636	0.233125	19.2767	0.220048	19.2601	0.0334606	19.4376			2.24667	0.2535	19.9636	0.211784	17.8981	0.220048	19.2601	0.215596	19.7944	203.816073015	48.2972621258
1.12417	-0.10072		2.24833	0.254508	19.9632	0.232511	19.2773	0.220047	19.2591	0.033656	19.4364			2.24833	0.254508	19.9632	0.211752	17.8974	0.220047	19.2591	0.215287	19.7934	205.062931738	51.1162211613
1.125	-0.10663		2.25	0.257659	19.9624	0.231902	19.2777	0.220051	19.2583	0.0338537	19.4352			2.25	0.257659	19.9624	0.211721	17.8968	0.220051	19.2583	0.214996	19.7925	206.135199901	53.9227615912
1.12583	-0.11211		2.25167	0.263051	19.9595	0.231297	19.2781	0.220059	19.2576	0.0340539	19.4341			2.25167	0.263051	19.9595	0.211691	17.8964	0.220059	19.2576	0.214722	19.7917	207.030983158	56.7142600244
1.12667	-0.11709		2.25333	0.283238	19.9567	0.230699	19.2784	0.22007	19.2569	0.0342565	19.4329			2.25333	0.283238	19.9567	0.211663	17.896	0.22007	19.2569	0.214462	19.791	207.748539013	59.4881507683
1.1275	-0.12151		2.255	0.302819	19.9544	0.230108	19.2786	0.220085	19.2564	0.0344614	19.4317			2.255	0.302819	19.9544	0.211636	17.8957	0.220085	19.2564	0.214215	19.7904	208.28627479	62.2418697565
1.12833	-0.12532		2.25667	0.319496	19.9525	0.229524	19.2788	0.220102	19.2559	0.0346686	19.4305			2.25667	0.319496	19.9525	0.21161	17.8955	0.220102	19.2559	0.21398	19.7898	208.642749987	64.9728579395
1.12917	-0.12847		2.25833	0.332778	19.9511	0.228948	19.2791	0.220121	19.2554	0.0348782	19.4293			2.25833	0.332778	19.9511	0.211585	17.8952	0.220121	19.2554	0.213756	19.7892	208.816678423	67.6785645305
1.13	-0.1309		2.26	0.342355	19.9503	0.22838	19.2793	0.220143	19.255	0.0350901	19.4281			2.26	0.342355	19.9503	0.21156	17.8951	0.220143	19.255	0.213541	19.7887	208.806930163	70.3564500663
1.13083	-0.1326		2.26167	0.347938	19.9501	0.227821	19.2796	0.220166	19.2546	0.0353042	19.427			2.26167	0.347938	19.9501	0.211536	17.8949	0.220166	19.2546	0.213336	19.7882	208.612533243	73.0039892488
1.13167	-0.13352		2.26333	0.349315	19.9505	0.22727	19.2798	0.220191	19.2542	0.0355206	19.4258			2.26333	0.349315	19.9505	0.211513	17.8948	0.220191	19.2542	0.213139	19.7878	208.232675196	75.6186735476
1.1325	-0.13364		2.265	0.346402	19.9515	0.226728	19.2801	0.220217	19.2538	0.0357393	19.4246			2.265	0.346402	19.9515	0.211491	17.8947	0.220217	19.2538	0.212951	19.7873	207.666704407	78.1980135534
1.13333	-0.13296		2.26667	0.339292	19.9531	0.226194	19.2804	0.220245	19.2535	0.0359601	19.4235			2.26667	0.339292	19.9531	0.211469	17.8946	0.220245	19.2535	0.21277	19.7869	206.914131291	80.7395410828
1.13417	-0.12915		2.26833	0.32827	19.9575	0.22567	19.2807	0.220274	19.2532	0.0361832	19.4224			2.26833	0.32827	19.9575	0.211448	17.8946	0.220274	19.2532	0.212597	19.7866	205.974629333	83.2408563887
1.135	-0.12459		2.27	0.297344	19.9619	0.225154	19.281	0.220304	19.2531	0.0364084	19.4213			2.27	0.297344	19.9619	0.211427	17.8947	0.220304	19.2531	0.212431	19.7863	204.848033159	85.6995351549
1.13583	-0.11933		2.27167	0.266982	19.9656	0.224648	19.2813	0.220335	19.253	0.0366358	19.4202			2.27167	0.266982	19.9656	0.211406	17.8948	0.220335	19.253	0.212271	19.7861	203.534342403	88.1131756205
1.13667	-0.11345		2.27333	0.240511	19.9687	0.224152	19.2815	0.220366	19.253	0.0368653	19.4191			2.27333	0.240511	19.9687	0.211386	17.8951	0.220366	19.253	0.212116	19.786	202.033722619	90.4794004666
1.1375	-0.10704		2.275	0.218841	19.9711	0.223666	19.2816	0.220398	19.2531	0.0370969	19.4181			2.275	0.218841	19.9711	0.211366	17.8954	0.220398	19.2531	0.211967	19.786	200.346506065	92.7958588438
1.13833	-0.10016		2.27667	0.202595	19.9725	0.223192	19.2816	0.22043	19.2532	0.0373306	19.417			2.27667	0.202595	19.9725	0.211347	17.8958	0.22043	19.2532	0.211822	19.7861	198.473192348	95.0602285516
1.13917	-0.092916		2.27833	0.192301	19.9731	0.22273	19.2814	0.220463	19.2534	0.0375663	19.416			2.27833	0.192301	19.9731	0.211327	17.8963	0.220463	19.2534	0.21168	19.7862	196.414448944	97.2702183776
1.14	-0.085398		2.28	0.188326	19.9727	0.222282	19.2811	0.220495	19.2537	0.0378042	19.4149			2.28	0.188326	19.9727	0.211307	17.8968	0.220495	19.2537	0.211543	19.7864	194.17111156	99.4235705914
1.14083	-0.077702		2.28167	0.190797	19.9715	0.22185	19.2805	0.220527	19.254	0.0380441	19.4139			2.28167	0.190797	19.9715	0.211288	17.8973	0.220527	19.254	0.211408	19.7866	191.74418435	101.518063585
1.14167	-0.069926		2.28333	0.199551	19.9694	0.221434	19.2797	0.220559	19.2544	0.0382861	19.4127			2.28333	0.199551	19.9694	0.211269	17.8979	0.220559	19.2544	0.211276	19.7868	189.134839968	103.551514641
1.1425	-0.062169		2.285	0.214104	19.9638	0.221037	19.2787	0.220591	19.2547	0.0385302	19.4116			2.285	0.214104	19.9638	0.211249	17.8985	0.220591	19.2547	0.211147	19.787	186.344419461	105.521745923
1.14333	-0.05453		2.28667	0.253561	19.9582	0.220661	19.2773	0.220622	19.2549	0.0387764	19.4104			2.28667	0.253561	19.9582	0.21123	17.899	0.220622	19.2549	0.211021	19.7872	183.374433802	107.426664369
1.14417	-0.047105		2.28833	0.292902	19.9532	0.220308	19.2756	0.220653	19.2551	0.0390249	19.4091			2.28833	0.292902	19.9532	0.21121	17.8994	0.220653	19.2551	0.210898	19.7873	180.22656145	109.264227579
1.145	-0.03999		2.29	0.327763	19.9491	0.21998	19.2737	0.220685	19.2553	0.0392756	19.4078			2.29	0.327763	19.9491	0.211191	17.8998	0.220685	19.2553	0.210779	19.7873	176.902647564	111.03244634
1.14583	-0.033276		2.29167	0.356649	19.9459	0.219679	19.2715	0.220716	19.2553	0.0395285	19.4063			2.29167	0.356649	19.9459	0.211172	17.9001	0.220716	19.2553	0.210663	19.7873	173.404703052	112.729386921
1.14667	-0.027047		2.29333	0.37838	19.944	0.219406	19.2691	0.220747	19.2554	0.0397838	19.4048			2.29333	0.37838	19.944	0.211153	17.9003	0.220747	19.2554	0.210552	19.7872	169.734903471	114.353173104
1.1475	-0.021387		2.295	0.391866	19.9434	0.219164	19.2665	0.220778	19.2553	0.0400415	19.4033			2.295	0.391866	19.9434	0.211134	17.9006	0.220778	19.2553	0.210444	19.7871	165.89558777	115.901987966
1.14833	-0.016367		2.29667	0.396211	19.9442	0.218953	19.2639	0.22081	19.2553	0.0403016	19.4016			2.29667	0.396211	19.9442	0.211115	17.9007	0.22081	19.2553	0.210342	19.7869	161.889256913	117.374075395
1.14917	-0.012055		2.29833	0.390819	19.9464	0.218775	19.2611	0.220841	19.2552	0.0405642	19.3999			2.29833	0.390819	19.9464	0.211097	17.9009	0.220841	19.2552	0.210244	19.7867	157.718572362	118.767741365
1.15	-0.0085084		2.3	0.375477	19.9499	0.218629	19.2584	0.220873	19.2551	0.0408293	19.3982			2.3	0.375477	19.9499	0.211078	17.901	0.220873	19.2551	0.21015	19.7865	153.386354444	120.081354994
1.15083	-0.0081564		2.30167	0.350404	19.9579	0.218515	19.2559	0.220905	19.2551	0.0410971	19.3964			2.30167	0.350404	19.9579	0.21106	17.9012	0.220905	19.2551	0.210061	19.7864	148.895580607	121.3133845
1.15167	-0.0086078		2.30333	0.294568	19.9664	0.218434	19.2536	0.220937	19.2551	0.0413674	19.3946			2.30333	0.294568	19.9664	0.211042	17.9015	0.220937	19.2551	0.209976	19.7863	144.249381828	122.462324662
1.1525	-0.0098421		2.305	0.235167	19.9747	0.218383	19.2515	0.220969	19.2553	0.0416403	19.3928			2.305	0.235167	19.9747	0.211024	17.9018	0.220969	19.2553	0.209894	19.7863	139.451042541	123.526732678
1.15333	-0.01183		2.30667	0.176982	19.9826	0.218361	19.2498	0.221	19.2555	0.0419159	19.3909			2.30667	0.176982	19.9826	0.211005	17.9023	0.221	19.2555	0.209814	19.7864	134.503998724	124.505229076
1.15417	-0.014534		2.30833	0.121787	19.9898	0.218366	19.2484	0.221031	19.2558	0.042194	19.3891			2.30833	0.121787	19.9898	0.210987	17.9028	0.221031	19.2558	0.209737	19.7866	129.411835852	125.396498772
1.155	-0.01791		2.31	0.0711468	19.9962	0.218395	19.2474	0.221061	19.2563	0.0424748	19.3873			2.31	0.0711468	19.9962	0.210968	17.9035	0.221061	19.2563	0.20966	19.7869	124.178286744	126.199292294
1.15583	-0.021904		2.31167	0.0266449	20.0015	0.218446	19.2468	0.221089	19.2568	0.0427582	19.3855			2.31167	0.0266449	20.0015	0.21095	17.9043	0.221089	19.2568	0.209584	19.7874	118.807229251	126.912427185
1.15667	-0.026458		2.31333	-0.0102246	20.0055	0.218517	19.2465	0.221117	19.2574	0.0430442	19.3837			2.31333	-0.0102246	20.0055	0.21093	17.9052	0.221117	19.2574	0.209508	19.7879	113.30268381	127.534789579
1.1575	-0.031509		2.315	-0.0381899	20.008	0.218605	19.2465	0.221142	19.2582	0.0433328	19.3819			2.315	-0.0381899	20.008	0.210911	17.9061	0.221142	19.2582	0.20943	19.7885	107.668810833	128.065335945
1.15833	-0.036988		2.31667	-0.0563038	20.0091	0.218707	19.2468	0.221166	19.259	0.0436239	19.3801			2.31667	-0.0563038	20.0091	0.21089	17.9072	0.221166	19.259	0.209351	19.7892	101.909907932	128.50309498
1.15917	-0.042822		2.31833	-0.0640167	20.006	0.21882	19.2472	0.221188	19.2598	0.0439175	19.3784			2.31833	-0.0640167	20.006	0.21087	17.9082	0.221188	19.2598	0.209269	19.7899	96.0304069705	128.847135997
1.16	-0.048936		2.32	-0.0419998	20.002	0.218943	19.2478	0.221208	19.2607	0.0442135	19.3767			2.32	-0.0419998	20.002	0.210848	17.9093	0.221208	19.2607	0.209186	19.7906	90.034872947	129.096641197
1.16083	-0.055254		2.32167	-0.0137231	19.9976	0.219074	19.2485	0.221227	19.2615	0.044512	19.375			2.32167	-0.0137231	19.9976	0.210827	17.9104	0.221227	19.2615	0.2091	19.7914	83.9279984977	129.250874006
1.16167	-0.061695		2.32333	0.0171432	19.9929	0.219211	19.2491	0.221243	19.2624	0.0448129	19.3734			2.32333	0.0171432	19.9929	0.210804	17.9114	0.221243	19.2624	0.209013	19.7921	77.7146002413	129.309180818
1.1625	-0.068184		2.325	0.0494928	19.9882	0.219353	19.2498	0.221258	19.2632	0.0451162	19.3717			2.325	0.0494928	19.9882	0.210782	17.9124	0.221258	19.2632	0.208925	19.7927	71.3996149611	129.270992533
1.16333	-0.074641		2.32667	0.0822947	19.9837	0.219498	19.2505	0.221272	19.264	0.0454218	19.3701			2.32667	0.0822947	19.9837	0.210758	17.9134	0.221272	19.264	0.208835	19.7934	64.9880956406	129.135825839
1.16417	-0.080992		2.32833	0.114372	19.9794	0.219646	19.2511	0.221284	19.2647	0.0457298	19.3684			2.32833	0.114372	19.9794	0.210735	17.9144	0.221284	19.2647	0.208745	19.794	58.4852073673	128.903284245
1.165	-0.087164		2.33	0.144497	19.9755	0.219795	19.2517	0.221294	19.2654	0.04604	19.3668			2.33	0.144497	19.9755	0.210711	17.9153	0.221294	19.2654	0.208654	19.7946	51.8962231206	128.573058851
1.16583	-0.093087		2.33167	0.171504	19.9722	0.219945	19.2522	0.221303	19.2661	0.0463524	19.3652			2.33167	0.171504	19.9722	0.210686	17.9162	0.221303	19.2661	0.208563	19.7951	45.2265194592	128.144928847
1.16667	-0.098697		2.33333	0.194377	19.9697	0.220095	19.2528	0.221311	19.2668	0.0466671	19.3636			2.33333	0.194377	19.9697	0.210662	17.9171	0.221311	19.2668	0.208471	19.7957	38.4815721232	127.618761774
1.1675	-0.10209		2.335	0.212329	19.9697	0.220245	19.2533	0.221318	19.2674	0.046984	19.362			2.335	0.212329	19.9697	0.210637	17.918	0.221318	19.2674	0.20838	19.7962	31.6669515659	126.994540328
1.16833	-0.10509		2.33667	0.211996	19.9702	0.220393	19.2539	0.221323	19.2681	0.0473031	19.3604			2.33667	0.211996	19.9702	0.210611	17.9189	0.221323	19.2681	0.208287	19.7968	24.788316564	126.272306209
1.16917	-0.1077		2.33833	0.208633	19.9708	0.22054	19.2546	0.221326	19.2689	0.0476243	19.3589			2.33833	0.208633	19.9708	0.210585	17.9199	0.221326	19.2689	0.208194	19.7974	17.8514116684	125.45218674
1.17	-0.10992		2.34	0.204243	19.9716	0.220684	19.2554	0.221328	19.2697	0.0479477	19.3573			2.34	0.204243	19.9716	0.210559	17.9208	0.221328	19.2697	0.208098	19.798	10.8620627392	124.534394667
1.17083	-0.11174		2.34167	0.199134	19.9723	0.220824	19.2563	0.221328	19.2705	0.0482732	19.3557			2.34167	0.199134	19.9723	0.210532	17.9219	0.221328	19.2705	0.208	19.7987	3.8261724278	123.519227999
1.17167	-0.11318		2.34333	0.1936	19.9731	0.220961	19.2572	0.221325	19.2714	0.0486009	19.3542			2.34333	0.1936	19.9731	0.210504	17.923	0.221325	19.2714	0.207898	19.7994	-3.25028440274	122.407069894
1.1725	-0.11424		2.345	0.188077	19.9738	0.221094	19.2583	0.22132	19.2723	0.0489306	19.3526			2.345	0.188077	19.9738	0.210475	17.9241	0.22132	19.2723	0.207792	19.8002	-10.3612653227	121.198388599
1.17333	-0.11495		2.34667	0.183089	19.9744	0.221221	19.2594	0.221312	19.2732	0.0492625	19.3511			2.34667	0.183089	19.9744	0.210446	17.9253	0.221312	19.2732	0.207681	19.801	-17.5006650567	119.89373747
1.17417	-0.11533		2.34833	0.179181	19.9747	0.221344	19.2605	0.221301	19.2742	0.0495964	19.3495			2.34833	0.179181	19.9747	0.210416	17.9265	0.221301	19.2742	0.207564	19.8018	-24.6623202877	118.493755053
1.175	-0.1154		2.35	0.176855	19.9748	0.221462	19.2616	0.221287	19.2752	0.0499323	19.348			2.35	0.176855	19.9748	0.210385	17.9277	0.221287	19.2752	0.20744	19.8027	-31.8400145521	116.999165237
1.17583	-0.11521		2.35167	0.17653	19.9738	0.221575	19.2627	0.22127	19.2763	0.0502703	19.3465			2.35167	0.17653	19.9738	0.210352	17.9289	0.22127	19.2763	0.20731	19.8036	-39.0274832356	115.41076298
1.17667	-0.11477		2.35333	0.183565	19.9726	0.221682	19.2638	0.22125	19.2773	0.0506103	19.345			2.35333	0.183565	19.9726	0.210319	17.9301	0.22125	19.2773	0.207172	19.8044	-46.2184176714	113.729444836
1.1775	-0.11412		2.355	0.191992	19.9713	0.221786	19.2647	0.221226	19.2782	0.0509522	19.3436			2.355	0.191992	19.9713	0.210285	17.9313	0.221226	19.2782	0.207027	19.8052	-53.4064714457	111.956194593
1.17833	-0.11331		2.35667	0.201054	19.9699	0.221886	19.2655	0.221198	19.2792	0.0512961	19.3421			2.35667	0.201054	19.9699	0.21025	17.9325	0.221198	19.2792	0.206875	19.806	-60.5852658037	110.092083362
1.17917	-0.11238		2.35833	0.210617	19.9685	0.221981	19.2662	0.221168	19.2801	0.0516418	19.3407			2.35833	0.210617	19.9685	0.210213	17.9336	0.221168	19.2801	0.206716	19.8068	-67.7483951599	108.138269554
1.18	-0.11136		2.36	0.220502	19.9671	0.222073	19.2668	0.221135	19.2809	0.0519895	19.3393			2.36	0.220502	19.9671	0.210176	17.9346	0.221135	19.2809	0.206552	19.8075	-74.8894327072	106.095998742
1.18083	-0.1103		2.36167	0.230415	19.9657	0.222162	19.2674	0.221098	19.2817	0.0523389	19.3379			2.36167	0.230415	19.9657	0.210138	17.9356	0.221098	19.2817	0.206381	19.8081	-82.0019361173	103.96660338
1.18167	-0.10924		2.36333	0.239966	19.9645	0.222246	19.2678	0.22106	19.2825	0.0526901	19.3365			2.36333	0.239966	19.9645	0.210099	17.9366	0.22106	19.2825	0.206205	19.8087	-89.0794533239	101.751502382
1.1825	-0.10822		2.365	0.2487	19.9634	0.222326	19.2682	0.221018	19.2831	0.0530431	19.3352			2.365	0.2487	19.9634	0.210059	17.9375	0.221018	19.2831	0.206026	19.8092	-96.1155283778	99.4522005305
1.18333	-0.10728		2.36667	0.256126	19.9626	0.222399	19.2686	0.220975	19.2837	0.0533977	19.3339			2.36667	0.256126	19.9626	0.210019	17.9383	0.220975	19.2837	0.205843	19.8096	-103.103707363	97.0702877205
1.18417	-0.10738		2.36833	0.261735	19.9621	0.222466	19.269	0.22093	19.2843	0.053754	19.3326			2.36833	0.261735	19.9621	0.209978	17.939	0.22093	19.2843	0.205657	19.81	-110.037544358	94.6074390343
1.185	-0.10761		2.37	0.265473	19.9619	0.222524	19.2695	0.220883	19.2848	0.0541118	19.3313			2.37	0.265473	19.9619	0.209937	17.9398	0.220883	19.2848	0.205471	19.8103	-116.910607114	92.0654114919
1.18583	-0.10799		2.37167	0.266359	19.9623	0.222571	19.2701	0.220835	19.2853	0.0544713	19.3301			2.37167	0.266359	19.9623	0.209895	17.9404	0.220835	19.2853	0.205283	19.8106	-123.716483416	89.4460438619
1.18667	-0.10853		2.37333	0.263904	19.9632	0.222604	19.2709	0.220785	19.2857	0.0548322	19.3289			2.37333	0.263904	19.9632	0.209853	17.941	0.220785	19.2857	0.205096	19.8108	-130.44878714	86.7512552365
1.1875	-0.10925		2.375	0.257754	19.9646	0.222621	19.2717	0.220735	19.2861	0.0551947	19.3277			2.375	0.257754	19.9646	0.209811	17.9417	0.220735	19.2861	0.20491	19.8111	-137.1011643	83.9830434495
1.18833	-0.11014		2.37667	0.247651	19.9667	0.22262	19.2728	0.220685	19.2865	0.0555586	19.3265			2.37667	0.247651	19.9667	0.209769	17.9423	0.220685	19.2865	0.204726	19.8113	-143.667299064	81.1434833461
1.18917	-0.11121		2.37833	0.233439	19.9693	0.222598	19.2739	0.220633	19.2869	0.0559239	19.3254			2.37833	0.233439	19.9693	0.209726	17.9429	0.220633	19.2869	0.204543	19.8115	-150.140919732	78.2347249175
1.19	-0.11247		2.38	0.215079	19.9725	0.222554	19.2752	0.220582	19.2873	0.0562905	19.3242			2.38	0.215079	19.9725	0.209684	17.9435	0.220582	19.2873	0.204362	19.8117	-156.51580466	75.2589913145
1.19083	-0.11392		2.38167	0.192657	19.9762	0.222485	19.2766	0.220529	19.2877	0.0566586	19.3231			2.38167	0.192657	19.9762	0.209641	17.9442	0.220529	19.2877	0.204183	19.812	-162.785788113	72.2185767565
1.19167	-0.11555		2.38333	0.166388	19.9805	0.222393	19.2781	0.220476	19.2882	0.0570279	19.3221			2.38333	0.166388	19.9805	0.209598	17.9449	0.220476	19.2882	0.204006	19.8123	-168.944766044	69.1158443544
1.1925	-0.11737		2.385	0.136613	19.9855	0.222275	19.2796	0.220423	19.2888	0.0573985	19.321			2.385	0.136613	19.9855	0.209555	17.9456	0.220423	19.2888	0.20383	19.8127	-174.986701789	65.9532343235
1.19333	-0.11935		2.38667	0.101607	19.9908	0.222132	19.2812	0.220368	19.2895	0.0577704	19.32			2.38667	0.101607	19.9908	0.209512	17.9465	0.220368	19.2895	0.203654	19.8132	-180.905633357	62.7332398905
1.19417	-0.1215		2.38833	0.0645968	19.9962	0.221966	19.2828	0.220312	19.2902	0.0581435	19.319			2.38833	0.0645968	19.9962	0.209468	17.9475	0.220312	19.2902	0.203477	19.8137	-186.695677105	59.4584154211
1.195	-0.12381		2.39	0.0265974	20.0017	0.221779	19.2843	0.220254	19.2911	0.0585179	19.3181			2.39	0.0265974	20.0017	0.209424	17.9486	0.220254	19.2911	0.203298	19.8144	-192.351033007	56.131374209
1.19583	-0.12625		2.39167	-0.0116326	20.007	0.221572	19.2859	0.220195	19.292	0.0588934	19.3172			2.39167	-0.0116326	20.007	0.209379	17.9497	0.220195	19.292	0.203116	19.8151	-197.865989848	52.7547863287
1.19667	-0.12882		2.39333	-0.0493197	20.0122	0.221348	19.2874	0.220132	19.2931	0.0592701	19.3163			2.39333	-0.0493197	20.0122	0.209334	17.951	0.220132	19.2931	0.20293	19.816	-203.234930354	49.3313765582
1.1975	-0.13149		2.395	-0.0856655	20.0171	0.221108	19.2889	0.220067	19.2943	0.059648	19.3154			2.395	-0.0856655	20.0171	0.209287	17.9524	0.220067	19.2943	0.202738	19.817	-208.452336273	45.8639223727
1.19833	-0.13426		2.39667	-0.119873	20.0216	0.220855	19.2905	0.219999	19.2955	0.0600269	19.3146			2.39667	-0.119873	20.0216	0.20924	17.9538	0.219999	19.2955	0.202539	19.818	-213.512793417	42.3552520066
1.19917	-0.13711		2.39833	-0.151176	20.0256	0.220591	19.2921	0.219928	19.2969	0.060407	19.3138			2.39833	-0.151176	20.0256	0.209192	17.9554	0.219928	19.2969	0.202332	19.8192	-218.410996674	38.808242576
1.2	-0.14		2.4	-0.178863	20.0289	0.220317	19.2938	0.219853	19.2983	0.0607882	19.313			2.4	-0.178863	20.0289	0.209142	17.957	0.219853	19.2983	0.202117	19.8204	-223.141755012	35.2258182487
1.20083	-0.14282		2.40167	-0.202304	20.0317	0.220035	19.2956	0.219775	19.2997	0.0611704	19.3123			2.40167	-0.202304	20.0317	0.209091	17.9587	0.219775	19.2997	0.201893	19.8216	-227.699996472	31.610933318
1.20167	-0.14566		2.40333	-0.221953	20.0337	0.219744	19.2976	0.219692	19.3012	0.0615536	19.3115			2.40333	-0.221953	20.0337	0.209039	17.9604	0.219692	19.3012	0.201661	19.8229	-232.08077072	27.9666020037
1.2025	-0.14849		2.405	-0.236229	20.035	0.219446	19.2998	0.219607	19.3027	0.0619378	19.3109			2.405	-0.236229	20.035	0.208986	17.9621	0.219607	19.3027	0.201419	19.8242	-236.27925669	24.2958814716
1.20333	-0.1513		2.40667	-0.244688	20.0353	0.219138	19.3022	0.219517	19.3043	0.062323	19.3102			2.40667	-0.244688	20.0353	0.208932	17.9638	0.219517	19.3043	0.20117	19.8255	-240.290767779	20.6018698158
1.20417	-0.15406		2.40833	-0.247171	20.0348	0.21882	19.3047	0.219425	19.3058	0.0627091	19.3096			2.40833	-0.247171	20.0348	0.208877	17.9656	0.219425	19.3058	0.200914	19.8268	-244.110757004	16.8877039009
1.205	-0.15676		2.41	-0.243684	20.0335	0.21849	19.3075	0.21933	19.3073	0.063096	19.3089			2.41	-0.243684	20.0335	0.208821	17.9673	0.21933	19.3073	0.200651	19.8281	-247.734822118	13.156557053
1.20583	-0.15937		2.41167	-0.234382	20.0314	0.218148	19.3104	0.219232	19.3088	0.0634839	19.3084			2.41167	-0.234382	20.0314	0.208764	17.969	0.219232	19.3088	0.200382	19.8294	-251.158710632	9.41163659355
1.20667	-0.16189		2.41333	-0.219575	20.0285	0.217793	19.3134	0.219131	19.3103	0.0638725	19.3078			2.41333	-0.219575	20.0285	0.208706	17.9707	0.219131	19.3103	0.200109	19.8307	-254.378324757	5.6561812126
1.2075	-0.16428		2.415	-0.199717	20.0251	0.217422	19.3166	0.219029	19.3117	0.064262	19.3072			2.415	-0.199717	20.0251	0.208648	17.9724	0.219029	19.3117	0.199831	19.8319	-257.389726203	1.89345818474
1.20833	-0.16653		2.41667	-0.175394	20.021	0.217036	19.32	0.218924	19.3132	0.0646523	19.3067			2.41667	-0.175394	20.021	0.208589	17.974	0.218924	19.3132	0.19955	19.8331	-260.189140848	-1.8732395644
1.20917	-0.16863		2.41833	-0.147313	20.0158	0.216633	19.3233	0.218818	19.3146	0.0650433	19.3062			2.41833	-0.147313	20.0158	0.20853	17.9757	0.218818	19.3146	0.199266	19.8343	-262.772963232	-5.64058457327
1.21	-0.17056		2.42	-0.110383	20.0104	0.216213	19.3266	0.218709	19.3161	0.065435	19.3057			2.42	-0.110383	20.0104	0.20847	17.9774	0.218709	19.3161	0.19898	19.8355	-265.137762841	-9.40524303797
1.21083	-0.17231		2.42167	-0.0725421	20.0051	0.215777	19.3298	0.218599	19.3175	0.0658275	19.3052			2.42167	-0.0725421	20.0051	0.208409	17.979	0.218599	19.3175	0.198691	19.8367	-267.280286057	-13.1638660624
1.21167	-0.17387		2.42333	-0.0356063	20.0001	0.215326	19.333	0.218488	19.3189	0.0662206	19.3047			2.42333	-0.0356063	20.0001	0.208348	17.9807	0.218488	19.3189	0.198399	19.8379	-269.197459879	-16.9130928759
1.2125	-0.17522		2.425	-0.0004944	19.9954	0.214861	19.3361	0.218374	19.3204	0.0666145	19.3042			2.425	-0.0004944	19.9954	0.208286	17.9823	0.218374	19.3204	0.198103	19.8391	-270.886395445	-20.6495540413
1.21333	-0.17637		2.42667	0.0320293	19.9912	0.214382	19.3391	0.218258	19.3218	0.0670091	19.3037			2.42667	0.0320293	19.9912	0.208224	17.984	0.218258	19.3218	0.197805	19.8403	-272.344391352	-24.3698746377
1.21417	-0.1773		2.42833	0.0613009	19.9876	0.213891	19.342	0.21814	19.3232	0.0674043	19.3033			2.42833	0.0613009	19.9876	0.208161	17.9856	0.21814	19.3232	0.197502	19.8415	-273.568936785	-28.070677405
1.215	-0.178		2.43	0.086794	19.9845	0.213389	19.3447	0.21802	19.3247	0.0678003	19.3028			2.43	0.086794	19.9845	0.208097	17.9873	0.21802	19.3247	0.197194	19.8427	-274.557714462	-31.7485858378
1.21583	-0.17849		2.43167	0.108156	19.9821	0.212877	19.3474	0.217898	19.3261	0.0681969	19.3023			2.43167	0.108156	19.9821	0.208032	17.9889	0.217898	19.3261	0.196881	19.8439	-275.308603402	-35.4002272223
1.21667	-0.17875		2.43333	0.125232	19.9803	0.212355	19.35	0.217773	19.3275	0.0685942	19.3018			2.43333	0.125232	19.9803	0.207967	17.9905	0.217773	19.3275	0.196563	19.845	-275.819681534	-39.0222356079
1.2175	-0.17846		2.435	0.138079	19.9805	0.211825	19.3525	0.217645	19.3288	0.0689923	19.3013			2.435	0.138079	19.9805	0.207901	17.9921	0.217645	19.3288	0.196238	19.8461	-276.089228144	-42.6112580211
1.21833	-0.17795		2.43667	0.136759	19.9809	0.211286	19.3551	0.217514	19.3302	0.069391	19.3008			2.43667	0.136759	19.9809	0.207833	17.9937	0.217514	19.3302	0.195908	19.8472	-276.115725825	-46.1639503565
1.21917	-0.17725		2.43833	0.133993	19.9811	0.210739	19.3576	0.217381	19.3315	0.0697904	19.3003			2.43833	0.133993	19.9811	0.207766	17.9952	0.217381	19.3315	0.195571	19.8482	-275.897863064	-49.6769835359
1.22	-0.17638		2.44	0.131959	19.9812	0.210181	19.3601	0.217246	19.3327	0.0701905	19.2998			2.44	0.131959	19.9812	0.207697	17.9966	0.217246	19.3327	0.195229	19.8492	-275.434536334	-53.1470462785
1.22083	-0.17534		2.44167	0.131401	19.981	0.209613	19.3627	0.217107	19.3339	0.0705913	19.2992			2.44167	0.131401	19.981	0.207627	17.9981	0.217107	19.3339	0.194881	19.8501	-274.724852057	-56.5708478392
1.22167	-0.17417		2.44333	0.13294	19.9804	0.209035	19.3652	0.216967	19.335	0.0709928	19.2987			2.44333	0.13294	19.9804	0.207557	17.9994	0.216967	19.335	0.194528	19.851	-273.768128463	-59.9451207212
1.2225	-0.17287		2.445	0.137176	19.9793	0.208444	19.3678	0.216824	19.3361	0.071395	19.2981			2.445	0.137176	19.9793	0.207486	18.0007	0.216824	19.3361	0.194171	19.8517	-272.563897329	-63.2666233723
1.22333	-0.17148		2.44667	0.144633	19.9778	0.207842	19.3703	0.21668	19.337	0.0717979	19.2975			2.44667	0.144633	19.9778	0.207414	18.0018	0.21668	19.337	0.193811	19.8524	-271.111905604	-66.5321428708
1.22417	-0.17002		2.44833	0.155704	19.9756	0.207227	19.3729	0.216534	19.3379	0.0722015	19.2969			2.44833	0.155704	19.9756	0.207343	18.0029	0.216534	19.3379	0.193449	19.853	-269.412116929	-69.7384976125
1.225	-0.1685		2.45	0.170595	19.973	0.206599	19.3754	0.216388	19.3386	0.0726058	19.2963			2.45	0.170595	19.973	0.20727	18.0039	0.216388	19.3386	0.193086	19.8535	-267.464713031	-72.8825400069
1.22583	-0.16696		2.45167	0.189302	19.9684	0.205958	19.3778	0.21624	19.3393	0.0730108	19.2957			2.45167	0.189302	19.9684	0.207198	18.0048	0.21624	19.3393	0.192725	19.8539	-265.270094988	-75.9611641999
1.22667	-0.16542		2.45333	0.221337	19.9636	0.205306	19.3801	0.216093	19.3399	0.0734164	19.2951			2.45333	0.221337	19.9636	0.207126	18.0056	0.216093	19.3399	0.192366	19.8541	-262.828882652	-78.9712983656
1.2275	-0.1639		2.455	0.254508	19.959	0.204642	19.3823	0.215947	19.3403	0.0738227	19.2945			2.455	0.254508	19.959	0.207054	18.0063	0.215947	19.3403	0.192012	19.8543	-260.141917498	-81.9099124593
1.22833	-0.16242		2.45667	0.286676	19.9547	0.20397	19.3843	0.215802	19.3407	0.0742296	19.2939			2.45667	0.286676	19.9547	0.206982	18.0069	0.215802	19.3407	0.191664	19.8544	-257.210263599	-84.7740210892
1.22917	-0.16101		2.45833	0.31702	19.9507	0.203289	19.3861	0.215658	19.3409	0.0746372	19.2933			2.45833	0.31702	19.9507	0.206911	18.0074	0.215658	19.3409	0.191324	19.8543	-254.035208417	-87.5606864593
1.23	-0.1597		2.46	0.344782	19.9473	0.202603	19.3878	0.215516	19.3411	0.0750454	19.2927			2.46	0.344782	19.9473	0.206841	18.0078	0.215516	19.3411	0.190994	19.8542	-250.618263363	-90.26702138
1.23083	-0.1585		2.46167	0.369166	19.9444	0.201913	19.3892	0.215377	19.3412	0.0754543	19.2921			2.46167	0.369166	19.9444	0.206771	18.0081	0.215377	19.3412	0.190674	19.854	-246.961164127	-92.8901923405
1.23167	-0.15744		2.46333	0.389387	19.9422	0.201221	19.3904	0.21524	19.3412	0.0758637	19.2914			2.46333	0.389387	19.9422	0.206702	18.0083	0.21524	19.3412	0.190364	19.8537	-243.065870732	-95.4274226343
1.2325	-0.15653		2.465	0.404744	19.9408	0.200529	19.3914	0.215106	19.3412	0.0762738	19.2908			2.465	0.404744	19.9408	0.206635	18.0086	0.215106	19.3412	0.190066	19.8534	-238.934567304	-97.8759955238
1.23333	-0.1558		2.46667	0.414664	19.9402	0.199841	19.3921	0.214975	19.3411	0.0766844	19.2902			2.46667	0.414664	19.9402	0.206568	18.0087	0.214975	19.3411	0.18978	19.853	-234.569661538	-100.233257429
1.23417	-0.15592		2.46833	0.41875	19.9412	0.199156	19.3926	0.214846	19.341	0.0770956	19.2896			2.46833	0.41875	19.9412	0.206502	18.0089	0.214846	19.341	0.189504	19.8526	-229.973783847	-102.496612804
1.235	-0.15623		2.47	0.41167	19.9429	0.198479	19.3929	0.21472	19.341	0.0775073	19.289			2.47	0.41167	19.9429	0.206437	18.0091	0.21472	19.341	0.189237	19.8523	-225.149789376	-104.663544721
1.23583	-0.15673		2.47167	0.399655	19.9452	0.197808	19.3929	0.214595	19.3409	0.0779196	19.2885			2.47167	0.399655	19.9452	0.206372	18.0092	0.214595	19.3409	0.188977	19.8519	-220.100753011	-106.731609684
1.23667	-0.15741		2.47333	0.383714	19.948	0.197147	19.3927	0.21447	19.3409	0.0783324	19.2879			2.47333	0.383714	19.948	0.206308	18.0094	0.21447	19.3409	0.188723	19.8516	-214.829967262	-108.698440603
1.2375	-0.15826		2.475	0.364279	19.9512	0.196497	19.3923	0.214346	19.3409	0.0787458	19.2873			2.475	0.364279	19.9512	0.206243	18.0097	0.214346	19.3409	0.188471	19.8513	-209.34093985	-110.561749638
1.23833	-0.15928		2.47667	0.341874	19.9547	0.195858	19.3916	0.214222	19.341	0.0791597	19.2868			2.47667	0.341874	19.9547	0.206179	18.01	0.214222	19.341	0.188219	19.851	-203.63739105	-112.319330901
1.23917	-0.16046		2.47833	0.317172	19.9584	0.195233	19.3908	0.214095	19.3411	0.0795741	19.2862			2.47833	0.317172	19.9584	0.206114	18.0104	0.214095	19.3411	0.187965	19.8509	-197.723250784	-113.969063006
1.24	-0.16178		2.48	0.290966	19.9623	0.194622	19.3898	0.213967	19.3413	0.079989	19.2857			2.48	0.290966	19.9623	0.206049	18.0108	0.213967	19.3413	0.187706	19.8507	-191.60265553	-115.508911465
1.24083	-0.16325		2.48167	0.264124	19.9661	0.194026	19.3886	0.213836	19.3415	0.0804044	19.2852			2.48167	0.264124	19.9661	0.205982	18.0113	0.213836	19.3415	0.187439	19.8507	-185.279945059	-116.936930917
1.24167	-0.16484		2.48333	0.237556	19.9697	0.193447	19.3873	0.213702	19.3418	0.0808203	19.2846			2.48333	0.237556	19.9697	0.205914	18.0118	0.213702	19.3418	0.187162	19.8507	-178.759659035	-118.251267199
1.2425	-0.16654		2.485	0.212176	19.9734	0.192886	19.3858	0.213564	19.3422	0.0812367	19.2841			2.485	0.212176	19.9734	0.205846	18.0124	0.213564	19.3422	0.186874	19.8507	-172.046533508	-119.450165633
1.24333	-0.16834		2.48667	0.186218	19.9766	0.192345	19.3842	0.213421	19.3426	0.0816535	19.2836			2.48667	0.186218	19.9766	0.205775	18.0131	0.213421	19.3426	0.186574	19.8509	-165.145493813	-120.531959415
1.24417	-0.17022		2.48833	0.163646	19.9792	0.191826	19.3825	0.213274	19.3431	0.0820708	19.2831			2.48833	0.163646	19.9792	0.205704	18.0138	0.213274	19.3431	0.18626	19.851	-158.061654744	-121.495077637
1.245	-0.17218		2.49	0.145598	19.981	0.191329	19.3807	0.213122	19.3436	0.0824886	19.2826			2.49	0.145598	19.981	0.20563	18.0146	0.213122	19.3436	0.185934	19.8512	-150.800317163	-122.338046876
1.24583	-0.17419		2.49167	0.13269	19.9821	0.190858	19.3789	0.212966	19.3442	0.0829068	19.2821			2.49167	0.13269	19.9821	0.205556	18.0154	0.212966	19.3442	0.185594	19.8514	-143.366964518	-123.059492708
1.24667	-0.17625		2.49333	0.12534	19.9823	0.190413	19.3769	0.212806	19.3448	0.0833255	19.2816			2.49333	0.12534	19.9823	0.205479	18.0162	0.212806	19.3448	0.185241	19.8517	-135.767259285	-123.65814116
1.2475	-0.17834		2.495	0.123782	19.9817	0.189996	19.3749	0.212641	19.3454	0.0837446	19.2811			2.495	0.123782	19.9817	0.205402	18.0171	0.212641	19.3454	0.184876	19.852	-128.007039292	-124.132820093
1.24833	-0.18045		2.49667	0.128053	19.9803	0.189609	19.3728	0.212473	19.346	0.0841641	19.2806			2.49667	0.128053	19.9803	0.205323	18.018	0.212473	19.346	0.184501	19.8523	-120.092313929	-124.482460535
1.24917	-0.18256		2.49833	0.13798	19.9781	0.189253	19.3707	0.212301	19.3467	0.084584	19.2802			2.49833	0.13798	19.9781	0.205243	18.0189	0.212301	19.3467	0.184115	19.8526	-112.029260205	-124.706097961
1.25	-0.18467		2.5	0.153176	19.9753	0.188928	19.3685	0.212126	19.3473	0.0850043	19.2797			2.5	0.153176	19.9753	0.205162	18.0197	0.212126	19.3473	0.18372	19.8529	-103.824218646	-124.802873522
1.25083	-0.18564		2.50167	0.173047	19.9706	0.188637	19.3663	0.211948	19.348	0.0854249	19.2792			2.50167	0.173047	19.9706	0.20508	18.0206	0.211948	19.348	0.183317	19.8532	-95.4836890076	-124.77203162
1.25167	-0.18662		2.50333	0.205633	19.9658	0.188379	19.364	0.211767	19.3486	0.085846	19.2787			2.50333	0.205633	19.9658	0.204997	18.0215	0.211767	19.3486	0.182907	19.8535	-87.0143287309	-124.612928643
1.2525	-0.1876		2.505	0.239403	19.9611	0.188154	19.3617	0.211584	19.3492	0.0862674	19.2782			2.505	0.239403	19.9611	0.204914	18.0224	0.211584	19.3492	0.182491	19.8538	-78.422945025	-124.325030449
1.25333	-0.18861		2.50667	0.271951	19.9568	0.187963	19.3593	0.211398	19.3498	0.0866892	19.2777			2.50667	0.271951	19.9568	0.204829	18.0233	0.211398	19.3498	0.182068	19.8541	-69.7164896821	-123.907913339
1.25417	-0.18965		2.50833	0.302139	19.953	0.187805	19.3569	0.21121	19.3504	0.0871114	19.2772			2.50833	0.302139	19.953	0.204744	18.0241	0.21121	19.3504	0.18164	19.8543	-60.9020536891	-123.36126496
1.255	-0.19075		2.51	0.328985	19.9498	0.187681	19.3544	0.21102	19.351	0.0875338	19.2767			2.51	0.328985	19.9498	0.204658	18.025	0.21102	19.351	0.181206	19.8545	-51.9868616462	-122.684885123
1.25583	-0.19192		2.51167	0.351582	19.9473	0.187589	19.3519	0.210828	19.3516	0.0879567	19.2762			2.51167	0.351582	19.9473	0.204572	18.0258	0.210828	19.3516	0.180767	19.8547	-42.9782660041	-121.878686541
1.25667	-0.19316		2.51333	0.369149	19.9456	0.187529	19.3494	0.210634	19.3521	0.0883798	19.2757			2.51333	0.369149	19.9456	0.204484	18.0266	0.210634	19.3521	0.180324	19.8549	-33.8837411338	-120.942695491
1.2575	-0.19449		2.515	0.381095	19.9447	0.187501	19.3468	0.210438	19.3526	0.0888033	19.2752			2.515	0.381095	19.9447	0.204396	18.0273	0.210438	19.3526	0.179877	19.855	-24.7108772454	-119.877052383
1.25833	-0.19591		2.51667	0.387059	19.9447	0.187504	19.3443	0.21024	19.3531	0.0892271	19.2747			2.51667	0.387059	19.9447	0.204308	18.0281	0.21024	19.3531	0.179425	19.8551	-15.4673741684	-118.682012254
1.25917	-0.19744		2.51833	0.386941	19.9473	0.187539	19.3418	0.210041	19.3535	0.0896512	19.2741			2.51833	0.386941	19.9473	0.204219	18.0288	0.210041	19.3535	0.178971	19.8552	-6.16103501264	-117.357949404
1.26	-0.19907		2.52	0.368863	19.9503	0.187603	19.3393	0.20984	19.354	0.0900756	19.2736			2.52	0.368863	19.9503	0.204129	18.0295	0.20984	19.354	0.178513	19.8553	3.20024259101	-115.905348885
1.26083	-0.2008		2.52167	0.347737	19.9534	0.187698	19.3368	0.209639	19.3544	0.0905003	19.2731			2.52167	0.347737	19.9534	0.20404	18.0302	0.209639	19.3544	0.178053	19.8553	12.6084705129	-114.324810956
1.26167	-0.20263		2.52333	0.326063	19.9565	0.187822	19.3344	0.209436	19.3548	0.0909254	19.2726			2.52333	0.326063	19.9565	0.203949	18.0308	0.209436	19.3548	0.177593	19.8553	22.0555765531	-112.617051293
1.2625	-0.20455		2.525	0.304693	19.9594	0.187977	19.332	0.209232	19.3551	0.0913508	19.2721			2.525	0.304693	19.9594	0.203859	18.0314	0.209232	19.3551	0.177131	19.8552	31.5334109686	-110.782901157
1.26333	-0.20656		2.52667	0.284388	19.962	0.188161	19.3298	0.209028	19.3555	0.0917766	19.2715			2.52667	0.284388	19.962	0.203768	18.0321	0.209028	19.3555	0.17667	19.8552	41.0337531019	-108.823307487
1.26417	-0.20863		2.52833	0.265945	19.9643	0.188373	19.3276	0.208824	19.3558	0.0922026	19.271			2.52833	0.265945	19.9643	0.203677	18.0327	0.208824	19.3558	0.176209	19.8552	50.5483181171	-106.739332923
1.265	-0.21074		2.53	0.250133	19.9661	0.188615	19.3254	0.208619	19.3562	0.092629	19.2705			2.53	0.250133	19.9661	0.203586	18.0333	0.208619	19.3562	0.175749	19.8551	60.0687638445	-104.532155751
1.26583	-0.21288		2.53167	0.237625	19.9673	0.188884	19.3234	0.208414	19.3566	0.0930556	19.27			2.53167	0.237625	19.9673	0.203495	18.034	0.208414	19.3566	0.175291	19.8551	69.5866977404	-102.203069754
1.26667	-0.21501		2.53333	0.228932	19.9679	0.189181	19.3215	0.208209	19.3569	0.0934826	19.2695			2.53333	0.228932	19.9679	0.203404	18.0346	0.208209	19.3569	0.174834	19.8551	79.0936839629	-99.7534839718
1.2675	-0.21881		2.535	0.22437	19.9663	0.189503	19.3198	0.208004	19.3573	0.0939098	19.2691			2.535	0.22437	19.9663	0.203313	18.0353	0.208004	19.3573	0.174379	19.8551	88.5812505649	-97.1849145972
1.26833	-0.22249		2.53667	0.235812	19.9644	0.189852	19.3181	0.207798	19.3578	0.0943373	19.2686			2.53667	0.235812	19.9644	0.203222	18.036	0.207798	19.3578	0.173926	19.8551	98.0408947225	-94.4990006551
1.26917	-0.226		2.53833	0.248947	19.9626	0.190223	19.3166	0.207593	19.3582	0.094765	19.2682			2.53833	0.248947	19.9626	0.203131	18.0367	0.207593	19.3582	0.173473	19.8552	107.464092424	-91.6974956565
1.27	-0.22924		2.54	0.261641	19.9609	0.190618	19.3151	0.207386	19.3587	0.0951929	19.2678			2.54	0.261641	19.9609	0.203039	18.0375	0.207386	19.3587	0.17302	19.8552	116.842306175	-88.7822667461
1.27083	-0.23215		2.54167	0.273375	19.9595	0.191033	19.3138	0.207179	19.3593	0.095621	19.2674			2.54167	0.273375	19.9595	0.202947	18.0383	0.207179	19.3593	0.172568	19.8553	126.166992785	-85.7552936529
1.27167	-0.23463		2.54333	0.283711	19.9583	0.191466	19.3127	0.206972	19.3598	0.0960492	19.267			2.54333	0.283711	19.9583	0.202855	18.0391	0.206972	19.3598	0.172114	19.8554	135.429611212	-82.6186674452
1.2725	-0.23661		2.545	0.292158	19.9574	0.191917	19.3116	0.206763	19.3603	0.0964776	19.2666			2.545	0.292158	19.9574	0.202763	18.04	0.206763	19.3603	0.171659	19.8556	144.621630438	-79.3745890901
1.27333	-0.23801		2.54667	0.298222	19.9569	0.192383	19.3107	0.206553	19.3609	0.0969061	19.2661			2.54667	0.298222	19.9569	0.20267	18.0408	0.206553	19.3609	0.171203	19.8557	153.734537367	-76.0253678261
1.27417	-0.23875		2.54833	0.301467	19.9569	0.192861	19.3099	0.206341	19.3615	0.0973347	19.2657			2.54833	0.301467	19.9569	0.202576	18.0416	0.206341	19.3615	0.170744	19.8558	162.759844717	-72.5734193568
1.275	-0.23875		2.55	0.301565	19.9574	0.19335	19.3092	0.206129	19.362	0.0977635	19.2652			2.55	0.301565	19.9574	0.202482	18.0425	0.206129	19.362	0.170283	19.856	171.689098884	-69.0212638796
1.27583	-0.23795		2.55167	0.298331	19.9599	0.193848	19.3086	0.205915	19.3625	0.0981925	19.2646			2.55167	0.298331	19.9599	0.202388	18.0433	0.205915	19.3625	0.16982	19.856	180.513887765	-65.3715342273
1.27667	-0.23626		2.55333	0.280819	19.9625	0.194352	19.3081	0.2057	19.363	0.0986217	19.264			2.55333	0.280819	19.9625	0.202293	18.044	0.2057	19.363	0.169356	19.8561	189.225850639	-61.6269521781
1.2775	-0.23364		2.555	0.262317	19.965	0.194861	19.3077	0.205485	19.3634	0.0990513	19.2633			2.555	0.262317	19.965	0.202198	18.0447	0.205485	19.3634	0.168891	19.8561	197.816683558	-57.7903363841
1.27833	-0.23002		2.55667	0.244786	19.9673	0.195372	19.3074	0.205268	19.3638	0.0994812	19.2625			2.55667	0.244786	19.9673	0.202103	18.0454	0.205268	19.3638	0.168426	19.856	206.278146781	-53.8646000435
1.27917	-0.22536		2.55833	0.228651	19.9694	0.195884	19.3071	0.205052	19.3641	0.0999116	19.2617			2.55833	0.228651	19.9694	0.202008	18.046	0.205052	19.3641	0.167962	19.8558	214.60207214	-49.8527485572
1.28	-0.21961		2.56	0.214223	19.9712	0.196396	19.3068	0.204835	19.3643	0.100342	19.2608			2.56	0.214223	19.9712	0.201912	18.0465	0.204835	19.3643	0.1675	19.8556	222.780370349	-45.7578771824
1.28083	-0.21274		2.56167	0.201829	19.9726	0.196904	19.3066	0.204619	19.3645	0.100774	19.2598			2.56167	0.201829	19.9726	0.201817	18.047	0.204619	19.3645	0.167042	19.8554	230.805038258	-41.5831686888
1.28167	-0.20472		2.56333	0.191778	19.9737	0.19741	19.3064	0.204404	19.3646	0.101206	19.2587			2.56333	0.191778	19.9737	0.201722	18.0474	0.204404	19.3646	0.166589	19.8551	238.668166065	-37.3318910258
1.2825	-0.19553		2.565	0.184302	19.9744	0.19791	19.3061	0.204189	19.3647	0.101639	19.2576			2.565	0.184302	19.9744	0.201627	18.0478	0.204189	19.3647	0.166141	19.8547	246.361944493	-33.007394998
1.28333	-0.18518		2.56667	0.179525	19.9747	0.198405	19.3058	0.203976	19.3648	0.102073	19.2565			2.56667	0.179525	19.9747	0.201532	18.0481	0.203976	19.3648	0.1657	19.8542	253.878671937	-28.6131119482
1.28417	-0.17174		2.56833	0.177431	19.973	0.198894	19.3054	0.203765	19.3647	0.102507	19.2553			2.56833	0.177431	19.973	0.201439	18.0484	0.203765	19.3647	0.165266	19.8538	261.210761594	-24.1525436421
1.285	-0.15719		2.57	0.188891	19.9714	0.199377	19.3048	0.203555	19.3647	0.102943	19.2542			2.57	0.188891	19.9714	0.201345	18.0487	0.203555	19.3647	0.164841	19.8533	268.350746644	-19.6292762685
1.28583	-0.1416		2.57167	0.200345	19.97	0.199853	19.3042	0.203347	19.3647	0.103379	19.253			2.57167	0.200345	19.97	0.201252	18.049	0.203347	19.3647	0.164423	19.8528	275.291289459	-15.0469702399
1.28667	-0.12504		2.57333	0.209695	19.9691	0.200323	19.3035	0.20314	19.3646	0.103816	19.2519			2.57333	0.209695	19.9691	0.20116	18.0492	0.20314	19.3646	0.164014	19.8523	282.025188857	-10.4093577065
1.2875	-0.10759		2.575	0.216431	19.9685	0.200787	19.3026	0.202936	19.3646	0.104253	19.2508			2.575	0.216431	19.9685	0.201068	18.0495	0.202936	19.3646	0.163612	19.8518	288.545387321	-5.72023997876
1.28833	-0.089345		2.57667	0.220211	19.9685	0.201244	19.3017	0.202733	19.3646	0.104692	19.2498			2.57667	0.220211	19.9685	0.200976	18.0498	0.202733	19.3646	0.163218	19.8513	294.844978172	-0.983484846913
1.28917	-0.070404		2.57833	0.220722	19.9689	0.201695	19.3008	0.202532	19.3646	0.105131	19.2488			2.57833	0.220722	19.9689	0.200886	18.0501	0.202532	19.3646	0.162832	19.8508	300.917212671	3.7969762095
1.29	-0.05087		2.58	0.217731	19.9698	0.20214	19.2999	0.202332	19.3646	0.105571	19.2478			2.58	0.217731	19.9698	0.200795	18.0504	0.202332	19.3646	0.162453	19.8504	306.755507046	8.61715092972
1.29083	-0.030853		2.58167	0.211133	19.9713	0.202577	19.299	0.202134	19.3647	0.106011	19.2469			2.58167	0.211133	19.9713	0.200705	18.0508	0.202134	19.3647	0.162081	19.85	312.353449415	13.4729893016
1.29167	-0.010464		2.58333	0.200988	19.9732	0.203007	19.2982	0.201936	19.3648	0.106452	19.246			2.58333	0.200988	19.9732	0.200615	18.0512	0.201936	19.3648	0.161715	19.8496	317.704806594	18.3603867162
1.2925	0.010179		2.585	0.187542	19.9774	0.20343	19.2975	0.20174	19.365	0.106894	19.2452			2.585	0.187542	19.9774	0.200526	18.0517	0.20174	19.365	0.161355	19.8493	322.803530764	23.2751873357
1.29333	0.030958		2.58667	0.158299	19.9815	0.203842	19.2971	0.201545	19.3652	0.107336	19.2444			2.58667	0.158299	19.9815	0.200437	18.0522	0.201545	19.3652	0.161001	19.849	327.643767236	28.2131873779
1.29417	0.051755		2.58833	0.129421	19.9852	0.204244	19.2969	0.201351	19.3654	0.107778	19.2437			2.58833	0.129421	19.9852	0.200348	18.0527	0.201351	19.3654	0.160653	19.8488	332.219859449	33.1701386881
1.295	0.072449		2.59	0.103635	19.9883	0.204633	19.2969	0.201158	19.3657	0.108221	19.243			2.59	0.103635	19.9883	0.200259	18.0533	0.201158	19.3657	0.16031	19.8486	336.526355024	38.1417523624
1.29583	0.092922		2.59167	0.0818018	19.9908	0.205007	19.2972	0.200966	19.366	0.108664	19.2423			2.59167	0.0818018	19.9908	0.200171	18.0539	0.200966	19.366	0.159972	19.8484	340.558011665	43.1237024758
1.29667	0.11306		2.59333	0.064577	19.9925	0.205366	19.2977	0.200775	19.3663	0.109108	19.2417			2.59333	0.064577	19.9925	0.200083	18.0546	0.200775	19.3663	0.159641	19.8483	344.309802856	48.1116299082
1.2975	0.13275		2.595	0.0525597	19.9934	0.205706	19.2984	0.200585	19.3667	0.109552	19.241			2.595	0.0525597	19.9934	0.199995	18.0553	0.200585	19.3667	0.159315	19.8482	347.776923389	53.1011462563
1.29833	0.15188		2.59667	0.0462327	19.9934	0.206027	19.2994	0.200396	19.3671	0.109996	19.2404			2.59667	0.0462327	19.9934	0.199908	18.056	0.200396	19.3671	0.158994	19.8481	350.954794698	58.087837822
1.29917	0.17035		2.59833	0.0458954	19.9926	0.206327	19.3005	0.200209	19.3675	0.110441	19.2399			2.59833	0.0458954	19.9926	0.19982	18.0567	0.200209	19.3675	0.15868	19.8481	353.839070015	63.0672696625
1.3	0.18807		2.6	0.0516149	19.991	0.206605	19.3017	0.200022	19.3679	0.110886	19.2393			2.6	0.0516149	19.991	0.199734	18.0575	0.200022	19.3679	0.158372	19.848	356.425639333	68.0349896903
1.30083	0.20351		2.60167	0.0631967	19.9866	0.206861	19.3029	0.199837	19.3683	0.111331	19.2387			2.60167	0.0631967	19.9866	0.199647	18.0582	0.199837	19.3683	0.15807	19.8479	358.710634192	72.9865246292
1.30167	0.21805		2.60333	0.0938234	19.9819	0.207094	19.3041	0.199653	19.3687	0.111777	19.2382			2.60333	0.0938234	19.9819	0.199561	18.0589	0.199653	19.3687	0.157774	19.8479	360.690431982	77.9174011906
1.3025	0.23166		2.605	0.126358	19.9775	0.207305	19.3053	0.19947	19.3691	0.112222	19.2377			2.605	0.126358	19.9775	0.199475	18.0596	0.19947	19.3691	0.157485	19.8478	362.361660685	82.8231420457
1.30333	0.24428		2.60667	0.157779	19.9733	0.207494	19.3063	0.199288	19.3695	0.112668	19.2372			2.60667	0.157779	19.9733	0.19939	18.0603	0.199288	19.3695	0.157201	19.8476	363.721203138	87.6992698952
1.30417	0.25591		2.60833	0.186969	19.9696	0.207663	19.3072	0.199107	19.3698	0.113114	19.2368			2.60833	0.186969	19.9696	0.199304	18.0609	0.199107	19.3698	0.156924	19.8475	364.766201099	92.5413114789
1.305	0.26651		2.61	0.212964	19.9665	0.207812	19.3079	0.198928	19.3702	0.11356	19.2364			2.61	0.212964	19.9665	0.199219	18.0616	0.198928	19.3702	0.156652	19.8473	365.494059143	97.3448015179
1.30583	0.27607		2.61167	0.234803	19.9641	0.207943	19.3086	0.198749	19.3705	0.114006	19.2359			2.61167	0.234803	19.9641	0.199135	18.0622	0.198749	19.3705	0.156386	19.8472	365.902448347	102.105286589
1.30667	0.2846		2.61333	0.251599	19.9625	0.208057	19.3091	0.198572	19.3708	0.114452	19.2355			2.61333	0.251599	19.9625	0.19905	18.0628	0.198572	19.3708	0.156126	19.847	365.989309797	106.81832893
1.3075	0.29209		2.615	0.262622	19.9618	0.208155	19.3095	0.198395	19.3711	0.114898	19.2352			2.615	0.262622	19.9618	0.198966	18.0634	0.198395	19.3711	0.15587	19.8468	365.752857891	111.479510187
1.30833	0.29856		2.61667	0.267362	19.9621	0.208239	19.3098	0.198219	19.3714	0.115344	19.2348			2.61667	0.267362	19.9621	0.198882	18.0641	0.198219	19.3714	0.155619	19.8466	365.191583441	116.084435096
1.30917	0.30403		2.61833	0.265573	19.9651	0.20831	19.3101	0.198044	19.3717	0.115789	19.2345			2.61833	0.265573	19.9651	0.198798	18.0647	0.198044	19.3717	0.155373	19.8464	364.304256563	120.6287477
1.31	0.30852		2.62	0.244541	19.9686	0.208368	19.3105	0.197869	19.372	0.116235	19.2342			2.62	0.244541	19.9686	0.198715	18.0653	0.197869	19.372	0.15513	19.8463	363.089928826	125.108108737
1.31083	0.31206		2.62167	0.219948	19.9722	0.208413	19.311	0.197695	19.3723	0.11668	19.2339			2.62167	0.219948	19.9722	0.198631	18.066	0.197695	19.3723	0.15489	19.8462	361.547936287	129.518211853
1.31167	0.31469		2.62333	0.194325	19.9759	0.208446	19.3116	0.197521	19.3727	0.117124	19.2336			2.62333	0.194325	19.9759	0.198547	18.0667	0.197521	19.3727	0.154653	19.8461	359.677901781	133.854787335
1.3125	0.31645		2.625	0.168494	19.9795	0.208467	19.3124	0.197347	19.3731	0.117569	19.2333			2.625	0.168494	19.9795	0.198463	18.0674	0.197347	19.3731	0.154418	19.846	357.47973695	138.113605909
1.31333	0.3174		2.62667	0.143209	19.983	0.208476	19.3133	0.197173	19.3735	0.118013	19.2331			2.62667	0.143209	19.983	0.19838	18.0682	0.197173	19.3735	0.154185	19.8459	354.953644035	142.290482619
1.31417	0.31758		2.62833	0.119306	19.9861	0.208472	19.3143	0.196999	19.374	0.118456	19.2328			2.62833	0.119306	19.9861	0.198296	18.069	0.196999	19.374	0.153954	19.8459	352.100117402	146.381280789
1.315	0.31705		2.63	0.0976369	19.9887	0.208456	19.3155	0.196824	19.3744	0.118899	19.2326			2.63	0.0976369	19.9887	0.198212	18.0697	0.196824	19.3744	0.153724	19.8459	348.919944795	150.381916056
1.31583	0.31587		2.63167	0.0789944	19.9908	0.208427	19.3168	0.19665	19.3749	0.119342	19.2323			2.63167	0.0789944	19.9908	0.198127	18.0705	0.19665	19.3749	0.153496	19.8459	345.414208307	154.288360476
1.31667	0.31411		2.63333	0.0640508	19.9924	0.208386	19.3182	0.196476	19.3754	0.119785	19.2321			2.63333	0.0640508	19.9924	0.198043	18.0713	0.196476	19.3754	0.15327	19.8458	341.584285067	158.096646687
1.3175	0.31223		2.635	0.053312	19.9919	0.208332	19.3197	0.196301	19.3758	0.120227	19.2319			2.635	0.053312	19.9919	0.197959	18.0721	0.196301	19.3758	0.153047	19.8458	337.431847625	161.80286104
1.31833	0.30988		2.63667	0.056523	19.9911	0.208265	19.3211	0.196127	19.3762	0.120669	19.2316			2.63667	0.056523	19.9911	0.197875	18.0728	0.196127	19.3762	0.152826	19.8457	332.958865045	165.403170976
1.31917	0.30711		2.63833	0.0624188	19.9901	0.208187	19.3226	0.195954	19.3765	0.12111	19.2314			2.63833	0.0624188	19.9901	0.19779	18.0735	0.195954	19.3765	0.152609	19.8456	328.167601594	168.893818115
1.32	0.30398		2.64	0.0694641	19.9889	0.208097	19.3241	0.195781	19.3768	0.121551	19.2311			2.64	0.0694641	19.9889	0.197706	18.0741	0.195781	19.3768	0.152397	19.8454	323.060616135	172.271122344
1.32083	0.30055		2.64167	0.0773755	19.9877	0.207997	19.3255	0.19561	19.377	0.121992	19.2309			2.64167	0.0773755	19.9877	0.197623	18.0746	0.19561	19.377	0.15219	19.8451	317.640761222	175.531485818
1.32167	0.29688		2.64333	0.0858909	19.9865	0.207886	19.3269	0.19544	19.3771	0.122432	19.2306			2.64333	0.0858909	19.9865	0.197539	18.0751	0.19544	19.3771	0.151991	19.8447	311.911181912	178.671396842
1.3225	0.29301		2.645	0.0946539	19.9852	0.207766	19.3283	0.195272	19.3772	0.122872	19.2304			2.645	0.0946539	19.9852	0.197457	18.0755	0.195272	19.3772	0.151799	19.8443	305.875314299	181.687433638
1.32333	0.289		2.64667	0.103253	19.9841	0.207636	19.3296	0.195106	19.3772	0.123312	19.2301			2.64667	0.103253	19.9841	0.197375	18.0758	0.195106	19.3772	0.151617	19.8438	299.536883773	184.576267971
1.32417	0.28491		2.64833	0.111273	19.9831	0.207496	19.3309	0.194943	19.3771	0.123751	19.2298			2.64833	0.111273	19.9831	0.197293	18.076	0.194943	19.3771	0.151445	19.8433	292.899903028	187.33466864
1.325	0.28078		2.65	0.118333	19.9823	0.207348	19.3321	0.194782	19.3769	0.12419	19.2295			2.65	0.118333	19.9823	0.197213	18.0762	0.194782	19.3769	0.151284	19.8426	285.968669812	189.959504823
1.32583	0.27666		2.65167	0.124124	19.9826	0.20719	19.3333	0.194625	19.3766	0.124629	19.2292			2.65167	0.124124	19.9826	0.197134	18.0762	0.194625	19.3766	0.151136	19.8419	278.747764439	192.447754617
1.32667	0.2726		2.65333	0.121831	19.983	0.207022	19.3346	0.194471	19.3763	0.125067	19.2289			2.65333	0.121831	19.983	0.197055	18.0762	0.194471	19.3763	0.151001	19.8411	271.242046111	194.796496902
1.3275	0.26862		2.655	0.119275	19.9832	0.206844	19.3359	0.194321	19.3759	0.125505	19.2286			2.655	0.119275	19.9832	0.196978	18.0762	0.194321	19.3759	0.15088	19.8402	263.456651016	197.00291966
1.32833	0.26478		2.65667	0.117432	19.9834	0.206653	19.3372	0.194175	19.3755	0.125943	19.2283			2.65667	0.117432	19.9834	0.196902	18.0761	0.194175	19.3755	0.150774	19.8393	255.396989234	199.064322822
1.32917	0.2611		2.65833	0.116365	19.9834	0.206451	19.3386	0.194033	19.375	0.12638	19.228			2.65833	0.116365	19.9834	0.196827	18.0759	0.194033	19.375	0.150682	19.8383	247.068741427	200.978121021
1.33	0.25761		2.66	0.116088	19.9833	0.206235	19.34	0.193894	19.3744	0.126818	19.2277			2.66	0.116088	19.9833	0.196753	18.0757	0.193894	19.3744	0.150605	19.8373	238.477855295	202.741846253
1.33083	0.25433		2.66167	0.11665	19.9831	0.206005	19.3414	0.19376	19.3739	0.127254	19.2274			2.66167	0.11665	19.9831	0.196681	18.0755	0.19376	19.3739	0.150544	19.8363	229.630541799	204.353150439
1.33167	0.25129		2.66333	0.118118	19.9828	0.205762	19.3428	0.19363	19.3733	0.127691	19.2271			2.66333	0.118118	19.9828	0.19661	18.0753	0.19363	19.3733	0.150498	19.8353	220.533271153	205.809807915
1.3325	0.24849		2.665	0.120545	19.9823	0.205505	19.3441	0.193504	19.3727	0.128127	19.2268			2.665	0.120545	19.9823	0.19654	18.075	0.193504	19.3727	0.150467	19.8342	211.192768573	207.109717828
1.33333	0.24596		2.66667	0.123953	19.9817	0.205234	19.3454	0.193382	19.3721	0.128562	19.2265			2.66667	0.123953	19.9817	0.196472	18.0747	0.193382	19.3721	0.150452	19.8332	201.61600979	208.250906462
1.33417	0.24419		2.66833	0.128312	19.9804	0.20495	19.3466	0.193264	19.3715	0.128997	19.2263			2.66833	0.128312	19.9804	0.196405	18.0744	0.193264	19.3715	0.150451	19.8321	191.810216309	209.23153155
1.335	0.24267		2.67	0.137274	19.9791	0.204656	19.3477	0.19315	19.3709	0.129432	19.226			2.67	0.137274	19.9791	0.196339	18.0742	0.19315	19.3709	0.150466	19.8311	181.782850889	210.049880189
1.33583	0.2414		2.67167	0.146198	19.978	0.204352	19.3486	0.193041	19.3703	0.129866	19.2258			2.67167	0.146198	19.978	0.196275	18.0739	0.193041	19.3703	0.150496	19.83	171.541611806	210.704372988
1.33667	0.24035		2.67333	0.154323	19.9769	0.204041	19.3494	0.192935	19.3697	0.1303	19.2256			2.67333	0.154323	19.9769	0.196211	18.0737	0.192935	19.3697	0.150541	19.829	161.094427316	211.193566112
1.3375	0.23951		2.675	0.16142	19.9761	0.203726	19.3501	0.192833	19.3692	0.130734	19.2254			2.675	0.16142	19.9761	0.196149	18.0735	0.192833	19.3692	0.150601	19.828	150.449449897	211.516153264
1.33833	0.23885		2.67667	0.167302	19.9755	0.203408	19.3506	0.192736	19.3686	0.131166	19.2252			2.67667	0.167302	19.9755	0.196089	18.0733	0.192736	19.3686	0.150675	19.8271	139.615050223	211.670967612
1.33917	0.23833		2.67833	0.171782	19.975	0.20309	19.3511	0.192642	19.3681	0.131599	19.2251			2.67833	0.171782	19.975	0.196029	18.0731	0.192642	19.3681	0.150763	19.8262	128.599810918	211.656983628
1.34	0.23794		2.68	0.17469	19.9749	0.202774	19.3514	0.192552	19.3677	0.13203	19.2249			2.68	0.17469	19.9749	0.195971	18.073	0.192552	19.3677	0.150866	19.8253	117.41252007	211.473318863
1.34083	0.23763		2.68167	0.175891	19.975	0.202462	19.3517	0.192466	19.3672	0.132461	19.2248			2.68167	0.175891	19.975	0.195913	18.0729	0.192466	19.3672	0.150982	19.8244	106.062164517	211.119235633
1.34167	0.23737		2.68333	0.175306	19.9753	0.202155	19.3519	0.192384	19.3668	0.132892	19.2247			2.68333	0.175306	19.9753	0.195857	18.0728	0.192384	19.3668	0.151112	19.8236	94.557922917	210.594142607
1.3425	0.23713		2.685	0.172915	19.976	0.201854	19.3522	0.192305	19.3664	0.133322	19.2247			2.685	0.172915	19.976	0.195803	18.0727	0.192305	19.3664	0.151254	19.8228	82.9091586003	209.897587631
1.34333	0.23686		2.68667	0.167663	19.977	0.201559	19.3525	0.19223	19.366	0.133751	19.2246			2.68667	0.167663	19.977	0.195749	18.0727	0.19223	19.366	0.15141	19.822	71.1254124699	209.029277152
1.34417	0.23653		2.68833	0.161024	19.9781	0.201269	19.3529	0.192158	19.3657	0.13418	19.2246			2.68833	0.161024	19.9781	0.195696	18.0726	0.192158	19.3657	0.151578	19.8212	59.2163951862	207.989068782
1.345	0.2361		2.69	0.153357	19.9793	0.200983	19.3535	0.19209	19.3653	0.134608	19.2245			2.69	0.153357	19.9793	0.195645	18.0726	0.19209	19.3653	0.151759	19.8205	47.1919794113	206.776972317
1.34583	0.23553		2.69167	0.144912	19.9806	0.2007	19.3541	0.192025	19.365	0.135035	19.2245			2.69167	0.144912	19.9806	0.195594	18.0726	0.192025	19.365	0.15195	19.8197	35.0621918769	205.393150557
1.34667	0.2348		2.69333	0.135976	19.9819	0.200418	19.355	0.191963	19.3647	0.135461	19.2245			2.69333	0.135976	19.9819	0.195544	18.0727	0.191963	19.3647	0.152153	19.8191	22.837205285	203.837919939
1.3475	0.23385		2.695	0.126877	19.9831	0.200136	19.3559	0.191903	19.3644	0.135887	19.2245			2.695	0.126877	19.9831	0.195495	18.0727	0.191903	19.3644	0.152365	19.8184	10.5273300542	202.111750968
1.34833	0.23266		2.69667	0.117974	19.9843	0.199851	19.357	0.191846	19.3642	0.136312	19.2245			2.69667	0.117974	19.9843	0.195447	18.0728	0.191846	19.3642	0.152588	19.8178	-1.85699408168	200.215268457
1.34917	0.2312		2.69833	0.109639	19.9854	0.199564	19.3582	0.191792	19.364	0.136737	19.2246			2.69833	0.109639	19.9854	0.1954	18.0729	0.191792	19.364	0.152819	19.8172	-14.3052066103	198.149251586
1.35	0.22945		2.7	0.102245	19.9863	0.199272	19.3595	0.19174	19.3638	0.13716	19.2246			2.7	0.102245	19.9863	0.195353	18.0731	0.19174	19.3638	0.153057	19.8167	-26.8066349063	195.91463377
1.35083	0.22664		2.70167	0.0961492	19.9875	0.198973	19.3608	0.191689	19.3637	0.137583	19.2246			2.70167	0.0961492	19.9875	0.195307	18.0733	0.191689	19.3637	0.153302	19.8162	-39.3505030158	193.512515687
1.35167	0.22351		2.70333	0.087445	19.9884	0.198669	19.3622	0.191641	19.3637	0.138005	19.2247			2.70333	0.087445	19.9884	0.195261	18.0736	0.191641	19.3637	0.153553	19.8158	-51.9259414106	190.944137055
1.3525	0.22005		2.705	0.0814755	19.9887	0.198359	19.3635	0.191593	19.3637	0.138427	19.2248			2.705	0.0814755	19.9887	0.195216	18.074	0.191593	19.3637	0.153809	19.8155	-64.5219950636	188.210889406
1.35333	0.21625		2.70667	0.0791106	19.9885	0.198044	19.3649	0.191546	19.3638	0.138847	19.2248			2.70667	0.0791106	19.9885	0.195171	18.0744	0.191546	19.3638	0.154067	19.8153	-77.127632484	185.314315521
1.35417	0.21212		2.70833	0.0805005	19.9878	0.197725	19.3661	0.1915	19.364	0.139267	19.2249			2.70833	0.0805005	19.9878	0.195126	18.0749	0.1915	19.364	0.154328	19.8151	-89.7317548591	182.25610882
1.355	0.20767		2.71	0.0856175	19.9865	0.197403	19.3673	0.191454	19.3642	0.139686	19.225			2.71	0.0856175	19.9865	0.195081	18.0755	0.191454	19.3642	0.154589	19.815	-102.323205305	179.038112719
1.35583	0.2029		2.71167	0.0943088	19.9848	0.197078	19.3684	0.191407	19.3645	0.140105	19.2251			2.71167	0.0943088	19.9848	0.195036	18.076	0.191407	19.3645	0.154851	19.8149	-114.89077823	175.662319934
1.35667	0.19783		2.71333	0.106287	19.9827	0.196754	19.3693	0.191361	19.3648	0.140522	19.2252			2.71333	0.106287	19.9827	0.19499	18.0767	0.191361	19.3648	0.155111	19.8149	-127.423228803	172.130871759
1.3575	0.19249		2.715	0.121121	19.9803	0.196431	19.3701	0.191314	19.3652	0.140939	19.2253			2.715	0.121121	19.9803	0.194945	18.0774	0.191314	19.3652	0.15537	19.8149	-139.909282541	168.446057276
1.35833	0.18687		2.71667	0.138235	19.9776	0.196111	19.3707	0.191266	19.3655	0.141354	19.2254			2.71667	0.138235	19.9776	0.194899	18.0781	0.191266	19.3655	0.155627	19.815	-152.337645005	164.610312518
1.35917	0.18101		2.71833	0.156923	19.9733	0.195796	19.3712	0.191217	19.3659	0.141769	19.2255			2.71833	0.156923	19.9733	0.194853	18.0788	0.191217	19.3659	0.15588	19.815	-164.697011603	160.626204442
1.36	0.17493		2.72	0.18708	19.9693	0.195486	19.3716	0.191167	19.3663	0.142184	19.2256			2.72	0.18708	19.9693	0.194806	18.0795	0.191167	19.3663	0.156131	19.8151	-176.976076408	156.49646143
1.36083	0.16865		2.72167	0.21495	19.966	0.195184	19.3718	0.191116	19.3666	0.142597	19.2257			2.72167	0.21495	19.966	0.194759	18.0801	0.191116	19.3666	0.156379	19.8151	-189.163543361	152.223956991
1.36167	0.1622		2.72333	0.237955	19.9635	0.194889	19.3719	0.191065	19.367	0.143009	19.2259			2.72333	0.237955	19.9635	0.194712	18.0808	0.191065	19.367	0.156624	19.8152	-201.248136473	147.811708319
1.3625	0.1556		2.725	0.255156	19.962	0.194602	19.3718	0.191013	19.3672	0.143421	19.226			2.725	0.255156	19.962	0.194664	18.0814	0.191013	19.3672	0.156866	19.8151	-213.218610089	143.262874629
1.36333	0.1489		2.72667	0.265888	19.9615	0.194324	19.3717	0.19096	19.3675	0.143832	19.2261			2.72667	0.265888	19.9615	0.194617	18.082	0.19096	19.3675	0.157107	19.8151	-225.063759222	138.580755247
1.36417	0.14211		2.72833	0.269647	19.962	0.194056	19.3715	0.190907	19.3677	0.144242	19.2262			2.72833	0.269647	19.962	0.194569	18.0825	0.190907	19.3677	0.157347	19.8151	-236.772429908	133.768787458
1.365	0.13527		2.73	0.266141	19.9635	0.193796	19.3714	0.190854	19.3679	0.144651	19.2263			2.73	0.266141	19.9635	0.194521	18.083	0.190854	19.3679	0.157585	19.815	-248.333529597	128.83054411
1.36583	0.12841		2.73167	0.255344	19.9661	0.193546	19.3712	0.1908	19.3681	0.145059	19.2265			2.73167	0.255344	19.9661	0.194472	18.0835	0.1908	19.3681	0.157824	19.8149	-259.736037524	123.769730976
1.36667	0.12155		2.73333	0.237532	19.9695	0.193304	19.371	0.190747	19.3683	0.145466	19.2266			2.73333	0.237532	19.9695	0.194424	18.084	0.190747	19.3683	0.158063	19.8147	-270.969015079	118.590183891
1.3675	0.11515		2.735	0.213298	19.9761	0.19307	19.371	0.190694	19.3685	0.145872	19.2268			2.735	0.213298	19.9761	0.194376	18.0845	0.190694	19.3685	0.158302	19.8146	-282.02161613	113.295878925
1.36833	0.10881		2.73667	0.16698	19.9829	0.192844	19.3711	0.190642	19.3686	0.146278	19.227			2.73667	0.16698	19.9829	0.194328	18.085	0.190642	19.3686	0.158543	19.8146	-292.883098209	107.890901423
1.36917	0.10254		2.73833	0.119655	19.9893	0.192625	19.3713	0.19059	19.3688	0.146683	19.2272			2.73833	0.119655	19.9893	0.19428	18.0855	0.19059	19.3688	0.158785	19.8145	-303.542831715	102.37945589
1.37	0.096376		2.74	0.0752478	19.995	0.192413	19.3717	0.190538	19.3691	0.147086	19.2275			2.74	0.0752478	19.995	0.194232	18.0861	0.190538	19.3691	0.159028	19.8145	-313.990309946	96.7658625261
1.37083	0.090323		2.74167	0.0353159	19.9998	0.192206	19.3722	0.190488	19.3693	0.147489	19.2277			2.74167	0.0353159	19.9998	0.194185	18.0867	0.190488	19.3693	0.159273	19.8145	-324.215159051	91.0545537071
1.37167	0.084401		2.74333	0.00116484	20.0037	0.192005	19.3729	0.190437	19.3697	0.147891	19.228			2.74333	0.00116484	20.0037	0.194137	18.0873	0.190437	19.3697	0.15952	19.8145	-334.207147884	85.2500704059
1.3725	0.078626		2.745	-0.025977	20.0064	0.191807	19.3738	0.190388	19.37	0.148292	19.2283			2.745	-0.025977	20.0064	0.19409	18.088	0.190388	19.37	0.159768	19.8146	-343.956197757	79.3570585775
1.37333	0.073012		2.74667	-0.0450493	20.0079	0.191613	19.3748	0.190338	19.3704	0.148691	19.2286			2.74667	-0.0450493	20.0079	0.194043	18.0887	0.190338	19.3704	0.160017	19.8147	-353.452392095	73.3802655109
1.37417	0.067572		2.74833	-0.0552586	20.008	0.191421	19.3759	0.19029	19.3708	0.14909	19.2289			2.74833	-0.0552586	20.008	0.193995	18.0894	0.19029	19.3708	0.160268	19.8149	-362.685985977	67.3245361547
1.375	0.062317		2.75	-0.056154	20.0068	0.19123	19.3771	0.190241	19.3713	0.149488	19.2292			2.75	-0.056154	20.0068	0.193948	18.0902	0.190241	19.3713	0.160519	19.8151	-371.647415569	61.1948094185
1.37583	0.057257		2.75167	-0.0476746	20.0018	0.19104	19.3783	0.190193	19.3718	0.149885	19.2295			2.75167	-0.0476746	20.0018	0.193901	18.091	0.190193	19.3718	0.160771	19.8154	-380.32730744	54.9961063073
1.37667	0.052399		2.75333	-0.0128034	19.9962	0.19085	19.3795	0.190146	19.3723	0.15028	19.2298			2.75333	-0.0128034	19.9962	0.193855	18.0918	0.190146	19.3723	0.161024	19.8156	-388.71648721	48.7335431824
1.3775	0.04775		2.755	0.0268115	19.9904	0.19066	19.3806	0.190099	19.3728	0.150675	19.2301			2.755	0.0268115	19.9904	0.193808	18.0927	0.190099	19.3728	0.161276	19.8159	-396.805989228	42.4123197539
1.37833	0.043314		2.75667	0.0674165	19.9846	0.190468	19.3817	0.190051	19.3734	0.151068	19.2304			2.75667	0.0674165	19.9846	0.193761	18.0935	0.190051	19.3734	0.161528	19.8163	-404.587065571	36.0377151431
1.37917	0.039095		2.75833	0.107604	19.9791	0.190275	19.3827	0.190004	19.3739	0.151461	19.2307			2.75833	0.107604	19.9791	0.193714	18.0944	0.190004	19.3739	0.16178	19.8166	-412.0511949	29.6150838469
1.38	0.035095		2.76	0.146078	19.9741	0.190079	19.3836	0.189957	19.3745	0.151852	19.2309			2.76	0.146078	19.9741	0.193667	18.0953	0.189957	19.3745	0.162032	19.8169	-419.190091178	23.149851599
1.38083	0.031313		2.76167	0.181468	19.9697	0.189881	19.3844	0.189911	19.375	0.152243	19.2312			2.76167	0.181468	19.9697	0.19362	18.0962	0.189911	19.375	0.162282	19.8173	-425.995712225	16.6475111242
1.38167	0.027748		2.76333	0.212424	19.966	0.189681	19.3851	0.189864	19.3756	0.152632	19.2314			2.76333	0.212424	19.966	0.193573	18.097	0.189864	19.3756	0.162532	19.8176	-432.460268116	10.1136177819
1.3825	0.024396		2.765	0.237727	19.9634	0.189479	19.3856	0.189817	19.3762	0.153021	19.2317			2.765	0.237727	19.9634	0.193526	18.0979	0.189817	19.3762	0.16278	19.818	-438.576229402	3.55378509643
1.38333	0.021254		2.76667	0.256379	19.9618	0.189275	19.3861	0.18977	19.3767	0.153408	19.2319			2.76667	0.256379	19.9618	0.193479	18.0988	0.18977	19.3767	0.163027	19.8183	-444.336335151	-3.02631982492
1.38417	0.018264		2.76833	0.267667	19.9632	0.18907	19.3865	0.189722	19.3773	0.153795	19.2322			2.76833	0.267667	19.9632	0.193432	18.0996	0.189722	19.3773	0.163272	19.8187	-449.733600798	-9.62097921057
1.385	0.015471		2.77	0.2573	19.9654	0.188864	19.3869	0.189675	19.3778	0.15418	19.2324			2.77	0.2573	19.9654	0.193385	18.1005	0.189675	19.3778	0.163516	19.819	-454.761326074	-16.2244331674
1.38583	0.012868		2.77167	0.242001	19.968	0.188657	19.3872	0.189627	19.3784	0.154565	19.2327			2.77167	0.242001	19.968	0.193338	18.1014	0.189627	19.3784	0.163757	19.8194	-459.41310214	-22.8308827674
1.38667	0.010446		2.77333	0.22418	19.9708	0.188451	19.3876	0.189579	19.3789	0.154948	19.233			2.77333	0.22418	19.9708	0.19329	18.1022	0.189579	19.3789	0.163997	19.8197	-463.682818789	-29.4344950279
1.3875	0.0081951		2.775	0.204432	19.9738	0.188247	19.3879	0.189531	19.3795	0.15533	19.2333			2.775	0.204432	19.9738	0.193243	18.1031	0.189531	19.3795	0.164234	19.8201	-467.564671415	-36.0294079743
1.38833	0.0061049		2.77667	0.18335	19.9769	0.188044	19.3882	0.189482	19.38	0.155712	19.2336			2.77667	0.18335	19.9769	0.193195	18.104	0.189482	19.38	0.164468	19.8205	-471.053167763	-42.6097357791
1.38917	0.0041635		2.77833	0.161687	19.98	0.187845	19.3886	0.189433	19.3806	0.156092	19.234			2.77833	0.161687	19.98	0.193147	18.1048	0.189433	19.3806	0.1647	19.8209	-474.143134443	-49.1695739693
1.39	0.0023586		2.78	0.140293	19.9829	0.187649	19.389	0.189383	19.3812	0.156471	19.2343			2.78	0.140293	19.9829	0.193099	18.1057	0.189383	19.3812	0.164928	19.8213	-476.829723194	-55.7030046934
1.39083	0.00067693		2.78167	0.120036	19.9855	0.187457	19.3894	0.189333	19.3818	0.156848	19.2347			2.78167	0.120036	19.9855	0.19305	18.1067	0.189333	19.3818	0.165154	19.8217	-479.10841691	-62.2041020392
1.39167	-0.00089512		2.78333	0.101734	19.9877	0.187269	19.3898	0.189283	19.3824	0.157225	19.2351			2.78333	0.101734	19.9877	0.193002	18.1076	0.189283	19.3824	0.165377	19.8221	-480.975035404	-68.6669373925
1.3925	-0.0023717		2.785	0.0861007	19.9883	0.187087	19.3903	0.189232	19.3831	0.1576	19.2355			2.785	0.0861007	19.9883	0.192953	18.1085	0.189232	19.3831	0.165597	19.8226	-482.425740911	-75.0855811663
1.39333	-0.0037671		2.78667	0.0816433	19.9887	0.18691	19.3907	0.189181	19.3837	0.157975	19.236			2.78667	0.0816433	19.9887	0.192904	18.1095	0.189181	19.3837	0.165813	19.8231	-483.457043137	-81.4541158242
1.39417	-0.005096		2.78833	0.0791933	19.9889	0.186739	19.3912	0.189129	19.3844	0.158348	19.2364			2.78833	0.0791933	19.9889	0.192855	18.1105	0.189129	19.3844	0.166026	19.8236	-484.06580443	-87.7666376375
1.395	-0.006373		2.79	0.0777794	19.9889	0.186573	19.3916	0.189076	19.3852	0.158719	19.2368			2.79	0.0777794	19.9889	0.192806	18.1116	0.189076	19.3852	0.166236	19.8242	-484.24924447	-94.017262067
1.39583	-0.0076126		2.79167	0.0774705	19.9888	0.186412	19.3921	0.189023	19.3859	0.15909	19.2372			2.79167	0.0774705	19.9888	0.192757	18.1126	0.189023	19.3859	0.166443	19.8248	-484.004944689	-100.200129118
1.39667	-0.0088291		2.79333	0.0783277	19.9885	0.186256	19.3926	0.18897	19.3867	0.159459	19.2376			2.79333	0.0783277	19.9885	0.192707	18.1137	0.18897	19.3867	0.166647	19.8255	-483.330852367	-106.309408658
1.3975	-0.010037		2.795	0.0802967	19.9881	0.186104	19.3932	0.188916	19.3875	0.159828	19.238			2.795	0.0802967	19.9881	0.192658	18.1149	0.188916	19.3875	0.166847	19.8261	-482.225284444	-112.339305701
1.39833	-0.011248		2.79667	0.0832327	19.9876	0.185956	19.3937	0.188862	19.3884	0.160195	19.2384			2.79667	0.0832327	19.9876	0.192608	18.116	0.188862	19.3884	0.167043	19.8268	-480.686931002	-118.284065639
1.39917	-0.012477		2.79833	0.0869361	19.987	0.185809	19.3944	0.188807	19.3892	0.160561	19.2388			2.79833	0.0869361	19.987	0.192558	18.1172	0.188807	19.3892	0.167236	19.8275	-478.714858437	-124.137979438
1.4	-0.013736		2.8	0.0911819	19.9863	0.185663	19.3951	0.188751	19.3901	0.160925	19.2392			2.8	0.0911819	19.9863	0.192507	18.1184	0.188751	19.3901	0.167425	19.8282	-476.3085123	-129.895388782
1.40083	-0.014938		2.80167	0.0957437	19.9859	0.185517	19.3959	0.188695	19.391	0.161289	19.2396			2.80167	0.0957437	19.9859	0.192457	18.1195	0.188695	19.391	0.167609	19.829	-473.467719805	-135.550700084
1.40167	-0.016193		2.80333	0.0988403	19.9854	0.185369	19.3968	0.188638	19.3919	0.161652	19.24			2.80333	0.0988403	19.9854	0.192406	18.1207	0.188638	19.3919	0.16779	19.8297	-470.192692065	-141.098370987
1.4025	-0.017511		2.805	0.102211	19.9849	0.185218	19.3978	0.18858	19.3927	0.162013	19.2404			2.805	0.102211	19.9849	0.192355	18.1219	0.18858	19.3927	0.167966	19.8304	-466.484025854	-146.532924316
1.40333	-0.018904		2.80667	0.105943	19.9843	0.185062	19.3989	0.188522	19.3936	0.162373	19.2408			2.80667	0.105943	19.9843	0.192303	18.123	0.188522	19.3936	0.168136	19.8311	-462.342705084	-151.848953151
1.40417	-0.02038		2.80833	0.109919	19.9837	0.184899	19.4002	0.188462	19.3944	0.162732	19.2412			2.80833	0.109919	19.9837	0.192251	18.1242	0.188462	19.3944	0.168302	19.8318	-457.770101939	-157.041125923
1.405	-0.021946		2.81	0.114035	19.9831	0.184729	19.4014	0.188401	19.3952	0.16309	19.2416			2.81	0.114035	19.9831	0.192199	18.1253	0.188401	19.3952	0.168462	19.8325	-452.767977662	-162.104191509
1.40583	-0.02361		2.81167	0.118223	19.9825	0.184551	19.4028	0.18834	19.396	0.163446	19.242			2.81167	0.118223	19.9825	0.192147	18.1264	0.18834	19.396	0.168617	19.8332	-447.338482993	-167.032984343
1.40667	-0.025375		2.81333	0.122449	19.9819	0.184363	19.4041	0.188277	19.3968	0.163802	19.2425			2.81333	0.122449	19.9819	0.192094	18.1275	0.188277	19.3968	0.168765	19.8338	-441.484158263	-171.822429509
1.4075	-0.027244		2.815	0.126704	19.9813	0.184167	19.4054	0.188212	19.3976	0.164156	19.2429			2.815	0.126704	19.9813	0.19204	18.1286	0.188212	19.3976	0.168906	19.8345	-435.207933133	-176.46754784
1.40833	-0.029219		2.81667	0.130998	19.9807	0.183961	19.4067	0.188147	19.3983	0.164509	19.2434			2.81667	0.130998	19.9807	0.191987	18.1296	0.188147	19.3983	0.169041	19.8351	-428.513126001	-180.96346098
1.40917	-0.031299		2.81833	0.135348	19.9809	0.183747	19.4079	0.18808	19.3991	0.16486	19.2439			2.81833	0.135348	19.9809	0.191932	18.1307	0.18808	19.3991	0.169169	19.8357	-421.403443046	-185.305380373
1.41	-0.033482		2.82	0.13397	19.9809	0.183526	19.4089	0.188011	19.3998	0.165211	19.2444			2.82	0.13397	19.9809	0.191877	18.1318	0.188011	19.3998	0.169289	19.8364	-413.882977332	-189.488645666
1.41083	-0.035763		2.82167	0.133823	19.9806	0.183299	19.4097	0.187941	19.4006	0.16556	19.2449			2.82167	0.133823	19.9806	0.191822	18.1328	0.187941	19.4006	0.169402	19.837	-405.95620676	-193.508713536
1.41167	-0.038137		2.82333	0.135783	19.98	0.183069	19.4104	0.187869	19.4014	0.165907	19.2454			2.82333	0.135783	19.98	0.191766	18.1339	0.187869	19.4014	0.169507	19.8377	-397.627992073	-197.361162342
1.4125	-0.040595		2.825	0.139808	19.9792	0.182836	19.4109	0.187796	19.4021	0.166254	19.2459			2.825	0.139808	19.9792	0.19171	18.135	0.187796	19.4021	0.169605	19.8383	-388.903574523	-201.041696596
1.41333	-0.04313		2.82667	0.145684	19.9781	0.182604	19.4112	0.18772	19.4029	0.166599	19.2464			2.82667	0.145684	19.9781	0.191653	18.1361	0.18772	19.4029	0.169695	19.839	-379.788573214	-204.546151246
1.41417	-0.045728		2.82833	0.153102	19.9769	0.182375	19.4113	0.187644	19.4037	0.166943	19.2469			2.82833	0.153102	19.9769	0.191595	18.1371	0.187644	19.4037	0.169777	19.8396	-370.288982116	-207.870495786
1.415	-0.048377		2.83	0.161648	19.9756	0.18215	19.4112	0.187566	19.4044	0.167286	19.2474			2.83	0.161648	19.9756	0.191537	18.1382	0.187566	19.4044	0.169852	19.8402	-360.411166756	-211.010838176
1.41583	-0.051064		2.83167	0.170789	19.9743	0.181931	19.4109	0.187486	19.4051	0.167627	19.2479			2.83167	0.170789	19.9743	0.191479	18.1392	0.187486	19.4051	0.16992	19.8408	-350.161860598	-213.963428603
1.41667	-0.053771		2.83333	0.179872	19.9731	0.181721	19.4105	0.187405	19.4058	0.167967	19.2484			2.83333	0.179872	19.9731	0.19142	18.1402	0.187405	19.4058	0.169981	19.8414	-339.548161095	-216.724663092
1.4175	-0.056988		2.835	0.188131	19.9701	0.18152	19.4101	0.187323	19.4065	0.168306	19.2489			2.835	0.188131	19.9701	0.19136	18.1411	0.187323	19.4065	0.170036	19.842	-328.577525438	-219.291112932
1.41833	-0.060181		2.83667	0.209033	19.9679	0.181329	19.4096	0.18724	19.4071	0.168644	19.2494			2.83667	0.209033	19.9679	0.191301	18.142	0.18724	19.4071	0.170085	19.8424	-317.257764759	-221.659473916
1.41917	-0.063318		2.83833	0.224495	19.9669	0.181149	19.4091	0.187156	19.4076	0.16898	19.2498			2.83833	0.224495	19.9669	0.191241	18.1429	0.187156	19.4076	0.170129	19.8428	-305.597040565	-223.82659563
1.42	-0.06637		2.84	0.231416	19.9673	0.180978	19.4086	0.187072	19.4081	0.169315	19.2503			2.84	0.231416	19.9673	0.191181	18.1437	0.187072	19.4081	0.170169	19.8432	-293.60385963	-225.78948493
1.42083	-0.069305		2.84167	0.228928	19.9691	0.180816	19.4083	0.186987	19.4085	0.169649	19.2508			2.84167	0.228928	19.9691	0.191121	18.1444	0.186987	19.4085	0.170205	19.8435	-281.287068556	-227.545309492
1.42167	-0.072092		2.84333	0.216557	19.9723	0.180662	19.4081	0.186902	19.4089	0.169981	19.2512			2.84333	0.216557	19.9723	0.19106	18.1451	0.186902	19.4089	0.170238	19.8438	-268.655847998	-229.091401443
1.4225	-0.074701		2.845	0.194064	19.9769	0.180515	19.4082	0.186817	19.4093	0.170313	19.2517			2.845	0.194064	19.9769	0.191	18.1458	0.186817	19.4093	0.170267	19.8441	-255.719706535	-230.425261062
1.42333	-0.077101		2.84667	0.161501	19.983	0.180372	19.4084	0.186732	19.4098	0.170643	19.2522			2.84667	0.161501	19.983	0.19094	18.1466	0.186732	19.4098	0.170295	19.8445	-242.488474193	-231.544560527
1.42417	-0.079264		2.84833	0.119275	19.9903	0.180232	19.409	0.186646	19.4102	0.170971	19.2527			2.84833	0.119275	19.9903	0.190879	18.1474	0.186646	19.4102	0.170319	19.8448	-228.972295604	-232.447147696
1.425	-0.081163		2.85	0.0681867	19.9987	0.180092	19.4099	0.186561	19.4108	0.171299	19.2532			2.85	0.0681867	19.9987	0.190819	18.1482	0.186561	19.4108	0.170341	19.8453	-215.181622794	-233.131049876
1.42583	-0.082773		2.85167	0.00943649	20.0111	0.179949	19.4112	0.186475	19.4114	0.171625	19.2537			2.85167	0.00943649	20.0111	0.190758	18.1492	0.186475	19.4114	0.170359	19.8458	-201.127207614	-233.594443425
1.42667	-0.08407		2.85333	-0.0775655	20.0235	0.179801	19.4128	0.186389	19.4122	0.17195	19.2543			2.85333	-0.0775655	20.0235	0.190698	18.1503	0.186389	19.4122	0.170373	19.8465	-186.820095771	-233.83572857
1.4275	-0.085034		2.855	-0.164261	20.035	0.179646	19.4149	0.186302	19.4132	0.172273	19.2548			2.855	-0.164261	20.035	0.190637	18.1515	0.186302	19.4132	0.170382	19.8473	-172.271616382	-233.853498642
1.42833	-0.085647		2.85667	-0.245096	20.0454	0.17948	19.4173	0.186214	19.4143	0.172596	19.2555			2.85667	-0.245096	20.0454	0.190575	18.153	0.186214	19.4143	0.170385	19.8484	-157.49337315	-233.646543006
1.42917	-0.085894		2.85833	-0.317735	20.0543	0.179301	19.4202	0.186125	19.4156	0.172916	19.2561			2.85833	-0.317735	20.0543	0.190514	18.1546	0.186125	19.4156	0.17038	19.8495	-142.497235215	-233.213849583
1.43	-0.085762		2.86	-0.380233	20.0615	0.179108	19.4234	0.186033	19.417	0.173236	19.2568			2.86	-0.380233	20.0615	0.190451	18.1563	0.186033	19.417	0.170367	19.8509	-127.295327699	-232.554606939
1.43083	-0.085245		2.86167	-0.430803	20.0668	0.178897	19.4269	0.185939	19.4187	0.173554	19.2576			2.86167	-0.430803	20.0668	0.190388	18.1582	0.185939	19.4187	0.170343	19.8524	-111.900021971	-231.668205944
1.43167	-0.084337		2.86333	-0.46794	20.0701	0.178667	19.4306	0.185843	19.4204	0.173871	19.2584			2.86333	-0.46794	20.0701	0.190324	18.1603	0.185843	19.4204	0.170308	19.8541	-96.3239256526	-230.554240985
1.4325	-0.083037		2.865	-0.490552	20.0712	0.178418	19.4346	0.185744	19.4223	0.174186	19.2592			2.865	-0.490552	20.0712	0.190259	18.1625	0.185744	19.4223	0.170261	19.8558	-80.5798723899	-229.212510764
1.43333	-0.081348		2.86667	-0.498059	20.0701	0.178146	19.4388	0.185641	19.4243	0.1745	19.26			2.86667	-0.498059	20.0701	0.190193	18.1648	0.185641	19.4243	0.170201	19.8577	-64.6809114122	-227.643018685
1.43417	-0.078449		2.86833	-0.490453	20.0633	0.177852	19.4431	0.185535	19.4263	0.174812	19.2609			2.86833	-0.490453	20.0633	0.190126	18.1672	0.185535	19.4263	0.170127	19.8597	-48.6402969024	-225.846009028
1.435	-0.075195		2.87	-0.443121	20.0554	0.177536	19.4473	0.185426	19.4284	0.175123	19.2618			2.87	-0.443121	20.0554	0.190057	18.1695	0.185426	19.4284	0.170039	19.8616	-32.4714749217	-223.821891182
1.43583	-0.07162		2.87167	-0.387533	20.047	0.177196	19.4515	0.185313	19.4304	0.175432	19.2627			2.87167	-0.387533	20.047	0.189988	18.1719	0.185313	19.4304	0.169937	19.8635	-16.1880749255	-221.571275401
1.43667	-0.06776		2.87333	-0.3292	20.0386	0.176834	19.4557	0.185197	19.4324	0.17574	19.2636			2.87333	-0.3292	20.0386	0.189917	18.1742	0.185197	19.4324	0.169821	19.8654	0.19610114632	-219.094972392
1.4375	-0.063653		2.875	-0.270215	20.0304	0.17645	19.4598	0.185077	19.4344	0.176047	19.2645			2.875	-0.270215	20.0304	0.189846	18.1765	0.185077	19.4344	0.169692	19.8673	16.6670899336	-216.39399292
1.43833	-0.05934		2.87667	-0.212487	20.0226	0.176044	19.4637	0.184955	19.4363	0.176351	19.2655			2.87667	-0.212487	20.0226	0.189773	18.1787	0.184955	19.4363	0.16955	19.8691	33.210777879	-213.469547433
1.43917	-0.054865		2.87833	-0.158017	20.0155	0.175618	19.4675	0.184829	19.4381	0.176655	19.2664			2.87833	-0.158017	20.0155	0.189699	18.1808	0.184829	19.4381	0.169396	19.8708	49.8129126148	-210.323045751
1.44	-0.050273		2.88	-0.108756	20.0095	0.175172	19.4711	0.184701	19.4399	0.176956	19.2673			2.88	-0.108756	20.0095	0.189625	18.1829	0.184701	19.4399	0.16923	19.8724	66.45911452	-206.956096801
1.44083	-0.04561		2.88167	-0.0664447	20.0046	0.174707	19.4747	0.18457	19.4416	0.177256	19.2682			2.88167	-0.0664447	20.0046	0.18955	18.1849	0.18457	19.4416	0.169053	19.874	83.1348884533	-203.370508415
1.44167	-0.040925		2.88333	-0.0324894	20.0011	0.174226	19.4781	0.184437	19.4432	0.177555	19.2691			2.88333	-0.0324894	20.0011	0.189473	18.1868	0.184437	19.4432	0.168865	19.8755	99.8256356682	-199.568287178
1.4425	-0.036263		2.885	-0.00786716	20.0023	0.173728	19.4815	0.184301	19.4448	0.177852	19.2701			2.885	-0.00786716	20.0023	0.189396	18.1888	0.184301	19.4448	0.168668	19.877	116.516665915	-195.551607159
1.44333	-0.031673		2.88667	-0.0163241	20.0043	0.173214	19.4848	0.184163	19.4464	0.178147	19.271			2.88667	-0.0163241	20.0043	0.189318	18.1907	0.184163	19.4464	0.16846	19.8785	133.193207765	-191.322874798
1.44417	-0.027201		2.88833	-0.0298591	20.0064	0.172686	19.4882	0.184023	19.448	0.178441	19.2719			2.88833	-0.0298591	20.0064	0.18924	18.1926	0.184023	19.448	0.168241	19.8799	149.840423234	-186.884697407
1.445	-0.022891		2.89	-0.0444533	20.0085	0.172144	19.4917	0.18388	19.4496	0.178733	19.2727			2.89	-0.0444533	20.0085	0.18916	18.1945	0.18388	19.4496	0.168012	19.8814	166.443420625	-182.239882556
1.44583	-0.018789		2.89167	-0.0592082	20.0105	0.171588	19.4951	0.183734	19.4512	0.179024	19.2736			2.89167	-0.0592082	20.0105	0.18908	18.1964	0.183734	19.4512	0.167772	19.8829	182.98726752	-177.391437195
1.44667	-0.014935		2.89333	-0.0733249	20.0123	0.171018	19.4987	0.183585	19.4528	0.179313	19.2745			2.89333	-0.0733249	20.0123	0.188999	18.1984	0.183585	19.4528	0.16752	19.8844	199.457003928	-172.342566462
1.4475	-0.011368		2.895	-0.085826	20.0137	0.170434	19.5023	0.183434	19.4545	0.1796	19.2754			2.895	-0.085826	20.0137	0.188917	18.2003	0.183434	19.4545	0.167256	19.8859	215.837655548	-167.09667219
1.44833	-0.0081242		2.89667	-0.0956599	20.0145	0.169837	19.506	0.183279	19.4562	0.179886	19.2763			2.89667	-0.0956599	20.0145	0.188834	18.2023	0.183279	19.4562	0.166979	19.8874	232.114247154	-161.657351081
1.44917	-0.0052363		2.89833	-0.101827	20.0148	0.169226	19.5097	0.183121	19.4579	0.18017	19.2772			2.89833	-0.101827	20.0148	0.188749	18.2043	0.183121	19.4579	0.166688	19.889	248.271816043	-156.028392554
1.45	-0.0027328		2.9	-0.103481	20.0143	0.1686	19.5135	0.18296	19.4596	0.180452	19.2781			2.9	-0.103481	20.0143	0.188664	18.2064	0.18296	19.4596	0.166384	19.8905	264.295425565	-150.21377627
1.45083	-0.0014892		2.90167	-0.100007	20.0104	0.16796	19.5172	0.182795	19.4613	0.180732	19.279			2.90167	-0.100007	20.0104	0.188577	18.2084	0.182795	19.4613	0.166064	19.8921	280.170178683	-144.217692786
1.45167	-0.00065625		2.90333	-0.0730487	20.0063	0.167303	19.521	0.182625	19.4629	0.181011	19.2799			2.90333	-0.0730487	20.0063	0.188489	18.2104	0.182625	19.4629	0.16573	19.8936	295.881232895	-138.044491515
1.4525	-0.00023199		2.905	-0.0442629	20.0024	0.166631	19.5246	0.182452	19.4646	0.181288	19.2808			2.905	-0.0442629	20.0024	0.188399	18.2124	0.182452	19.4646	0.165379	19.8951	311.413812355	-131.698700972
1.45333	-0.0002101		2.90667	-0.0166299	19.9987	0.165942	19.5282	0.182275	19.4662	0.181563	19.2818			2.90667	-0.0166299	19.9987	0.188308	18.2143	0.182275	19.4662	0.165014	19.8965	326.753221317	-125.185025437
1.45417	-0.00058024		2.90833	0.00936423	19.9952	0.165235	19.5318	0.182093	19.4678	0.181837	19.2827			2.90833	0.00936423	19.9952	0.188216	18.2163	0.182093	19.4678	0.164632	19.898	341.884857569	-118.50834152
1.455	-0.0013282		2.91	0.0333753	19.9921	0.16451	19.5353	0.181907	19.4694	0.182108	19.2837			2.91	0.0333753	19.9921	0.188123	18.2182	0.181907	19.4694	0.164234	19.8994	356.794225821	-111.673694633
1.45583	-0.0024362		2.91167	0.0549737	19.9895	0.163765	19.5387	0.181718	19.4709	0.182378	19.2847			2.91167	0.0549737	19.9895	0.188028	18.22	0.181718	19.4709	0.163821	19.9008	371.466951063	-104.686295384
1.45667	-0.003883		2.91333	0.0737114	19.9873	0.163001	19.5421	0.181523	19.4725	0.182646	19.2856			2.91333	0.0737114	19.9873	0.187931	18.2219	0.181523	19.4725	0.163391	19.9021	385.888791868	-97.5515158909
1.4575	-0.0056442		2.915	0.0892071	19.9855	0.162215	19.5454	0.181325	19.474	0.182912	19.2867			2.915	0.0892071	19.9855	0.187834	18.2237	0.181325	19.474	0.162946	19.9034	400.045653645	-90.2748860193
1.45833	-0.0076924		2.91667	0.101211	19.9843	0.161408	19.5488	0.181123	19.4754	0.183176	19.2877			2.91667	0.101211	19.9843	0.187735	18.2255	0.181123	19.4754	0.162484	19.9047	413.923601825	-82.8620895459
1.45917	-0.009998		2.91833	0.109649	19.9857	0.160579	19.5522	0.180916	19.4769	0.183438	19.2887			2.91833	0.109649	19.9857	0.187634	18.2273	0.180916	19.4769	0.162007	19.906	427.508874972	-75.3189427899
1.46	-0.012529		2.92	0.100075	19.9871	0.159726	19.5556	0.180705	19.4784	0.183698	19.2897			2.92	0.100075	19.9871	0.187532	18.2291	0.180705	19.4784	0.161515	19.9073	440.787897108	-67.6514269976
1.46083	-0.015251		2.92167	0.0903558	19.9881	0.15885	19.5591	0.18049	19.4799	0.183956	19.2907			2.92167	0.0903558	19.9881	0.187429	18.231	0.18049	19.4799	0.161007	19.9086	453.747291443	-59.8656666569
1.46167	-0.01813		2.92333	0.083218	19.9887	0.15795	19.5627	0.180271	19.4814	0.184213	19.2918			2.92333	0.083218	19.9887	0.187324	18.2328	0.180271	19.4814	0.160483	19.9098	466.373893293	-51.9679250375
1.4625	-0.021128		2.925	0.079311	19.9887	0.157026	19.5662	0.180047	19.4829	0.184467	19.2928			2.925	0.079311	19.9887	0.187218	18.2346	0.180047	19.4829	0.159944	19.9111	478.65476288	-43.964599502
1.46333	-0.024208		2.92667	0.079102	19.9881	0.156078	19.5696	0.17982	19.4844	0.18472	19.2938			2.92667	0.079102	19.9881	0.187111	18.2365	0.17982	19.4844	0.15939	19.9124	490.577198009	-35.8622165845
1.46417	-0.027334		2.92833	0.0830528	19.9869	0.155109	19.573	0.179589	19.4859	0.184971	19.2948			2.92833	0.0830528	19.9869	0.187002	18.2383	0.179589	19.4859	0.158822	19.9137	502.128746605	-27.6674268384
1.465	-0.030467		2.93	0.0915628	19.985	0.15412	19.5762	0.179353	19.4874	0.18522	19.2958			2.93	0.0915628	19.985	0.186892	18.2402	0.179353	19.4874	0.158238	19.9149	513.297219094	-19.3869994556
1.46583	-0.033571		2.93167	0.104899	19.9824	0.153114	19.5791	0.179114	19.4888	0.185467	19.2968			2.93167	0.104899	19.9824	0.18678	18.242	0.179114	19.4888	0.15764	19.9162	524.070700615	-11.0278166688
1.46667	-0.036609		2.93333	0.123145	19.9791	0.152094	19.5817	0.178871	19.4903	0.185712	19.2977			2.93333	0.123145	19.9791	0.186667	18.2438	0.178871	19.4903	0.157028	19.9174	534.437563056	-2.59686794566
1.4675	-0.039128		2.935	0.146168	19.9734	0.151062	19.5839	0.178624	19.4917	0.185956	19.2987			2.935	0.146168	19.9734	0.186553	18.2455	0.178624	19.4917	0.156403	19.9185	544.386476882	5.89874267462
1.46833	-0.041522		2.93667	0.186495	19.9674	0.150026	19.5855	0.178373	19.493	0.186198	19.2996			2.93667	0.186495	19.9674	0.186438	18.2472	0.178373	19.493	0.155764	19.9196	553.90642298	14.4518305724
1.46917	-0.04377		2.93833	0.228043	19.9617	0.14899	19.5865	0.178119	19.4943	0.186438	19.3004			2.93833	0.228043	19.9617	0.186322	18.2488	0.178119	19.4943	0.155113	19.9206	562.98670382	23.055123439
1.47	-0.04585		2.94	0.268077	19.9563	0.147961	19.5869	0.177862	19.4955	0.186676	19.3013			2.94	0.268077	19.9563	0.186204	18.2504	0.177862	19.4955	0.154451	19.9215	571.616954603	31.7012675656
1.47083	-0.047743		2.94167	0.305674	19.9514	0.146943	19.5867	0.177602	19.4966	0.186913	19.3022			2.94167	0.305674	19.9514	0.186086	18.2518	0.177602	19.4966	0.153777	19.9224	579.787154158	40.3828341674
1.47167	-0.049432		2.94333	0.340061	19.9471	0.145944	19.5859	0.177339	19.4976	0.187148	19.303			2.94333	0.340061	19.9471	0.185967	18.2532	0.177339	19.4976	0.153093	19.9231	587.487635589	49.0923257281
1.4725	-0.050902		2.945	0.370467	19.9434	0.144969	19.5844	0.177073	19.4986	0.187381	19.3038			2.945	0.370467	19.9434	0.185846	18.2545	0.177073	19.4986	0.152399	19.9238	594.709096653	57.8221823539
1.47333	-0.052141		2.94667	0.396191	19.9405	0.144023	19.5825	0.176805	19.4994	0.187613	19.3046			2.94667	0.396191	19.9405	0.185725	18.2557	0.176805	19.4994	0.151697	19.9243	601.442609855	66.5647881277
1.47417	-0.053138		2.94833	0.416665	19.9384	0.143112	19.58	0.176534	19.5002	0.187843	19.3055			2.94833	0.416665	19.9384	0.185603	18.2569	0.176534	19.5002	0.150986	19.9248	607.67963227	75.3124774586
1.475	-0.053886		2.95	0.431514	19.9371	0.14224	19.5771	0.176262	19.5009	0.188071	19.3063			2.95	0.431514	19.9371	0.18548	18.258	0.176262	19.5009	0.150269	19.9252	613.412015063	84.0575414251
1.47583	-0.05438		2.95167	0.440593	19.9385	0.141411	19.5739	0.175988	19.5016	0.188298	19.3071			2.95167	0.440593	19.9385	0.185357	18.259	0.175988	19.5016	0.149545	19.9256	618.632012705	92.7922428615
1.47667	-0.054616		2.95333	0.430582	19.9403	0.140625	19.5706	0.175712	19.5022	0.188523	19.308			2.95333	0.430582	19.9403	0.185233	18.26	0.175712	19.5022	0.148816	19.9258	623.332292104	101.508804427
1.4775	-0.054594		2.955	0.417954	19.9421	0.139886	19.5672	0.175435	19.5027	0.188746	19.3089			2.955	0.417954	19.9421	0.185109	18.2609	0.175435	19.5027	0.148083	19.9261	627.50594096	110.199423779
1.47833	-0.054316		2.95667	0.405311	19.9438	0.139192	19.5637	0.175157	19.5033	0.188968	19.3098			2.95667	0.405311	19.9438	0.184985	18.2618	0.175157	19.5033	0.147346	19.9263	631.146476022	118.856280029
1.47917	-0.053786		2.95833	0.393389	19.9453	0.138544	19.5603	0.174878	19.5037	0.189188	19.3107			2.95833	0.393389	19.9453	0.18486	18.2627	0.174878	19.5037	0.146606	19.9264	634.247851012	127.471540271
1.48	-0.053012		2.96	0.382795	19.9465	0.137941	19.5568	0.174599	19.5042	0.189406	19.3116			2.96	0.382795	19.9465	0.184734	18.2635	0.174599	19.5042	0.145864	19.9266	636.804464211	136.037366179
1.48083	-0.052001		2.96167	0.37416	19.9474	0.137382	19.5534	0.174319	19.5047	0.189623	19.3126			2.96167	0.37416	19.9474	0.184609	18.2643	0.174319	19.5047	0.14512	19.9267	638.811165716	144.545920676
1.48167	-0.050766		2.96333	0.368083	19.9478	0.136866	19.5501	0.174038	19.5051	0.189838	19.3135			2.96333	0.368083	19.9478	0.184484	18.2652	0.174038	19.5051	0.144375	19.9267	640.263264348	152.98937469
1.4825	-0.049317		2.965	0.365054	19.9478	0.136392	19.5468	0.173758	19.5056	0.190051	19.3144			2.965	0.365054	19.9478	0.184358	18.266	0.173758	19.5056	0.143629	19.9268	641.156534211	161.359913983
1.48333	-0.047672		2.96667	0.365405	19.9472	0.135959	19.5436	0.173477	19.506	0.190262	19.3153			2.96667	0.365405	19.9472	0.184232	18.2668	0.173477	19.506	0.142883	19.9269	641.487220899	169.649746051
1.48417	-0.045738		2.96833	0.369268	19.9442	0.135566	19.5402	0.173196	19.5064	0.190472	19.3161			2.96833	0.369268	19.9442	0.184106	18.2676	0.173196	19.5064	0.142137	19.9269	641.252047334	177.851103834
1.485	-0.043642		2.97	0.390716	19.9411	0.135214	19.5367	0.172915	19.5068	0.19068	19.3168			2.97	0.390716	19.9411	0.18398	18.2684	0.172915	19.5068	0.141391	19.9269	640.448218695	185.956259611
1.48583	-0.041405		2.97167	0.412434	19.9383	0.134902	19.533	0.172634	19.5072	0.190887	19.3175			2.97167	0.412434	19.9383	0.183855	18.2692	0.172634	19.5072	0.140646	19.9269	639.073428114	193.957528767
1.48667	-0.03905		2.97333	0.431783	19.936	0.134634	19.5292	0.172353	19.5076	0.191092	19.3181			2.97333	0.431783	19.936	0.183728	18.2699	0.172353	19.5076	0.139901	19.9269	637.125861431	201.847276912
1.4875	-0.036601		2.975	0.448132	19.9341	0.134408	19.5252	0.172072	19.5079	0.191296	19.3186			2.975	0.448132	19.9341	0.183602	18.2707	0.172072	19.5079	0.139156	19.9269	634.604201563	209.617927021
1.48833	-0.034081		2.97667	0.461021	19.9329	0.134228	19.521	0.17179	19.5083	0.191498	19.319			2.97667	0.461021	19.9329	0.183476	18.2714	0.17179	19.5083	0.138411	19.9268	631.507632451	217.261966594
1.48917	-0.031516		2.97833	0.469993	19.9322	0.134094	19.5166	0.171509	19.5086	0.1917	19.3193			2.97833	0.469993	19.9322	0.18335	18.2721	0.171509	19.5086	0.137666	19.9267	627.835842589	224.771954809
1.49	-0.02893		2.98	0.474652	19.9322	0.134008	19.512	0.171227	19.5089	0.1919	19.3196			2.98	0.474652	19.9322	0.183223	18.2728	0.171227	19.5089	0.136922	19.9266	623.589028112	232.140529681
1.49083	-0.026347		2.98167	0.474734	19.9328	0.133972	19.5073	0.170945	19.5091	0.192099	19.3198			2.98167	0.474734	19.9328	0.183097	18.2734	0.170945	19.5091	0.136178	19.9264	618.767895452	239.360415183
1.49167	-0.023792		2.98333	0.470152	19.9341	0.133986	19.5025	0.170663	19.5093	0.192298	19.32			2.98333	0.470152	19.9341	0.18297	18.2741	0.170663	19.5093	0.135434	19.9262	613.373663522	246.424428346
1.4925	-0.021289		2.985	0.461036	19.9383	0.134052	19.4977	0.170381	19.5095	0.192495	19.3201			2.985	0.461036	19.9383	0.182844	18.2746	0.170381	19.5095	0.134691	19.9259	607.408065448	253.325485843
1.49333	-0.01886		2.98667	0.431667	19.9426	0.134169	19.493	0.170099	19.5096	0.192692	19.3203			2.98667	0.431667	19.9426	0.182717	18.2752	0.170099	19.5096	0.133949	19.9256	600.873350458	260.056611955
1.49417	-0.016527		2.98833	0.401925	19.9464	0.134337	19.4883	0.169817	19.5097	0.192888	19.3204			2.98833	0.401925	19.9464	0.18259	18.2756	0.169817	19.5097	0.133209	19.9252	593.772283967	266.610945029
1.495	-0.01431		2.99	0.375002	19.9497	0.134555	19.4837	0.169535	19.5097	0.193082	19.3206			2.99	0.375002	19.9497	0.182463	18.2761	0.169535	19.5097	0.13247	19.9248	586.108147807	272.981744309
1.49583	-0.012229		2.99167	0.351775	19.9524	0.134822	19.4793	0.169254	19.5097	0.193277	19.3209			2.99167	0.351775	19.9524	0.182337	18.2764	0.169254	19.5097	0.131735	19.9243	577.884739991	279.162396654
1.49667	-0.0103		2.99333	0.332882	19.9544	0.135137	19.4749	0.168973	19.5096	0.19347	19.3211			2.99333	0.332882	19.9544	0.18221	18.2768	0.168973	19.5096	0.131002	19.9238	569.106373986	285.146423159
1.4975	-0.0085385		2.995	0.318908	19.9557	0.135499	19.4706	0.168694	19.5095	0.193662	19.3214			2.995	0.318908	19.9557	0.182084	18.277	0.168694	19.5095	0.130273	19.9232	559.777877525	290.927485645
1.49833	-0.0069581		2.99667	0.31032	19.9561	0.135908	19.4664	0.168415	19.5093	0.193853	19.3218			2.99667	0.31032	19.9561	0.181958	18.2773	0.168415	19.5093	0.129549	19.9225	549.904590928	296.49939303
1.49917	-0.0055697		2.99833	0.307387	19.9557	0.136361	19.4623	0.168137	19.5091	0.194043	19.3222			2.99833	0.307387	19.9557	0.181832	18.2775	0.168137	19.5091	0.12883	19.9218	539.492364977	301.856107564
1.5	-0.0043822		3	0.310126	19.9545	0.13686	19.4582	0.16786	19.5088	0.194232	19.3226			3	0.310126	19.9545	0.181707	18.2776	0.16786	19.5088	0.128117	19.9211	528.547558311	306.991750924
1.50083	-0.0042779		3.00167	0.318265	19.95	0.137403	19.4541	0.167585	19.5085	0.194419	19.3231			3.00167	0.318265	19.95	0.181582	18.2777	0.167585	19.5085	0.127411	19.9203	517.077034375	311.900609127
1.50167	-0.0043679		3.00333	0.349695	19.9455	0.137992	19.4498	0.167312	19.5081	0.194606	19.3236			3.00333	0.349695	19.9455	0.181457	18.2778	0.167312	19.5081	0.126711	19.9195	505.088157576	316.577140477
1.5025	-0.0046349		3.005	0.38139	19.9415	0.138627	19.4454	0.16704	19.5078	0.194791	19.3241			3.005	0.38139	19.9415	0.181333	18.2778	0.16704	19.5078	0.126019	19.9186	492.588789703	321.015980189
1.50333	-0.0050596		3.00667	0.40947	19.9382	0.139309	19.4408	0.16677	19.5074	0.194976	19.3246			3.00667	0.40947	19.9382	0.18121	18.2779	0.16677	19.5074	0.125335	19.9177	479.587285549	325.211945893
1.50417	-0.0056211		3.00833	0.432699	19.9357	0.14004	19.4362	0.166502	19.507	0.195158	19.3251			3.00833	0.432699	19.9357	0.181087	18.2779	0.166502	19.507	0.124658	19.9168	466.092488114	329.160042971
1.505	-0.0062971		3.01	0.450104	19.9342	0.14082	19.4314	0.166236	19.5066	0.19534	19.3256			3.01	0.450104	19.9342	0.180965	18.2779	0.166236	19.5066	0.12399	19.9159	452.113723355	332.855469753
1.50583	-0.0070641		3.01167	0.460773	19.9337	0.141649	19.4266	0.165972	19.5062	0.195521	19.3262			3.01167	0.460773	19.9337	0.180843	18.2779	0.165972	19.5062	0.12333	19.915	437.660794508	336.293622545
1.50667	-0.0078981		3.01333	0.463936	19.9344	0.142528	19.4218	0.165709	19.5058	0.1957	19.3267			3.01333	0.463936	19.9344	0.180722	18.278	0.165709	19.5058	0.122678	19.9141	422.743975975	339.470100518
1.5075	-0.0087746		3.015	0.459068	19.9363	0.143454	19.4169	0.165449	19.5055	0.195878	19.3272			3.015	0.459068	19.9363	0.180601	18.278	0.165449	19.5055	0.122035	19.9133	407.37400678	342.380710445
1.50833	-0.0096692		3.01667	0.445958	19.9393	0.144427	19.4122	0.16519	19.5051	0.196055	19.3278			3.01667	0.445958	19.9393	0.180481	18.2781	0.16519	19.5051	0.1214	19.9124	391.562083597	345.021471293
1.50917	-0.010558		3.01833	0.424753	19.9463	0.145445	19.4076	0.164933	19.5048	0.19623	19.3284			3.01833	0.424753	19.9463	0.180361	18.2783	0.164933	19.5048	0.120773	19.9116	375.319853345	347.388624684
1.51	-0.011417		3.02	0.375763	19.9537	0.146502	19.4034	0.164678	19.5045	0.196404	19.329			3.02	0.375763	19.9537	0.180242	18.2784	0.164678	19.5045	0.120153	19.9108	358.659405163	349.478626701
1.51083	-0.012224		3.02167	0.324184	19.9608	0.147595	19.3994	0.164425	19.5043	0.196577	19.3296			3.02167	0.324184	19.9608	0.180124	18.2786	0.164425	19.5043	0.119542	19.91	341.593262369	351.288158069
1.51167	-0.012957		3.02333	0.274295	19.9675	0.148717	19.3958	0.164173	19.5041	0.196749	19.3302			3.02333	0.274295	19.9675	0.180006	18.2789	0.164173	19.5041	0.118938	19.9093	324.134373797	352.814128254
1.5125	-0.013598		3.025	0.227546	19.9735	0.149864	19.3926	0.163923	19.504	0.196919	19.3309			3.025	0.227546	19.9735	0.179888	18.2791	0.163923	19.504	0.118341	19.9086	306.296104711	354.053679466
1.51333	-0.014128		3.02667	0.185157	19.9788	0.151029	19.3898	0.163674	19.5039	0.197088	19.3316			3.02667	0.185157	19.9788	0.179771	18.2795	0.163674	19.5039	0.117751	19.9079	288.092227297	355.00419055
1.51417	-0.014532		3.02833	0.148346	19.9831	0.152205	19.3873	0.163426	19.5038	0.197256	19.3323			3.02833	0.148346	19.9831	0.179654	18.2798	0.163426	19.5038	0.117167	19.9073	269.536910735	355.663280755
1.515	-0.014796		3.03	0.118233	19.9863	0.153388	19.3852	0.16318	19.5037	0.197422	19.3331			3.03	0.118233	19.9863	0.179537	18.2802	0.16318	19.5037	0.116591	19.9067	250.644710848	356.028813384
1.51583	-0.01491		3.03167	0.0957207	19.9884	0.154572	19.3834	0.162935	19.5037	0.197587	19.3339			3.03167	0.0957207	19.9884	0.179421	18.2806	0.162935	19.5037	0.116021	19.9061	231.430559337	356.098899292
1.51667	-0.014864		3.03333	0.0814129	19.9892	0.155752	19.3819	0.162691	19.5036	0.19775	19.3347			3.03333	0.0814129	19.9892	0.179305	18.2809	0.162691	19.5036	0.115459	19.9055	211.909752609	355.871900241
1.5175	-0.01269		3.035	0.0755508	19.9859	0.156923	19.3805	0.162449	19.5036	0.197912	19.3355			3.035	0.0755508	19.9859	0.179189	18.2813	0.162449	19.5036	0.114903	19.9049	192.097940186	355.346420147
1.51833	-0.010387		3.03667	0.0984388	19.9822	0.158083	19.3793	0.162208	19.5035	0.198072	19.3363			3.03667	0.0984388	19.9822	0.179074	18.2817	0.162208	19.5035	0.114354	19.9043	172.011113458	354.521332915
1.51917	-0.0079971		3.03833	0.124941	19.9784	0.159232	19.3781	0.161968	19.5034	0.198231	19.3371			3.03833	0.124941	19.9784	0.178959	18.282	0.161968	19.5034	0.113813	19.9036	151.665592517	353.395773258
1.52	-0.0055641		3.04	0.151064	19.9749	0.160366	19.3769	0.16173	19.5032	0.198388	19.3379			3.04	0.151064	19.9749	0.178845	18.2823	0.16173	19.5032	0.11328	19.9029	131.078013341	351.969139093
1.52083	-0.0031315		3.04167	0.17564	19.9718	0.161487	19.3758	0.161494	19.5031	0.198544	19.3386			3.04167	0.17564	19.9718	0.178731	18.2826	0.161494	19.5031	0.112755	19.9022	110.265314621	350.241093634
1.52167	-0.00074319		3.04333	0.197681	19.9691	0.162594	19.3747	0.16126	19.5029	0.198699	19.3394			3.04333	0.197681	19.9691	0.178618	18.2828	0.16126	19.5029	0.11224	19.9014	89.2447242256	348.211567158
1.5225	0.0015577		3.045	0.216147	19.9671	0.163687	19.3736	0.161028	19.5026	0.198852	19.3402			3.045	0.216147	19.9671	0.178505	18.283	0.161028	19.5026	0.111733	19.9006	68.0337453542	345.880758445
1.52333	0.0037295		3.04667	0.230037	19.9659	0.164766	19.3725	0.160797	19.5024	0.199003	19.3409			3.04667	0.230037	19.9659	0.178393	18.2832	0.160797	19.5024	0.111237	19.8998	46.6501423607	343.249135891
1.52417	0.005733		3.04833	0.238502	19.9656	0.165832	19.3714	0.160569	19.5021	0.199154	19.3417			3.04833	0.238502	19.9656	0.178281	18.2834	0.160569	19.5021	0.11075	19.8989	25.1119262893	340.317438301
1.525	0.007532		3.05	0.240932	19.9661	0.166885	19.3704	0.160344	19.5018	0.199302	19.3424			3.05	0.240932	19.9661	0.178171	18.2836	0.160344	19.5018	0.110274	19.8981	3.43734012815	337.086675355
1.52583	0.009094		3.05167	0.237016	19.9704	0.167924	19.3696	0.16012	19.5015	0.19945	19.3432			3.05167	0.237016	19.9704	0.17806	18.2837	0.16012	19.5015	0.109808	19.8972	-18.3551561983	333.558145114
1.52667	0.010391		3.05333	0.207003	19.975	0.168947	19.3689	0.159899	19.5013	0.199596	19.344			3.05333	0.207003	19.975	0.177951	18.2839	0.159899	19.5013	0.109353	19.8964	-40.2469023075	329.733397739
1.5275	0.0114		3.055	0.175026	19.9793	0.169954	19.3686	0.159681	19.501	0.199741	19.3448			3.055	0.175026	19.9793	0.177842	18.2841	0.159681	19.501	0.108909	19.8956	-62.2190515147	325.614252485
1.52833	0.012105		3.05667	0.144746	19.9833	0.170941	19.3684	0.159464	19.5008	0.199884	19.3456			3.05667	0.144746	19.9833	0.177734	18.2844	0.159464	19.5008	0.108474	19.8948	-84.252586432	321.202797248
1.52917	0.012494		3.05833	0.11706	19.9868	0.171905	19.3685	0.159249	19.5006	0.200026	19.3464			3.05833	0.11706	19.9868	0.177626	18.2846	0.159249	19.5006	0.10805	19.894	-106.328334784	316.501387953
1.53	0.012563		3.06	0.0926663	19.9897	0.172845	19.3689	0.159037	19.5005	0.200166	19.3472			3.06	0.0926663	19.9897	0.177519	18.285	0.159037	19.5005	0.107635	19.8933	-128.426985431	311.512647816
1.53083	0.012315		3.06167	0.0723034	19.9919	0.173758	19.3695	0.158826	19.5004	0.200305	19.3481			3.06167	0.0723034	19.9919	0.177413	18.2853	0.158826	19.5004	0.10723	19.8927	-150.5291046	306.239466461
1.53167	0.011761		3.06333	0.0566614	19.9934	0.17464	19.3703	0.158618	19.5003	0.200443	19.349			3.06333	0.0566614	19.9934	0.177307	18.2857	0.158618	19.5003	0.106833	19.892	-172.615152304	300.684998892
1.5325	0.010918		3.065	0.0462843	19.9941	0.175491	19.3712	0.15841	19.5003	0.200579	19.3499			3.065	0.0462843	19.9941	0.177202	18.2861	0.15841	19.5003	0.106445	19.8914	-194.665498963	294.852664322
1.53333	0.0098141		3.06667	0.0414936	19.994	0.176307	19.3724	0.158205	19.5003	0.200713	19.3508			3.06667	0.0414936	19.994	0.177097	18.2865	0.158205	19.5003	0.106066	19.8908	-216.660442197	288.746144847
1.53417	0.0050927		3.06833	0.0423373	19.9904	0.177088	19.3735	0.158001	19.5003	0.200846	19.3517			3.06833	0.0423373	19.9904	0.176992	18.287	0.158001	19.5003	0.105694	19.8902	-238.580223802	282.369360984
1.535	0.00025412		3.07	0.0668538	19.9868	0.177834	19.3746	0.157799	19.5002	0.200978	19.3526			3.07	0.0668538	19.9868	0.176888	18.2874	0.157799	19.5002	0.105331	19.8896	-260.405045066	275.726517856
1.53583	-0.0045805		3.07167	0.0925018	19.9835	0.178544	19.3756	0.157598	19.5002	0.201108	19.3534			3.07167	0.0925018	19.9835	0.176784	18.2878	0.157598	19.5002	0.104977	19.8889	-282.11508603	268.822080252
1.53667	-0.0092845		3.07333	0.1157	19.9807	0.17922	19.3766	0.157399	19.5001	0.201237	19.3543			3.07333	0.1157	19.9807	0.176681	18.2882	0.157399	19.5001	0.10463	19.8883	-303.690523074	261.660770231
1.5375	-0.013728		3.075	0.135447	19.9784	0.179863	19.3775	0.157201	19.5001	0.201364	19.3552			3.075	0.135447	19.9784	0.176578	18.2886	0.157201	19.5001	0.104293	19.8877	-325.111546594	254.247564343
1.53833	-0.017778		3.07667	0.150955	19.9769	0.180474	19.3783	0.157005	19.5	0.20149	19.3561			3.07667	0.150955	19.9769	0.176475	18.289	0.157005	19.5	0.103964	19.887	-346.358378771	246.587690481
1.53917	-0.021303		3.07833	0.161438	19.9763	0.181053	19.3792	0.156811	19.4999	0.201614	19.357			3.07833	0.161438	19.9763	0.176373	18.2894	0.156811	19.4999	0.103644	19.8863	-367.411291385	238.686624363
1.54	-0.02417		3.08	0.166189	19.9765	0.181602	19.38	0.156619	19.4999	0.201737	19.3578			3.08	0.166189	19.9765	0.176272	18.2898	0.156619	19.4999	0.103332	19.8857	-388.250623658	230.550085642
1.54083	-0.026252		3.08167	0.16468	19.9776	0.182121	19.3808	0.156428	19.4998	0.201859	19.3587			3.08167	0.16468	19.9776	0.176171	18.2902	0.156428	19.4998	0.103029	19.8851	-408.856800103	222.184033687
1.54167	-0.027423		3.08333	0.156635	19.9797	0.18261	19.3817	0.156238	19.4998	0.201979	19.3596			3.08333	0.156635	19.9797	0.17607	18.2906	0.156238	19.4998	0.102734	19.8844	-429.210348343	213.594663016
1.5425	-0.027566		3.085	0.142071	19.985	0.18307	19.3828	0.15605	19.4998	0.202097	19.3605			3.085	0.142071	19.985	0.17597	18.2911	0.15605	19.4998	0.102448	19.8839	-449.291916895	204.78842757
1.54333	-0.026569		3.08667	0.105084	19.9906	0.183498	19.3841	0.155864	19.4999	0.202214	19.3614			3.08667	0.105084	19.9906	0.17587	18.2916	0.155864	19.4999	0.102168	19.8834	-469.082295452	195.771974844
1.54417	-0.024334		3.08833	0.0658812	19.996	0.183891	19.3858	0.155678	19.5001	0.20233	19.3623			3.08833	0.0658812	19.996	0.17577	18.2923	0.155678	19.5001	0.101895	19.883	-488.562429727	186.552169757
1.545	-0.020768		3.09	0.0278662	20.0011	0.184249	19.3877	0.155493	19.5003	0.202444	19.3633			3.09	0.0278662	20.0011	0.175671	18.2929	0.155493	19.5003	0.101627	19.8826	-507.713438779	177.136089437
1.54583	-0.015793		3.09167	-0.00780157	20.0057	0.184568	19.3899	0.155309	19.5006	0.202556	19.3643			3.09167	-0.00780157	20.0057	0.175571	18.2937	0.155309	19.5006	0.101364	19.8823	-526.516632249	167.531017997
1.54667	-0.0093455		3.09333	-0.0401109	20.0097	0.184846	19.3925	0.155125	19.5009	0.202667	19.3653			3.09333	-0.0401109	20.0097	0.175472	18.2945	0.155125	19.5009	0.101106	19.8821	-544.953527532	157.74444131
1.5475	-0.0013743		3.095	-0.0680154	20.0129	0.185079	19.3953	0.154941	19.5013	0.202777	19.3663			3.095	-0.0680154	20.0129	0.175372	18.2953	0.154941	19.5013	0.100851	19.8818	-563.00586686	147.784041787
1.54833	0.0081552		3.09667	-0.0905142	20.0152	0.185267	19.3984	0.154757	19.5016	0.202885	19.3674			3.09667	-0.0905142	20.0152	0.175273	18.2961	0.154757	19.5016	0.1006	19.8816	-580.655634327	137.657693156
1.54917	0.019261		3.09833	-0.106746	20.0166	0.185408	19.4016	0.154573	19.502	0.202991	19.3685			3.09833	-0.106746	20.0166	0.175173	18.2969	0.154573	19.502	0.100352	19.8814	-597.885072832	127.373455219
1.55	0.031945		3.1	-0.116064	20.0169	0.1855	19.405	0.15439	19.5023	0.203096	19.3696			3.1	-0.116064	20.0169	0.175073	18.2977	0.15439	19.5023	0.100108	19.8812	-614.676700968	116.939568578
1.55083	0.050738		3.10167	-0.11809	20.0145	0.185542	19.4084	0.154206	19.5026	0.203199	19.3707			3.10167	-0.11809	20.0145	0.174973	18.2984	0.154206	19.5026	0.0998686	19.8808	-631.013329829	106.36441752
1.55167	0.070962		3.10333	-0.101563	20.0115	0.185538	19.4118	0.154024	19.5027	0.2033	19.3718			3.10333	-0.101563	20.0115	0.174874	18.299	0.154024	19.5027	0.0996351	19.8804	-646.878076673	95.6565908897
1.5525	0.092467		3.105	-0.0801871	20.008	0.185487	19.415	0.153843	19.5027	0.2034	19.3729			3.105	-0.0801871	20.008	0.174775	18.2995	0.153843	19.5027	0.0994092	19.8798	-662.254384915	84.8248445898
1.55333	0.11509		3.10667	-0.0561799	20.0043	0.185393	19.4181	0.153664	19.5026	0.203499	19.374			3.10667	-0.0561799	20.0043	0.174676	18.2998	0.153664	19.5026	0.0991928	19.8791	-677.126040932	73.8780954437
1.55417	0.13865		3.10833	-0.0303155	20.0005	0.18526	19.421	0.153488	19.5023	0.203596	19.3751			3.10833	-0.0303155	20.0005	0.174578	18.3	0.153488	19.5023	0.0989879	19.8782	-691.477190727	62.825414669
1.555	0.16296		3.11	-0.00337371	19.9966	0.185089	19.4237	0.153314	19.5018	0.203691	19.3762			3.11	-0.00337371	19.9966	0.174481	18.3	0.153314	19.5018	0.0987966	19.8772	-705.292356392	51.6760209498
1.55583	0.18782		3.11167	0.0237356	19.9929	0.184885	19.4262	0.153145	19.5012	0.203784	19.3773			3.11167	0.0237356	19.9929	0.174385	18.2999	0.153145	19.5012	0.0986211	19.8761	-718.55645236	40.4392731008
1.55667	0.21302		3.11333	0.050033	19.9894	0.184652	19.4285	0.15298	19.5005	0.203877	19.3783			3.11333	0.050033	19.9894	0.174291	18.2997	0.15298	19.5005	0.0984634	19.8748	-731.254801382	29.1246623258
1.5575	0.23836		3.115	0.0745433	19.9862	0.184392	19.4305	0.152819	19.4997	0.203967	19.3794			3.115	0.0745433	19.9862	0.174198	18.2993	0.152819	19.4997	0.0983253	19.8733	-743.373150203	17.741804084
1.55833	0.26361		3.11667	0.0963583	19.9836	0.184109	19.4324	0.152665	19.4987	0.204056	19.3804			3.11667	0.0963583	19.9836	0.174107	18.2988	0.152665	19.4987	0.0982087	19.8718	-754.897684896	6.30042958768
1.55917	0.28856		3.11833	0.114688	19.9823	0.183806	19.4342	0.152516	19.4977	0.204144	19.3814			3.11833	0.114688	19.9823	0.174018	18.2982	0.152516	19.4977	0.0981148	19.8702	-765.815045815	-5.18959442536
1.56	0.313		3.12	0.124064	19.9814	0.183484	19.4359	0.152373	19.4966	0.20423	19.3824			3.12	0.124064	19.9814	0.17393	18.2976	0.152373	19.4966	0.0980443	19.8686	-776.112345163	-16.7183345919
1.56083	0.33671		3.12167	0.129893	19.981	0.183144	19.4376	0.152237	19.4955	0.204315	19.3834			3.12167	0.129893	19.981	0.173845	18.297	0.152237	19.4955	0.0979976	19.867	-785.777177804	-28.2757715315
1.56167	0.3595		3.12333	0.132653	19.9811	0.182787	19.4393	0.152106	19.4945	0.204398	19.3843			3.12333	0.132653	19.9811	0.173761	18.2964	0.152106	19.4945	0.0979746	19.8653	-794.797634652	-39.8518090913
1.5625	0.38116		3.125	0.132282	19.9816	0.182413	19.441	0.151982	19.4934	0.20448	19.3853			3.125	0.132282	19.9816	0.17368	18.2958	0.151982	19.4934	0.0979753	19.8637	-803.162315606	-51.4362835899
1.56333	0.40151		3.12667	0.128826	19.9825	0.182021	19.4428	0.151864	19.4924	0.204561	19.3863			3.12667	0.128826	19.9825	0.1736	18.2952	0.151864	19.4924	0.0979991	19.8621	-810.860342041	-63.0189730265
1.56417	0.42038		3.12833	0.122499	19.9838	0.181612	19.4447	0.151752	19.4913	0.204641	19.3872			3.12833	0.122499	19.9838	0.173523	18.2947	0.151752	19.4913	0.0980454	19.8606	-817.881368847	-74.5896062302
1.565	0.4376		3.13	0.113671	19.9853	0.181186	19.4466	0.151646	19.4904	0.204719	19.3882			3.13	0.113671	19.9853	0.173447	18.2942	0.151646	19.4904	0.0981135	19.8591	-824.215596024	-86.1378719277
1.56583	0.45303		3.13167	0.102834	19.9871	0.180741	19.4486	0.151545	19.4895	0.204795	19.3892			3.13167	0.102834	19.9871	0.173373	18.2937	0.151545	19.4895	0.0982025	19.8576	-829.853779852	-97.653427717
1.56667	0.46654		3.13333	0.0905743	19.9889	0.180277	19.4507	0.151449	19.4886	0.204871	19.3901			3.13333	0.0905743	19.9889	0.1733	18.2933	0.151449	19.4886	0.0983116	19.8562	-834.787243618	-109.125908941
1.5675	0.47325		3.135	0.077549	19.9911	0.179796	19.4527	0.151358	19.4878	0.204945	19.3911			3.135	0.077549	19.9911	0.173229	18.2929	0.151358	19.4878	0.0984401	19.8549	-839.007887935	-120.544957557
1.56833	0.47795		3.13667	0.0622929	19.9931	0.179297	19.4548	0.151272	19.487	0.205017	19.3921			3.13667	0.0622929	19.9931	0.17316	18.2926	0.151272	19.487	0.0985876	19.8535	-842.50819825	-131.900188822
1.56917	0.48067		3.13833	0.0480858	19.9949	0.178782	19.4568	0.151191	19.4862	0.205089	19.3932			3.13833	0.0480858	19.9949	0.173092	18.2922	0.151191	19.4862	0.0987537	19.8522	-845.281256929	-143.181220139
1.57	0.48148		3.14	0.0359556	19.9962	0.178252	19.4588	0.151115	19.4854	0.205159	19.3942			3.14	0.0359556	19.9962	0.173025	18.2919	0.151115	19.4854	0.0989384	19.8509	-847.320752535	-154.377679848
1.57083	0.48044		3.14167	0.0265605	19.9971	0.17771	19.4607	0.151043	19.4846	0.205227	19.3952			3.14167	0.0265605	19.9971	0.17296	18.2916	0.151043	19.4846	0.0991416	19.8496	-848.620988661	-165.479216084
1.57167	0.47764		3.14333	0.0204455	19.9974	0.177158	19.4626	0.150977	19.4838	0.205294	19.3963			3.14333	0.0204455	19.9974	0.172897	18.2912	0.150977	19.4838	0.0993633	19.8483	-849.176892313	-176.475505708
1.5725	0.47319		3.145	0.0180498	19.9972	0.176596	19.4644	0.150915	19.483	0.20536	19.3974			3.145	0.0180498	19.9972	0.172835	18.2909	0.150915	19.483	0.0996035	19.847	-848.984021815	-187.356263308
1.57333	0.46719		3.14667	0.0196853	19.9964	0.176026	19.4661	0.150858	19.4821	0.205424	19.3984			3.14667	0.0196853	19.9964	0.172775	18.2905	0.150858	19.4821	0.0998624	19.8457	-848.038574229	-198.111250292
1.57417	0.45978		3.14833	0.0255168	19.9949	0.175451	19.4678	0.150806	19.4813	0.205487	19.3995			3.14833	0.0255168	19.9949	0.172716	18.2901	0.150806	19.4813	0.10014	19.8444	-846.337392266	-208.730284044
1.575	0.4511		3.15	0.0355495	19.9929	0.174872	19.4693	0.150759	19.4805	0.205548	19.4006			3.15	0.0355495	19.9929	0.172659	18.2897	0.150759	19.4805	0.100437	19.8431	-843.877970663	-219.203247162
1.57583	0.44129		3.15167	0.0496244	19.9896	0.17429	19.4709	0.150717	19.4796	0.205608	19.4016			3.15167	0.0496244	19.9896	0.172603	18.2893	0.150717	19.4796	0.100753	19.8418	-840.658462022	-229.520084406
1.57667	0.43052		3.15333	0.072477	19.9861	0.173706	19.4724	0.15068	19.4788	0.205666	19.4027			3.15333	0.072477	19.9861	0.172549	18.2889	0.15068	19.4788	0.101088	19.8405	-836.677683746	-239.67083786
1.5775	0.41893		3.155	0.0975604	19.9824	0.173119	19.4739	0.150649	19.4779	0.205723	19.4037			3.155	0.0975604	19.9824	0.172497	18.2885	0.150649	19.4779	0.101442	19.8392	-831.935120917	-249.64564388
1.57833	0.40669		3.15667	0.123506	19.9786	0.172529	19.4753	0.150622	19.477	0.205779	19.4047			3.15667	0.123506	19.9786	0.172446	18.2881	0.150622	19.477	0.101814	19.8379	-826.430930248	-259.434742354
1.57917	0.39396		3.15833	0.149615	19.975	0.171937	19.4766	0.150601	19.4761	0.205833	19.4057			3.15833	0.149615	19.975	0.172397	18.2877	0.150601	19.4761	0.102206	19.8365	-820.165943458	-269.028485884
1.58	0.38091		3.16	0.175216	19.9715	0.171343	19.4779	0.150584	19.4753	0.205885	19.4067			3.16	0.175216	19.9715	0.172349	18.2872	0.150584	19.4753	0.102615	19.8352	-813.141670055	-278.417348905
1.58083	0.36769		3.16167	0.199625	19.9683	0.170745	19.4791	0.150572	19.4743	0.205937	19.4076			3.16167	0.199625	19.9683	0.172303	18.2868	0.150572	19.4743	0.103043	19.8339	-805.360299522	-287.591936708
1.58167	0.35447		3.16333	0.222179	19.9654	0.170146	19.4801	0.150565	19.4734	0.205987	19.4086			3.16333	0.222179	19.9654	0.172259	18.2863	0.150565	19.4734	0.103489	19.8326	-796.824702927	-296.542994383
1.5825	0.34139		3.165	0.242279	19.9629	0.169545	19.4811	0.150564	19.4725	0.206035	19.4095			3.165	0.242279	19.9629	0.172216	18.2858	0.150564	19.4725	0.103952	19.8312	-787.53843393	-305.261415654
1.58333	0.32858		3.16667	0.259422	19.961	0.168943	19.4818	0.150566	19.4715	0.206083	19.4104			3.16667	0.259422	19.961	0.172174	18.2853	0.150566	19.4715	0.104434	19.8299	-777.505729214	-313.738251622
1.58417	0.32004		3.16833	0.27323	19.9601	0.168342	19.4824	0.150574	19.4706	0.206129	19.4113			3.16833	0.27323	19.9601	0.172135	18.2847	0.150574	19.4706	0.104932	19.8285	-766.731508317	-321.964729075
1.585	0.31195		3.17	0.279056	19.9597	0.167744	19.4828	0.150587	19.4695	0.206174	19.4121			3.17	0.279056	19.9597	0.172096	18.2842	0.150587	19.4695	0.105449	19.8271	-755.221371624	-329.932238794
1.58583	0.30433		3.17167	0.282125	19.9595	0.167152	19.483	0.150605	19.4685	0.206218	19.413			3.17167	0.282125	19.9595	0.17206	18.2836	0.150605	19.4685	0.105983	19.8257	-742.981600407	-337.632353693
1.58667	0.2972		3.17333	0.283158	19.9597	0.166569	19.4829	0.150627	19.4675	0.20626	19.4139			3.17333	0.283158	19.9597	0.172024	18.283	0.150627	19.4675	0.106535	19.8243	-730.019155012	-345.056837229
1.5875	0.29057		3.175	0.282342	19.96	0.165998	19.4825	0.150655	19.4664	0.206301	19.4148			3.175	0.282342	19.96	0.171991	18.2823	0.150655	19.4664	0.107106	19.8229	-716.341672443	-352.197651772
1.58833	0.28443		3.17667	0.279904	19.9605	0.165442	19.482	0.150688	19.4653	0.206341	19.4157			3.17667	0.279904	19.9605	0.171959	18.2817	0.150688	19.4653	0.107694	19.8215	-701.957463337	-359.04696689
1.58917	0.27877		3.17833	0.276159	19.9612	0.164905	19.4812	0.150726	19.4642	0.20638	19.4166			3.17833	0.276159	19.9612	0.171929	18.281	0.150726	19.4642	0.1083	19.82	-686.875508323	-365.597167564
1.59	0.27357		3.18	0.271486	19.962	0.16439	19.4803	0.150769	19.4632	0.206418	19.4175			3.18	0.271486	19.962	0.171901	18.2804	0.150769	19.4632	0.108924	19.8186	-671.105453756	-371.840862309
1.59083	0.26879		3.18167	0.266302	19.9627	0.163898	19.4791	0.150818	19.4621	0.206454	19.4184			3.18167	0.266302	19.9627	0.171874	18.2797	0.150818	19.4621	0.109566	19.8173	-654.657606822	-377.770891183
1.59167	0.26441		3.18333	0.261034	19.9634	0.163433	19.4778	0.150871	19.461	0.206489	19.4193			3.18333	0.261034	19.9634	0.171849	18.2791	0.150871	19.461	0.110226	19.8159	-637.542930012	-383.380333676
1.5925	0.26037		3.185	0.25609	19.9641	0.162996	19.4765	0.15093	19.46	0.206523	19.4202			3.185	0.25609	19.9641	0.171825	18.2785	0.15093	19.46	0.110902	19.8146	-619.773034944	-388.662503925
1.59333	0.25664		3.18667	0.251596	19.9645	0.162588	19.475	0.150993	19.4591	0.206555	19.421			3.18667	0.251596	19.9645	0.171803	18.278	0.150993	19.4591	0.111595	19.8134	-601.36017677	-393.610984392
1.59417	0.25314		3.18833	0.248154	19.9648	0.162208	19.4735	0.151061	19.4582	0.206587	19.4219			3.18833	0.248154	19.9648	0.171783	18.2775	0.151061	19.4582	0.112303	19.8122	-582.317245405	-398.219620694
1.595	0.24984		3.19	0.246071	19.9649	0.161857	19.472	0.151133	19.4573	0.206617	19.4228			3.19	0.246071	19.9649	0.171763	18.2771	0.151133	19.4573	0.113026	19.8111	-562.657757345	-402.482528631
1.59583	0.24667		3.19167	0.245541	19.9648	0.161534	19.4705	0.151209	19.4566	0.206646	19.4236			3.19167	0.245541	19.9648	0.171746	18.2767	0.151209	19.4566	0.113763	19.81	-542.395846856	-406.394100911
1.59667	0.24356		3.19333	0.246669	19.9644	0.161237	19.4691	0.151289	19.4558	0.206673	19.4245			3.19333	0.246669	19.9644	0.171729	18.2764	0.151289	19.4558	0.114512	19.809	-521.546256552	-409.949013564
1.5975	0.24046		3.195	0.24947	19.9637	0.160965	19.4676	0.151373	19.4552	0.2067	19.4253			3.195	0.24947	19.9637	0.171714	18.2761	0.151373	19.4552	0.115272	19.8081	-500.124327385	-413.142232045
1.59833	0.23731		3.19667	0.253862	19.9629	0.160717	19.4661	0.15146	19.4545	0.206725	19.4261			3.19667	0.253862	19.9629	0.171699	18.2759	0.15146	19.4545	0.116043	19.8073	-478.145988047	-415.969017011
1.59917	0.23405		3.19833	0.259673	19.9619	0.16049	19.4647	0.15155	19.454	0.20675	19.4269			3.19833	0.259673	19.9619	0.171686	18.2758	0.15155	19.454	0.116823	19.8065	-455.627743807	-418.424929793
1.6	0.23062		3.2	0.266644	19.9608	0.160285	19.4633	0.151642	19.4534	0.206773	19.4276			3.2	0.266644	19.9608	0.171673	18.2756	0.151642	19.4534	0.117612	19.8058	-432.586664802	-420.505837544
1.60083	0.22462		3.20167	0.274437	19.9589	0.1601	19.4619	0.151737	19.4529	0.206795	19.4283			3.20167	0.274437	19.9589	0.171661	18.2755	0.151737	19.4529	0.118408	19.805	-409.040373783	-422.207935761
1.60167	0.21841		3.20333	0.28778	19.9571	0.159933	19.4604	0.151834	19.4524	0.206816	19.429			3.20333	0.28778	19.9571	0.17165	18.2754	0.151834	19.4524	0.119212	19.8043	-385.007032114	-423.527716004
1.6025	0.212		3.205	0.300076	19.9557	0.159786	19.4589	0.151934	19.4519	0.206836	19.4297			3.205	0.300076	19.9557	0.17164	18.2753	0.151934	19.4519	0.120022	19.8036	-360.505327827	-424.461987908
1.60333	0.2054		3.20667	0.310067	19.9547	0.159658	19.4574	0.152035	19.4514	0.206856	19.4304			3.20667	0.310067	19.9547	0.17163	18.2752	0.152035	19.4514	0.120838	19.803	-335.554461949	-425.007883413
1.60417	0.19861		3.20833	0.317276	19.9541	0.159549	19.4558	0.152139	19.4509	0.206874	19.4311			3.20833	0.317276	19.9541	0.171621	18.2751	0.152139	19.4509	0.12166	19.8023	-310.174134321	-425.162860845
1.605	0.19167		3.21	0.321359	19.954	0.159461	19.4542	0.152245	19.4504	0.206891	19.4317			3.21	0.321359	19.954	0.171613	18.275	0.152245	19.4504	0.122488	19.8016	-284.384528936	-424.924708848
1.60583	0.1846		3.21167	0.32205	19.9544	0.159393	19.4525	0.152352	19.4499	0.206907	19.4323			3.21167	0.32205	19.9544	0.171606	18.2748	0.152352	19.4499	0.123321	19.801	-258.206298768	-424.291550163
1.60667	0.17742		3.21333	0.31919	19.9553	0.159346	19.4507	0.152462	19.4494	0.206923	19.4329			3.21333	0.31919	19.9553	0.171599	18.2747	0.152462	19.4494	0.124159	19.8003	-231.660550129	-423.261845243
1.6075	0.17016		3.215	0.312753	19.9567	0.159322	19.4489	0.152574	19.4489	0.206937	19.4336			3.215	0.312753	19.9567	0.171592	18.2746	0.152574	19.4489	0.125001	19.7997	-204.768826532	-421.83439571
1.60833	0.16286		3.21667	0.302866	19.9586	0.15932	19.447	0.152687	19.4484	0.206951	19.4342			3.21667	0.302866	19.9586	0.171586	18.2745	0.152687	19.4484	0.125848	19.7992	-177.55309208	-420.008347606
1.60917	0.15556		3.21833	0.289813	19.9623	0.159342	19.4452	0.152802	19.448	0.206964	19.4348			3.21833	0.289813	19.9623	0.171581	18.2745	0.152802	19.448	0.1267	19.7987	-150.035714376	-417.783171592
1.61	0.14829		3.22	0.264189	19.9659	0.159387	19.4433	0.152919	19.4477	0.206975	19.4355			3.22	0.264189	19.9659	0.171577	18.2746	0.152919	19.4477	0.127555	19.7982	-122.239448189	-415.158713439
1.61083	0.1411		3.22167	0.238392	19.9693	0.159456	19.4414	0.153037	19.4474	0.206986	19.4361			3.22167	0.238392	19.9693	0.171573	18.2747	0.153037	19.4474	0.128413	19.7979	-94.1874161136	-412.135173634
1.61167	0.13402		3.22333	0.214612	19.9723	0.159549	19.4395	0.153157	19.4472	0.206996	19.4368			3.22333	0.214612	19.9723	0.171569	18.2748	0.153157	19.4472	0.129273	19.7976	-65.9030900015	-408.713109379
1.6125	0.1271		3.225	0.193608	19.9749	0.159664	19.4376	0.153278	19.447	0.207005	19.4374			3.225	0.193608	19.9749	0.171566	18.2751	0.153278	19.447	0.130135	19.7974	-37.4102719746	-404.893436163
1.61333	0.12038		3.22667	0.175979	19.9768	0.159803	19.4357	0.153399	19.447	0.207013	19.4381			3.22667	0.175979	19.9768	0.171563	18.2754	0.153399	19.447	0.130999	19.7972	-8.73307502598	-400.677428876
1.61417	0.11391		3.22833	0.162264	19.9782	0.159964	19.4338	0.153522	19.4469	0.207021	19.4389			3.22833	0.162264	19.9782	0.17156	18.2757	0.153522	19.4469	0.131863	19.7972	20.1040967626	-396.066722476
1.615	0.10771		3.23	0.152903	19.9788	0.160147	19.432	0.153645	19.447	0.207027	19.4396			3.23	0.152903	19.9788	0.171558	18.2761	0.153645	19.447	0.132726	19.7972	49.0765683693	-391.063312204
1.61583	0.10185		3.23167	0.148173	19.9788	0.160352	19.4302	0.153769	19.4471	0.207032	19.4403			3.23167	0.148173	19.9788	0.171556	18.2766	0.153769	19.4471	0.133589	19.7972	78.1594143239	-385.669553349
1.61667	0.096348		3.23333	0.148161	19.9782	0.160577	19.4284	0.153893	19.4472	0.207036	19.4411			3.23333	0.148161	19.9782	0.171553	18.2771	0.153893	19.4472	0.13445	19.7973	107.327479522	-379.888160592
1.6175	0.092288		3.235	0.152736	19.9749	0.160822	19.4267	0.154018	19.4473	0.207039	19.4418			3.235	0.152736	19.9749	0.171551	18.2775	0.154018	19.4473	0.135309	19.7974	136.555400339	-373.722236024
1.61833	0.088639		3.23667	0.176018	19.9714	0.161088	19.4249	0.154142	19.4474	0.207042	19.4426			3.23667	0.176018	19.9714	0.17155	18.278	0.154142	19.4474	0.136166	19.7975	165.81762736	-367.175207011
1.61917	0.08541		3.23833	0.20006	19.9683	0.161373	19.4231	0.154266	19.4474	0.207043	19.4433			3.23833	0.20006	19.9683	0.171548	18.2784	0.154266	19.4474	0.13702	19.7976	195.088445578	-360.250853578
1.62	0.082608		3.24	0.221916	19.9656	0.161677	19.4214	0.154391	19.4475	0.207043	19.4441			3.24	0.221916	19.9656	0.171546	18.2788	0.154391	19.4475	0.137871	19.7976	224.34199618	-352.953306584
1.62083	0.080237		3.24167	0.240715	19.9635	0.162	19.4197	0.154515	19.4475	0.207042	19.4448			3.24167	0.240715	19.9635	0.171544	18.2791	0.154515	19.4475	0.138719	19.7977	253.552298555	-345.287045753
1.62167	0.078299		3.24333	0.255794	19.9619	0.162342	19.4181	0.15464	19.4474	0.20704	19.4456			3.24333	0.255794	19.9619	0.171542	18.2795	0.15464	19.4474	0.139563	19.7977	282.693272534	-337.256897554
1.6225	0.076793		3.245	0.266528	19.9611	0.162701	19.4165	0.154764	19.4474	0.207038	19.4463			3.245	0.266528	19.9611	0.17154	18.2798	0.154764	19.4474	0.140404	19.7977	311.738760834	-328.868032948
1.62333	0.075716		3.24667	0.2724	19.961	0.163076	19.4149	0.154888	19.4473	0.207034	19.447			3.24667	0.2724	19.961	0.171539	18.2801	0.154888	19.4473	0.141241	19.7976	340.662551701	-320.125964981
1.62417	0.075061		3.24833	0.273066	19.9617	0.163467	19.4135	0.155012	19.4473	0.207029	19.4478			3.24833	0.273066	19.9617	0.171537	18.2803	0.155012	19.4473	0.142073	19.7976	369.438401742	-311.036546224
1.625	0.074821		3.25	0.26841	19.9631	0.163872	19.4122	0.155136	19.4472	0.207024	19.4485			3.25	0.26841	19.9631	0.171535	18.2806	0.155136	19.4472	0.142901	19.7976	398.040058919	-301.605966027
1.62583	0.074985		3.25167	0.258571	19.968	0.16429	19.411	0.155259	19.4472	0.207017	19.4493			3.25167	0.258571	19.968	0.171533	18.281	0.155259	19.4472	0.143725	19.7977	426.44128571	-291.840710906
1.62667	0.075541		3.25333	0.223916	19.973	0.164719	19.4101	0.155382	19.4473	0.207009	19.45			3.25333	0.223916	19.973	0.171531	18.2814	0.155382	19.4473	0.144542	19.7979	454.615880645	-281.747637818
1.6275	0.076475		3.255	0.189163	19.9774	0.165155	19.4092	0.155503	19.4474	0.207001	19.4508			3.255	0.189163	19.9774	0.171528	18.2819	0.155503	19.4474	0.145353	19.7981	482.537703632	-271.333933888
1.62833	0.077769		3.25667	0.158213	19.9811	0.165597	19.4086	0.155624	19.4477	0.206991	19.4516			3.25667	0.158213	19.9811	0.171526	18.2824	0.155624	19.4477	0.146156	19.7984	510.180699622	-260.607112212
1.62917	0.079408		3.25833	0.132052	19.9841	0.166043	19.4081	0.155743	19.448	0.206981	19.4524			3.25833	0.132052	19.9841	0.171523	18.2831	0.155743	19.448	0.146951	19.7988	537.518922333	-249.575007136
1.63	0.08137		3.26	0.111338	19.9862	0.16649	19.4078	0.155862	19.4483	0.206969	19.4532			3.26	0.111338	19.9862	0.171519	18.2838	0.155862	19.4483	0.147738	19.7993	564.526558005	-238.245768979
1.63083	0.083635		3.26167	0.0966384	19.9874	0.166935	19.4075	0.155978	19.4488	0.206957	19.4541			3.26167	0.0966384	19.9874	0.171515	18.2846	0.155978	19.4488	0.148516	19.7999	591.177949146	-226.627858218
1.63167	0.086181		3.26333	0.0883431	19.9876	0.167377	19.4074	0.156093	19.4493	0.206943	19.4549			3.26333	0.0883431	19.9876	0.171511	18.2854	0.156093	19.4493	0.149283	19.8005	617.447618248	-214.730039149
1.6325	0.088987		3.265	0.0865745	19.987	0.167815	19.4073	0.156206	19.4498	0.206928	19.4558			3.265	0.0865745	19.987	0.171506	18.2862	0.156206	19.4498	0.150041	19.8012	643.310291433	-202.561373027
1.63333	0.092027		3.26667	0.0911201	19.9855	0.168245	19.4073	0.156317	19.4503	0.206913	19.4566			3.26667	0.0911201	19.9855	0.1715	18.2871	0.156317	19.4503	0.150788	19.8018	668.740921995	-190.131210744
1.63417	0.094868		3.26833	0.101399	19.9798	0.168669	19.4073	0.156427	19.4508	0.206896	19.4575			3.26833	0.101399	19.9798	0.171494	18.2879	0.156427	19.4508	0.151525	19.8025	693.714713823	-177.449227793
1.635	0.097905		3.27	0.141098	19.9744	0.169084	19.4071	0.156535	19.4513	0.206879	19.4583			3.27	0.141098	19.9744	0.171488	18.2887	0.156535	19.4513	0.152253	19.8031	718.207146939	-164.525326989
1.63583	0.10112		3.27167	0.179315	19.9699	0.169491	19.4069	0.156641	19.4516	0.20686	19.4591			3.27167	0.179315	19.9699	0.171481	18.2894	0.156641	19.4516	0.152971	19.8036	742.193998111	-151.369672903
1.63667	0.1045		3.27333	0.210736	19.9666	0.169891	19.4067	0.156747	19.4519	0.206841	19.4599			3.27333	0.210736	19.9666	0.171474	18.29	0.156747	19.4519	0.15368	19.804	765.651363556	-137.992683607
1.6375	0.10803		3.275	0.233621	19.9648	0.170283	19.4064	0.156851	19.4522	0.20682	19.4607			3.275	0.233621	19.9648	0.171466	18.2905	0.156851	19.4522	0.154382	19.8044	788.555681443	-124.405022404
1.63833	0.11168		3.27667	0.246634	19.9645	0.170668	19.406	0.156955	19.4523	0.206799	19.4615			3.27667	0.246634	19.9645	0.171459	18.291	0.156955	19.4523	0.155076	19.8047	810.883754197	-110.617589601
1.63917	0.11545		3.27833	0.248569	19.9659	0.171046	19.4057	0.157058	19.4524	0.206777	19.4622			3.27833	0.248569	19.9659	0.171451	18.2914	0.157058	19.4524	0.155765	19.805	832.612770604	-96.6415143105
1.64	0.11931		3.28	0.238474	19.9692	0.171417	19.4055	0.157161	19.4524	0.206754	19.463			3.28	0.238474	19.9692	0.171443	18.2918	0.157161	19.4524	0.156447	19.8052	853.720327707	-82.4881463046
1.64083	0.12325		3.28167	0.21578	19.9742	0.171781	19.4054	0.157263	19.4525	0.20673	19.4638			3.28167	0.21578	19.9742	0.171436	18.2921	0.157263	19.4525	0.157123	19.8055	874.184452493	-68.1690478947
1.64167	0.12724		3.28333	0.180398	19.981	0.172137	19.4054	0.157366	19.4525	0.206705	19.4645			3.28333	0.180398	19.981	0.171428	18.2925	0.157366	19.4525	0.157794	19.8057	893.983623361	-53.6959858252
1.6425	0.13128		3.285	0.132783	19.9931	0.172484	19.4058	0.157468	19.4526	0.206679	19.4654			3.285	0.132783	19.9931	0.17142	18.2929	0.157468	19.4526	0.15846	19.806	913.096791378	-39.0808789745
1.64333	0.13534		3.28667	0.04803	20.0059	0.172821	19.4066	0.15757	19.4529	0.206652	19.4662			3.28667	0.04803	20.0059	0.171413	18.2935	0.15757	19.4529	0.159119	19.8064	931.50339867	-24.3358823456
1.64417	0.1394		3.28833	-0.0411282	20.0184	0.173143	19.4078	0.157671	19.4532	0.206624	19.4671			3.28833	-0.0411282	20.0184	0.171405	18.2941	0.157671	19.4532	0.159771	19.807	949.183402049	-9.4733343582
1.645	0.14345		3.29	-0.128729	20.0303	0.17345	19.4095	0.157771	19.4537	0.206595	19.468			3.29	-0.128729	20.0303	0.171397	18.2949	0.157771	19.4537	0.160415	19.8077	966.117293738	5.49425213079
1.64583	0.14747		3.29167	-0.212383	20.0414	0.173737	19.4117	0.15787	19.4544	0.206565	19.469			3.29167	-0.212383	20.0414	0.171388	18.2959	0.15787	19.4544	0.16105	19.8086	982.286121796	20.5541992488
1.64667	0.15144		3.29333	-0.28995	20.0513	0.174002	19.4144	0.157968	19.4552	0.206534	19.47			3.29333	-0.28995	20.0513	0.171379	18.297	0.157968	19.4552	0.161674	19.8096	997.671510201	35.6936739943
1.6475	0.15533		3.295	-0.359253	20.0597	0.17424	19.4175	0.158063	19.4562	0.206501	19.4711			3.295	-0.359253	20.0597	0.17137	18.2983	0.158063	19.4562	0.162285	19.8109	1012.25567855	50.8996985964
1.64833	0.15914		3.29667	-0.418229	20.0664	0.17445	19.4211	0.158156	19.4573	0.206467	19.4722			3.29667	-0.418229	20.0664	0.17136	18.2997	0.158156	19.4573	0.162884	19.8122	1026.02146134	66.1591613465
1.64917	0.16285		3.29833	-0.465083	20.0712	0.174628	19.4251	0.158246	19.4586	0.206432	19.4733			3.29833	-0.465083	20.0712	0.171349	18.3013	0.158246	19.4586	0.163468	19.8138	1038.95232682	81.4588278878
1.65	0.16643		3.3	-0.49842	20.0739	0.17477	19.4295	0.158333	19.46	0.206395	19.4745			3.3	-0.49842	20.0739	0.171337	18.303	0.158333	19.46	0.164035	19.8154	1051.03239531	96.7853529361
1.65083	0.17018		3.30167	-0.517339	20.0714	0.174876	19.434	0.158417	19.4615	0.206357	19.4757			3.30167	-0.517339	20.0714	0.171324	18.3048	0.158417	19.4615	0.164586	19.8171	1062.24645702	112.12525276
1.65167	0.17378		3.30333	-0.499646	20.0674	0.174942	19.4387	0.158497	19.463	0.206317	19.4769			3.30333	-0.499646	20.0674	0.17131	18.3066	0.158497	19.463	0.16512	19.8189	1072.579992	127.465000388
1.6525	0.17718		3.305	-0.471846	20.0626	0.17497	19.4435	0.158573	19.4645	0.206276	19.478			3.305	-0.471846	20.0626	0.171295	18.3085	0.158573	19.4645	0.165637	19.8207	1082.01918387	142.790998496
1.65333	0.18038		3.30667	-0.438003	20.057	0.174957	19.4483	0.158646	19.4661	0.206234	19.4792			3.30667	-0.438003	20.057	0.171278	18.3103	0.158646	19.4661	0.166136	19.8225	1090.55093572	158.089591925
1.65417	0.18334		3.30833	-0.39933	20.051	0.174903	19.4532	0.158716	19.4676	0.20619	19.4804			3.30833	-0.39933	20.051	0.171261	18.3121	0.158716	19.4676	0.166618	19.8243	1098.16288531	173.347080163
1.655	0.18605		3.31	-0.357022	20.0446	0.17481	19.4579	0.158782	19.4691	0.206144	19.4815			3.31	-0.357022	20.0446	0.171243	18.3139	0.158782	19.4691	0.167083	19.826	1104.84341967	188.549729759
1.65583	0.18849		3.31167	-0.31251	20.0382	0.174676	19.4626	0.158844	19.4706	0.206097	19.4826			3.31167	-0.31251	20.0382	0.171223	18.3157	0.158844	19.4706	0.167532	19.8278	1110.58168918	203.683786624
1.65667	0.19063		3.31333	-0.267347	20.0319	0.174504	19.4672	0.158904	19.472	0.206048	19.4837			3.31333	-0.267347	20.0319	0.171203	18.3174	0.158904	19.472	0.167964	19.8295	1115.3676209	218.735488219
1.6575	0.19246		3.315	-0.223083	20.0259	0.174292	19.4718	0.158961	19.4734	0.205998	19.4848			3.315	-0.223083	20.0259	0.171182	18.3191	0.158961	19.4734	0.168381	19.8311	1119.1919314	233.691075604
1.65833	0.19397		3.31667	-0.181151	20.0204	0.174043	19.4762	0.159015	19.4747	0.205947	19.4858			3.31667	-0.181151	20.0204	0.17116	18.3207	0.159015	19.4747	0.168783	19.8327	1122.04613888	248.536805355
1.65917	0.19514		3.31833	-0.14278	20.0179	0.173756	19.4806	0.159066	19.4761	0.205894	19.4869			3.31833	-0.14278	20.0179	0.171137	18.3223	0.159066	19.4761	0.16917	19.8343	1123.92257472	263.258994031
1.66	0.19596		3.32	-0.124969	20.0156	0.173432	19.4851	0.159114	19.4774	0.20584	19.4879			3.32	-0.124969	20.0156	0.171114	18.324	0.159114	19.4774	0.169542	19.836	1124.81439184	277.843961593
1.66083	0.19642		3.32167	-0.109083	20.0133	0.173071	19.4896	0.15916	19.4787	0.205784	19.4889			3.32167	-0.109083	20.0133	0.171089	18.3256	0.15916	19.4787	0.169899	19.8376	1124.7155778	292.278075855
1.66167	0.19651		3.32333	-0.0930624	20.011	0.172673	19.494	0.159203	19.4801	0.205727	19.49			3.32333	-0.0930624	20.011	0.171064	18.3272	0.159203	19.4801	0.170242	19.8392	1123.62096467	306.547764383
1.6625	0.19623		3.325	-0.0770126	20.0087	0.172237	19.4986	0.159243	19.4814	0.205669	19.491			3.325	-0.0770126	20.0087	0.171038	18.3288	0.159243	19.4814	0.170569	19.8408	1121.52623828	320.639526501
1.66333	0.19557		3.32667	-0.0610914	20.0065	0.171764	19.5031	0.15928	19.4828	0.205609	19.492			3.32667	-0.0610914	20.0065	0.171011	18.3305	0.15928	19.4828	0.170882	19.8424	1118.42794671	334.539945445
1.66417	0.19453		3.32833	-0.0452987	20.0042	0.171254	19.5076	0.159314	19.4841	0.205548	19.493			3.32833	-0.0452987	20.0042	0.170984	18.3321	0.159314	19.4841	0.171179	19.844	1114.32350815	348.235700633
1.665	0.19312		3.33	-0.0295287	20.0019	0.170707	19.5121	0.159346	19.4854	0.205486	19.4941			3.33	-0.0295287	20.0019	0.170955	18.3337	0.159346	19.4854	0.171461	19.8456	1109.21121792	361.713580062
[truncated: 43,061 more rows]
