# Supplementary material for: Simulation of gravity- and pump-driven perfusion techniques for measuring outflow facility of ex vivo and in vivo eyes
Source: PLoS One. 2023 Nov 21;18(11):e0294607. doi: 10.1371/journal.pone.0294607 (PMC10662726; doi:10.1371/journal.pone.0294607)
Supplement: S4 Appendix — (ZIP) [file pone.0294607.s004.zip › SimulationOutputs/Figure_7.xlsx]

## Sheet: Sheet1
Time	Noise		binCenters	binCounts		CPpx_Time_SSwindow_FILTmean	CPpx_Flow_SSwindow_FILTmean	CPpx_FiltFlow_SSwindow_FILTmean	CPpx_Ps_SSwindow_FILTmean	CPpx_FiltPs_SSwindow_FILTmean	CPpx_Setpoint_SSwindow_FILTmean	CPpx_Outflow_Ps_SSwindow_FILTmean	CPpx_Outflow_Flow_SSwindow_FILTmean	CPpx_Outflow_Pe_SSwindow_FILTmean	CPpx_Outflow_Ps_std_SSwindow_FILTmean	CPpx_Outflow_Flow_std_SSwindow_FILTmean	CPpx_Outflow_Pe_std_SSwindow_FILTmean		CPp_Time_SSwindow_FILTmean	CPp_Flow_SSwindow_FILTmean	CPp_FiltFlow_SSwindow_FILTmean	CPp_Ps_SSwindow_FILTmean	CPp_FiltPs_SSwindow_FILTmean	CPp_Setpoint_SSwindow_FILTmean	CPp_Outflow_Ps_SSwindow_FILTmean	CPp_Outflow_Flow_SSwindow_FILTmean	CPp_Outflow_Pe_SSwindow_FILTmean	CPp_Outflow_Ps_std_SSwindow_FILTmean	CPp_Outflow_Flow_std_SSwindow_FILTmean	CPp_Outflow_Pe_std_SSwindow_FILTmean		CPg2_Time_SSwindow_FILTmean	CPg2_Flow_SSwindow_FILTmean	CPg2_FiltFlow_SSwindow_FILTmean	CPg2_Ps_SSwindow_FILTmean	CPg2_FiltPs_SSwindow_FILTmean	CPg2_Setpoint_SSwindow_FILTmean	CPg2_Outflow_Ps_SSwindow_FILTmean	CPg2_Outflow_Flow_SSwindow_FILTmean	CPg2_Outflow_Pe_SSwindow_FILTmean	CPg2_Outflow_Ps_std_SSwindow_FILTmean	CPg2_Outflow_Flow_std_SSwindow_FILTmean	CPg2_Outflow_Pe_std_SSwindow_FILTmean		CPg1_Time_SSwindow_FILTmean	CPg1_Flow_SSwindow_FILTmean	CPg1_FiltFlow_SSwindow_FILTmean	CPg1_Ps_SSwindow_FILTmean	CPg1_FiltPs_SSwindow_FILTmean
0	0.24107		-0.92387	17		0	0	0	15	15	15	19.4972	0.154546	19.7342	0.123552	0.0411674	0.303538		0	0	0	15	15	15	19.9781	0.153212	20.2042	0.0059753	0.0422337	0.360211		0	0	0	15	15	15	19.9041	0.160021	20.1318	0.0331235	0.0555288	0.325146		0	0	0	15	15
0.000833333	0.231		-0.85815	34		0.00166667	1.5		15.0047		20	24.1465	0.260108	24.5782	0.127601	0.0412738	0.281642		0.00166667	35		15.5589		20	24.9625	0.262354	25.2995	0.00685254	0.048344	0.355945		0.00166667	8.33333		15.1177		20	24.8382	0.269757	25.2002	0.0341877	0.0572607	0.32421		0.001666667	0.5		14.98815
0.00166667	0.22095		-0.79243	33		0.00333333	1.49953		15.0294		20	28.8449	0.350402	28.8291	0.129172	0.0430716	0.289575		0.00333333	31.0879		16.5158		20	29.9485	0.360659	29.8083	0.00567826	0.0401204	0.307301		0.00333333	8.1371		15.3426		20	29.7812	0.364828	29.6742	0.0316745	0.0531124	0.281727		0.003333333	0.5011847		14.98315
0.0025	0.21096		-0.72671	71		0.005	1.49744		15.0511		20	33.436	0.473063	33.4528	0.138604	0.0452467	0.285148		0.005	24.3895		17.2308		20	34.9288	0.498408	35.0535	0.0049938	0.0353379	0.341103		0.005	7.76237		15.5401		20	34.7005	0.499263	34.7717	0.0325978	0.0546585	0.314613		0.005	0.5016846		14.97747
0.00333333	0.20105		-0.66099	187		0.00666667	1.49488		15.0704		20	38.105	0.572359	38.3203	0.112406	0.0382413	0.26182		0.00666667	19.3844		17.7144		20	39.9139	0.602687	40.0523	0.00606847	0.0428186	0.33752		0.00666667	7.43325		15.7116		20	39.6376	0.604081	39.7925	0.0329696	0.0552517	0.30878		0.006666667	0.5022528		14.97146
0.00416667	0.19125		-0.59527	355		0.00833333	1.49222		15.0879		20								0.00833333	15.9991		18.039		20								0.00833333	7.14727		15.8618		20								0.008333333	0.5028543		14.96545
0.005	0.18159		-0.52955	708		0.01	1.48956		15.1041		20								0.01	13.727		18.2608		20								0.01	6.89703		15.9943		20								0.01	0.5034548		14.95978
0.00583333	0.17209		-0.46383	1060		0.0116667	1.48696		15.1196		20								0.0116667	12.1743		18.4171		20								0.0116667	6.6762		16.1123		20								0.01166667	0.504022		14.95475
0.00666667	0.16277		-0.39811	1715		0.0133333	1.48442		15.1348		20								0.0133333	11.0804		18.5317		20								0.0133333	6.47944		16.2186		20								0.01333333	0.5045248		14.95066
0.0075	0.15368		-0.33239	2924		0.015	1.48194		15.1501		20								0.015	10.2779		18.6199		20								0.015	6.3023		16.3154		20								0.015	0.5049337		14.94779
0.00833333	0.14482		-0.26667	4472		0.0166667	1.47949		15.166		20								0.0166667	9.66059		18.6913		20								0.0166667	6.14101		16.4045		20								0.01666667	0.5052208		14.94641
0.00916667	0.13624		-0.20095	5994		0.0183333	1.47705		15.182		20								0.0183333	9.161		18.7512		20								0.0183333	5.99243		16.4869		20								0.01833333	0.5053594		14.94602
0.01	0.12795		-0.13523	7617		0.02	1.47461		15.1994		20								0.02	8.7413		18.8046		20								0.02	5.85512		16.5647		20								0.02	0.5053977		14.94766
0.0108333	0.11998		-0.069507	8462		0.0216667	1.47215		15.2185		20								0.0216667	8.36811		18.8538		20								0.0216667	5.72553		16.639		20								0.02166667	0.5052337		14.95159
0.0116667	0.11237		-0.0037867	8567		0.0233333	1.46964		15.2395		20								0.0233333	8.02331		18.9006		20								0.0233333	5.60167		16.7108		20								0.02333333	0.5048411		14.95803
0.0125	0.10513		0.061934	7920		0.025	1.46705		15.2627		20								0.025	7.69596		18.9458		20								0.025	5.48197		16.7809		20								0.025	0.5041974		14.96716
0.0133333	0.098299		0.12765	6756		0.0266667	1.46435		15.2883		20								0.0266667	7.37932		18.9901		20								0.0266667	5.36511		16.8499		20								0.02666667	0.5032844		14.97911
0.0141667	0.091894		0.19337	5521		0.0283333	1.46152		15.3165		20								0.0283333	7.06936		19.0337		20								0.0283333	5.2501		16.9183		20								0.02833333	0.5020893		14.99395
0.015	0.085944		0.2591	4561		0.03	1.45855		15.3472		20								0.03	6.76386		19.0769		20								0.03	5.13615		16.9864		20								0.03	0.5006052		15.01168
0.0158333	0.080475		0.32482	3009		0.0316667	1.45542		15.3805		20								0.0316667	6.46185		19.1195		20								0.0316667	5.02274		17.0543		20								0.03166667	0.4988322		15.03223
0.0166667	0.075512		0.39054	1977		0.0333333	1.4521		15.4162		20								0.0333333	6.16329		19.1616		20								0.0333333	4.90955		17.1221		20								0.03333333	0.4967773		15.05544
0.0175	0.070711		0.45626	1225		0.035	1.44861		15.453		20								0.035	5.86878		19.2018		20								0.035	4.79648		17.1887		20								0.035	0.4944556	0.5025603	15.07996	14.97899
0.0183333	0.06647		0.52198	718		0.0366667	1.44493		15.4918		20								0.0366667	5.58742		19.2413		20								0.0366667	4.6855		17.2551		20								0.03666667	0.4920042	0.5021013	15.10669	14.98516
0.0191667	0.062821		0.5877	461		0.0383333	1.44108		15.5324		20								0.0383333	5.31122		19.2799		20								0.0383333	4.57476		17.3213		20								0.03833333	0.4893312	0.5014836	15.13534	14.99306
0.02	0.059793		0.65342	365		0.04	1.43705		15.5743		20								0.04	5.04075		19.3174		20								0.04	4.46449		17.3869		20								0.04	0.486466	0.5006943	15.16553	15.00276
0.0208333	0.057413		0.71914	126		0.0416667	1.43284		15.6173		20								0.0416667	4.77804		19.3535		20								0.0416667	4.3551		17.4517		20								0.04166667	0.4834467	0.4997239	15.1968	15.01433
0.0216667	0.055706		0.78486	114		0.0433333	1.42847		15.6606		20								0.0433333	4.52544		19.3878		20								0.0433333	4.24719		17.5151		20								0.04333333	0.4803197	0.4985671	15.2286	15.02777
0.0225	0.054696		0.85058	33		0.045	1.42395		15.7037		20								0.045	4.28544		19.4199		20								0.045	4.14146		17.5767		20								0.045	0.4771402	0.497223	15.26029	15.04305
0.0233333	0.054403		0.9163	6		0.0466667	1.41929		15.7459		20								0.0466667	4.06065		19.4495		20								0.0466667	4.03875		17.636		20								0.04666667	0.4739708	0.4956953	15.29119	15.06007
0.0241667	0.054846		0.98202	12		0.0483333	1.41452		15.7864		20								0.0483333	3.85369		19.4761		20								0.0483333	3.94001		17.6923		20								0.04833333	0.4708811	0.4939927	15.32054	15.07871
0.025	0.05604					0.05	1.40967		15.8245		20								0.05	3.66717		19.4995		20								0.05	3.84622		17.7449		20								0.05	0.467946	0.492129	15.34756	15.09877
0.0258333	0.057996					0.0516667	1.40476		15.865		20								0.0516667	3.50355		19.5249		20								0.0516667	3.75845		17.799		20								0.05166667	0.4652444	0.4901232	15.37704	15.12032
0.0266667	0.060723					0.0533333	1.39978		15.901		20								0.0533333	3.32582		19.5453		20								0.0533333	3.66838		17.8476		20								0.05333333	0.4622963	0.4879681	15.40211	15.14304
0.0275	0.064226					0.055	1.39478		15.9312		20								0.055	3.18292		19.5597		20								0.055	3.58741		17.8895		20								0.055	0.4597895	0.4856959	15.42152	15.16654
0.0283333	0.068503					0.0566667	1.38981		15.9545		20								0.0566667	3.0823		19.5679		20								0.0566667	3.51743		17.9241		20								0.05666667	0.4578478	0.4833463	15.43417	15.19034
0.0291667	0.073553					0.0583333	1.38491		15.9701		20								0.0583333	3.02482		19.57		20								0.0583333	3.4598		17.9506		20								0.05833333	0.4565831	0.4809655	15.4391	15.21394
0.03	0.079366					0.06	1.38016		15.977		20								0.06	3.00981		19.5664		20								0.06	3.41561		17.9687		20								0.06	0.4560899	0.4786058	15.43559	15.23677
0.0308333	0.08593					0.0616667	1.3756		15.975		20								0.0616667	3.03552		19.5573		20								0.0616667	3.38552		17.9781		20								0.06166667	0.4564407	0.4763234	15.42319	15.25823
0.0316667	0.093226					0.0633333	1.37129		15.9637		20								0.0633333	3.09905		19.5434		20								0.0633333	3.36976		17.9792		20								0.06333333	0.4576813	0.4741772	15.40173	15.27773
0.0325	0.10123					0.065	1.36728		15.9434		20								0.065	3.19622		19.5255		20								0.065	3.36805		17.9722		20								0.065	0.4598266	0.4722269	15.37142	15.29469
0.0333333	0.10992					0.0666667	1.36361		15.9146		20								0.0666667	3.32155		19.5045		20								0.0666667	3.3796		17.9581		20								0.06666667	0.4628584	0.470531	15.33277	15.30856
0.0341667	0.11869					0.0683333	1.36033		15.8678		20								0.0683333	3.46834		19.4712		20								0.0683333	3.40309		17.9276		20								0.06833333	0.4667231	0.4691443	15.27624	15.31837
0.035	0.12808					0.07	1.35752		15.8154		20								0.07	3.70184		19.4392		20								0.07	3.45408		17.8935		20								0.07	0.4723756	0.4681629	15.21441	15.32376
0.0358333	0.13806					0.0716667	1.3552		15.76		20								0.0716667	3.92567		19.4115		20								0.0716667	3.51091		17.8585		20								0.07166667	0.478559	0.4676243	15.14968	15.32447
0.0366667	0.1486					0.0733333	1.35335		15.704		20								0.0733333	4.11951		19.3894		20								0.0733333	3.5691		17.8253		20								0.07333333	0.4850322	0.4675526	15.08461	15.32043
0.0375	0.15966					0.075	1.35195		15.6502		20								0.075	4.27405		19.374		20								0.075	3.62456		17.7961		20								0.075	0.4915386	0.4679572	15.02185	15.31168
0.0383333	0.17119					0.0766667	1.35095		15.6011		20								0.0766667	4.38168		19.3663		20								0.0766667	3.67324		17.7732		20								0.07666667	0.4978149	0.468832	14.96399	15.29845
0.0391667	0.18314					0.0783333	1.3503		15.5593		20								0.0783333	4.43583		19.367		20								0.0783333	3.71131		17.7588		20								0.07833333	0.5036012	0.470155	14.91348	15.28111
0.04	0.19545					0.08	1.34993		15.527		20								0.08	4.43133		19.3764		20								0.08	3.73533		17.7546		20								0.08	0.5086515	0.4718891	14.87256	15.26018
0.0408333	0.20806					0.0816667	1.34977		15.5061		20								0.0816667	4.36495		19.3949		20								0.0816667	3.74236		17.7619		20								0.08166667	0.5127442	0.4739822	14.84309	15.23631
0.0416667	0.22091					0.0833333	1.34973		15.498		20								0.0833333	4.23563		19.4222		20								0.0833333	3.73009		17.7818		20								0.08333333	0.515691	0.4763695	14.82655	15.21025
0.0425	0.23393					0.085	1.34975		15.5154		20								0.085	4.04475		19.4692		20								0.085	3.69699		17.8261		20								0.085	0.5173452	0.4789745	14.83537	15.18317
0.0433333	0.24703					0.0866667	1.34967		15.5462		20								0.0866667	3.71595		19.5212		20								0.0866667	3.62323		17.8819		20								0.08666667	0.5164631	0.4816828	14.85754	15.15594
0.0441667	0.26013					0.0883333	1.34942		15.5894		20								0.0883333	3.35185		19.5753		20								0.0883333	3.53024		17.9474		20								0.08833333	0.5142459	0.4844057	14.89202	15.12947
0.045	0.27315					0.09	1.34894		15.6436		20								0.09	2.97288		19.6301		20								0.09	3.42092		18.021		20								0.09	0.5107979	0.4870532	14.93734	15.10463
0.0458333	0.286					0.0916667	1.34819		15.7069		20								0.0916667	2.58897		19.6843		20								0.0916667	3.29827		18.1006		20								0.09166667	0.5062658	0.4895373	14.99166	15.08225
0.0466667	0.29859					0.0933333	1.34713		15.7773		20								0.0933333	2.20975		19.7364		20								0.0933333	3.1657		18.1838		20								0.09333333	0.500834	0.4917745	15.05284	15.06312
0.0475	0.31081					0.095	1.34575		15.8523		20								0.095	1.84536		19.7849		20								0.095	3.02698		18.2684		20								0.095	0.4947164	0.4936883	15.11853	15.04788
0.0483333	0.32257					0.0966667	1.34403		15.9295		20								0.0966667	1.50585		19.8285		20								0.0966667	2.88603		18.3519		20								0.09666667	0.4881474	0.4952116	15.18627	15.03711
0.0491667	0.33377					0.0983333	1.34198		16.0064		20								0.0983333	1.20063		19.866		20								0.0983333	2.74679		18.4322		20								0.09833333	0.4813728	0.4962889	15.2536	15.03122
0.05	0.34431					0.1	1.33962		16.0807		20								0.1	0.937889		19.8965		20								0.1	2.61305		18.507		20								0.1	0.4746396	0.496878	15.31814	15.03049
0.0508333	0.35691					0.101667	1.33698		16.1428		20								0.101667	0.724235		19.9122		20								0.101667	2.48834		18.5674		20								0.1016667	0.4681864	0.4969511	15.37047	15.0352
0.0516667	0.36858					0.103333	1.33412		16.1987		20								0.103333	0.614665		19.9213		20								0.103333	2.38771		18.6198		20								0.1033333	0.462953	0.49648	15.4165	15.0453
0.0525	0.37917					0.105	1.3311		16.2473		20								0.105	0.551112		19.9248		20								0.105	2.30034		18.6638		20								0.105	0.4583498	0.4954696	15.45519	15.06058
0.0533333	0.38852					0.106667	1.32794		16.2877		20								0.106667	0.526539		19.9229		20								0.106667	2.22699		18.6991		20								0.1066667	0.4544809	0.493942	15.48579	15.08064
0.0541667	0.39646					0.108333	1.32469		16.3196		20								0.108333	0.539554		19.916		20								0.108333	2.16823		18.7255		20								0.1083333	0.4514207	0.4919361	15.50788	15.10494
0.055	0.40286					0.11	1.3214		16.3429		20								0.11	0.587819		19.9046		20								0.11	2.12411		18.7435		20								0.11	0.4492115	0.4895059	15.52136	15.13281
0.0558333	0.40758					0.111667	1.3181		16.3576		20								0.111667	0.667454		19.8895		20								0.111667	2.09421		18.7534		20								0.1116667	0.4478637	0.4867191	15.52643	15.16346
0.0566667	0.41049					0.113333	1.31484		16.3643		20								0.113333	0.773301		19.8715		20								0.113333	2.07762		18.7562		20								0.1133333	0.4473565	0.4836543	15.5236	15.19601
0.0575	0.41147					0.115	1.31163		16.3638		20								0.115	0.899281		19.8516		20								0.115	2.07302		18.7527		20								0.115	0.44764	0.4803991	15.51362	15.22954
0.0583333	0.41042					0.116667	1.30852		16.357		20								0.116667	1.03873		19.8308		20								0.116667	2.07875		18.7443		20								0.1166667	0.4486379	0.4770464	15.49748	15.26308
0.0591667	0.40726					0.118333	1.30553		16.3446		20								0.118333	1.18471		19.8096		20								0.118333	2.09286		18.7317		20								0.1183333	0.4502516	0.4736918	15.47596	15.29511
0.06	0.40191					0.12	1.30267		16.3285		20								0.12	1.33314		19.7894		20								0.12	2.11387		18.7167		20								0.12	0.4524044	0.4704888	15.45075	15.32477
0.0608333	0.39433					0.121667	1.29995		16.3099		20								0.121667	1.47421		19.7712		20								0.121667	2.13881		18.7008		20								0.1216667	0.4549253	0.4675228	15.42329	15.35134
0.0616667	0.38449					0.123333	1.29738		16.2904		20								0.123333	1.60127		19.7559		20								0.123333	2.16528		18.6854		20								0.1233333	0.4576711	0.4648665	15.39505	15.37422
0.0625	0.37236					0.125	1.29495		16.2714		20								0.125	1.7088		19.744		20								0.125	2.19097		18.6718		20								0.125	0.4604953	0.4625779	15.36746	15.39301
0.0633333	0.35797					0.126667	1.29266		16.2543		20								0.126667	1.79223		19.736		20								0.126667	2.21368		18.6611		20								0.1266667	0.463254	0.4606989	15.34189	15.40746
0.0641667	0.34134					0.128333	1.29049		16.2404		20								0.128333	1.84809		19.7323		20								0.128333	2.23142		18.6545		20								0.1283333	0.4658111	0.4592537	15.31956	15.41752
0.065	0.32252					0.13	1.28843		16.2307		20								0.13	1.87413		19.7329		20								0.13	2.24251		18.6526		20								0.13	0.4680436	0.4582485	15.30154	15.42328
0.0658333	0.30159					0.131667	1.28646		16.226		20								0.131667	1.86936		19.738		20								0.131667	2.2456		18.6562		20								0.1316667	0.4698462	0.4576721	15.28865	15.42503
0.0666667	0.27866					0.133333	1.28456		16.227		20								0.133333	1.83413		19.7471		20								0.133333	2.23973		18.6654		20								0.1333333	0.471135	0.4574969	15.28149	15.4232
0.0675	0.24855					0.135	1.2827		16.2407		20								0.135	1.77007		19.7666		20								0.135	2.22437		18.6869		20								0.135	0.4718508	0.4576801	15.287	15.41903
0.0683333	0.21681					0.136667	1.28083		16.2599		20								0.136667	1.63372		19.7879		20								0.136667	2.18842		18.7133		20								0.1366667	0.4712998	0.4580975	15.29805	15.4131
0.0691667	0.18369					0.138333	1.27894		16.2838		20								0.138333	1.48457		19.8094		20								0.138333	2.14448		18.7433		20								0.1383333	0.4701953	0.4586897	15.31385	15.40604
0.07	0.14951					0.14	1.27701		16.3116		20								0.14	1.33451		19.8301		20								0.14	2.09444		18.7759		20								0.14	0.4686153	0.4593965	15.33343	15.39842
0.0708333	0.11456					0.141667	1.27503		16.342		20								0.141667	1.18898		19.8496		20								0.141667	2.04011		18.8099		20								0.1416667	0.4666567	0.4601583	15.35569	15.39081
0.0716667	0.079152					0.143333	1.27299		16.374		20								0.143333	1.05289		19.867		20								0.143333	1.98346		18.8441		20								0.1433333	0.4644309	0.4609192	15.37942	15.38371
0.0725	0.043624					0.145	1.27088		16.4063		20								0.145	0.93097		19.8818		20								0.145	1.92651		18.8773		20								0.145	0.462058	0.4616289	15.4034	15.37756
0.0733333	0.0083009					0.146667	1.26872		16.4376		20								0.146667	0.827496		19.8934		20								0.146667	1.8712		18.9084		20								0.1466667	0.4596604	0.4622441	15.42643	15.3727
0.0741667	-0.026485					0.148333	1.26649		16.4669		20								0.148333	0.745964		19.9016		20								0.148333	1.81937		18.9364		20								0.1483333	0.457357	0.46273	15.44743	15.36939
0.075	-0.060403					0.15	1.26422		16.4933		20								0.15	0.688823		19.9061		20								0.15	1.77258		18.9607		20								0.15	0.4552572	0.463061	15.46545	15.36779
0.0758333	-0.09313					0.151667	1.26192		16.5069		20								0.151667	0.657307		19.8979		20								0.151667	1.73213		18.9716		20								0.1516667	0.4534552	0.4632211	15.47067	15.36752
0.0766667	-0.12435					0.153333	1.25962		16.517		20								0.153333	0.714832		19.888		20								0.153333	1.71404		18.9788		20								0.1533333	0.4529328	0.4632475	15.47246	15.36861
0.0775	-0.15375					0.155	1.25733		16.5241		20								0.155	0.78369		19.8783		20								0.155	1.70197		18.9833		20								0.155	0.4527545	0.463139	15.47129	15.37101
0.0783333	-0.18105					0.156667	1.25507		16.5288		20								0.156667	0.8517		19.8692		20								0.156667	1.69446		18.9858		20								0.1566667	0.4528713	0.462899	15.46782	15.37465
0.0791667	-0.20598					0.158333	1.25285		16.5319		20								0.158333	0.915374		19.8612		20								0.158333	1.69026		18.9872		20								0.1583333	0.4532182	0.4625352	15.46284	15.37942
0.08	-0.22827					0.16	1.25066		16.5344		20								0.16	0.971717		19.8546		20								0.16	1.68798		18.9883		20								0.16	0.4537163	0.4620583	15.45722	15.38518
0.0808333	-0.24772					0.161667	1.2485		16.5371		20								0.161667	1.0175		19.8501		20								0.161667	1.6861		18.9901		20								0.1616667	0.4542779	0.4614816	15.45189	15.3918
0.0816667	-0.2641					0.163333	1.24639		16.5409		20								0.163333	1.04959		19.8478		20								0.163333	1.68316		18.9934		20								0.1633333	0.4548115	0.46082	15.44774	15.39911
0.0825	-0.27725					0.165	1.2443		16.5466		20								0.165	1.06526		19.8482		20								0.165	1.67775		18.9988		20								0.165	0.4552265	0.460089	15.44561	15.40696
0.0833333	-0.28703					0.166667	1.24224		16.5551		20								0.166667	1.06252		19.8514		20								0.166667	1.66863		19.0071		20								0.1666667	0.4554387	0.4593042	15.44625	15.4152
0.0841667	-0.28752					0.168333	1.24019		16.5761		20								0.168333	1.0403		19.8666		20								0.168333	1.65478		19.028		20								0.1683333	0.4553751	0.4584804	15.45947	15.42382
0.085	-0.28458					0.17	1.23812		16.6001		20								0.17	0.933836		19.8826		20								0.17	1.62008		19.0512		20								0.17	0.4540527	0.4576181	15.47562	15.4327
0.0858333	-0.27827					0.171667	1.23603		16.6263		20								0.171667	0.822		19.8976		20								0.171667	1.5813		19.076		20								0.1716667	0.4524383	0.4567302	15.49411	15.44171
0.0866667	-0.26871					0.173333	1.23389		16.6543		20								0.173333	0.716618		19.9114		20								0.173333	1.53994		19.1017		20								0.1733333	0.4505895	0.4558289	15.51425	15.45075
0.0875	-0.25604					0.175	1.23172		16.6831		20								0.175	0.620467		19.9235		20								0.175	1.49723		19.1273		20								0.175	0.4485751	0.4549249	15.53527	15.45973
0.0883333	-0.24042					0.176667	1.22951		16.712		20								0.176667	0.535683		19.9336		20								0.176667	1.45447		19.1522		20								0.1766667	0.4464727	0.4540269	15.55635	15.46858
0.0891667	-0.22205					0.178333	1.22726		16.7402		20								0.178333	0.46455		19.9415		20								0.178333	1.41298		19.1756		20								0.1783333	0.4443646	0.4531423	15.57666	15.47724
0.09	-0.20114					0.18	1.22497		16.7668		20								0.18	0.409241		19.9469		20								0.18	1.37403		19.1967		20								0.18	0.4423336	0.4522759	15.59542	15.48569
0.0908333	-0.17794					0.181667	1.22265		16.7911		20								0.181667	0.371506		19.9497		20								0.181667	1.33878		19.2151		20								0.1816667	0.4404582	0.451431	15.61191	15.49391
0.0916667	-0.1527					0.183333	1.22031		16.8126		20								0.183333	0.352432		19.9497		20								0.183333	1.30819		19.2302		20								0.1833333	0.4388087	0.4506086	15.62556	15.50192
0.0925	-0.1257					0.185	1.21795		16.8201		20								0.185	0.352295		19.9363		20								0.185	1.28302		19.231		20								0.185	0.4374436	0.449808	15.62519	15.50965
0.0933333	-0.097214					0.186667	1.21562		16.8248		20								0.186667	0.445703		19.9227		20								0.186667	1.28163		19.2294		20								0.1866667	0.4374807	0.4490354	15.62222	15.51713
0.0941667	-0.067553					0.188333	1.21331		16.8278		20								0.188333	0.540822		19.9109		20								0.188333	1.28426		19.2266		20								0.1883333	0.4377783	0.4482866	15.61745	15.52444
0.095	-0.037019					0.19	1.21103		16.8297		20								0.19	0.623993		19.9011		20								0.19	1.289		19.2234		20								0.19	0.4382552	0.4475558	15.61176	15.53164
0.0958333	-0.0059214					0.191667	1.20879		16.8316		20								0.191667	0.692466		19.8936		20								0.191667	1.29435		19.2207		20								0.1916667	0.4388239	0.446836	15.60605	15.5388
0.0966667	0.025429					0.193333	1.20659		16.8342		20								0.193333	0.744644		19.8887		20								0.193333	1.29887		19.2193		20								0.1933333	0.4393946	0.44612	15.60119	15.546
0.0975	0.056723					0.195	1.20441		16.8384		20								0.195	0.779161		19.8864		20								0.195	1.30122		19.2198		20								0.195	0.439881	0.4454001	15.59794	15.5533
0.0983333	0.087655					0.196667	1.20226		16.8447		20								0.196667	0.795149		19.8868		20								0.196667	1.30028		19.2229		20								0.1966667	0.4402056	0.4446698	15.59695	15.56076
0.0991667	0.11793					0.198333	1.20013		16.8537		20								0.198333	0.792555		19.8897		20								0.198333	1.2952		19.2287		20								0.1983333	0.4403053	0.4439238	15.59864	15.56841
0.1	0.14726					0.2	1.19801		16.8656		20								0.2	0.772357		19.8948		20								0.2	1.28548		19.2374		20								0.2	0.4401357	0.4431586	15.60325	15.57626
0.100833	0.17174					0.201667	1.1959		16.8942		20								0.201667	0.736665		19.9154		20								0.201667	1.27099		19.2626		20								0.2016667	0.4396749	0.4423736	15.62457	15.58452
0.101667	0.19484					0.203333	1.19375		16.9242		20								0.203333	0.591882		19.9345		20								0.203333	1.22897		19.2885		20								0.2033333	0.4375428	0.4415481	15.64728	15.5931
0.1025	0.21638					0.205	1.19156		16.9539		20								0.205	0.458573		19.9491		20								0.205	1.18579		19.3131		20								0.205	0.4352722	0.4406898	15.66967	15.60188
0.103333	0.23624					0.206667	1.18934		16.9815		20								0.206667	0.35646		19.9584		20								0.206667	1.14483		19.3346		20								0.2066667	0.433033	0.439812	15.68997	15.61067
0.104167	0.25427					0.208333	1.18709		17.0052		20								0.208333	0.290931		19.9621		20								0.208333	1.10893		19.3515		20								0.2083333	0.4310027	0.4389334	15.7064	15.61922
0.105	0.27039					0.21	1.18482		17.0234		20								0.21	0.265496		19.9596		20								0.21	1.08076		19.3623		20								0.21	0.4293598	0.4380777	15.71726	15.62727
0.105833	0.28449					0.211667	1.18254		17.0345		20								0.211667	0.282908		19.9508		20								0.211667	1.06276		19.3658		20								0.2116667	0.4282738	0.4372732	15.72104	15.63449
0.106667	0.29652					0.213333	1.18027		17.0373		20								0.213333	0.344741		19.9356		20								0.213333	1.05696		19.3611		20								0.2133333	0.4278955	0.4365513	15.71652	15.64054
0.1075	0.30643					0.215	1.17803		17.0307		20								0.215	0.450924		19.9144		20								0.215	1.06487		19.3476		20								0.215	0.4283484	0.4359458	15.7028	15.64509
0.108333	0.31419					0.216667	1.17583		17.0145		20								0.216667	0.599428		19.8877		20								0.216667	1.08737		19.3252		20								0.2166667	0.4297201	0.4354913	15.67944	15.64778
0.109167	0.3198					0.218333	1.17371		16.9724		20								0.218333	0.786104		19.8403		20								0.218333	1.12462		19.2782		20								0.2183333	0.4320563	0.435222	15.63026	15.64803
0.11	0.32327					0.22	1.17171		16.9224		20								0.22	1.11798		19.7928		20								0.22	1.20297		19.2254		20								0.22	0.4369736	0.4351966	15.57341	15.64559
0.110833	0.32463					0.221667	1.16986		16.8669		20								0.221667	1.45062		19.749		20								0.221667	1.29101		19.1697		20								0.2216667	0.4426594	0.4354407	15.51123	15.64028
0.111667	0.32393					0.223333	1.16816		16.8085		20								0.223333	1.75697		19.7106		20								0.223333	1.38386		19.1138		20								0.2233333	0.4488774	0.4359718	15.44639	15.63201
0.1125	0.32125					0.225	1.16661		16.7502		20								0.225	2.02613		19.6787		20								0.225	1.47708		19.0604		20								0.225	0.4553614	0.4367987	15.38176	15.6208
0.113333	0.31666					0.226667	1.16521		16.6949		20								0.226667	2.24881		19.6548		20								0.226667	1.56607		19.0122		20								0.2266667	0.4618236	0.4379201	15.32033	15.60676
0.114167	0.31028					0.228333	1.16395		16.6455		20								0.228333	2.41618		19.6399		20								0.228333	1.64628		18.972		20								0.2283333	0.4679672	0.4393244	15.26502	15.59011
0.115	0.3022					0.23	1.16282		16.605		20								0.23	2.52043		19.6349		20								0.23	1.71336		18.9419		20								0.23	0.4734984	0.4409891	15.2186	15.57119
0.115833	0.29257					0.231667	1.16179		16.5757		20								0.231667	2.55557		19.6403		20								0.231667	1.76342		18.9241		20								0.2316667	0.4781395	0.4428808	15.18359	15.55044
0.116667	0.28152					0.233333	1.16083		16.5599		20								0.233333	2.51784		19.6563		20								0.233333	1.79314		18.92		20								0.2333333	0.4816406	0.444956	15.16209	15.52838
0.1175	0.269					0.235	1.15992		16.5735		20								0.235	2.40617		19.6969		20								0.235	1.79997		18.945		20								0.235	0.4837905	0.4471618	15.1701	15.50566
0.118333	0.25537					0.236667	1.159		16.6022		20								0.236667	2.12174		19.7442		20								0.236667	1.75827		18.9836		20								0.2366667	0.4829898	0.4494342	15.19303	15.48295
0.119167	0.24079					0.238333	1.15803		16.6451		20								0.238333	1.79025		19.7951		20								0.238333	1.694		19.0341		20								0.2383333	0.4806972	0.4517054	15.23015	15.46097
0.12	0.22545					0.24	1.15699		16.7011		20								0.24	1.43418		19.8482		20								0.24	1.60982		19.095		20								0.24	0.4769853	0.453903	15.28026	15.44048
0.120833	0.20953					0.241667	1.15584		16.7687		20								0.241667	1.06293		19.902		20								0.241667	1.5084		19.1642		20								0.2416667	0.4719735	0.4559516	15.34176	15.42225
0.121667	0.1932					0.243333	1.15457		16.8459		20								0.243333	0.685781		19.9553		20								0.243333	1.39294		19.2398		20								0.2433333	0.4658241	0.4577748	15.41265	15.40702
0.1225	0.17665					0.245	1.15316		16.9303		20								0.245	0.312965		20.0064		20								0.245	1.26708		19.3192		20								0.245	0.4587349	0.4592978	15.49069	15.3955
0.123333	0.16007					0.246667	1.15161		17.0197		20								0.246667	-0.044933		20.054		20								0.246667	1.13473		19.4		20								0.2466667	0.4509308	0.4604496	15.57346	15.38835
0.124167	0.14363					0.248333	1.14989		17.1116		20								0.248333	-0.377666		20.0966		20								0.248333	0.999918		19.48		20								0.2483333	0.4426542	0.4611649	15.65845	15.38613
0.125	0.12751					0.25	1.14801		17.2033		20								0.25	-0.675911		20.1331		20								0.25	0.866629		19.5568		20								0.25	0.4341554	0.4613867	15.74317	15.38932
0.125833	0.11187					0.251667	1.14364		17.2834		20								0.251667	-0.931735		20.1536		20								0.251667	0.738651		19.6192		20								0.2516667	0.4256825	0.461068	15.81613	15.39861
0.126667	0.096885					0.253333	1.1391		17.3596		20								0.253333	-1.07494		20.1684		20								0.253333	0.634674		19.6756		20								0.2533333	0.4183867	0.4601386	15.88514	15.4142
0.1275	0.082693					0.255	1.13442		17.4307		20								0.255	-1.17847		20.1785		20								0.255	0.540668		19.7255		20								0.255	0.4114865	0.45858	15.94904	15.43609
0.128333	0.069438					0.256667	1.12965		17.4958		20								0.256667	-1.24976		20.1841		20								0.256667	0.457558		19.7682		20								0.2566667	0.405096	0.4563909	16.00694	15.46412
0.129167	0.057248					0.258333	1.12479		17.5542		20								0.258333	-1.28845		20.185		20								0.258333	0.386271		19.8036		20								0.2583333	0.3993064	0.4535882	16.05816	15.49794
0.13	0.046238					0.26	1.11986		17.6055		20								0.26	-1.29482		20.1815		20								0.26	0.327321		19.8315		20								0.26	0.3941837	0.4502062	16.10231	15.53704
0.130833	0.036506					0.261667	1.11486		17.6496		20								0.261667	-1.27061		20.1741		20								0.261667	0.280817		19.8521		20								0.2616667	0.3897687	0.4462962	16.13922	15.58075
0.131667	0.028137					0.263333	1.1098		17.6863		20								0.263333	-1.21878		20.1633		20								0.263333	0.246493		19.8657		20								0.2633333	0.386078	0.4419252	16.16895	15.62826
0.1325	0.021199					0.265	1.1047		17.7161		20								0.265	-1.14315		20.1497		20								0.265	0.223751		19.873		20								0.265	0.3831053	0.4371735	16.19176	15.67867
0.133333	0.015744					0.266667	1.09957		17.7393		20								0.266667	-1.04812		20.1341		20								0.266667	0.211705		19.8745		20								0.2666667	0.3808238	0.4321327	16.20811	15.73097
0.134167	0.015147					0.268333	1.09443		17.7602		20								0.268333	-0.938359		20.1206		20								0.268333	0.209242		19.8746		20								0.2683333	0.379189	0.4269026	16.22226	15.78358
0.135	0.016017					0.27	1.08927		17.7755		20								0.27	-0.844404		20.1057		20								0.27	0.208935		19.8702		20								0.27	0.3777735	0.4216418	16.2309	15.83548
0.135833	0.018282					0.271667	1.08412		17.7856		20								0.271667	-0.739721		20.0893		20								0.271667	0.216258		19.8618		20								0.2716667	0.3769099	0.4164524	16.2345	15.88569
0.136667	0.021852					0.273333	1.07898		17.7911		20								0.273333	-0.624797		20.072		20								0.273333	0.230364		19.8499		20								0.2733333	0.3765498	0.4114306	16.23364	15.93336
0.1375	0.026628					0.275	1.07387		17.7926		20								0.275	-0.503711		20.0544		20								0.275	0.250144		19.8353		20								0.275	0.3766362	0.4066638	16.22895	15.97772
0.138333	0.032493					0.276667	1.0688		17.7909		20								0.276667	-0.3806		20.037		20								0.276667	0.27443		19.8188		20								0.2766667	0.377105	0.4022278	16.22113	16.01815
0.139167	0.039323					0.278333	1.06378		17.7866		20								0.278333	-0.25919		20.0204		20								0.278333	0.302024		19.801		20								0.2783333	0.3778874	0.3981854	16.21089	16.05416
0.14	0.046983					0.28	1.05881		17.7805		20								0.28	-0.142772		20.0049		20								0.28	0.331729		19.7826		20								0.28	0.3789111	0.3945844	16.19897	16.08543
0.140833	0.055329					0.281667	1.05392		17.7733		20								0.281667	-0.0342026		19.9908		20								0.281667	0.362373		19.7643		20								0.2816667	0.3801028	0.3914569	16.18611	16.11181
0.141667	0.064215					0.283333	1.0491		17.7657		20								0.283333	0.0640854		19.9786		20								0.283333	0.392836		19.7468		20								0.2833333	0.3813895	0.3888186	16.173	16.13331
0.1425	0.073488					0.285	1.04436		17.7578		20								0.285	0.150095		19.9676		20								0.285	0.422074		19.7299		20								0.285	0.3827001	0.3866695	16.15966	16.15048
0.143333	0.082994					0.286667	1.03971		17.7509		20								0.286667	0.22694		19.9589		20								0.286667	0.450248		19.7148		20								0.2866667	0.3840342	0.3849518	16.14743	16.1636
0.144167	0.092581					0.288333	1.03514		17.7456		20								0.288333	0.287872		19.9526		20								0.288333	0.475279		19.7022		20								0.2883333	0.3852566	0.3836403	16.13693	16.17299
0.145	0.1021					0.29	1.03066		17.7424		20								0.29	0.331563		19.9489		20								0.29	0.496355		19.6923		20								0.29	0.3863067	0.3827009	16.12868	16.17908
0.145833	0.11139					0.291667	1.02627		17.7418		20								0.291667	0.357869		19.9475		20								0.291667	0.512855		19.6854		20								0.2916667	0.3871322	0.3820922	16.12309	16.18232
0.146667	0.12033					0.293333	1.02197		17.7442		20								0.293333	0.367202		19.9485		20								0.293333	0.524335		19.6817		20								0.2933333	0.3876909	0.3817675	16.12049	16.18323
0.1475	0.12877					0.295	1.01774		17.7497		20								0.295	0.360437		19.9516		20								0.295	0.530529		19.6812		20								0.295	0.3879511	0.3816767	16.12107	16.18233
0.148333	0.13659					0.296667	1.01359		17.7583		20								0.296667	0.338897		19.9565		20								0.296667	0.531362		19.6838		20								0.2966667	0.387893	0.3817674	16.12492	16.18012
0.149167	0.14368					0.298333	1.00951		17.7702		20								0.298333	0.30432		19.963		20								0.298333	0.526943		19.6895		20								0.2983333	0.3875084	0.3819876	16.13198	16.17714
0.15	0.14994					0.3	1.00549		17.7851		20								0.3	0.258819		19.9707		20								0.3	0.517563		19.6978		20								0.3	0.3868016	0.3822864	16.14212	16.17384
0.150833	0.15069					0.301667	1.00151		17.8018		20								0.301667	0.204834		19.9782		20								0.301667	0.503686		19.7074		20								0.3016667	0.3857884	0.3826164	16.15398	16.17042
0.151667	0.15053					0.303333	0.997587		17.8209		20								0.303333	0.152449		19.9863		20								0.303333	0.487691		19.719		20								0.3033333	0.3846019	0.3829578	16.16834	16.16729
0.1525	0.14952					0.305	0.993701		17.8421		20								0.305	0.0957218		19.9948		20								0.305	0.468395		19.7321		20								0.305	0.3831661	0.3832707	16.1848	16.16481
0.153333	0.14771					0.306667	0.989844		17.8649		20								0.306667	0.0365409		20.0031		20								0.306667	0.446501		19.7463		20								0.3066667	0.38152	0.3835192	16.20288	16.16327
0.154167	0.14515					0.308333	0.986002		17.8887		20								0.308333	-0.0220254		20.011		20								0.308333	0.422885		19.7609		20								0.3083333	0.3797122	0.383673	16.222	16.16292
0.155	0.14193					0.31	0.98216		17.913		20								0.31	-0.0767745		20.0178		20								0.31	0.398521		19.7753		20								0.31	0.3778001	0.3837077	16.24152	16.16394
0.155833	0.13812					0.311667	0.9783		17.937		20								0.311667	-0.124554		20.0232		20								0.311667	0.374465		19.7889		20								0.3116667	0.3758479	0.3836057	16.26074	16.16644
0.156667	0.13383					0.313333	0.974406		17.9598		20								0.313333	-0.162332		20.0268		20								0.313333	0.351825		19.801		20								0.3133333	0.3739262	0.3833565	16.2789	16.17043
0.1575	0.12916					0.315	0.970462		17.9809		20								0.315	-0.187254		20.0281		20								0.315	0.331735		19.8108		20								0.315	0.3721095	0.3829568	16.29525	16.17589
0.158333	0.1242					0.316667	0.966454		17.9994		20								0.316667	-0.196715		20.0269		20								0.316667	0.315325		19.8178		20								0.3166667	0.3704748	0.3824111	16.30901	16.18269
0.159167	0.11909					0.318333	0.96237		18.0182		20								0.318333	-0.188426		20.0267		20								0.318333	0.303692		19.825		20								0.3183333	0.3690993	0.3817311	16.32318	16.19087
0.16	0.11392					0.32	0.95819		18.0326		20								0.32	-0.186822		20.0227		20								0.32	0.291597		19.8278		20								0.32	0.3676824	0.3809135	16.33297	16.20014
0.160833	0.10882					0.321667	0.953889		18.0417		20								0.321667	-0.158949		20.0143		20								0.321667	0.28692		19.8253		20								0.3216667	0.3667028	0.3799858	16.33743	16.21017
0.161667	0.1039					0.323333	0.949466		18.0445		20								0.323333	-0.099918		20.0014		20								0.323333	0.29109		19.8169		20								0.3233333	0.3662568	0.3789833	16.33573	16.22052
0.1625	0.099269					0.325	0.944928		18.0404		20								0.325	-0.00949117		19.9841		20								0.325	0.305114		19.8022		20								0.325	0.3664274	0.377948	16.32719	16.23072
0.163333	0.09504					0.326667	0.940286		18.0289		20								0.326667	0.11132		19.9628		20								0.326667	0.329696		19.7809		20								0.3266667	0.3672813	0.3769276	16.31135	16.24027
0.164167	0.091317					0.328333	0.93556		18.0097		20								0.328333	0.260602		19.9378		20								0.328333	0.365193		19.7531		20								0.3283333	0.3688649	0.3759732	16.28799	16.24861
0.165	0.088195					0.33	0.930775		17.9829		20								0.33	0.435492		19.9097		20								0.33	0.411582		19.7189		20								0.33	0.3712014	0.3751387	16.25711	16.25522
0.165833	0.085764					0.331667	0.92596		17.9487		20								0.331667	0.632145		19.8792		20								0.331667	0.468434		19.6791		20								0.3316667	0.3742887	0.3744777	16.21903	16.25958
0.166667	0.084101					0.333333	0.921149		17.9077		20								0.333333	0.845751		19.8471		20								0.333333	0.534906		19.6342		20								0.3333333	0.3780975	0.3740425	16.17429	16.26118
0.1675	0.087952					0.335	0.916377		17.8526		20								0.335	1.07062		19.8062		20								0.335	0.609748		19.5772		20								0.335	0.3825707	0.3738816	16.11571	16.25927
0.168333	0.092597					0.336667	0.911699		17.7933		20								0.336667	1.35663		19.7672		20								0.336667	0.704733		19.5182		20								0.3366667	0.3884287	0.3740729	16.05312	16.25351
0.169167	0.097981					0.338333	0.907174		17.7318		20								0.338333	1.62925		19.7325		20								0.338333	0.802976		19.4595		20								0.3383333	0.3946884	0.374649	15.9885	16.24369
0.17	0.10404					0.34	0.902831		17.6702		20								0.34	1.87263		19.7029		20								0.34	0.900851		19.403		20								0.34	0.4011503	0.3756306	15.92396	16.22975
0.170833	0.1107					0.341667	0.898697		17.6105		20								0.341667	2.07952		19.6794		20								0.341667	0.995052		19.3506		20								0.3416667	0.4076045	0.3770252	15.86162	16.21173
0.171667	0.11787					0.343333	0.89479		17.555		20								0.343333	2.24416		19.6626		20								0.343333	1.08236		19.3041		20								0.3433333	0.413838	0.3788271	15.80357	16.18983
0.1725	0.12548					0.345	0.891118		17.5055		20								0.345	2.36169		19.6531		20								0.345	1.15978		19.2652		20								0.345	0.4196433	0.3810168	15.75174	16.16438
0.173333	0.13342					0.346667	0.887684		17.4639		20								0.346667	2.42852		19.6511		20								0.346667	1.22463		19.2352		20								0.3466667	0.4248264	0.3835618	15.70785	16.13583
0.174167	0.14159					0.348333	0.884483		17.4315		20								0.348333	2.4426		19.6566		20								0.348333	1.27468		19.2151		20								0.3483333	0.4292149	0.3864171	15.67335	16.10473
0.175	0.14989					0.35	0.881499		17.4095		20								0.35	2.40372		19.6695		20								0.35	1.30825		19.2054		20								0.35	0.4326651	0.3895266	15.64932	16.07175
0.175833	0.15823					0.351667	0.878711		17.4104		20								0.351667	2.31359		19.7009		20								0.351667	1.32426		19.2183		20								0.3516667	0.435068	0.3928251	15.64816	16.038
0.176667	0.16649					0.353333	0.876069		17.4218		20								0.353333	2.09389		19.7359		20								0.353333	1.3028		19.2405		20								0.3533333	0.4351838	0.3962001	15.65742	16.00422
0.1775	0.17456					0.355	0.873528		17.4424		20								0.355	1.84851		19.7719		20								0.355	1.26586		19.2702		20								0.355	0.4342581	0.3995779	15.67595	15.97115
0.178333	0.18236					0.356667	0.871057		17.471		20								0.356667	1.59694		19.8075		20								0.356667	1.21636		19.3057		20								0.3566667	0.4324053	0.4028853	15.70231	15.93948
0.179167	0.18978					0.358333	0.868626		17.5059		20								0.358333	1.34735		19.8418		20								0.358333	1.15709		19.3454		20								0.3583333	0.4297693	0.4060524	15.73481	15.90986
0.18	0.19673					0.36	0.866206		17.5451		20								0.36	1.10715		19.8737		20								0.36	1.09107		19.3871		20								0.36	0.4265187	0.4090143	15.77162	15.88287
0.180833	0.20313					0.361667	0.863771		17.5869		20								0.361667	0.883768		19.9023		20								0.361667	1.02144		19.4292		20								0.3616667	0.4228379	0.4117129	15.81081	15.85901
0.181667	0.20889					0.363333	0.8613		17.6292		20								0.363333	0.684216		19.9265		20								0.363333	0.951345		19.4698		20								0.3633333	0.4189188	0.4140988	15.85048	15.83868
0.1825	0.21394					0.365	0.858773		17.6704		20								0.365	0.514543		19.9458		20								0.365	0.883749		19.5072		20								0.365	0.414952	0.416132	15.88882	15.82217
0.183333	0.21823					0.366667	0.856178		17.7086		20								0.366667	0.379426		19.9597		20								0.366667	0.821343		19.5402		20								0.3666667	0.4111178	0.417783	15.92422	15.80967
0.184167	0.21628					0.368333	0.853507		17.729		20								0.368333	0.281878		19.9545		20								0.368333	0.766412		19.5539		20								0.3683333	0.4075783	0.4190334	15.94167	15.80096
0.185	0.21359					0.37	0.850781		17.7452		20								0.37	0.318469		19.9466		20								0.37	0.743456		19.563		20								0.37	0.4058333	0.4199036	15.95493	15.79605
0.185833	0.21024					0.371667	0.847998		17.7577		20								0.371667	0.373854		19.9384		20								0.371667	0.728411		19.5682		20								0.3716667	0.4045067	0.4203945	15.96443	15.79485
0.186667	0.20633					0.373333	0.845159		17.7669		20								0.373333	0.431178		19.9305		20								0.373333	0.719625		19.5705		20								0.3733333	0.4035575	0.4205149	15.97076	15.79719
0.1875	0.20197					0.375	0.842264		17.7738		20								0.375	0.486659		19.9233		20								0.375	0.715769		19.5708		20								0.375	0.4029237	0.4202808	15.97475	15.80285
0.188333	0.19726					0.376667	0.839317		17.7792		20								0.376667	0.53723		19.9172		20								0.376667	0.715308		19.57		20								0.3766667	0.4025254	0.4197152	15.97729	15.81153
0.189167	0.19232					0.378333	0.836321		17.784		20								0.378333	0.579413		19.9129		20								0.378333	0.716598		19.5692		20								0.3783333	0.4022709	0.4188466	15.97936	15.82292
0.19	0.18725					0.38	0.833282		17.7893		20								0.38	0.609727		19.9107		20								0.38	0.717989		19.5692		20								0.38	0.4020636	0.4177085	15.98192	15.83662
0.190833	0.18216					0.381667	0.830205		17.7959		20								0.381667	0.625191		19.9109		20								0.381667	0.71794		19.5709		20								0.3816667	0.4018082	0.4163381	15.98583	15.85224
0.191667	0.17718					0.383333	0.827095		17.8045		20								0.383333	0.623701		19.9137		20								0.383333	0.715111		19.5749		20								0.3833333	0.4014174	0.4147757	15.99182	15.86937
0.1925	0.17241					0.385	0.823959		17.8305		20								0.385	0.604295		19.9337		20								0.385	0.708451		19.5964		20								0.385	0.4008181	0.4130632	16.01521	15.88772
0.193333	0.16794					0.386667	0.820773		17.8581		20								0.386667	0.463884		19.9531		20								0.386667	0.672651		19.6191		20								0.3866667	0.398479	0.411228	16.04025	15.90686
0.194167	0.16387					0.388333	0.81756		17.8862		20								0.388333	0.32835		19.9691		20								0.388333	0.634835		19.6414		20								0.3883333	0.3959754	0.4093139	16.06577	15.92635
0.195	0.16029					0.39	0.814329		17.9136		20								0.39	0.216121		19.9813		20								0.39	0.597608		19.6622		20								0.39	0.393423	0.4073647	16.09053	15.94576
0.195833	0.15727					0.391667	0.811091		17.9389		20								0.391667	0.13074		19.9894		20								0.391667	0.562986		19.6802		20								0.3916667	0.3909469	0.4054236	16.11324	15.96469
0.196667	0.15487					0.393333	0.807858		17.9609		20								0.393333	0.0742857		19.9931		20								0.393333	0.532947		19.6944		20								0.3933333	0.3886759	0.4035315	16.13265	15.98274
0.1975	0.15316					0.395	0.804641		17.9785		20								0.395	0.048644		19.9921		20								0.395	0.509338		19.7037		20								0.395	0.3867355	0.4017264	16.1476	15.99958
0.198333	0.15215					0.396667	0.801454		17.9906		20								0.396667	0.0551231		19.9866		20								0.396667	0.493751		19.7075		20								0.3966667	0.3852404	0.4000424	16.15713	16.01491
0.199167	0.15187					0.398333	0.798306		17.9966		20								0.398333	0.0939941		19.9765		20								0.398333	0.487426		19.7053		20								0.3983333	0.3842873	0.3985092	16.16052	16.02849
0.2	0.15233					0.4	0.795209		17.9959		20								0.4	0.164168		19.9624		20								0.4	0.491154		19.6969		20								0.4	0.3839483	0.3971507	16.15735	16.04015
0.200833	0.16051					0.401667	0.792171		17.9717		20								0.401667	0.263013		19.928		20								0.401667	0.505211		19.6656		20								0.4016667	0.3842654	0.3959851	16.13071	16.0496
0.201667	0.16925					0.403333	0.789234		17.9425		20								0.403333	0.504106		19.8943		20								0.403333	0.557357		19.6307		20								0.4033333	0.3869295	0.3950399	16.09918	16.05681
0.2025	0.17834					0.405	0.786382		17.9103		20								0.405	0.740217		19.8648		20								0.405	0.615506		19.5947		20								0.405	0.3900821	0.3943187	16.06481	16.06183
0.203333	0.18759					0.406667	0.783613		17.8774		20								0.406667	0.946604		19.8406		20								0.406667	0.675426		19.5599		20								0.4066667	0.393519	0.3938167	16.0298	16.06478
0.204167	0.19677					0.408333	0.780925		17.8459		20								0.408333	1.11569		19.8226		20								0.408333	0.733511		19.5283		20								0.4083333	0.3970198	0.3935216	15.99644	16.06587
0.205	0.20568					0.41	0.778308		17.8182		20								0.41	1.2419		19.8114		20								0.41	0.786205		19.5019		20								0.41	0.4003564	0.3934131	15.96696	16.06535
0.205833	0.21408					0.411667	0.775752		17.7965		20								0.411667	1.32029		19.8076		20								0.411667	0.830145		19.4826		20								0.4116667	0.4033038	0.3934647	15.94348	16.06356
0.206667	0.22175					0.413333	0.773245		17.7824		20								0.413333	1.34706		19.8114		20								0.413333	0.862341		19.4718		20								0.4133333	0.4056518	0.3936442	15.92785	16.06085
0.2075	0.22846					0.415	0.770771		17.7777		20								0.415	1.32019		19.8229		20								0.415	0.880326		19.4706		20								0.415	0.4072153	0.3939145	15.92156	16.05764
0.208333	0.234					0.416667	0.768313		17.7833		20								0.416667	1.23979		19.8417		20								0.416667	0.882295		19.4797		20								0.4166667	0.4078442	0.3942359	15.92568	16.05433
0.209167	0.23815					0.418333	0.765856		17.818		20								0.418333	1.1084		19.8851		20								0.418333	0.867211		19.5171		20								0.4183333	0.4074322	0.3945666	15.95883	16.05152
0.21	0.24072					0.42	0.763347		17.8621		20								0.42	0.804593		19.9303		20								0.42	0.804784		19.5625		20								0.42	0.404117	0.3948484	16.00139	16.04957
0.210833	0.24153					0.421667	0.760792		17.9138		20								0.421667	0.487677		19.9734		20								0.421667	0.729223		19.6129		20								0.4216667	0.3998613	0.3950427	16.05131	16.04885
0.211667	0.2404					0.423333	0.758182		17.9705		20								0.423333	0.186151		20.0128		20								0.423333	0.645101		19.666		20								0.4233333	0.3948685	0.395115	16.10623	16.04963
0.2125	0.23719					0.425	0.755512		18.0297		20								0.425	-0.0892559		20.0471		20								0.425	0.556583		19.7192		20								0.425	0.3893766	0.3950365	16.16351	16.05215
0.213333	0.23177					0.426667	0.752779		18.0886		20								0.426667	-0.329359		20.075		20								0.426667	0.468054		19.7696		20								0.4266667	0.3836495	0.3947852	16.22035	16.05653
0.214167	0.22404					0.428333	0.749987		18.1444		20								0.428333	-0.525158		20.0955		20								0.428333	0.383933		19.8149		20								0.4283333	0.3779647	0.3943466	16.27399	16.06285
0.215	0.21393					0.43	0.747141		18.1944		20								0.43	-0.668509		20.1076		20								0.43	0.308473		19.8527		20								0.43	0.3726007	0.3937147	16.32176	16.07108
0.215833	0.20139					0.431667	0.744252		18.2362		20								0.431667	-0.752882		20.1106		20								0.431667	0.245562		19.8809		20								0.4316667	0.3678243	0.3928915	16.36122	16.08112
0.216667	0.18641					0.433333	0.741333		18.2677		20								0.433333	-0.773946		20.1043		20								0.433333	0.198538		19.898		20								0.4333333	0.3638776	0.391888	16.39033	16.09277
0.2175	0.16081					0.435	0.738399		18.2709		20								0.435	-0.729971		20.0726		20								0.435	0.170032		19.8866		20								0.435	0.3609669	0.3907231	16.39121	16.10579
0.218333	0.133					0.436667	0.735502		18.2625		20								0.436667	-0.508198		20.0357		20								0.436667	0.188948		19.8644		20								0.4366667	0.3608793	0.3894205	16.3805	16.11986
0.219167	0.10324					0.438333	0.732636		18.2433		20								0.438333	-0.249561		19.9968		20								0.438333	0.22593		19.8331		20								0.4383333	0.3619505	0.388014	16.35905	16.13457
0.22	0.071802					0.44	0.729818		18.2145		20								0.44	0.0221799		19.9574		20								0.44	0.278169		19.7942		20								0.44	0.364095	0.3865428	16.32815	16.14949
0.220833	0.038987					0.441667	0.727063		18.1777		20								0.441667	0.298384		19.9185		20								0.441667	0.342998		19.7496		20								0.4416667	0.3671849	0.385051	16.28946	16.16414
0.221667	0.0051202					0.443333	0.724385		18.1349		20								0.443333	0.570849		19.8813		20								0.443333	0.417273		19.7015		20								0.4433333	0.371054	0.3835859	16.24494	16.17804
0.2225	-0.029456					0.445	0.721795		18.0883		20								0.445	0.830555		19.8474		20								0.445	0.497516		19.652		20								0.445	0.3755065	0.382196	16.19674	16.1907
0.223333	-0.064385					0.446667	0.719303		18.0402		20								0.446667	1.06829		19.8178		20								0.446667	0.580066		19.6033		20								0.4466667	0.3803255	0.3809297	16.14716	16.20167
0.224167	-0.099303					0.448333	0.716916		17.9927		20								0.448333	1.27535		19.7937		20								0.448333	0.661245		19.5575		20								0.4483333	0.3852837	0.3798331	16.09847	16.21051
0.225	-0.13384					0.45	0.714635		17.9482		20								0.45	1.44418		19.7759		20								0.45	0.737523		19.5166		20								0.45	0.3901531	0.3789486	16.05285	16.21687
0.225833	-0.16761					0.451667	0.71246		17.9189		20								0.451667	1.5688		19.7752		20								0.451667	0.805666		19.4925		20								0.4516667	0.3947151	0.3783127	16.02255	16.22006
0.226667	-0.20026					0.453333	0.710368		17.8953		20								0.453333	1.57344		19.7796		20								0.453333	0.8458		19.4751		20								0.4533333	0.3977454	0.3779941	15.9981	16.21989
0.2275	-0.2314					0.455	0.708379		17.8781		20								0.455	1.54264		19.7875		20								0.455	0.874757		19.4644		20								0.455	0.4001904	0.3780106	15.98004	16.21633
0.228333	-0.26069					0.456667	0.706484		17.8674		20								0.456667	1.48734		19.7986		20								0.456667	0.89262		19.4603		20								0.4566667	0.4019956	0.378367	15.96866	16.20945
0.229167	-0.28778					0.458333	0.704669		17.8635		20								0.458333	1.40957		19.8126		20								0.458333	0.899459		19.4625		20								0.4583333	0.4031342	0.3790548	15.96393	16.19947
0.23	-0.31235					0.46	0.702916		17.8659		20								0.46	1.31175		19.8289		20								0.46	0.895766		19.4705		20								0.46	0.4036073	0.3800527	15.96557	16.18673
0.230833	-0.33407					0.461667	0.701207		17.8742		20								0.461667	1.19763		19.8469		20								0.461667	0.882429		19.4836		20								0.4616667	0.4034427	0.3813266	15.97308	16.17169
0.231667	-0.35268					0.463333	0.699516		17.8876		20								0.463333	1.07197		19.8657		20								0.463333	0.86067		19.5008		20								0.4633333	0.4026923	0.3828312	15.98572	16.15489
0.2325	-0.36792					0.465	0.697821		17.9054		20								0.465	0.940047		19.8847		20								0.465	0.831981		19.5212		20								0.465	0.4014285	0.3845114	16.0026	16.13695
0.233333	-0.37956					0.466667	0.696097		17.9265		20								0.466667	0.80737		19.903		20								0.466667	0.798044		19.5436		20								0.4666667	0.3997401	0.3863045	16.02272	16.11857
0.234167	-0.38014					0.468333	0.694317		17.9475		20								0.468333	0.679293		19.9177		20								0.468333	0.760661		19.5648		20								0.4683333	0.3977283	0.3881426	16.04275	16.10115
0.235	-0.37693					0.47	0.692463		17.9698		20								0.47	0.576426		19.9309		20								0.47	0.725393		19.5861		20								0.47	0.3957249	0.3898849	16.06406	16.08533
0.235833	-0.36998					0.471667	0.690482		17.9926		20								0.471667	0.484029		19.9424		20								0.471667	0.689817		19.6068		20								0.4716667	0.3935937	0.3914671	16.08575	16.07166
0.236667	-0.35933					0.473333	0.688355		18.0149		20								0.473333	0.403378		19.9518		20								0.473333	0.655252		19.6262		20								0.4733333	0.3914251	0.3928336	16.10694	16.0606
0.2375	-0.34511					0.475	0.686074		18.036		20								0.475	0.337295		19.9589		20								0.475	0.622997		19.6435		20								0.475	0.3893064	0.3939396	16.12683	16.05247
0.238333	-0.32743					0.476667	0.683636		18.0551		20								0.476667	0.287949		19.9633		20								0.476667	0.594185		19.6582		20								0.4766667	0.3873169	0.3947528	16.14474	16.04746
0.239167	-0.30645					0.478333	0.681043		18.0716		20								0.478333	0.256559		19.9652		20								0.478333	0.569738		19.6698		20								0.4783333	0.385526	0.3952538	16.1601	16.04563
0.24	-0.28237					0.48	0.678308		18.0852		20								0.48	0.243401		19.9646		20								0.48	0.55034		19.6782		20								0.48	0.3839903	0.395437	16.17249	16.0469
0.240833	-0.2554					0.481667	0.675448		18.0955		20								0.481667	0.247856		19.9616		20								0.481667	0.536411		19.6831		20								0.4816667	0.3827514	0.3953104	16.18165	16.05106
0.241667	-0.22576					0.483333	0.672487		18.1025		20								0.483333	0.268486		19.9567		20								0.483333	0.528101		19.6848		20								0.4833333	0.3818348	0.3948945	16.18751	16.05779
0.2425	-0.19372					0.485	0.669453		18.1009		20								0.485	0.303118		19.9449		20								0.485	0.525284		19.6782		20								0.485	0.381249	0.3942212	16.18492	16.06591
0.243333	-0.15955					0.486667	0.666392		18.0968		20								0.486667	0.385545		19.933		20								0.486667	0.536283		19.6695		20								0.4866667	0.3815079	0.3934093	16.17979	16.07499
0.244167	-0.12354					0.488333	0.663365		18.0909		20								0.488333	0.468714		19.9224		20								0.488333	0.55081		19.6597		20								0.4883333	0.3820206	0.3925008	16.17297	16.08464
0.245	-0.085978					0.49	0.660407		18.0842		20								0.49	0.543452		19.9134		20								0.49	0.567141		19.6498		20								0.49	0.3827033	0.3915362	16.16535	16.09447
0.245833	-0.047179					0.491667	0.657548		18.0775		20								0.491667	0.606045		19.9066		20								0.491667	0.583733		19.6406		20								0.4916667	0.383465	0.3905527	16.15788	16.10417
0.246667	-0.0074541					0.493333	0.654814		18.0718		20								0.493333	0.653615		19.9023		20								0.493333	0.599069		19.633		20								0.4933333	0.3842117	0.3895829	16.15149	16.11347
0.2475	0.032883					0.495	0.652225		18.068		20								0.495	0.683772		19.9007		20								0.495	0.611735		19.6277		20								0.495	0.3848514	0.3886534	16.147	16.12216
0.248333	0.073519					0.496667	0.649797		18.0668		20								0.496667	0.694814		19.902		20								0.496667	0.620497		19.6254		20								0.4966667	0.3852997	0.3877838	16.14516	16.13013
0.249167	0.11414					0.498333	0.647539		18.0687		20								0.498333	0.685934		19.9061		20								0.498333	0.624366		19.6264		20								0.4983333	0.385484	0.3869865	16.14652	16.13733
0.25	0.15445					0.5	0.645455		18.0742		20								0.5	0.657365		19.9128		20								0.5	0.622657		19.631		20								0.5	0.385348	0.3862669	16.15145	16.14377
0.250833	0.18953					0.501667	0.643542		18.0949		20								0.501667	0.610439		19.9332		20								0.501667	0.615035		19.6506		20								0.5016667	0.3848553	0.3856233	16.17156	16.15021
0.251667	0.22383					0.503333	0.641771		18.1182		20								0.503333	0.467262		19.9532		20								0.503333	0.582414		19.6721		20								0.5033333	0.3828444	0.3849792	16.19429	16.15672
0.2525	0.25717					0.505	0.640112		18.143		20								0.505	0.32762		19.9703		20								0.505	0.546469		19.6941		20								0.505	0.3805705	0.3843281	16.21838	16.16335
0.253333	0.28942					0.506667	0.638556		18.1677		20								0.506667	0.207911		19.9839		20								0.506667	0.509904		19.715		20								0.5066667	0.3781622	0.3836649	16.24243	16.17013
0.254167	0.32042					0.508333	0.637092		18.1911		20								0.508333	0.1128		19.9935		20								0.508333	0.474979		19.7337		20								0.5083333	0.3757571	0.3829875	16.26503	16.17704
0.255	0.35006					0.51	0.63571		18.2117		20								0.51	0.0455451		19.9987		20								0.51	0.443903		19.7488		20								0.51	0.373497	0.3822965	16.2848	16.18404
0.255833	0.37822					0.511667	0.634404		18.2283		20								0.511667	0.0089169		19.9993		20								0.511667	0.418729		19.7593		20								0.5116667	0.3715196	0.3815962	16.30049	16.19106
0.256667	0.40481					0.513333	0.633167		18.2397		20								0.513333	0.00485241		19.9951		20								0.513333	0.401239		19.7643		20								0.5133333	0.3699511	0.3808942	16.31101	16.19798
0.2575	0.42975					0.515	0.631994		18.2452		20								0.515	0.0340666		19.9863		20								0.515	0.392839		19.7633		20								0.515	0.3688987	0.3802016	16.31555	16.20468
0.258333	0.45299					0.516667	0.630884		18.2441		20								0.516667	0.0957874		19.9732		20								0.516667	0.39447		19.7561		20								0.5166667	0.3684447	0.3795321	16.31359	16.21098
0.259167	0.47447					0.518333	0.629835		18.2193		20								0.518333	0.187618		19.9393		20								0.518333	0.406542		19.7256		20								0.5183333	0.3686405	0.3789016	16.28791	16.21613
0.26	0.49417					0.52	0.628881		18.1895		20								0.52	0.424952		19.9059		20								0.52	0.457325		19.6913		20								0.52	0.371209	0.3783867	16.25724	16.22001
0.260833	0.51207					0.521667	0.628028		18.1565		20								0.521667	0.658851		19.8765		20								0.521667	0.514438		19.6558		20								0.5216667	0.3742764	0.3779995	16.22355	16.22253
0.261667	0.52816					0.523333	0.627271		18.1226		20								0.523333	0.864458		19.8522		20								0.523333	0.573711		19.621		20								0.5233333	0.3776446	0.3777465	16.189	16.22372
0.2625	0.54247					0.525	0.626602		18.0899		20								0.525	1.03433		19.8338		20								0.525	0.631622		19.5892		20								0.525	0.3810999	0.3776283	16.15579	16.22361
0.263333	0.55501					0.526667	0.626008		18.0607		20								0.526667	1.1631		19.822		20								0.526667	0.6847		19.5622		20								0.5266667	0.3844213	0.3776388	16.12608	16.22234
0.264167	0.56582					0.528333	0.625475		18.0369		20								0.528333	1.24605		19.8172		20								0.528333	0.729686		19.5418		20								0.5283333	0.3873918	0.3777658	16.1019	16.22009
0.265	0.57496					0.53	0.624986		18.0203		20								0.53	1.27971		19.8197		20								0.53	0.763706		19.5293		20								0.53	0.3898103	0.3779913	16.08498	16.21708
0.265833	0.58247					0.531667	0.624522		18.0123		20								0.531667	1.26238		19.8293		20								0.531667	0.784433		19.5259		20								0.5316667	0.391502	0.3782922	16.07671	16.21359
0.266667	0.58843					0.533333	0.624061		18.0139		20								0.533333	1.19461		19.8458		20								0.533333	0.790218		19.5319		20								0.5333333	0.3923288	0.3786413	16.07803	16.20992
0.2675	0.59478					0.535	0.623583		18.046		20								0.535	1.07936		19.8887		20								0.535	0.780198		19.5678		20								0.535	0.3921972	0.3790084	16.10979	16.20683
0.268333	0.59969					0.536667	0.623026		18.0862		20								0.536667	0.779011		19.9324		20								0.536667	0.720306		19.6104		20								0.5366667	0.3890212	0.3793172	16.14964	16.2046
0.269167	0.60322					0.538333	0.622374		18.1323		20								0.538333	0.473285		19.9723		20								0.538333	0.649346		19.6565		20								0.5383333	0.3850363	0.3795405	16.19519	16.20344
0.27	0.60541					0.54	0.621616		18.1815		20								0.54	0.193576		20.007		20								0.54	0.572478		19.7034		20								0.54	0.3804805	0.3796564	16.24377	16.2035
0.270833	0.60633					0.541667	0.62075		18.231		20								0.541667	-0.0491476		20.0351		20								0.541667	0.494275		19.7483		20								0.5416667	0.3756227	0.3796497	16.29247	16.20488
0.271667	0.60605					0.543333	0.619779		18.2778		20								0.543333	-0.245979		20.0555		20								0.543333	0.41943		19.7885		20								0.5433333	0.3707527	0.3795125	16.33833	16.20755
0.2725	0.60465					0.545	0.618714		18.3189		20								0.545	-0.388506		20.0671		20								0.545	0.35255		19.8212		20								0.545	0.3661673	0.3792448	16.37844	16.21145
0.273333	0.60219					0.546667	0.617573		18.3517		20								0.546667	-0.469538		20.0691		20								0.546667	0.297928		19.8444		20								0.5466667	0.3621556	0.3788551	16.41015	16.21641
0.274167	0.59877					0.548333	0.616376		18.3739		20								0.548333	-0.483916		20.0613		20								0.548333	0.259331		19.8561		20								0.5483333	0.3589848	0.3783594	16.43114	16.22219
0.275	0.59446					0.55	0.615154		18.3835		20								0.55	-0.429126		20.0437		20								0.55	0.2398		19.8551		20								0.55	0.3568865	0.3777815	16.43956	16.22848
0.275833	0.58935					0.551667	0.613935		18.3603		20								0.551667	-0.305694		19.9979		20								0.551667	0.241487		19.8218		20								0.5516667	0.3560443	0.3771516	16.41528	16.23485
0.276667	0.58353					0.553333	0.612792		18.3244		20								0.553333	0.0148295		19.9477		20								0.553333	0.297005		19.7772		20								0.5533333	0.3584724	0.3765148	16.37826	16.2409
0.2775	0.57709					0.555	0.611754		18.2772		20								0.555	0.366442		19.8972		20								0.555	0.371297		19.7239		20								0.555	0.3621741	0.3759097	16.33016	16.24623
0.278333	0.57013					0.556667	0.610847		18.2209		20								0.556667	0.71938		19.8483		20								0.556667	0.460135		19.6643		20								0.5566667	0.3669837	0.3753767	16.27314	16.25044
0.279167	0.56273					0.558333	0.610095		18.1581		20								0.558333	1.0617		19.8025		20								0.558333	0.559479		19.6011		20								0.5583333	0.3726862	0.374956	16.20976	16.25314
0.28	0.55498					0.56	0.609512		18.0917		20								0.56	1.38226		19.7615		20								0.56	0.664799		19.5373		20								0.56	0.3790235	0.3746861	16.14294	16.25398
0.280833	0.54699					0.561667	0.609109		18.0247		20								0.561667	1.66937		19.7269		20								0.561667	0.771249		19.4757		20								0.5616667	0.3857061	0.3746018	16.07575	16.25267
0.281667	0.53883					0.563333	0.608887		17.9604		20								0.563333	1.91149		19.7003		20								0.563333	0.873876		19.4193		20								0.5633333	0.3924251	0.3747325	16.01134	16.24899
0.2825	0.5306					0.565	0.60884		17.9017		20								0.565	2.09816		19.6828		20								0.565	0.967835		19.3708		20								0.565	0.3988658	0.3751007	15.95279	16.2428
0.283333	0.52238					0.566667	0.608956		17.8517		20								0.566667	2.2207		19.6753		20								0.566667	1.04859		19.3327		20								0.5666667	0.4047211	0.3757203	15.90296	16.23404
0.284167	0.51392					0.568333	0.609213		17.8239		20								0.568333	2.27276		19.6895		20								0.568333	1.11213		19.318		20								0.5683333	0.409704	0.3765957	15.87547	16.22233
0.285	0.50564					0.57	0.609561		17.8085		20								0.57	2.17317		19.7122		20								0.57	1.13664		19.3159		20								0.57	0.4124526	0.3777673	15.86034	16.20786
0.285833	0.49763					0.571667	0.609978		17.8061		20								0.571667	2.01481		19.7412		20								0.571667	1.14025		19.3261		20								0.5716667	0.4139662	0.3792138	15.85824	16.19101
0.286667	0.48996					0.573333	0.610428		17.817		20								0.573333	1.81155		19.776		20								0.573333	1.12318		19.3485		20								0.5733333	0.4141764	0.3808985	15.8694	16.1723
0.2875	0.48272					0.575	0.610874		17.841		20								0.575	1.56819		19.8156		20								0.575	1.08591		19.3822		20								0.575	0.41306	0.3827704	15.89359	16.15235
0.288333	0.47597					0.576667	0.611279		17.8775		20								0.576667	1.29055		19.8591		20								0.576667	1.0296		19.4264		20								0.5766667	0.4106412	0.3847648	15.93011	16.13194
0.289167	0.46978					0.578333	0.611602		17.9254		20								0.578333	0.986349		19.905		20								0.578333	0.956076		19.4794		20								0.5783333	0.4069889	0.3868059	15.97785	16.11191
0.29	0.46419					0.58	0.611808		17.9832		20								0.58	0.664812		19.952		20								0.58	0.867749		19.5395		20								0.58	0.4022146	0.3888089	16.03533	16.09317
0.290833	0.45927					0.581667	0.61186		18.0491		20								0.581667	0.33607		19.9985		20								0.581667	0.767527		19.6048		20								0.5816667	0.396467	0.390683	16.10073	16.07665
0.291667	0.45505					0.583333	0.611729		18.121		20								0.583333	0.0106664		20.043		20								0.583333	0.658697		19.6731		20								0.5833333	0.3899269	0.392335	16.172	16.06327
0.2925	0.45158					0.585	0.611386		18.1963		20								0.585	-0.300917		20.0837		20								0.585	0.544814		19.7418		20								0.585	0.3828005	0.3936728	16.24646	16.05483
0.293333	0.44888					0.586667	0.610813		18.2732		20								0.586667	-0.585693		20.1198		20								0.586667	0.43028		19.8092		20								0.5866667	0.3753543	0.3945169	16.32229	16.05203
0.294167	0.44698					0.588333	0.609977		18.3493		20								0.588333	-0.838434		20.1502		20								0.588333	0.317929		19.8732		20								0.5883333	0.3677714	0.3947968	16.39714	16.05538
0.295	0.44589					0.59	0.608873		18.4222		20								0.59	-1.05148		20.174		20								0.59	0.211305		19.9317		20								0.59	0.3602857	0.3944619	16.46874	16.06516
0.295833	0.44562					0.591667	0.607501		18.4899		20								0.591667	-1.21809		20.1904		20								0.591667	0.113758		19.983		20								0.5916667	0.3531262	0.3934839	16.5349	16.08142
0.296667	0.44617					0.593333	0.605873		18.5502		20								0.593333	-1.3331		20.199		20								0.593333	0.0283118		20.0255		20								0.5933333	0.3465096	0.3918582	16.59367	16.10396
0.2975	0.44753					0.595	0.604006		18.6016		20								0.595	-1.39317		20.1996		20								0.595	-0.0424369		20.0578		20								0.595	0.3406325	0.3896045	16.64335	16.13234
0.298333	0.44969					0.596667	0.601926		18.6425		20								0.596667	-1.39687		20.1921		20								0.596667	-0.0964109		20.0793		20								0.5966667	0.335665	0.3867665	16.68255	16.1659
0.299167	0.45262					0.598333	0.599667		18.6719		20								0.598333	-1.34477		20.177		20								0.598333	-0.132121		20.0892		20								0.5983333	0.3317445	0.3834104	16.71029	16.20377
0.3	0.45629					0.6	0.597267		18.6892		20								0.6	-1.23934		20.155		20								0.6	-0.148718		20.0876		20								0.6	0.3289713	0.3796229	16.72595	16.24492
0.300833	0.46014					0.601667	0.594769		18.6867		20								0.601667	-1.08494		20.1193		20								0.601667	-0.146026		20.0673		20								0.6016667	0.3274047	0.375508	16.72191	16.28724
0.301667	0.46466					0.603333	0.592231		18.6728		20								0.603333	-0.835315		20.0801		20								0.603333	-0.112086		20.0371		20								0.6033333	0.3278087	0.3712758	16.70655	16.32955
0.3025	0.46982					0.605	0.589723		18.6488		20								0.605	-0.560772		20.0397		20								0.605	-0.0618989		19.9991		20								0.605	0.3293453	0.3670447	16.68117	16.3707
0.303333	0.47556					0.606667	0.587285		18.6162		20								0.606667	-0.278025		19.9995		20								0.606667	0.00149993		19.955		20								0.6066667	0.3318828	0.3629301	16.64742	16.4096
0.304167	0.48184					0.608333	0.584953		18.5769		20								0.608333	0.00335957		19.9608		20								0.608333	0.0750283		19.9068		20								0.6083333	0.3352584	0.35904	16.60716	16.44528
0.305	0.4886					0.61	0.582756		18.5329		20								0.61	0.274439		19.9248		20								0.61	0.155349		19.8566		20								0.61	0.339284	0.3554721	16.56245	16.4769
0.305833	0.49578					0.611667	0.580716		18.4865		20								0.611667	0.526497		19.8926		20								0.611667	0.238998		19.8065		20								0.6116667	0.3437549	0.3523104	16.51542	16.50377
0.306667	0.50331					0.613333	0.578845		18.4397		20								0.613333	0.751471		19.8654		20								0.613333	0.32253		19.7584		20								0.6133333	0.3484578	0.3496226	16.4682	16.52542
0.3075	0.51111					0.615	0.577151		18.3946		20								0.615	0.942406		19.8437		20								0.615	0.402649		19.7142		20								0.615	0.3531801	0.3474582	16.42282	16.54152
0.308333	0.5191					0.616667	0.575631		18.353		20								0.616667	1.09381		19.8283		20								0.616667	0.476344		19.6754		20								0.6166667	0.3577185	0.3458478	16.38113	16.55198
0.309167	0.52721					0.618333	0.574274		18.3258		20								0.618333	1.20191		19.8284		20								0.618333	0.540998		19.6524		20								0.6183333	0.3618868	0.3448021	16.35389	16.55735
0.31	0.53535					0.62	0.573048		18.3043		20								0.62	1.20098		19.8332		20								0.62	0.579291		19.636		20								0.62	0.3646115	0.344265	16.33245	16.55786
0.310833	0.54342					0.621667	0.571905		18.2888		20								0.621667	1.16789		19.8408		20								0.621667	0.606619		19.6259		20								0.6216667	0.3667548	0.3442141	16.31704	16.55385
0.311667	0.55134					0.623333	0.570825		18.2792		20								0.623333	1.11418		19.851		20								0.623333	0.623565		19.6216		20								0.6233333	0.3682959	0.3446147	16.30759	16.5458
0.3125	0.55901					0.625	0.569789		18.2752		20								0.625	1.0433		19.863		20								0.625	0.630726		19.6226		20								0.625	0.3692414	0.3454204	16.30376	16.53424
0.313333	0.56632					0.626667	0.568779		18.2764		20								0.626667	0.95886		19.8764		20								0.626667	0.629068		19.6281		20								0.6266667	0.3696242	0.3465762	16.305	16.5198
0.314167	0.5732					0.628333	0.567781		18.2818		20								0.628333	0.865329		19.8903		20								0.628333	0.619871		19.6372		20								0.6283333	0.3694998	0.3480195	16.31057	16.50317
0.315	0.57953					0.63	0.566782		18.2908		20								0.63	0.767684		19.9041		20								0.63	0.604643		19.649		20								0.63	0.3689427	0.3496834	16.31959	16.48502
0.315833	0.58522					0.631667	0.565775		18.3023		20								0.631667	0.670994		19.9171		20								0.631667	0.585039		19.6623		20								0.6316667	0.3680408	0.3514982	16.33109	16.46606
0.316667	0.59018					0.633333	0.564756		18.3153		20								0.633333	0.580054		19.9287		20								0.633333	0.562769		19.6763		20								0.6333333	0.3668908	0.3533942	16.34407	16.44696
0.3175	0.5962					0.635	0.563724		18.323		20								0.635	0.499101		19.9324		20								0.635	0.539517		19.684		20								0.635	0.3655926	0.3553036	16.35163	16.42845
0.318333	0.60127					0.636667	0.562694		18.3308		20								0.636667	0.473088		19.9351		20								0.636667	0.526734		19.6911		20								0.6366667	0.3648368	0.357155	16.35933	16.41109
0.319167	0.60524					0.638333	0.5617		18.3385		20								0.638333	0.454483		19.9373		20								0.638333	0.514771		19.6977		20								0.6383333	0.3640673	0.3588911	16.36684	16.39537
0.32	0.608					0.64	0.560746		18.3457		20								0.64	0.43859		19.9391		20								0.64	0.503799		19.7035		20								0.64	0.363316	0.3604628	16.37393	16.3817
0.320833	0.60943					0.641667	0.559833		18.3524		20								0.641667	0.426091		19.9403		20								0.641667	0.49412		19.7085		20								0.6416667	0.3626072	0.3618302	16.38043	16.37036
0.321667	0.60942					0.643333	0.558961		18.3584		20								0.643333	0.417561		19.941		20								0.643333	0.485892		19.7125		20								0.6433333	0.3619569	0.3629638	16.38627	16.36155
0.3225	0.60787					0.645	0.558128		18.3638		20								0.645	0.412899		19.9412		20								0.645	0.479138		19.7157		20								0.645	0.3613728	0.3638447	16.39145	16.35535
0.323333	0.60467					0.646667	0.557327		18.3687		20								0.646667	0.411462		19.9411		20								0.646667	0.473758		19.7183		20								0.6466667	0.3608548	0.3644646	16.39604	16.35175
0.324167	0.59977					0.648333	0.556552		18.373		20								0.648333	0.412255		19.9408		20								0.648333	0.469547		19.7203		20								0.6483333	0.3603962	0.3648254	16.40016	16.35061
0.325	0.59308					0.65	0.555792		18.3771		20								0.65	0.414095		19.9406		20								0.65	0.466224		19.7219		20								0.65	0.3599844	0.3649387	16.40397	16.35176
0.325833	0.58455					0.651667	0.555036		18.3828		20								0.651667	0.415747		19.9423		20								0.651667	0.463456		19.7252		20								0.6516667	0.3596026	0.3648245	16.40945	16.35453
0.326667	0.57415					0.653333	0.554267		18.3884		20								0.653333	0.403704		19.944		20								0.653333	0.457946		19.7284		20								0.6533333	0.3590551	0.3645467	16.41485	16.35865
0.3275	0.56185					0.655	0.553439		18.3941		20								0.655	0.391872		19.9455		20								0.655	0.452631		19.7315		20								0.655	0.3585145	0.3641346	16.42026	16.36381
0.328333	0.54764					0.656667	0.552542		18.3998		20								0.656667	0.381249		19.947		20								0.656667	0.447462		19.7346		20								0.6566667	0.3579745	0.3636186	16.42572	16.36972
0.329167	0.53153					0.658333	0.55157		18.4057		20								0.658333	0.37117		19.9484		20								0.658333	0.442312		19.7378		20								0.6583333	0.3574283	0.3630279	16.4313	16.3761
0.33	0.51355					0.66	0.55052		18.4117		20								0.66	0.360983		19.95		20								0.66	0.437064		19.741		20								0.66	0.3568697	0.3623902	16.43707	16.3827
0.330833	0.49374					0.661667	0.549396		18.4179		20								0.661667	0.350261		19.9516		20								0.661667	0.431627		19.7444		20								0.6616667	0.356293	0.3617299	16.44306	16.38933
0.331667	0.47217					0.663333	0.548205		18.4244		20								0.663333	0.338792		19.9533		20								0.663333	0.425934		19.748		20								0.6633333	0.3556943	0.3610674	16.44929	16.39581
0.3325	0.4489					0.665	0.546957		18.4311		20								0.665	0.326556		19.9552		20								0.665	0.419957		19.7518		20								0.665	0.3550713	0.360419	16.45576	16.40204
0.333333	0.42403					0.666667	0.545668		18.438		20								0.666667	0.313697		19.9571		20								0.666667	0.413704		19.7557		20								0.6666667	0.3544241	0.3597956	16.46245	16.40796
0.334167	0.39362					0.668333	0.544356		18.4454		20								0.668333	0.300504		19.9592		20								0.668333	0.407223		19.7599		20								0.6683333	0.3537549	0.3592037	16.4696	16.41386
0.335	0.36194					0.67	0.543041		18.4528		20								0.67	0.285398		19.9612		20								0.67	0.400129		19.7642		20								0.67	0.3530404	0.3586139	16.47681	16.41974
0.335833	0.32921					0.671667	0.54178		18.4602		20								0.671667	0.271267		19.963		20								0.671667	0.393077		19.7682		20								0.6716667	0.3523188	0.3580265	16.48398	16.42559
0.336667	0.29568					0.673333	0.540591		18.4674		20								0.673333	0.259		19.9644		20								0.673333	0.386277		19.772		20								0.6733333	0.3516024	0.3574408	16.49095	16.43144
0.3375	0.26161					0.675	0.539492		18.4742		20								0.675	0.249222		19.9654		20								0.675	0.37995		19.7754		20								0.675	0.3509054	0.3568557	16.49757	16.4373
0.338333	0.22725					0.676667	0.538491		18.4806		20								0.676667	0.242529		19.9658		20								0.676667	0.374334		19.7782		20								0.6766667	0.3502433	0.35627	16.50367	16.44317
0.339167	0.19287					0.678333	0.537595		18.4862		20								0.678333	0.23949		19.9656		20								0.678333	0.36967		19.7803		20								0.6783333	0.3496327	0.355683	16.5091	16.44905
0.34	0.15874					0.68	0.536805		18.491		20								0.68	0.240609		19.9648		20								0.68	0.366194		19.7815		20								0.68	0.3490902	0.3550948	16.51368	16.45493
0.340833	0.12513					0.681667	0.536116		18.4948		20								0.681667	0.246294		19.9633		20								0.681667	0.364127		19.7818		20								0.6816667	0.348632	0.3545066	16.51727	16.46079
0.341667	0.092294					0.683333	0.53552		18.4975		20								0.683333	0.256829		19.9611		20								0.683333	0.363662		19.781		20								0.6833333	0.3482731	0.353921	16.51973	16.46658
0.3425	0.060499					0.685	0.535		18.4987		20								0.685	0.272351		19.9579		20								0.685	0.364958		19.7789		20								0.685	0.3480268	0.3533422	16.52073	16.47214
0.343333	0.029995					0.686667	0.534541		18.4986		20								0.686667	0.294486		19.9541		20								0.686667	0.36852		19.7756		20								0.6866667	0.3479274	0.3527858	16.52044	16.47742
0.344167	0.0010208					0.688333	0.534089		18.4973		20								0.688333	0.321018		19.9498		20								0.688333	0.373963		19.7713		20								0.6883333	0.3479565	0.3522579	16.51884	16.48235
0.345	-0.026197					0.69	0.533623		18.4946		20								0.69	0.351327		19.945		20								0.69	0.381249		19.7658		20								0.69	0.3481163	0.351765	16.51595	16.48686
0.345833	-0.051447					0.691667	0.533123		18.4907		20								0.691667	0.384877		19.9399		20								0.691667	0.390295		19.7594		20								0.6916667	0.3484055	0.3513139	16.51181	16.49089
0.346667	-0.074535					0.693333	0.532575		18.4856		20								0.693333	0.420999		19.9344		20								0.693333	0.40096		19.7522		20								0.6933333	0.3488187	0.3509114	16.50653	16.49436
0.3475	-0.095289					0.695	0.531963		18.4794		20								0.695	0.458881		19.9289		20								0.695	0.413044		19.7442		20								0.695	0.3493468	0.350564	16.50024	16.49722
0.348333	-0.11356					0.696667	0.531279		18.4724		20								0.696667	0.497586		19.9234		20								0.696667	0.426293		19.7358		20								0.6966667	0.3499764	0.3502781	16.49309	16.49941
0.349167	-0.12921					0.698333	0.530516		18.4648		20								0.698333	0.53608		19.9181		20								0.698333	0.440401		19.727		20								0.6983333	0.3506907	0.3500591	16.48531	16.50089
0.35	-0.14214					0.7	0.529672		18.4567		20								0.7	0.573258		19.9131		20								0.7	0.455016		19.7182		20								0.7	0.351469	0.3499114	16.47712	16.50162
0.350833	-0.14637					0.701667	0.52875		18.4481		20								0.701667	0.60798		19.9084		20								0.701667	0.469747		19.7092		20								0.7016667	0.3522875	0.349838	16.46853	16.50157
0.351667	-0.14787					0.703333	0.527757		18.4397		20								0.703333	0.640977		19.9044		20								0.703333	0.484625		19.7008		20								0.7033333	0.3531468	0.3498433	16.46011	16.50073
0.3525	-0.14675					0.705	0.526722		18.4317		20								0.705	0.668871		19.9014		20								0.705	0.498713		19.6931		20								0.705	0.353989	0.3499268	16.45218	16.49914
0.353333	-0.14313					0.706667	0.525657		18.4246		20								0.706667	0.690319		19.8994		20								0.706667	0.511521		19.6865		20								0.7066667	0.354782	0.3500858	16.44507	16.49685
0.354167	-0.13717					0.708333	0.524571		18.4185		20								0.708333	0.704358		19.8985		20								0.708333	0.52258		19.6811		20								0.7083333	0.355493	0.3503152	16.4391	16.49392
0.355	-0.12904					0.71	0.523476		18.4139		20								0.71	0.710199		19.899		20								0.71	0.531447		19.6774		20								0.71	0.35609	0.3506075	16.43458	16.49047
0.355833	-0.11892					0.711667	0.522382		18.411		20								0.711667	0.707224		19.9007		20								0.711667	0.537717		19.6754		20								0.7116667	0.3565424	0.350953	16.43178	16.4866
0.356667	-0.10701					0.713333	0.521299		18.41		20								0.713333	0.695018		19.9038		20								0.713333	0.541036		19.6753		20								0.7133333	0.3568219	0.3513396	16.43096	16.48247
0.3575	-0.09353					0.715	0.520235		18.4112		20								0.715	0.673392		19.9082		20								0.715	0.541116		19.6774		20								0.715	0.3569037	0.3517532	16.43233	16.47822
0.358333	-0.078708					0.716667	0.519195		18.4147		20								0.716667	0.642404		19.9139		20								0.716667	0.537743		19.6815		20								0.7166667	0.356767	0.3521779	16.43604	16.47404
0.359167	-0.062776					0.718333	0.518183		18.4202		20								0.718333	0.602368		19.9203		20								0.718333	0.530787		19.6873		20								0.7183333	0.3563959	0.3525963	16.44165	16.47008
0.36	-0.045974					0.72	0.517202		18.4282		20								0.72	0.557702		19.9279		20								0.72	0.521125		19.6953		20								0.72	0.3558352	0.3529917	16.44978	16.46655
0.360833	-0.028542					0.721667	0.516247		18.4387		20								0.721667	0.504666		19.9366		20								0.721667	0.507809		19.7055		20								0.7216667	0.3550217	0.353345	16.46047	16.46363
0.361667	-0.010721					0.723333	0.515315		18.4518		20								0.723333	0.443737		19.9463		20								0.723333	0.490902		19.7176		20								0.7233333	0.353953	0.3536368	16.47366	16.46152
0.3625	0.0072513					0.725	0.514403		18.4673		20								0.725	0.376208		19.9566		20								0.725	0.4706		19.7317		20								0.725	0.3526339	0.3538482	16.48923	16.46039
0.363333	0.025144					0.726667	0.513504		18.485		20								0.726667	0.303653		19.9675		20								0.726667	0.447212		19.7473		20								0.7266667	0.3510769	0.3539611	16.50698	16.46041
0.364167	0.042735					0.728333	0.512612		18.5047		20								0.728333	0.22785		19.9785		20								0.728333	0.421157		19.7642		20								0.7283333	0.3493018	0.3539589	16.52664	16.46173
0.365	0.059812					0.73	0.511719		18.5259		20								0.73	0.150743		19.9894		20								0.73	0.392953		19.7821		20								0.73	0.347336	0.3538269	16.54786	16.46447
0.365833	0.076178					0.731667	0.510816		18.5484		20								0.731667	0.074409		19.9999		20								0.731667	0.363214		19.8004		20								0.7316667	0.3452138	0.353553	16.57024	16.46872
0.366667	0.091649					0.733333	0.509896		18.5716		20								0.733333	0.00100647		20.0096		20								0.733333	0.332632		19.8188		20								0.7333333	0.3429762	0.3531284	16.5933	16.47452
0.3675	0.099174					0.735	0.50895		18.5981		20								0.735	-0.067276		20.0214		20								0.735	0.301964		19.8399		20								0.735	0.3406696	0.3525475	16.61965	16.48208
0.368333	0.10564					0.736667	0.507965		18.624		20								0.736667	-0.150019		20.0313		20								0.736667	0.266838		19.8597		20								0.7366667	0.3380346	0.3517919	16.64539	16.49134
0.369167	0.11108					0.738333	0.506926		18.6486		20								0.738333	-0.219165		20.0385		20								0.738333	0.233813		19.8775		20								0.7383333	0.3354613	0.3508655	16.66969	16.50222
0.37	0.11551					0.74	0.50583		18.6709		20								0.74	-0.26955		20.0428		20								0.74	0.20423		19.8925		20								0.74	0.3330314	0.349778	16.69177	16.51456
0.370833	0.11901					0.741667	0.504678		18.6904		20								0.741667	-0.299606		20.0441		20								0.741667	0.179189		19.9042		20								0.7416667	0.3308225	0.3485444	16.71094	16.52815
0.371667	0.12163					0.743333	0.503473		18.7064		20								0.743333	-0.30859		20.0423		20								0.743333	0.159642		19.9122		20								0.7433333	0.3289061	0.3471853	16.72656	16.54275
0.3725	0.12347					0.745	0.502224		18.7183		20								0.745	-0.296329		20.0376		20								0.745	0.14635		19.9161		20								0.745	0.3273437	0.3457253	16.73815	16.55807
0.373333	0.12461					0.746667	0.500939		18.7258		20								0.746667	-0.263294		20.0301		20								0.746667	0.139848		19.9158		20								0.7466667	0.3261845	0.3441934	16.74537	16.57379
0.374167	0.12517					0.748333	0.499632		18.7288		20								0.748333	-0.210679		20.0201		20								0.748333	0.140413		19.9112		20								0.7483333	0.3254628	0.3426214	16.74804	16.58957
0.375	0.12524					0.75	0.498317		18.7272		20								0.75	-0.140424		20.0079		20								0.75	0.148043		19.9025		20								0.75	0.3251957	0.3410428	16.74617	16.60508
0.375833	0.12495					0.751667	0.497009		18.7139		20								0.751667	-0.055198		19.9868		20								0.751667	0.16245		19.8829		20								0.7516667	0.3253826	0.3394922	16.73268	16.61963
0.376667	0.12442					0.753333	0.495738		18.6973		20								0.753333	0.0926702		19.966		20								0.753333	0.195204		19.8608		20								0.7533333	0.3267323	0.338037	16.71584	16.63293
0.3775	0.12377					0.755	0.494541		18.6783		20								0.755	0.238132		19.9473		20								0.755	0.231969		19.8377		20								0.755	0.3284162	0.3367067	16.69681	16.64475
0.378333	0.12312					0.756667	0.493428		18.6583		20								0.756667	0.369175		19.9312		20								0.756667	0.270434		19.8149		20								0.7566667	0.3303186	0.335525	16.67684	16.65491
0.379167	0.12259					0.758333	0.492404		18.6386		20								0.758333	0.481405		19.9184		20								0.758333	0.308582		19.7933		20								0.7583333	0.3323164	0.3345092	16.65716	16.6633
0.38	0.12229					0.76	0.491469		18.6203		20								0.76	0.57153		19.909		20								0.76	0.344452		19.7743		20								0.76	0.3342845	0.3336695	16.63899	16.6699
0.380833	0.12233					0.761667	0.490616		18.6045		20								0.761667	0.636809		19.9035		20								0.761667	0.376227		19.7586		20								0.7616667	0.3361014	0.3330095	16.62345	16.67475
0.381667	0.12281					0.763333	0.489836		18.5923		20								0.763333	0.675293		19.902		20								0.763333	0.402318		19.7471		20								0.7633333	0.3376554	0.3325255	16.6115	16.67793
0.3825	0.12381					0.765	0.489112		18.5844		20								0.765	0.686086		19.9044		20								0.765	0.421449		19.7404		20								0.765	0.3388501	0.3322073	16.6039	16.67961
0.383333	0.12541					0.766667	0.488428		18.5814		20								0.766667	0.669513		19.9104		20								0.766667	0.432718		19.7386		20								0.7666667	0.3396096	0.332039	16.60118	16.68
0.384167	0.13514					0.768333	0.48776		18.5958		20								0.768333	0.627207		19.932		20								0.768333	0.43565		19.7542		20								0.7683333	0.3398819	0.3319996	16.6159	16.67982
0.385	0.14541					0.77	0.487061		18.6143		20								0.77	0.475797		19.9539		20								0.77	0.409677		19.7731		20								0.77	0.3384098	0.3320183	16.63463	16.67928
0.385833	0.15611					0.771667	0.486276		18.6355		20								0.771667	0.322982		19.9733		20								0.771667	0.378089		19.7937		20								0.7716667	0.3365368	0.3320721	16.65602	16.6786
0.386667	0.1671					0.773333	0.48539		18.6579		20								0.773333	0.186937		19.9895		20								0.773333	0.34384		19.8143		20								0.7733333	0.3343984	0.3321405	16.67856	16.67793
0.3875	0.17822					0.775	0.484394		18.6799		20								0.775	0.073328		20.0019		20								0.775	0.309454		19.8335		20								0.775	0.332144	0.3322065	16.7007	16.67742
0.388333	0.18933					0.776667	0.483287		18.7		20								0.776667	-0.0136098		20.01		20								0.776667	0.277451		19.8499		20								0.7766667	0.3299305	0.3322578	16.72087	16.67714
0.389167	0.20026					0.778333	0.482075		18.7168		20								0.778333	-0.0700995		20.0133		20								0.778333	0.250224		19.8621		20								0.7783333	0.3279134	0.3322862	16.73761	16.67711
0.39	0.21086					0.78	0.480771		18.7288		20								0.78	-0.0932173		20.0116		20								0.78	0.229913		19.869		20								0.78	0.3262391	0.332289	16.74964	16.67732
0.390833	0.22096					0.781667	0.479397		18.7351		20								0.781667	-0.0813325		20.0049		20								0.781667	0.218285		19.87		20								0.7816667	0.3250363	0.3322676	16.75592	16.67772
0.391667	0.2304					0.783333	0.477976		18.7349		20								0.783333	-0.0344169		19.9935		20								0.783333	0.216629		19.8646		20								0.7833333	0.3244085	0.3322283	16.75572	16.67819
0.3925	0.23902					0.785	0.476541		18.7102		20								0.785	0.0457825		19.96		20								0.785	0.225677		19.835		20								0.785	0.324428	0.3321806	16.73097	16.67811
0.393333	0.24668					0.786667	0.475157		18.6801		20								0.786667	0.279708		19.9267		20								0.786667	0.275075		19.8011		20								0.7866667	0.3269025	0.3321891	16.70096	16.67737
0.394167	0.25324					0.788333	0.473898		18.6464		20								0.788333	0.513202		19.897		20								0.788333	0.331466		19.7655		20								0.7883333	0.3299043	0.3322635	16.66756	16.6759
0.395	0.25855					0.79	0.472785		18.6114		20								0.79	0.720803		19.8721		20								0.79	0.390754		19.7303		20								0.79	0.3332441	0.3324097	16.63286	16.6737
0.395833	0.26252					0.791667	0.471833		18.5772		20								0.791667	0.894972		19.8528		20								0.791667	0.449471		19.6975		20								0.7916667	0.3367142	0.3326296	16.59903	16.6708
0.396667	0.26503					0.793333	0.471047		18.5458		20								0.793333	1.03014		19.8398		20								0.793333	0.504155		19.6691		20								0.7933333	0.3400969	0.3329202	16.56824	16.66726
0.3975	0.266					0.795	0.470421		18.5195		20								0.795	1.12128		19.8337		20								0.795	0.551509		19.6469		20								0.795	0.3431756	0.333274	16.54253	16.66321
0.398333	0.26537					0.796667	0.469941		18.5		20								0.796667	1.16445		19.8347		20								0.796667	0.58858		19.6322		20								0.7966667	0.3457466	0.3336785	16.5237	16.65882
0.399167	0.26309					0.798333	0.469581		18.4888		20								0.798333	1.15743		19.8428		20								0.798333	0.612921		19.6264		20								0.7983333	0.34763	0.3341175	16.5132	16.65429
0.4	0.25914					0.8	0.469308		18.487		20								0.8	1.10015		19.8579		20								0.8	0.622731		19.6298		20								0.8	0.3486799	0.334571	16.51207	16.64983
0.400833	0.24502					0.801667	0.469084		18.5177		20								0.801667	0.994979		19.9016		20								0.801667	0.616969		19.6654		20								0.8016667	0.3487932	0.3350166	16.54345	16.64621
0.401667	0.22942					0.803333	0.468817		18.5565		20								0.803333	0.688457		19.946		20								0.803333	0.557748		19.7074		20								0.8033333	0.3456553	0.3353789	16.58276	16.64362
0.4025	0.21259					0.805	0.468427		18.6008		20								0.805	0.377874		19.9862		20								0.805	0.487671		19.7528		20								0.805	0.3417237	0.3356382	16.6276	16.6422
0.403333	0.19475					0.806667	0.467878		18.6482		20								0.806667	0.0963445		20.0208		20								0.806667	0.412041		19.7987		20								0.8066667	0.3372403	0.3357803	16.67525	16.64203
0.404167	0.17617					0.808333	0.467141		18.6956		20								0.808333	-0.145745		20.0486		20								0.808333	0.335425		19.8425		20								0.8083333	0.332475	0.3357969	16.72285	16.64314
0.405	0.15713					0.81	0.466198		18.7402		20								0.81	-0.340366		20.0686		20								0.81	0.262447		19.8814		20								0.81	0.3277147	0.3356861	16.76751	16.64547
0.405833	0.13789					0.811667	0.465041		18.7792		20								0.811667	-0.480049		20.0798		20								0.811667	0.197583		19.913		20								0.8116667	0.3232495	0.3354529	16.80643	16.64891
0.406667	0.11876					0.813333	0.463676		18.81		20								0.813333	-0.558616		20.0817		20								0.813333	0.144931		19.9352		20								0.8133333	0.3193572	0.3351088	16.83711	16.65329
0.4075	0.10001					0.815	0.462115		18.8305		20								0.815	-0.572009		20.0741		20								0.815	0.107992		19.9463		20								0.815	0.3162894	0.3346714	16.85742	16.65836
0.408333	0.081929					0.816667	0.460387		18.839		20								0.816667	-0.518891		20.0573		20								0.816667	0.0894837		19.9453		20								0.8166667	0.3142575	0.3341639	16.86579	16.66386
0.409167	0.064802					0.818333	0.458525		18.8088		20								0.818333	-0.401015		20.0062		20								0.818333	0.0911818		19.906		20								0.8183333	0.3134214	0.3336136	16.83547	16.66909
0.41	0.048898					0.82	0.456623		18.7675		20								0.82	-0.0431933		19.9529		20								0.82	0.156704		19.8573		20								0.82	0.3164531	0.3330911	16.79415	16.67375
0.410833	0.034477					0.821667	0.454748		18.7176		20								0.821667	0.329975		19.9028		20								0.821667	0.237896		19.8026		20								0.8216667	0.3205846	0.3326251	16.74436	16.67759
0.411667	0.021784					0.823333	0.452942		18.6619		20								0.823333	0.680452		19.8578		20								0.823333	0.328953		19.7451		20								0.8233333	0.3255635	0.3322411	16.68903	16.6804
0.4125	0.011043					0.825	0.451242		18.6037		20								0.825	0.995636		19.8193		20								0.825	0.42476		19.688		20								0.825	0.3310973	0.3319602	16.63136	16.68201
0.413333	0.0024584					0.826667	0.449679		18.5464		20								0.826667	1.26517		19.7887		20								0.826667	0.519976		19.6344		20								0.8266667	0.3368636	0.3317986	16.57474	16.68234
0.414167	-0.0037908					0.828333	0.448277		18.4932		20								0.828333	1.4789		19.7675		20								0.828333	0.609267		19.5875		20								0.8283333	0.3425263	0.3317661	16.52247	16.68134
0.415	-0.0075526					0.83	0.447054		18.4474		20								0.83	1.62782		19.7564		20								0.83	0.687571		19.5498		20								0.83	0.3477525	0.3318664	16.47771	16.67904
0.415833	-0.0087047					0.831667	0.446017		18.4117		20								0.831667	1.70498		19.7562		20								0.831667	0.750354		19.5237		20								0.8316667	0.352229	0.3320963	16.44322	16.67554
0.416667	-0.0071564					0.833333	0.445166		18.3886		20								0.833333	1.70632		19.767		20								0.833333	0.793836		19.5109		20								0.8333333	0.3556779	0.3324462	16.42129	16.671
0.4175	0.0062782					0.835	0.444491		18.4055		20								0.835	1.63114		19.8142		20								0.835	0.815191		19.5383		20								0.835	0.3578714	0.3329002	16.43949	16.6658
0.418333	0.022299					0.836667	0.443926		18.4354		20								0.836667	1.30088		19.8657		20								0.836667	0.769497		19.5774		20								0.8366667	0.3560513	0.33342	16.47057	16.66019
0.419167	0.0407					0.838333	0.443451		18.4763		20								0.838333	0.94023		19.9162		20								0.838333	0.704375		19.6251		20								0.8383333	0.3529434	0.3339809	16.51257	16.65444
0.42	0.061246					0.84	0.443047		18.5259		20								0.84	0.586355		19.9641		20								0.84	0.624877		19.6787		20								0.84	0.3487429	0.3345561	16.56307	16.64883
0.420833	0.083675					0.841667	0.442697		18.5813		20								0.841667	0.251371		20.0077		20								0.841667	0.53551		19.7353		20								0.8416667	0.3436931	0.335117	16.61923	16.64365
0.421667	0.1077					0.843333	0.442381		18.6395		20								0.843333	-0.0542421		20.0457		20								0.843333	0.441188		19.7918		20								0.8433333	0.3380768	0.3356351	16.67798	16.63917
0.4225	0.13302					0.845	0.442083		18.6972		20								0.845	-0.319592		20.0763		20								0.845	0.347014		19.8452		20								0.845	0.3322023	0.3360827	16.73613	16.63566
0.423333	0.1593					0.846667	0.441791		18.7514		20								0.846667	-0.534261		20.0985		20								0.846667	0.258033		19.8926		20								0.8466667	0.3263874	0.3364342	16.79055	16.63333
0.424167	0.18621					0.848333	0.441494		18.7992		20								0.848333	-0.689343		20.1112		20								0.848333	0.178988		19.9315		20								0.8483333	0.3209445	0.336667	16.83835	16.63238
0.425	0.21341					0.85	0.441182		18.8378		20								0.85	-0.778255		20.1139		20								0.85	0.114086		19.9599		20								0.85	0.3161651	0.3367624	16.87695	16.63293
0.425833	0.24054					0.851667	0.440853		18.8418		20								0.851667	-0.797313		20.0831		20								0.851667	0.0667944		19.9527		20								0.8516667	0.3123052	0.3367066	16.8808	16.6352
0.426667	0.26725					0.853333	0.440549		18.8351		20								0.853333	-0.581748		20.0474		20								0.853333	0.0787978		19.9352		20								0.8533333	0.3119204	0.3364799	16.87394	16.63919
0.4275	0.2932					0.855	0.440255		18.8188		20								0.855	-0.332078		20.0113		20								0.855	0.108024		19.9094		20								0.855	0.3126059	0.336081	16.85746	16.64484
0.428333	0.31804					0.856667	0.439965		18.7942		20								0.856667	-0.0790937		19.9759		20								0.856667	0.150998		19.8772		20								0.8566667	0.3142542	0.3355155	16.83283	16.65204
0.429167	0.34143					0.858333	0.439676		18.7632		20								0.858333	0.168849		19.9422		20								0.858333	0.204736		19.8405		20								0.8583333	0.3167166	0.3347965	16.80191	16.66056
0.43	0.36308					0.86	0.439384		18.7279		20								0.86	0.404525		19.9114		20								0.86	0.265848		19.8016		20								0.86	0.3198085	0.3339437	16.76679	16.67017
0.430833	0.38267					0.861667	0.439084		18.6905		20								0.861667	0.619908		19.8847		20								0.861667	0.330696		19.7626		20								0.8616667	0.3233208	0.3329835	16.7297	16.68053
0.431667	0.39994					0.863333	0.438771		18.6532		20								0.863333	0.806911		19.8631		20								0.863333	0.395589		19.7258		20								0.8633333	0.3270304	0.3319474	16.69287	16.69128
0.4325	0.41462					0.865	0.438439		18.6183		20								0.865	0.958278		19.8474		20								0.865	0.456976		19.693		20								0.865	0.3307134	0.3308716	16.65844	16.70205
0.433333	0.42651					0.866667	0.438085		18.5876		20								0.866667	1.06829		19.8381		20								0.866667	0.51163		19.6659		20								0.8666667	0.3341559	0.3297955	16.62834	16.7124
0.434167	0.42719					0.868333	0.437701		18.5828		20								0.868333	1.13326		19.8556		20								0.868333	0.55681		19.6659		20								0.8683333	0.337166	0.3287602	16.62429	16.72164
0.435	0.42491					0.87	0.437245		18.5834		20								0.87	1.01098		19.8754		20								0.87	0.556857		19.6713		20								0.87	0.3375708	0.3278362	16.62559	16.72939
0.435833	0.41972					0.871667	0.436733		18.5884		20								0.871667	0.872025		19.8941		20								0.871667	0.54777		19.6806		20								0.8716667	0.3374405	0.327061	16.63134	16.73533
0.436667	0.41171					0.873333	0.436168		18.5968		20								0.873333	0.741098		19.9109		20								0.873333	0.532299		19.6924		20								0.8733333	0.3368657	0.3264672	16.64038	16.73919
0.4375	0.40099					0.875	0.435557		18.6071		20								0.875	0.623355		19.9253		20								0.875	0.512626		19.7053		20								0.875	0.3359622	0.3260806	16.65134	16.7408
0.438333	0.3877					0.876667	0.434905		18.6179		20								0.876667	0.522724		19.9366		20								0.876667	0.49114		19.7178		20								0.8766667	0.3348661	0.3259201	16.66274	16.74004
0.439167	0.37203					0.878333	0.434224		18.6276		20								0.878333	0.443617		19.9442		20								0.878333	0.470317		19.7285		20								0.8783333	0.333726	0.3259963	16.67307	16.73688
0.44	0.35415					0.88	0.433527		18.6349		20								0.88	0.390364		19.9476		20								0.88	0.452566		19.7359		20								0.88	0.3326929	0.3263116	16.68088	16.7314
0.440833	0.33429					0.881667	0.432825		18.6383		20								0.881667	0.366513		19.9465		20								0.881667	0.440087		19.7392		20								0.8816667	0.3319117	0.3268599	16.68489	16.72373
0.441667	0.31269					0.883333	0.432135		18.637		20								0.883333	0.374296		19.9408		20								0.883333	0.43473		19.7373		20								0.8833333	0.3315115	0.3276272	16.68402	16.71408
0.4425	0.28959					0.885	0.43147		18.6118		20								0.885	0.414268		19.9125		20								0.885	0.437882		19.7116		20								0.885	0.3315977	0.3285919	16.65936	16.70301
0.443333	0.26526					0.886667	0.430881		18.5822		20								0.886667	0.612408		19.8839		20								0.886667	0.480679		19.6823		20								0.8866667	0.3340636	0.329699	16.63031	16.69083
0.444167	0.23998					0.888333	0.430366		18.5496		20								0.888333	0.812446		19.8585		20								0.888333	0.529568		19.6514		20								0.8883333	0.3369689	0.3309172	16.59837	16.67787
0.445	0.21402					0.89	0.429931		18.5157		20								0.89	0.990222		19.8372		20								0.89	0.581081		19.6206		20								0.89	0.3401632	0.3322126	16.56523	16.66449
0.445833	0.18769					0.891667	0.429579		18.4824		20								0.891667	1.13965		19.8205		20								0.891667	0.632356		19.5917		20								0.8916667	0.3434767	0.3335506	16.53274	16.65103
0.446667	0.16125					0.893333	0.429308		18.4515		20								0.893333	1.25623		19.8092		20								0.893333	0.680462		19.5665		20								0.8933333	0.3467264	0.3348965	16.50275	16.63783
0.4475	0.13501					0.895	0.429111		18.4248		20								0.895	1.33549		19.8038		20								0.895	0.722524		19.5465		20								0.895	0.3497255	0.3362168	16.47707	16.6252
0.448333	0.10923					0.896667	0.428979		18.4041		20								0.896667	1.37354		19.8046		20								0.896667	0.75588		19.5331		20								0.8966667	0.3522929	0.3374799	16.45737	16.61343
0.449167	0.084193					0.898333	0.428899		18.3907		20								0.898333	1.3677		19.8119		20								0.898333	0.778227		19.5274		20								0.8983333	0.354263	0.3386574	16.44505	16.60276
0.45	0.060154					0.9	0.428855		18.3858		20								0.9	1.31693		19.8254		20								0.9	0.787744		19.5301		20								0.9	0.3554946	0.3397243	16.44121	16.5934
0.450833	0.042541					0.901667	0.42883		18.408		20								0.901667	1.22214		19.8627		20								0.901667	0.783207		19.5595		20								0.9016667	0.3558791	0.3406599	16.46446	16.58541
0.451667	0.026279					0.903333	0.428768		18.4382		20								0.903333	0.960873		19.9016		20								0.903333	0.734195		19.5955		20								0.9033333	0.3535543	0.3414591	16.49557	16.57891
0.4525	0.011465					0.905	0.428658		18.4746		20								0.905	0.688944		19.9383		20								0.905	0.674142		19.6358		20								0.905	0.3504434	0.3421093	16.53286	16.57398
0.453333	-0.0018175					0.906667	0.428487		18.5155		20								0.906667	0.432142		19.9716		20								0.906667	0.606937		19.6784		20								0.9066667	0.3467138	0.3426017	16.57442	16.57069
0.454167	-0.013507					0.908333	0.428246		18.5586		20								0.908333	0.198484		20.0008		20								0.908333	0.535947		19.7212		20								0.9083333	0.3425581	0.3429315	16.61813	16.56902
0.455	-0.023557					0.91	0.42793		18.6018		20								0.91	-0.00558972		20.0248		20								0.91	0.464666		19.7621		20								0.91	0.3381871	0.3430975	16.66181	16.56898
0.455833	-0.031941					0.911667	0.427541		18.6429		20								0.911667	-0.173775		20.0429		20								0.911667	0.396563		19.7991		20								0.9116667	0.3338194	0.3431022	16.7033	16.57049
0.456667	-0.038649					0.913333	0.427081		18.68		20								0.913333	-0.300472		20.0545		20								0.913333	0.334908		19.8304		20								0.9133333	0.3296699	0.342951	16.7406	16.57348
0.4575	-0.043689					0.915	0.426561		18.7112		20								0.915	-0.381451		20.0592		20								0.915	0.282612		19.8548		20								0.915	0.3259401	0.3426525	16.77193	16.57783
0.458333	-0.047085					0.916667	0.425991		18.735		20								0.916667	-0.414343		20.057		20								0.916667	0.242078		19.871		20								0.9166667	0.3228067	0.3422172	16.79587	16.58342
0.459167	-0.048879					0.918333	0.425387		18.7323		20								0.918333	-0.398966		20.03		20								0.918333	0.215077		19.8602		20								0.9183333	0.3204135	0.341658	16.7932	16.59011
0.46	-0.049127					0.92	0.424803		18.7221		20								0.92	-0.210296		20.0008		20								0.92	0.232929		19.8427		20								0.92	0.3206798	0.3409888	16.78315	16.59775
0.460833	-0.047897					0.921667	0.424253		18.7059		20								0.921667	-0.0056556		19.973		20								0.921667	0.262166		19.8205		20								0.9216667	0.3216853	0.3402246	16.76713	16.60619
0.461667	-0.045273					0.923333	0.42375		18.6855		20								0.923333	0.189232		19.9477		20								0.923333	0.299213		19.7954		20								0.9233333	0.3232869	0.3393808	16.74688	16.61527
0.4625	-0.04135					0.925	0.423303		18.6626		20								0.925	0.366422		19.9258		20								0.925	0.34095		19.7696		20								0.925	0.3253122	0.3384726	16.72434	16.62485
0.463333	-0.036234					0.926667	0.422915		18.6394		20								0.926667	0.519345		19.9084		20								0.926667	0.384056		19.7449		20								0.9266667	0.3275662	0.3375146	16.70158	16.6348
0.464167	-0.03004					0.928333	0.422587		18.6181		20								0.928333	0.641357		19.8962		20								0.928333	0.425159		19.7234		20								0.9283333	0.3298417	0.3365204	16.6807	16.64498
0.465	-0.022888					0.93	0.422313		18.6005		20								0.93	0.726344		19.8901		20								0.93	0.461011		19.7068		20								0.93	0.3319303	0.3355023	16.66367	16.65529
0.465833	-0.01491					0.931667	0.422086		18.5885		20								0.931667	0.769421		19.8904		20								0.931667	0.488658		19.6966		20								0.9316667	0.333633	0.3344708	16.65229	16.66565
0.466667	-0.0062371					0.933333	0.421893		18.5836		20								0.933333	0.767472		19.8972		20								0.933333	0.505595		19.6941		20								0.9333333	0.3347714	0.3334346	16.64803	16.676
0.4675	0.0018577					0.935	0.421716		18.6039		20								0.935	0.719508		19.9274		20								0.935	0.509903		19.7167		20								0.935	0.3351967	0.3324005	16.66895	16.68622
0.468333	0.010406					0.936667	0.421505		18.6316		20								0.936667	0.508371		19.96		20								0.936667	0.472143		19.746		20								0.9366667	0.3331055	0.331378	16.69726	16.6963
0.469167	0.019292					0.938333	0.421241		18.6655		20								0.938333	0.280236		19.9916		20								0.938333	0.423289		19.7801		20								0.9383333	0.3302741	0.3303696	16.73176	16.70625
0.47	0.028402					0.94	0.420909		18.7043		20								0.94	0.0587929		20.0212		20								0.94	0.366492		19.8173		20								0.94	0.3268239	0.3293751	16.77093	16.71607
0.470833	0.037621					0.941667	0.420498		18.746		20								0.941667	-0.148605		20.0479		20								0.941667	0.304533		19.8557		20								0.9416667	0.3229067	0.3283925	16.81301	16.72582
0.471667	0.046839					0.943333	0.419998		18.7889		20								0.943333	-0.335626		20.0708		20								0.943333	0.240457		19.8935		20								0.9433333	0.3186992	0.3274181	16.85606	16.73553
0.4725	0.055949					0.945	0.419406		18.8308		20								0.945	-0.495605		20.0889		20								0.945	0.177434		19.9288		20								0.945	0.3143942	0.3264469	16.89809	16.74527
0.473333	0.064847					0.946667	0.41872		18.8698		20								0.946667	-0.622116		20.1014		20								0.946667	0.118604		19.9598		20								0.9466667	0.310191	0.3254729	16.93714	16.7551
0.474167	0.073436					0.948333	0.417944		18.9041		20								0.948333	-0.709643		20.1077		20								0.948333	0.0669233		19.985		20								0.9483333	0.3062855	0.3244902	16.97139	16.76507
0.475	0.081623					0.95	0.417087		18.9321		20								0.95	-0.754108		20.1076		20								0.95	0.0250171		20.003		20								0.95	0.3028608	0.3234929	16.99922	16.77524
0.475833	0.089326					0.951667	0.416158		18.9384		20								0.951667	-0.753246		20.0871		20								0.951667	-0.00495381		19.9989		20								0.9516667	0.3000777	0.3224761	17.00543	16.78585
0.476667	0.096468					0.953333	0.415201		18.9373		20								0.953333	-0.609488		20.0631		20								0.953333	0.00177717		19.9878		20								0.9533333	0.2994574	0.321415	17.00421	16.7969
0.4775	0.10298					0.955	0.414229		18.9294		20								0.955	-0.441872		20.0384		20								0.955	0.0203018		19.9709		20								0.955	0.2995792	0.3203097	16.99619	16.80836
0.478333	0.10881					0.956667	0.413257		18.9154		20								0.956667	-0.268969		20.0137		20								0.956667	0.0485435		19.9492		20								0.9566667	0.3003812	0.3191644	16.98226	16.82013
0.479167	0.1139					0.958333	0.412296		18.8966		20								0.958333	-0.0962088		19.9898		20								0.958333	0.0846645		19.9241		20								0.9583333	0.3017738	0.3179875	16.96357	16.83209
0.48	0.11821					0.96	0.411358		18.8744		20								0.96	0.0714937		19.9673		20								0.96	0.126529		19.8969		20								0.96	0.3036427	0.3167913	16.94145	16.84408
0.480833	0.12173					0.961667	0.410452		18.85		20								0.961667	0.228598		19.9472		20								0.961667	0.171796		19.8692		20								0.9616667	0.3058548	0.315592	16.91735	16.85591
0.481667	0.12442					0.963333	0.409586		18.825		20								0.963333	0.369392		19.9302		20								0.963333	0.218035		19.8423		20								0.9633333	0.308265	0.3144087	16.89277	16.86737
0.4825	0.12629					0.965	0.408763		18.801		20								0.965	0.488547		19.9169		20								0.965	0.262842		19.8176		20								0.965	0.3107234	0.3132632	16.86918	16.87821
0.483333	0.12734					0.966667	0.407986		18.7792		20								0.966667	0.581555		19.9078		20								0.966667	0.303955		19.7964		20								0.9666667	0.3130825	0.3121788	16.84796	16.88821
0.484167	0.12495					0.968333	0.407255		18.7711		20								0.968333	0.645068		19.9134		20								0.968333	0.339358		19.7897		20								0.9683333	0.3152042	0.3111791	16.84046	16.89678
0.485	0.12182					0.97	0.406547		18.7667		20								0.97	0.606227		19.9214		20								0.97	0.350496		19.787		20								0.97	0.3159538	0.3103216	16.83666	16.90375
0.485833	0.11805					0.971667	0.405859		18.7659		20								0.971667	0.549882		19.9303		20								0.971667	0.354928		19.7879		20								0.9716667	0.3163339	0.3096246	16.83647	16.90899
0.486667	0.11374					0.973333	0.405188		18.7684		20								0.973333	0.487687		19.9397		20								0.973333	0.353533		19.7918		20								0.9733333	0.3163525	0.309101	16.83966	16.91243
0.4875	0.109					0.975	0.404533		18.7739		20								0.975	0.421783		19.9494		20								0.975	0.346981		19.7983		20								0.975	0.3160344	0.3087574	16.8458	16.91407
0.488333	0.10394					0.976667	0.403893		18.7819		20								0.976667	0.354041		19.959		20								0.976667	0.336151		19.8068		20								0.9766667	0.3154199	0.3085934	16.85438	16.91398
0.489167	0.098671					0.978333	0.403268		18.7917		20								0.978333	0.286947		19.9681		20								0.978333	0.322074		19.8165		20								0.9783333	0.3145621	0.3086018	16.86478	16.91232
0.49	0.093316					0.98	0.402658		18.8027		20								0.98	0.223312		19.9763		20								0.98	0.305873		19.8268		20								0.98	0.3135224	0.3087684	16.87633	16.90928
0.490833	0.087991					0.981667	0.402066		18.8142		20								0.981667	0.165911		19.9833		20								0.981667	0.288694		19.837		20								0.9816667	0.3123673	0.3090725	16.88836	16.90512
0.491667	0.082813					0.983333	0.401493		18.8256		20								0.983333	0.117192		19.9887		20								0.983333	0.271641		19.8466		20								0.9833333	0.3111639	0.3094876	16.90024	16.90017
0.4925	0.077896					0.985	0.400943		18.8289		20								0.985	0.0790578		19.9851		20								0.985	0.255716		19.8476		20								0.985	0.3099763	0.3099825	16.904	16.8951
0.493333	0.07335					0.986667	0.400431		18.8317		20								0.986667	0.104401		19.9812		20								0.986667	0.254066		19.8478		20								0.9866667	0.3095995	0.3104896	16.90723	16.89025
0.494167	0.069278					0.988333	0.399967		18.8343		20								0.988333	0.131496		19.9782		20								0.988333	0.253622		19.8479		20								0.9883333	0.3092769	0.3109745	16.91017	16.88595
0.495	0.065778					0.99	0.399549		18.8368		20								0.99	0.152262		19.9763		20								0.99	0.253573		19.848		20								0.99	0.3089827	0.3114046	16.91314	16.8825
0.495833	0.062935					0.991667	0.399175		18.8397		20								0.991667	0.165863		19.9754		20								0.991667	0.253375		19.8485		20								0.9916667	0.3086857	0.3117502	16.91649	16.88014
0.496667	0.060829					0.993333	0.39884		18.8434		20								0.993333	0.171955		19.9757		20								0.993333	0.252452		19.8499		20								0.9933333	0.3083509	0.3119856	16.92058	16.8791
0.4975	0.059524					0.995	0.398536		18.8482		20								0.995	0.170014		19.9772		20								0.995	0.25023		19.8523		20								0.995	0.3079421	0.31209	16.92576	16.87952
0.498333	0.059075					0.996667	0.398255		18.8543		20								0.996667	0.159519		19.98		20								0.996667	0.246184		19.8561		20								0.9966667	0.3074241	0.3120479	16.93234	16.8815
0.499167	0.059521					0.998333	0.397984		18.8622		20								0.998333	0.140173		19.984		20								0.998333	0.239875		19.8614		20								0.9983333	0.3067659	0.3118501	16.94057	16.88507
0.5	0.06089					1	0.397713		18.8718		20								1	0.112067		19.9892		20								1	0.230993		19.8684		20								1	0.3059431	0.3114931	16.9506	16.8902
0.500833	0.068988					1.00167	0.397429		18.8897		20								1.00167	0.0757906		20.0017		20								1.00167	0.219384		19.8832		20								1.001667	0.3049401	0.3109799	16.96877	16.89662
0.501667	0.077899					1.00333	0.397106		18.9088		20								1.00333	-0.0115671		20.0136		20								1.00333	0.194592		19.8989		20								1.003333	0.3031228	0.3103383	16.98817	16.90419
0.5025	0.087481					1.005	0.396719		18.9284		20								1.005	-0.0953703		20.0238		20								1.005	0.168523		19.9144		20								1.005	0.3011832	0.3095808	17.00807	16.91277
0.503333	0.09758					1.00667	0.39626		18.9478		20								1.00667	-0.16682		20.0319		20								1.00667	0.142645		19.9291		20								1.006667	0.2991927	0.3087228	17.02772	16.92218
0.504167	0.10803					1.00833	0.395725		18.9662		20								1.00833	-0.223511		20.0377		20								1.00833	0.118183		19.9422		20								1.008333	0.2972281	0.3077825	17.04631	16.9322
0.505	0.11867					1.01	0.395113		18.9829		20								1.01	-0.263725		20.0408		20								1.01	0.0963476		19.953		20								1.01	0.2953685	0.3067799	17.06308	16.94264
0.505833	0.12932					1.01167	0.394429		18.9969		20								1.01167	-0.285909		20.0413		20								1.01167	0.0782811		19.961		20								1.011667	0.293692	0.3057364	17.07728	16.95326
0.506667	0.1398					1.01333	0.393681		19.0078		20								1.01333	-0.288852		20.0388		20								1.01333	0.0650051		19.9656		20								1.013333	0.2922719	0.3046739	17.08827	16.96386
0.5075	0.14993					1.015	0.392879		19.0149		20								1.015	-0.271898		20.0336		20								1.015	0.0573662		19.9664		20								1.015	0.2911729	0.3036142	17.09552	16.97422
0.508333	0.15954					1.01667	0.39204		19.0179		20								1.01667	-0.235096		20.0256		20								1.01667	0.0559904		19.9633		20								1.016667	0.2904481	0.3025784	17.09864	16.98414
0.509167	0.16845					1.01833	0.391178		19.0105		20								1.01833	-0.179289		20.0091		20								1.01833	0.0612467		19.95		20								1.018333	0.2901361	0.3015864	17.09135	16.9935
0.51	0.17651					1.02	0.390326		18.9992		20								1.02	-0.063684		19.9917		20								1.02	0.0833299		19.9335		20								1.02	0.290865	0.3006496	17.08022	17.00215
0.510833	0.18355					1.02167	0.389524		18.9846		20								1.02167	0.0582166		19.9747		20								1.02167	0.110769		19.9148		20								1.021667	0.2919783	0.2997847	17.0659	17.00994
0.511667	0.18944					1.02333	0.388789		18.9676		20								1.02333	0.176848		19.9588		20								1.02333	0.142048		19.8945		20								1.023333	0.2934103	0.2990061	17.04917	17.01674
0.5125	0.19404					1.025	0.388129		18.9489		20								1.025	0.288603		19.9442		20								1.025	0.175782		19.8737		20								1.025	0.2950834	0.298326	17.03089	17.02246
0.513333	0.19724					1.02667	0.38755		18.9296		20								1.02667	0.390376		19.9316		20								1.02667	0.210512		19.8531		20								1.026667	0.2969113	0.297754	17.01198	17.02703
0.514167	0.19894					1.02833	0.387054		18.9105		20								1.02833	0.479098		19.9211		20								1.02833	0.244756		19.8338		20								1.028333	0.2988023	0.297297	16.99336	17.03041
0.515	0.19907					1.03	0.386636		18.8925		20								1.03	0.551962		19.9133		20								1.03	0.277082		19.8163		20								1.03	0.3006641	0.296959	16.97592	17.03259
0.515833	0.19757					1.03167	0.386287		18.8765		20								1.03167	0.606672		19.9083		20								1.03167	0.306171		19.8015		20								1.031667	0.3024076	0.2967411	16.96049	17.03358
0.516667	0.19441					1.03333	0.385994		18.8631		20								1.03333	0.641634		19.9063		20								1.03333	0.330876		19.7898		20								1.033333	0.3039514	0.2966415	16.94775	17.03344
0.5175	0.18095					1.035	0.385739		18.8582		20								1.035	0.656092		19.9123		20								1.035	0.350273		19.7869		20								1.035	0.3052249	0.2966557	16.94344	17.03218
0.518333	0.166					1.03667	0.385495		18.8564		20								1.03667	0.61406		19.92		20								1.03667	0.355102		19.7872		20								1.036667	0.3056558	0.2967824	16.94233	17.02988
0.519167	0.14979					1.03833	0.385204		18.8576		20								1.03833	0.56011		19.9283		20								1.03833	0.3546		19.7903		20								1.038333	0.3057674	0.2970116	16.94418	17.02669
0.52	0.13254					1.04	0.384851		18.8615		20								1.04	0.501623		19.937		20								1.04	0.349576		19.7955		20								1.04	0.3055819	0.2973311	16.94865	17.02274
0.520833	0.11451					1.04167	0.384424		18.8675		20								1.04167	0.441199		19.9455		20								1.04167	0.340801		19.8025		20								1.041667	0.3051347	0.2977264	16.95526	17.01818
0.521667	0.095971					1.04333	0.383915		18.8751		20								1.04333	0.381312		19.9536		20								1.04333	0.329197		19.8105		20								1.043333	0.3044736	0.2981816	16.96344	17.0132
0.5225	0.077184					1.045	0.383324		18.8836		20								1.045	0.324708		19.9608		20								1.045	0.3158		19.819		20								1.045	0.3036559	0.2986798	16.97254	17.00796
0.523333	0.058428					1.04667	0.382652		18.8924		20								1.04667	0.274208		19.9668		20								1.04667	0.301703		19.8272		20								1.046667	0.3027458	0.2992035	16.98189	17.00265
0.524167	0.039983					1.04833	0.381912		18.9009		20								1.04833	0.23247		19.9712		20								1.04833	0.28801		19.8345		20								1.048333	0.3018106	0.2997354	16.99082	16.99741
0.525	0.022124					1.05	0.381115		18.9082		20								1.05	0.201801		19.9737		20								1.05	0.275778		19.8404		20								1.05	0.300918	0.3002589	16.99867	16.99241
0.525833	0.0051218					1.05167	0.380282		18.9111		20								1.05167	0.183998		19.9714		20								1.05167	0.265972		19.8415		20								1.051667	0.3001328	0.3007587	17.00204	16.98795
0.526667	-0.010763					1.05333	0.37944		18.9121		20								1.05333	0.200067		19.9676		20								1.05333	0.264135		19.8406		20								1.053333	0.2997965	0.3012053	17.00351	16.98411
0.5275	-0.025284					1.055	0.378656		18.911		20								1.055	0.226586		19.9628		20								1.055	0.265638		19.8377		20								1.055	0.2996494	0.3015889	17.00293	16.98096
0.528333	-0.038208					1.05667	0.377952		18.9078		20								1.05667	0.260403		19.957		20								1.05667	0.270459		19.8329		20								1.056667	0.2997071	0.3019037	17.00024	16.97852
0.529167	-0.049324					1.05833	0.377342		18.9025		20								1.05833	0.300743		19.9505		20								1.05833	0.278548		19.8262		20								1.058333	0.2999756	0.3021483	16.99549	16.97675
0.53	-0.058443					1.06	0.376836		18.8953		20								1.06	0.346604		19.9434		20								1.06	0.289702		19.8179		20								1.06	0.300451	0.3023253	16.9888	16.97559
0.530833	-0.065401					1.06167	0.37644		18.8864		20								1.06167	0.396524		19.9359		20								1.06167	0.303574		19.8082		20								1.061667	0.3011198	0.3024412	16.98041	16.97494
0.531667	-0.070063					1.06333	0.376149		18.876		20								1.06333	0.448679		19.9284		20								1.06333	0.319686		19.7975		20								1.063333	0.3019593	0.3025059	16.97061	16.97468
0.5325	-0.072322					1.065	0.375957		18.8646		20								1.065	0.501015		19.9212		20								1.065	0.337454		19.7863		20								1.065	0.3029386	0.3025325	16.9598	16.97464
0.533333	-0.072105					1.06667	0.375849		18.8525		20								1.06667	0.551368		19.9146		20								1.06667	0.356207		19.7749		20								1.066667	0.3040201	0.3025359	16.94839	16.97467
0.534167	-0.059045					1.06833	0.375805		18.8397		20								1.06833	0.597578		19.9082		20								1.06833	0.375216		19.7631		20								1.068333	0.3051608	0.3025327	16.93619	16.97431
0.535	-0.043684					1.07	0.375803		18.8273		20								1.07	0.642289		19.9031		20								1.07	0.394842		19.7521		20								1.07	0.3063809	0.302569	16.9244	16.97341
0.535833	-0.026274					1.07167	0.375767		18.8157		20								1.07167	0.678104		19.8996		20								1.07167	0.413108		19.7425		20								1.071667	0.3075604	0.3026586	16.91355	16.97188
0.536667	-0.0070929					1.07333	0.375671		18.8057		20								1.07333	0.702683		19.8979		20								1.07333	0.429166		19.7346		20								1.073333	0.3086446	0.3028118	16.90419	16.96966
0.5375	0.013554					1.075	0.375496		18.7976		20								1.075	0.714733		19.8981		20								1.075	0.442271		19.7289		20								1.075	0.3095812	0.3030341	16.89677	16.96673
0.538333	0.03534					1.07667	0.375227		18.7918		20								1.07667	0.713459		19.9002		20								1.07667	0.451779		19.7257		20								1.076667	0.3103228	0.3033266	16.89172	16.96315
0.539167	0.057919					1.07833	0.374853		18.7887		20								1.07833	0.69855		19.9043		20								1.07833	0.457178		19.7251		20								1.078333	0.3108281	0.3036852	16.88935	16.95899
0.54	0.080935					1.08	0.374372		18.7885		20								1.08	0.670204		19.9101		20								1.08	0.45811		19.7274		20								1.08	0.3110649	0.3041011	16.88989	16.95439
0.540833	0.10402					1.08167	0.373785		18.7913		20								1.08167	0.629155		19.9176		20								1.08167	0.454393		19.7324		20								1.081667	0.3110106	0.3045611	16.89346	16.94952
0.541667	0.1268					1.08333	0.373102		18.7972		20								1.08333	0.576663		19.9265		20								1.08333	0.446031		19.7401		20								1.083333	0.3106542	0.3050479	16.90003	16.94459
0.5425	0.14889					1.085	0.372336		18.8098		20								1.085	0.514487		19.9403		20								1.085	0.433221		19.7541		20								1.085	0.3099967	0.3055411	16.91338	16.94016
0.543333	0.16995					1.08667	0.371499		18.8248		20								1.08667	0.417555		19.9541		20								1.08667	0.409852		19.7698		20								1.086667	0.3086619	0.3059844	16.92902	16.93643
0.544167	0.18959					1.08833	0.370666		18.8413		20								1.08833	0.32114		19.9668		20								1.08833	0.383701		19.7863		20								1.088333	0.307098	0.3063568	16.94626	16.9336
0.545	0.20749					1.09	0.369859		18.8588		20								1.09	0.232214		19.978		20								1.09	0.356146		19.8029		20								1.09	0.3053744	0.3066402	16.96434	16.9318
0.545833	0.2233					1.09167	0.369099		18.8764		20								1.09167	0.153705		19.9874		20								1.09167	0.328434		19.8189		20								1.091667	0.3035664	0.3068197	16.98248	16.93115
0.546667	0.23672					1.09333	0.368403		18.8933		20								1.09333	0.0879565		19.9947		20								1.09333	0.3018		19.8336		20								1.093333	0.3017518	0.3068848	16.99992	16.93171
0.5475	0.24747					1.095	0.367783		18.9088		20								1.095	0.0370027		19.9997		20								1.095	0.277415		19.8462		20								1.095	0.3000078	0.3068292	17.01593	16.93348
0.548333	0.25529					1.09667	0.367248		18.9222		20								1.09667	0.00241545		20.0021		20								1.09667	0.256331		19.8563		20								1.096667	0.2984071	0.3066516	17.02985	16.93645
0.549167	0.25998					1.09833	0.366801		18.9331		20								1.09833	-0.0148548		20.0021		20								1.09833	0.239433		19.8636		20								1.098333	0.2970146	0.3063554	17.04116	16.94051
0.55	0.26135					1.1	0.36644		18.941		20								1.1	-0.0145904		19.9996		20								1.1	0.227393		19.8676		20								1.1	0.2958842	0.3059486	17.04944	16.94557
0.550833	0.24971					1.10167	0.366158		18.9399		20								1.10167	0.0026327		19.9893		20								1.10167	0.220637		19.8628		20								1.101667	0.2950558	0.3054433	17.04881	16.9512
0.551667	0.23471					1.10333	0.365955		18.9361		20								1.10333	0.0749912		19.9782		20								1.10333	0.228742		19.8553		20								1.103333	0.2951191	0.3048802	17.04533	16.95724
0.5525	0.2165					1.105	0.365768		18.9299		20								1.105	0.152816		19.9675		20								1.105	0.2411		19.8462		20								1.105	0.2954667	0.3042756	17.03959	16.96355
0.553333	0.19526					1.10667	0.36558		18.9221		20								1.10667	0.227336		19.9578		20								1.10667	0.256369		19.836		20								1.106667	0.2960414	0.3036454	17.03225	16.96995
0.554167	0.17121					1.10833	0.365375		18.9134		20								1.10833	0.295325		19.9494		20								1.10833	0.273332		19.8256		20								1.108333	0.2967754	0.3030051	17.02407	16.97631
0.555	0.1446					1.11	0.365138		18.9047		20								1.11	0.354038		19.9427		20								1.11	0.290701		19.8157		20								1.11	0.2975925	0.3023686	17.01588	16.98252
0.555833	0.11572					1.11167	0.364856		18.8968		20								1.11167	0.400788		19.9381		20								1.11167	0.307176		19.8071		20								1.111667	0.2984125	0.3017478	17.00845	16.98848
0.556667	0.084864					1.11333	0.364521		18.8903		20								1.11333	0.433157		19.9358		20								1.11333	0.321509		19.8005		20								1.113333	0.2991546	0.3011523	17.00258	16.99411
0.5575	0.052376					1.115	0.364124		18.8861		20								1.115	0.449237		19.936		20								1.115	0.332565		19.7964		20								1.115	0.2997422	0.3005889	16.99894	16.99939
0.558333	0.018606					1.11667	0.363661		18.8847		20								1.11667	0.447816		19.9388		20								1.11667	0.339386		19.7953		20								1.116667	0.3001065	0.3000615	16.9981	17.00429
0.559167	-0.016075					1.11833	0.363132		18.8912		20								1.11833	0.4285		19.9488		20								1.11833	0.341232		19.8022		20								1.118333	0.3001898	0.2995711	17.00528	17.00888
0.56	-0.051285					1.12	0.362528		18.9009		20								1.12	0.358335		19.9601		20								1.12	0.329668		19.812		20								1.12	0.2994716	0.2991116	17.01554	17.01321
0.560833	-0.086633					1.12167	0.361897		18.9133		20								1.12167	0.278985		19.9718		20								1.12167	0.313395		19.824		20								1.121667	0.2984464	0.298679	17.02854	17.01732
0.561667	-0.12172					1.12333	0.361241		18.928		20								1.12333	0.197702		19.9832		20								1.12333	0.29333		19.8378		20								1.123333	0.2971461	0.2982676	17.04384	17.0213
0.5625	-0.15616					1.125	0.360566		18.9445		20								1.125	0.117334		19.9942		20								1.125	0.270363		19.8527		20								1.125	0.295616	0.2978701	17.06086	17.02522
0.563333	-0.18955					1.12667	0.359875		18.9621		20								1.12667	0.0406301		20.0042		20								1.12667	0.24554		19.868		20								1.126667	0.2939139	0.2974782	17.07893	17.02917
0.564167	-0.22152					1.12833	0.35917		18.98		20								1.12833	-0.0294032		20.0128		20								1.12833	0.220021		19.883		20								1.128333	0.2921075	0.2970832	17.09729	17.03324
0.565	-0.25168					1.13	0.358451		18.9974		20								1.13	-0.0897009		20.0196		20								1.13	0.195026		19.8969		20								1.13	0.2902711	0.2966764	17.11517	17.0375
0.565833	-0.2797					1.13167	0.357716		19.0137		20								1.13167	-0.13737		20.0243		20								1.13167	0.171783		19.9091		20								1.131667	0.2884828	0.2962498	17.13179	17.04203
0.566667	-0.30522					1.13333	0.356963		19.0279		20								1.13333	-0.169887		20.0265		20								1.13333	0.151476		19.9189		20								1.133333	0.2868211	0.2957967	17.14639	17.04688
0.5675	-0.32235					1.135	0.356189		19.0378		20								1.135	-0.185252		20.0244		20								1.135	0.135193		19.9241		20								1.135	0.2853614	0.2953119	17.15669	17.05227
0.568333	-0.33652					1.13667	0.355393		19.0446		20								1.13667	-0.17103		20.02		20								1.13667	0.126515		19.9261		20								1.136667	0.284331	0.2947725	17.16385	17.0582
0.569167	-0.34762					1.13833	0.354533		19.0479		20								1.13833	-0.140047		20.0134		20								1.13833	0.123228		19.9246		20								1.138333	0.2836153	0.29418	17.1675	17.0646
0.57	-0.35552					1.14	0.353607		19.0475		20								1.14	-0.0940641		20.0048		20								1.14	0.125611		19.9197		20								1.14	0.2832496	0.2935404	17.16743	17.07136
0.570833	-0.36016					1.14167	0.352618		19.0432		20								1.14167	-0.0338843		19.9944		20								1.14167	0.133813		19.9113		20								1.141667	0.283257	0.2928644	17.16353	17.07833
0.571667	-0.36148					1.14333	0.35157		19.0351		20								1.14333	0.0391737		19.9824		20								1.14333	0.147764		19.8997		20								1.143333	0.283647	0.2921672	17.15585	17.08533
0.5725	-0.35946					1.145	0.350472		19.0233		20								1.145	0.12315		19.9692		20								1.145	0.167177		19.8851		20								1.145	0.2844153	0.2914673	17.14457	17.09213
0.573333	-0.35413					1.14667	0.349336		19.0082		20								1.14667	0.215524		19.9552		20								1.14667	0.191551		19.8679		20								1.146667	0.2855435	0.2907868	17.13001	17.0985
0.574167	-0.34551					1.14833	0.348177		18.9902		20								1.14833	0.313322		19.941		20								1.14833	0.220185		19.8487		20								1.148333	0.2869989	0.2901496	17.11264	17.10419
0.575	-0.33367					1.15	0.347012		18.9699		20								1.15	0.413233		19.9269		20								1.15	0.252194		19.8281		20								1.15	0.2887359	0.2895811	17.09303	17.10894
0.575833	-0.31872					1.15167	0.345862		18.9448		20								1.15167	0.511734		19.9103		20								1.15167	0.286542		19.8035		20								1.151667	0.2906968	0.2891064	17.06862	17.1121
0.576667	-0.30078					1.15333	0.344751		18.919		20								1.15333	0.627895		19.8956		20								1.15333	0.327467		19.7794		20								1.153333	0.2931378	0.2887897	17.04368	17.11351
0.5775	-0.27999					1.155	0.343736		18.8937		20								1.155	0.731049		19.8837		20								1.155	0.367745		19.7567		20								1.155	0.2956325	0.288649	17.01928	17.11305
0.578333	-0.25653					1.15667	0.342831		18.8699		20								1.15667	0.814347		19.875		20								1.15667	0.405539		19.7365		20								1.156667	0.2980719	0.2886953	16.99652	17.11068
0.579167	-0.23059					1.15833	0.342046		18.8488		20								1.15833	0.874725		19.87		20								1.15833	0.439228		19.7196		20								1.158333	0.3003478	0.2889319	16.97644	17.10646
0.58	-0.20238					1.16	0.341384		18.8312		20								1.16	0.91007		19.8687		20								1.16	0.467332		19.7069		20								1.16	0.3023562	0.289354	16.95998	17.10051
0.580833	-0.17215					1.16167	0.340842		18.8181		20								1.16167	0.919002		19.8713		20								1.16167	0.488572		19.6988		20								1.161667	0.3040024	0.2899488	16.94795	17.09305
0.581667	-0.14013					1.16333	0.340412		18.81		20								1.16333	0.900994		19.8776		20								1.16333	0.501928		19.696		20								1.163333	0.3052047	0.2906954	16.94102	17.08434
0.5825	-0.1066					1.165	0.34008		18.8075		20								1.165	0.856487		19.8876		20								1.165	0.506684		19.6985		20								1.165	0.3058982	0.2915662	16.93962	17.07473
0.583333	-0.071826					1.16667	0.339827		18.8108		20								1.16667	0.786943		19.9007		20								1.16667	0.502468		19.7064		20								1.166667	0.3060379	0.2925271	16.94399	17.06461
0.584167	-0.036317					1.16833	0.339629		18.8276		20								1.16833	0.694844		19.9244		20								1.16833	0.489276		19.7273		20								1.168333	0.305601	0.293539	16.96187	17.05487
0.585	-0.00012424					1.17	0.339445		18.8493		20								1.17	0.529345		19.9486		20								1.17	0.454551		19.752		20								1.17	0.3038128	0.2945131	16.9846	17.04591
0.585833	0.03646					1.17167	0.339212		18.8748		20								1.17167	0.359881		19.9715		20								1.17167	0.413399		19.7791		20								1.171667	0.3015404	0.2954094	17.01104	17.03808
0.586667	0.073143					1.17333	0.338909		18.9029		20								1.17333	0.19964		19.9923		20								1.17333	0.368203		19.8073		20								1.173333	0.2988965	0.2961917	17.03993	17.03171
0.5875	0.10963					1.175	0.338518		18.9321		20								1.175	0.0539357		20.0104		20								1.175	0.321121		19.8354		20								1.175	0.296007	0.2968292	17.06994	17.02703
0.588333	0.14563					1.17667	0.338028		18.9613		20								1.17667	-0.0728758		20.0253		20								1.17667	0.27434		19.862		20								1.176667	0.2930057	0.2972972	17.09972	17.02422
0.589167	0.18086					1.17833	0.337434		18.9889		20								1.17833	-0.176833		20.0364		20								1.17833	0.229978		19.886		20								1.178333	0.2900281	0.2975778	17.12795	17.02339
0.59	0.21503					1.18	0.33674		19.0139		20								1.18	-0.25466		20.0434		20								1.18	0.18999		19.9064		20								1.18	0.2872048	0.2976609	17.15345	17.02456
0.590833	0.24789					1.18167	0.335954		19.0351		20								1.18167	-0.304088		20.0463		20								1.18167	0.156071		19.9223		20								1.181667	0.2846555	0.2975437	17.17517	17.02769
0.591667	0.27917					1.18333	0.33509		19.0518		20								1.18333	-0.324074		20.045		20								1.18333	0.129579		19.9331		20								1.183333	0.2824827	0.297231	17.19233	17.03265
0.5925	0.30863					1.185	0.33417		19.0529		20								1.185	-0.314946		20.0292		20								1.185	0.111464		19.9281		20								1.185	0.2807674	0.2967346	17.19378	17.03891
0.593333	0.33604					1.18667	0.333237		19.0494		20								1.18667	-0.204407		20.0121		20								1.18667	0.119852		19.9189		20								1.186667	0.280622	0.2961088	17.19077	17.04627
0.594167	0.36121					1.18833	0.332352		19.0424		20								1.18833	-0.0844913		19.9958		20								1.18833	0.13514		19.9069		20								1.188333	0.2809227	0.2953733	17.18422	17.05451
0.595	0.38393					1.19	0.331536		19.0328		20								1.19	0.0293351		19.9811		20								1.19	0.155102		19.8933		20								1.19	0.2815783	0.2945486	17.1752	17.06345
0.595833	0.40406					1.19167	0.330806		19.022		20								1.19167	0.131997		19.9687		20								1.19167	0.177774		19.8794		20								1.191667	0.2824797	0.2936552	17.16495	17.07287
0.596667	0.42144					1.19333	0.330175		19.0111		20								1.19333	0.219297		19.959		20								1.19333	0.20108		19.8662		20								1.193333	0.2835048	0.2927126	17.15475	17.08261
0.5975	0.43595					1.195	0.329648		19.0016		20								1.195	0.287099		19.9526		20								1.195	0.222928		19.8552		20								1.195	0.284525	0.2917388	17.14588	17.09251
0.598333	0.44751					1.19667	0.329226		18.9945		20								1.19667	0.331695		19.95		20								1.19667	0.241328		19.8473		20								1.196667	0.2854118	0.2907491	17.13956	17.10244
0.599167	0.45606					1.19833	0.3289		18.9911		20								1.19833	0.350229		19.9513		20								1.19833	0.254491		19.8434		20								1.198333	0.2860442	0.2897564	17.13685	17.1123
0.6	0.46154					1.2	0.32866		18.9921		20								1.2	0.341014		19.9566		20								1.2	0.260929		19.8443		20								1.2	0.2863154	0.2887703	17.13862	17.12203
0.600833	0.46018					1.20167	0.328485		19.0087		20								1.20167	0.303747		19.9763		20								1.20167	0.25954		19.8607		20								1.201667	0.2861384	0.2877972	17.15599	17.13173
0.601667	0.45584					1.20333	0.328332		19.0299		20								1.20333	0.166086		19.9973		20								1.20333	0.232166		19.8811		20								1.203333	0.2844008	0.2868266	17.17787	17.1414
0.6025	0.44865					1.205	0.328151		19.0548		20								1.205	0.0191369		20.0174		20								1.205	0.198156		19.9042		20								1.205	0.2822131	0.2858602	17.2034	17.15102
0.603333	0.43876					1.20667	0.327917		19.0823		20								1.20667	-0.121987		20.036		20								1.20667	0.159609		19.929		20								1.206667	0.2796601	0.2848984	17.23154	17.1606
0.604167	0.42633					1.20833	0.327613		19.1114		20								1.20833	-0.252306		20.0525		20								1.20833	0.118405		19.954		20								1.208333	0.2768462	0.2839403	17.26108	17.17015
0.605	0.41156					1.21	0.327224		19.1406		20								1.21	-0.367484		20.0661		20								1.21	0.0765952		19.9782		20								1.21	0.2738924	0.2829847	17.2907	17.1797
0.605833	0.39466					1.21167	0.32674		19.1686		20								1.21167	-0.463008		20.0764		20								1.21167	0.0363098		20.0002		20								1.211667	0.2709297	0.2820297	17.31906	17.18926
0.606667	0.37586					1.21333	0.326155		19.194		20								1.21333	-0.534556		20.0826		20								1.21333	-0.000342154		20.0188		20								1.213333	0.2680936	0.2810742	17.34483	17.19883
0.6075	0.35539					1.215	0.325472		19.2157		20								1.215	-0.57843		20.0846		20								1.215	-0.0313761		20.033		20								1.215	0.2655172	0.2801173	17.36675	17.20841
0.608333	0.33352					1.21667	0.324695		19.2324		20								1.21667	-0.591897		20.0819		20								1.21667	-0.0550288		20.0419		20								1.216667	0.2633247	0.2791594	17.38374	17.21798
0.609167	0.31049					1.21833	0.323838		19.2358		20								1.21833	-0.573438		20.0671		20								1.21833	-0.0698454		20.0372		20								1.218333	0.2616258	0.2782023	17.3873	17.22765
0.61	0.28658					1.22	0.322931		19.2333		20								1.22	-0.469653		20.0494		20								1.22	-0.062076		20.0271		20								1.22	0.2612703	0.2772347	17.38507	17.23737
0.610833	0.26205					1.22167	0.322013		19.2252		20								1.22167	-0.345957		20.0304		20								1.22167	-0.0452385		20.0123		20								1.221667	0.2614934	0.2762632	17.37731	17.24702
0.611667	0.23717					1.22333	0.321102		19.2121		20								1.22333	-0.212993		20.0106		20								1.22333	-0.0204324		19.9932		20								1.223333	0.2622695	0.2752978	17.36448	17.25649
0.6125	0.2122					1.225	0.320216		19.1944		20								1.225	-0.0744723		19.9906		20								1.225	0.0112807		19.9709		20								1.225	0.2635518	0.2743514	17.34726	17.2656
0.613333	0.18741					1.22667	0.319369		19.1731		20								1.22667	0.0659248		19.9709		20								1.22667	0.0485792		19.946		20								1.226667	0.265274	0.2734399	17.32647	17.27419
0.614167	0.16305					1.22833	0.318576		19.1492		20								1.22833	0.203943		19.9521		20								1.22833	0.0899321		19.9198		20								1.228333	0.2673529	0.2725813	17.30308	17.28205
0.615	0.13936					1.23	0.317847		19.1235		20								1.23	0.335036		19.935		20								1.23	0.133666		19.8932		20								1.23	0.2696923	0.2717953	17.27813	17.28898
0.615833	0.11656					1.23167	0.317187		19.0974		20								1.23167	0.454705		19.9202		20								1.23167	0.178037		19.8672		20								1.231667	0.2721872	0.2711024	17.25272	17.29477
0.616667	0.094876					1.23333	0.316602		19.0718		20								1.23333	0.55879		19.908		20								1.23333	0.221299		19.8429		20								1.233333	0.274728	0.2705231	17.22795	17.29924
0.6175	0.079108					1.235	0.31609		19.0509		20								1.235	0.643705		19.9022		20								1.235	0.261783		19.8243		20								1.235	0.2772054	0.2700764	17.20797	17.30183
0.618333	0.064722					1.23667	0.315642		19.0324		20								1.23667	0.684865		19.8991		20								1.23667	0.292774		19.8088		20								1.236667	0.2792034	0.2698165	17.19034	17.30246
0.619167	0.051777					1.23833	0.315238		19.0167		20								1.23833	0.706635		19.8984		20								1.23833	0.318747		19.7965		20								1.238333	0.2809663	0.2697542	17.17565	17.30107
0.62	0.040311					1.24	0.314871		19.0044		20								1.24	0.711265		19.9002		20								1.24	0.339129		19.7879		20								1.24	0.2824354	0.269893	17.16436	17.29771
0.620833	0.030346					1.24167	0.314533		18.9959		20								1.24167	0.698617		19.9044		20								1.24167	0.353419		19.7832		20								1.241667	0.2835636	0.2702288	17.15682	17.2925
0.621667	0.021885					1.24333	0.314217		18.9913		20								1.24333	0.669071		19.9109		20								1.24333	0.361347		19.7823		20								1.243333	0.2843177	0.2707501	17.15321	17.28562
0.6225	0.014913					1.245	0.313915		18.9906		20								1.245	0.62381		19.9193		20								1.245	0.362874		19.7851		20								1.245	0.2846787	0.2714376	17.15358	17.27735
0.623333	0.0093977					1.24667	0.313623		18.9938		20								1.24667	0.564733		19.9294		20								1.24667	0.358198		19.7914		20								1.246667	0.2846423	0.272265	17.15781	17.268
0.624167	0.0052936					1.24833	0.313334		19.0007		20								1.24833	0.494324		19.9406		20								1.24833	0.347739		19.8007		20								1.248333	0.2842195	0.2732001	17.16565	17.25794
0.625	0.002539					1.25	0.313043		19.0109		20								1.25	0.415515		19.9526		20								1.25	0.332121		19.8127		20								1.25	0.283435	0.2742056	17.17673	17.24759
0.625833	0.0010592					1.25167	0.312747		19.0242		20								1.25167	0.331558		19.9652		20								1.25167	0.312152		19.8271		20								1.251667	0.2823271	0.2752407	17.19088	17.23777
0.626667	0.00076794					1.25333	0.312445		19.0396		20								1.25333	0.243533		19.9775		20								1.25333	0.288232		19.8428		20								1.253333	0.2809123	0.2762228	17.20714	17.22888
0.6275	0.0015686					1.255	0.312147		19.0564		20								1.255	0.157721		19.9889		20								1.255	0.262052		19.8591		20								1.255	0.2792865	0.2771124	17.22479	17.22125
0.628333	0.0033555					1.25667	0.311853		19.074		20								1.25667	0.0779634		19.9989		20								1.25667	0.23484		19.8753		20								1.256667	0.2775212	0.277875	17.24307	17.21518
0.629167	0.0060161					1.25833	0.311564		19.0914		20								1.25833	0.00757272		20.0072		20								1.25833	0.207847		19.8906		20								1.258333	0.2756934	0.2784821	17.26117	17.21087
0.63	0.009432					1.26	0.311279		19.1079		20								1.26	-0.0504758		20.0134		20								1.26	0.182321		19.9043		20								1.26	0.2738829	0.2789126	17.2783	17.20847
0.630833	0.013481					1.26167	0.310997		19.1227		20								1.26167	-0.0936172		20.0171		20								1.26167	0.159461		19.9158		20								1.261667	0.2721698	0.2791534	17.29369	17.208
0.631667	0.018039					1.26333	0.310719		19.1351		20								1.26333	-0.119791		20.0182		20								1.26333	0.140374		19.9244		20								1.263333	0.2706312	0.2792003	17.30661	17.20942
0.6325	0.02298					1.265	0.310445		19.1444		20								1.265	-0.127519		20.0166		20								1.265	0.126042		19.9296		20								1.265	0.2693389	0.2790579	17.31643	17.21261
0.633333	0.028181					1.26667	0.310174		19.1501		20								1.26667	-0.115971		20.0121		20								1.26667	0.117279		19.9312		20								1.266667	0.2683566	0.2787394	17.32262	17.21734
0.634167	0.030521					1.26833	0.309905		19.1511		20								1.26833	-0.0849927		20.0044		20								1.26833	0.114706		19.9281		20								1.268333	0.2677376	0.278266	17.32411	17.22315
0.635	0.032952					1.27	0.309641		19.1478		20								1.27	-0.030495		19.9942		20								1.27	0.119831		19.9211		20								1.27	0.2675891	0.2776853	17.32135	17.2297
0.635833	0.035427					1.27167	0.309368		19.1402		20								1.27167	0.040668		19.982		20								1.27167	0.131579		19.9101		20								1.271667	0.2678653	0.2770302	17.31427	17.23663
0.636667	0.037903					1.27333	0.309088		19.1284		20								1.27333	0.125938		19.9682		20								1.27333	0.149769		19.8956		20								1.273333	0.268573	0.2763371	17.30296	17.24356
0.6375	0.040339					1.275	0.308802		19.1124		20								1.275	0.222888		19.953		20								1.275	0.174022		19.8778		20								1.275	0.2697039	0.2756441	17.28765	17.2501
0.638333	0.042703					1.27667	0.308514		19.0929		20								1.27667	0.328672		19.9371		20								1.27667	0.203743		19.8571		20								1.276667	0.2712353	0.27499	17.2687	17.25587
0.639167	0.044967					1.27833	0.308228		19.0701		20								1.27833	0.440049		19.9209		20								1.27833	0.238138		19.8343		20								1.278333	0.2731297	0.2744125	17.24663	17.26053
0.64	0.047107					1.28	0.307949		19.0447		20								1.28	0.553488		19.905		20								1.28	0.276235		19.8099		20								1.28	0.275337	0.2739473	17.22205	17.26374
0.640833	0.049105					1.28167	0.307682		19.0175		20								1.28167	0.665295		19.8898		20								1.28167	0.316915		19.7846		20								1.281667	0.2777948	0.273626	17.19569	17.26524
0.641667	0.05095					1.28333	0.307434		18.9893		20								1.28333	0.771735		19.8758		20								1.28333	0.358946		19.7594		20								1.283333	0.2804312	0.2734758	17.16834	17.26482
0.6425	0.052634					1.285	0.30721		18.9585		20								1.285	0.869159		19.8614		20								1.285	0.401021		19.7326		20								1.285	0.2831662	0.2735178	17.13853	17.2622
0.643333	0.054154					1.28667	0.30702		18.9286		20								1.28667	0.970403		19.8496		20								1.28667	0.445675		19.7076		20								1.286667	0.2861473	0.2737795	17.10964	17.25733
0.644167	0.055511					1.28833	0.30688		18.9006		20								1.28833	1.05293		19.8412		20								1.28833	0.487294		19.6855		20								1.288333	0.2890358	0.274267	17.08275	17.25023
0.645	0.056713					1.29	0.306793		18.8756		20								1.29	1.11159		19.8365		20								1.29	0.524208		19.667		20								1.29	0.2917247	0.2749772	17.05887	17.24102
0.645833	0.05777					1.29167	0.306757		18.8544		20								1.29167	1.14425		19.8357		20								1.29167	0.554999		19.6529		20								1.291667	0.2941127	0.2758982	17.03892	17.22991
0.646667	0.058695					1.29333	0.306771		18.838		20								1.29333	1.14978		19.8389		20								1.29333	0.578454		19.6438		20								1.293333	0.2961081	0.2770094	17.02368	17.21717
0.6475	0.059505					1.295	0.30683		18.8268		20								1.295	1.1279		19.8458		20								1.295	0.593617		19.6401		20								1.295	0.2976321	0.2782825	17.01377	17.20318
0.648333	0.06022					1.29667	0.306925		18.8214		20								1.29667	1.07922		19.8564		20								1.29667	0.599832		19.6419		20								1.296667	0.2986228	0.2796821	17.00962	17.18833
0.649167	0.060863					1.29833	0.307049		18.822		20								1.29833	1.00533		19.8702		20								1.29833	0.596772		19.6493		20								1.298333	0.2990376	0.281167	17.01145	17.17308
0.65	0.061456					1.3	0.307189		18.8286		20								1.3	0.908738		19.8867		20								1.3	0.584468		19.662		20								1.3	0.2988553	0.282692	17.01922	17.15791
0.650833	0.062917					1.30167	0.307332		18.8473		20								1.30167	0.792911		19.9117		20								1.30167	0.563313		19.6859		20								1.301667	0.2980783	0.284209	17.03899	17.14365
0.651667	0.064356					1.30333	0.307453		18.8707		20								1.30333	0.617942		19.9369		20								1.30333	0.523539		19.7132		20								1.303333	0.2961011	0.2856346	17.06342	17.13076
0.6525	0.065781					1.305	0.307534		18.8976		20								1.305	0.441773		19.9605		20								1.305	0.477926		19.7426		20								1.305	0.2936578	0.2869242	17.09128	17.11961
0.653333	0.067199					1.30667	0.307562		18.9266		20								1.30667	0.276562		19.9817		20								1.30667	0.428927		19.7727		20								1.306667	0.2908717	0.2880392	17.12121	17.11052
0.654167	0.068618					1.30833	0.307531		18.9564		20								1.30833	0.12797		19.9999		20								1.30833	0.378828		19.802		20								1.308333	0.2878786	0.2889479	17.15178	17.10373
0.655	0.070048					1.31	0.307435		18.9855		20								1.31	0.000754233		20.0144		20								1.31	0.329928		19.8293		20								1.31	0.2848219	0.2896272	17.18154	17.09937
0.655833	0.071495					1.31167	0.30727		19.0124		20								1.31167	-0.100822		20.0248		20								1.31167	0.284455		19.8533		20								1.311667	0.2818462	0.2900631	17.20909	17.09749
0.656667	0.072969					1.31333	0.307037		19.036		20								1.31333	-0.173253		20.0306		20								1.31333	0.244463		19.873		20								1.313333	0.2790909	0.2902508	17.23316	17.09805
0.6575	0.074477					1.315	0.30674		19.055		20								1.315	-0.214077		20.0317		20								1.315	0.211745		19.8873		20								1.315	0.2766843	0.2901952	17.25262	17.10089
0.658333	0.076027					1.31667	0.306384		19.0685		20								1.31667	-0.222084		20.0282		20								1.31667	0.187755		19.8959		20								1.316667	0.274738	0.2899106	17.26658	17.10581
0.659167	0.077624					1.31833	0.305979		19.0668		20								1.31833	-0.197439		20.0112		20								1.31833	0.173542		19.8891		20								1.318333	0.2733416	0.2894193	17.26534	17.11215
0.66	0.079276					1.32	0.305554		19.0594		20								1.32	-0.078218		19.992		20								1.32	0.184818		19.8771		20								1.32	0.2734659	0.2887853	17.25841	17.11959
0.660833	0.080985					1.32167	0.305117		19.047		20								1.32167	0.0563349		19.9725		20								1.32167	0.204868		19.8609		20								1.321667	0.2741595	0.2880415	17.24648	17.12777
0.661667	0.082756					1.32333	0.304681		19.0304		20								1.32333	0.19245		19.9536		20								1.32333	0.231804		19.8417		20								1.323333	0.275352	0.2872228	17.23047	17.13635
0.6625	0.084591					1.325	0.304254		19.0107		20								1.325	0.325077		19.9358		20								1.325	0.263886		19.8205		20								1.325	0.2769531	0.2863648	17.21144	17.14498
0.663333	0.086491					1.32667	0.303847		18.9892		20								1.32667	0.449737		19.9197		20								1.32667	0.299201		19.7986		20								1.326667	0.2788557	0.2855022	17.19058	17.15332
0.664167	0.088455					1.32833	0.303466		18.9669		20								1.32833	0.561838		19.9061		20								1.32833	0.335749		19.7771		20								1.328333	0.2809421	0.2846677	17.1691	17.16109
0.665	0.09048					1.33	0.303118		18.9452		20								1.33	0.657015		19.8955		20								1.33	0.371539		19.7572		20								1.33	0.2830899	0.2838911	17.14822	17.16802
0.665833	0.092564					1.33167	0.302807		18.9252		20								1.33167	0.731514		19.8882		20								1.33167	0.404689		19.7399		20								1.331667	0.2851777	0.2831981	17.12908	17.1739
0.666667	0.094701					1.33333	0.302536		18.9078		20								1.33333	0.782495		19.8845		20								1.33333	0.433511		19.726		20								1.333333	0.2870915	0.2826099	17.1127	17.17858
0.6675	0.097027					1.335	0.302304		18.9036		20								1.335	0.808246		19.8941		20								1.335	0.456597		19.7259		20								1.335	0.2887301	0.2821425	17.10951	17.1821
0.668333	0.099387					1.33667	0.302093		18.9028		20								1.33667	0.741043		19.9053		20								1.33667	0.456863		19.7291		20								1.336667	0.2890491	0.2817899	17.10968	17.18441
0.669167	0.10177					1.33833	0.301908		18.9049		20								1.33833	0.662572		19.9164		20								1.33833	0.45147		19.7349		20								1.338333	0.2890318	0.2815586	17.1128	17.18549
0.67	0.10416					1.34	0.301749		18.9094		20								1.34	0.584997		19.927		20								1.34	0.441754		19.7427		20								1.34	0.2887197	0.281451	17.11832	17.18535
0.670833	0.10654					1.34167	0.301614		18.9157		20								1.34167	0.51122		19.9366		20								1.34167	0.428814		19.7517		20								1.341667	0.2881683	0.2814655	17.12555	17.18403
0.671667	0.10889					1.34333	0.301501		18.923		20								1.34333	0.443597		19.945		20								1.34333	0.41388		19.7611		20								1.343333	0.2874453	0.2815966	17.13374	17.18164
0.6725	0.1112					1.345	0.301408		18.9305		20								1.345	0.38473		19.9518		20								1.345	0.398243		19.7701		20								1.345	0.2866259	0.2818356	17.14212	17.1783
0.673333	0.11344					1.34667	0.301334		18.9374		20								1.34667	0.337175		19.9567		20								1.34667	0.383184		19.7781		20								1.346667	0.2857881	0.2821705	17.14992	17.17413
0.674167	0.1156					1.34833	0.301277		18.9432		20								1.34833	0.303095		19.9594		20								1.34833	0.369891		19.7844		20								1.348333	0.2850079	0.2825867	17.15646	17.16933
0.675	0.11765					1.35	0.301236		18.9471		20								1.35	0.28398		19.9599		20								1.35	0.359389		19.7885		20								1.35	0.2843545	0.2830675	17.16114	17.16405
0.675833	0.11958					1.35167	0.301208		18.9396		20								1.35167	0.280465		19.9491		20								1.35167	0.352482		19.7811		20								1.351667	0.283886	0.2835947	17.15442	17.15851
0.676667	0.12137					1.35333	0.301211		18.9303		20								1.35333	0.35604		19.9382		20								1.35333	0.364889		19.7721		20								1.353333	0.2845576	0.2841493	17.14597	17.15289
0.6775	0.12298					1.355	0.30123		18.92		20								1.355	0.43266		19.9288		20								1.355	0.3799		19.7625		20								1.355	0.2854027	0.2847115	17.13647	17.14739
0.678333	0.1244					1.35667	0.301261		18.9095		20								1.35667	0.498493		19.9213		20								1.35667	0.39589		19.7531		20								1.356667	0.2863526	0.2852615	17.12671	17.1422
0.679167	0.12562					1.35833	0.301302		18.8994		20								1.35833	0.550737		19.9161		20								1.35833	0.411534		19.7447		20								1.358333	0.2873287	0.2857803	17.11754	17.1375
0.68	0.12661					1.36	0.301347		18.8909		20								1.36	0.58734		19.9134		20								1.36	0.425464		19.7382		20								1.36	0.2882461	0.2862498	17.10983	17.13346
0.680833	0.12735					1.36167	0.301392		18.8846		20								1.36167	0.606239		19.9135		20								1.36167	0.436338		19.7343		20								1.361667	0.2890173	0.2866535	17.10442	17.13023
0.681667	0.12782					1.36333	0.301432		18.8814		20								1.36333	0.605617		19.9165		20								1.36333	0.442906		19.7335		20								1.363333	0.2895577	0.2869769	17.1021	17.12792
0.6825	0.12802					1.365	0.301463		18.8819		20								1.365	0.584221		19.9226		20								1.365	0.44409		19.7366		20								1.365	0.2897898	0.2872075	17.10352	17.12665
0.683333	0.12792					1.36667	0.301479		18.8867		20								1.36667	0.541596		19.9317		20								1.36667	0.439045		19.7437		20								1.366667	0.2896478	0.2873354	17.10918	17.12647
0.684167	0.12738					1.36833	0.301478		18.9048		20								1.36833	0.478239		19.9522		20								1.36833	0.427214		19.7637		20								1.368333	0.2890819	0.2873529	17.1281	17.1274
0.685	0.12654					1.37	0.301438		18.9267		20								1.37	0.334721		19.9733		20								1.37	0.393857		19.7868		20								1.37	0.2871905	0.28726	17.15089	17.12946
0.685833	0.12537					1.37167	0.301368		18.9518		20								1.37167	0.186825		19.9933		20								1.37167	0.355262		19.812		20								1.371667	0.2849112	0.287054	17.17671	17.13266
0.686667	0.12387					1.37333	0.301267		18.979		20								1.37333	0.0471776		20.0115		20								1.37333	0.313365		19.8381		20								1.373333	0.2823289	0.2867344	17.20459	17.13697
0.6875	0.12205					1.375	0.301136		19.0073		20								1.375	-0.0801995		20.0274		20								1.375	0.269858		19.8641		20								1.375	0.2795413	0.2863031	17.23344	17.14236
0.688333	0.11989					1.37667	0.300979		19.0355		20								1.37667	-0.19202		20.0407		20								1.37667	0.226502		19.889		20								1.376667	0.2766556	0.2857636	17.26217	17.14879
0.689167	0.11741					1.37833	0.300798		19.0625		20								1.37833	-0.28503		20.0509		20								1.37833	0.185058		19.9117		20								1.378333	0.2737833	0.2851215	17.28965	17.15616
0.69	0.11461					1.38	0.300598		19.0873		20								1.38	-0.356284		20.0576		20								1.38	0.147202		19.9313		20								1.38	0.2710354	0.2843838	17.31483	17.16441
0.690833	0.11149					1.38167	0.300385		19.1089		20								1.38167	-0.403469		20.0607		20								1.38167	0.114448		19.9472		20								1.381667	0.2685167	0.2835593	17.33679	17.17342
0.691667	0.10807					1.38333	0.300164		19.1265		20								1.38333	-0.42515		20.0601		20								1.38333	0.088075		19.9586		20								1.383333	0.2663213	0.2826576	17.35472	17.1831
0.6925	0.10436					1.385	0.29994		19.1302		20								1.385	-0.420928		20.0466		20								1.385	0.0690666		19.9558		20								1.385	0.2645281	0.2816897	17.35866	17.19331
0.693333	0.10037					1.38667	0.299736		19.1297		20								1.38667	-0.325953		20.0315		20								1.38667	0.073675		19.9491		20								1.386667	0.2641335	0.2806685	17.35843	17.20394
0.694167	0.096126					1.38833	0.299554		19.1256		20								1.38833	-0.220833		20.0169		20								1.38833	0.0847886		19.9396		20								1.388333	0.264157	0.2796062	17.35464	17.21485
0.695	0.091639					1.39	0.299393		19.1186		20								1.39	-0.118308		20.0031		20								1.39	0.100727		19.928		20								1.39	0.2645357	0.2785154	17.34806	17.22591
0.695833	0.086936					1.39167	0.299253		19.1097		20								1.39167	-0.0219117		19.9906		20								1.39167	0.120074		19.9152		20								1.391667	0.2651937	0.2774086	17.33955	17.23701
0.696667	0.082041					1.39333	0.299129		19.0997		20								1.39333	0.0655584		19.9798		20								1.39333	0.141327		19.9022		20								1.393333	0.2660452	0.2762986	17.33001	17.24802
0.6975	0.07698					1.395	0.299017		19.0896		20								1.395	0.141268		19.9711		20								1.395	0.162976		19.8899		20								1.395	0.2669995	0.2751977	17.32034	17.25882
0.698333	0.071782					1.39667	0.298909		19.0802		20								1.39667	0.202634		19.9646		20								1.39667	0.183581		19.8789		20								1.396667	0.267966	0.2741181	17.3114	17.26928
0.699167	0.066478					1.39833	0.298796		19.0721		20								1.39833	0.247656		19.9607		20								1.39833	0.201854		19.87		20								1.398333	0.2688599	0.2730716	17.30394	17.2793
0.7	0.0611					1.4	0.298669		19.0662		20								1.4	0.275163		19.9593		20								1.4	0.21673		19.8635		20								1.4	0.2696064	0.2720696	17.29855	17.28877
0.700833	0.055546					1.40167	0.298518		19.0725		20								1.40167	0.284974		19.9701		20								1.40167	0.227422		19.8697		20								1.401667	0.2701454	0.2711227	17.30548	17.29764
0.701667	0.04999					1.40333	0.298314		19.0807		20								1.40333	0.209197		19.9811		20								1.40333	0.217098		19.8777		20								1.403333	0.2694525	0.2702358	17.31425	17.30581
0.7025	0.044471					1.405	0.298044		19.0899		20								1.405	0.132412		19.9903		20								1.405	0.203884		19.8862		20								1.405	0.2685748	0.269419	17.32406	17.31318
0.703333	0.039029					1.40667	0.297704		19.0993		20								1.40667	0.0678342		19.9973		20								1.40667	0.189665		19.8944		20								1.406667	0.2675937	0.2686822	17.33399	17.31965
0.704167	0.033706					1.40833	0.297296		19.1078		20								1.40833	0.0188668		20.0017		20								1.40833	0.175997		19.9013		20								1.408333	0.2666011	0.2680352	17.34305	17.32513
0.705	0.028543					1.41	0.296823		19.1145		20								1.41	-0.0120199		20.0032		20								1.41	0.164465		19.906		20								1.41	0.2656955	0.2674872	17.35024	17.32953
0.705833	0.02358					1.41167	0.296295		19.1184		20								1.41167	-0.0224888		20.0015		20								1.41167	0.156599		19.9077		20								1.411667	0.2649761	0.2670469	17.35463	17.33278
0.706667	0.018859					1.41333	0.295725		19.1186		20								1.41333	-0.0106421		19.9965		20								1.41333	0.153784		19.9057		20								1.413333	0.2645375	0.266722	17.35537	17.33481
0.7075	0.014419					1.415	0.295128		19.1145		20								1.415	0.024626		19.9881		20								1.415	0.157173		19.8994		20								1.415	0.2644632	0.2665193	17.35179	17.33556
0.708333	0.010301					1.41667	0.294523		19.1056		20								1.41667	0.0833679		19.9765		20								1.41667	0.167606		19.8887		20								1.416667	0.2648207	0.2664443	17.34344	17.33499
0.709167	0.0065422					1.41833	0.293931		19.083		20								1.41833	0.16442		19.9534		20								1.41833	0.185552		19.8647		20								1.418333	0.2656564	0.2665007	17.32141	17.33313
0.71	0.0031798					1.42	0.29339		19.0562		20								1.42	0.326029		19.9298		20								1.42	0.225506		19.8374		20								1.42	0.267859	0.266687	17.29522	17.32997
0.710833	0.00024866					1.42167	0.292936		19.0261		20								1.42167	0.491456		19.9076		20								1.42167	0.270952		19.8082		20								1.421667	0.270478	0.267003	17.26593	17.32553
0.711667	-0.0022181					1.42333	0.292584		18.9942		20								1.42333	0.646735		19.8877		20								1.42333	0.319589		19.7784		20								1.423333	0.273407	0.2674466	17.2348	17.31987
0.7125	-0.00419					1.425	0.292347		18.9617		20								1.425	0.786305		19.8707		20								1.425	0.369274		19.7494		20								1.425	0.2765205	0.2680129	17.20322	17.31305
0.713333	-0.0056387					1.42667	0.29223		18.9303		20								1.42667	0.9052		19.8574		20								1.42667	0.417715		19.7225		20								1.426667	0.279678	0.2686946	17.17271	17.30519
0.714167	-0.0065393					1.42833	0.292234		18.9013		20								1.42833	0.998411		19.8484		20								1.42833	0.462555		19.6991		20								1.428333	0.282729	0.269481	17.1448	17.29641
0.715	-0.0068693					1.43	0.292353		18.8765		20								1.43	1.06122		19.8443		20								1.43	0.501473		19.6806		20								1.43	0.2855196	0.2703587	17.12101	17.28689
0.715833	-0.00661					1.43167	0.292576		18.8571		20								1.43167	1.08961		19.8456		20								1.43167	0.53228		19.6682		20								1.431667	0.2878985	0.2713106	17.10277	17.27684
0.716667	-0.005746					1.43333	0.292888		18.8445		20								1.43333	1.08054		19.8525		20								1.43333	0.553014		19.6628		20								1.433333	0.2897235	0.2723165	17.09133	17.26647
0.7175	-0.004542					1.435	0.293267		18.8441		20								1.435	1.03222		19.8693		20								1.435	0.562029		19.6694		20								1.435	0.2908672	0.2733526	17.09199	17.2558
0.718333	-0.0027094					1.43667	0.293679		18.8519		20								1.43667	0.914744		19.8907		20								1.43667	0.551042		19.6837		20								1.436667	0.2908013	0.27442	17.10094	17.24513
0.719167	-0.00023834					1.43833	0.294079		18.8683		20								1.43833	0.764857		19.9158		20								1.43833	0.527116		19.7056		20								1.438333	0.2899057	0.2754866	17.11838	17.23485
0.72	0.0028771					1.44	0.294438		18.8932		20								1.44	0.589475		19.944		20								1.44	0.490626		19.7347		20								1.44	0.2881621	0.276515	17.14421	17.22536
0.720833	0.0066383					1.44167	0.294735		18.9262		20								1.44167	0.392349		19.9746		20								1.44167	0.442168		19.7704		20								1.441667	0.2855787	0.2774639	17.17809	17.21711
0.721667	0.011042					1.44333	0.294947		18.9668		20								1.44333	0.177878		20.0069		20								1.44333	0.382739		19.8118		20								1.443333	0.2821908	0.2782886	17.2194	17.21057
0.7225	0.016081					1.445	0.295056		19.014		20								1.445	-0.0485986		20.0401		20								1.445	0.313703		19.8579		20								1.445	0.27806	0.2789428	17.26728	17.2062
0.723333	0.021743					1.44667	0.295051		19.0669		20								1.44667	-0.281026		20.0733		20								1.44667	0.236759		19.9077		20								1.446667	0.273272	0.2793795	17.32065	17.20447
0.724167	0.02801					1.44833	0.294921		19.1242		20								1.44833	-0.512908		20.1054		20								1.44833	0.15388		19.9596		20								1.448333	0.2679345	0.2795531	17.37826	17.20579
0.725	0.034862					1.45	0.294663		19.1844		20								1.45	-0.737578		20.1355		20								1.45	0.0672592		20.0125		20								1.45	0.262174	0.2794208	17.43869	17.21055
0.725833	0.04227					1.45167	0.294279		19.2484		20								1.45167	-0.948441		20.1651		20								1.45167	-0.0207634		20.067		20								1.451667	0.2561314	0.2789445	17.50275	17.21962
0.726667	0.050203					1.45333	0.29377		19.3121		20								1.45333	-1.15556		20.1905		20								1.45333	-0.111663		20.1192		20								1.453333	0.2497249	0.2780378	17.56638	17.23318
0.7275	0.058627					1.455	0.293167		19.3737		20								1.455	-1.33379		20.2108		20								1.455	-0.198746		20.1676		20								1.455	0.2433622	0.276682	17.62779	17.25127
0.728333	0.067499					1.45667	0.292484		19.4315		20								1.45667	-1.47557		20.2253		20								1.45667	-0.279275		20.2105		20								1.456667	0.2372214	0.2748728	17.68526	17.2738
0.729167	0.076775					1.45833	0.291736		19.4838		20								1.45833	-1.57677		20.2335		20								1.45833	-0.350819		20.2467		20								1.458333	0.2314735	0.2726204	17.73723	17.3005
0.73	0.086407					1.46	0.290938		19.5293		20								1.46	-1.63467		20.2354		20								1.46	-0.411241		20.2753		20								1.46	0.2262772	0.2699504	17.78227	17.33097
0.730833	0.096341					1.46167	0.290108		19.5668		20								1.46167	-1.64789		20.2309		20								1.46167	-0.458772		20.2953		20								1.461667	0.2217728	0.2669026	17.81923	17.3647
0.731667	0.10652					1.46333	0.289261		19.5954		20								1.46333	-1.61647		20.2203		20								1.46333	-0.492085		20.3062		20								1.463333	0.2180768	0.2635304	17.84722	17.40101
0.7325	0.11689					1.465	0.288413		19.6144		20								1.465	-1.54195		20.2039		20								1.465	-0.510343		20.3079		20								1.465	0.2152778	0.2598994	17.86568	17.43915
0.733333	0.12738					1.46667	0.287578		19.6236		20								1.46667	-1.42737		20.1825		20								1.46667	-0.513243		20.3006		20								1.466667	0.2134322	0.2560848	17.87438	17.4783
0.734167	0.13949					1.46833	0.286767		19.6157		20								1.46833	-1.27723		20.1493		20								1.46833	-0.501032		20.2773		20								1.468333	0.2125624	0.2521696	17.866	17.517
0.735	0.15157					1.47	0.286006		19.5992		20								1.47	-1.04518		20.1144		20								1.47	-0.462093		20.2469		20								1.47	0.2133997	0.2482995	17.84914	17.55441
0.735833	0.16351					1.47167	0.285283		19.5756		20								1.47167	-0.800755		20.08		20								1.47167	-0.411557		20.2115		20								1.471667	0.2150861	0.2445585	17.82523	17.58976
0.736667	0.1752					1.47333	0.284603		19.5465		20								1.47333	-0.559663		20.0472		20								1.47333	-0.352486		20.1727		20								1.473333	0.2174767	0.2410243	17.79597	17.62235
0.7375	0.18655					1.475	0.283965		19.5138		20								1.475	-0.330185		20.0171		20								1.475	-0.287858		20.1325		20								1.475	0.2204035	0.2377655	17.76318	17.6516
0.738333	0.19746					1.47667	0.283365		19.4793		20								1.47667	-0.11972		19.9907		20								1.47667	-0.22078		20.0926		20								1.476667	0.2236821	0.2348401	17.72881	17.67707
0.739167	0.20782					1.47833	0.282799		19.4451		20								1.47833	0.0647727		19.969		20								1.47833	-0.154368		20.055		20								1.478333	0.2271194	0.232293	17.69478	17.69844
0.74	0.21755					1.48	0.282259		19.4129		20								1.48	0.217155		19.9525		20								1.48	-0.0916131		20.0212		20								1.48	0.2305219	0.2301555	17.66296	17.71556
0.740833	0.22656					1.48167	0.281735		19.3846		20								1.48167	0.332506		19.9418		20								1.48167	-0.0352634		19.9926		20								1.481667	0.2337037	0.228444	17.63505	17.7284
0.741667	0.23476					1.48333	0.281216		19.3616		20								1.48333	0.407437		19.9371		20								1.48333	0.0122949		19.9705		20								1.483333	0.2364946	0.22716	17.61253	17.73709
0.7425	0.24208					1.485	0.280691		19.3524		20								1.485	0.440294		19.9458		20								1.485	0.0491354		19.9631		20								1.485	0.2387475	0.2262908	17.60397	17.74215
0.743333	0.24846					1.48667	0.280134		19.35		20								1.48667	0.379407		19.9587		20								1.48667	0.0615223		19.9625		20								1.486667	0.2396031	0.2257847	17.60215	17.74394
0.744167	0.25383					1.48833	0.27954		19.3542		20								1.48833	0.289297		19.9741		20								1.48833	0.062448		19.9682		20								1.488333	0.2397854	0.2256059	17.60691	17.7429
0.745	0.25815					1.49	0.278901		19.3645		20								1.49	0.181586		19.9912		20								1.49	0.0529845		19.9794		20								1.49	0.2393089	0.2257103	17.61781	17.73952
0.745833	0.26137					1.49167	0.27821		19.3802		20								1.49167	0.0615026		20.0094		20								1.49167	0.0343298		19.9951		20								1.491667	0.2382194	0.2260476	17.63408	17.73437
0.746667	0.26348					1.49333	0.277463		19.4003		20								1.49333	-0.0654685		20.0276		20								1.49333	0.0080843		20.0143		20								1.493333	0.2365916	0.2265633	17.65474	17.72799
0.7475	0.26444					1.495	0.27666		19.4237		20								1.495	-0.193082		20.045		20								1.495	-0.0238164		20.0355		20								1.495	0.2345264	0.227201	17.67855	17.72096
0.748333	0.26425					1.49667	0.2758		19.4489		20								1.49667	-0.314692		20.0605		20								1.49667	-0.0591882		20.0574		20								1.496667	0.2321451	0.2279044	17.70415	17.7138
0.749167	0.26292					1.49833	0.27489		19.4745		20								1.49833	-0.423669		20.0734		20								1.49833	-0.0956929		20.0786		20								1.498333	0.2295851	0.2286197	17.73007	17.70702
0.75	0.26047					1.5	0.273935		19.4989		20								1.5	-0.513771		20.0828		20								1.5	-0.130937		20.0975		20								1.5	0.2269932	0.2292978	17.7548	17.70104
0.750833	0.25325					1.50167	0.272945		19.5185		20								1.50167	-0.579458		20.0857		20								1.50167	-0.162568		20.1107		20								1.501667	0.2245199	0.2298957	17.77458	17.69647
0.751667	0.24504					1.50333	0.271937		19.5343		20								1.50333	-0.600149		20.0846		20								1.50333	-0.184567		20.1195		20								1.503333	0.2225418	0.2303528	17.79054	17.69354
0.7525	0.23598					1.505	0.270923		19.5452		20								1.505	-0.591891		20.0793		20								1.505	-0.199246		20.1232		20								1.505	0.2209461	0.2306458	17.8016	17.69236
0.753333	0.22621					1.50667	0.269919		19.5502		20								1.50667	-0.55489		20.0697		20								1.50667	-0.205297		20.121		20								1.506667	0.2198398	0.2307639	17.80686	17.69291
0.754167	0.21588					1.50833	0.268938		19.5488		20								1.50833	-0.488221		20.056		20								1.50833	-0.201614		20.1125		20								1.508333	0.219314	0.2307095	17.8056	17.69503
0.755	0.20514					1.51	0.267994		19.5403		20								1.51	-0.392029		20.0383		20								1.51	-0.187452		20.0975		20								1.51	0.2194396	0.2304973	17.79735	17.69845
0.755833	0.19414					1.51167	0.267102		19.5246		20								1.51167	-0.267761		20.0169		20								1.51167	-0.162451		20.076		20								1.511667	0.2202649	0.2301546	17.78187	17.70281
0.756667	0.18304					1.51333	0.266275		19.5016		20								1.51333	-0.118097		19.9924		20								1.51333	-0.126657		20.0483		20								1.513333	0.2218134	0.2297192	17.75917	17.70762
0.7575	0.172					1.515	0.265522		19.4716		20								1.515	0.0531799		19.9655		20								1.515	-0.0805269		20.0149		20								1.515	0.2240825	0.2292381	17.72957	17.71234
0.758333	0.16118					1.51667	0.264853		19.4351		20								1.51667	0.24133		19.937		20								1.51667	-0.0249145		19.9766		20								1.516667	0.2270433	0.2287656	17.69359	17.7164
0.759167	0.15071					1.51833	0.264276		19.3886		20								1.51833	0.440831		19.9034		20								1.51833	0.038948		19.93		20								1.518333	0.2306407	0.2283602	17.6477	17.71858
0.76	0.14076					1.52	0.263802		19.3378		20								1.52	0.676014		19.8709		20								1.52	0.116737		19.8809		20								1.52	0.23523	0.2281416	17.59761	17.71836
0.760833	0.13145					1.52167	0.263431		19.2843		20								1.52167	0.903999		19.8409		20								1.52167	0.198563		19.831		20								1.521667	0.2402392	0.2281643	17.54489	17.71526
0.761667	0.12292					1.52333	0.26316		19.2296		20								1.52333	1.11352		19.8146		20								1.52333	0.2816		19.7821		20								1.523333	0.2455109	0.2284744	17.49123	17.70893
0.7625	0.11527					1.525	0.262982		19.1757		20								1.525	1.29807		19.7925		20								1.525	0.36315		19.7357		20								1.525	0.2508774	0.2291073	17.43833	17.69914
0.763333	0.10862					1.52667	0.262888		19.124		20								1.52667	1.45216		19.7756		20								1.52667	0.440558		19.6932		20								1.526667	0.2561666	0.230086	17.38792	17.6858
0.764167	0.10306					1.52833	0.262865		19.0764		20								1.52833	1.57114		19.7641		20								1.52833	0.51131		19.6561		20								1.528333	0.2612082	0.2314201	17.34159	17.66895
0.765	0.098652					1.53	0.262898		19.0343		20								1.53	1.65139		19.7585		20								1.53	0.57313		19.6256		20								1.53	0.2658413	0.2331049	17.3008	17.64878
0.765833	0.095465					1.53167	0.262969		18.9988		20								1.53167	1.69058		19.7589		20								1.53167	0.624073		19.6024		20								1.531667	0.2699199	0.2351216	17.26681	17.62562
0.766667	0.093537					1.53333	0.26306		18.9711		20								1.53333	1.68789		19.7651		20								1.53333	0.662604		19.5874		20								1.533333	0.2733193	0.2374379	17.24059	17.59991
0.7675	0.09912					1.535	0.263153		18.959		20								1.535	1.644		19.7841		20								1.535	0.687662		19.5879		20								1.535	0.2759408	0.240009	17.22995	17.57268
0.768333	0.10586					1.53667	0.263213		18.9551		20								1.53667	1.51141		19.8066		20								1.53667	0.686854		19.596		20								1.536667	0.2770052	0.2427322	17.22749	17.54453
0.769167	0.11362					1.53833	0.26322		18.9588		20								1.53833	1.35371		19.8309		20								1.53833	0.673379		19.6106		20								1.538333	0.2772507	0.2455474	17.23265	17.51608
0.77	0.12223					1.54	0.263159		18.9694		20								1.54	1.1835		19.8562		20								1.54	0.648964		19.6308		20								1.54	0.276735	0.2483922	17.24458	17.48796
0.770833	0.13153					1.54167	0.263023		18.9857		20								1.54167	1.00686		19.8815		20								1.54167	0.615375		19.6552		20								1.541667	0.2755419	0.2512036	17.26222	17.4608
0.771667	0.14132					1.54333	0.262804		19.0066		20								1.54333	0.829644		19.906		20								1.54333	0.57465		19.6826		20								1.543333	0.2737785	0.2539205	17.28431	17.43514
0.7725	0.15142					1.545	0.262502		19.0307		20								1.545	0.658		19.9289		20								1.545	0.529025		19.7115		20								1.545	0.2715692	0.2564857	17.30949	17.41152
0.773333	0.16164					1.54667	0.262119		19.0565		20								1.54667	0.497971		19.9493		20								1.54667	0.480825		19.7406		20								1.546667	0.2690506	0.2588476	17.33635	17.39038
0.774167	0.17177					1.54833	0.261662		19.0827		20								1.54833	0.355135		19.9665		20								1.54833	0.432371		19.7685		20								1.548333	0.2663653	0.2609617	17.36345	17.37208
0.775	0.18161					1.55	0.261143		19.1078		20								1.55	0.23427		19.9801		20								1.55	0.385879		19.794		20								1.55	0.2636551	0.2627923	17.38944	17.35687
0.775833	0.19098					1.55167	0.260575		19.1265		20								1.55167	0.139105		19.9855		20								1.55167	0.343365		19.8119		20								1.551667	0.2610556	0.264313	17.40891	17.34493
0.776667	0.19969					1.55333	0.259983		19.1423		20								1.55333	0.10149		19.9876		20								1.55333	0.313557		19.826		20								1.553333	0.259109	0.265507	17.42538	17.33632
0.7775	0.20754					1.555	0.259397		19.1545		20								1.555	0.0871041		19.9869		20								1.555	0.290011		19.8362		20								1.555	0.2574621	0.2663681	17.43836	17.33099
0.778333	0.21439					1.55667	0.258833		19.163		20								1.55667	0.0913645		19.9839		20								1.55667	0.273023		19.8424		20								1.556667	0.2561644	0.2669008	17.44754	17.32881
0.779167	0.22006					1.55833	0.258306		19.1677		20								1.55833	0.11289		19.9786		20								1.55833	0.26274		19.8446		20								1.558333	0.2552456	0.2671192	17.45286	17.32953
0.78	0.22442					1.56	0.257827		19.1686		20								1.56	0.149663		19.9716		20								1.56	0.258973		19.8433		20								1.56	0.2547139	0.2670466	17.45444	17.33286
0.780833	0.22734					1.56167	0.257406		19.1661		20								1.56167	0.198701		19.9634		20								1.56167	0.261207		19.8388		20								1.561667	0.2545564	0.266714	17.4526	17.33841
0.781667	0.22873					1.56333	0.257047		19.1606		20								1.56333	0.256241		19.9546		20								1.56333	0.268629		19.8319		20								1.563333	0.2547399	0.2661589	17.44788	17.34576
0.7825	0.22849					1.565	0.256752		19.153		20								1.565	0.317986		19.9458		20								1.565	0.280166		19.8233		20								1.565	0.2552121	0.2654235	17.44095	17.35447
0.783333	0.22657					1.56667	0.25652		19.1439		20								1.56667	0.379331		19.9378		20								1.56667	0.294529		19.8138		20								1.566667	0.2559047	0.2645528	17.43265	17.36407
0.784167	0.21398					1.56833	0.256343		19.132		20								1.56833	0.435587		19.9287		20								1.56833	0.31027		19.8021		20								1.568333	0.2567354	0.2635925	17.42146	17.37365
0.785	0.19986					1.57	0.256217		19.1207		20								1.57	0.499134		19.9221		20								1.57	0.329872		19.7916		20								1.57	0.2578539	0.262635	17.41099	17.38282
0.785833	0.18439					1.57167	0.25611		19.1113		20								1.57167	0.545602		19.9188		20								1.57167	0.347308		19.7836		20								1.571667	0.2589014	0.2617175	17.40244	17.39131
0.786667	0.16781					1.57333	0.256007		19.105		20								1.57333	0.568644		19.9193		20								1.57333	0.360604		19.7792		20								1.573333	0.259756	0.2608686	17.397	17.39894
0.7875	0.15036					1.575	0.255891		19.1028		20								1.575	0.565161		19.9238		20								1.575	0.368037		19.7791		20								1.575	0.2603005	0.2601065	17.39573	17.40561
0.788333	0.13229					1.57667	0.255748		19.1058		20								1.57667	0.53326		19.9326		20								1.57667	0.368109		19.7842		20								1.576667	0.2604268	0.2594389	17.39958	17.41137
0.789167	0.11387					1.57833	0.255559		19.1146		20								1.57833	0.472128		19.9454		20								1.57833	0.359618		19.795		20								1.578333	0.2600417	0.2588625	17.40928	17.41636
0.79	0.095368					1.58	0.25531		19.1298		20								1.58	0.382143		19.9622		20								1.58	0.341723		19.8116		20								1.58	0.2590715	0.2583636	17.42534	17.42081
0.790833	0.077058					1.58167	0.254986		19.1516		20								1.58167	0.264946		19.9824		20								1.58167	0.313992		19.8341		20								1.581667	0.2574661	0.2579186	17.44798	17.42504
0.791667	0.059217					1.58333	0.254576		19.18		20								1.58333	0.123464		20.0054		20								1.58333	0.276441		19.8623		20								1.583333	0.2552022	0.257496	17.47714	17.42943
0.7925	0.042115					1.585	0.254069		19.2223		20								1.585	-0.0381352		20.0383		20								1.585	0.229553		19.9031		20								1.585	0.2522856	0.2570575	17.52014	17.43499
0.793333	0.026014					1.58667	0.253444		19.2696		20								1.58667	-0.268222		20.0709		20								1.58667	0.161497		19.9473		20								1.586667	0.2479862	0.2565013	17.56797	17.44212
0.794167	0.011166					1.58833	0.252717		19.3202		20								1.58833	-0.496145		20.101		20								1.58833	0.087873		19.9929		20								1.588333	0.2432027	0.2557884	17.61906	17.45115
0.795	-0.0021927					1.59	0.251888		19.3724		20								1.59	-0.706801		20.1276		20								1.59	0.0117673		20.0383		20								1.59	0.2380941	0.2548848	17.67163	17.46236
0.795833	-0.013842					1.59167	0.250959		19.4243		20								1.59167	-0.892876		20.1497		20								1.59167	-0.0639051		20.0817		20								1.591667	0.2328368	0.2537644	17.72382	17.4759
0.796667	-0.023585					1.59333	0.249937		19.474		20								1.59333	-1.04808		20.1667		20								1.59333	-0.136175		20.1213		20								1.593333	0.2276184	0.2524096	17.7737	17.49187
0.7975	-0.031247					1.595	0.248828		19.5196		20								1.595	-1.16667		20.1777		20								1.595	-0.202134		20.1554		20								1.595	0.2226302	0.2508133	17.81941	17.51021
0.798333	-0.036682					1.59667	0.247642		19.5594		20								1.59667	-1.24378		20.1823		20								1.59667	-0.25906		20.1827		20								1.596667	0.2180592	0.2489793	17.8592	17.53077
0.799167	-0.03977					1.59833	0.246393		19.5917		20								1.59833	-1.27583		20.1801		20								1.59833	-0.304531		20.2019		20								1.598333	0.2140798	0.2469227	17.89153	17.5533
0.8	-0.040425					1.6	0.245093		19.6153		20								1.6	-1.26079		20.1712		20								1.6	-0.336534		20.2121		20								1.6	0.2108472	0.2446698	17.9151	17.57742
0.800833	-0.027168					1.60167	0.243758		19.6204		20								1.60167	-1.19838		20.1469		20								1.60167	-0.353551		20.2039		20								1.601667	0.20849	0.2422575	17.92012	17.60236
0.801667	-0.011643					1.60333	0.24242		19.6159		20								1.60333	-1.02828		20.1183		20								1.60333	-0.339907		20.187		20								1.603333	0.2079883	0.2397642	17.9156	17.62759
0.8025	0.0058931					1.605	0.241076		19.6023		20								1.605	-0.828282		20.0875		20								1.605	-0.311692		20.1624		20								1.605	0.2084398	0.2372412	17.90208	17.65257
0.803333	0.025155					1.60667	0.239741		19.5804		20								1.60667	-0.612757		20.0554		20								1.60667	-0.270685		20.1312		20								1.606667	0.2097921	0.234743	17.88037	17.67674
0.804167	0.045834					1.60833	0.238429		19.5513		20								1.60833	-0.388043		20.0229		20								1.60833	-0.218691		20.0947		20								1.608333	0.2119628	0.2323261	17.85158	17.69953
0.805	0.067601					1.61	0.237154		19.5163		20								1.61	-0.160386		19.9909		20								1.61	-0.157862		20.0544		20								1.61	0.2148417	0.2300468	17.81704	17.7204
0.805833	0.090111					1.61167	0.235929		19.4769		20								1.61167	0.06343		19.9605		20								1.61167	-0.0906175		20.0117		20								1.611667	0.2182961	0.2279595	17.77823	17.73885
0.806667	0.11301					1.61333	0.234764		19.4347		20								1.61333	0.276466		19.9326		20								1.61333	-0.0195386		19.9684		20								1.613333	0.2221767	0.2261148	17.73677	17.75442
0.8075	0.13593					1.615	0.233671		19.3914		20								1.615	0.47207		19.908		20								1.615	0.0527323		19.9258		20								1.615	0.2263232	0.2245577	17.69428	17.76674
0.808333	0.15851					1.61667	0.232658		19.3486		20								1.61667	0.644255		19.8874		20								1.61667	0.123598		19.8856		20								1.616667	0.2305716	0.2233261	17.6524	17.7755
0.809167	0.18038					1.61833	0.231731		19.3134		20								1.61833	0.78799		19.8772		20								1.61833	0.190606		19.8548		20								1.618333	0.2347602	0.2224499	17.61832	17.78041
0.81	0.20119					1.62	0.230883		19.2811		20								1.62	0.85967		19.8708		20								1.62	0.242074		19.828		20								1.62	0.238168	0.2219589	17.58724	17.78137
0.810833	0.22059					1.62167	0.230136		19.2525		20								1.62167	0.904729		19.8674		20								1.62167	0.286683		19.8057		20								1.621667	0.2412764	0.2218626	17.55988	17.77841
0.811667	0.23826					1.62333	0.229488		19.2281		20								1.62333	0.927989		19.8672		20								1.62333	0.323853		19.7882		20								1.623333	0.2440125	0.2221586	17.5368	17.77167
0.8125	0.25389					1.625	0.22894		19.2083		20								1.625	0.929521		19.87		20								1.625	0.353038		19.7756		20								1.625	0.2463196	0.2228327	17.51841	17.7614
0.813333	0.26719					1.62667	0.228484		19.1934		20								1.62667	0.909881		19.8756		20								1.62667	0.373984		19.768		20								1.626667	0.2481591	0.2238597	17.5049	17.74796
0.814167	0.27791					1.62833	0.228114		19.1834		20								1.62833	0.870612		19.8837		20								1.62833	0.386722		19.7651		20								1.628333	0.2495103	0.2252037	17.4963	17.73181
0.815	0.28583					1.63	0.22782		19.1783		20								1.63	0.814078		19.8938		20								1.63	0.391549		19.7666		20								1.63	0.25037	0.2268193	17.49249	17.71347
0.815833	0.29076					1.63167	0.22759		19.1776		20								1.63167	0.743233		19.9055		20								1.63167	0.389001		19.7721		20								1.631667	0.2507512	0.2286529	17.49318	17.69355
0.816667	0.29255					1.63333	0.227411		19.1811		20								1.63333	0.661411		19.9183		20								1.63333	0.379814		19.7811		20								1.633333	0.2506817	0.2306446	17.49798	17.6727
0.8175	0.27809					1.635	0.227267		19.1864		20								1.635	0.572139		19.9298		20								1.635	0.364889		19.791		20								1.635	0.250202	0.2327302	17.50456	17.65192
0.818333	0.26059					1.63667	0.227148		19.195		20								1.63667	0.491635		19.9417		20								1.63667	0.34826		19.8034		20								1.636667	0.2495439	0.234808	17.51432	17.63186
0.819167	0.24032					1.63833	0.22702		19.2062		20								1.63833	0.408019		19.9539		20								1.63833	0.327644		19.8177		20								1.638333	0.2485679	0.2368144	17.52676	17.61309
0.82	0.21756					1.64	0.226867		19.2197		20								1.64	0.32264		19.9659		20								1.64	0.303877		19.8332		20								1.64	0.2473237	0.2386909	17.54134	17.59614
0.820833	0.19263					1.64167	0.22668		19.2348		20								1.64167	0.238492		19.9774		20								1.64167	0.277919		19.8496		20								1.641667	0.2458662	0.2403861	17.55747	17.58143
0.821667	0.1659					1.64333	0.226449		19.2509		20								1.64333	0.158436		19.9879		20								1.64333	0.250738		19.866		20								1.643333	0.2442533	0.2418567	17.57456	17.56931
0.8225	0.13774					1.645	0.226169		19.2675		20								1.645	0.0849454		19.9971		20								1.645	0.22328		19.8821		20								1.645	0.2425439	0.2430691	17.59203	17.56
0.823333	0.10854					1.64667	0.225836		19.2839		20								1.64667	0.0200691		20.0049		20								1.64667	0.196444		19.8974		20								1.646667	0.2407965	0.2440001	17.60933	17.55363
0.824167	0.078718					1.64833	0.22545		19.2996		20								1.64833	-0.0345789		20.0111		20								1.64833	0.171058		19.9113		20								1.648333	0.2390674	0.2446373	17.62591	17.55021
0.825	0.048688					1.65	0.225014		19.3142		20								1.65	-0.0778241		20.0156		20								1.65	0.147857		19.9235		20								1.65	0.2374088	0.2449791	17.64132	17.54965
0.825833	0.018875					1.65167	0.224533		19.3271		20								1.65167	-0.108933		20.018		20								1.65167	0.127464		19.9336		20								1.651667	0.2358679	0.2450345	17.65495	17.55149
0.826667	-0.010298					1.65333	0.224014		19.3381		20								1.65333	-0.126206		20.0188		20								1.65333	0.110714		19.9414		20								1.653333	0.2345052	0.2448514	17.66668	17.55546
0.8275	-0.038416					1.655	0.223487		19.3469		20								1.655	-0.131441		20.0179		20								1.655	0.097602		19.947		20								1.655	0.2333322	0.2444542	17.67628	17.56128
0.828333	-0.065076					1.65667	0.222958		19.3535		20								1.65667	-0.125372		20.0156		20								1.65667	0.0883198		19.9502		20								1.656667	0.2323723	0.2438722	17.6836	17.56862
0.829167	-0.089889					1.65833	0.222434		19.3578		20								1.65833	-0.108886		20.0119		20								1.65833	0.0829306		19.9512		20								1.658333	0.2316403	0.2431382	17.68857	17.57713
0.83	-0.11249					1.66	0.221921		19.3597		20								1.66	-0.0831598		20.0071		20								1.66	0.0813651		19.9499		20								1.66	0.2311427	0.2422874	17.69123	17.58644
0.830833	-0.13254					1.66167	0.22142		19.3594		20								1.66167	-0.0496293		20.0014		20								1.66167	0.0834292		19.9467		20								1.661667	0.2308773	0.2413557	17.69166	17.59621
0.831667	-0.14974					1.66333	0.220934		19.357		20								1.66333	-0.00993412		19.9951		20								1.66333	0.0888156		19.9417		20								1.663333	0.2308345	0.2403789	17.69003	17.60609
0.8325	-0.16381					1.665	0.22046		19.3528		20								1.665	0.0341483		19.9885		20								1.665	0.0971188		19.9353		20								1.665	0.230997	0.2393912	17.68658	17.61576
0.833333	-0.17451					1.66667	0.219994		19.347		20								1.66667	0.0807674		19.9817		20								1.66667	0.107852		19.9277		20								1.666667	0.2313415	0.2384242	17.68161	17.62494
0.834167	-0.16855					1.66833	0.219532		19.3399		20								1.66833	0.128065		19.975		20								1.66833	0.120469		19.9193		20								1.668333	0.2318393	0.2375061	17.67534	17.63348
0.835	-0.15917					1.67	0.219067		19.332		20								1.67	0.174824		19.9688		20								1.67	0.134518		19.9105		20								1.67	0.2324657	0.2366522	17.66824	17.64117
0.835833	-0.14655					1.67167	0.218572		19.3235		20								1.67167	0.218689		19.9631		20								1.67167	0.149247		19.9016		20								1.671667	0.2331765	0.2358826	17.66066	17.64787
0.836667	-0.13091					1.67333	0.218041		19.3149		20								1.67333	0.258037		19.9584		20								1.67333	0.164033		19.893		20								1.673333	0.2339337	0.2352131	17.65301	17.65345
0.8375	-0.11249					1.675	0.217467		19.3066		20								1.675	0.291546		19.9545		20								1.675	0.178283		19.8851		20								1.675	0.2346991	0.2346548	17.64564	17.65786
0.838333	-0.091597					1.67667	0.216846		19.2989		20								1.67667	0.318165		19.9518		20								1.67667	0.191447		19.8782		20								1.676667	0.235436	0.2342139	17.6389	17.66108
0.839167	-0.068531					1.67833	0.216177		19.2921		20								1.67833	0.337137		19.9503		20								1.67833	0.203042		19.8724		20								1.678333	0.2361103	0.2338922	17.63308	17.66313
0.84	-0.043642					1.68	0.215458		19.2864		20								1.68	0.348029		19.9499		20								1.68	0.212665		19.868		20								1.68	0.2366916	0.233687	17.62845	17.66409
0.840833	-0.017291					1.68167	0.214693		19.2821		20								1.68167	0.350742		19.9506		20								1.68167	0.220009		19.8651		20								1.681667	0.2371548	0.2335913	17.62519	17.66405
0.841667	0.010142					1.68333	0.213887		19.2793		20								1.68333	0.345514		19.9524		20								1.68333	0.224873		19.8637		20								1.683333	0.2374807	0.2335949	17.62343	17.66316
0.8425	0.038266					1.685	0.213048		19.2785		20								1.685	0.332914		19.9557		20								1.685	0.227168		19.8643		20								1.685	0.2376568	0.2336844	17.62371	17.66159
0.843333	0.066683					1.68667	0.212186		19.2792		20								1.68667	0.310424		19.9595		20								1.68667	0.226116		19.8663		20								1.686667	0.2376292	0.2338406	17.62547	17.65953
0.844167	0.094992					1.68833	0.211321		19.2812		20								1.68833	0.283282		19.9638		20								1.68833	0.222761		19.8695		20								1.688333	0.2374527	0.2340466	17.62859	17.65715
0.845	0.1228					1.69	0.210468		19.2843		20								1.69	0.253392		19.9682		20								1.69	0.217439		19.8737		20								1.69	0.2371409	0.234285	17.63286	17.65461
0.845833	0.14971					1.69167	0.209642		19.2884		20								1.69167	0.22232		19.9726		20								1.69167	0.210554		19.8784		20								1.691667	0.2367137	0.2345387	17.63803	17.65209
0.846667	0.17535					1.69333	0.208857		19.2931		20								1.69333	0.191688		19.9767		20								1.69333	0.202587		19.8836		20								1.693333	0.236197	0.2347914	17.64378	17.64971
0.8475	0.19937					1.695	0.208128		19.298		20								1.695	0.163159		19.9802		20								1.695	0.194073		19.8886		20								1.695	0.2356216	0.2350286	17.64978	17.64762
0.848333	0.22142					1.69667	0.20747		19.3028		20								1.69667	0.138371		19.983		20								1.69667	0.185588		19.8934		20								1.696667	0.2350219	0.235238	17.65565	17.6459
0.849167	0.24119					1.69833	0.206896		19.3071		20								1.69833	0.118868		19.9849		20								1.69833	0.17772		19.8974		20								1.698333	0.2344348	0.2354099	17.66102	17.64462
0.85	0.25841					1.7	0.206419		19.3106		20								1.7	0.106033		19.9856		20								1.7	0.171055		19.9003		20								1.7	0.2338984	0.2355377	17.6655	17.64382
0.850833	0.26095					1.70167	0.206048		19.3133		20								1.70167	0.101032		19.9856		20								1.70167	0.166146		19.9024		20								1.701667	0.2334504	0.2356183	17.66925	17.64351
0.851667	0.26073					1.70333	0.205792		19.3144		20								1.70333	0.101148		19.9841		20								1.70333	0.16264		19.9029		20								1.703333	0.233075	0.2356487	17.6714	17.64367
0.8525	0.25783					1.705	0.205661		19.3136		20								1.705	0.111247		19.9811		20								1.705	0.161912		19.9014		20								1.705	0.2328603	0.2356329	17.67161	17.64422
0.853333	0.25235					1.70667	0.205658		19.3107		20								1.70667	0.132154		19.9766		20								1.70667	0.164402		19.8978		20								1.706667	0.2328389	0.2355782	17.66962	17.64505
0.854167	0.24446					1.70833	0.205783		19.3053		20								1.70833	0.163789		19.9706		20								1.70833	0.17041		19.8919		20								1.708333	0.2330376	0.2354951	17.66525	17.64603
0.855	0.2343					1.71	0.206034		19.2974		20								1.71	0.205627		19.9633		20								1.71	0.180108		19.8839		20								1.71	0.2334754	0.2353971	17.65837	17.647
0.855833	0.22208					1.71167	0.206404		19.2871		20								1.71167	0.256745		19.9549		20								1.71167	0.193527		19.8737		20								1.711667	0.2341631	0.2352997	17.64898	17.6478
0.856667	0.20802					1.71333	0.206886		19.2742		20								1.71333	0.315838		19.9455		20								1.71333	0.210547		19.8615		20								1.713333	0.235102	0.2352203	17.63716	17.64823
0.8575	0.19236					1.715	0.207467		19.2592		20								1.715	0.381232		19.9356		20								1.715	0.230896		19.8475		20								1.715	0.2362837	0.2351767	17.6231	17.64813
0.858333	0.17535					1.71667	0.208135		19.2421		20								1.71667	0.450928		19.9253		20								1.71667	0.254153		19.8321		20								1.716667	0.2376896	0.2351871	17.60709	17.64731
0.859167	0.15725					1.71833	0.208874		19.2206		20								1.71833	0.522649		19.9123		20								1.71833	0.279758		19.8129		20								1.718333	0.2392912	0.2352689	17.58663	17.64546
0.86	0.13836					1.72	0.209675		19.1982		20								1.72	0.613924		19.9003		20								1.72	0.311785		19.7935		20								1.72	0.2413368	0.2354543	17.5653	17.64245
0.860833	0.11894					1.72167	0.210504		19.1757		20								1.72167	0.69817		19.89		20								1.72167	0.344151		19.7747		20								1.721667	0.2434703	0.2357551	17.54385	17.63821
0.861667	0.099274					1.72333	0.211346		19.1538		20								1.72333	0.769718		19.882		20								1.72333	0.375498		19.7572		20								1.723333	0.2456148	0.2361788	17.52309	17.63272
0.8625	0.079651					1.725	0.212184		19.1334		20								1.725	0.82605		19.8764		20								1.725	0.404609		19.7418		20								1.725	0.2476915	0.2367277	17.50378	17.62601
0.863333	0.060341					1.72667	0.213005		19.1151		20								1.72667	0.865272		19.8734		20								1.72667	0.430331		19.729		20								1.726667	0.249622	0.237399	17.48668	17.61816
0.864167	0.041608					1.72833	0.213797		19.0997		20								1.72833	0.885928		19.8733		20								1.72833	0.451621		19.7194		20								1.728333	0.2513321	0.2381845	17.47245	17.60929
0.865	0.023703					1.73	0.214551		19.0877		20								1.73	0.887106		19.8759		20								1.73	0.467591		19.7135		20								1.73	0.2527551	0.2390712	17.46166	17.59959
0.865833	0.0068593					1.73167	0.215261		19.0796		20								1.73167	0.868557		19.8813		20								1.73167	0.47755		19.7114		20								1.731667	0.2538341	0.2400411	17.45475	17.58928
0.866667	-0.0087084					1.73333	0.215923		19.0757		20								1.73333	0.830763		19.8893		20								1.73333	0.481039		19.7133		20								1.733333	0.2545253	0.2410725	17.452	17.5786
0.8675	-0.012633					1.735	0.216537		19.0805		20								1.735	0.774971		19.9039		20								1.735	0.477854		19.7235		20								1.735	0.2547999	0.2421399	17.4579	17.56803
0.868333	-0.015146					1.73667	0.217095		19.0891		20								1.73667	0.672687		19.9195		20								1.73667	0.460803		19.737		20								1.736667	0.2542102	0.2431967	17.46765	17.55785
0.869167	-0.016322					1.73833	0.217618		19.1011		20								1.73833	0.56323		19.9351		20								1.73833	0.438311		19.753		20								1.738333	0.2532349	0.2442154	17.48067	17.5483
0.87	-0.016259					1.74	0.218113		19.1156		20								1.74	0.454486		19.95		20								1.74	0.411716		19.7706		20								1.74	0.2519331	0.2451701	17.49624	17.53963
0.870833	-0.015074					1.74167	0.218587		19.132		20								1.74167	0.350125		19.9638		20								1.74167	0.38231		19.7891		20								1.741667	0.250376	0.2460371	17.51356	17.53204
0.871667	-0.012904					1.74333	0.219049		19.1493		20								1.74333	0.253471		19.976		20								1.74333	0.351475		19.8076		20								1.743333	0.2486444	0.2467955	17.53175	17.52571
0.8725	-0.0098994					1.745	0.219507		19.1667		20								1.745	0.167796		19.9863		20								1.745	0.320635		19.8253		20								1.745	0.2468251	0.2474286	17.54993	17.52076
0.873333	-0.0062259					1.74667	0.219972		19.1832		20								1.74667	0.0961297		19.9941		20								1.74667	0.291191		19.8413		20								1.746667	0.2450072	0.2479239	17.56721	17.51726
0.874167	-0.0020586					1.74833	0.220449		19.1981		20								1.74833	0.0410445		19.9994		20								1.74833	0.264464		19.855		20								1.748333	0.2432786	0.2482736	17.58278	17.51525
0.875	0.0024193					1.75	0.220948		19.2105		20								1.75	0.00448356		20.0018		20								1.75	0.24164		19.8658		20								1.75	0.2417218	0.2484752	17.59589	17.51469
0.875833	0.0070195					1.75167	0.221472	0.579372	19.2158	18.3446	20								1.75167	-0.0123593		19.9972		20								1.75167	0.223717		19.869		20								1.751667	0.2404107	0.2485312	17.60179	17.51545
0.876667	0.011552					1.75333	0.222035	0.578156	19.2179	18.3486	20								1.75333	0.0198568		19.9906		20								1.75333	0.218366		19.869		20								1.753333	0.2398213	0.2484554	17.6045	17.51741
0.8775	0.015827					1.755	0.222632	0.576942	19.2168	18.3525	20								1.755	0.0657818		19.9829		20								1.755	0.218405		19.866		20								1.755	0.2395504	0.2482594	17.60404	17.52042
0.878333	0.019659					1.75667	0.223263	0.57573	19.2128	18.3565	20								1.75667	0.119764		19.9743		20								1.75667	0.223382		19.8603		20								1.756667	0.2395955	0.2479585	17.60059	17.52429
0.879167	0.02287					1.75833	0.223923	0.574523	19.206	18.3604	20								1.75833	0.179857		19.9651		20								1.75833	0.232843		19.8523		20								1.758333	0.2399415	0.247571	17.59439	17.52882
0.88	0.025289					1.76	0.224607	0.573318	19.1968	18.3643	20								1.76	0.244079		19.9557		20								1.76	0.246169		19.8424		20								1.76	0.2405612	0.2471179	17.58583	17.53378
0.880833	0.02676					1.76167	0.225306	0.572116	19.1857	18.3682	20								1.76167	0.310086		19.9464		20								1.76167	0.262607		19.8312		20								1.761667	0.2414173	0.2466222	17.57536	17.53892
0.881667	0.027141					1.76333	0.226011	0.570918	19.1732	18.372	20								1.76333	0.375334		19.9375		20								1.76333	0.281308		19.8192		20								1.763333	0.2424641	0.2461076	17.5635	17.54402
0.8825	0.026305					1.765	0.226709	0.569722	19.1598	18.3758	20								1.765	0.437271		19.9295		20								1.765	0.301364		19.8069		20								1.765	0.2436499	0.2455984	17.55081	17.54882
0.883333	0.024146					1.76667	0.227388	0.56853	19.1461	18.3796	20								1.76667	0.493497		19.9226		20								1.76667	0.321849		19.7949		20								1.766667	0.2449192	0.2451181	17.53784	17.55311
0.884167	0.011388					1.76833	0.228035	0.56734	19.1348	18.3834	20								1.76833	0.541896		19.9192		20								1.76833	0.34186		19.7858		20								1.768333	0.2462158	0.2446889	17.52727	17.55658
0.885	-0.0026409					1.77	0.228631	0.566154	19.1241	18.3871	20								1.77	0.565932		19.9168		20								1.77	0.35703		19.7777		20								1.77	0.2472729	0.244342	17.5173	17.55906
0.885833	-0.017784					1.77167	0.229157	0.56497	19.1142	18.3908	20								1.77167	0.582214		19.9154		20								1.77167	0.370554		19.7707		20								1.771667	0.2482703	0.2440938	17.50821	17.56044
0.886667	-0.033865					1.77333	0.229601	0.563789	19.1055	18.3945	20								1.77333	0.592174		19.9149		20								1.77333	0.382153		19.7651		20								1.773333	0.2491795	0.2439561	17.50024	17.56064
0.8875	-0.050693					1.775	0.229956	0.562611	19.098	18.3982	20								1.775	0.59546		19.9154		20								1.775	0.391541		19.7609		20								1.775	0.2499764	0.2439362	17.49357	17.55964
0.888333	-0.06806					1.77667	0.230218	0.561435	19.0919	18.4018	20								1.77667	0.591905		19.9169		20								1.77667	0.398529		19.7582		20								1.776667	0.2506427	0.2440361	17.48834	17.55747
0.889167	-0.085749					1.77833	0.230384	0.560263	19.0874	18.4054	20								1.77833	0.581725		19.9192		20								1.77833	0.403025		19.757		20								1.778333	0.2511659	0.2442531	17.48461	17.5542
0.89	-0.10353					1.78	0.230457	0.559093	19.0843	18.4089	20								1.78	0.565469		19.9223		20								1.78	0.405034		19.7572		20								1.78	0.2515394	0.2445797	17.48238	17.54996
0.890833	-0.12118					1.78167	0.230441	0.557927	19.0827	18.4125	20								1.78167	0.543935		19.926		20								1.78167	0.404648		19.7588		20								1.781667	0.251762	0.2450039	17.48162	17.5449
0.891667	-0.13845					1.78333	0.230345	0.556763	19.0825	18.416	20								1.78333	0.518105		19.9301		20								1.78333	0.402035		19.7615		20								1.783333	0.2518383	0.2455097	17.48223	17.53922
0.8925	-0.15512					1.785	0.230179	0.555603	19.0838	18.4194	20								1.785	0.489071		19.9348		20								1.785	0.397432		19.7656		20								1.785	0.2517774	0.2460781	17.48433	17.53335
0.893333	-0.17095					1.78667	0.229955	0.554445	19.0861	18.4228	20								1.78667	0.456202		19.9396		20								1.78667	0.390706		19.7704		20								1.786667	0.2515672	0.2466654	17.48749	17.5275
0.894167	-0.18571					1.78833	0.229703	0.553292	19.0893	18.4262	20								1.78833	0.422698		19.9443		20								1.78833	0.382635		19.7758		20								1.788333	0.2512506	0.2472504	17.49151	17.52187
0.895	-0.1992					1.79	0.229436	0.552142	19.0931	18.4296	20								1.79	0.389939		19.9487		20								1.79	0.373614		19.7816		20								1.79	0.2508488	0.247813	17.49616	17.51665
0.895833	-0.2112					1.79167	0.229169	0.550995	19.0974	18.4329	20								1.79167	0.358943		19.9528		20								1.79167	0.364026		19.7875		20								1.791667	0.2503841	0.2483352	17.50121	17.51199
0.896667	-0.22153					1.79333	0.228915	0.549853	19.1018	18.4362	20								1.79333	0.330544		19.9564		20								1.79333	0.354241		19.7932		20								1.793333	0.2498789	0.248801	17.50645	17.50802
0.8975	-0.23001					1.795	0.228684	0.548715	19.1063	18.4394	20								1.795	0.305386		19.9594		20								1.795	0.34459		19.7988		20								1.795	0.2493546	0.2491979	17.5117	17.50484
0.898333	-0.23651					1.79667	0.228486	0.54758	19.1106	18.4426	20								1.79667	0.28389		19.962		20								1.79667	0.335359		19.8039		20								1.796667	0.2488302	0.2495162	17.51678	17.5025
0.899167	-0.24088					1.79833	0.228328	0.546451	19.1146	18.4458	20								1.79833	0.266232		19.964		20								1.79833	0.326768		19.8086		20								1.798333	0.2483217	0.2497498	17.52159	17.50104
0.9	-0.24303					1.8	0.228212	0.545326	19.1183	18.4489	20								1.8	0.252338		19.9654		20								1.8	0.318966		19.8128		20								1.8	0.2478412	0.2498959	17.52604	17.50045
0.900833	-0.23382					1.80167	0.228142	0.544205	19.119	18.452	20								1.80167	0.24188		19.964		20								1.80167	0.312021		19.8139		20								1.801667	0.2473961	0.2499549	17.52754	17.50046
0.901667	-0.22245					1.80333	0.228119	0.543089	19.1197	18.4551	20								1.80333	0.25231		19.9627		20								1.80333	0.310208		19.8148		20								1.803333	0.2472462	0.2499536	17.5289	17.50104
0.9025	-0.20909					1.805	0.228133	0.541978	19.1204	18.4581	20								1.805	0.261274		19.9621		20								1.805	0.308669		19.8159		20								1.805	0.2471099	0.2498956	17.53042	17.50216
0.903333	-0.19394					1.80667	0.228176	0.540872	19.1217	18.4611	20								1.80667	0.265123		19.9624		20								1.80667	0.306801		19.8175		20								1.806667	0.2469581	0.2497845	17.5324	17.50376
0.904167	-0.17721					1.80833	0.228242	0.53977	19.1237	18.4641	20								1.80833	0.262874		19.9637		20								1.80833	0.304111		19.8199		20								1.808333	0.2467603	0.2496237	17.53514	17.50584
0.905	-0.15914					1.81	0.22832	0.538673	19.1268	18.4671	20								1.81	0.253898		19.966		20								1.81	0.300129		19.8233		20								1.81	0.2464859	0.2494158	17.53894	17.50837
0.905833	-0.13996					1.81167	0.228401	0.537581	19.1312	18.4702	20								1.81167	0.237722		19.9694		20								1.81167	0.294431		19.828		20								1.811667	0.2461059	0.2491628	17.54405	17.51134
0.906667	-0.11995					1.81333	0.228475	0.536492	19.1371	18.4732	20								1.81333	0.214107		19.9738		20								1.81333	0.286673		19.834		20								1.813333	0.245595	0.2488656	17.55067	17.51476
0.9075	-0.099362					1.815	0.228533	0.535408	19.1447	18.4762	20								1.815	0.183133		19.9792		20								1.815	0.276608		19.8415		20								1.815	0.2449333	0.2485242	17.55893	17.51862
0.908333	-0.078478					1.81667	0.228565	0.534327	19.154	18.4793	20								1.81667	0.145252		19.9855		20								1.81667	0.264114		19.8505		20								1.816667	0.2441074	0.2481376	17.56888	17.52296
0.909167	-0.05757					1.81833	0.228563	0.533249	19.1694	18.4825	20								1.81833	0.101321		19.9969		20								1.81833	0.2492		19.8652		20								1.818333	0.2431123	0.2477044	17.58493	17.52799
0.91	-0.036911					1.82	0.228512	0.532174	19.186	18.4857	20								1.82	0.0214925		20.0079		20								1.82	0.22462		19.8807		20								1.82	0.2415075	0.2472014	17.60212	17.53372
0.910833	-0.016771					1.82167	0.228405	0.5311	19.2031	18.4889	20								1.82167	-0.0553056		20.0175		20								1.82167	0.198903		19.8961		20								1.821667	0.2397884	0.2466283	17.61986	17.54013
0.911667	0.0025924					1.82333	0.228241	0.530029	19.2203	18.4923	20								1.82333	-0.122478		20.0254		20								1.82333	0.173229		19.9108		20								1.823333	0.238014	0.2459866	17.63753	17.5472
0.9125	0.02093					1.825	0.228025	0.528958	19.2368	18.4957	20								1.825	-0.178006		20.0315		20								1.825	0.148598		19.9244		20								1.825	0.2362468	0.2452797	17.6545	17.55487
0.913333	0.03801					1.82667	0.227763	0.527889	19.2519	18.4992	20								1.82667	-0.220455		20.0355		20								1.82667	0.125979		19.9362		20								1.826667	0.2345502	0.2445132	17.67014	17.56305
0.914167	0.053616					1.82833	0.227466	0.526819	19.2653	18.5027	20								1.82833	-0.248613		20.0374		20								1.82833	0.106274		19.9458		20								1.828333	0.2329859	0.2436948	17.6839	17.57166
0.915	0.067553					1.83	0.22715	0.52575	19.2762	18.5063	20								1.83	-0.261631		20.037		20								1.83	0.090265		19.9529		20								1.83	0.2316103	0.2428338	17.69528	17.58059
0.915833	0.079652					1.83167	0.226829	0.524681	19.2844	18.5099	20								1.83167	-0.259175		20.0345		20								1.83167	0.0785779		19.957		20								1.831667	0.2304722	0.2419413	17.7039	17.5897
0.916667	0.089766					1.83333	0.226521	0.523611	19.2896	18.5135	20								1.83333	-0.241524		20.0299		20								1.83333	0.0716438		19.9582		20								1.833333	0.2296096	0.2410298	17.70952	17.59888
0.9175	0.088594					1.835	0.226247	0.522541	19.2855	18.5171	20								1.835	-0.209627		20.0173		20								1.835	0.0696728		19.9502		20								1.835	0.2290478	0.2401124	17.70578	17.60779
0.918333	0.085428					1.83667	0.226038	0.521471	19.2788	18.5206	20								1.83667	-0.121438		20.0045		20								1.83667	0.0830351		19.9401		20								1.836667	0.2294216	0.2392211	17.69951	17.61632
0.919167	0.080406					1.83833	0.225925	0.520401	19.2702	18.5241	20								1.83833	-0.0316463		19.9928		20								1.83833	0.0998923		19.9288		20								1.838333	0.2300488	0.2383681	17.69142	17.62437
0.92	0.073688					1.84	0.225924	0.519331	19.2606	18.5276	20								1.84	0.0503714		19.9826		20								1.84	0.118696		19.9171		20								1.84	0.2308581	0.2375631	17.68229	17.63186
0.920833	0.065459					1.84167	0.226043	0.518263	19.2507	18.531	20								1.84167	0.12155		19.9744		20								1.84167	0.138104		19.9059		20								1.841667	0.2317706	0.2368136	17.67297	17.63876
0.921667	0.055927					1.84333	0.226284	0.517195	19.2415	18.5343	20								1.84333	0.179525		19.9683		20								1.84333	0.15677		19.896		20								1.843333	0.2327029	0.2361244	17.66429	17.64502
0.9225	0.045313					1.845	0.226647	0.516129	19.2337	18.5375	20								1.845	0.222137		19.9646		20								1.845	0.173398		19.8879		20								1.845	0.2335714	0.2354977	17.65704	17.65067
0.923333	0.033857					1.84667	0.227125	0.515066	19.228	18.5406	20								1.84667	0.247644		19.9636		20								1.84667	0.186811		19.8824		20								1.846667	0.2342964	0.2349328	17.65193	17.65574
0.924167	0.021806					1.84833	0.227704	0.514004	19.225	18.5437	20								1.84833	0.254942		19.9652		20								1.84833	0.196014		19.8799		20								1.848333	0.2348066	0.2344264	17.64958	17.66027
0.925	0.0094184					1.85	0.228368	0.512946	19.2253	18.5467	20								1.85	0.243737		19.9693		20								1.85	0.200247		19.8806		20								1.85	0.2350424	0.2339732	17.6504	17.66434
0.925833	-0.0030441					1.85167	0.229096	0.511891	19.2362	18.5496	20								1.85167	0.214634		19.9831		20								1.85167	0.199026		19.892		20								1.851667	0.2349601	0.2335656	17.66192	17.66819
0.926667	-0.015318					1.85333	0.229849	0.510839	19.2501	18.5525	20								1.85333	0.118373		19.9974		20								1.85333	0.180081		19.9058		20								1.853333	0.2338077	0.2331806	17.67631	17.6719
0.9275	-0.027144					1.855	0.230585	0.509791	19.2662	18.5554	20								1.855	0.0184413		20.0106		20								1.855	0.157029		19.9211		20								1.855	0.2323685	0.2328096	17.69283	17.67555
0.928333	-0.038265					1.85667	0.23128	0.508747	19.2836	18.5583	20								1.85667	-0.074272		20.0223		20								1.85667	0.131555		19.9369		20								1.856667	0.2307167	0.2324447	17.71062	17.67921
0.929167	-0.048436					1.85833	0.231913	0.507706	19.3013	18.5611	20								1.85833	-0.156047		20.032		20								1.85833	0.105155		19.9524		20								1.858333	0.2289384	0.2320793	17.72872	17.68292
0.93	-0.057424					1.86	0.232467	0.506669	19.3185	18.5639	20								1.86	-0.223806		20.0392		20								1.86	0.0793907		19.9665		20								1.86	0.2271284	0.2317082	17.74614	17.68672
0.930833	-0.06501					1.86167	0.23293	0.505635	19.334	18.5668	20								1.86167	-0.274552		20.0437		20								1.86167	0.0558228		19.9784		20								1.861667	0.2253855	0.2313282	17.76192	17.69062
0.931667	-0.070994					1.86333	0.233292	0.504605	19.347	18.5696	20								1.86333	-0.305626		20.045		20								1.86333	0.035932		19.9874		20								1.863333	0.2238078	0.2309381	17.77513	17.69461
0.9325	-0.075199					1.865	0.23355	0.503578	19.3567	18.5725	20								1.865	-0.314996		20.0431		20								1.865	0.0210441		19.9926		20								1.865	0.2224872	0.2305388	17.78495	17.69866
0.933333	-0.077469					1.86667	0.233705	0.502555	19.3623	18.5753	20								1.86667	-0.301479		20.0378		20								1.86667	0.0122629		19.9938		20								1.866667	0.2215055	0.2301336	17.7907	17.70272
0.934167	-0.06912					1.86833	0.233763	0.501534	19.3568	18.5782	20								1.86833	-0.264888		20.0229		20								1.86833	0.0104106		19.9838		20								1.868333	0.2209295	0.2297277	17.78536	17.7067
0.935	-0.058793					1.87	0.233747	0.500516	19.3471	18.5811	20								1.87	-0.160174		20.0064		20								1.87	0.0269188		19.9702		20								1.87	0.2214641	0.2293298	17.77578	17.71052
0.935833	-0.0466					1.87167	0.23368	0.499501	19.3335	18.584	20								1.87167	-0.0445634		19.9897		20								1.87167	0.0497303		19.9535		20								1.871667	0.222422	0.2289485	17.76246	17.71407
0.936667	-0.032676					1.87333	0.233575	0.498487	19.3169	18.5868	20								1.87333	0.0720845		19.9734		20								1.87333	0.0775204		19.9346		20								1.873333	0.2237541	0.2285933	17.74605	17.71725
0.9375	-0.017179					1.875	0.233447	0.497476	19.2978	18.5897	20								1.875	0.186116		19.958		20								1.875	0.109048		19.9143		20								1.875	0.2253953	0.2282745	17.72733	17.71997
0.938333	-0.00028704					1.87667	0.233309	0.496468	19.2773	18.5926	20								1.87667	0.294161		19.9439		20								1.87667	0.142913		19.8934		20								1.876667	0.2272669	0.2280027	17.7072	17.72212
0.939167	0.017801					1.87833	0.233172	0.495461	19.2562	18.5955	20								1.87833	0.392634		19.9317		20								1.87833	0.177616		19.873		20								1.878333	0.2292801	0.2277882	17.6866	17.7236
0.94	0.036871					1.88	0.233047	0.494455	19.2356	18.5983	20								1.88	0.477984		19.9219		20								1.88	0.211623		19.8539		20								1.88	0.2313404	0.2276404	17.66649	17.72432
0.940833	0.056697					1.88167	0.232943	0.493452	19.2164	18.6012	20								1.88167	0.54699		19.9147		20								1.88167	0.243436		19.837		20								1.881667	0.2333511	0.2275676	17.64782	17.72424
0.941667	0.07704					1.88333	0.232868	0.492451	19.1994	18.604	20								1.88333	0.596998		19.9106		20								1.88333	0.271661		19.823		20								1.883333	0.2352184	0.2275764	17.63145	17.72329
0.9425	0.097656					1.885	0.232825	0.491451	19.1888	18.6068	20								1.885	0.626103		19.913		20								1.885	0.295068		19.8159		20								1.885	0.2368554	0.2276711	17.62159	17.72127
0.943333	0.11829					1.88667	0.232809	0.490453	19.1816	18.6096	20								1.88667	0.609185		19.9178		20								1.88667	0.306912		19.8123		20								1.886667	0.2378414	0.2278728	17.61509	17.71821
0.944167	0.13871					1.88833	0.232819	0.489456	19.178	18.6124	20								1.88833	0.57526		19.9245		20								1.88833	0.312873		19.8122		20								1.888333	0.2384908	0.2281789	17.61214	17.71418
0.945	0.15864					1.89	0.232852	0.488462	19.1779	18.6151	20								1.89	0.528791		19.9327		20								1.89	0.313075		19.8154		20								1.89	0.2387863	0.2285824	17.61275	17.70928
0.945833	0.17785					1.89167	0.232909	0.487469	19.1813	18.6178	20								1.89167	0.471439		19.9421		20								1.89167	0.307723		19.8217		20								1.891667	0.2387254	0.2290718	17.61679	17.70369
0.946667	0.19611					1.89333	0.232985	0.486479	19.1879	18.6205	20								1.89333	0.405203		19.9525		20								1.89333	0.297248		19.8306		20								1.893333	0.2383211	0.2296314	17.62399	17.69758
0.9475	0.21318					1.895	0.233078	0.48549	19.1972	18.6231	20								1.895	0.332686		19.9633		20								1.895	0.282295		19.8418		20								1.895	0.2376006	0.2302422	17.63395	17.69118
0.948333	0.22886					1.89667	0.233185	0.484504	19.2088	18.6258	20								1.89667	0.256956		19.9741		20								1.89667	0.263699		19.8545		20								1.896667	0.236605	0.230882	17.64613	17.68473
0.949167	0.24295					1.89833	0.233302	0.48352	19.222	18.6284	20								1.89833	0.181352		19.9844		20								1.89833	0.242444		19.8682		20								1.898333	0.2353874	0.231527	17.6599	17.67848
0.95	0.25527					1.9	0.233424	0.482539	19.2362	18.631	20								1.9	0.109319		19.9937		20								1.9	0.219637		19.8821		20								1.9	0.2340105	0.2321523	17.67455	17.67267
0.950833	0.25863					1.90167	0.23355	0.481559	19.2516	18.6336	20								1.90167	0.0442431		20.0026		20								1.90167	0.196458		19.8966		20								1.901667	0.2325449	0.2327331	17.6904	17.66792
0.951667	0.26009					1.90333	0.233675	0.480582	19.2664	18.6362	20								1.90333	-0.0181183		20.0094		20								1.90333	0.172349		19.9097		20								1.903333	0.2309602	0.2332079	17.70553	17.66441
0.9525	0.2597					1.905	0.233795	0.479607	19.2796	18.6389	20								1.905	-0.0661411		20.0138		20								1.905	0.150444		19.9208		20								1.905	0.2294471	0.2335591	17.71908	17.66224
0.953333	0.2575					1.90667	0.233911	0.478635	19.2904	18.6415	20								1.90667	-0.0962579		20.0152		20								1.90667	0.132067		19.929		20								1.906667	0.2280921	0.233776	17.73023	17.66145
0.954167	0.2536					1.90833	0.234024	0.477664	19.2982	18.6441	20								1.90833	-0.10657		20.0137		20								1.90833	0.118374		19.9338		20								1.908333	0.2269767	0.2338551	17.73825	17.662
0.955	0.24807					1.91	0.234134	0.476696	19.3022	18.6468	20								1.91	-0.0959814		20.0092		20								1.91	0.110348		19.9347		20								1.91	0.2261746	0.2338005	17.74252	17.66376
0.955833	0.24106					1.91167	0.234244	0.47573	19.302	18.6494	20								1.91167	-0.0641543		20.0017		20								1.91167	0.108759		19.9315		20								1.911667	0.2257485	0.2336239	17.74253	17.66656
0.956667	0.23268					1.91333	0.234359	0.474766	19.2972	18.652	20								1.91333	-0.0115613		19.9914		20								1.91333	0.114123		19.924		20								1.913333	0.225747	0.2333442	17.73797	17.67013
0.9575	0.2231					1.915	0.234482	0.473805	19.2876	18.6546	20								1.915	0.0604889		19.9786		20								1.915	0.126679		19.9122		20								1.915	0.2262026	0.2329868	17.72871	17.67418
0.958333	0.21246					1.91667	0.23462	0.472845	19.2734	18.6572	20								1.91667	0.14986		19.9638		20								1.91667	0.146367		19.8963		20								1.916667	0.2271293	0.2325823	17.71478	17.67834
0.959167	0.20094					1.91833	0.234778	0.471888	19.2497	18.6598	20								1.91833	0.253633		19.9423		20								1.91833	0.172824		19.8717		20								1.918333	0.228522	0.2321657	17.69139	17.68183
0.96	0.18873					1.92	0.234971	0.470932	19.2223	18.6623	20								1.92	0.403591		19.921		20								1.92	0.21381		19.8446		20								1.92	0.2308612	0.2318167	17.66446	17.6843
0.960833	0.17599					1.92167	0.235205	0.469979	19.1925	18.6647	20								1.92167	0.553078		19.9011		20								1.92167	0.259013		19.8162		20								1.921667	0.2335536	0.2315698	17.63506	17.68545
0.961667	0.16293					1.92333	0.235482	0.469028	19.1612	18.6671	20								1.92333	0.692114		19.8834		20								1.92333	0.306377		19.7876		20								1.923333	0.2364941	0.2314552	17.60433	17.68503
0.9625	0.14973					1.925	0.235805	0.46808	19.1297	18.6694	20								1.925	0.815908		19.8685		20								1.925	0.353976		19.7601		20								1.925	0.239567	0.2314973	17.5735	17.68286
0.963333	0.13657					1.92667	0.236173	0.467134	19.0994	18.6717	20								1.92667	0.920399		19.8569		20								1.92667	0.399866		19.7347		20								1.926667	0.2426501	0.2317137	17.5438	17.67885
0.964167	0.12364					1.92833	0.236584	0.46619	19.0712	18.6739	20								1.92833	1.00192		19.8489		20								1.92833	0.442157		19.7125		20								1.928333	0.2456197	0.2321147	17.51644	17.67298
0.965	0.11112					1.93	0.237037	0.465249	19.0465	18.6761	20								1.93	1.05745		19.845		20								1.93	0.479098		19.6945		20								1.93	0.2483561	0.2327022	17.49252	17.6653
0.965833	0.099177					1.93167	0.237525	0.464311	19.0262	18.6782	20								1.93167	1.08482		19.8453		20								1.93167	0.509148		19.6814		20								1.931667	0.2507482	0.2334703	17.47301	17.65595
0.966667	0.087972					1.93333	0.238042	0.463376	19.011	18.6803	20								1.93333	1.08289		19.8498		20								1.93333	0.531047		19.6737		20								1.933333	0.2526989	0.2344047	17.45871	17.64516
0.9675	0.082774					1.935	0.23858	0.462443	19.0086	18.6824	20								1.935	1.05169		19.8652		20								1.935	0.54387		19.6787		20								1.935	0.254129	0.2354839	17.45712	17.6335
0.968333	0.078483					1.93667	0.239118	0.461513	19.0117	18.6845	20								1.93667	0.943905		19.8828		20								1.93667	0.535515		19.6888		20								1.936667	0.2542875	0.2366503	17.46105	17.62127
0.969167	0.075112					1.93833	0.239648	0.460585	19.0198	18.6866	20								1.93833	0.820214		19.9012		20								1.93833	0.5187		19.7031		20								1.938333	0.2538947	0.2378726	17.47001	17.60882
0.97	0.072659					1.94	0.240163	0.459661	19.0324	18.6887	20								1.94	0.691366		19.9198		20								1.94	0.494848		19.7208		20								1.94	0.2529995	0.239118	17.48331	17.59647
0.970833	0.071112					1.94167	0.240657	0.458739	19.0486	18.6908	20								1.94167	0.561555		19.9379		20								1.94167	0.465306		19.741		20								1.941667	0.2516688	0.2403526	17.50015	17.58457
0.971667	0.070447					1.94333	0.241126	0.457819	19.0674	18.6929	20								1.94333	0.434644		19.955		20								1.94333	0.431598		19.7628		20								1.943333	0.2499848	0.2415431	17.51959	17.57342
0.9725	0.070627					1.945	0.241565	0.456902	19.088	18.695	20								1.945	0.314682		19.9706		20								1.945	0.395358		19.7851		20								1.945	0.2480407	0.2426577	17.54064	17.56333
0.973333	0.071609					1.94667	0.241972	0.455988	19.1091	18.6972	20								1.94667	0.205631		19.9841		20								1.94667	0.358248		19.8069		20								1.946667	0.2459363	0.2436672	17.56227	17.55454
0.974167	0.073338					1.94833	0.242348	0.455076	19.13	18.6994	20								1.94833	0.111056		19.9952		20								1.94833	0.321892		19.8273		20								1.948333	0.2437732	0.2445457	17.5835	17.54728
0.975	0.075752					1.95	0.242691	0.454166	19.1496	18.7015	20								1.95	0.0338792		20.0034		20								1.95	0.287795		19.8456		20								1.95	0.2416499	0.2452717	17.60342	17.54171
0.975833	0.078783					1.95167	0.243004	0.453258	19.1598	18.7037	20								1.95167	-0.0238071		20.0013		20								1.95167	0.257281		19.8537		20								1.951667	0.2396578	0.2458285	17.61382	17.53784
0.976667	0.082355					1.95333	0.243304	0.452353	19.1678	18.7058	20								1.95333	-0.00895372		19.9977		20								1.95333	0.243794		19.8594		20								1.953333	0.2386179	0.2462164	17.62211	17.53572
0.9775	0.086391					1.955	0.243593	0.45145	19.1739	18.708	20								1.955	0.0162101		19.9938		20								1.955	0.234376		19.863		20								1.955	0.2377888	0.2464281	17.62843	17.53539
0.978333	0.090807					1.95667	0.243872	0.45055	19.1783	18.71	20								1.95667	0.0430664		19.99		20								1.95667	0.22829		19.865		20								1.956667	0.2371571	0.2464613	17.63301	17.53682
0.979167	0.095521					1.95833	0.244141	0.449652	19.1813	18.7121	20								1.95833	0.0700973		19.9863		20								1.95833	0.224988		19.8657		20								1.958333	0.2366995	0.2463179	17.63617	17.53995
0.98	0.10045					1.96	0.244398	0.448756	19.1832	18.7142	20								1.96	0.0961376		19.9829		20								1.96	0.223816		19.8656		20								1.96	0.2363835	0.2460046	17.63829	17.54468
0.980833	0.1055					1.96167	0.24464	0.447863	19.1845	18.7162	20								1.96167	0.119738		19.9801		20								1.96167	0.224057		19.865		20								1.961667	0.2361709	0.2455321	17.63979	17.55085
0.981667	0.11061					1.96333	0.244864	0.446972	19.1856	18.7183	20								1.96333	0.139372		19.978		20								1.96333	0.224986		19.8645		20								1.963333	0.2360206	0.2449154	17.64109	17.55827
0.9825	0.11568					1.965	0.245066	0.446083	19.1869	18.7203	20								1.965	0.153688		19.9769		20								1.965	0.225913		19.8643		20								1.965	0.2358914	0.2441725	17.64254	17.56675
0.983333	0.12065					1.96667	0.24524	0.445197	19.1886	18.7224	20								1.96667	0.161707		19.9767		20								1.96667	0.226239		19.8647		20								1.966667	0.2357456	0.2433249	17.64448	17.57604
0.984167	0.12171					1.96833	0.24538	0.444313	19.2	18.7245	20								1.96833	0.16295		19.9865		20								1.96833	0.22549		19.8749		20								1.968333	0.2355515	0.242396	17.6561	17.58599
0.985	0.12261					1.97	0.245464	0.443431	19.2115	18.7267	20								1.97	0.0948105		19.9952		20								1.97	0.208422		19.8851		20								1.97	0.2343899	0.2414011	17.66779	17.59633
0.985833	0.12338					1.97167	0.245482	0.442551	19.2223	18.7289	20								1.97167	0.0332566		20.0016		20								1.97167	0.191509		19.8942		20								1.971667	0.2332209	0.2403674	17.67884	17.60677
0.986667	0.12405					1.97333	0.245434	0.441672	19.2319	18.7312	20								1.97333	-0.0110288		20.0052		20								1.97333	0.176301		19.9016		20								1.973333	0.2321162	0.2393233	17.68851	17.61703
0.9875	0.12465					1.975	0.245322	0.440794	19.2393	18.7336	20								1.975	-0.0365677		20.0061		20								1.975	0.163922		19.9068		20								1.975	0.2311487	0.2382973	17.69611	17.62683
0.988333	0.12521					1.97667	0.245153	0.439918	19.244	18.736	20								1.97667	-0.0429388		20.0043		20								1.97667	0.155405		19.909		20								1.976667	0.2303892	0.2373175	17.70098	17.63589
0.989167	0.12578					1.97833	0.244933	0.439043	19.2455	18.7385	20								1.97833	-0.0299794		19.9997		20								1.97833	0.151633		19.908		20								1.978333	0.2299016	0.2364105	17.70261	17.64399
0.99	0.1264					1.98	0.244674	0.438168	19.2433	18.741	20								1.98	0.00201499		19.9926		20								1.98	0.153278		19.9036		20								1.98	0.2297392	0.2356007	17.7006	17.65091
0.990833	0.12712					1.98167	0.244388	0.437295	19.2373	18.7436	20								1.98167	0.0520529		19.9831		20								1.98167	0.160746		19.8955		20								1.981667	0.2299404	0.234909	17.69475	17.65647
0.991667	0.12797					1.98333	0.244091	0.436422	19.2274	18.7461	20								1.98333	0.118296		19.9717		20								1.98333	0.17413		19.8841		20								1.983333	0.2305254	0.2343528	17.68506	17.66055
0.9925	0.12901					1.985	0.243797	0.435549	19.1998	18.7486	20								1.985	0.197995		19.9448		20								1.985	0.193188		19.8555		20								1.985	0.2314938	0.2339446	17.65766	17.66275
0.993333	0.13029					1.98667	0.243551	0.434677	19.1701	18.7511	20								1.98667	0.386341		19.9199		20								1.98667	0.240854		19.826		20								1.986667	0.2342344	0.2337254	17.62831	17.66306
0.994167	0.13183					1.98833	0.243373	0.433806	19.1402	18.7534	20								1.98833	0.560377		19.9		20								1.98833	0.290043		19.7977		20								1.988333	0.2371695	0.2336945	17.59885	17.66158
0.995	0.1337					1.99	0.243271	0.432936	19.112	18.7557	20								1.99	0.700183		19.8856		20								1.99	0.337144		19.7725		20								1.99	0.2401154	0.2338424	17.57115	17.65848
0.995833	0.13591					1.99167	0.24325	0.432067	19.0873	18.7579	20								1.99167	0.800708		19.8773		20								1.99167	0.379246		19.7518		20								1.991667	0.2428854	0.2341517	17.54702	17.65403
0.996667	0.13852					1.99333	0.243306	0.431199	19.0678	18.7601	20								1.99333	0.859029		19.8753		20								1.99333	0.413648		19.7372		20								1.993333	0.2452975	0.2345974	17.52816	17.64852
0.9975	0.14154					1.995	0.243433	0.430333	19.055	18.7621	20								1.995	0.873182		19.8796		20								1.995	0.437989		19.7298		20								1.995	0.247184	0.235148	17.51599	17.64233
0.998333	0.145					1.99667	0.243621	0.429468	19.05	18.764	20								1.99667	0.842526		19.8903		20								1.99667	0.450384		19.7303		20								1.996667	0.2484006	0.235767	17.51165	17.63586
0.999167	0.14891					1.99833	0.243853	0.428605	19.0535	18.7659	20								1.99833	0.768162		19.9067		20								1.99833	0.449541		19.7391		20								1.998333	0.2488355	0.2364142	17.51584	17.62952
1	0.15329					2	0.24411	0.427744	19.0658	18.7676	20								2	0.65319		19.9282		20								2	0.434854		19.7561		20								2	0.2484161	0.2370478	17.52885	17.62374
1.00083	0.16133					2.00167	0.244373	0.426888	19.1096	18.7694	20								2.00167	0.502798		19.9764		20								2.00167	0.406463		19.8036		20								2.001667	0.2471151	0.2376259	17.57322	17.6196
1.00167	0.16975					2.00333	0.244573	0.426036	19.1594	18.7711	20								2.00333	0.164906		20.0229		20								2.00333	0.327364		19.8552		20								2.003333	0.2426785	0.2380404	17.62352	17.61738
1.0025	0.1785					2.005	0.244685	0.425188	19.2123	18.7728	20								2.005	-0.160336		20.0626		20								2.005	0.241404		19.9071		20								2.005	0.2376483	0.2382617	17.67667	17.61727
1.00333	0.18747					2.00667	0.244697	0.424346	19.2649	18.7745	20								2.00667	-0.43844		20.0941		20								2.00667	0.154789		19.9563		20								2.006667	0.2323328	0.2382726	17.72941	17.61932
1.00417	0.19659					2.00833	0.244601	0.423507	19.3138	18.7761	20								2.00833	-0.658471		20.1161		20								2.00833	0.0727999		19.9997		20								2.008333	0.2270587	0.2380681	17.77842	17.62343
1.005	0.20575					2.01	0.2444	0.422673	19.356	18.7778	20								2.01	-0.81262		20.1278		20								2.01	0.000558751		20.0343		20								2.01	0.222158	0.2376565	17.82048	17.62941
1.00583	0.21485					2.01167	0.244102	0.421844	19.3884	18.7795	20								2.01167	-0.894399		20.1285		20								2.01167	-0.0572028		20.0578		20								2.011667	0.217952	0.237059	17.85266	17.63691
1.00667	0.22381					2.01333	0.243722	0.421019	19.4085	18.7811	20								2.01333	-0.89936		20.118		20								2.01333	-0.0963931		20.0683		20								2.013333	0.2147338	0.2363088	17.87247	17.64551
1.0075	0.23251					2.015	0.243279	0.420199	19.4143	18.7827	20								2.015	-0.825877		20.0965		20								2.015	-0.113783		20.0643		20								2.015	0.2127534	0.2354494	17.87797	17.65467
1.00833	0.24086					2.01667	0.2428	0.419383	19.4045	18.7843	20								2.01667	-0.675686		20.0649		20								2.01667	-0.107193		20.0454		20								2.016667	0.2122033	0.2345333	17.86793	17.66381
1.00917	0.24876					2.01833	0.242314	0.418571	19.3467	18.7858	20								2.01833	-0.454145		19.9924		20								2.01833	-0.0756403		19.9797		20								2.018333	0.2132069	0.233619	17.80996	17.67143
1.01	0.25612					2.02	0.241915	0.417764	19.2759	18.7872	20								2.02	0.0533368		19.9192		20								2.02	0.0338077		19.9038		20								2.02	0.2190041	0.2328574	17.73913	17.67697
1.01083	0.26285					2.02167	0.241635	0.416962	19.1959	18.7886	20								2.02167	0.565879		19.8522		20								2.02167	0.160308		19.8226		20								2.021667	0.2260869	0.2323033	17.65929	17.67999
1.01167	0.26886					2.02333	0.241492	0.416164	19.1109	18.7898	20								2.02333	1.03447		19.794		20								2.02333	0.295636		19.7405		20								2.023333	0.2340711	0.2320011	17.57471	17.68017
1.0125	0.27406					2.025	0.241499	0.415372	19.0254	18.791	20								2.025	1.44231		19.7463		20								2.025	0.432572		19.6617		20								2.025	0.2425293	0.2319833	17.48993	17.67731
1.01333	0.2784					2.02667	0.241658	0.414584	18.9442	18.7921	20								2.02667	1.77606		19.7109		20								2.02667	0.563805		19.5906		20								2.026667	0.2510066	0.2322687	17.40956	17.67138
1.01417	0.2818					2.02833	0.241964	0.413801	18.8715	18.7932	20								2.02833	2.02346		19.6894		20								2.02833	0.682251		19.5312		20								2.028333	0.2590436	0.2328617	17.33801	17.66248
1.015	0.28422					2.03	0.242401	0.413024	18.8116	18.7941	20								2.03	2.17433		19.6826		20								2.03	0.781408		19.4866		20								2.03	0.2661987	0.2337516	17.2793	17.65087
1.01583	0.2856					2.03167	0.242949	0.412251	18.7677	18.7951	20								2.03167	2.22184		19.6909		20								2.03167	0.855679		19.4596		20								2.031667	0.2720704	0.2349134	17.23683	17.63692
1.01667	0.28591					2.03333	0.243578	0.411484	18.7427	18.796	20								2.03333	2.16338		19.7141		20								2.03333	0.900667		19.452		20								2.033333	0.2763173	0.2363084	17.21323	17.62113
1.0175	0.28207					2.035	0.244254	0.410722	18.7755	18.797	20								2.035	2.00111		19.7883		20								2.035	0.913411		19.5017		20								2.035	0.2786771	0.2378865	17.24739	17.60484
1.01833	0.27719					2.03667	0.244864	0.409965	18.8263	18.798	20								2.03667	1.48177		19.8671		20								2.03667	0.830571		19.5671		20								2.036667	0.275261	0.2395157	17.29952	17.58864
1.01917	0.27133					2.03833	0.245376	0.409213	18.8918	18.7991	20								2.03833	0.930187		19.9426		20								2.03833	0.721532		19.6433		20								2.038333	0.2700483	0.2411357	17.36612	17.57312
1.02	0.26459					2.04	0.245762	0.408466	18.9679	18.8003	20								2.04	0.40183		20.012		20								2.04	0.594573		19.7257		20								2.04	0.263388	0.2426884	17.44306	17.5588
1.02083	0.25703					2.04167	0.246003	0.407722	19.05	18.8015	20								2.04167	-0.0843076		20.0732		20								2.04167	0.457084		19.8099		20								2.041667	0.2556942	0.2441202	17.5257	17.54616
1.02167	0.24876					2.04333	0.246089	0.406984	19.1331	18.8028	20								2.04333	-0.51223		20.1237		20								2.04333	0.316882		19.8909		20								2.043333	0.2474303	0.2453838	17.60914	17.53559
1.0225	0.23986					2.045	0.246018	0.406249	19.2123	18.8042	20								2.045	-0.866052		20.1616		20								2.045	0.181875		19.9642		20								2.045	0.2390865	0.2464405	17.68845	17.52738
1.02333	0.23046					2.04667	0.245798	0.405517	19.2829	18.8057	20								2.04667	-1.13131		20.1852		20								2.04667	0.0596693		20.0257		20								2.046667	0.2311547	0.2472616	17.75895	17.52171
1.02417	0.22065					2.04833	0.245447	0.40479	19.3407	18.8072	20								2.04833	-1.29643		20.1934		20								2.04833	-0.0428037		20.0718		20								2.048333	0.2241048	0.2478292	17.81639	17.51863
1.025	0.21056					2.05	0.24499	0.404065	19.3819	18.8087	20								2.05	-1.35391		20.1859		20								2.05	-0.119633		20.0997		20								2.05	0.2183609	0.248137	17.8572	17.51809
1.02583	0.20029					2.05167	0.244459	0.403344	19.3676	18.8102	20								2.05167	-1.30108		20.1267		20								2.05167	-0.166229		20.0715		20								2.051667	0.2142798	0.2481907	17.84245	17.51972
1.02667	0.18997					2.05333	0.243963	0.402627	19.3354	18.8116	20								2.05333	-0.886901		20.0606		20								2.05333	-0.119186		20.0267		20								2.053333	0.2157553	0.2480282	17.80984	17.52325
1.0275	0.1797					2.055	0.243534	0.401912	19.2876	18.813	20								2.055	-0.424163		19.9948		20								2.055	-0.044468		19.9692		20								2.055	0.2190161	0.2476747	17.76173	17.52838
1.02833	0.16961					2.05667	0.2432	0.401201	19.2272	18.8143	20								2.05667	0.0362097		19.9317		20								2.05667	0.0514107		19.9024		20								2.056667	0.2238267	0.2471625	17.70119	17.5347
1.02917	0.1598					2.05833	0.242988	0.400493	19.1577	18.8155	20								2.05833	0.477991		19.8733		20								2.05833	0.16263		19.8304		20								2.058333	0.2298814	0.2465301	17.63185	17.5418
1.03	0.15038					2.06	0.242916	0.399789	19.0833	18.8166	20								2.06	0.886909		19.8217		20								2.06	0.282716		19.7571		20								2.06	0.2368146	0.2458205	17.5578	17.54921
1.03083	0.14145					2.06167	0.242996	0.399089	19.0083	18.8176	20								2.06167	1.24776		19.7792		20								2.06167	0.404826		19.6867		20								2.061667	0.2442202	0.2450793	17.48328	17.55647
1.03167	0.13311					2.06333	0.243232	0.398393	18.9368	18.8186	20								2.06333	1.54567		19.7475		20								2.06333	0.522088		19.6232		20								2.063333	0.2516718	0.244353	17.41256	17.56313
1.0325	0.12543					2.065	0.243618	0.397701	18.8729	18.8194	20								2.065	1.76753		19.7281		20								2.065	0.627938		19.5701		20								2.065	0.2587442	0.2436867	17.34966	17.56878
1.03333	0.1185					2.06667	0.244143	0.397013	18.8204	18.8202	20								2.06667	1.90318		19.722		20								2.06667	0.716439		19.5305		20								2.066667	0.2650337	0.2431225	17.29821	17.57302
1.03417	0.11499					2.06833	0.244787	0.396329	18.8126	18.821	20								2.06833	1.94623		19.7596		20								2.06833	0.782572		19.5368		20								2.068333	0.2701787	0.2426976	17.29152	17.57523
1.035	0.11228					2.07	0.245465	0.39565	18.8187	18.8217	20								2.07	1.68254		19.8043		20								2.07	0.771989		19.5569		20								2.07	0.2708475	0.2424769	17.29889	17.5752
1.03583	0.11038					2.07167	0.246162	0.394976	18.838	18.8225	20								2.07167	1.36967		19.8505		20								2.07167	0.738465		19.5884		20								2.071667	0.2701109	0.24248	17.31926	17.57286
1.03667	0.10925					2.07333	0.246853	0.394307	18.8688	18.8233	20								2.07333	1.04627		19.8968		20								2.07333	0.685976		19.6292		20								2.073333	0.268074	0.2427143	17.35103	17.56826
1.0375	0.10887					2.075	0.247518	0.393643	18.909	18.8241	20								2.075	0.722336		19.9419		20								2.075	0.617921		19.677		20								2.075	0.2648975	0.2431745	17.39208	17.56157
1.03833	0.1092					2.07667	0.248136	0.392984	18.9562	18.825	20								2.07667	0.406731		19.9843		20								2.07667	0.538304		19.7291		20								2.076667	0.2607918	0.2438425	17.43995	17.55312
1.03917	0.11019					2.07833	0.248693	0.39233	19.0077	18.8259	20								2.07833	0.109726		20.0226		20								2.07833	0.451544		19.7827		20								2.078333	0.2560048	0.2446885	17.49192	17.54329
1.04	0.11179					2.08	0.249179	0.391681	19.0606	18.8269	20								2.08	-0.157953		20.0552		20								2.08	0.36224		19.835		20								2.08	0.2508078	0.2456711	17.54519	17.5326
1.04083	0.11392					2.08167	0.249585	0.391036	19.1123	18.8281	20								2.08167	-0.386282		20.081		20								2.08167	0.274933		19.8837		20								2.081667	0.2454811	0.2467399	17.59701	17.52163
1.04167	0.11653					2.08333	0.249911	0.390397	19.1601	18.8292	20								2.08333	-0.56686		20.0991		20								2.08333	0.193874		19.9263		20								2.083333	0.2402994	0.2478369	17.64482	17.51101
1.0425	0.11954					2.085	0.250158	0.389763	19.1783	18.8305	20								2.085	-0.693599		20.0856		20								2.085	0.122815		19.9377		20								2.085	0.2355177	0.2488988	17.66299	17.50204
1.04333	0.12287					2.08667	0.250379	0.389133	19.1907	18.8318	20								2.08667	-0.599126		20.0686		20								2.08667	0.103877		19.9425		20								2.086667	0.2337015	0.2497961	17.67523	17.49531
1.04417	0.12644					2.08833	0.250568	0.388507	19.1979	18.8332	20								2.08833	-0.48046		20.0521		20								2.08833	0.0957526		19.9425		20								2.088333	0.2324775	0.2504691	17.6822	17.49133
1.045	0.13016					2.09	0.250728	0.387886	19.2007	18.8347	20								2.09	-0.364823		20.0367		20								2.09	0.0958628		19.9386		20								2.09	0.2317803	0.2508668	17.68485	17.49051
1.04583	0.13396					2.09167	0.250867	0.387269	19.2003	18.8362	20								2.09167	-0.256891		20.0229		20								2.09167	0.102271		19.9324		20								2.091667	0.2315154	0.2509485	17.68437	17.49314
1.04667	0.13774					2.09333	0.250986	0.386656	19.1982	18.8378	20								2.09333	-0.160187		20.0113		20								2.09333	0.112748		19.9251		20								2.093333	0.2315626	0.2506859	17.68215	17.49936
1.0475	0.14142					2.095	0.251091	0.386047	19.1958	18.8394	20								2.095	-0.0791256		20.0026		20								2.095	0.124897		19.9182		20								2.095	0.2317847	0.2500641	17.67963	17.50918
1.04833	0.14492					2.09667	0.251182	0.385441	19.1944	18.841	20								2.09667	-0.0183796		19.9974		20								2.09667	0.136306		19.9132		20								2.096667	0.2320367	0.2490824	17.67825	17.52246
1.04917	0.14816					2.09833	0.25126	0.384837	19.1955	18.8427	20								2.09833	0.0179121		19.9962		20								2.09833	0.144705		19.9111		20								2.098333	0.2321755	0.247754	17.67931	17.53894
1.05	0.15105					2.1	0.251324	0.384237	19.2001	18.8444	20								2.1	0.026761		19.999		20								2.1	0.148106		19.913		20								2.1	0.2320691	0.2461057	17.68394	17.55823
1.05083	0.15211					2.10167	0.251374	0.38364	19.2279	18.8461	20								2.10167	0.00675853		20.0247		20								2.10167	0.144938		19.9383		20								2.101667	0.2316058	0.2441771	17.71177	17.57924
1.05167	0.15272					2.10333	0.251368	0.383045	19.259	18.8479	20								2.10333	-0.173118		20.0503		20								2.10333	0.10285		19.9662		20								2.103333	0.2288233	0.2420759	17.74285	17.60144
1.0525	0.15287					2.105	0.251323	0.382452	19.292	18.8497	20								2.105	-0.352445		20.0725		20								2.105	0.0562583		19.9949		20								2.105	0.2257151	0.2398561	17.77578	17.62427
1.05333	0.15251					2.10667	0.25124	0.381862	19.3254	18.8514	20								2.10667	-0.507309		20.0904		20								2.10667	0.0084554		20.0228		20								2.106667	0.2224224	0.2375735	17.80896	17.64716
1.05417	0.15165					2.10833	0.251122	0.381274	19.3573	18.8532	20								2.10833	-0.632462		20.1035		20								2.10833	-0.0379213		20.0481		20								2.108333	0.2191037	0.2352838	17.84071	17.66959
1.055	0.15026					2.11	0.250976	0.380688	19.3862	18.8549	20								2.11	-0.724229		20.1113		20								2.11	-0.0801758		20.0694		20								2.11	0.2159292	0.2330407	17.86928	17.69106
1.05583	0.14834					2.11167	0.250807	0.380104	19.4103	18.8567	20								2.11167	-0.77891		20.1133		20								2.11167	-0.115678		20.0852		20								2.111667	0.213072	0.230894	17.89301	17.71111
1.05667	0.14589					2.11333	0.250625	0.379523	19.428	18.8584	20								2.11333	-0.793287		20.1093		20								2.11333	-0.142012		20.0943		20								2.113333	0.2106986	0.2288886	17.9104	17.72937
1.0575	0.14292					2.115	0.250438	0.378943	19.4382	18.8601	20								2.115	-0.765253		20.0992		20								2.115	-0.157111		20.0956		20								2.115	0.2089596	0.2270625	17.92018	17.74553
1.05833	0.13945					2.11667	0.250257	0.378366	19.4399	18.8617	20								2.11667	-0.694272		20.0831		20								2.11667	-0.159385		20.0887		20								2.116667	0.2079816	0.2254466	17.92141	17.75936
1.05917	0.13548					2.11833	0.250092	0.377791	19.4151	18.8633	20								2.11833	-0.581677		20.0443		20								2.11833	-0.147823		20.056		20								2.118333	0.2078588	0.2240637	17.89627	17.77103
1.06	0.13105					2.12	0.249987	0.377219	19.3825	18.8649	20								2.12	-0.310018		20.0043		20								2.12	-0.0933176		20.0169		20								2.12	0.2103726	0.2228972	17.86341	17.78044
1.06083	0.12619					2.12167	0.249936	0.37665	19.3438	18.8664	20								2.12167	-0.0297735		19.9666		20								2.12167	-0.0282447		19.9739		20								2.121667	0.2136591	0.2219563	17.82456	17.78755
1.06167	0.12093					2.12333	0.249942	0.376083	19.301	18.8679	20								2.12333	0.233785		19.9325		20								2.12333	0.0434595		19.929		20								2.123333	0.2175443	0.2212445	17.78171	17.7924
1.0625	0.11532					2.125	0.250007	0.375519	19.2563	18.8693	20								2.125	0.472492		19.9029		20								2.125	0.118355		19.8843		20								2.125	0.2218292	0.2207602	17.73704	17.79503
1.06333	0.10939					2.12667	0.250127	0.374958	19.2118	18.8706	20								2.12667	0.679701		19.8787		20								2.12667	0.192873		19.8419		20								2.126667	0.2262963	0.2204969	17.6928	17.79556
1.06417	0.1032					2.12833	0.250298	0.3744	19.1699	18.872	20								2.12833	0.848892		19.8608		20								2.12833	0.263465		19.8039		20								2.128333	0.2307202	0.2204437	17.65122	17.79414
1.065	0.096795					2.13	0.250511	0.373845	19.1327	18.8732	20								2.13	0.97423		19.8498		20								2.13	0.326767		19.7721		20								2.13	0.2348782	0.2205857	17.6144	17.79095
1.06583	0.090238					2.13167	0.250757	0.373293	19.102	18.8745	20								2.13167	1.05121		19.8461		20								2.13167	0.379761		19.7481		20								2.131667	0.2385602	0.220905	17.58421	17.7862
1.06667	0.083583					2.13333	0.251022	0.372744	19.0794	18.8757	20								2.13333	1.07713		19.8498		20								2.13333	0.419916		19.7328		20								2.133333	0.2415795	0.2213805	17.56219	17.78011
1.0675	0.076552					2.135	0.251294	0.372199	19.0838	18.8769	20								2.135	1.05143		19.8783		20								2.135	0.445317		19.7448		20								2.135	0.2437809	0.2219892	17.56718	17.77288
1.06833	0.069547					2.13667	0.251524	0.371656	19.0967	18.8781	20								2.13667	0.852095		19.9097		20								2.13667	0.425294		19.7647		20								2.136667	0.2432817	0.2227122	17.58066	17.76477
1.06917	0.062636					2.13833	0.251707	0.371118	19.1169	18.8792	20								2.13833	0.631813		19.9407		20								2.13833	0.392209		19.7904		20								2.138333	0.2419339	0.2235231	17.60139	17.75605
1.07	0.055888					2.14	0.251836	0.370582	19.1429	18.8804	20								2.14	0.415313		19.97		20								2.14	0.349356		19.8202		20								2.14	0.2398613	0.2243951	17.62783	17.74699
1.07083	0.049373					2.14167	0.251905	0.370049	19.173	18.8816	20								2.14167	0.210083		19.9968		20								2.14167	0.299598		19.8524		20								2.141667	0.2372168	0.2253007	17.65824	17.73787
1.07167	0.043155					2.14333	0.251915	0.36952	19.2053	18.8828	20								2.14333	0.0223487		20.0202		20								2.14333	0.246013		19.8849		20								2.143333	0.234176	0.2262131	17.69072	17.72894
1.0725	0.037302					2.145	0.251867	0.368993	19.2378	18.884	20								2.145	-0.141507		20.0394		20								2.145	0.191753		19.9161		20								2.145	0.2309277	0.2271058	17.72336	17.72046
1.07333	0.031874					2.14667	0.251768	0.36847	19.2687	18.8852	20								2.14667	-0.275515		20.0535		20								2.14667	0.139879		19.9441		20								2.146667	0.2276637	0.2279541	17.75431	17.71265
1.07417	0.02693					2.14833	0.251626	0.367949	19.2964	18.8864	20								2.14833	-0.374781		20.0623		20								2.14833	0.0932024		19.9675		20								2.148333	0.2245685	0.2287345	17.7819	17.70574
1.075	0.022525					2.15	0.251452	0.367431	19.3193	18.8877	20								2.15	-0.436001		20.0654		20								2.15	0.0541419		19.9852		20								2.15	0.2218098	0.2294259	17.80471	17.69991
1.07583	0.018709					2.15167	0.251259	0.366916	19.3179	18.889	20								2.15167	-0.45779		20.0444		20								2.15167	0.0245965		19.9779		20								2.151667	0.2195293	0.2300095	17.80309	17.69525
1.07667	0.015525					2.15333	0.251097	0.366404	19.3115	18.8903	20								2.15333	-0.31099		20.0221		20								2.15333	0.0367719		19.9659		20								2.153333	0.2196906	0.2304754	17.79655	17.6919
1.0775	0.013014					2.155	0.250978	0.365894	19.3014	18.8916	20								2.155	-0.154518		20.0018		20								2.155	0.0568351		19.951		20								2.155	0.2203449	0.2308097	17.78634	17.68999
1.07833	0.011207					2.15667	0.250908	0.365386	19.2891	18.8929	20								2.15667	-0.0127195		19.9845		20								2.15667	0.0815875		19.935		20								2.156667	0.2213661	0.2310007	17.77394	17.6896
1.07917	0.01013					2.15833	0.250889	0.364882	19.2762	18.8943	20								2.15833	0.108379		19.9708		20								2.15833	0.108402		19.9193		20								2.158333	0.2226061	0.2310396	17.76099	17.6908
1.08	0.009801					2.16	0.250918	0.364379	19.2644	18.8957	20								2.16	0.204262		19.9614		20								2.16	0.134536		19.9056		20								2.16	0.2239007	0.2309198	17.7492	17.69362
1.08083	0.010232					2.16167	0.250985	0.36388	19.2553	18.8971	20								2.16167	0.270395		19.9567		20								2.16167	0.157269		19.8956		20								2.161667	0.2250798	0.2306378	17.74023	17.69807
1.08167	0.011427					2.16333	0.251078	0.363382	19.2506	18.8985	20								2.16333	0.302779		19.9573		20								2.16333	0.174065		19.8904		20								2.163333	0.2259772	0.2301927	17.73559	17.70413
1.0825	0.01338					2.165	0.25118	0.362887	19.2515	18.8999	20								2.165	0.29861		19.9633		20								2.165	0.182724		19.8911		20								2.165	0.2264409	0.2295868	17.73658	17.71175
1.08333	0.016081					2.16667	0.251271	0.362395	19.259	18.9013	20								2.16667	0.256763		19.9746		20								2.16667	0.181523		19.8984		20								2.166667	0.2263425	0.2288249	17.74415	17.72085
1.08417	0.021478					2.16833	0.251328	0.361905	19.2918	18.9027	20								2.16833	0.178105		20.0088		20								2.16833	0.169329		19.9307		20								2.168333	0.2255853	0.2279151	17.77704	17.73134
1.085	0.027535					2.17	0.251291	0.361417	19.3303	18.9041	20								2.17	-0.06148		20.0434		20								2.17	0.115419		19.9677		20								2.17	0.2222959	0.2268658	17.81563	17.74309
1.08583	0.034176					2.17167	0.251131	0.360932	19.3729	18.9055	20								2.17167	-0.304045		20.0748		20								2.17167	0.0537856		20.0069		20								2.171667	0.2184367	0.225691	17.8581	17.75593
1.08667	0.041318					2.17333	0.250832	0.360449	19.4173	18.9068	20								2.17333	-0.523451		20.1017		20								2.17333	-0.011536		20.0462		20								2.173333	0.2141899	0.2244074	17.90237	17.76965
1.0875	0.048872					2.175	0.250385	0.359968	19.4614	18.9082	20								2.175	-0.711558		20.1231		20								2.175	-0.0770408		20.0835		20								2.175	0.2097628	0.2230347	17.94619	17.78405
1.08833	0.056746					2.17667	0.249789	0.359489	19.5029	18.9096	20								2.17667	-0.861811		20.1383		20								2.17667	-0.139098		20.1165		20								2.176667	0.2053812	0.221595	17.98722	17.79888
1.08917	0.064844					2.17833	0.249047	0.359012	19.5393	18.9109	20								2.17833	-0.967797		20.1463		20								2.17833	-0.194106		20.1432		20								2.178333	0.201278	0.2201125	18.02318	17.81387
1.09	0.07307					2.18	0.248173	0.358536	19.5685	18.9122	20								2.18	-1.02384		20.1465		20								2.18	-0.238673		20.1619		20								2.18	0.1976824	0.2186134	18.05192	17.82875
1.09083	0.081324					2.18167	0.247185	0.358063	19.5887	18.9135	20								2.18167	-1.02571		20.1387		20								2.18167	-0.269786		20.171		20								2.181667	0.1948085	0.2171254	18.07156	17.84323
1.09167	0.08951					2.18333	0.246108	0.357591	19.5983	18.9147	20								2.18333	-0.971114		20.1229		20								2.18333	-0.28497		20.1695		20								2.183333	0.1928443	0.2156771	18.08058	17.85702
1.0925	0.09753					2.185	0.244971	0.357121	19.5812	18.916	20								2.185	-0.860092		20.0844		20								2.185	-0.282418		20.1417		20								2.185	0.1919423	0.2142978	18.06296	17.87002
1.09333	0.10529					2.18667	0.243839	0.356653	19.553	18.9172	20								2.18667	-0.590612		20.0419		20								2.18667	-0.23621		20.1044		20								2.186667	0.1937044	0.2129985	18.03439	17.88191
1.09417	0.11271					2.18833	0.242757	0.356187	19.515	18.9184	20								2.18833	-0.293552		19.9989		20								2.18833	-0.17393		20.0593		20								2.188333	0.1965611	0.2118093	17.99607	17.89239
1.095	0.11969					2.19	0.241757	0.355722	19.4687	18.9196	20								2.19	0.00800287		19.9564		20								2.19	-0.098763		20.0082		20								2.19	0.2003931	0.2107607	17.94958	17.90118
1.09583	0.12615					2.19167	0.240865	0.355259	19.4159	18.9208	20								2.19167	0.305016		19.9159		20								2.19167	-0.0137388		19.9534		20								2.191667	0.2050422	0.2098825	17.89684	17.90797
1.09667	0.13203					2.19333	0.240103	0.354797	19.3589	18.922	20								2.19333	0.589031		19.8784		20								2.19333	0.0777168		19.8969		20								2.193333	0.2103163	0.2092032	17.84002	17.91251
1.0975	0.13727					2.195	0.239487	0.354338	19.3	18.9231	20								2.195	0.851031		19.8454		20								2.195	0.171912		19.841		20								2.195	0.2159978	0.2087491	17.78147	17.91457
1.09833	0.14179					2.19667	0.239025	0.353881	19.2416	18.9243	20								2.19667	1.08202		19.818		20								2.19667	0.265044		19.788		20								2.196667	0.2218527	0.2085429	17.7236	17.91397
1.09917	0.14557					2.19833	0.238719	0.353425	19.1861	18.9254	20								2.19833	1.27371		19.7973		20								2.19833	0.35336		19.74		20								2.198333	0.22764	0.2086029	17.66878	17.91058
1.1	0.14855					2.2	0.238566	0.352972	19.1358	18.9265	20								2.2	1.41903		19.7839		20								2.2	0.433312		19.699		20								2.2	0.2331223	0.2089419	17.61925	17.90434
1.10083	0.14786					2.20167	0.238555	0.352521	19.1013	18.9277	20								2.20167	1.51264		19.787		20								2.20167	0.501698		19.6751		20								2.201667	0.2380753	0.2095664	17.58563	17.89477
1.10167	0.1464					2.20333	0.238651	0.352071	19.075	18.9288	20								2.20333	1.49094		19.7964		20								2.20333	0.541469		19.6601		20								2.203333	0.2414367	0.2105234	17.56026	17.882
1.1025	0.14423					2.205	0.238819	0.351624	19.0576	18.9299	20								2.205	1.42533		19.8106		20								2.205	0.566518		19.6539		20								2.205	0.243974	0.2118003	17.54378	17.86628
1.10333	0.14141					2.20667	0.239038	0.351179	19.0493	18.931	20								2.20667	1.32578		19.8293		20								2.20667	0.576807		19.6565		20								2.206667	0.2456225	0.2133719	17.5365	17.84799
1.10417	0.13801					2.20833	0.239286	0.350736	19.0504	18.9322	20								2.20833	1.19512		19.8519		20								2.20833	0.572429		19.6676		20								2.208333	0.2463495	0.2152012	17.53845	17.8276
1.105	0.13411					2.21	0.23954	0.350294	19.0603	18.9333	20								2.21	1.03688		19.8777		20								2.21	0.55398		19.6865		20								2.21	0.2461555	0.2172399	17.54927	17.8057
1.10583	0.12981					2.21167	0.23978	0.349855	19.0786	18.9345	20								2.21167	0.856045		19.9059		20								2.21167	0.522528		19.7123		20								2.211667	0.2450727	0.2194297	17.56837	17.78296
1.10667	0.1252					2.21333	0.239988	0.349417	19.1044	18.9356	20								2.21333	0.658684		19.9355		20								2.21333	0.479562		19.7438		20								2.213333	0.2431634	0.2217037	17.59484	17.76011
1.1075	0.12037					2.215	0.240147	0.348981	19.1366	18.9368	20								2.215	0.451586		19.9654		20								2.215	0.426925		19.78		20								2.215	0.2405165	0.2239891	17.62756	17.73791
1.10833	0.11542					2.21667	0.240245	0.348547	19.1738	18.938	20								2.21667	0.241876		19.9948		20								2.21667	0.366744		19.8192		20								2.216667	0.2372437	0.2262091	17.66525	17.71714
1.10917	0.11046					2.21833	0.240271	0.348115	19.2131	18.9392	20								2.21833	0.0366792		20.0209		20								2.21833	0.301339		19.8586		20								2.218333	0.2334752	0.2282857	17.70494	17.69924
1.11	0.10558					2.22	0.240222	0.347684	19.2548	18.9404	20								2.22	-0.146509		20.0449		20								2.22	0.235684		19.8984		20								2.22	0.2295064	0.2300758	17.7468	17.68486
1.11083	0.10089					2.22167	0.240113	0.347255	19.2973	18.9416	20								2.22167	-0.314419		20.0661		20								2.22167	0.169358		19.9373		20								2.221667	0.2253198	0.2315138	17.78943	17.67453
1.11167	0.096489					2.22333	0.239943	0.346828	19.3393	18.9429	20								2.22333	-0.463048		20.0839		20								2.22333	0.104518		19.974		20								2.223333	0.2210572	0.232547	17.8314	17.66862
1.1125	0.092466					2.225	0.23971	0.346403	19.3794	18.9442	20								2.225	-0.587641		20.0978		20								2.225	0.0432939		20.0074		20								2.225	0.2168601	0.2331379	17.87136	17.66735
1.11333	0.088915					2.22667	0.239417	0.34598	19.4163	18.9455	20								2.22667	-0.684289		20.1072		20								2.22667	-0.012355		20.0364		20								2.226667	0.2128641	0.2332653	17.90805	17.67075
1.11417	0.085919					2.22833	0.239066	0.345559	19.4488	18.9468	20								2.22833	-0.750194		20.112		20								2.22833	-0.0606983		20.0602		20								2.228333	0.2091952	0.2329251	17.94035	17.67869
1.115	0.083554					2.23	0.238659	0.34514	19.4761	18.9481	20								2.23	-0.783735		20.1121		20								2.23	-0.10029		20.078		20								2.23	0.2059654	0.2321308	17.96731	17.69088
1.11583	0.081891					2.23167	0.238201	0.344724	19.4973	18.9495	20								2.23167	-0.784476		20.1076		20								2.23167	-0.130014		20.0895		20								2.231667	0.2032694	0.2309122	17.98819	17.70685
1.11667	0.080989					2.23333	0.237696	0.34431	19.512	18.9508	20								2.23333	-0.753144		20.0988		20								2.23333	-0.149113		20.0943		20								2.233333	0.2011815	0.2293152	18.00247	17.72601
1.1175	0.083315					2.235	0.23715	0.343898	19.5167	18.9521	20								2.235	-0.691587		20.083		20								2.235	-0.157215		20.0895		20								2.235	0.1997529	0.2273991	18.00682	17.74707
1.11833	0.086436					2.23667	0.236575	0.343489	19.5148	18.9535	20								2.23667	-0.58119		20.0645		20								2.23667	-0.149221		20.0787		20								2.236667	0.1993183	0.2252932	18.00453	17.76928
1.11917	0.090331					2.23833	0.23595	0.343082	19.5066	18.9548	20								2.23833	-0.451536		20.0444		20								2.23833	-0.13122		20.0627		20								2.238333	0.1995469	0.2230718	17.99609	17.7919
1.12	0.094965					2.24	0.235281	0.342677	19.4929	18.9562	20								2.24	-0.310475		20.0233		20								2.24	-0.104505		20.0423		20								2.24	0.2003907	0.2208102	17.98218	17.81418
1.12083	0.1003					2.24167	0.23458	0.342274	19.4746	18.9575	20								2.24167	-0.163165		20.0021		20								2.24167	-0.070499		20.0185		20								2.241667	0.2017816	0.2185818	17.96366	17.83544
1.12167	0.10627					2.24333	0.23386	0.341873	19.4525	18.9588	20								2.24333	-0.0147073		19.9815		20								2.24333	-0.0308321		19.9924		20								2.243333	0.2036342	0.2164557	17.94151	17.85505
1.1225	0.11284					2.245	0.233134	0.341474	19.4277	18.9601	20								2.245	0.129741		19.9621		20								2.245	0.012719		19.965		20								2.245	0.2058491	0.2144946	17.91682	17.87248
1.12333	0.11992					2.24667	0.232419	0.341076	19.4015	18.9614	20								2.24667	0.265189		19.9447		20								2.24667	0.0583036		19.9376		20								2.246667	0.2083177	0.2127523	17.89074	17.88727
1.12417	0.12744					2.24833	0.231731	0.34068	19.375	18.9626	20								2.24833	0.387055		19.9298		20								2.24833	0.104068		19.9111		20								2.248333	0.210926	0.2112728	17.8644	17.89911
1.125	0.13532					2.25	0.231085	0.340286	19.3492	18.9639	20								2.25	0.491365		19.9179		20								2.25	0.148225		19.8865		20								2.25	0.2135595	0.2100886	17.83893	17.9078
1.12583	0.14347					2.25167	0.230498	0.339892	19.3285	18.965	20								2.25167	0.574913		19.9125		20								2.25167	0.189119		19.8681		20								2.251667	0.2161074	0.2092202	17.81862	17.91348
1.12667	0.15181					2.25333	0.229976	0.3395	19.3102	18.9662	20								2.25333	0.61242		19.91		20								2.25333	0.21982		19.8529		20								2.253333	0.2181384	0.2086518	17.80081	17.91618
1.1275	0.16023					2.255	0.229577	0.339109	19.2949	18.9673	20								2.255	0.630192		19.9098		20								2.255	0.24521		19.8411		20								2.255	0.219919	0.2083817	17.78601	17.91601
1.12833	0.16864					2.25667	0.229308	0.338719	19.2829	18.9683	20								2.25667	0.631281		19.912		20								2.25667	0.264887		19.8329		20								2.256667	0.221399	0.2083988	17.77458	17.91317
1.12917	0.17695					2.25833	0.229168	0.338331	19.2746	18.9694	20								2.25833	0.616152		19.9163		20								2.25833	0.278532		19.8284		20								2.258333	0.2225415	0.2086829	17.76677	17.90794
1.13	0.18504					2.26	0.229149	0.337944	19.2699	18.9704	20								2.26	0.585681		19.9227		20								2.26	0.286048		19.8275		20								2.26	0.2233235	0.2092059	17.76264	17.90067
1.13083	0.19283					2.26167	0.229236	0.337558	19.2689	18.9714	20								2.26167	0.541417		19.9306		20								2.26167	0.287558		19.83		20								2.261667	0.2237359	0.2099329	17.76217	17.89176
1.13167	0.20021					2.26333	0.229409	0.337173	19.2714	18.9723	20								2.26333	0.485463		19.94		20								2.26333	0.283387		19.8356		20								2.263333	0.2237832	0.2108238	17.76518	17.88166
1.1325	0.2071					2.265	0.229641	0.33679	19.2772	18.9733	20								2.265	0.420307		19.9502		20								2.265	0.274035		19.8439		20								2.265	0.2234821	0.2118344	17.7714	17.87082
1.13333	0.2134					2.26667	0.229902	0.336408	19.2858	18.9743	20								2.26667	0.34867		19.9609		20								2.26667	0.260151		19.8545		20								2.266667	0.2228603	0.2129184	17.78045	17.85972
1.13417	0.21822					2.26833	0.230158	0.336028	19.2964	18.9753	20								2.26833	0.273373		19.9714		20								2.26833	0.2425		19.8664		20								2.268333	0.2219549	0.2140285	17.7915	17.84895
1.135	0.22232					2.27	0.230372	0.335648	19.3091	18.9764	20								2.27	0.199973		19.9818		20								2.27	0.222586		19.8797		20								2.27	0.22085	0.215105	17.80449	17.83895
1.13583	0.22563					2.27167	0.230447	0.335269	19.3233	18.9775	20								2.27167	0.12768		19.9916		20								2.27167	0.200538		19.8937		20								2.271667	0.2195505	0.2161052	17.81893	17.83009
1.13667	0.22811					2.27333	0.230353	0.334891	19.3384	18.9787	20								2.27333	0.0585454		20.0007		20								2.27333	0.177199		19.9079		20								2.273333	0.2181069	0.216991	17.83429	17.8227
1.1375	0.22972					2.275	0.23007	0.334514	19.354	18.9799	20								2.275	-0.00524067		20.0088		20								2.275	0.153421		19.922		20								2.275	0.2165708	0.2177305	17.85006	17.81702
1.13833	0.23041					2.27667	0.229587	0.334136	19.3695	18.9811	20								2.27667	-0.0618052		20.0157		20								2.27667	0.130014		19.9354		20								2.276667	0.2149939	0.2182985	17.86574	17.81323
1.13917	0.23017					2.27833	0.228903	0.333759	19.3845	18.9824	20								2.27833	-0.109689		20.0211		20								2.27833	0.107719		19.9477		20								2.278333	0.2134255	0.2186773	17.88089	17.81143
1.14	0.22897					2.28	0.228028	0.333381	19.3986	18.9837	20								2.28	-0.147879		20.0251		20								2.28	0.087181		19.9586		20								2.28	0.2119109	0.218857	17.89511	17.81165
1.14083	0.22682					2.28167	0.226981	0.333002	19.4114	18.9851	20								2.28167	-0.175827		20.0276		20								2.28167	0.0689291		19.968		20								2.281667	0.2104895	0.2188351	17.90806	17.81383
1.14167	0.2237					2.28333	0.22579	0.332623	19.4228	18.9864	20								2.28333	-0.193441		20.0287		20								2.28333	0.0533619		19.9756		20								2.283333	0.209194	0.2186169	17.91951	17.81786
1.1425	0.21962					2.285	0.224488	0.332243	19.4289	18.9877	20								2.285	-0.201075		20.025		20								2.285	0.0407365		19.9778		20								2.285	0.208049	0.2182139	17.92581	17.82322
1.14333	0.21461					2.28667	0.223125	0.331862	19.4336	18.989	20								2.28667	-0.17512		20.0208		20								2.28667	0.0369668		19.9786		20								2.286667	0.2074187	0.217678	17.93067	17.82971
1.14417	0.20869					2.28833	0.221817	0.33148	19.4372	18.9902	20								2.28833	-0.145876		20.0169		20								2.28833	0.0355861		19.9785		20								2.288333	0.2069332	0.2170287	17.93438	17.83713
1.145	0.20189					2.29	0.220604	0.331098	19.4399	18.9914	20								2.29	-0.118447		20.0135		20								2.29	0.0358438		19.9777		20								2.29	0.2065619	0.2162868	17.9373	17.84527
1.14583	0.19427					2.29167	0.219515	0.330716	19.4421	18.9926	20								2.29167	-0.0944001		20.0107		20								2.29167	0.0371061		19.9768		20								2.291667	0.2062704	0.2154733	17.93978	17.85392
1.14667	0.18586					2.29333	0.218572	0.330334	19.4443	18.9937	20								2.29333	-0.0748679		20.0087		20								2.29333	0.038741		19.9759		20								2.293333	0.206022	0.2146082	17.94219	17.8629
1.1475	0.17674					2.295	0.217789	0.329952	19.4467	18.9948	20								2.295	-0.0608142		20.0076		20								2.295	0.0401567		19.9755		20								2.295	0.2057805	0.2137104	17.94487	17.87203
1.14833	0.16697					2.29667	0.217166	0.329571	19.4496	18.9958	20								2.29667	-0.0529167		20.0073		20								2.29667	0.0408417		19.9758		20								2.296667	0.2055132	0.2127969	17.94807	17.88118
1.14917	0.15662					2.29833	0.216694	0.32919	19.4533	18.9968	20								2.29833	-0.0514423		20.008		20								2.29833	0.0404004		19.9769		20								2.298333	0.2051929	0.2118825	17.952	17.89021
1.15	0.14578					2.3	0.216356	0.32881	19.4578	18.9979	20								2.3	-0.0561653		20.0095		20								2.3	0.0385828		19.9788		20								2.3	0.2048	0.2109794	17.95675	17.89902
1.15083	0.1329					2.30167	0.216123	0.328432	19.4704	18.9989	20								2.30167	-0.0663272		20.0189		20								2.30167	0.0353073		19.9889		20								2.301667	0.2043248	0.2100979	17.96967	17.90793
1.15167	0.11974					2.30333	0.215947	0.328054	19.4832	19	20								2.30333	-0.132116		20.0271		20								2.30333	0.0184175		19.9989		20								2.303333	0.203033	0.2092071	17.98265	17.91684
1.1525	0.10642					2.305	0.215718	0.327676	19.4951	19.0012	20								2.305	-0.190017		20.0329		20								2.305	0.00181611		20.0077		20								2.305	0.2017353	0.2083163	17.99484	17.92563
1.15333	0.09309					2.30667	0.215401	0.3273	19.5055	19.0024	20								2.30667	-0.230104		20.0357		20								2.30667	-0.0128114		20.0145		20								2.306667	0.2005162	0.2074368	18.00538	17.93419
1.15417	0.07988					2.30833	0.214968	0.326923	19.5134	19.0037	20								2.30833	-0.250109		20.0355		20								2.30833	-0.0241276		20.0185		20								2.308333	0.1994623	0.2065814	18.01342	17.94235
1.155	0.06693					2.31	0.214399	0.326547	19.518	19.0051	20								2.31	-0.248784		20.0322		20								2.31	-0.0308854		20.0192		20								2.31	0.1986585	0.2057646	18.01817	17.94998
1.15583	0.054373					2.31167	0.213683	0.326171	19.5186	19.0065	20								2.31167	-0.225295		20.0256		20								2.31167	-0.0319925		20.0159		20								2.311667	0.1981833	0.2050025	18.01896	17.95688
1.15667	0.042344					2.31333	0.212818	0.325793	19.5148	19.008	20								2.31333	-0.179416		20.016		20								2.31333	-0.0265808		20.0084		20								2.313333	0.198104	0.2043121	18.01527	17.96289
1.1575	0.030972					2.315	0.211812	0.325415	19.5061	19.0095	20								2.315	-0.111755		20.0034		20								2.315	-0.0140658		19.9965		20								2.315	0.1984726	0.2037113	18.00678	17.96782
1.15833	0.020379					2.31667	0.210681	0.325036	19.4924	19.0111	20								2.31667	-0.0238893		19.9883		20								2.31667	0.00580471		19.9803		20								2.316667	0.1993216	0.2032177	17.99338	17.97152
1.15917	0.010683					2.31833	0.20945	0.324655	19.4622	19.0126	20								2.31833	0.0815669		19.9596		20								2.31833	0.032916		19.9482		20								2.318333	0.2006617	0.2028483	17.96348	17.9734
1.16	0.0019914					2.32	0.208175	0.324273	19.4285	19.0142	20								2.32	0.283051		19.9318		20								2.32	0.0863075		19.914		20								2.32	0.2036516	0.20266	17.9302	17.97338
1.16083	-0.0055953					2.32167	0.206952	0.323889	19.3929	19.0157	20								2.32167	0.477545		19.9075		20								2.32167	0.143375		19.8794		20								2.321667	0.2069798	0.2026623	17.89513	17.97141
1.16167	-0.011989					2.32333	0.205811	0.323504	19.357	19.0171	20								2.32333	0.647401		19.8876		20								2.32333	0.200921		19.8463		20								2.323333	0.2104865	0.2028585	17.85997	17.96755
1.1625	-0.017112					2.325	0.20478	0.323117	19.3227	19.0186	20								2.325	0.787103		19.8725		20								2.325	0.256232		19.816		20								2.325	0.2140033	0.2032452	17.82641	17.96188
1.16333	-0.020899					2.32667	0.203878	0.322729	19.2915	19.0199	20								2.32667	0.892726		19.8627		20								2.32667	0.306679		19.7901		20								2.326667	0.2173588	0.203812	17.79612	17.95458
1.16417	-0.023299					2.32833	0.203118	0.32234	19.2651	19.0212	20								2.32833	0.960994		19.8586		20								2.32833	0.349832		19.7698		20								2.328333	0.2203877	0.2045424	17.77062	17.94586
1.165	-0.024273					2.33	0.202504	0.32195	19.2447	19.0224	20								2.33	0.98964		19.8603		20								2.33	0.383586		19.7562		20								2.33	0.2229384	0.2054136	17.75118	17.93602
1.16583	-0.0238					2.33167	0.202033	0.32156	19.2313	19.0235	20								2.33167	0.977807		19.8677		20								2.33167	0.406268		19.75		20								2.331667	0.2248816	0.2063981	17.73883	17.92536
1.16667	-0.021869					2.33333	0.201694	0.321169	19.2256	19.0246	20								2.33333	0.926309		19.8803		20								2.33333	0.416735		19.7513		20								2.333333	0.2261166	0.2074639	17.73423	17.91424
1.1675	-0.014571					2.335	0.201469	0.320779	19.245	19.0256	20								2.335	0.837774		19.9146		20								2.335	0.414445		19.7773		20								2.335	0.2265771	0.2085765	17.75466	17.90348
1.16833	-0.0059242					2.33667	0.2013	0.320389	19.2709	19.0265	20								2.33667	0.597457		19.9493		20								2.33667	0.37112		19.8086		20								2.336667	0.2245335	0.2096515	17.7815	17.89343
1.16917	0.00395					2.33833	0.201116	0.32	19.3013	19.0274	20								2.33833	0.354569		19.9808		20								2.33833	0.31908		19.8425		20								2.338333	0.2218496	0.2106572	17.81278	17.88432
1.17	0.014919					2.34	0.200897	0.319611	19.3341	19.0283	20								2.34	0.134666		20.0077		20								2.34	0.262565		19.8769		20								2.34	0.2187219	0.2115675	17.84633	17.87637
1.17083	0.026837					2.34167	0.200626	0.319223	19.367	19.0291	20								2.34167	-0.0539409		20.0293		20								2.34167	0.205238		19.9095		20								2.341667	0.2153672	0.2123628	17.87986	17.86969
1.17167	0.039553					2.34333	0.200295	0.318837	19.3977	19.0299	20								2.34333	-0.204873		20.0446		20								2.34333	0.150774		19.9384		20								2.343333	0.2120142	0.2130306	17.91108	17.86434
1.1725	0.052906					2.345	0.199903	0.318452	19.424	19.0307	20								2.345	-0.312347		20.0531		20								2.345	0.102697		19.9615		20								2.345	0.2088916	0.213566	17.93783	17.86028
1.17333	0.066728					2.34667	0.199455	0.318069	19.444	19.0315	20								2.34667	-0.371724		20.0543		20								2.34667	0.0641935		19.9772		20								2.346667	0.2062166	0.2139716	17.95817	17.85743
1.17417	0.080853					2.34833	0.198961	0.317687	19.456	19.0322	20								2.34833	-0.38013		20.0481		20								2.34833	0.0379536		19.9844		20								2.348333	0.2041835	0.2142571	17.97047	17.85561
1.175	0.095108					2.35	0.198442	0.317308	19.4588	19.0329	20								2.35	-0.336894		20.0348		20								2.35	0.0260215		19.9822		20								2.35	0.2029533	0.2144387	17.97355	17.85462
1.17583	0.10932					2.35167	0.197919	0.31693	19.4288	19.0337	20								2.35167	-0.243803		19.9922		20								2.35167	0.0296803		19.9475		20								2.351667	0.2026449	0.2145379	17.94389	17.85364
1.17667	0.12334					2.35333	0.197464	0.316554	19.3907	19.0343	20								2.35333	0.0546855		19.9486		20								2.35333	0.0874333		19.9061		20								2.353333	0.2056114	0.2146359	17.90613	17.85244
1.1775	0.13698					2.355	0.197141	0.31618	19.3466	19.035	20								2.355	0.359868		19.9087		20								2.355	0.156494		19.861		20								2.355	0.2093869	0.2147562	17.86257	17.85081
1.17833	0.1501					2.35667	0.196967	0.315808	19.2992	19.0357	20								2.35667	0.638779		19.8741		20								2.35667	0.231739		19.8147		20								2.356667	0.2137432	0.2149191	17.81576	17.8486
1.17917	0.16255					2.35833	0.196952	0.315439	19.2511	19.0363	20								2.35833	0.881357		19.8457		20								2.35833	0.308782		19.7701		20								2.358333	0.218424	0.2151401	17.76845	17.8457
1.18	0.1742					2.36	0.1971	0.315071	19.2052	19.0369	20								2.36	1.07987		19.8247		20								2.36	0.383164		19.7297		20								2.36	0.2231551	0.2154299	17.72341	17.84207
1.18083	0.18491					2.36167	0.197402	0.314706	19.1641	19.0376	20								2.36167	1.22708		19.8119		20								2.36167	0.450564		19.6958		20								2.361667	0.227659	0.2157935	17.68331	17.8377
1.18167	0.19459					2.36333	0.197844	0.314343	19.1302	19.0382	20								2.36333	1.317		19.8078		20								2.36333	0.507025		19.6705		20								2.363333	0.2316694	0.21623	17.65054	17.83267
1.1825	0.20313					2.365	0.1984	0.313983	19.1057	19.0389	20								2.365	1.34567		19.8126		20								2.365	0.549165		19.6554		20								2.365	0.2349456	0.2167332	17.62714	17.82708
1.18333	0.21045					2.36667	0.199041	0.313624	19.092	19.0396	20								2.36667	1.31182		19.8261		20								2.36667	0.574369		19.6514		20								2.366667	0.2372857	0.2172917	17.61462	17.8211
1.18417	0.21115					2.36833	0.199728	0.313267	19.1183	19.0404	20								2.36833	1.21718		19.8758		20								2.36833	0.580939		19.6873		20								2.368333	0.2385384	0.2178897	17.64206	17.81547
1.185	0.21065					2.37	0.200367	0.312912	19.1543	19.0412	20								2.37	0.86941		19.9267		20								2.37	0.521247		19.7312		20								2.37	0.2357943	0.2184528	17.6791	17.81035
1.18583	0.20902					2.37167	0.200885	0.312559	19.1973	19.042	20								2.37167	0.51333		19.973		20								2.37167	0.44797		19.7796		20								2.371667	0.2320903	0.2189648	17.72299	17.80586
1.18667	0.20638					2.37333	0.201253	0.312207	19.2442	19.043	20								2.37333	0.189278		20.0129		20								2.37333	0.367307		19.8293		20								2.373333	0.2277012	0.2194138	17.77063	17.80208
1.1875	0.20284					2.375	0.201451	0.311856	19.2917	19.0439	20								2.375	-0.0905811		20.0453		20								2.375	0.284561		19.8769		20								2.375	0.222937	0.2197923	17.81869	17.79902
1.18833	0.19853					2.37667	0.20147	0.311506	19.3363	19.0449	20								2.37667	-0.316847		20.0687		20								2.37667	0.205145		19.9194		20								2.376667	0.2181308	0.2200981	17.86379	17.79665
1.18917	0.19359					2.37833	0.201311	0.311157	19.3749	19.046	20								2.37833	-0.480623		20.0821		20								2.37833	0.134332		19.9538		20								2.378333	0.213621	0.2203346	17.90266	17.7949
1.19	0.18818					2.38	0.200987	0.310809	19.4044	19.047	20								2.38	-0.574418		20.0847		20								2.38	0.0769767		19.9776		20								2.38	0.209734	0.2205104	17.93233	17.7936
1.19083	0.18245					2.38167	0.200521	0.310461	19.4222	19.0481	20								2.38167	-0.593171		20.0764		20								2.38167	0.0372564		19.9889		20								2.381667	0.2067667	0.2206396	17.9503	17.7926
1.19167	0.17655					2.38333	0.199946	0.310114	19.4264	19.0492	20								2.38333	-0.535006		20.0574		20								2.38333	0.0184391		19.9864		20								2.383333	0.20497	0.2207404	17.95465	17.79165
1.1925	0.17066					2.385	0.199301	0.309767	19.3836	19.0502	20								2.385	-0.401695		19.9962		20								2.385	0.0226914		19.9372		20								2.385	0.2045348	0.2208349	17.91197	17.79005
1.19333	0.16493					2.38667	0.198697	0.30942	19.3282	19.0511	20								2.38667	0.0267885		19.9329		20								2.38667	0.10466		19.8775		20								2.386667	0.2088033	0.2209945	17.8569	17.78759
1.19417	0.15952					2.38833	0.198211	0.309074	19.2634	19.052	20								2.38833	0.47		19.8741		20								2.38833	0.204145		19.8116		20								2.388333	0.2143097	0.2212407	17.79256	17.78409
1.195	0.15459					2.39	0.19788	0.308728	19.1927	19.0528	20								2.39	0.881271		19.822		20								2.39	0.314053		19.7431		20								2.39	0.2207441	0.2215907	17.72249	17.77943
1.19583	0.15029					2.39167	0.19773	0.308383	19.1199	19.0535	20								2.39167	1.2459		19.7783		20								2.39167	0.42822		19.6758		20								2.391667	0.2277507	0.222057	17.65059	17.77354
1.19667	0.14676					2.39333	0.197775	0.308039	19.0491	19.0542	20								2.39333	1.5521		19.7445		20								2.39333	0.540261		19.6137		20								2.393333	0.2349407	0.2226463	17.58088	17.76641
1.1975	0.14413					2.395	0.198022	0.307696	18.9843	19.0548	20								2.395	1.78839		19.7222		20								2.395	0.64385		19.5602		20								2.395	0.2419125	0.223359	17.51728	17.75811
1.19833	0.14252					2.39667	0.198461	0.307355	18.9291	19.0553	20								2.39667	1.94469		19.7124		20								2.39667	0.733043		19.5185		20								2.396667	0.2482715	0.2241891	17.4635	17.74876
1.19917	0.14203					2.39833	0.199074	0.307014	18.8869	19.0558	20								2.39833	2.01351		19.7156		20								2.39833	0.802574		19.4911		20								2.398333	0.2536504	0.2251243	17.42272	17.73854
1.2	0.14274					2.4	0.199832	0.306675	18.8601	19.0563	20								2.4	1.99089		19.7319		20								2.4	0.848137		19.48		20								2.4	0.2577279	0.2261465	17.39754	17.72768
1.20083	0.15005					2.40167	0.200699	0.306338	18.8849	19.0568	20								2.40167	1.87692		19.7946		20								2.40167	0.866614		19.5203		20								2.401667	0.2602458	0.2272318	17.42381	17.71677
1.20167	0.15857					2.40333	0.201562	0.306002	18.925	19.0573	20								2.40333	1.43775		19.8616		20								2.40333	0.799505		19.5742		20								2.403333	0.2576185	0.228323	17.46544	17.70609
1.2025	0.16823					2.405	0.202343	0.305667	18.9779	19.0578	20								2.405	0.968622		19.926		20								2.405	0.709724		19.6375		20								2.405	0.2534562	0.2293913	17.51961	17.69592
1.20333	0.17893					2.40667	0.203005	0.305334	19.0403	19.0584	20								2.40667	0.518149		19.9855		20								2.40667	0.60417		19.7067		20								2.406667	0.248039	0.2304082	17.58297	17.68653
1.20417	0.19056					2.40833	0.203524	0.305003	19.1082	19.0591	20								2.40833	0.101613		20.0383		20								2.40833	0.488879		19.7778		20								2.408333	0.2417025	0.2313465	17.65176	17.67819
1.205	0.203					2.41	0.203884	0.304673	19.1778	19.0598	20								2.41	-0.2683		20.0827		20								2.41	0.370269		19.8471		20								2.41	0.2348244	0.2321812	17.72195	17.6711
1.20583	0.21611					2.41167	0.204079	0.304344	19.2449	19.0606	20								2.41167	-0.578781		20.1169		20								2.41167	0.254848		19.9107		20								2.411667	0.2278055	0.2328904	17.78951	17.66544
1.20667	0.22975					2.41333	0.204118	0.304016	19.3058	19.0615	20								2.41333	-0.818026		20.1395		20								2.41333	0.148888		19.9651		20								2.413333	0.2210492	0.2334562	17.85059	17.66135
1.2075	0.24375					2.415	0.204017	0.30369	19.3569	19.0623	20								2.415	-0.976551		20.1497		20								2.415	0.0581079		20.0076		20								2.415	0.2149409	0.2338649	17.90172	17.65892
1.20833	0.25797					2.41667	0.203806	0.303364	19.3952	19.0633	20								2.41667	-1.04818		20.1472		20								2.41667	-0.0126148		20.0357		20								2.416667	0.2098283	0.2341078	17.93996	17.65819
1.20917	0.27222					2.41833	0.203521	0.30304	19.3857	19.0642	20								2.41833	-1.03074		20.0996		20								2.41833	-0.0595001		20.0153		20								2.418333	0.2060035	0.2341812	17.93042	17.65911
1.21	0.28635					2.42	0.203269	0.302716	19.3627	19.065	20								2.42	-0.697436		20.0472		20								2.42	-0.0255522		19.9823		20								2.42	0.206958	0.234089	17.90729	17.66163
1.21083	0.30017					2.42167	0.203128	0.302393	19.3282	19.0658	20								2.42167	-0.330123		19.9963		20								2.42167	0.02955		19.94		20								2.421667	0.2092706	0.233837	17.8728	17.66564
1.21167	0.31353					2.42333	0.203132	0.302072	19.2849	19.0666	20								2.42333	0.0261243		19.9489		20								2.42333	0.0999296		19.8917		20								2.423333	0.21272	0.2334358	17.8297	17.671
1.2125	0.32625					2.425	0.203307	0.301752	19.2361	19.0673	20								2.425	0.357918		19.9066		20								2.425	0.180474		19.8406		20								2.425	0.2170301	0.2328998	17.7812	17.67753
1.21333	0.33818					2.42667	0.203667	0.301433	19.1852	19.068	20								2.42667	0.653973		19.8711		20								2.42667	0.265621		19.7902		20								2.426667	0.2218803	0.2322468	17.73078	17.68503
1.21417	0.34915					2.42833	0.204216	0.301115	19.1358	19.0686	20								2.42833	0.902466		19.844		20								2.42833	0.349608		19.7439		20								2.428333	0.2269223	0.2314972	17.68201	17.69326
1.215	0.35904					2.43	0.204945	0.300799	19.0914	19.0692	20								2.43	1.09211		19.8267		20								2.43	0.426781		19.7049		20								2.43	0.2317989	0.2306736	17.63837	17.70201
1.21583	0.3677					2.43167	0.205835	0.300485	19.0553	19.0697	20								2.43167	1.21344		19.82		20								2.43167	0.491877		19.6758		20								2.431667	0.2361626	0.2297992	17.60306	17.71102
1.21667	0.37501					2.43333	0.206855	0.300172	19.0301	19.0703	20								2.43333	1.25976		19.8246		20								2.43333	0.540306		19.659		20								2.433333	0.2396935	0.2288975	17.57883	17.72009
1.2175	0.37702					2.435	0.207964	0.29986	19.0456	19.0708	20								2.435	1.22786		19.8676		20								2.435	0.568391		19.6833		20								2.435	0.2421168	0.2279911	17.59525	17.72866
1.21833	0.37757					2.43667	0.209062	0.29955	19.0734	19.0713	20								2.43667	0.926481		19.9155		20								2.43667	0.527868		19.719		20								2.436667	0.2404752	0.2271339	17.62389	17.73658
1.21917	0.37667					2.43833	0.210071	0.299242	19.1119	19.0719	20								2.43833	0.591201		19.963		20								2.43833	0.468374		19.7633		20								2.438333	0.2376109	0.2263416	17.66315	17.74376
1.22	0.37434					2.44	0.210948	0.298934	19.159	19.0725	20								2.44	0.259305		20.0083		20								2.44	0.394479		19.8139		20								2.44	0.2336845	0.2256239	17.71092	17.75016
1.22083	0.37061					2.44167	0.211655	0.298628	19.2123	19.0732	20								2.44167	-0.0581075		20.0502		20								2.44167	0.310217		19.8679		20								2.441667	0.2289081	0.2249842	17.76462	17.7558
1.22167	0.36554					2.44333	0.212164	0.298323	19.2688	19.074	20								2.44333	-0.351259		20.0871		20								2.44333	0.220118		19.9226		20								2.443333	0.2235378	0.2244199	17.82139	17.76077
1.2225	0.35919					2.445	0.212457	0.298019	19.3254	19.0748	20								2.445	-0.609474		20.1174		20								2.445	0.129019		19.9749		20								2.445	0.2178609	0.2239226	17.87819	17.76521
1.22333	0.35164					2.44667	0.212523	0.297715	19.3792	19.0756	20								2.44667	-0.822094		20.1399		20								2.44667	0.0418156		20.0221		20								2.446667	0.2121815	0.2234792	17.93195	17.76928
1.22417	0.34297					2.44833	0.212366	0.297412	19.4272	19.0766	20								2.44833	-0.979563		20.1535		20								2.44833	-0.0367743		20.0615		20								2.448333	0.2068051	0.2230725	17.97976	17.77318
1.225	0.33329					2.45	0.211997	0.29711	19.4666	19.0775	20								2.45	-1.0743		20.1573		20								2.45	-0.102444		20.0909		20								2.45	0.2020244	0.2226823	18.01896	17.77713
1.22583	0.32269					2.45167	0.21144	0.296808	19.4763	19.0785	20								2.45167	-1.10136		20.1323		20								2.45167	-0.15151		20.0897		20								2.451667	0.1981038	0.2222873	18.02832	17.78202
1.22667	0.3113					2.45333	0.210764	0.296506	19.4751	19.0795	20								2.45333	-0.925771		20.1013		20								2.45333	-0.149419		20.0778		20								2.453333	0.1971678	0.2217978	18.02683	17.788
1.2275	0.29924					2.455	0.210021	0.296204	19.4634	19.0805	20								2.455	-0.70907		20.068		20								2.455	-0.129593		20.0566		20								2.455	0.1973166	0.2212001	18.01494	17.79511
1.22833	0.28663					2.45667	0.20925	0.295903	19.4421	19.0814	20								2.45667	-0.475704		20.0332		20								2.45667	-0.0942946		20.0273		20								2.456667	0.1985062	0.2204894	17.9935	17.8033
1.22917	0.27362					2.45833	0.208486	0.295602	19.4124	19.0824	20								2.45833	-0.232576		19.9981		20								2.45833	-0.0455648		19.9916		20								2.458333	0.2006497	0.2196703	17.96381	17.81243
1.23	0.26034					2.46	0.207764	0.295301	19.3759	19.0833	20								2.46	0.0136399		19.9636		20								2.46	0.014019		19.9511		20								2.46	0.2036194	0.2187573	17.92746	17.82226
1.23083	0.24692					2.46167	0.207118	0.295001	19.3346	19.0842	20								2.46167	0.254926		19.9311		20								2.46167	0.0814514		19.9079		20								2.461667	0.2072536	0.2177739	17.88635	17.83248
1.23167	0.23351					2.46333	0.206573	0.294701	19.2904	19.085	20								2.46333	0.482544		19.9017		20								2.46333	0.153443		19.8641		20								2.463333	0.2113645	0.2167521	17.84253	17.84269
1.2325	0.22024					2.465	0.206152	0.294402	19.2454	19.0858	20								2.465	0.687813		19.8767		20								2.465	0.226575		19.8215		20								2.465	0.2157475	0.2157314	17.7981	17.85244
1.23333	0.20724					2.46667	0.205872	0.294103	19.2018	19.0866	20								2.46667	0.862756		19.8571		20								2.46667	0.29745		19.7823		20								2.466667	0.2201901	0.2147562	17.75518	17.86126
1.23417	0.19623					2.46833	0.205742	0.293806	19.1709	19.0873	20								2.46833	1.00061		19.8527		20								2.46833	0.362846		19.7574		20								2.468333	0.2244821	0.2138745	17.72506	17.86775
1.235	0.1857					2.47	0.205748	0.293509	19.1444	19.088	20								2.47	1.0311		19.8529		20								2.47	0.404348		19.7379		20								2.47	0.2274938	0.2132254	17.69938	17.87152
1.23583	0.17575					2.47167	0.205885	0.293214	19.123	19.0886	20								2.47167	1.0295		19.8565		20								2.47167	0.436819		19.7241		20								2.471667	0.230062	0.212848	17.6789	17.87231
1.23667	0.16646					2.47333	0.206147	0.292919	19.1073	19.0892	20								2.47333	1.00418		19.8635		20								2.47333	0.459845		19.7162		20								2.473333	0.2321096	0.2127692	17.66419	17.86997
1.2375	0.15789					2.475	0.206524	0.292626	19.0978	19.0898	20								2.475	0.955423		19.8737		20								2.475	0.472969		19.7143		20								2.475	0.2335815	0.2130029	17.65554	17.86452
1.23833	0.15011					2.47667	0.207004	0.292334	19.0944	19.0904	20								2.47667	0.884057		19.8868		20								2.47667	0.476111		19.7183		20								2.476667	0.2344458	0.2135483	17.65306	17.8561
1.23917	0.14318					2.47833	0.20757	0.292044	19.097	19.091	20								2.47833	0.792269		19.9024		20								2.47833	0.469564		19.7276		20								2.478333	0.2346945	0.21439	17.65658	17.84502
1.24	0.13715					2.48	0.208204	0.291755	19.1054	19.0915	20								2.48	0.683381		19.9198		20								2.48	0.453959		19.7419		20								2.48	0.2343422	0.215498	17.66576	17.83171
1.24083	0.13205					2.48167	0.208887	0.291467	19.1189	19.0921	20								2.48167	0.5615		19.9384		20								2.48167	0.430223		19.7603		20								2.481667	0.2334245	0.216829	17.68005	17.81672
1.24167	0.12791					2.48333	0.209597	0.291181	19.1369	19.0926	20								2.48333	0.431208		19.9575		20								2.48333	0.399535		19.782		20								2.483333	0.2319953	0.2183275	17.69876	17.80071
1.2425	0.12476					2.485	0.210313	0.290897	19.1578	19.0931	20								2.485	0.297284		19.9756		20								2.485	0.363262		19.8054		20								2.485	0.2301242	0.2199285	17.7202	17.78531
1.24333	0.1226					2.48667	0.211016	0.290614	19.1815	19.0937	20								2.48667	0.170574		19.9931		20								2.48667	0.324357		19.8304		20								2.486667	0.22798	0.2214691	17.74445	17.77119
1.24417	0.12143					2.48833	0.211682	0.290333	19.2073	19.0942	20								2.48833	0.0480169		20.0096		20								2.48833	0.282714		19.8561		20								2.488333	0.2255549	0.2228811	17.77063	17.75897
1.245	0.12126					2.49	0.212293	0.290053	19.2342	19.0947	20								2.49	-0.0671544		20.0245		20								2.49	0.239773		19.8818		20								2.49	0.2229372	0.2241026	17.79783	17.74919
1.24583	0.12206					2.49167	0.212835	0.289775	19.2612	19.0953	20								2.49167	-0.171291		20.0373		20								2.49167	0.196986		19.9066		20								2.491667	0.2202175	0.225081	17.82515	17.74226
1.24667	0.1238					2.49333	0.213295	0.289499	19.2877	19.0958	20								2.49333	-0.261298		20.0478		20								2.49333	0.155722		19.9297		20								2.493333	0.2174848	0.2257743	17.85176	17.73847
1.2475	0.12646					2.495	0.213666	0.289224	19.3127	19.0964	20								2.495	-0.334827		20.0558		20								2.495	0.117217		19.9505		20								2.495	0.2148235	0.2261528	17.8769	17.738
1.24833	0.12999					2.49667	0.213944	0.288951	19.3357	19.097	20								2.49667	-0.390335		20.061		20								2.49667	0.082534		19.9685		20								2.496667	0.21231	0.2262	17.8999	17.74087
1.24917	0.13434					2.49833	0.214127	0.288679	19.3561	19.0976	20								2.49833	-0.427115		20.0636		20								2.49833	0.052519		19.9833		20								2.498333	0.2100098	0.2259132	17.92024	17.74698
1.25	0.13945					2.5	0.214217	0.288408	19.3734	19.0982	20								2.5	-0.445287		20.0637		20								2.5	0.0277795		19.9948		20								2.5	0.2079755	0.2253024	17.93755	17.75609
1.25083	0.14542					2.50167	0.21422	0.288139	19.3841	19.0988	20								2.50167	-0.445775		20.058		20								2.50167	0.00866232		19.9994		20								2.501667	0.2062445	0.2243906	17.94817	17.76725
1.25167	0.15201					2.50333	0.214151	0.287871	19.3918	19.0995	20								2.50333	-0.406102		20.0511		20								2.50333	0.000996069		20.0011		20								2.503333	0.2051833	0.223275	17.95578	17.78007
1.2525	0.15915					2.505	0.214025	0.287603	19.3969	19.1002	20								2.505	-0.357567		20.0438		20								2.505	-0.00179525		20.0004		20								2.505	0.2044219	0.221993	17.9608	17.79416
1.25333	0.16674					2.50667	0.213852	0.287337	19.3999	19.1009	20								2.50667	-0.306693		20.0367		20								2.50667	-0.00072621		19.9981		20								2.506667	0.2039201	0.2205836	17.96374	17.80914
1.25417	0.17469					2.50833	0.213644	0.287072	19.4014	19.1016	20								2.50833	-0.256695		20.0301		20								2.50833	0.00319709		19.9947		20								2.508333	0.2036259	0.2190858	17.96522	17.82463
1.255	0.18291					2.51	0.213408	0.286807	19.4021	19.1024	20								2.51	-0.210501		20.0244		20								2.51	0.0088759		19.9909		20								2.51	0.2034784	0.2175374	17.96589	17.84027
1.25583	0.19129					2.51167	0.213155	0.286543	19.4026	19.1031	20								2.51167	-0.170948		20.0201		20								2.51167	0.0151737		19.9874		20								2.511667	0.203411	0.2159732	17.96645	17.85576
1.25667	0.19975					2.51333	0.212891	0.286279	19.4037	19.1039	20								2.51333	-0.140594		20.0174		20								2.51333	0.0209762		19.9849		20								2.513333	0.2033554	0.2144239	17.96755	17.87085
1.2575	0.20818					2.515	0.212624	0.286016	19.4058	19.1047	20								2.515	-0.121518		20.0165		20								2.515	0.0252499		19.9837		20								2.515	0.2032454	0.2129149	17.9698	17.88534
1.25833	0.21648					2.51667	0.212357	0.285753	19.4097	19.1055	20								2.51667	-0.115165		20.0175		20								2.51667	0.0270974		19.9845		20								2.516667	0.2030199	0.2114662	17.97373	17.89909
1.25917	0.22454					2.51833	0.212093	0.28549	19.4175	19.1062	20								2.51833	-0.122231		20.0223		20								2.51833	0.0258062		19.9894		20								2.518333	0.2026273	0.2100913	17.98162	17.91216
1.26	0.23228					2.52	0.211832	0.285228	19.4274	19.107	20								2.52	-0.155924		20.0284		20								2.52	0.0177161		19.9963		20								2.52	0.2018375	0.2087842	17.99165	17.92452
1.26083	0.23958					2.52167	0.211571	0.284966	19.4394	19.1078	20								2.52167	-0.199103		20.0354		20								2.52167	0.00616973		20.0051		20								2.521667	0.2008349	0.2075482	18.00374	17.93617
1.26167	0.24637					2.52333	0.211313	0.284705	19.4533	19.1085	20								2.52333	-0.248024		20.0429		20								2.52333	-0.0084751		20.0154		20								2.523333	0.1996264	0.2063827	18.01766	17.94717
1.2625	0.25255					2.525	0.211054	0.284445	19.4686	19.1093	20								2.525	-0.300261		20.0504		20								2.525	-0.0257106		20.0269		20								2.525	0.1982342	0.2052835	18.03304	17.95756
1.26333	0.25804					2.52667	0.210796	0.284185	19.4849	19.11	20								2.52667	-0.353004		20.0576		20								2.52667	-0.044805		20.0389		20								2.526667	0.1966957	0.204244	18.04937	17.96744
1.26417	0.26276					2.52833	0.210536	0.283927	19.5015	19.1108	20								2.52833	-0.402974		20.0638		20								2.52833	-0.0648224		20.0508		20								2.528333	0.1950632	0.203256	18.06598	17.97689
1.265	0.26664					2.53	0.210273	0.283669	19.5177	19.1115	20								2.53	-0.446569		20.0686		20								2.53	-0.0846545		20.0618		20								2.53	0.1934016	0.2023106	18.08213	17.98601
1.26583	0.26961					2.53167	0.210009	0.283413	19.5326	19.1123	20								2.53167	-0.480045		20.0714		20								2.53167	-0.103059		20.0712		20								2.531667	0.191787	0.2013995	18.09696	17.99484
1.26667	0.27162					2.53333	0.209743	0.283157	19.5452	19.1131	20								2.53333	-0.499695		20.0717		20								2.53333	-0.118705		20.0781		20								2.533333	0.1903042	0.2005159	18.10957	18.00344
1.2675	0.27228					2.535	0.209477	0.282903	19.5596	19.1139	20								2.535	-0.502017		20.0739		20								2.535	-0.130223		20.0865		20								2.535	0.1890434	0.1996558	18.1238	18.01222
1.26833	0.2719					2.53667	0.209205	0.28265	19.5695	19.1147	20								2.53667	-0.517263		20.0719		20								2.53667	-0.144206		20.0904		20								2.536667	0.1876202	0.1987777	18.1336	18.02111
1.26917	0.27046					2.53833	0.208926	0.282397	19.5737	19.1156	20								2.53833	-0.503003		20.0646		20								2.53833	-0.15059		20.0885		20								2.538333	0.1866404	0.1978886	18.1377	18.02996
1.27	0.26793					2.54	0.208647	0.282146	19.5711	19.1165	20								2.54	-0.452229		20.052		20								2.54	-0.147418		20.0799		20								2.54	0.1862299	0.1970041	18.135	18.03852
1.27083	0.26432					2.54167	0.208381	0.281895	19.5608	19.1175	20								2.54167	-0.36386		20.0341		20								2.54167	-0.133243		20.0642		20								2.541667	0.1864999	0.1961478	18.12458	18.04649
1.27167	0.25962					2.54333	0.208141	0.281644	19.542	19.1184	20								2.54333	-0.238504		20.0112		20								2.54333	-0.106996		20.0408		20								2.543333	0.1875422	0.195351	18.10577	18.05348
1.2725	0.25386					2.545	0.207943	0.281394	19.5144	19.1194	20								2.545	-0.0780618		19.9837		20								2.545	-0.0680575		20.0098		20								2.545	0.1894228	0.1946516	18.07822	18.05907
1.27333	0.24706					2.54667	0.207803	0.281145	19.478	19.1203	20								2.54667	0.114185		19.9524		20								2.54667	-0.016321		19.9713		20								2.546667	0.1921776	0.1940927	18.04192	18.06279
1.27417	0.23923					2.54833	0.207741	0.280895	19.4331	19.1212	20								2.54833	0.333507		19.918		20								2.54833	0.0477687		19.9261		20								2.548333	0.1958079	0.1937208	17.99722	18.06416
1.275	0.23044					2.55	0.207774	0.280646	19.3804	19.122	20								2.55	0.573744		19.8818		20								2.55	0.123191		19.875		20								2.55	0.2002784	0.1935837	17.94485	18.06272
1.27583	0.22073					2.55167	0.207919	0.280398	19.3081	19.1228	20								2.55167	0.827409		19.8319		20								2.55167	0.208348		19.8064		20								2.551667	0.2055151	0.1937281	17.873	18.05729
1.27667	0.21015					2.55333	0.208216	0.280149	19.2317	19.1234	20								2.55333	1.17646		19.7853		20								2.55333	0.32266		19.7363		20								2.553333	0.2127003	0.1942713	17.79719	18.04756
1.2775	0.19877					2.555	0.20869	0.279902	19.154	19.124	20								2.555	1.50278		19.7453		20								2.555	0.439515		19.6678		20								2.555	0.2202813	0.1952436	17.7203	18.03339
1.27833	0.18667					2.55667	0.209344	0.279656	19.0781	19.1244	20								2.55667	1.78262		19.7134		20								2.55667	0.553671		19.6037		20								2.556667	0.22797	0.1966608	17.64534	18.01478
1.27917	0.17392					2.55833	0.210173	0.279411	19.007	19.1247	20								2.55833	2.00609		19.6906		20								2.55833	0.660437		19.5468		20								2.558333	0.2354655	0.1985223	17.57535	17.99189
1.28	0.16062					2.56	0.211163	0.279168	18.9436	19.1249	20								2.56	2.16554		19.6779		20								2.56	0.755289		19.4996		20								2.56	0.2424648	0.2008108	17.51325	17.96509
1.28083	0.14685					2.56167	0.212295	0.278927	18.8908	19.125	20								2.56167	2.25476		19.6758		20								2.56167	0.834048		19.4642		20								2.561667	0.2486754	0.2034914	17.46172	17.93487
1.28167	0.13272					2.56333	0.213541	0.278689	18.8508	19.125	20								2.56333	2.26937		19.6847		20								2.56333	0.893065		19.4424		20								2.563333	0.2538281	0.2065127	17.42311	17.90192
1.2825	0.11832					2.565	0.214868	0.278454	18.8256	19.125	20								2.565	2.20743		19.7043		20								2.565	0.929389		19.4355		20								2.565	0.2576886	0.2098078	17.39931	17.86704
1.28333	0.10377					2.56667	0.216238	0.278221	18.8165	19.125	20								2.56667	2.06969		19.7343		20								2.56667	0.940911		19.4441		20								2.566667	0.2600685	0.213296	17.39166	17.83114
1.28417	0.087986					2.56833	0.217608	0.277992	18.8415	19.125	20								2.56833	1.85986		19.7907		20								2.56833	0.926474		19.4855		20								2.568333	0.2608341	0.2168856	17.41795	17.79585
1.285	0.072284					2.57	0.218901	0.277765	18.8821	19.1251	20								2.57	1.46493		19.8517		20								2.57	0.857472		19.5401		20								2.57	0.2582051	0.2204148	17.45966	17.76216
1.28583	0.056796					2.57167	0.220053	0.277542	18.9362	19.1253	20								2.57167	1.03802		19.913		20								2.57167	0.766539		19.6049		20								2.571667	0.2540343	0.2237845	17.51475	17.73101
1.28667	0.041658					2.57333	0.221031	0.277321	19.0014	19.1257	20								2.57333	0.608939		19.9727		20								2.57333	0.65849		19.6772		20								2.573333	0.2485249	0.2268992	17.58073	17.70329
1.2875	0.027003					2.575	0.221809	0.277102	19.0749	19.1261	20								2.575	0.191042		20.0291		20								2.575	0.537952		19.754		20								2.575	0.2419268	0.2296706	17.65472	17.6798
1.28833	0.012962					2.57667	0.22237	0.276886	19.1534	19.1267	20								2.57667	-0.203487		20.0804		20								2.57667	0.409942		19.8322		20								2.576667	0.2345279	0.2320199	17.73359	17.66119
1.28917	-0.0003406					2.57833	0.222706	0.276671	19.2338	19.1274	20								2.57833	-0.562459		20.1249		20								2.57833	0.279665		19.9086		20								2.578333	0.2266413	0.2338808	17.81408	17.64798
1.29	-0.012784					2.58	0.222821	0.276458	19.3129	19.1282	20								2.58	-0.874418		20.1613		20								2.58	0.152295		19.9803		20								2.58	0.218592	0.2352015	17.89298	17.64054
1.29083	-0.024255					2.58167	0.222726	0.276245	19.3875	19.1291	20								2.58167	-1.12945		20.1885		20								2.58167	0.0327595		20.0447		20								2.581667	0.2107025	0.2359462	17.96721	17.63904
1.29167	-0.034649					2.58333	0.222442	0.276033	19.4548	19.1302	20								2.58333	-1.31982		20.2058		20								2.58333	-0.0744734		20.0993		20								2.583333	0.2032792	0.2360963	18.034	17.64349
1.2925	-0.043871					2.585	0.221998	0.275821	19.4977	19.1312	20								2.585	-1.4405		20.1981		20								2.585	-0.165576		20.1278		20								2.585	0.1965997	0.2356505	18.07629	17.65366
1.29333	-0.051836					2.58667	0.221457	0.275609	19.5303	19.1322	20								2.58667	-1.38645		20.1832		20								2.58667	-0.21301		20.1452		20								2.586667	0.1923714	0.2346341	18.10822	17.66921
1.29417	-0.058468					2.58833	0.220891	0.275397	19.5525	19.1333	20								2.58833	-1.2826		20.1641		20								2.58833	-0.242011		20.1523		20								2.588333	0.1891784	0.2330789	18.12971	17.68968
1.295	-0.063707					2.59	0.220331	0.275185	19.5646	19.1343	20								2.59	-1.1484		20.1415		20								2.59	-0.253909		20.15		20								2.59	0.1870291	0.2310319	18.14113	17.71447
1.29583	-0.067504					2.59167	0.219808	0.274973	19.5675	19.1352	20								2.59167	-0.990222		20.1164		20								2.59167	-0.250059		20.1394		20								2.591667	0.1858865	0.2285529	18.14329	17.74287
1.29667	-0.069823					2.59333	0.219344	0.27476	19.5621	19.1361	20								2.59333	-0.814701		20.09		20								2.59333	-0.232415		20.1221		20								2.593333	0.1856707	0.2257132	18.13736	17.77407
1.2975	-0.070643					2.595	0.218957	0.274548	19.5501	19.1369	20								2.595	-0.629849		20.0635		20								2.595	-0.203439		20.0996		20								2.595	0.1862638	0.2225926	18.12483	17.80723
1.29833	-0.069958					2.59667	0.218654	0.274335	19.5331	19.1376	20								2.59667	-0.444513		20.0382		20								2.59667	-0.165972		20.0739		20								2.596667	0.1875166	0.2192771	18.10743	17.84145
1.29917	-0.067774					2.59833	0.218437	0.274123	19.513	19.1383	20								2.59833	-0.267689		20.0154		20								2.59833	-0.123095		20.0468		20								2.598333	0.1892571	0.2158555	18.08702	17.87583
1.3	-0.064116					2.6	0.2183	0.273911	19.4918	19.1389	20								2.6	-0.107933		19.9961		20								2.6	-0.0779864		20.0203		20								2.6	0.1912982	0.212417	18.06553	17.90952
1.30083	-0.055834					2.60167	0.218229	0.273699	19.4786	19.1395	20								2.60167	0.0271195		19.9886		20								2.60167	-0.0337786		20.0034		20								2.601667	0.1934469	0.2090476	18.05223	17.94124
1.30167	-0.046231					2.60333	0.21819	0.273487	19.4673	19.1401	20								2.60333	0.0796226		19.9847		20								2.60333	-0.00568898		19.9896		20								2.603333	0.1947773	0.2058762	18.04085	17.9703
1.3025	-0.035444					2.605	0.218113	0.273275	19.4589	19.1407	20								2.605	0.107019		19.9837		20								2.605	0.0173596		19.9794		20								2.605	0.1959146	0.2029702	18.03242	17.99618
1.30333	-0.023618					2.60667	0.217978	0.273064	19.4542	19.1414	20								2.60667	0.113947		19.9859		20								2.60667	0.0343332		19.9735		20								2.606667	0.1967579	0.2003819	18.02778	18.01853
1.30417	-0.010912					2.60833	0.217764	0.272852	19.454	19.142	20								2.60833	0.0988816		19.9913		20								2.60833	0.044175		19.9723		20								2.608333	0.1972218	0.1981466	18.0276	18.03718
1.305	0.0025086					2.61	0.217456	0.272641	19.4587	19.1427	20								2.61	0.0609926		19.9999		20								2.61	0.0461639		19.976		20								2.61	0.1972403	0.1962823	18.03232	18.05211
1.30583	0.01647					2.61167	0.217044	0.27243	19.4685	19.1435	20								2.61167	0.000872983		20.0114		20								2.61167	0.0399325		19.9847		20								2.611667	0.1967679	0.1947886	18.04219	18.06352
1.30667	0.030795					2.61333	0.216521	0.272218	19.4835	19.1443	20								2.61333	-0.0796273		20.0254		20								2.61333	0.0254638		19.9982		20								2.613333	0.1957806	0.193648	18.05724	18.07173
1.3075	0.045302					2.615	0.215886	0.272006	19.5035	19.1451	20								2.615	-0.177655		20.0414		20								2.615	0.00307593		20.016		20								2.615	0.1942759	0.1928267	18.07728	18.07724
1.30833	0.059808					2.61667	0.215145	0.271794	19.5281	19.146	20								2.61667	-0.289593		20.0588		20								2.61667	-0.0266027		20.0376		20								2.616667	0.192272	0.1922763	18.10194	18.08063
1.30917	0.074134					2.61833	0.214305	0.271581	19.5563	19.1469	20								2.61833	-0.411282		20.0763		20								2.61833	-0.0626686		20.0618		20								2.618333	0.1898063	0.1919367	18.13006	18.08332
1.31	0.0881					2.62	0.213383	0.271368	19.588	19.1479	20								2.62	-0.53402		20.0941		20								2.62	-0.102984		20.0884		20								2.62	0.1869939	0.1916678	18.16163	18.08599
1.31083	0.10153					2.62167	0.21245	0.271154	19.6224	19.1489	20								2.62167	-0.65839		20.1115		20								2.62167	-0.147381		20.1167		20								2.621667	0.1838367	0.1914007	18.19588	18.0893
1.31167	0.11427					2.62333	0.21152	0.27094	19.6586	19.1499	20								2.62333	-0.780376		20.1279		20								2.62333	-0.194501		20.1457		20								2.623333	0.1804119	0.1910698	18.23193	18.09384
1.3125	0.12615					2.625	0.210603	0.270726	19.6958	19.1509	20								2.625	-0.895491		20.1428		20								2.625	-0.242858		20.1746		20								2.625	0.1768065	0.1906158	18.26886	18.10012
1.31333	0.13702					2.62667	0.209706	0.270511	19.733	19.152	20								2.62667	-0.999518		20.1555		20								2.62667	-0.290929		20.2023		20								2.626667	0.1731137	0.189988	18.3057	18.10854
1.31417	0.14675					2.62833	0.208829	0.270297	19.7692	19.1531	20								2.62833	-1.08872		20.1657		20								2.62833	-0.337208		20.2282		20								2.628333	0.1694297	0.1891463	18.3415	18.11937
1.315	0.15522					2.63	0.207969	0.270082	19.8035	19.1542	20								2.63	-1.15996		20.173		20								2.63	-0.380258		20.2513		20								2.63	0.16585	0.188063	18.37534	18.13277
1.31583	0.16233					2.63167	0.207118	0.269867	19.835	19.1553	20								2.63167	-1.2108		20.1771		20								2.63167	-0.418765		20.2709		20								2.631667	0.1624663	0.1867234	18.40637	18.14873
1.31667	0.16797					2.63333	0.206262	0.269652	19.8631	19.1565	20								2.63333	-1.23956		20.1779		20								2.63333	-0.451581		20.2867		20								2.633333	0.1593625	0.1851266	18.43387	18.16715
1.3175	0.1675					2.635	0.205386	0.269437	19.8862	19.1577	20								2.635	-1.24537		20.1746		20								2.635	-0.47777		20.2971		20								2.635	0.1566127	0.1832849	18.45639	18.18736
1.31833	0.16553					2.63667	0.204473	0.269221	19.9047	19.159	20								2.63667	-1.22235		20.1683		20								2.63667	-0.49524		20.3031		20								2.636667	0.1543612	0.1812641	18.47438	18.20904
1.31917	0.16214					2.63833	0.203437	0.269005	19.9186	19.1603	20								2.63833	-1.17842		20.1594		20								2.63833	-0.505127		20.3044		20								2.638333	0.1525618	0.1790965	18.48763	18.2318
1.32	0.15739					2.64	0.202265	0.268788	19.9276	19.1616	20								2.64	-1.11603		20.1482		20								2.64	-0.507414		20.3014		20								2.64	0.151237	0.1768204	18.49607	18.25521
1.32083	0.15139					2.64167	0.200945	0.26857	19.9318	19.163	20								2.64167	-1.03745		20.1351		20								2.64167	-0.502305		20.2942		20								2.641667	0.1503925	0.174479	18.49983	18.27882
1.32167	0.14422					2.64333	0.199476	0.268351	19.9316	19.1644	20								2.64333	-0.945475		20.1205		20								2.64333	-0.49026		20.2832		20								2.643333	0.1500174	0.1721178	18.49915	18.30216
1.3225	0.13602					2.645	0.197864	0.268131	19.9274	19.1658	20								2.645	-0.843404		20.105		20								2.645	-0.471974		20.269		20								2.645	0.1500845	0.1697837	18.49449	18.32478
1.32333	0.12692					2.64667	0.196119	0.267909	19.9196	19.1673	20								2.64667	-0.734905		20.0891		20								2.64667	-0.448349		20.2523		20								2.646667	0.1505515	0.1675222	18.48638	18.34623
1.32417	0.11704					2.64833	0.194261	0.267686	19.909	19.1687	20								2.64833	-0.623875		20.0735		20								2.64833	-0.420468		20.2337		20								2.648333	0.1513623	0.1653765	18.4755	18.36615
1.325	0.10653					2.65	0.192314	0.267461	19.8962	19.1702	20								2.65	-0.514286		20.0586		20								2.65	-0.389549		20.2141		20								2.65	0.1524496	0.1633854	18.46263	18.38418
1.32583	0.095551					2.65167	0.190309	0.267233	19.878	19.1716	20								2.65167	-0.410039		20.0407		20								2.65167	-0.356902		20.19		20								2.651667	0.1537368	0.1615819	18.4443	18.39989
1.32667	0.084245					2.65333	0.188287	0.267004	19.8596	19.1729	20								2.65333	-0.284819		20.0254		20								2.65333	-0.316742		20.167		20								2.653333	0.1555699	0.1600107	18.42599	18.41311
1.3275	0.072769					2.655	0.18635	0.266774	19.8424	19.1742	20								2.655	-0.177717		20.0137		20								2.655	-0.278308		20.1462		20								2.655	0.1574008	0.1586889	18.40891	18.42376
1.32833	0.061276					2.65667	0.184527	0.266541	19.8275	19.1755	20								2.65667	-0.0961158		20.006		20								2.65667	-0.243613		20.1286		20								2.656667	0.1591086	0.1576238	18.39419	18.43188
1.32917	0.049918					2.65833	0.18284	0.266308	19.8158	19.1767	20								2.65833	-0.0421775		20.0024		20								2.65833	-0.214272		20.115		20								2.658333	0.1605807	0.1568125	18.38282	18.43757
1.33	0.038841					2.66	0.181299	0.266073	19.8082	19.1778	20								2.66	-0.0166381		20.0027		20								2.66	-0.191615		20.106		20								2.66	0.161718	0.1562427	18.3756	18.44107
1.33083	0.028186					2.66167	0.179908	0.265837	19.8053	19.1789	20								2.66167	-0.0191569		20.0069		20								2.66167	-0.176619		20.1019		20								2.661667	0.1624404	0.1558932	18.3731	18.44265
1.33167	0.018086					2.66333	0.178661	0.2656	19.8075	19.18	20								2.66333	-0.0482255		20.0144		20								2.66333	-0.169855		20.1029		20								2.663333	0.1626903	0.1557352	18.37563	18.44266
1.3325	0.0086628					2.665	0.177544	0.265363	19.8146	19.181	20								2.665	-0.101094		20.0248		20								2.665	-0.171443		20.1086		20								2.665	0.1624374	0.1557338	18.3832	18.4415
1.33333	2.9842e-05					2.66667	0.176533	0.265126	19.8266	19.1821	20								2.66667	-0.173775		20.0373		20								2.66667	-0.181029		20.1187		20								2.666667	0.1616804	0.1558497	18.39551	18.43958
1.33417	-0.0028563					2.66833	0.1756	0.264888	19.8554	19.1832	20								2.66833	-0.261117		20.0637		20								2.66833	-0.197778		20.145		20								2.668333	0.1604492	0.1560415	18.42467	18.438
1.335	-0.0048713					2.67	0.174685	0.264649	19.8864	19.1843	20								2.67	-0.445999		20.0878		20								2.67	-0.241593		20.1723		20								2.67	0.1575325	0.1562001	18.45599	18.43708
1.33583	-0.006046					2.67167	0.173691	0.264411	19.9175	19.1854	20								2.67167	-0.614746		20.1066		20								2.67167	-0.287214		20.1983		20								2.671667	0.1544005	0.156292	18.48724	18.43706
1.33667	-0.0064237					2.67333	0.172588	0.264172	19.9462	19.1866	20								2.67333	-0.746456		20.1191		20								2.67333	-0.330425		20.2206		20								2.673333	0.1512758	0.1562939	18.51611	18.43806
1.3375	-0.0060587					2.675	0.171361	0.263932	19.9704	19.1879	20								2.675	-0.833762		20.1245		20								2.675	-0.3676		20.2372		20								2.675	0.148389	0.1561938	18.54031	18.44009
1.33833	-0.0050152					2.67667	0.169999	0.263691	19.9877	19.1891	20								2.67667	-0.871488		20.1222		20								2.67667	-0.395295		20.2462		20								2.676667	0.1459695	0.1559914	18.55766	18.44301
1.33917	-0.0033668					2.67833	0.168505	0.263449	19.9963	19.1905	20								2.67833	-0.8557		20.112		20								2.67833	-0.410416		20.2462		20								2.678333	0.1442337	0.1556988	18.56626	18.4466
1.34	-0.0011944					2.68	0.166894	0.263206	19.9946	19.1918	20								2.68	-0.78413		20.0938		20								2.68	-0.410373		20.2359		20								2.68	0.1433743	0.15534	18.5645	18.45051
1.34083	0.0014147					2.68167	0.165188	0.262961	19.9813	19.1931	20								2.68167	-0.656631		20.0679		20								2.68167	-0.393231		20.2147		20								2.681667	0.1435499	0.1549494	18.55124	18.45429
1.34167	0.0043682					2.68333	0.16342	0.262715	19.9558	19.1944	20								2.68333	-0.475466		20.0351		20								2.68333	-0.357825		20.1823		20								2.683333	0.1448757	0.1545707	18.52584	18.45745
1.3425	0.0075707					2.685	0.161631	0.262467	19.8981	19.1957	20								2.685	-0.245436		19.9765		20								2.685	-0.303847		20.1194		20								2.685	0.1474165	0.1542546	18.46845	18.45866
1.34333	0.010924					2.68667	0.159906	0.262218	19.8303	19.1968	20								2.68667	0.164339		19.9174		20								2.68667	-0.199002		20.0488		20								2.686667	0.1531547	0.1541339	18.40105	18.45741
1.34417	0.014332					2.68833	0.158347	0.261968	19.755	19.1978	20								2.68833	0.578348		19.8623		20								2.68833	-0.0814119		19.9741		20								2.688333	0.1598952	0.1542586	18.32634	18.45329
1.345	0.017695					2.69	0.156993	0.261716	19.6752	19.1988	20								2.69	0.96423		19.8129		20								2.69	0.0432241		19.8982		20								2.69	0.167366	0.1546715	18.24738	18.44594
1.34583	0.020922					2.69167	0.155874	0.261464	19.5942	19.1996	20								2.69167	1.30944		19.7709		20								2.69167	0.169749		19.8243		20								2.691667	0.1752622	0.1554055	18.16744	18.43518
1.34667	0.023921					2.69333	0.155009	0.261212	19.5154	19.2003	20								2.69333	1.60357		19.7376		20								2.69333	0.292886		19.7555		20								2.693333	0.1832563	0.1564825	18.08986	18.42089
1.3475	0.026607					2.695	0.154407	0.260959	19.442	19.2008	20								2.695	1.8369		19.7141		20								2.695	0.407458		19.6948		20								2.695	0.1910136	0.1579111	18.01793	18.40313
1.34833	0.028904					2.69667	0.154063	0.260707	19.3771	19.2013	20								2.69667	2.00113		19.7014		20								2.69667	0.508629		19.6447		20								2.696667	0.1982074	0.159687	17.95466	18.38208
1.34917	0.030742					2.69833	0.15396	0.260456	19.3235	19.2017	20								2.69833	2.09018		19.6999		20								2.69833	0.592123		19.6073		20								2.698333	0.204534	0.1617918	17.90273	18.35806
1.35	0.032059					2.7	0.154071	0.260205	19.2833	19.2021	20								2.7	2.10084		19.7096		20								2.7	0.654433		19.5842		20								2.7	0.2097271	0.1641941	17.8643	18.3315
1.35083	0.028198					2.70167	0.154357	0.259956	19.2801	19.2024	20								2.70167	2.03308		19.7519		20								2.70167	0.692988		19.5982		20								2.701667	0.2135703	0.1668502	17.86288	18.30341
1.35167	0.023829					2.70333	0.154727	0.259708	19.2909	19.2027	20								2.70333	1.73658		19.7996		20								2.70333	0.669686		19.625		20								2.703333	0.2137115	0.1696591	17.87547	18.27438
1.3525	0.019022					2.705	0.155095	0.259461	19.3142	19.2031	20								2.705	1.40287		19.8479		20								2.705	0.624945		19.6621		20								2.705	0.2124529	0.1725618	17.90039	18.24504
1.35333	0.013856					2.70667	0.155415	0.259216	19.3479	19.2035	20								2.70667	1.06494		19.895		20								2.70667	0.563249		19.7068		20								2.706667	0.209961	0.175496	17.93549	18.21601
1.35417	0.0084199					2.70833	0.155644	0.258971	19.3893	19.204	20								2.70833	0.734709		19.9396		20								2.70833	0.488728		19.7564		20								2.708333	0.2064507	0.1783991	17.97822	18.1879
1.355	0.002809					2.71	0.155749	0.258728	19.4357	19.2045	20								2.71	0.422868		19.9799		20								2.71	0.405956		19.8082		20								2.71	0.202178	0.1812095	18.02574	18.16131
1.35583	-0.002876					2.71167	0.155703	0.258485	19.4841	19.2051	20								2.71167	0.140538		20.0145		20								2.71167	0.319747		19.859		20								2.711667	0.1974263	0.1838692	18.07507	18.13675
1.35667	-0.0085297					2.71333	0.155488	0.258243	19.5315	19.2058	20								2.71333	-0.10154		20.042		20								2.71333	0.234934		19.9063		20								2.713333	0.1924932	0.1863251	18.12324	18.11469
1.3575	-0.014044					2.715	0.155097	0.258002	19.575	19.2065	20								2.715	-0.293941		20.0613		20								2.715	0.156137		19.9475		20								2.715	0.1876758	0.1885314	18.16743	18.0955
1.35833	-0.019308					2.71667	0.154531	0.25776	19.6122	19.2073	20								2.71667	-0.429297		20.0718		20								2.71667	0.0875496		19.9804		20								2.716667	0.1832568	0.1904505	18.20509	18.07946
1.35917	-0.024214					2.71833	0.153803	0.257519	19.6214	19.2081	20								2.71833	-0.502838		20.054		20								2.71833	0.032746		19.984		20								2.718333	0.1794912	0.1920542	18.21479	18.06677
1.36	-0.028651					2.72	0.152969	0.257277	19.6221	19.2089	20								2.72	-0.377848		20.0311		20								2.72	0.0266288		19.9788		20								2.72	0.1785206	0.1933225	18.21588	18.05752
1.36083	-0.032516					2.72167	0.152072	0.257036	19.6146	19.2097	20								2.72167	-0.217834		20.0067		20								2.72167	0.0352756		19.9662		20								2.721667	0.1784122	0.1942484	18.20884	18.05164
1.36167	-0.035706					2.72333	0.151138	0.256794	19.5998	19.2105	20								2.72333	-0.0472482		19.9818		20								2.72333	0.0563831		19.9472		20								2.723333	0.1791163	0.1948359	18.19455	18.049
1.3625	-0.038127					2.725	0.150191	0.256551	19.579	19.2113	20								2.725	0.127514		19.9571		20								2.725	0.0879566		19.9235		20								2.725	0.1805447	0.1951	18.17426	18.04934
1.36333	-0.03969					2.72667	0.149254	0.256309	19.5535	19.212	20								2.72667	0.300609		19.9335		20								2.72667	0.127557		19.8965		20								2.726667	0.182574	0.1950659	18.14946	18.05232
1.36417	-0.040318					2.72833	0.148348	0.256066	19.5251	19.2127	20								2.72833	0.465159		19.9123		20								2.72833	0.172422		19.8682		20								2.728333	0.1850537	0.1947679	18.12185	18.05752
1.365	-0.039939					2.73	0.147492	0.255823	19.4956	19.2134	20								2.73	0.613879		19.8943		20								2.73	0.21962		19.8403		20								2.73	0.1878145	0.1942482	18.09322	18.06445
1.36583	-0.038495					2.73167	0.1467	0.25558	19.4668	19.214	20								2.73167	0.739838		19.8804		20								2.73167	0.266204		19.8144		20								2.731667	0.1906782	0.1935554	18.06533	18.07258
1.36667	-0.03594					2.73333	0.145982	0.255337	19.4403	19.2146	20								2.73333	0.837074		19.8713		20								2.73333	0.309371		19.792		20								2.733333	0.1934669	0.1927424	18.03987	18.08135
1.3675	-0.02784					2.735	0.145344	0.255093	19.4316	19.2152	20								2.735	0.901061		19.8812		20								2.735	0.346598		19.7885		20								2.735	0.196013	0.1918646	18.03229	18.08982
1.36833	-0.018669					2.73667	0.144758	0.25485	19.4267	19.2157	20								2.73667	0.831323		19.8936		20								2.73667	0.352512		19.7891		20								2.736667	0.1967715	0.1910176	18.0286	18.09748
1.36917	-0.0085143					2.73833	0.144224	0.254606	19.4255	19.2163	20								2.73833	0.744625		19.9062		20								2.73833	0.35146		19.7932		20								2.738333	0.1971402	0.1902519	18.02858	18.10389
1.37	0.0025258					2.74	0.143739	0.254362	19.4276	19.2169	20								2.74	0.656709		19.9186		20								2.74	0.34474		19.8		20								2.74	0.1971425	0.189611	18.03179	18.1087
1.37083	0.014342					2.74167	0.143302	0.254119	19.4323	19.2174	20								2.74167	0.570086		19.9305		20								2.74167	0.333311		19.809		20								2.741667	0.1968211	0.1891295	18.03763	18.11168
1.37167	0.026817					2.74333	0.142908	0.253875	19.4389	19.218	20								2.74333	0.486804		19.9415		20								2.74333	0.318361		19.8193		20								2.743333	0.196237	0.1888325	18.04535	18.11266
1.3725	0.039824					2.745	0.142555	0.253631	19.4466	19.2186	20								2.745	0.409673		19.9512		20								2.745	0.301247		19.83		20								2.745	0.195465	0.1887344	18.05411	18.11161
1.37333	0.053233					2.74667	0.142239	0.253387	19.4545	19.2191	20								2.74667	0.341888		19.9591		20								2.74667	0.283405		19.8402		20								2.746667	0.1945887	0.1888392	18.06305	18.1086
1.37417	0.066906					2.74833	0.141957	0.253144	19.4618	19.2197	20								2.74833	0.286546		19.9648		20								2.74833	0.266266		19.8493		20								2.748333	0.1936954	0.1891402	18.07129	18.10379
1.375	0.080704					2.75	0.141707	0.2529	19.4676	19.2203	20								2.75	0.246257		19.9682		20								2.75	0.251168		19.8564		20								2.75	0.1928707	0.1896209	18.07807	18.09744
1.37583	0.094487					2.75167	0.141485	0.252656	19.4622	19.2208	20								2.75167	0.22286		19.9599		20								2.75167	0.239278		19.852		20								2.751667	0.1921932	0.190256	18.07364	18.09038
1.37667	0.10811					2.75333	0.141309	0.252412	19.455	19.2213	20								2.75333	0.280675		19.951		20								2.75333	0.246625		19.8458		20								2.753333	0.192636	0.1909617	18.06737	18.08296
1.3775	0.12145					2.755	0.141168	0.252169	19.4464	19.2218	20								2.755	0.343136		19.9429		20								2.755	0.256987		19.8385		20								2.755	0.1932626	0.1917043	18.05969	18.0755
1.37833	0.13435					2.75667	0.14106	0.251926	19.4369	19.2223	20								2.75667	0.39951		19.936		20								2.75667	0.269162		19.8307		20								2.756667	0.1940313	0.19245	18.0511	18.06833
1.37917	0.1467					2.75833	0.14098	0.251683	19.427	19.2227	20								2.75833	0.447872		19.9305		20								2.75833	0.282227		19.8229		20								2.758333	0.1948904	0.1931673	18.0422	18.06172
1.38	0.15836					2.76	0.140926	0.251441	19.4174	19.2232	20								2.76	0.486814		19.9265		20								2.76	0.295174		19.8158		20								2.76	0.1957802	0.1938276	18.03364	18.05593
1.38083	0.16922					2.76167	0.140895	0.2512	19.4089	19.2235	20								2.76167	0.514646		19.9243		20								2.76167	0.306957		19.8101		20								2.761667	0.1966357	0.1944067	18.02609	18.05114
1.38167	0.17918					2.76333	0.140881	0.250959	19.4019	19.2239	20								2.76333	0.529636		19.9242		20								2.76333	0.316551		19.8062		20								2.763333	0.1973906	0.1948855	18.02019	18.04749
1.3825	0.18815					2.765	0.140882	0.250719	19.3972	19.2243	20								2.765	0.530307		19.9263		20								2.765	0.323011		19.8047		20								2.765	0.197981	0.1952507	18.01651	18.04505
1.38333	0.19603					2.76667	0.140895	0.25048	19.3952	19.2246	20								2.76667	0.515674		19.9307		20								2.76667	0.325527		19.8059		20								2.766667	0.1983487	0.1954947	18.01555	18.04384
1.38417	0.19803					2.76833	0.140916	0.250242	19.4012	19.225	20								2.76833	0.485409		19.9421		20								2.76833	0.323472		19.815		20								2.768333	0.198445	0.1956163	18.02258	18.04335
1.385	0.19892					2.77	0.140933	0.250004	19.4101	19.2254	20								2.77	0.405541		19.9545		20								2.77	0.308258		19.8267		20								2.77	0.1977421	0.1956649	18.03245	18.04354
1.38583	0.19876					2.77167	0.140948	0.249767	19.4215	19.2258	20								2.77167	0.318738		19.9668		20								2.77167	0.288883		19.8402		20								2.771667	0.1967545	0.1956456	18.04483	18.04436
1.38667	0.19763					2.77333	0.14096	0.249531	19.4349	19.2263	20								2.77333	0.232136		19.9788		20								2.77333	0.266287		19.8552		20								2.773333	0.1955174	0.1955643	18.05923	18.04573
1.3875	0.1956					2.775	0.140969	0.249296	19.4499	19.2267	20								2.775	0.14825		19.9901		20								2.775	0.241346		19.871		20								2.775	0.1940774	0.1954272	18.07508	18.0476
1.38833	0.19276					2.77667	0.140975	0.249061	19.4657	19.2273	20								2.77667	0.0694422		20.0002		20								2.77667	0.21506		19.8869		20								2.776667	0.1924915	0.1952399	18.09175	18.04992
1.38917	0.18921					2.77833	0.140981	0.248827	19.4817	19.2278	20								2.77833	-0.0016892		20.0089		20								2.77833	0.188518		19.9023		20								2.778333	0.1908248	0.1950079	18.10852	18.05264
1.39	0.18506					2.78	0.140987	0.248593	19.4971	19.2284	20								2.78	-0.0624864		20.0158		20								2.78	0.162851		19.9165		20								2.78	0.1891478	0.1947358	18.12466	18.05572
1.39083	0.18041					2.78167	0.140996	0.248359	19.5112	19.229	20								2.78167	-0.110447		20.0205		20								2.78167	0.139188		19.9288		20								2.781667	0.1875337	0.1944277	18.13945	18.05913
1.39167	0.17539					2.78333	0.141009	0.248126	19.5232	19.2296	20								2.78333	-0.143403		20.0228		20								2.78333	0.118608		19.9387		20								2.783333	0.1860553	0.194087	18.15218	18.06284
1.3925	0.17009					2.785	0.141028	0.247893	19.5317	19.2303	20								2.785	-0.159663		20.0216		20								2.785	0.102091		19.9448		20								2.785	0.184782	0.1937164	18.16128	18.06722
1.39333	0.16464					2.78667	0.141055	0.24766	19.537	19.2309	20								2.78667	-0.151486		20.0181		20								2.78667	0.0920625		19.9476		20								2.786667	0.1838715	0.1932782	18.16727	18.07221
1.39417	0.15915					2.78833	0.141099	0.247427	19.5389	19.2315	20								2.78833	-0.126535		20.0123		20								2.78833	0.0873976		19.947		20								2.788333	0.1832731	0.1927787	18.16978	18.07772
1.395	0.15373					2.79	0.14116	0.247195	19.5371	19.2322	20								2.79	-0.0860061		20.0044		20								2.79	0.0884113		19.9428		20								2.79	0.1830223	0.1922283	18.16857	18.08359
1.39583	0.14848					2.79167	0.141233	0.246964	19.5315	19.2328	20								2.79167	-0.0307532		19.9946		20								2.79167	0.09526		19.9353		20								2.791667	0.1831427	0.1916409	18.16355	18.08966
1.39667	0.1435					2.79333	0.141311	0.246733	19.522	19.2334	20								2.79333	0.0378282		19.9832		20								2.79333	0.107887		19.9244		20								2.793333	0.1836448	0.1910341	18.15475	18.09571
1.3975	0.13889					2.795	0.141388	0.246502	19.5089	19.234	20								2.795	0.117734		19.9705		20								2.795	0.12602		19.9105		20								2.795	0.1845253	0.1904286	18.14233	18.10153
1.39833	0.13472					2.79667	0.141454	0.246273	19.4925	19.2346	20								2.79667	0.20642		19.957		20								2.79667	0.149169		19.894		20								2.796667	0.1857665	0.1898474	18.12663	18.10685
1.39917	0.13106					2.79833	0.141498	0.246044	19.4732	19.2352	20								2.79833	0.300894		19.9432		20								2.79833	0.176643		19.8755		20								2.798333	0.1873367	0.1893152	18.10809	18.11143
1.4	0.12797					2.8	0.141507	0.245815	19.4515	19.2357	20								2.8	0.397823		19.9295		20								2.8	0.207566		19.8555		20								2.8	0.1891908	0.1888573	18.08729	18.11501
1.40083	0.13048					2.80167	0.141471	0.245588	19.4244	19.2362	20								2.80167	0.493646		19.9126		20								2.80167	0.240901		19.8308		20								2.801667	0.1912714	0.1884986	18.06103	18.11694
1.40167	0.13353					2.80333	0.141384	0.245361	19.3967	19.2366	20								2.80333	0.611734		19.8977		20								2.80333	0.281917		19.8067		20								2.803333	0.1938968	0.1883063	18.03428	18.11703
1.4025	0.13705					2.805	0.141208	0.245135	19.3696	19.2371	20								2.805	0.716116		19.8858		20								2.805	0.322226		19.7841		20								2.805	0.1965723	0.1882972	18.00817	18.1152
1.40333	0.14093					2.80667	0.140934	0.244909	19.3441	19.2375	20								2.80667	0.799209		19.8774		20								2.80667	0.359869		19.7641		20								2.806667	0.199183	0.1884805	17.98385	18.11143
1.40417	0.14509					2.80833	0.140556	0.244684	19.3215	19.2379	20								2.80833	0.857886		19.8728		20								2.80833	0.393142		19.7477		20								2.808333	0.2016151	0.1888574	17.9624	18.10579
1.405	0.1494					2.81	0.140072	0.244458	19.3027	19.2383	20								2.81	0.890069		19.8722		20								2.81	0.4205		19.7356		20								2.81	0.2037598	0.1894208	17.94481	18.09845
1.40583	0.15374					2.81167	0.139485	0.244233	19.2886	19.2386	20								2.81167	0.894462		19.8756		20								2.81167	0.44062		19.7285		20								2.811667	0.2055187	0.1901555	17.93192	18.08962
1.40667	0.158					2.81333	0.138799	0.244007	19.2798	19.239	20								2.81333	0.870677		19.8829		20								2.81333	0.452459		19.7268		20								2.813333	0.2068079	0.1910385	17.92438	18.0796
1.4075	0.16205					2.815	0.138026	0.24378	19.2767	19.2394	20								2.815	0.819367		19.894		20								2.815	0.455311		19.7307		20								2.815	0.2075617	0.1920399	17.92263	18.06876
1.40833	0.16577					2.81667	0.13718	0.243553	19.2796	19.2398	20								2.81667	0.742283		19.9082		20								2.81667	0.448844		19.7401		20								2.816667	0.2077366	0.193124	17.92687	18.05749
1.40917	0.16902					2.81833	0.136278	0.243325	19.2961	19.2403	20								2.81833	0.642282		19.9329		20								2.81833	0.433125		19.7624		20								2.818333	0.2073132	0.1942505	17.94464	18.04666
1.41	0.17169					2.82	0.135326	0.243096	19.3175	19.2407	20								2.82	0.469862		19.958		20								2.82	0.395917		19.7887		20								2.82	0.2055356	0.1953337	17.96735	18.03667
1.41083	0.17366					2.82167	0.13438	0.242866	19.3427	19.2412	20								2.82167	0.293927		19.9817		20								2.82167	0.352235		19.8172		20								2.821667	0.2032651	0.1963333	17.99376	18.02787
1.41167	0.17482					2.82333	0.133465	0.242635	19.3703	19.2418	20								2.82333	0.128082		20.0031		20								2.82333	0.304604		19.8468		20								2.823333	0.2006235	0.1972134	18.02252	18.02056
1.4125	0.17508					2.825	0.132602	0.242404	19.3989	19.2423	20								2.825	-0.0217764		20.0215		20								2.825	0.255358		19.8759		20								2.825	0.1977475	0.1979436	18.05216	18.01499
1.41333	0.17432					2.82667	0.131812	0.242172	19.4269	19.2429	20								2.82667	-0.150674		20.0363		20								2.82667	0.206883		19.9031		20								2.826667	0.1947836	0.1985006	18.08119	18.01132
1.41417	0.17249					2.82833	0.131113	0.24194	19.4529	19.2436	20								2.82833	-0.254035		20.0469		20								2.82833	0.161512		19.9271		20								2.828333	0.1918815	0.1988684	18.10813	18.00961
1.415	0.1695					2.83	0.130518	0.241708	19.4756	19.2442	20								2.83	-0.327991		20.0528		20								2.83	0.121427		19.9469		20								2.83	0.1891871	0.1990394	18.13164	18.00986
1.41583	0.16531					2.83167	0.130038	0.241475	19.4937	19.2449	20								2.83167	-0.369728		20.054		20								2.83167	0.0885506		19.9613		20								2.831667	0.1868359	0.1990144	18.15053	18.01198
1.41667	0.15989					2.83333	0.129679	0.241244	19.5062	19.2456	20								2.83333	-0.377734		20.0503		20								2.83333	0.0644613		19.9698		20								2.833333	0.1849467	0.1988021	18.16384	18.01581
1.4175	0.14881					2.835	0.129443	0.241012	19.5046	19.2462	20								2.835	-0.351962		20.0341		20								2.835	0.050315		19.964		20								2.835	0.1836158	0.1984194	18.16297	18.0209
1.41833	0.13658					2.83667	0.129344	0.240782	19.497	19.2469	20								2.83667	-0.238521		20.0153		20								2.83667	0.0599734		19.9527		20								2.836667	0.1837033	0.1979097	18.15614	18.027
1.41917	0.12328					2.83833	0.129345	0.240552	19.4841	19.2475	20								2.83833	-0.10705		19.9958		20								2.83833	0.0788922		19.9368		20								2.838333	0.184386	0.1973004	18.14396	18.03379
1.42	0.10905					2.84	0.129437	0.240323	19.4666	19.2481	20								2.84	0.0297284		19.9762		20								2.84	0.105384		19.9173		20								2.84	0.1856042	0.1966214	18.12726	18.04096
1.42083	0.094018					2.84167	0.129608	0.240095	19.4455	19.2486	20								2.84167	0.166417		19.9575		20								2.84167	0.137783		19.8955		20								2.841667	0.187274	0.1959044	18.1071	18.04819
1.42167	0.078343					2.84333	0.129844	0.239868	19.4222	19.2491	20								2.84333	0.297844		19.9402		20								2.84333	0.174163		19.8726		20								2.843333	0.18929	0.1951809	18.0847	18.05519
1.4225	0.062184					2.845	0.130133	0.239641	19.3979	19.2496	20								2.845	0.418498		19.9253		20								2.845	0.212416		19.8498		20								2.845	0.1915302	0.1944815	18.06138	18.06166
1.42333	0.045712					2.84667	0.130459	0.239416	19.3741	19.25	20								2.84667	0.522879		19.9134		20								2.84667	0.250346		19.8285		20								2.846667	0.1938616	0.1938341	18.03854	18.06737
1.42417	0.029109					2.84833	0.130809	0.239191	19.352	19.2504	20								2.84833	0.605895		19.9053		20								2.84833	0.285765		19.81		20								2.848333	0.1961457	0.1932634	18.01755	18.07211
1.425	0.01256					2.85	0.131169	0.238967	19.333	19.2508	20								2.85	0.663193		19.9012		20								2.85	0.31659		19.7954		20								2.85	0.1982453	0.1927888	17.9997	18.07575
1.42583	-0.0037429					2.85167	0.131526	0.238743	19.3221	19.2511	20								2.85167	0.69142		19.9054		20								2.85167	0.34093		19.7894		20								2.851667	0.2000295	0.1924246	17.98992	18.07802
1.42667	-0.019607					2.85333	0.131863	0.23852	19.3161	19.2515	20								2.85333	0.66237		19.9133		20								2.85333	0.350973		19.7886		20								2.853333	0.2010082	0.1921982	17.98511	18.07891
1.4275	-0.034838					2.855	0.132186	0.238298	19.3156	19.2519	20								2.855	0.606715		19.9245		20								2.855	0.35241		19.793		20								2.855	0.2014889	0.1921094	17.98577	18.07851
1.42833	-0.049244					2.85667	0.132488	0.238076	19.3208	19.2523	20								2.85667	0.528838		19.9385		20								2.85667	0.344989		19.8028		20								2.856667	0.2014234	0.1921494	17.99216	18.07699
1.42917	-0.062635					2.85833	0.132762	0.237854	19.3319	19.2527	20								2.85833	0.430426		19.9552		20								2.85833	0.328641		19.8178		20								2.858333	0.2007845	0.1923013	18.00432	18.0746
1.43	-0.074827					2.86	0.133005	0.237633	19.3486	19.2531	20								2.86	0.313898		19.9739		20								2.86	0.303649		19.8376		20								2.86	0.1995677	0.1925405	18.02209	18.07164
1.43083	-0.085644					2.86167	0.133214	0.237413	19.3706	19.2535	20								2.86167	0.182689		19.9941		20								2.86167	0.270649		19.8616		20								2.861667	0.1977913	0.192836	18.04504	18.06849
1.43167	-0.094919					2.86333	0.133389	0.237193	19.3972	19.254	20								2.86333	0.0410891		20.0151		20								2.86333	0.230602		19.8891		20								2.863333	0.1954961	0.1931514	18.07256	18.06553
1.4325	-0.1025					2.865	0.133531	0.236973	19.4276	19.2545	20								2.865	-0.105982		20.0362		20								2.865	0.184771		19.9192		20								2.865	0.1927442	0.1934468	18.10383	18.0632
1.43333	-0.10823					2.86667	0.133642	0.236754	19.4609	19.2551	20								2.86667	-0.253196		20.0564		20								2.86667	0.134669		19.9508		20								2.866667	0.1896168	0.1936803	18.13788	18.0619
1.43417	-0.10986					2.86833	0.133727	0.236535	19.4988	19.2557	20								2.86833	-0.395031		20.078		20								2.86833	0.0820165		19.9856		20								2.868333	0.186212	0.1938101	18.17641	18.06257
1.435	-0.10946					2.87	0.133785	0.236318	19.5369	19.2563	20								2.87	-0.545747		20.0966		20								2.87	0.0239761		20.0194		20								2.87	0.1823591	0.1937429	18.21517	18.06552
1.43583	-0.10697					2.87167	0.133823	0.2361	19.5739	19.2569	20								2.87167	-0.676544		20.1114		20								2.87167	-0.0323167		20.0506		20								2.871667	0.1784834	0.1934478	18.25264	18.07096
1.43667	-0.10237					2.87333	0.133851	0.235884	19.6083	19.2575	20								2.87333	-0.779535		20.1215		20								2.87333	-0.084415		20.0781		20								2.873333	0.1747359	0.1929044	18.28734	18.07896
1.4375	-0.095627					2.875	0.133879	0.235668	19.6384	19.2582	20								2.875	-0.850455		20.1266		20								2.875	-0.130112		20.1004		20								2.875	0.1712659	0.192104	18.31784	18.0895
1.43833	-0.086751					2.87667	0.133919	0.235453	19.6632	19.2589	20								2.87667	-0.886271		20.1264		20								2.87667	-0.167406		20.1167		20								2.876667	0.1682157	0.1910503	18.34286	18.10241
1.43917	-0.075755					2.87833	0.133984	0.235238	19.6814	19.2595	20								2.87833	-0.885041		20.1209		20								2.87833	-0.194574		20.1262		20								2.878333	0.1657144	0.1897595	18.36127	18.1174
1.44	-0.062671					2.88	0.134087	0.235025	19.6921	19.2602	20								2.88	-0.846054		20.11		20								2.88	-0.210252		20.1281		20								2.88	0.1638733	0.1882601	18.3722	18.13408
1.44083	-0.04755					2.88167	0.13424	0.234812	19.6948	19.2608	20								2.88167	-0.769945		20.0941		20								2.88167	-0.213493		20.1223		20								2.881667	0.1627802	0.1865918	18.37504	18.15196
1.44167	-0.030459					2.88333	0.134456	0.2346	19.689	19.2615	20								2.88333	-0.658746		20.0737		20								2.88333	-0.203815		20.1087		20								2.883333	0.162496	0.1848043	18.36948	18.17045
1.4425	-0.01148					2.885	0.134746	0.234389	19.6671	19.2621	20								2.885	-0.515871		20.0417		20								2.885	-0.181232		20.08		20								2.885	0.1630516	0.1829554	18.34778	18.18834
1.44333	0.009288					2.88667	0.135135	0.234179	19.6377	19.2626	20								2.88667	-0.291674		20.0082		20								2.88667	-0.133321		20.0453		20								2.886667	0.1652222	0.1811661	18.3187	18.20502
1.44417	0.031732					2.88833	0.135629	0.233971	19.6021	19.2632	20								2.88833	-0.0572596		19.9754		20								2.88833	-0.0754901		20.0063		20								2.888333	0.1681304	0.1794982	18.28354	18.21991
1.445	0.055726					2.89	0.13623	0.233764	19.5619	19.2637	20								2.89	0.172365		19.9443		20								2.89	-0.0105249		19.9647		20								2.89	0.1716457	0.1780093	18.24383	18.23249
1.44583	0.081129					2.89167	0.136939	0.233558	19.5187	19.2641	20								2.89167	0.389879		19.9159		20								2.89167	0.0589022		19.922		20								2.891667	0.175617	0.176751	18.20123	18.24234
1.44667	0.10779					2.89333	0.137751	0.233355	19.4742	19.2645	20								2.89333	0.588776		19.891		20								2.89333	0.129991		19.88		20								2.893333	0.1798771	0.1757664	18.15749	18.24911
1.4475	0.13555					2.895	0.13866	0.233153	19.4303	19.2649	20								2.895	0.762865		19.8705		20								2.895	0.199925		19.8404		20								2.895	0.1842508	0.1750894	18.11438	18.25257
1.44833	0.16422					2.89667	0.139656	0.232953	19.3886	19.2653	20								2.89667	0.906632		19.8549		20								2.89667	0.265989		19.8046		20								2.896667	0.1885617	0.1747427	18.0736	18.25263
1.44917	0.19365					2.89833	0.140727	0.232756	19.3507	19.2656	20								2.89833	1.01562		19.8447		20								2.89833	0.325687		19.7739		20								2.898333	0.1926404	0.1747375	18.03669	18.24927
1.45	0.22363					2.9	0.141857	0.23256	19.318	19.266	20								2.9	1.08675		19.8402		20								2.9	0.376841		19.7494		20								2.9	0.1963311	0.1750732	18.00501	18.24262
1.45083	0.25514					2.90167	0.143031	0.232367	19.2994	19.2663	20								2.90167	1.11849		19.8492		20								2.90167	0.417692		19.7397		20								2.901667	0.1994989	0.1757376	17.98753	18.23318
1.45167	0.28681					2.90333	0.144217	0.232176	19.2872	19.2666	20								2.90333	1.05582		19.8619		20								2.90333	0.433829		19.7365		20								2.903333	0.2012467	0.1766819	17.97645	18.22124
1.4525	0.31841					2.905	0.14539	0.231987	19.2813	19.267	20								2.905	0.966978		19.8766		20								2.905	0.439172		19.7391		20								2.905	0.2023554	0.1778755	17.97154	18.20719
1.45333	0.34971					2.90667	0.146539	0.2318	19.281	19.2674	20								2.90667	0.863702		19.8928		20								2.90667	0.434866		19.7467		20								2.906667	0.2028458	0.179281	17.97235	18.19144
1.45417	0.38048					2.90833	0.147655	0.231615	19.2859	19.2678	20								2.90833	0.750649		19.9096		20								2.90833	0.42209		19.7586		20								2.908333	0.2027653	0.180856	17.97814	18.17446
1.455	0.41052					2.91	0.148731	0.231432	19.2948	19.2683	20								2.91	0.632513		19.9265		20								2.91	0.402346		19.7736		20								2.91	0.2021858	0.1825545	17.988	18.15671
1.45583	0.43961					2.91167	0.149766	0.23125	19.3068	19.2687	20								2.91167	0.514589		19.9425		20								2.91167	0.377397		19.7905		20								2.911667	0.2011998	0.1843288	18.00084	18.13869
1.45667	0.46754					2.91333	0.150762	0.231069	19.3207	19.2692	20								2.91333	0.402431		19.9569		20								2.91333	0.349178		19.8082		20								2.913333	0.1999156	0.1861309	18.01548	18.12086
1.4575	0.49412					2.915	0.151725	0.23089	19.3352	19.2697	20								2.915	0.301459		19.9691		20								2.915	0.31971		19.8254		20								2.915	0.1984522	0.1879145	18.03066	18.10364
1.45833	0.51915					2.91667	0.152663	0.230711	19.349	19.2702	20								2.91667	0.216613		19.9783		20								2.91667	0.291005		19.841		20								2.916667	0.1969338	0.1896364	18.04516	18.08742
1.45917	0.54248					2.91833	0.153588	0.230534	19.3581	19.2707	20								2.91833	0.152076		19.9811		20								2.91833	0.264979		19.8509		20								2.918333	0.1954837	0.191258	18.05475	18.07277
1.46	0.56394					2.92	0.154519	0.230358	19.3645	19.2712	20								2.92	0.132441		19.9809		20								2.92	0.248461		19.8577		20								2.92	0.1945248	0.1927231	18.06173	18.05992
1.46083	0.58339					2.92167	0.155494	0.230183	19.3678	19.2717	20								2.92167	0.133869		19.978		20								2.92167	0.237209		19.8609		20								2.921667	0.1938273	0.194008	18.06543	18.04901
1.46167	0.60071					2.92333	0.156525	0.230009	19.3673	19.2721	20								2.92333	0.154089		19.9724		20								2.92333	0.231892		19.8602		20								2.923333	0.1934568	0.1950985	18.06537	18.04009
1.4625	0.6158					2.925	0.157618	0.229837	19.3627	19.2725	20								2.925	0.192919		19.9644		20								2.925	0.233029		19.8555		20								2.925	0.1934627	0.1959908	18.06124	18.03309
1.46333	0.62856					2.92667	0.158777	0.229666	19.3539	19.2729	20								2.92667	0.249416		19.9541		20								2.92667	0.240834		19.8469		20								2.926667	0.1938761	0.1966907	18.05291	18.02786
1.46417	0.63894					2.92833	0.160002	0.229497	19.3411	19.2733	20								2.92833	0.321602		19.9419		20								2.92833	0.2552		19.8346		20								2.928333	0.1947087	0.1972136	18.04048	18.02417
1.465	0.64689					2.93	0.161287	0.22933	19.3244	19.2735	20								2.93	0.406584		19.9285		20								2.93	0.275704		19.819		20								2.93	0.1959516	0.1975831	18.02424	18.0217
1.46583	0.65239					2.93167	0.162622	0.229165	19.3044	19.2738	20								2.93167	0.50072		19.9143		20								2.93167	0.301625		19.8008		20								2.931667	0.1975764	0.1978299	18.00465	18.0201
1.46667	0.65545					2.93333	0.163993	0.229002	19.2816	19.274	20								2.93333	0.599804		19.9001		20								2.93333	0.331968		19.7807		20								2.933333	0.199535	0.1979901	17.98238	18.01897
1.4675	0.65233					2.935	0.165383	0.228842	19.2528	19.2742	20								2.935	0.69924		19.8824		20								2.935	0.365497		19.7554		20								2.935	0.201762	0.1981033	17.95412	18.0173
1.46833	0.64691					2.93667	0.16678	0.228683	19.2234	19.2744	20								2.93667	0.823033		19.8669		20								2.93667	0.407639		19.7305		20								2.936667	0.204588	0.1982703	17.92525	18.01474
1.46917	0.63935					2.93833	0.16812	0.228527	19.1946	19.2745	20								2.93833	0.932015		19.8547		20								2.93833	0.449245		19.7072		20								2.938333	0.2074754	0.1985263	17.89713	18.01102
1.47	0.62981					2.94	0.169383	0.228372	19.168	19.2747	20								2.94	1.01719		19.8465		20								2.94	0.487965		19.687		20								2.94	0.2102874	0.1988984	17.87113	18.00596
1.47083	0.61848					2.94167	0.17055	0.22822	19.1447	19.2748	20								2.94167	1.07436		19.8428		20								2.94167	0.521709		19.6709		20								2.941667	0.2128865	0.1994045	17.8486	17.99948
1.47167	0.60556					2.94333	0.171604	0.228069	19.1261	19.2749	20								2.94333	1.10055		19.8437		20								2.94333	0.548553		19.6599		20								2.943333	0.21514	0.2000522	17.83074	17.99161
1.4725	0.59128					2.945	0.172534	0.227919	19.1132	19.275	20								2.945	1.09376		19.8496		20								2.945	0.566825		19.6549		20								2.945	0.2169259	0.2008385	17.81861	17.9825
1.47333	0.57584					2.94667	0.173333	0.22777	19.1069	19.2751	20								2.94667	1.05314		19.8601		20								2.94667	0.575184		19.6564		20								2.946667	0.2181392	0.2017497	17.81303	17.97238
1.47417	0.5595					2.94833	0.173998	0.227623	19.1077	19.2752	20								2.94833	0.979152		19.8752		20								2.94833	0.572691		19.6647		20								2.948333	0.2186966	0.2027619	17.81459	17.96158
1.475	0.54248					2.95	0.174534	0.227476	19.1159	19.2753	20								2.95	0.873648		19.8943		20								2.95	0.558861		19.6798		20								2.95	0.2185407	0.2038422	17.82356	17.9505
1.47583	0.52504					2.95167	0.174946	0.22733	19.1419	19.2754	20								2.95167	0.739883		19.9272		20								2.95167	0.533702		19.7118		20								2.951667	0.2176441	0.2049503	17.8503	17.94027
1.47667	0.50741					2.95333	0.175227	0.227184	19.1741	19.2756	20								2.95333	0.509553		19.9606		20								2.95333	0.480374		19.7485		20								2.953333	0.2149698	0.2059725	17.88315	17.93135
1.4775	0.48985					2.955	0.175438	0.227039	19.211	19.2757	20								2.955	0.275876		19.9919		20								2.955	0.419181		19.788		20								2.955	0.2116851	0.2068654	17.92055	17.9241
1.47833	0.47257					2.95667	0.175596	0.226894	19.2508	19.2759	20								2.95667	0.0565928		20.0202		20								2.95667	0.353349		19.8285		20								2.956667	0.2079453	0.2075898	17.96077	17.91887
1.47917	0.45583					2.95833	0.175722	0.226749	19.2917	19.2761	20								2.95833	-0.14108		20.0445		20								2.95833	0.285819		19.8683		20								2.958333	0.2039235	0.2081129	18.00196	17.91591
1.48	0.43983					2.96	0.175834	0.226605	19.3318	19.2762	20								2.96	-0.311171		20.064		20								2.96	0.219576		19.9055		20								2.96	0.1998041	0.2084093	18.04225	17.91537
1.48083	0.42478					2.96167	0.175948	0.226461	19.3692	19.2764	20								2.96167	-0.448195		20.0782		20								2.96167	0.157533		19.9386		20								2.961667	0.1957749	0.2084626	18.07982	17.91734
1.48167	0.41089					2.96333	0.17608	0.226318	19.4024	19.2766	20								2.96333	-0.54756		20.0866		20								2.96333	0.102391		19.9661		20								2.963333	0.1920178	0.2082659	18.11299	17.92178
1.4825	0.39832					2.965	0.176243	0.226176	19.4297	19.2768	20								2.965	-0.605995		20.0888		20								2.965	0.056513		19.9869		20								2.965	0.1887005	0.2078221	18.14031	17.92856
1.48333	0.38725					2.96667	0.176445	0.226035	19.4501	19.277	20								2.96667	-0.621871		20.0851		20								2.96667	0.0218197		20.0002		20								2.966667	0.185969	0.2071438	18.1606	17.93747
1.48417	0.38155					2.96833	0.176693	0.225895	19.4485	19.2773	20								2.96833	-0.595392		20.0614		20								2.96833	-0.000309453		19.9913		20								2.968333	0.1839402	0.2062527	18.15889	17.94771
1.485	0.37752					2.97	0.177018	0.225756	19.4399	19.2774	20								2.97	-0.429618		20.0354		20								2.97	0.0144823		19.976		20								2.97	0.1841113	0.2052289	18.15012	17.95896
1.48583	0.37517					2.97167	0.177379	0.225618	19.4253	19.2776	20								2.97167	-0.247511		20.0099		20								2.97167	0.0400714		19.9559		20								2.971667	0.1849877	0.2041045	18.13544	17.97087
1.48667	0.3745					2.97333	0.17777	0.225482	19.406	19.2778	20								2.97333	-0.0696394		19.9861		20								2.97333	0.073571		19.9325		20								2.973333	0.1864557	0.2029129	18.11623	17.98313
1.4875	0.37548					2.975	0.178184	0.225346	19.3838	19.278	20								2.975	0.0972685		19.9646		20								2.975	0.112431		19.9076		20								2.975	0.188377	0.2016874	18.09405	17.9954
1.48833	0.37808					2.97667	0.178614	0.225212	19.3602	19.2782	20								2.97667	0.247579		19.9463		20								2.97667	0.153928		19.8828		20								2.976667	0.1905948	0.2004602	18.07058	18.00739
1.48917	0.38221					2.97833	0.179048	0.225079	19.3369	19.2784	20								2.97833	0.375648		19.932		20								2.97833	0.195299		19.8597		20								2.978333	0.1929417	0.1992609	18.04751	18.01884
1.49	0.3878					2.98	0.179479	0.224948	19.3155	19.2785	20								2.98	0.476301		19.9221		20								2.98	0.233874		19.8397		20								2.98	0.1952488	0.1981164	18.02645	18.02951
1.49083	0.39476					2.98167	0.179895	0.224817	19.2976	19.2787	20								2.98167	0.545395		19.9171		20								2.98167	0.267223		19.824		20								2.981667	0.1973552	0.1970494	18.00884	18.03922
1.49167	0.40296					2.98333	0.180289	0.224687	19.2842	19.2789	20								2.98333	0.580234		19.9172		20								2.98333	0.293277		19.8137		20								2.983333	0.1991156	0.1960781	17.99591	18.04784
1.4925	0.41227					2.985	0.180651	0.224558	19.2915	19.2792	20								2.985	0.579852		19.9371		20								2.985	0.310438		19.8244		20								2.985	0.2004087	0.1952163	18.00355	18.0555
1.49333	0.42254					2.98667	0.180947	0.22443	19.3035	19.2794	20								2.98667	0.440261		19.9585		20								2.98667	0.292688		19.8396		20								2.986667	0.1996451	0.1944501	18.016	18.06214
1.49417	0.43362					2.98833	0.181201	0.224302	19.3193	19.2797	20								2.98833	0.290344		19.9785		20								2.98833	0.267411		19.8576		20								2.988333	0.1983995	0.1937858	18.03222	18.06773
1.495	0.44535					2.99	0.181415	0.224175	19.3377	19.28	20								2.99	0.15041		19.9963		20								2.99	0.237305		19.8772		20								2.99	0.196778	0.1932274	18.05092	18.07223
1.49583	0.45754					2.99167	0.181589	0.224048	19.3572	19.2804	20								2.99167	0.0261105		20.0111		20								2.99167	0.204663		19.8968		20								2.991667	0.1949085	0.1927767	18.07064	18.07567
1.49667	0.47002					2.99333	0.181729	0.223922	19.3762	19.2807	20								2.99333	-0.078003		20.0225		20								2.99333	0.171932		19.915		20								2.993333	0.1929356	0.1924333	18.08987	18.07805
1.4975	0.48259					2.995	0.181841	0.223796	19.3932	19.2811	20								2.995	-0.157269		20.0296		20								2.995	0.141592		19.9304		20								2.995	0.1910129	0.1921952	18.10706	18.07941
1.49833	0.49507					2.99667	0.181931	0.223671	19.4068	19.2815	20								2.99667	-0.207396		20.0321		20								2.99667	0.116019		19.9416		20								2.996667	0.1892942	0.192059	18.12075	18.0798
1.49917	0.50728					2.99833	0.182011	0.223546	19.4157	19.2819	20								2.99833	-0.225026		20.0297		20								2.99833	0.0973553		19.9476		20								2.998333	0.1879248	0.1920202	18.12966	18.07927
1.5	0.51902					3	0.182088	0.223421	19.4187	19.2823	20								3	-0.20817		20.0224		20								3	0.0873851	0.488755	19.9475	19.7095	20								3	0.1870336	0.1920734	18.13274	18.07787
1.50083	0.52894					3.00167	0.182173	0.223297	19.4017	19.2827	20								3.00167	-0.156492		19.9967		20								3.00167	0.0874299	0.484174	19.9276	19.7122	20								3.001667	0.1867255	0.1922127	18.11577	18.07572
1.50167	0.53807					3.00333	0.182304	0.223173	19.3788	19.283	20								3.00333	0.0229161		19.9695		20								3.00333	0.120736	0.47972	19.9025	19.7147	20								3.003333	0.1884232	0.1924283	18.09302	18.07286
1.5025	0.54626					3.005	0.18247	0.223049	19.3512	19.2833	20								3.005	0.213216		19.9435		20								3.005	0.162429	0.475498	19.8741	19.7171	20								3.005	0.1906976	0.1927138	18.06562	18.06937
1.50333	0.55335					3.00667	0.182676	0.222926	19.3203	19.2835	20								3.00667	0.395209		19.9196		20								3.00667	0.209812	0.471485	19.8437	19.7194	20								3.006667	0.1934385	0.1930629	18.03488	18.0653
1.50417	0.55923					3.00833	0.182927	0.222804	19.2874	19.2837	20								3.00833	0.562754		19.8985		20								3.00833	0.260491	0.467659	19.8129	19.7216	20								3.008333	0.1965116	0.1934697	18.00237	18.06072
1.505	0.56377					3.01	0.183224	0.222682	19.2543	19.2838	20								3.01	0.710566		19.881		20								3.01	0.311879	0.464	19.7832	19.7237	20								3.01	0.1997635	0.1939281	17.96972	18.05568
1.50583	0.56686					3.01167	0.183567	0.222561	19.2228	19.2839	20								3.01167	0.833138		19.8678		20								3.01167	0.361298	0.460492	19.7563	19.7257	20								3.011667	0.2030283	0.1944324	17.93864	18.05023
1.50667	0.56841					3.01333	0.183954	0.22244	19.1944	19.284	20								3.01333	0.925201		19.8597		20								3.01333	0.40611	0.457118	19.7337	19.7277	20								3.013333	0.2061357	0.1949768	17.91081	18.04445
1.5075	0.56832					3.015	0.18438	0.22232	19.1707	19.284	20								3.015	0.982257		19.857		20								3.015	0.443839	0.453863	19.7166	19.7296	20								3.015	0.208919	0.195555	17.88777	18.0384
1.50833	0.56652					3.01667	0.184839	0.2222	19.1532	19.284	20								3.01667	1.001		19.8601		20								3.01667	0.472293	0.450714	19.7062	19.7314	20								3.016667	0.2112226	0.1961603	17.8709	18.03215
1.50917	0.56298					3.01833	0.185324	0.222082	19.1528	19.284	20								3.01833	0.979635		19.8787		20								3.01833	0.489668	0.447657	19.7131	19.7332	20								3.018333	0.21291	0.1967854	17.87119	18.02553
1.51	0.55763					3.02	0.185806	0.221964	19.1596	19.284	20								3.02	0.848801		19.9009		20								3.02	0.47815	0.44467	19.7268	19.735	20								3.02	0.2128806	0.1974472	17.87868	18.01866
1.51083	0.55046					3.02167	0.186286	0.221847	19.1733	19.284	20								3.02167	0.693502		19.9246		20								3.02167	0.455351	0.441742	19.7464	19.7367	20								3.021667	0.212132	0.1981338	17.89301	18.0117
1.51167	0.54146					3.02333	0.186756	0.22173	19.1933	19.2841	20								3.02333	0.527462		19.9492		20								3.02333	0.422714	0.438865	19.771	19.7384	20								3.023333	0.2106993	0.1988298	17.91357	18.00483
1.5125	0.53065					3.025	0.187209	0.221614	19.2188	19.2842	20								3.025	0.355292		19.9741		20								3.025	0.381602	0.436031	19.7998	19.7401	20								3.025	0.2086432	0.1995166	17.93952	17.99828
1.51333	0.51804					3.02667	0.187639	0.221499	19.2488	19.2844	20								3.02667	0.181466		19.9984		20								3.02667	0.33368	0.433236	19.8315	19.7417	20								3.026667	0.2060479	0.2001722	17.96983	17.99228
1.51417	0.50368					3.02833	0.188038	0.221385	19.282	19.2846	20								3.02833	0.0111108		20.0215		20								3.02833	0.280852	0.430475	19.8649	19.7434	20								3.028333	0.203017	0.2007724	18.00331	17.98709
1.515	0.48763					3.03	0.188403	0.221271	19.3172	19.2848	20								3.03	-0.150344		20.0425		20								3.03	0.225172	0.427747	19.8987	19.745	20								3.03	0.1996689	0.2012911	18.03869	17.98299
1.51583	0.46996					3.03167	0.18873	0.221158	19.3531	19.2851	20								3.03167	-0.297594		20.0608		20								3.03167	0.168757	0.42505	19.9318	19.7466	20								3.031667	0.1961313	0.2017015	18.07464	17.98023
1.51667	0.45076					3.03333	0.189016	0.221045	19.3883	19.2855	20								3.03333	-0.425819		20.0759		20								3.03333	0.113694	0.422386	19.9628	19.7481	20								3.033333	0.1925355	0.2019766	18.10989	17.97909
1.5175	0.42794					3.035	0.18926	0.220932	19.4169	19.286	20								3.035	-0.53096		20.0822		20								3.035	0.0619573	0.419756	19.9859	19.7497	20								3.035	0.1890113	0.2020909	18.13829	17.98022
1.51833	0.40387					3.03667	0.189472	0.22082	19.4428	19.2864	20								3.03667	-0.575614		20.0856		20								3.03667	0.023495	0.417166	20.0056	19.7512	20								3.036667	0.1861715	0.2019783	18.16409	17.98377
1.51917	0.37871					3.03833	0.189648	0.220709	19.4658	19.287	20								3.03833	-0.599237		20.0866		20								3.03833	-0.00932084	0.414619	20.0217	19.7527	20								3.038333	0.1835906	0.2016229	18.18677	17.98983
1.52	0.35266					3.04	0.18979	0.220597	19.4852	19.2876	20								3.04	-0.60615		20.0852		20								3.04	-0.0361049	0.412119	20.0339	19.7542	20								3.04	0.1813229	0.2010171	18.20591	17.99838
1.52083	0.32592					3.04167	0.189897	0.220486	19.5008	19.2882	20								3.04167	-0.596546		20.0816		20								3.04167	-0.0564923	0.409668	20.0422	19.7556	20								3.041667	0.1794087	0.200162	18.22127	18.00933
1.52167	0.2987					3.04333	0.189969	0.220375	19.5126	19.2888	20								3.04333	-0.571018		20.0759		20								3.04333	-0.0703626	0.407269	20.0467	19.757	20								3.043333	0.1778733	0.1990675	18.23273	18.02248
1.5225	0.27121					3.045	0.190006	0.220264	19.5205	19.2895	20								3.045	-0.531		20.0684		20								3.045	-0.0778356	0.404925	20.0476	19.7584	20								3.045	0.1767269	0.1977524	18.24035	18.03756
1.52333	0.24366					3.04667	0.190009	0.220152	19.5248	19.2902	20								3.04667	-0.478622		20.0595		20								3.04667	-0.079254	0.402637	20.0451	19.7598	20								3.046667	0.1759646	0.1962439	18.24432	18.05424
1.52417	0.21627					3.04833	0.189978	0.220041	19.5257	19.2908	20								3.04833	-0.416512		20.0497		20								3.04833	-0.0751586	0.400407	20.0398	19.7611	20								3.048333	0.1755683	0.1945763	18.24493	18.07209
1.525	0.18926					3.05	0.189911	0.219929	19.5236	19.2915	20								3.05	-0.347606		20.0393		20								3.05	-0.0662577	0.398233	20.032	19.7623	20								3.05	0.1755071	0.1927905	18.2426	18.09068
1.52583	0.16284					3.05167	0.189811	0.219817	19.5188	19.2921	20								3.05167	-0.274989		20.0285		20								3.05167	-0.0533925	0.396115	20.0222	19.7636	20								3.051667	0.1757398	0.190932	18.23751	18.109
1.52667	0.13721					3.05333	0.189678	0.219705	19.512	19.2927	20								3.05333	-0.199524		20.0181		20								3.05333	-0.0369693	0.394057	20.0111	19.7648	20								3.053333	0.1762486	0.1891004	18.23054	18.12659
1.5275	0.11259					3.055	0.189504	0.219593	19.5039	19.2933	20								3.055	-0.126662		20.0085		20								3.055	-0.0185269	0.392053	19.9995	19.7659	20								3.055	0.1769455	0.1873411	18.22232	18.14305
1.52833	0.089147					3.05667	0.189291	0.21948	19.4951	19.2939	20								3.05667	-0.0594796		20.0001		20								3.05667	0.00087269	0.3901	19.9879	19.7671	20								3.056667	0.1777684	0.1856946	18.21346	18.15805
1.52917	0.067073					3.05833	0.189041	0.219367	19.4863	19.2944	20								3.05833	-0.000379309		19.993		20								3.05833	0.020212	0.388189	19.9769	19.7682	20								3.058333	0.178654	0.1841951	18.20459	18.1713
1.53	0.046532					3.06	0.188759	0.219254	19.478	19.2948	20								3.06	0.0487309		19.9876		20								3.06	0.0385468	0.386313	19.967	19.7693	20								3.06	0.179541	0.1828698	18.19627	18.18262
1.53083	0.027675					3.06167	0.188448	0.219141	19.4707	19.2953	20								3.06167	0.086482		19.984		20								3.06167	0.055045	0.384463	19.9586	19.7704	20								3.061667	0.1803727	0.1817375	18.18901	18.19191
1.53167	0.010637					3.06333	0.188114	0.219028	19.4648	19.2957	20								3.06333	0.112099		19.9821		20								3.06333	0.0690204	0.382629	19.952	19.7715	20								3.063333	0.1810992	0.1808091	18.1832	18.19914
1.5325	-0.0044649					3.065	0.187764	0.218914	19.4607	19.2961	20								3.065	0.125432		19.9819		20								3.065	0.0799611	0.380802	19.9475	19.7726	20								3.065	0.1816799	0.1800865	18.17915	18.20436
1.53333	-0.017531					3.06667	0.187405	0.218801	19.4584	19.2964	20								3.06667	0.126965		19.9832		20								3.06667	0.0875501	0.378973	19.945	19.7737	20								3.066667	0.182085	0.179564	18.17703	18.20772
1.53417	-0.02489					3.06833	0.187044	0.218688	19.4626	19.2968	20								3.06833	0.117797		19.9903		20								3.06833	0.0916786	0.377134	19.9491	19.7748	20								3.068333	0.1822972	0.1792283	18.18141	18.20987
1.535	-0.030155					3.07	0.18668	0.218575	19.4684	19.2972	20								3.07	0.0678562		19.9975		20								3.07	0.0848946	0.375262	19.9545	19.776	20								3.07	0.1818587	0.1790126	18.1873	18.21103
1.53583	-0.033365					3.07167	0.186338	0.218461	19.4751	19.2976	20								3.07167	0.0173298		20.0038		20								3.07167	0.0758966	0.373353	19.9604	19.7772	20								3.071667	0.18127	0.1788966	18.19409	18.2114
1.53667	-0.03458					3.07333	0.186024	0.218348	19.482	19.298	20								3.07333	-0.0264478		20.0087		20								3.07333	0.0659446	0.371407	19.9663	19.7783	20								3.073333	0.1805906	0.17886	18.20114	18.21116
1.5375	-0.033878					3.075	0.185748	0.218236	19.4885	19.2985	20								3.075	-0.0607626		20.0119		20								3.075	0.0561566	0.369425	19.9714	19.7796	20								3.075	0.1798861	0.1788839	18.20774	18.21049
1.53833	-0.031352					3.07667	0.185513	0.218123	19.4939	19.299	20								3.07667	-0.0834909		20.0133		20								3.07667	0.0476531	0.367411	19.9751	19.7808	20								3.076667	0.1792261	0.1789515	18.2132	18.20951
1.53917	-0.027116					3.07833	0.185324	0.21801	19.4975	19.2995	20								3.07833	-0.0927731		20.0125		20								3.07833	0.0415013	0.365372	19.9768	19.782	20								3.078333	0.1786796	0.1790491	18.21688	18.20834
1.54	-0.021293					3.08	0.185184	0.217898	19.4987	19.3	20								3.08	-0.0871873		20.0094		20								3.08	0.0386555	0.363318	19.9761	19.7832	20								3.08	0.1783117	0.1791665	18.2182	18.20703
1.54083	-0.014022					3.08167	0.185093	0.217786	19.4972	19.3006	20								3.08167	-0.0659322		20.0041		20								3.08167	0.0399029	0.361261	19.9725	19.7845	20								3.081667	0.1781796	0.179297	18.21671	18.20562
1.54167	-0.0054542					3.08333	0.18505	0.217674	19.4925	19.3011	20								3.08333	-0.0289573		19.9967		20								3.08333	0.0458161	0.359214	19.966	19.7857	20								3.083333	0.1783293	0.1794382	18.21207	18.20409
1.5425	0.0042516					3.085	0.185053	0.217562	19.4772	19.3017	20								3.085	0.0229638		19.9801		20								3.085	0.0567154	0.357192	19.9491	19.7869	20								3.085	0.1787925	0.1795908	18.19686	18.20206
1.54333	0.014928					3.08667	0.18511	0.217451	19.4592	19.3022	20								3.08667	0.139282		19.9634		20								3.08667	0.0848005	0.355226	19.9302	19.788	20								3.086667	0.1803141	0.1797941	18.17901	18.19948
1.54417	0.026401					3.08833	0.1852	0.21734	19.4394	19.3027	20								3.08833	0.256269		19.9481		20								3.08833	0.116296	0.35333	19.9103	19.7891	20								3.088333	0.1820988	0.1800517	18.15934	18.19633
1.545	0.038495					3.09	0.185315	0.217229	19.4186	19.3032	20								3.09	0.363113		19.9348		20								3.09	0.149449	0.351512	19.8904	19.7901	20								3.09	0.1840655	0.1803666	18.13877	18.1926
1.54583	0.051029					3.09167	0.185445	0.217118	19.3979	19.3036	20								3.09167	0.45631		19.9238		20								3.09167	0.182731	0.349781	19.8712	19.7911	20								3.091667	0.1861233	0.1807401	18.11825	18.18828
1.54667	0.063825					3.09333	0.185581	0.217008	19.3781	19.3041	20								3.09333	0.533089		19.9156		20								3.09333	0.214587	0.348142	19.8539	19.792	20								3.093333	0.1881752	0.1811718	18.09878	18.18341
1.5475	0.076705					3.095	0.185715	0.216898	19.3603	19.3045	20								3.095	0.590849		19.9104		20								3.095	0.243503	0.346595	19.8392	19.7929	20								3.095	0.1901224	0.1816592	18.0813	18.17802
1.54833	0.089497					3.09667	0.185838	0.216788	19.3453	19.3049	20								3.09667	0.62739		19.9084		20								3.09667	0.268076	0.345141	19.8277	19.7937	20								3.096667	0.1918698	0.1821978	18.0667	18.1722
1.54917	0.10203					3.09833	0.185943	0.216678	19.3339	19.3052	20								3.09833	0.641195		19.9098		20								3.09833	0.287092	0.343774	19.8202	19.7945	20								3.098333	0.1933299	0.1827803	18.05572	18.16603
1.55	0.11415					3.1	0.186023	0.216568	19.3267	19.3056	20								3.1	0.631623		19.9144		20								3.1	0.299586	0.342489	19.8171	19.7952	20								3.1	0.1944279	0.1833974	18.04895	18.15962
1.55083	0.12358					3.10167	0.186073	0.216458	19.3339	19.306	20								3.10167	0.59904		19.9319		20								3.10167	0.30489	0.341276	19.8281	19.7959	20								3.101667	0.1951054	0.1840378	18.0565	18.15338
1.55167	0.13236					3.10333	0.186071	0.216349	19.3449	19.3064	20								3.10333	0.476712		19.9502		20								3.10333	0.286456	0.340109	19.8426	19.7966	20								3.103333	0.19435	0.1846624	18.06798	18.14741
1.5525	0.14039					3.105	0.186026	0.216239	19.3591	19.3068	20								3.105	0.348916		19.9672		20								3.105	0.262369	0.338977	19.8592	19.7973	20								3.105	0.1932024	0.185259	18.08251	18.14183
1.55333	0.14762					3.10667	0.18594	0.216129	19.3755	19.3072	20								3.10667	0.22929		19.9826		20								3.10667	0.234656	0.33787	19.877	19.7979	20								3.106667	0.1917488	0.1858169	18.09913	18.13673
1.55417	0.15399					3.10833	0.185821	0.216019	19.3929	19.3077	20								3.10833	0.121748		19.9958		20								3.10833	0.205025	0.336779	19.8949	19.7986	20								3.108333	0.1900867	0.1863269	18.11679	18.13218
1.555	0.15944					3.11	0.185678	0.215909	19.4103	19.3082	20								3.11	0.0292643		20.0065		20								3.11	0.17522	0.335696	19.9118	19.7992	20								3.11	0.1883213	0.1867817	18.1344	18.12824
1.55583	0.16396					3.11167	0.185522	0.215799	19.4267	19.3087	20								3.11167	-0.0453182		20.0142		20								3.11167	0.146944	0.334614	19.9269	19.7999	20								3.111667	0.1865598	0.1871757	18.15095	18.12495
1.55667	0.1675					3.11333	0.185367	0.215688	19.4411	19.3092	20								3.11333	-0.0995861		20.0188		20								3.11333	0.121762	0.333528	19.9394	19.8005	20								3.113333	0.1849055	0.1875054	18.16548	18.12231
1.5575	0.17009					3.115	0.185227	0.215577	19.4528	19.3098	20								3.115	-0.131888		20.0202		20								3.115	0.101023	0.332432	19.9485	19.8012	20								3.115	0.1834525	0.187769	18.1772	18.12033
1.55833	0.17171					3.11667	0.185117	0.215467	19.4611	19.3103	20								3.11667	-0.141578		20.0185		20								3.11667	0.0857896	0.331325	19.9539	19.8019	20								3.116667	0.1822802	0.1879666	18.18551	18.11901
1.55917	0.1724					3.11833	0.18505	0.215356	19.4522	19.3109	20								3.11833	-0.129154		20.0004		20								3.11833	0.0767711	0.330205	19.9421	19.8025	20								3.118333	0.1814493	0.1880994	18.17668	18.118
1.56	0.17218					3.12	0.185068	0.215245	19.4406	19.3113	20								3.12	-0.00294608		19.9826		20								3.12	0.0965198	0.329084	19.9279	19.8032	20								3.12	0.1823316	0.1882003	18.16508	18.1173
1.56083	0.1711					3.12167	0.185183	0.215134	19.4273	19.3118	20								3.12167	0.122131		19.9674		20								3.12167	0.120225	0.327963	19.9129	19.8039	20								3.121667	0.1834918	0.18827	18.15192	18.11693
1.56167	0.16923					3.12333	0.185401	0.215024	19.4138	19.3122	20								3.12333	0.228157		19.9556		20								3.12333	0.145167	0.326841	19.8985	19.8046	20								3.123333	0.1848079	0.1883071	18.13852	18.11692
1.5625	0.16663					3.125	0.185719	0.214914	19.4014	19.3126	20								3.125	0.310795		19.9475		20								3.125	0.169156	0.325717	19.886	19.8052	20								3.125	0.1861482	0.1883083	18.12622	18.11732
1.56333	0.16338					3.12667	0.18613	0.214805	19.3913	19.3129	20								3.12667	0.367238		19.9436		20								3.12667	0.190056	0.324593	19.8765	19.8059	20								3.126667	0.1873778	0.1882685	18.11634	18.11819
1.56417	0.15957					3.12833	0.186621	0.214696	19.3848	19.3132	20								3.12833	0.395103		19.9439		20								3.12833	0.205891	0.323468	19.871	19.8066	20								3.128333	0.1883657	0.1881806	18.11006	18.11963
1.565	0.1553					3.13	0.187174	0.214588	19.3829	19.3135	20								3.13	0.3928		19.9486		20								3.13	0.214971	0.322341	19.8704	19.8073	20								3.13	0.1889935	0.1880368	18.10837	18.12172
1.56583	0.15067					3.13167	0.187767	0.214481	19.3864	19.3138	20								3.13167	0.359962		19.9575		20								3.13167	0.215999	0.321214	19.8751	19.8079	20								3.131667	0.1891626	0.1878284	18.11199	18.12453
1.56667	0.1458					3.13333	0.188375	0.214374	19.3955	19.314	20								3.13333	0.297737		19.9702		20								3.13333	0.208158	0.320085	19.8853	19.8086	20								3.133333	0.1888007	0.1875471	18.12132	18.12815
1.5675	0.1396					3.135	0.188969	0.214268	19.4288	19.3143	20								3.135	0.208931		20.0043		20								3.135	0.191188	0.318956	19.919	19.8093	20								3.135	0.187868	0.1871852	18.1547	18.13306
1.56833	0.1334					3.13667	0.189486	0.214163	19.4659	19.3146	20								3.13667	-0.0300887		20.0371		20								3.13667	0.134917	0.317815	19.9555	19.81	20								3.136667	0.1845304	0.1866942	18.19189	18.13925
1.56917	0.12738					3.13833	0.189886	0.214059	19.5048	19.315	20								3.13833	-0.259469		20.0647		20								3.13833	0.0742163	0.316665	19.9918	19.8107	20								3.138333	0.1808106	0.1860746	18.23067	18.14666
1.57	0.12168					3.14	0.19015	0.213955	19.5429	19.3154	20								3.14	-0.452557		20.0859		20								3.14	0.0136623	0.315509	20.0257	19.8114	20								3.14	0.1769326	0.1853338	18.26865	18.15514
1.57083	0.11645					3.14167	0.190268	0.213851	19.5779	19.3159	20								3.14167	-0.601474		20.1001		20								3.14167	-0.0428915	0.314351	20.055	19.8121	20								3.141667	0.173135	0.1844862	18.30337	18.16447
1.57167	0.11184					3.14333	0.190236	0.213747	19.6074	19.3163	20								3.14333	-0.700635		20.1065		20								3.14333	-0.0916792	0.313199	20.0775	19.8128	20								3.143333	0.1696626	0.1835533	18.33247	18.17437
1.5725	0.108					3.145	0.19006	0.213644	19.6291	19.3169	20								3.145	-0.745277		20.1046		20								3.145	-0.129197	0.312057	20.0914	19.8134	20								3.145	0.1667532	0.182563	18.35374	18.18451
1.57333	0.10508					3.14667	0.189752	0.21354	19.6411	19.3174	20								3.14667	-0.732028		20.0942		20								3.14667	-0.152392	0.310932	20.0953	19.8141	20								3.146667	0.1646256	0.181549	18.36532	18.1945
1.57417	0.10319					3.14833	0.189333	0.213436	19.6419	19.3179	20								3.14833	-0.659534		20.0756		20								3.14833	-0.158831	0.309833	20.0881	19.8147	20								3.148333	0.1634676	0.1805497	18.36575	18.20393
1.575	0.10248					3.15	0.18883	0.213331	19.6307	19.3185	20								3.15	-0.528902		20.0491		20								3.15	-0.146847	0.308767	20.0694	19.8154	20								3.15	0.1634255	0.179607	18.35406	18.21236
1.57583	0.10304					3.15167	0.188274	0.213226	19.5841	19.319	20								3.15167	-0.343937		19.9931		20								3.15167	-0.115659	0.30774	20.0165	19.8159	20								3.151667	0.1645944	0.1787643	18.30714	18.21888
1.57667	0.10499					3.15333	0.187745	0.213121	19.5271	19.3194	20								3.15333	0.0480131		19.9362		20								3.15333	-0.0275353	0.306773	19.9555	19.8165	20								3.153333	0.1692863	0.178112	18.24996	18.22312
1.5775	0.1084					3.155	0.187293	0.213015	19.4624	19.3197	20								3.155	0.446572		19.8834		20								3.155	0.0741735	0.305869	19.8899	19.817	20								3.155	0.1750042	0.1776876	18.18527	18.22479
1.57833	0.11335					3.15667	0.186945	0.21291	19.3931	19.32	20								3.15667	0.816371		19.8365		20								3.15667	0.183544	0.305029	19.8228	19.8174	20								3.156667	0.1814732	0.1775209	18.11617	18.22367
1.57917	0.11991					3.15833	0.186722	0.212804	19.3226	19.3202	20								3.15833	1.14479		19.7969		20								3.15833	0.295308	0.304254	19.7576	19.8179	20								3.158333	0.1883833	0.1776326	18.04599	18.21966
1.58	0.1281					3.16	0.18664	0.212699	19.2542	19.3204	20								3.16	1.42152		19.7662		20								3.16	0.404061	0.303541	19.6973	19.8183	20								3.16	0.1954007	0.1780338	17.97816	18.21275
1.58083	0.13795					3.16167	0.186703	0.212595	19.1913	19.3204	20								3.16167	1.63681		19.7454		20								3.16167	0.504494	0.302884	19.645	19.8186	20								3.161667	0.2021836	0.1787247	17.91602	18.20305
1.58167	0.14947					3.16333	0.186908	0.212491	19.137	19.3204	20								3.16333	1.78227		19.7355		20								3.16333	0.591641	0.302278	19.6033	19.819	20								3.163333	0.208398	0.1796949	17.86266	18.19077
1.5825	0.16264					3.165	0.187246	0.212389	19.0942	19.3204	20								3.165	1.85173		19.7369		20								3.165	0.66112	0.301713	19.5744	19.8193	20								3.165	0.2137339	0.1809235	17.8208	18.17621
1.58333	0.17743					3.16667	0.187696	0.212287	19.0649	19.3204	20								3.16667	1.84198		19.7496		20								3.16667	0.709344	0.30118	19.5598	19.8196	20								3.166667	0.2179198	0.1823794	17.79264	18.15977
1.58417	0.19765					3.16833	0.188233	0.212186	19.0753	19.3204	20								3.16833	1.75312		19.7973		20								3.16833	0.733701	0.300669	19.5847	19.8199	20								3.168333	0.2207362	0.1840228	17.80404	18.14224
1.585	0.21929					3.17	0.188777	0.212087	19.0996	19.3204	20								3.17	1.41862		19.85		20								3.17	0.692181	0.300153	19.6222	19.8202	20								3.17	0.2195963	0.1857761	17.8294	18.12411
1.58583	0.24217					3.17167	0.18929	0.211988	19.1361	19.3205	20								3.17167	1.05019		19.9023		20								3.17167	0.629611	0.299624	19.6694	19.8206	20								3.171667	0.2170598	0.1875886	17.86682	18.10592
1.58667	0.26609					3.17333	0.189744	0.21189	19.1825	19.3207	20								3.17333	0.683754		19.9526		20								3.17333	0.55097	0.299075	19.7235	19.8209	20								3.173333	0.2133184	0.1894079	17.91388	18.08818
1.5875	0.29086					3.175	0.190112	0.211793	19.2358	19.321	20								3.175	0.331818		19.9992		20								3.175	0.460769	0.298499	19.7816	19.8213	20								3.175	0.2086125	0.1911818	17.96777	18.0714
1.58833	0.31627					3.17667	0.190373	0.211696	19.2932	19.3213	20								3.17667	0.0053198		20.0406		20								3.17667	0.363933	0.297893	19.8406	19.8216	20								3.176667	0.2032227	0.1928598	18.02544	18.05605
1.58917	0.34207					3.17833	0.190511	0.211599	19.3512	19.3217	20								3.17833	-0.284458		20.0753		20								3.17833	0.265588	0.297256	19.8975	19.822	20								3.178333	0.1974555	0.1943949	18.08372	18.04255
1.59	0.36805					3.18	0.190516	0.211502	19.407	19.3222	20								3.18	-0.526761		20.1018		20								3.18	0.170813	0.296587	19.9494	19.8225	20								3.18	0.1916283	0.195745	18.13946	18.03126
1.59083	0.39397					3.18167	0.190386	0.211404	19.4574	19.3228	20								3.18167	-0.712364		20.1192		20								3.18167	0.0843956	0.295891	19.9936	19.8229	20								3.181667	0.1860536	0.1968743	18.18976	18.02246
1.59167	0.41958					3.18333	0.190121	0.211307	19.4999	19.3234	20								3.18333	-0.834355		20.127		20								3.18333	0.010608	0.29517	20.0282	19.8233	20								3.183333	0.1810243	0.1977543	18.232	18.01635
1.5925	0.44464					3.185	0.189733	0.211208	19.5099	19.3241	20								3.185	-0.888688		20.1025		20								3.185	-0.0469985	0.294431	20.029	19.8238	20								3.185	0.1767996	0.1983645	18.24166	18.01308
1.59333	0.46891					3.18667	0.189279	0.211108	19.5102	19.3247	20								3.18667	-0.717565		20.0732		20								3.18667	-0.048391	0.293692	20.0201	19.8242	20								3.186667	0.1758343	0.1986919	18.24156	18.01266
1.59417	0.49217					3.18833	0.188768	0.211008	19.5016	19.3253	20								3.18833	-0.51221		20.0431		20								3.18833	-0.0335627	0.29296	20.0034	19.8247	20								3.188333	0.1758439	0.1987339	18.23263	18.01503
1.595	0.51419					3.19	0.188215	0.210907	19.4854	19.3259	20								3.19	-0.301833		20.0135		20								3.19	-0.00566891	0.29224	19.9805	19.8251	20								3.19	0.1767373	0.1984971	18.21618	18.02003
1.59583	0.53474					3.19167	0.187637	0.210805	19.4633	19.3264	20								3.19167	-0.0943182		19.9852		20								3.19167	0.032574	0.291539	19.9532	19.8255	20								3.191667	0.1783821	0.197997	18.1939	18.02742
1.59667	0.55363					3.19333	0.187051	0.210702	19.4371	19.3268	20								3.19333	0.103433		19.9595		20								3.19333	0.0780288	0.290861	19.9236	19.8259	20								3.193333	0.1806103	0.1972575	18.16772	18.0369
1.5975	0.57067					3.195	0.18647	0.210599	19.4091	19.3272	20								3.195	0.283668		19.9374		20								3.195	0.127289	0.290209	19.8939	19.8262	20								3.195	0.183228	0.1963097	18.13973	18.04809
1.59833	0.58568					3.19667	0.185907	0.210495	19.3812	19.3275	20								3.19667	0.438501		19.9199		20								3.19667	0.176868	0.289585	19.866	19.8266	20								3.196667	0.1860269	0.1951912	18.11205	18.06056
1.59917	0.59851					3.19833	0.185375	0.210391	19.3556	19.3277	20								3.19833	0.560782		19.9079		20								3.19833	0.223383	0.288989	19.8418	19.8269	20								3.198333	0.1887952	0.1939442	18.0867	18.07385
1.6	0.60902					3.2	0.184881	0.210286	19.3341	19.3279	20								3.2	0.644786		19.9019		20								3.2	0.263734	0.288422	19.8228	19.8273	20								3.2	0.1913297	0.1926147	18.06553	18.0875
1.60083	0.61264					3.20167	0.184431	0.210181	19.3367	19.3279	20								3.20167	0.686714		19.9206		20								3.20167	0.295268	0.28788	19.8289	19.8276	20								3.201667	0.1934466	0.1912503	18.06856	18.10072
1.60167	0.61383					3.20333	0.183992	0.210077	19.3445	19.328	20								3.20333	0.555709		19.9417		20								3.20333	0.28513	0.287355	19.8402	19.8279	20								3.203333	0.193144	0.1899277	18.07684	18.1131
1.6025	0.61263					3.205	0.18359	0.209972	19.3569	19.328	20								3.205	0.408145		19.9619		20								3.205	0.266257	0.286845	19.8553	19.8282	20								3.205	0.1923157	0.1886904	18.08961	18.12424
1.60333	0.60908					3.20667	0.183226	0.209868	19.3728	19.3279	20								3.20667	0.266576		19.9806		20								3.20667	0.241088	0.286343	19.8731	19.8285	20								3.206667	0.1910389	0.1875765	18.10584	18.13383
1.60417	0.60327					3.20833	0.182905	0.209765	19.3909	19.3278	20								3.20833	0.135751		19.9972		20								3.20833	0.211573	0.285844	19.8921	19.8288	20								3.208333	0.189416	0.1866167	18.1243	18.14166
1.605	0.59527					3.21	0.182627	0.209662	19.4099	19.3277	20								3.21	0.0194375		20.0111		20								3.21	0.179893	0.285343	19.911	19.8291	20								3.21	0.1875704	0.185834	18.14361	18.14757
1.60583	0.5852					3.21167	0.182392	0.209559	19.4284	19.3276	20								3.21167	-0.0780016		20.0217		20								3.21167	0.148355	0.284835	19.9284	19.8294	20								3.211667	0.1856393	0.1852432	18.16234	18.1515
1.60667	0.57319					3.21333	0.1822	0.209457	19.445	19.3274	20								3.21333	-0.152136		20.0284		20								3.21333	0.119255	0.284315	19.9432	19.8297	20								3.213333	0.1837657	0.1848501	18.1791	18.15348
1.6075	0.55938					3.215	0.182049	0.209356	19.4584	19.3273	20								3.215	-0.19912		20.0309		20								3.215	0.0947463	0.283776	19.954	19.8301	20								3.215	0.1820898	0.1846519	18.19259	18.15362
1.60833	0.54393					3.21667	0.181938	0.209255	19.4674	19.3271	20								3.21667	-0.216198		20.0289		20								3.21667	0.0767116	0.283214	19.96	19.8304	20								3.216667	0.180741	0.1846377	18.2017	18.15211
1.60917	0.52701					3.21833	0.181863	0.209155	19.4569	19.327	20								3.21833	-0.202063		20.008		20								3.21833	0.0666534	0.282626	19.9462	19.8308	20								3.218333	0.17983	0.1847893	18.19116	18.14958
1.61	0.50881					3.22	0.181849	0.209056	19.4417	19.3268	20								3.22	-0.0561652		19.986		20								3.22	0.0896255	0.282008	19.9284	19.8312	20								3.22	0.1808836	0.1850417	18.17613	18.14631
1.61083	0.4895					3.22167	0.181863	0.208958	19.4231	19.3267	20								3.22167	0.098016		19.9655		20								3.22167	0.119335	0.281357	19.908	19.8316	20								3.221667	0.182387	0.1853689	18.15758	18.14256
1.61167	0.4693					3.22333	0.181896	0.20886	19.402	19.3265	20								3.22333	0.241592		19.9472		20								3.22333	0.153303	0.280673	19.8863	19.832	20								3.223333	0.1842421	0.1857441	18.13668	18.13858
1.6125	0.44839					3.225	0.181942	0.208763	19.3798	19.3264	20								3.225	0.369758		19.9316		20								3.225	0.18946	0.279958	19.8646	19.8325	20								3.225	0.1863321	0.1861416	18.11475	18.13463
1.61333	0.427					3.22667	0.181995	0.208666	19.358	19.3263	20								3.22667	0.478687		19.9194		20								3.22667	0.225599	0.279213	19.8443	19.8329	20								3.226667	0.1885246	0.1865373	18.09321	18.1309
1.61417	0.40532					3.22833	0.182046	0.20857	19.3379	19.3262	20								3.22833	0.564319		19.911		20								3.22833	0.259468	0.278443	19.8267	19.8334	20								3.228333	0.1906792	0.1869099	18.07346	18.12759
1.615	0.38356					3.23	0.18209	0.208475	19.3209	19.3261	20								3.23	0.622786		19.907		20								3.23	0.288891	0.277651	19.8129	19.8339	20								3.23	0.1926539	0.1872412	18.05687	18.12483
1.61583	0.36192					3.23167	0.182122	0.20838	19.3082	19.326	20								3.23167	0.650931		19.9076		20								3.23167	0.311878	0.276845	19.804	19.8344	20								3.231667	0.194313	0.1875171	18.04466	18.12273
1.61667	0.34059					3.23333	0.182137	0.208285	19.3009	19.326	20								3.23333	0.646704		19.9129		20								3.23333	0.326733	0.27603	19.8007	19.8349	20								3.233333	0.1955338	0.1877273	18.03787	18.12134
1.6175	0.32265					3.235	0.18213	0.208192	19.3117	19.3259	20								3.235	0.609436		19.9347		20								3.235	0.332145	0.275215	19.8155	19.8354	20								3.235	0.1962135	0.1878657	18.04913	18.12037
1.61833	0.30532					3.23667	0.182075	0.208098	19.3282	19.3259	20								3.23667	0.456854		19.9584		20								3.23667	0.30747	0.274409	19.8353	19.8358	20								3.236667	0.1950867	0.1879628	18.06601	18.11983
1.61917	0.28872					3.23833	0.182002	0.208005	19.3494	19.3259	20								3.23833	0.291384		19.9815		20								3.23833	0.274429	0.27362	19.8589	19.8363	20								3.238333	0.1933987	0.188017	18.08768	18.11973
1.62	0.27295					3.24	0.181911	0.207913	19.3745	19.3259	20								3.24	0.129457		20.0034		20								3.24	0.2352	0.272856	19.885	19.8367	20								3.24	0.191232	0.1880266	18.1131	18.1201
1.62083	0.2581					3.24167	0.181801	0.207821	19.4023	19.3259	20								3.24167	-0.0239844		20.0235		20								3.24167	0.191686	0.272125	19.9124	19.8371	20								3.241667	0.1886896	0.1879903	18.14109	18.12094
1.62167	0.24423					3.24333	0.181673	0.20773	19.4313	19.326	20								3.24333	-0.164719		20.0412		20								3.24333	0.145962	0.271432	19.9399	19.8375	20								3.243333	0.185891	0.1879063	18.17033	18.12227
1.6225	0.23144					3.245	0.181526	0.207639	19.4604	19.326	20								3.245	-0.288273		20.0558		20								3.245	0.100187	0.270784	19.9661	19.8379	20								3.245	0.1829669	0.1877727	18.19948	18.12413
1.62333	0.21975					3.24667	0.181358	0.207549	19.4881	19.3261	20								3.24667	-0.390295		20.0667		20								3.24667	0.0565053	0.270185	19.9898	19.8382	20								3.246667	0.1800522	0.187587	18.2272	18.12653
1.62417	0.20923					3.24833	0.18117	0.20746	19.5132	19.3261	20								3.24833	-0.467002		20.0736		20								3.24833	0.0169394	0.269639	20.01	19.8385	20								3.248333	0.1772803	0.1873465	18.25224	18.12952
1.625	0.19991					3.25	0.180959	0.207372	19.5345	19.3261	20								3.25	-0.51553	0.474713	20.0763	19.9348	20								3.25	-0.0166998	0.269148	20.0257	19.8388	20								3.25	0.1747763	0.1870483	18.27348	18.13311
1.62583	0.1918					3.25167	0.180723	0.207284	19.5403	19.3261	20								3.25167	-0.534176	0.456491	20.0638	19.9371	20								3.25167	-0.0428991	0.268714	20.0255	19.839	20								3.251667	0.1726515	0.1866894	18.27918	18.13751
1.62667	0.18492					3.25333	0.180481	0.207197	19.5417	19.3261	20								3.25333	-0.446649	0.440319	20.0493	19.9389	20								3.25333	-0.0424414	0.268338	20.0208	19.8392	20								3.253333	0.1720823	0.1862493	18.28042	18.14272
1.6275	0.17927					3.255	0.180203	0.20711	19.5391	19.3261	20								3.255	-0.345138	0.427635	20.0348	19.9403	20								3.255	-0.0347237	0.268018	20.0128	19.8393	20								3.255	0.1719581	0.1857279	18.27767	18.14873
1.62833	0.17484					3.25667	0.179884	0.207024	19.5331	19.3261	20								3.25667	-0.243303	0.417569	20.0206	19.9415	20								3.25667	-0.0212634	0.267752	20.002	19.8395	20								3.256667	0.1722327	0.1851274	18.27155	18.15547
1.62917	0.1716					3.25833	0.179523	0.206939	19.5243	19.3261	20								3.25833	-0.144272	0.409291	20.0072	19.9425	20								3.25833	-0.00328406	0.267536	19.9893	19.8396	20								3.258333	0.1728453	0.1844531	18.26277	18.16287
1.63	0.16954					3.26	0.179117	0.206855	19.5137	19.3261	20								3.26	-0.0504788	0.402225	19.9949	19.9434	20								3.26	0.0178702	0.267364	19.9755	19.8397	20								3.26	0.1737229	0.183713	18.25214	18.17082
1.63083	0.16861					3.26167	0.178668	0.20677	19.5019	19.3261	20								3.26167	0.0354123	0.396	19.9842	19.9442	20								3.26167	0.0408066	0.26723	19.9615	19.8397	20								3.261667	0.1747859	0.1829183	18.24048	18.17917
1.63167	0.16877					3.26333	0.178176	0.206687	19.4899	19.326	20								3.26333	0.110826	0.390375	19.9752	19.945	20								3.26333	0.0641683	0.267129	19.948	19.8398	20								3.263333	0.1759524	0.1820833	18.22856	18.18775
1.6325	0.16996					3.265	0.177645	0.206603	19.4782	19.3261	20								3.265	0.17365	0.385193	19.9682	19.9457	20								3.265	0.0867163	0.267053	19.9356	19.8398	20								3.265	0.1771444	0.1812248	18.21708	18.19637
1.63333	0.17213					3.26667	0.177081	0.206519	19.4676	19.3261	20								3.26667	0.222521	0.380353	19.9633	19.9463	20								3.26667	0.107404	0.266995	19.9247	19.8398	20								3.266667	0.1782919	0.1803627	18.20662	18.20481
1.63417	0.17429					3.26833	0.176491	0.206436	19.4683	19.3262	20								3.26833	0.257013	0.375787	19.9704	19.9469	20								3.26833	0.125441	0.266948	19.9258	19.8399	20								3.268333	0.1793381	0.179519	18.20761	18.21273
1.635	0.17731					3.27	0.175865	0.206352	19.4697	19.3263	20								3.27	0.20749	0.371411	19.9771	19.9475	20								3.27	0.123619	0.266901	19.9277	19.8399	20								3.27	0.1792394	0.1787266	18.20933	18.2199
1.63583	0.18114					3.27167	0.175236	0.206268	19.471	19.3265	20								3.27167	0.160056	0.367201	19.9817	19.9481	20								3.27167	0.120424	0.266848	19.9294	19.8399	20								3.271667	0.1790671	0.17801	18.21096	18.22606
1.63667	0.18571					3.27333	0.174617	0.206184	19.4714	19.3267	20								3.27333	0.127865	0.363152	19.9837	19.9487	20								3.27333	0.117725	0.266785	19.9298	19.84	20								3.273333	0.178904	0.1773936	18.21158	18.23099
1.6375	0.19097					3.275	0.174025	0.206099	19.4697	19.327	20								3.275	0.114041	0.359264	19.9827	19.9492	20								3.275	0.117039	0.266711	19.9281	19.84	20								3.275	0.1788423	0.1769013	18.2102	18.23444
1.63833	0.19684					3.27667	0.173476	0.206014	19.465	19.3273	20								3.27667	0.120774	0.355542	19.9786	19.9497	20								3.27667	0.119906	0.266625	19.9233	19.8401	20								3.276667	0.1789804	0.1765557	18.20583	18.23622
1.63917	0.20326					3.27833	0.172987	0.205928	19.4564	19.3277	20								3.27833	0.150141	0.351994	19.9709	19.9502	20								3.27833	0.127803	0.266529	19.9148	19.8401	20								3.278333	0.1794166	0.1763782	18.19756	18.23612
1.64	0.21015					3.28	0.172574	0.205842	19.443	19.328	20								3.28	0.203805	0.348629	19.9596	19.9506	20								3.28	0.142058	0.266423	19.9017	19.8402	20								3.28	0.1802441	0.1763878	18.18455	18.23399
1.64083	0.21745					3.28167	0.172254	0.205756	19.4243	19.3285	20								3.28167	0.282658	0.345461	19.9448	19.9511	20								3.28167	0.163764	0.266313	19.8838	19.8403	20								3.281667	0.1815447	0.176601	18.16616	18.22969
1.64167	0.22507					3.28333	0.172041	0.205669	19.3996	19.3289	20								3.28333	0.386556	0.342498	19.9266	19.9515	20								3.28333	0.193704	0.266202	19.8606	19.8403	20								3.283333	0.1833839	0.1770314	18.14194	18.22311
1.6425	0.23295					3.285	0.171949	0.205582	19.3623	19.3292	20								3.285	0.514148	0.339752	19.8987	19.9518	20								3.285	0.232283	0.266097	19.8257	19.8404	20								3.285	0.1858057	0.1776891	18.10512	18.21441
1.64333	0.24101					3.28667	0.172	0.205495	19.3196	19.3296	20								3.28667	0.708924	0.33725	19.8698	19.9521	20								3.28667	0.29046	0.266008	19.7867	19.8404	20								3.286667	0.1894879	0.1785594	18.06298	18.20353
1.64417	0.24918					3.28833	0.172194	0.205409	19.2725	19.3299	20								3.28833	0.911374	0.334994	19.8415	19.9524	20								3.28833	0.355492	0.265942	19.7448	19.8405	20								3.288333	0.1937018	0.1796466	18.01645	18.19047
1.645	0.25738					3.29	0.172532	0.205322	19.222	19.3301	20								3.29	1.10953	0.332978	19.8146	19.9527	20								3.29	0.425349	0.265902	19.7012	19.8405	20								3.29	0.1983545	0.1809527	17.96669	18.17523
1.64583	0.26555					3.29167	0.173016	0.205237	19.1695	19.3303	20								3.29167	1.29754	0.331193	19.79	19.9529	20								3.29167	0.498008	0.265894	19.6573	19.8404	20								3.291667	0.2033307	0.1824769	17.91504	18.15784
1.64667	0.27362					3.29333	0.173644	0.205152	19.1165	19.3304	20								3.29333	1.46977	0.329626	19.7685	19.9531	20								3.29333	0.571217	0.26592	19.6145	19.8404	20								3.293333	0.2084956	0.1842156	17.86301	18.13839
1.6475	0.28152					3.295	0.174407	0.205068	19.0646	19.3304	20								3.295	1.62036	0.328259	19.7509	19.9533	20								3.295	0.642573	0.265982	19.5742	19.8404	20								3.295	0.2136992	0.1861612	17.81218	18.11697
1.64833	0.2892					3.29667	0.175297	0.204985	19.0155	19.3304	20								3.29667	1.7435	0.327071	19.738	19.9534	20								3.29667	0.709601	0.266081	19.5381	19.8403	20								3.296667	0.2187817	0.1883027	17.76421	18.09376
1.64917	0.29659					3.29833	0.176301	0.204904	18.9709	19.3303	20								3.29833	1.83385	0.326035	19.7305	19.9536	20								3.29833	0.769852	0.266216	19.5074	19.8402	20								3.298333	0.223579	0.1906244	17.72072	18.06894
1.65	0.30364					3.3	0.177401	0.204824	18.9322	19.3301	20								3.3	1.88681	0.325122	19.7287	19.9537	20								3.3	0.820991	0.266385	19.4835	19.8401	20								3.3	0.2279281	0.1931062	17.68326	18.04277
1.65083	0.31021					3.30167	0.17858	0.204746	18.9007	19.3299	20								3.30167	1.8988	0.324299	19.733	19.9538	20								3.30167	0.860886	0.266583	19.4672	19.8399	20								3.301667	0.2316737	0.195723	17.65307	18.01504
1.65167	0.31634					3.30333	0.179818	0.20467	18.878	19.3297	20								3.30333	1.86883	0.323552	19.7436	19.9539	20								3.30333	0.888025	0.266806	19.4596	19.8398	20								3.303333	0.2346934	0.1984957	17.63154	17.98615
1.6525	0.322					3.305	0.181091	0.204595	18.8649	19.3294	20								3.305	1.79449	0.32284	19.7606	19.954	20								3.305	0.900624	0.267046	19.4614	19.8396	20								3.305	0.236846	0.2013847	17.61971	17.95659
1.65333	0.32717					3.30667	0.182377	0.204522	18.8623	19.3291	20								3.30667	1.67593	0.322119	19.7836	19.9541	20								3.30667	0.897585	0.267296	19.473	19.8395	20								3.306667	0.2380292	0.2043409	17.61831	17.92693
1.65417	0.33181					3.30833	0.183651	0.204451	18.8706	19.3288	20								3.30833	1.51497	0.321345	19.8121	19.9542	20								3.30833	0.878294	0.267549	19.4944	19.8393	20								3.308333	0.2381687	0.2073072	17.62779	17.89781
1.655	0.33589					3.31	0.184892	0.204382	18.89	19.3286	20								3.31	1.31497	0.320476	19.8456	19.9544	20								3.31	0.842663	0.267796	19.5253	19.8392	20								3.31	0.2372215	0.2102193	17.64821	17.86993
1.65583	0.33941					3.31167	0.186077	0.204314	18.9202	19.3283	20								3.31167	1.08074	0.319473	19.8831	19.9545	20								3.31167	0.791149	0.268028	19.5651	19.8391	20								3.311667	0.2351795	0.2130074	17.67929	17.84401
1.65667	0.34235					3.31333	0.187185	0.204247	18.9605	19.3281	20								3.31333	0.818489	0.318304	19.9235	19.9547	20								3.31333	0.724769	0.268235	19.6129	19.839	20								3.313333	0.2320708	0.2155988	17.72039	17.8208
1.6575	0.3447					3.315	0.188199	0.204182	19.0099	19.328	20								3.315	0.535648	0.316939	19.9656	19.9549	20								3.315	0.645089	0.268409	19.6675	19.8389	20								3.315	0.2279609	0.2179196	17.77048	17.80102
1.65833	0.34647					3.31667	0.189102	0.204118	19.0672	19.3279	20								3.31667	0.240698	0.315359	20.0082	19.9552	20								3.31667	0.554198	0.268542	19.7272	19.8388	20								3.316667	0.2229519	0.219898	17.82819	17.78533
1.65917	0.34766					3.31833	0.189884	0.204054	19.1375	19.3279	20								3.31833	-0.057066	0.313551	20.0567	19.9555	20								3.31833	0.454663	0.268625	19.7973	19.8388	20								3.318333	0.2171811	0.2214668	17.8988	17.77502
1.66	0.34827					3.32	0.190522	0.203992	19.2114	19.328	20								3.32	-0.396642	0.31145	20.1013	19.9558	20								3.32	0.33784	0.268651	19.868	19.8388	20								3.32	0.2101203	0.2224984	17.97276	17.77051
1.66083	0.34832					3.32167	0.191021	0.20393	19.2861	19.3282	20								3.32167	-0.709447	0.309073	20.1397	19.9562	20								3.32167	0.219949	0.268614	19.9366	19.8389	20								3.321667	0.2027235	0.2229495	18.04731	17.77205
1.66167	0.34784					3.32333	0.191383	0.203868	19.3586	19.3284	20								3.32333	-0.97812	0.306458	20.1705	19.9566	20								3.32333	0.105712	0.268511	20.0003	19.839	20								3.323333	0.1952686	0.2227952	18.11958	17.77969
1.6625	0.34684					3.325	0.191614	0.203807	19.4262	19.3287	20								3.325	-1.19326	0.303655	20.1925	19.957	20								3.325	-0.000495648	0.268341	20.0567	19.8391	20								3.325	0.1880418	0.2220307	18.18672	17.79328
1.66333	0.34534					3.32667	0.191725	0.203746	19.4861	19.3291	20								3.32667	-1.34739	0.300717	20.2049	19.9575	20								3.32667	-0.0944922	0.268105	20.1035	19.8393	20								3.326667	0.181328	0.2206723	18.246	17.81243
1.66417	0.34339					3.32833	0.19173	0.203685	19.5357	19.3295	20								3.32833	-1.43454	0.297706	20.2072	19.9579	20								3.32833	-0.172445	0.267807	20.1386	19.8395	20								3.328333	0.1754004	0.2187574	18.2949	17.83656
1.665	0.34101					3.33	0.191647	0.203625	19.5729	19.3299	20								3.33	-1.45063	0.29469	20.1991	19.9583	20								3.33	-0.231019	0.26745	20.1605	19.8398	20								3.33	0.1705097	0.2163438	18.33126	17.86491
[truncated: 268,003+ more rows]
[truncated: 65 more columns]
