# Supplementary material for: Simulation of gravity- and pump-driven perfusion techniques for measuring outflow facility of ex vivo and in vivo eyes
Source: PLoS One. 2023 Nov 21;18(11):e0294607. doi: 10.1371/journal.pone.0294607 (PMC10662726; doi:10.1371/journal.pone.0294607)
Supplement: S4 Appendix — (ZIP) [file pone.0294607.s004.zip › SimulationOutputs/Figure_4.xlsx]

## Sheet: Sheet1
Time	Noise		binCenters	binCounts		CF_Time_SSratio_FILTmean	CF_Flow_SSratio_FILTmean	CF_FiltFlow_SSratio_FILTmean	CF_Ps_SSratio_FILTmean	CF_FiltPs_SSratio_FILTmean	CF_Setpoint_SSratio_FILTmean	CF_Outflow_Ps_SSratio_FILTmean	CF_Outflow_Flow_SSratio_FILTmean	CF_Outflow_Pe_SSratio_FILTmean	CF_Outflow_Ps_std_SSratio_FILTmean	CF_Outflow_Flow_std_SSratio_FILTmean	CF_Outflow_Pe_std_SSratio_FILTmean		CPg1_Time_SSratio_FILTmean	CPg1_Flow_SSratio_FILTmean	CPg1_FiltFlow_SSratio_FILTmean	CPg1_Ps_SSratio_FILTmean	CPg1_FiltPs_SSratio_FILTmean	CPg1_Setpoint_SSratio_FILTmean	CPg1_Outflow_Ps_SSratio_FILTmean	CPg1_Outflow_Flow_SSratio_FILTmean	CPg1_Outflow_Pe_SSratio_FILTmean	CPg1_Outflow_Ps_std_SSratio_FILTmean	CPg1_Outflow_Flow_std_SSratio_FILTmean	CPg1_Outflow_Pe_std_SSratio_FILTmean		CPg2_Time_SSratio_FILTmean	CPg2_Flow_SSratio_FILTmean	CPg2_FiltFlow_SSratio_FILTmean	CPg2_Ps_SSratio_FILTmean	CPg2_FiltPs_SSratio_FILTmean	CPg2_Setpoint_SSratio_FILTmean	CPg2_Outflow_Ps_SSratio_FILTmean	CPg2_Outflow_Flow_SSratio_FILTmean	CPg2_Outflow_Pe_SSratio_FILTmean	CPg2_Outflow_Ps_std_SSratio_FILTmean	CPg2_Outflow_Flow_std_SSratio_FILTmean	CPg2_Outflow_Pe_std_SSratio_FILTmean		CPp_Time_SSratio_FILTmean	CPp_Flow_SSratio_FILTmean	CPp_FiltFlow_SSratio_FILTmean	CPp_Ps_SSratio_FILTmean	CPp_FiltPs_SSratio_FILTmean
0	0.0078336		-0.14571	49		0	0	0	15	15	15	16.8015	0.1	16.7796	0.359432	0	0.39782		0	0	0	15	15	15	19.0437	0.0956299	19.017	0.0388152	0.00388384	0.175628		0	0	0	15	15	15	19.9169	0.138587	19.8766	0.0403492	0.0673577	0.178401		0	0	0	15	15
0.001666667	0.041889		-0.11263	516		0.00166667	0.1	0.1	15.0357	15.0357	0.1	21.6015	0.2	21.542	0.30085	0	0.34544		0.00166667	0.5	0.5	15.0423	15.0423	20	23.1045	0.189552	23.0443	0.0467492	0.00467438	0.171277		0.00166667	8.33333	8.33333	15.1719	15.1719	20	24.8477	0.253934	24.7662	0.0405109	0.0675638	0.179508		0.00166667	35	35	15.613	15.613
0.003333333	0.042009		-0.079558	3499		0.00333333	0.1	0.1	15.0388	15.0388	0.1	26.0539	0.3	25.9592	0.294165	3.71987e-15	0.338701		0.00333333	0.495767	0.495767	15.0573	15.0573	20	27.1663	0.283372	27.0733	0.0445399	0.00445288	0.169474		0.00333333	8.04682	8.04682	15.4153	15.4153	20	29.7788	0.368819	29.6546	0.0423609	0.0706506	0.174955		0.00333333	30.7087	30.7087	16.5837	16.5837
0.005	0.024676		-0.046484	12481		0.005	0.1	0.1	15.0242	15.0242	0.1	30.3748	0.4	30.2395	0.300823	0	0.344116		0.005	0.494274	0.494274	15.0535	15.0535	20	31.2326	0.376743	31.1055	0.0474037	0.00474028	0.172925		0.005	7.64121	7.64121	15.6117	15.6117	20	34.7102	0.483081	34.5445	0.0433299	0.0722497	0.179828		0.005	23.9141	23.9141	17.288	17.288
0.006666667	0.065477		-0.01341	22664		0.00666667	0.1	0.1	15.0676	15.0676	0.1	34.683	0.5	34.5195	0.310952	0	0.354411		0.00666667	0.494649	0.494649	15.1069	15.1069	20	35.3063	0.469375	35.1489	0.0499689	0.0049958	0.173416		0.00666667	7.31386	7.31386	15.8395	15.8395	20	39.6422	0.596333	39.4372	0.042968	0.0716122	0.176801		0.00666667	18.9842	18.9842	17.8192	17.8192
0.008333333	0.06315		0.019664	20314		0.00833333	0.1	0.1	15.0676	15.0676	0.1								0.00833333	0.48931	0.48931	15.1162	15.1162	20								0.00833333	6.93414	6.93414	16.0006	16.0006	20								0.00833333	15.2658	15.2658	18.1438	18.1438
0.01	0.060307		0.052738	9682		0.01	0.1	0.1	15.067	15.067	0.1								0.01	0.488378	0.488378	15.1242	15.1242	20								0.01	6.66561	6.66561	16.1412	16.1412	20								0.01	12.9934	12.9934	18.3603	18.3603
0.01166667	0.091598		0.085812	2383		0.0116667	0.1	0.1	15.1004	15.1004	0.1								0.0116667	0.487581	0.487581	15.1656	15.1656	20								0.0116667	6.43135	6.43135	16.3001	16.3001	20								0.0116667	11.4777	11.4777	18.5461	18.5461
0.01333333	0.10692		0.11889	389		0.0133333	0.1	0.1	15.1177	15.1177	0.1								0.0133333	0.483437	0.483437	15.1905	15.1905	20								0.0133333	6.16654	6.16654	16.4288	16.4288	20								0.0133333	10.1771	10.1771	18.6711	18.6711
0.015	0.10501		0.15196	23		0.015	0.1	0.1	15.1176	15.1176	0.1								0.015	0.480954	0.480954	15.1975	15.1975	20								0.015	5.95199	5.95199	16.5279	16.5279	20								0.015	9.30255	9.30255	18.7476	18.7476
0.01666667	0.10346					0.0166667	0.1	0.1	15.1179	15.1179	0.1								0.0166667	0.480252	0.480252	15.2044	15.2044	20								0.0166667	5.78679	5.78679	16.6178	16.6178	20								0.0166667	8.76668	8.76668	18.8075	18.8075
0.01833333	0.093996					0.0183333	0.1	0.1	15.1101	15.1101	0.1								0.0183333	0.47956	0.47956	15.203	15.203	20								0.0183333	5.63702	5.63702	16.692	16.692	20								0.0183333	8.34751	8.34751	18.8504	18.8504
0.02	0.078169					0.02	0.1	0.1	15.0959	15.0959	0.1								0.02	0.479698	0.479698	15.195	15.195	20								0.02	5.51332	5.51332	16.7535	16.7535	20								0.02	8.04754	8.04754	18.8818	18.8818
0.02166667	0.062897					0.0216667	0.1	0.1	15.0822	15.0822	0.1								0.0216667	0.480503	0.480503	15.1872	15.1872	20								0.0216667	5.41078	5.41078	16.8106	16.8106	20								0.0216667	7.82718	7.82718	18.912	18.912
0.02333333	0.069521					0.0233333	0.1	0.1	15.0904	15.0904	0.1								0.0233333	0.481279	0.481279	15.2011	15.2011	20								0.0233333	5.31566	5.31566	16.8854	16.8854	20								0.0233333	7.61618	7.61618	18.9633	18.9633
0.025	0.071849					0.025	0.1	0.1	15.0942	15.0942	0.1								0.025	0.479886	0.479886	15.2105	15.2105	20								0.025	5.19092	5.19092	16.9518	16.9518	20								0.025	7.25717	7.25717	19.0069	19.0069
0.02666667	0.038497					0.0266667	0.1	0.1	15.0623	15.0623	0.1								0.0266667	0.478946	0.478946	15.184	15.184	20								0.0266667	5.08025	5.08025	16.9786	16.9786	20								0.0266667	6.95147	6.95147	19.0103	19.0103
0.02833333	0.027118					0.0283333	0.1	0.1	15.0523	15.0523	0.1								0.0283333	0.481595	0.481595	15.1794	15.1794	20								0.0283333	5.0357	5.0357	17.0249	17.0249	20								0.0283333	6.92789	6.92789	19.0365	19.0365
0.03	0.025522					0.03	0.1	0.1	15.0521	15.0521	0.1								0.03	0.48206	0.48206	15.1844	15.1844	20								0.03	4.95848	4.95848	17.0792	17.0792	20								0.03	6.74429	6.74429	19.0745	19.0745
0.03166667	0.0026272					0.0316667	0.1	0.1	15.0306	15.0306	0.1								0.0316667	0.481556	0.481556	15.168	15.168	20								0.0316667	4.86792	4.86792	17.1099	17.1099	20								0.0316667	6.47845	6.47845	19.089	19.089
0.03333333	0.0042129					0.0333333	0.1	0.1	15.0335	15.0335	0.1								0.0333333	0.483195	0.483195	15.176	15.176	20								0.0333333	4.81677	4.81677	17.1634	17.1634	20								0.0333333	6.37676	6.37676	19.1273	19.1273
0.035	0.0065416					0.035	0.1	0.1	15.0371	15.0371	0.1								0.035	0.482395	0.482395	15.1847	15.1847	20								0.035	4.72771	4.72771	17.2159	17.2159	20								0.035	6.10875	6.10875	19.1651	19.1651
0.03666667	-0.012008					0.0366667	0.1	0.1	15.0199	15.0199	0.1								0.0366667	0.48153	0.48153	15.1724	15.1724	20								0.0366667	4.64022	4.64022	17.2454	17.2454	20								0.0366667	5.84454	5.84454	19.1782	19.1782
0.03833333	0.00019252					0.0383333	0.1	0.1	15.0333	15.0333	0.1								0.0383333	0.482765	0.482765	15.1907	15.1907	20								0.0383333	4.59104	4.59104	17.3043	17.3043	20								0.0383333	5.75291	5.75291	19.2212	19.2212
0.04	0.027271					0.04	0.1	0.1	15.0617	15.0617	0.1								0.04	0.480931	0.480931	15.2238	15.2238	20								0.04	4.49283	4.49283	17.3766	17.3766	20								0.04	5.45168	5.45168	19.2772	19.2772
0.04166667	0.021167					0.0416667	0.1	0.1	15.0568	15.0568	0.1								0.0416667	0.477618	0.477618	15.2236	15.2236	20								0.0416667	4.37237	4.37237	17.4131	17.4131	20								0.0416667	5.0599	5.0599	19.2934	19.2934
0.04333333	0.016129					0.0433333	0.1	0.1	15.053	15.053	0.1								0.0433333	0.477637	0.477637	15.2244	15.2244	20								0.0433333	4.31145	4.31145	17.449	17.449	20								0.0433333	4.94631	4.94631	19.3077	19.3077
0.045	0.038388					0.045	0.1	0.1	15.0765	15.0765	0.1								0.045	0.477559	0.477559	15.2524	15.2524	20								0.045	4.25163	4.25163	17.5114	17.5114	20								0.045	4.8461	4.8461	19.3506	19.3506
0.04666667	0.029263					0.0466667	0.1	0.1	15.0686	15.0686	0.1								0.0466667	0.474756	0.474756	15.249	15.249	20								0.0466667	4.14761	4.14761	17.541	17.541	20								0.0466667	4.54588	4.54588	19.3599	19.3599
0.04833333	0.044378					0.0483333	0.1	0.1	15.0849	15.0849	0.1								0.0483333	0.475099	0.475099	15.2698	15.2698	20								0.0483333	4.09838	4.09838	17.5936	17.5936	20								0.0483333	4.48058	4.48058	19.3922	19.3922
0.05	0.031555					0.05	0.1	0.1	15.0733	15.0733	0.1								0.05	0.473024	0.473024	15.2625	15.2625	20								0.05	4.01069	4.01069	17.6173	17.6173	20								0.05	4.25428	4.25428	19.396	19.396
0.05166667	0.026696					0.0516667	0.1	0.1	15.0696	15.0696	0.1								0.0516667	0.473748	0.473748	15.2632	15.2632	20								0.0516667	3.97122	3.97122	17.6482	17.6482	20								0.0516667	4.22785	4.22785	19.408	19.408
0.05333333	0.0020993					0.0533333	0.1	0.1	15.0462	15.0462	0.1								0.0533333	0.47368	0.47368	15.2441	15.2441	20								0.0533333	3.9197	3.9197	17.6591	17.6591	20								0.0533333	4.14432	4.14432	19.4021	19.4021
0.055	0.0091246					0.055	0.1	0.1	15.0544	15.0544	0.1								0.055	0.475586	0.475586	15.2567	15.2567	20								0.055	3.90149	3.90149	17.7017	17.7017	20								0.055	4.18544	4.18544	19.4307	19.4307
0.05666667	0.011865					0.0566667	0.1	0.1	15.0583	15.0583	0.1								0.0566667	0.474328	0.474328	15.265	15.265	20								0.0566667	3.83043	3.83043	17.7397	17.7397	20								0.0566667	3.98545	3.98545	19.4552	19.4552
0.05833333	0.022931					0.0583333	0.1	0.1	15.0706	15.0706	0.1								0.0583333	0.473499	0.473499	15.2816	15.2816	20								0.0583333	3.76715	3.76715	17.785	17.785	20								0.0583333	3.81372	3.81372	19.4851	19.4851
0.06	-0.013002					0.06	0.1	0.1	15.0358	15.0358	0.1								0.06	0.471843	0.471843	15.2511	15.2511	20								0.06	3.69174	3.69174	17.7821	17.7821	20								0.06	3.60445	3.60445	19.4649	19.4649
0.06166667	-0.044697					0.0616667	0.1	0.1	15.0053	15.0053	0.1								0.0616667	0.474892	0.474892	15.2248	15.2248	20								0.0616667	3.69652	3.69652	17.7835	17.7835	20								0.0616667	3.74575	3.74575	19.4512	19.4512
0.06333333	-0.036533					0.0633333	0.1	0.1	15.0146	15.0146	0.1								0.0633333	0.477515	0.477515	15.2385	15.2385	20								0.0633333	3.69412	3.69412	17.8259	17.8259	20								0.0633333	3.84155	3.84155	19.4837	19.4837
0.065	-0.054098					0.065	0.1	0.1	14.9982	14.9982	0.1								0.065	0.476145	0.476145	15.2265	15.2265	20								0.065	3.62355	3.62355	17.8422	17.8422	20								0.065	3.61444	3.61444	19.49	19.49
0.06666667	-0.049497					0.0666667	0.1	0.1	15.004	15.004	0.1								0.0666667	0.477348	0.477348	15.2366	15.2366	20								0.0666667	3.59641	3.59641	17.88	17.88	20								0.0666667	3.56998	3.56998	19.5164	19.5164
0.06833333	-0.057514					0.0683333	0.1	0.1	14.9971	14.9971	0.1								0.0683333	0.476336	0.476336	15.2341	15.2341	20								0.0683333	3.53336	3.53336	17.9046	17.9046	20								0.0683333	3.38513	3.38513	19.5285	19.5285
0.07	-0.060475					0.07	0.1	0.1	14.9953	14.9953	0.1								0.07	0.476587	0.476587	15.2366	15.2366	20								0.07	3.49233	3.49233	17.9335	17.9335	20								0.07	3.3006	3.3006	19.5436	19.5436
0.07166667	-0.048237					0.0716667	0.1	0.1	15.0087	15.0087	0.1								0.0716667	0.476336	0.476336	15.2543	15.2543	20								0.0716667	3.44411	3.44411	17.9771	17.9771	20								0.0716667	3.19512	3.19512	19.5729	19.5729
0.07333333	-0.032656					0.0733333	0.1	0.1	15.0254	15.0254	0.1								0.0733333	0.474566	0.474566	15.2753	15.2753	20								0.0733333	3.37146	3.37146	18.023	18.023	20								0.0733333	2.98954	2.98954	19.6027	19.6027
0.075	-0.026796					0.075	0.1	0.1	15.0324	15.0324	0.1								0.075	0.472466	0.472466	15.2866	15.2866	20								0.075	3.29499	3.29499	18.0577	18.0577	20								0.075	2.78081	2.78081	19.6186	19.6186
0.07666667	-0.023004					0.0766667	0.1	0.1	15.0373	15.0373	0.1								0.0766667	0.471345	0.471345	15.2956	15.2956	20								0.0766667	3.23712	3.23712	18.0893	18.0893	20								0.0766667	2.67008	2.67008	19.6298	19.6298
0.07833333	-0.021237					0.0783333	0.1	0.1	15.0402	15.0402	0.1								0.0783333	0.470436	0.470436	15.3027	15.3027	20								0.0783333	3.18457	3.18457	18.118	18.118	20								0.0783333	2.59118	2.59118	19.6386	19.6386
0.08	-0.016827					0.08	0.1	0.1	15.0458	15.0458	0.1								0.08	0.469733	0.469733	15.3123	15.3123	20								0.08	3.1366	3.1366	18.1489	18.1489	20								0.08	2.52964	2.52964	19.6503	19.6503
0.08166667	0.011044					0.0816667	0.1	0.1	15.0748	15.0748	0.1								0.0816667	0.468768	0.468768	15.3454	15.3454	20								0.0816667	3.08519	3.08519	18.2026	18.2026	20								0.0816667	2.44819	2.44819	19.6853	19.6853
0.08333333	-0.011298					0.0833333	0.1	0.1	15.0536	15.0536	0.1								0.0833333	0.46546	0.46546	15.3282	15.3282	20								0.0833333	2.99563	2.99563	18.2049	18.2049	20								0.0833333	2.20259	2.20259	19.6671	19.6671
0.085	-0.019809					0.085	0.1	0.1	15.0462	15.0462	0.1								0.085	0.46718	0.46718	15.3248	15.3248	20								0.085	2.99186	2.99186	18.2206	18.2206	20								0.085	2.33038	2.33038	19.6635	19.6635
0.08666667	-0.022807					0.0866667	0.1	0.1	15.0443	15.0443	0.1								0.0866667	0.467517	0.467517	15.327	15.327	20								0.0866667	2.96564	2.96564	18.2424	18.2424	20								0.0866667	2.35574	2.35574	19.6697	19.6697
0.08833333	-0.029428					0.0883333	0.1	0.1	15.0388	15.0388	0.1								0.0883333	0.4673	0.4673	15.3256	15.3256	20								0.0883333	2.9294	2.9294	18.2604	18.2604	20								0.0883333	2.31206	2.31206	19.6736	19.6736
0.09	-0.0095439					0.09	0.1	0.1	15.0598	15.0598	0.1								0.09	0.467445	0.467445	15.3506	15.3506	20								0.09	2.89935	2.89935	18.3047	18.3047	20								0.09	2.28482	2.28482	19.7044	19.7044
0.09166667	-0.015157					0.0916667	0.1	0.1	15.0553	15.0553	0.1								0.0916667	0.464939	0.464939	15.3501	15.3501	20								0.0916667	2.82542	2.82542	18.3228	18.3228	20								0.0916667	2.06953	2.06953	19.707	19.707
0.09333333	0.0045863					0.0933333	0.1	0.1	15.0762	15.0762	0.1								0.0933333	0.464987	0.464987	15.375	15.375	20								0.0933333	2.79539	2.79539	18.3654	18.3654	20								0.0933333	2.05104	2.05104	19.733	19.733
0.095	-0.0076536					0.095	0.1	0.1	15.0651	15.0651	0.1								0.095	0.462502	0.462502	15.3678	15.3678	20								0.095	2.72434	2.72434	18.3753	18.3753	20								0.095	1.86874	1.86874	19.7254	19.7254
0.09666667	0.012473					0.0966667	0.1	0.1	15.0863	15.0863	0.1								0.0966667	0.46322	0.46322	15.393	15.393	20								0.0966667	2.70786	2.70786	18.4171	18.4171	20								0.0966667	1.92243	1.92243	19.7499	19.7499
0.09833333	-0.015326					0.0983333	0.1	0.1	15.0596	15.0596	0.1								0.0983333	0.460702	0.460702	15.3702	15.3702	20								0.0983333	2.63818	2.63818	18.4104	18.4104	20								0.0983333	1.75057	1.75057	19.726	19.726
0.1	-0.0078464					0.1	0.1	0.1	15.0682	15.0682	0.1								0.1	0.46298	0.46298	15.3827	15.3827	20								0.1	2.64929	2.64929	18.4391	18.4391	20								0.1	1.91785	1.91785	19.7392	19.7392
0.1016667	-0.0026531					0.101667	0.1	0.1	15.0745	15.0745	0.1								0.101667	0.46173	0.46173	15.3929	15.3929	20								0.101667	2.60158	2.60158	18.4656	18.4656	20								0.101667	1.82574	1.82574	19.7522	19.7522
0.1033333	0.018445					0.103333	0.1	0.1	15.0967	15.0967	0.1								0.103333	0.460706	0.460706	15.4191	15.4191	20								0.103333	2.55739	2.55739	18.5073	18.5073	20								0.103333	1.73429	1.73429	19.7794	19.7794
0.105	0.026113					0.105	0.1	0.1	15.1055	15.1055	0.1								0.105	0.458095	0.458095	15.4317	15.4317	20								0.105	2.48785	2.48785	18.5345	18.5345	20								0.105	1.54412	1.54412	19.7898	19.7898
0.1066667	0.023152					0.106667	0.1	0.1	15.1036	15.1036	0.1								0.106667	0.456832	0.456832	15.4336	15.4336	20								0.106667	2.44242	2.44242	18.5502	18.5502	20								0.106667	1.4713	1.4713	19.787	19.787
0.1083333	0.043655					0.108333	0.1	0.1	15.1253	15.1253	0.1								0.108333	0.456638	0.456638	15.459	15.459	20								0.108333	2.41632	2.41632	18.5891	18.5891	20								0.108333	1.49126	1.49126	19.8083	19.8083
0.11	0.061511					0.11	0.1	0.1	15.1442	15.1442	0.1								0.11	0.454098	0.454098	15.4817	15.4817	20								0.11	2.35156	2.35156	18.6246	18.6246	20								0.11	1.34169	1.34169	19.8262	19.8262
0.1116667	0.08166					0.111667	0.1	0.1	15.1655	15.1655	0.1								0.111667	0.451827	0.451827	15.5067	15.5067	20								0.111667	2.2923	2.2923	18.6614	18.6614	20								0.111667	1.21651	1.21651	19.8435	19.8435
0.1133333	0.050185					0.113333	0.1	0.1	15.1351	15.1351	0.1								0.113333	0.449333	0.449333	15.4799	15.4799	20								0.113333	2.23107	2.23107	18.6455	18.6455	20								0.113333	1.09556	1.09556	19.8068	19.8068
0.115	0.065417					0.115	0.1	0.1	15.1514	15.1514	0.1								0.115	0.452007	0.452007	15.4999	15.4999	20								0.115	2.25758	2.25758	18.6767	18.6767	20								0.115	1.35216	1.35216	19.821	19.821
0.1166667	0.040697					0.116667	0.1	0.1	15.1278	15.1278	0.1								0.116667	0.450008	0.450008	15.48	15.48	20								0.116667	2.20552	2.20552	18.6683	18.6683	20								0.116667	1.25311	1.25311	19.7985	19.7985
0.1183333	0.041987					0.118333	0.1	0.1	15.1302	15.1302	0.1								0.118333	0.452002	0.452002	15.4861	15.4861	20								0.118333	2.2195	2.2195	18.6861	18.6861	20								0.118333	1.41063	1.41063	19.804	19.804
0.12	0.058798					0.12	0.1	0.1	15.1481	15.1481	0.1								0.12	0.451393	0.451393	15.5077	15.5077	20								0.12	2.18979	2.18979	18.7199	18.7199	20								0.12	1.3717	1.3717	19.8275	19.8275
0.1216667	0.059704					0.121667	0.1	0.1	15.1501	15.1501	0.1								0.121667	0.44923	0.44923	15.5134	15.5134	20								0.121667	2.13355	2.13355	18.737	18.737	20								0.121667	1.20782	1.20782	19.8321	19.8321
0.1233333	0.05536					0.123333	0.1	0.1	15.1468	15.1468	0.1								0.123333	0.448661	0.448661	15.5138	15.5138	20								0.123333	2.10507	2.10507	18.7481	18.7481	20								0.123333	1.17497	1.17497	19.8293	19.8293
0.125	0.060729					0.125	0.1	0.1	15.1533	15.1533	0.1								0.125	0.448621	0.448621	15.5239	15.5239	20								0.125	2.08643	2.08643	18.769	18.769	20								0.125	1.19467	1.19467	19.8369	19.8369
0.1266667	0.050591					0.126667	0.1	0.1	15.1442	15.1442	0.1								0.126667	0.44761	0.44761	15.5185	15.5185	20								0.126667	2.05171	2.05171	18.7741	18.7741	20								0.126667	1.14179	1.14179	19.8291	19.8291
0.1283333	0.048446					0.128333	0.1	0.1	15.1432	15.1432	0.1								0.128333	0.44815	0.44815	15.5211	15.5211	20								0.128333	2.04321	2.04321	18.7871	18.7871	20								0.128333	1.19657	1.19657	19.83	19.83
0.13	0.011328					0.13	0.1	0.1	15.1071	15.1071	0.1								0.13	0.447891	0.447891	15.4887	15.4887	20								0.13	2.02146	2.02146	18.7653	18.7653	20								0.13	1.18974	1.18974	19.7973	19.7973
0.1316667	-0.00080364					0.131667	0.1	0.1	15.0961	15.0961	0.1								0.131667	0.451128	0.451128	15.4814	15.4814	20								0.131667	2.05783	2.05783	18.7693	18.7693	20								0.131667	1.41894	1.41894	19.7937	19.7937
0.1333333	0.0083771					0.133333	0.1	0.1	15.1064	15.1064	0.1								0.133333	0.451861	0.451861	15.4954	15.4954	20								0.133333	2.05119	2.05119	18.7954	18.7954	20								0.133333	1.44427	1.44427	19.8152	19.8152
0.135	-0.011218					0.135	0.1	0.1	15.0878	15.0878	0.1								0.135	0.450457	0.450457	15.4807	15.4807	20								0.135	2.0076	2.0076	18.7924	18.7924	20								0.135	1.2935	1.2935	19.8056	19.8056
0.1366667	0.011991					0.136667	0.1	0.1	15.1121	15.1121	0.1								0.136667	0.451933	0.451933	15.5087	15.5087	20								0.136667	2.01274	2.01274	18.8319	18.8319	20								0.136667	1.36053	1.36053	19.8378	19.8378
0.1383333	0.012842					0.138333	0.1	0.1	15.114	15.114	0.1								0.138333	0.449129	0.449129	15.5144	15.5144	20								0.138333	1.94685	1.94685	18.8484	18.8484	20								0.138333	1.1356	1.1356	19.8449	19.8449
0.14	0.014453					0.14	0.1	0.1	15.1167	15.1167	0.1								0.14	0.448563	0.448563	15.5207	15.5207	20								0.14	1.91931	1.91931	18.8647	18.8647	20								0.14	1.08594	1.08594	19.8489	19.8489
0.1416667	0.027681					0.141667	0.1	0.1	15.131	15.131	0.1								0.141667	0.447927	0.447927	15.5387	15.5387	20								0.141667	1.8922	1.8922	18.8922	18.8922	20								0.141667	1.05762	1.05762	19.8639	19.8639
0.1433333	0.017652					0.143333	0.1	0.1	15.1221	15.1221	0.1								0.143333	0.446131	0.446131	15.5334	15.5334	20								0.143333	1.8464	1.8464	18.8957	18.8957	20								0.143333	0.952385	0.952385	19.8542	19.8542
0.145	0.017874					0.145	0.1	0.1	15.1234	15.1234	0.1								0.145	0.446665	0.446665	15.5382	15.5382	20								0.145	1.84052	1.84052	18.9092	18.9092	20								0.145	1.02091	1.02091	19.8549	19.8549
0.1466667	0.013036					0.146667	0.1	0.1	15.1196	15.1196	0.1								0.146667	0.446175	0.446175	15.5381	15.5381	20								0.146667	1.81802	1.81802	18.9177	18.9177	20								0.146667	1.0157	1.0157	19.8521	19.8521
0.1483333	-0.011881					0.148333	0.1	0.1	15.0958	15.0958	0.1								0.148333	0.446191	0.446191	15.5178	15.5178	20								0.148333	1.80391	1.80391	18.9059	18.9059	20								0.148333	1.03519	1.03519	19.83	19.83
0.15	-0.00050574					0.15	0.1	0.1	15.1082	15.1082	0.1								0.15	0.448215	0.448215	15.5339	15.5339	20								0.15	1.82344	1.82344	18.9311	18.9311	20								0.15	1.1902	1.1902	19.8474	19.8474
0.1516667	0.013255					0.151667	0.1	0.1	15.123	15.123	0.1								0.151667	0.446607	0.446607	15.5524	15.5524	20								0.151667	1.78157	1.78157	18.9585	18.9585	20								0.151667	1.06849	1.06849	19.8675	19.8675
0.1533333	0.0089006					0.153333	0.1	0.1	15.1197	15.1197	0.1								0.153333	0.44476	0.44476	15.5527	15.5527	20								0.153333	1.73578	1.73578	18.9669	18.9669	20								0.153333	0.927609	0.927609	19.8655	19.8655
0.155	0.022664					0.155	0.1	0.1	15.1346	15.1346	0.1								0.155	0.44473	0.44473	15.5711	15.5711	20								0.155	1.72188	1.72188	18.9929	18.9929	20								0.155	0.941626	0.941626	19.8802	19.8802
0.1566667	0.022609					0.156667	0.1	0.1	15.1356	15.1356	0.1								0.156667	0.442892	0.442892	15.5756	15.5756	20								0.156667	1.67858	1.67858	19.0045	19.0045	20								0.156667	0.838746	0.838746	19.88	19.88
0.1583333	0.058464					0.158333	0.1	0.1	15.1725	15.1725	0.1								0.158333	0.442438	0.442438	15.616	15.616	20								0.158333	1.65914	1.65914	19.0516	19.0516	20								0.158333	0.83967	0.83967	19.9149	19.9149
0.16	0.051122					0.16	0.1	0.1	15.1662	15.1662	0.1								0.16	0.438396	0.438396	15.6132	15.6132	20								0.16	1.58069	1.58069	19.0543	19.0543	20								0.16	0.595768	0.595768	19.9031	19.9031
0.1616667	0.029054					0.161667	0.1	0.1	15.1452	15.1452	0.1								0.161667	0.43868	0.43868	15.5956	15.5956	20								0.161667	1.5761	1.5761	19.0417	19.0417	20								0.161667	0.678254	0.678254	19.8753	19.8753
0.1633333	0.02749					0.163333	0.1	0.1	15.1447	15.1447	0.1								0.163333	0.440442	0.440442	15.5985	15.5985	20								0.163333	1.59722	1.59722	19.0503	19.0503	20								0.163333	0.873241	0.873241	19.8732	19.8732
0.165	0.016185					0.165	0.1	0.1	15.1344	15.1344	0.1								0.165	0.440149	0.440149	15.5917	15.5917	20								0.165	1.58277	1.58277	19.0498	19.0498	20								0.165	0.887446	0.887446	19.865	19.865
0.1666667	0.043916					0.166667	0.1	0.1	15.1632	15.1632	0.1								0.166667	0.440827	0.440827	15.624	15.624	20								0.166667	1.58368	1.58368	19.0885	19.0885	20								0.166667	0.945332	0.945332	19.897	19.897
0.1683333	0.04499					0.168333	0.1	0.1	15.1653	15.1653	0.1								0.168333	0.4376	0.4376	15.6296	15.6296	20								0.168333	1.51922	1.51922	19.0998	19.0998	20								0.168333	0.720848	0.720848	19.8996	19.8996
0.17	0.042234					0.17	0.1	0.1	15.1636	15.1636	0.1								0.17	0.437044	0.437044	15.6312	15.6312	20								0.17	1.50034	1.50034	19.1064	19.1064	20								0.17	0.702866	0.702866	19.895	19.895
0.1716667	0.028041					0.171667	0.1	0.1	15.1505	15.1505	0.1								0.171667	0.436875	0.436875	15.6215	15.6215	20								0.171667	1.48929	1.48929	19.1016	19.1016	20								0.171667	0.734824	0.734824	19.8798	19.8798
0.1733333	0.02253					0.173333	0.1	0.1	15.146	15.146	0.1								0.173333	0.437851	0.437851	15.6204	15.6204	20								0.173333	1.49733	1.49733	19.1058	19.1058	20								0.173333	0.841463	0.841463	19.8759	19.8759
0.175	0.02726					0.175	0.1	0.1	15.1518	15.1518	0.1								0.175	0.437957	0.437957	15.6296	15.6296	20								0.175	1.49025	1.49025	19.1207	19.1207	20								0.175	0.868816	0.868816	19.8844	19.8844
0.1766667	0.021167					0.176667	0.1	0.1	15.1467	15.1467	0.1								0.176667	0.437036	0.437036	15.628	15.628	20								0.176667	1.4655	1.4655	19.1245	19.1245	20								0.176667	0.809161	0.809161	19.8815	19.8815
0.1783333	0.021531					0.178333	0.1	0.1	15.1481	15.1481	0.1								0.178333	0.437199	0.437199	15.6328	15.6328	20								0.178333	1.45913	1.45913	19.1347	19.1347	20								0.178333	0.829337	0.829337	19.8846	19.8846
0.18	0.0041895					0.18	0.1	0.1	15.1318	15.1318	0.1								0.18	0.436717	0.436717	15.6199	15.6199	20								0.18	1.44224	1.44224	19.127	19.127	20								0.18	0.807671	0.807671	19.87	19.87
0.1816667	0.024569					0.181667	0.1	0.1	15.1533	15.1533	0.1								0.181667	0.438006	0.438006	15.6448	15.6448	20								0.181667	1.45497	1.45497	19.1574	19.1574	20								0.181667	0.909781	0.909781	19.8946	19.8946
0.1833333	0.014791					0.183333	0.1	0.1	15.1445	15.1445	0.1								0.183333	0.435522	0.435522	15.6394	15.6394	20								0.183333	1.40439	1.40439	19.1572	19.1572	20								0.183333	0.737634	0.737634	19.8877	19.8877
0.185	0.0051373					0.185	0.1	0.1	15.1359	15.1359	0.1								0.185	0.436056	0.436056	15.6342	15.6342	20								0.185	1.40474	1.40474	19.1566	19.1566	20								0.185	0.786398	0.786398	19.8792	19.8792
0.1866667	0.0044352					0.186667	0.1	0.1	15.1362	15.1362	0.1								0.186667	0.436579	0.436579	15.6379	15.6379	20								0.186667	1.40563	1.40563	19.1654	19.1654	20								0.186667	0.845591	0.845591	19.8816	19.8816
0.1883333	0.040178					0.188333	0.1	0.1	15.173	15.173	0.1								0.188333	0.436206	0.436206	15.6781	15.6781	20								0.188333	1.39107	1.39107	19.2106	19.2106	20								0.188333	0.828904	0.828904	19.921	19.921
0.19	0.036289					0.19	0.1	0.1	15.1701	15.1701	0.1								0.19	0.432189	0.432189	15.6786	15.6786	20								0.19	1.31572	1.31572	19.2149	19.2149	20								0.19	0.552719	0.552719	19.916	19.916
0.1916667	0.027495					0.191667	0.1	0.1	15.1624	15.1624	0.1								0.191667	0.432142	0.432142	15.6741	15.6741	20								0.191667	1.30845	1.30845	19.2135	19.2135	20								0.191667	0.587679	0.587679	19.9031	19.9031
0.1933333	0.031799					0.193333	0.1	0.1	15.1677	15.1677	0.1								0.193333	0.432591	0.432591	15.6827	15.6827	20								0.193333	1.31085	1.31085	19.2255	19.2255	20								0.193333	0.678383	0.678383	19.9058	19.9058
0.195	0.024511					0.195	0.1	0.1	15.1615	15.1615	0.1								0.195	0.431728	0.431728	15.6797	15.6797	20								0.195	1.2909	1.2909	19.2259	19.2259	20								0.195	0.659174	0.659174	19.8983	19.8983
0.1966667	0.024847					0.196667	0.1	0.1	15.1628	15.1628	0.1								0.196667	0.432026	0.432026	15.6844	15.6844	20								0.196667	1.29021	1.29021	19.2339	19.2339	20								0.196667	0.711574	0.711574	19.8993	19.8993
0.1983333	-0.00099645					0.198333	0.1	0.1	15.138	15.138	0.1								0.198333	0.431561	0.431561	15.6629	15.6629	20								0.198333	1.27679	1.27679	19.2159	19.2159	20								0.198333	0.704818	0.704818	19.8749	19.8749
0.2	0.0037921					0.2	0.1	0.1	15.1438	15.1438	0.1								0.2	0.433714	0.433714	15.672	15.672	20								0.2	1.3069	1.3069	19.229	19.229	20								0.2	0.875641	0.875641	19.884	19.884
0.2016667	-0.00035191					0.201667	0.1	0.1	15.1407	15.1407	0.1								0.201667	0.432801	0.432801	15.6722	15.6722	20								0.201667	1.285	1.285	19.2335	19.2335	20								0.201667	0.812303	0.812303	19.8854	19.8854
0.2033333	0.027175					0.203333	0.1	0.1	15.1692	15.1692	0.1								0.203333	0.432779	0.432779	15.7041	15.7041	20								0.203333	1.2775	1.2775	19.2694	19.2694	20								0.203333	0.802405	0.802405	19.9171	19.9171
0.205	0.0381					0.205	0.1	0.1	15.1812	15.1812	0.1								0.205	0.429592	0.429592	15.7193	15.7193	20								0.205	1.21765	1.21765	19.2878	19.2878	20								0.205	0.579998	0.579998	19.9284	19.9284
0.2066667	0.050071					0.206667	0.1	0.1	15.1942	15.1942	0.1								0.206667	0.428071	0.428071	15.7355	15.7355	20								0.206667	1.18699	1.18699	19.3061	19.3061	20								0.206667	0.501363	0.501363	19.9363	19.9363
0.2083333	0.018301					0.208333	0.1	0.1	15.1634	15.1634	0.1								0.208333	0.426452	0.426452	15.7079	15.7079	20								0.208333	1.15646	1.15646	19.2801	19.2801	20								0.208333	0.445697	0.445697	19.899	19.899
0.21	0.029278					0.21	0.1	0.1	15.1754	15.1754	0.1								0.21	0.429211	0.429211	15.7231	15.7231	20								0.21	1.19986	1.19986	19.2974	19.2974	20								0.21	0.706919	0.706919	19.9086	19.9086
0.2116667	0.030789					0.211667	0.1	0.1	15.1779	15.1779	0.1								0.211667	0.427693	0.427693	15.7288	15.7288	20								0.211667	1.17097	1.17097	19.3057	19.3057	20								0.211667	0.639906	0.639906	19.9116	19.9116
0.2133333	0.012524					0.213333	0.1	0.1	15.1607	15.1607	0.1								0.213333	0.427119	0.427119	15.7147	15.7147	20								0.213333	1.15711	1.15711	19.2939	19.2939	20								0.213333	0.618466	0.618466	19.8936	19.8936
0.215	0.014761					0.215	0.1	0.1	15.1639	15.1639	0.1								0.215	0.428525	0.428525	15.7212	15.7212	20								0.215	1.1769	1.1769	19.3029	19.3029	20								0.215	0.744549	0.744549	19.898	19.898
0.2166667	0.010296					0.216667	0.1	0.1	15.1605	15.1605	0.1								0.216667	0.42788	0.42788	15.721	15.721	20								0.216667	1.16186	1.16186	19.3055	19.3055	20								0.216667	0.713789	0.713789	19.897	19.897
0.2183333	-0.0068637					0.218333	0.1	0.1	15.1443	15.1443	0.1								0.218333	0.427903	0.427903	15.708	15.708	20								0.218333	1.15758	1.15758	19.2952	19.2952	20								0.218333	0.720875	0.720875	19.8829	19.8829
0.22	-0.0089379					0.22	0.1	0.1	15.1433	15.1433	0.1								0.22	0.429197	0.429197	15.7102	15.7102	20								0.22	1.17462	1.17462	19.3005	19.3005	20								0.22	0.820006	0.820006	19.8854	19.8854
0.2216667	-0.022543					0.221667	0.1	0.1	15.1307	15.1307	0.1								0.221667	0.42898	0.42898	15.7008	15.7008	20								0.221667	1.16585	1.16585	19.2945	19.2945	20								0.221667	0.801918	0.801918	19.8774	19.8774
0.2233333	-0.045478					0.223333	0.1	0.1	15.1088	15.1088	0.1								0.223333	0.429915	0.429915	15.6822	15.6822	20								0.223333	1.17589	1.17589	19.2793	19.2793	20								0.223333	0.858029	0.858029	19.8605	19.8605
0.225	-0.0039508					0.225	0.1	0.1	15.1513	15.1513	0.1								0.225	0.431782	0.431782	15.728	15.728	20								0.225	1.20122	1.20122	19.3292	19.3292	20								0.225	0.976683	0.976683	19.9105	19.9105
0.2266667	-0.041128					0.226667	0.1	0.1	15.1151	15.1151	0.1								0.226667	0.427199	0.427199	15.6951	15.6951	20								0.226667	1.11802	1.11802	19.2994	19.2994	20								0.226667	0.626677	0.626677	19.8772	19.8772
0.2283333	-0.030426					0.228333	0.1	0.1	15.1268	15.1268	0.1								0.228333	0.430492	0.430492	15.71	15.71	20								0.228333	1.1676	1.1676	19.3173	19.3173	20								0.228333	0.859359	0.859359	19.8906	19.8906
0.23	-0.035593					0.23	0.1	0.1	15.1226	15.1226	0.1								0.23	0.428999	0.428999	15.7091	15.7091	20								0.23	1.13784	1.13784	19.3196	19.3196	20								0.23	0.766133	0.766133	19.8899	19.8899
0.2316667	-0.029641					0.231667	0.1	0.1	15.1296	15.1296	0.1								0.231667	0.42909	0.42909	15.7193	15.7193	20								0.231667	1.13394	1.13394	19.3327	19.3327	20								0.231667	0.770993	0.770993	19.8989	19.8989
0.2333333	0.0044544					0.233333	0.1	0.1	15.1647	15.1647	0.1								0.233333	0.428072	0.428072	15.7576	15.7576	20								0.233333	1.11217	1.11217	19.3736	19.3736	20								0.233333	0.707813	0.707813	19.9351	19.9351
0.235	-0.0031945					0.235	0.1	0.1	15.158	15.158	0.1								0.235	0.424242	0.424242	15.7541	15.7541	20								0.235	1.044	1.044	19.3715	19.3715	20								0.235	0.454518	0.454518	19.9245	19.9245
0.2366667	-0.014283					0.236667	0.1	0.1	15.148	15.148	0.1								0.236667	0.424595	0.424595	15.747	15.747	20								0.236667	1.04757	1.04757	19.3652	19.3652	20								0.236667	0.528696	0.528696	19.9084	19.9084
0.2383333	-0.004817					0.238333	0.1	0.1	15.1584	15.1584	0.1								0.238333	0.425296	0.425296	15.7606	15.7606	20								0.238333	1.05804	1.05804	19.3799	19.3799	20								0.238333	0.64086	0.64086	19.9165	19.9165
0.24	-0.013381					0.24	0.1	0.1	15.1508	15.1508	0.1								0.24	0.423939	0.423939	15.7561	15.7561	20								0.24	1.03342	1.03342	19.3767	19.3767	20								0.24	0.584425	0.584425	19.9075	19.9075
0.2416667	-0.029374					0.241667	0.1	0.1	15.1358	15.1358	0.1								0.241667	0.424386	0.424386	15.7442	15.7442	20								0.241667	1.03891	1.03891	19.3659	19.3659	20								0.241667	0.647294	0.647294	19.8915	19.8915
0.2433333	-0.0011351					0.243333	0.1	0.1	15.1651	15.1651	0.1								0.243333	0.425577	0.425577	15.7766	15.7766	20								0.243333	1.05686	1.05686	19.3999	19.3999	20								0.243333	0.759216	0.759216	19.9227	19.9227
0.245	-0.027895					0.245	0.1	0.1	15.1393	15.1393	0.1								0.245	0.422342	0.422342	15.7539	15.7539	20								0.245	1.00012	1.00012	19.3784	19.3784	20								0.245	0.541058	0.541058	19.8968	19.8968
0.2466667	-0.016957					0.246667	0.1	0.1	15.1512	15.1512	0.1								0.246667	0.42461	0.42461	15.7689	15.7689	20								0.246667	1.03593	1.03593	19.3946	19.3946	20								0.246667	0.722327	0.722327	19.9085	19.9085
0.2483333	-0.0092691					0.248333	0.1	0.1	15.1599	15.1599	0.1								0.248333	0.42311	0.42311	15.7807	15.7807	20								0.248333	1.00898	1.00898	19.4078	19.4078	20								0.248333	0.640273	0.640273	19.9184	19.9184
0.25	-0.0066957					0.25	0.1	0.1	15.1635	15.1635	0.1								0.25	0.421933	0.421933	15.7873	15.7873	20								0.25	0.987027	0.987027	19.4152	19.4152	20								0.25	0.571408	0.571408	19.9207	19.9207
0.2516667	0.0062697					0.251667	0.1	0.1	15.1774	15.1774	0.1								0.251667	0.421272	0.421272	15.8043	15.8043	20								0.251667	0.974607	0.974607	19.4327	19.4327	20								0.251667	0.554796	0.554796	19.9324	19.9324
0.2533333	-0.01795					0.253333	0.1	0.1	15.1542	15.1542	0.1								0.253333	0.419574	0.419574	15.784	15.784	20								0.253333	0.945425	0.945425	19.4126	19.4126	20								0.253333	0.473193	0.473193	19.9055	19.9055
0.255	-0.013079					0.255	0.1	0.1	15.16	15.16	0.1								0.255	0.421598	0.421598	15.7929	15.7929	20								0.255	0.978979	0.978979	19.4219	19.4219	20								0.255	0.661296	0.661296	19.91	19.91
0.2566667	0.0057113					0.256667	0.1	0.1	15.1798	15.1798	0.1								0.256667	0.420711	0.420711	15.8157	15.8157	20								0.256667	0.963441	0.963441	19.4456	19.4456	20								0.256667	0.629876	0.629876	19.9308	19.9308
0.2583333	0.023123					0.258333	0.1	0.1	15.1982	15.1982	0.1								0.258333	0.41843	0.41843	15.8371	15.8371	20								0.258333	0.924002	0.924002	19.4672	19.4672	20								0.258333	0.484516	0.484516	19.9473	19.9473
0.26	0.035964					0.26	0.1	0.1	15.212	15.212	0.1								0.26	0.416293	0.416293	15.8538	15.8538	20								0.26	0.888076	0.888076	19.4832	19.4832	20								0.26	0.369145	0.369145	19.9553	19.9553
0.2616667	0.059724					0.261667	0.1	0.1	15.2368	15.2368	0.1								0.261667	0.414619	0.414619	15.8814	15.8814	20								0.261667	0.86138	0.86138	19.5094	19.5094	20								0.261667	0.312587	0.312587	19.9722	19.9722
0.2633333	0.051525					0.263333	0.1	0.1	15.2295	15.2295	0.1								0.263333	0.411857	0.411857	15.877	15.877	20								0.263333	0.81765	0.81765	19.5029	19.5029	20								0.263333	0.194506	0.194506	19.955	19.955
0.265	0.044108					0.265	0.1	0.1	15.2231	15.2231	0.1								0.265	0.412298	0.412298	15.8734	15.8734	20								0.265	0.828522	0.828522	19.497	19.497	20								0.265	0.315171	0.315171	19.9396	19.9396
0.2666667	0.049312					0.266667	0.1	0.1	15.2293	15.2293	0.1								0.266667	0.412662	0.412662	15.8824	15.8824	20								0.266667	0.838258	0.838258	19.5045	19.5045	20								0.266667	0.423031	0.423031	19.941	19.941
0.2683333	0.0371					0.268333	0.1	0.1	15.218	15.218	0.1								0.268333	0.411761	0.411761	15.874	15.874	20								0.268333	0.825852	0.825852	19.4947	19.4947	20								0.268333	0.413261	0.413261	19.9266	19.9266
0.27	0.03147					0.27	0.1	0.1	15.2134	15.2134	0.1								0.27	0.412601	0.412601	15.8722	15.8722	20								0.27	0.842115	0.842115	19.4919	19.4919	20								0.27	0.513554	0.513554	19.9205	19.9205
0.2716667	0.01842					0.271667	0.1	0.1	15.2013	15.2013	0.1								0.271667	0.412783	0.412783	15.863	15.863	20								0.271667	0.846851	0.846851	19.4822	19.4822	20								0.271667	0.556166	0.556166	19.9092	19.9092
0.2733333	0.027114					0.273333	0.1	0.1	15.211	15.211	0.1								0.273333	0.413703	0.413703	15.8755	15.8755	20								0.273333	0.863082	0.863082	19.4946	19.4946	20								0.273333	0.635552	0.635552	19.9214	19.9214
0.275	0.022128					0.275	0.1	0.1	15.2069	15.2069	0.1								0.275	0.412447	0.412447	15.8744	15.8744	20								0.275	0.842252	0.842252	19.4935	19.4935	20								0.275	0.550364	0.550364	19.9193	19.9193
0.2766667	0.019487					0.276667	0.1	0.1	15.2053	15.2053	0.1								0.276667	0.41256	0.41256	15.8756	15.8756	20								0.276667	0.844217	0.844217	19.4945	19.4945	20								0.276667	0.564788	0.564788	19.9184	19.9184
0.2783333	0.016621					0.278333	0.1	0.1	15.2034	15.2034	0.1								0.278333	0.412439	0.412439	15.8766	15.8766	20								0.278333	0.842549	0.842549	19.4954	19.4954	20								0.278333	0.571431	0.571431	19.9174	19.9174
0.28	0.022152					0.28	0.1	0.1	15.2099	15.2099	0.1								0.28	0.412341	0.412341	15.886	15.886	20								0.28	0.841067	0.841067	19.5047	19.5047	20								0.28	0.578292	0.578292	19.9249	19.9249
0.2816667	0.01818					0.281667	0.1	0.1	15.2069	15.2069	0.1								0.281667	0.411403	0.411403	15.8858	15.8858	20								0.281667	0.825505	0.825505	19.5043	19.5043	20								0.281667	0.525836	0.525836	19.922	19.922
0.2833333	0.010607					0.283333	0.1	0.1	15.2002	15.2002	0.1								0.283333	0.411417	0.411417	15.8821	15.8821	20								0.283333	0.826097	0.826097	19.5003	19.5003	20								0.283333	0.546204	0.546204	19.915	19.915
0.285	0.027327					0.285	0.1	0.1	15.2179	15.2179	0.1								0.285	0.411792	0.411792	15.9026	15.9026	20								0.285	0.832884	0.832884	19.5207	19.5207	20								0.285	0.595128	0.595128	19.9334	19.9334
0.2866667	0.019184					0.286667	0.1	0.1	15.2107	15.2107	0.1								0.286667	0.409737	0.409737	15.8983	15.8983	20								0.286667	0.798807	0.798807	19.5159	19.5159	20								0.286667	0.466356	0.466356	19.9254	19.9254
0.2883333	0.020681					0.288333	0.1	0.1	15.2132	15.2132	0.1								0.288333	0.410171	0.410171	15.9036	15.9036	20								0.288333	0.806805	0.806805	19.5205	19.5205	20								0.288333	0.522233	0.522233	19.9261	19.9261
0.29	0.031272					0.29	0.1	0.1	15.2248	15.2248	0.1								0.29	0.409643	0.409643	15.9179	15.9179	20								0.29	0.799159	0.799159	19.5343	19.5343	20								0.29	0.517044	0.517044	19.9368	19.9368
0.2916667	0.026986					0.291667	0.1	0.1	15.2214	15.2214	0.1								0.291667	0.408205	0.408205	15.9174	15.9174	20								0.291667	0.776169	0.776169	19.5328	19.5328	20								0.291667	0.442418	0.442418	19.9313	19.9313
0.2933333	0.03426					0.293333	0.1	0.1	15.2297	15.2297	0.1								0.293333	0.408258	0.408258	15.9284	15.9284	20								0.293333	0.778613	0.778613	19.5428	19.5428	20								0.293333	0.480884	0.480884	19.9371	19.9371
0.295	0.038786					0.295	0.1	0.1	15.2351	15.2351	0.1								0.295	0.407157	0.407157	15.9367	15.9367	20								0.295	0.762053	0.762053	19.5499	19.5499	20								0.295	0.440626	0.440626	19.9401	19.9401
0.2966667	0.035608					0.296667	0.1	0.1	15.2329	15.2329	0.1								0.296667	0.406332	0.406332	15.9372	15.9372	20								0.296667	0.75024	0.75024	19.5489	19.5489	20								0.296667	0.419304	0.419304	19.9346	19.9346
0.2983333	0.033768					0.298333	0.1	0.1	15.232	15.232	0.1								0.298333	0.406279	0.406279	15.9391	15.9391	20								0.298333	0.751756	0.751756	19.5494	19.5494	20								0.298333	0.457476	0.457476	19.9311	19.9311
0.3	0.019489					0.3	0.1	0.1	15.2187	15.2187	0.1								0.3	0.406094	0.406094	15.9285	15.9285	20								0.3	0.751025	0.751025	19.5375	19.5375	20								0.3	0.482644	0.482644	19.9161	19.9161
0.3016667	0.034944					0.301667	0.1	0.1	15.2351	15.2351	0.1								0.301667	0.407152	0.407152	15.9477	15.9477	20								0.301667	0.770759	0.770759	19.5559	19.5559	20								0.301667	0.587044	0.587044	19.9331	19.9331
0.3033333	0.020612					0.303333	0.1	0.1	15.2217	15.2217	0.1								0.303333	0.405234	0.405234	15.937	15.937	20								0.303333	0.740192	0.740192	19.5443	19.5443	20								0.303333	0.46827	0.46827	19.9197	19.9197
0.305	-0.014289					0.305	0.1	0.1	15.1878	15.1878	0.1								0.305	0.406297	0.406297	15.9058	15.9058	20								0.305	0.759488	0.759488	19.5121	19.5121	20								0.305	0.561966	0.561966	19.8855	19.8855
0.3066667	-0.013223					0.306667	0.1	0.1	15.1898	15.1898	0.1								0.306667	0.409418	0.409418	15.9107	15.9107	20								0.306667	0.813116	0.813116	19.5172	19.5172	20								0.306667	0.80132	0.80132	19.8926	19.8926
0.3083333	-0.0062871					0.308333	0.1	0.1	15.1977	15.1977	0.1								0.308333	0.408934	0.408934	15.9214	15.9214	20								0.308333	0.804698	0.804698	19.5287	19.5287	20								0.308333	0.751957	0.751957	19.9077	19.9077
0.31	-0.015881					0.31	0.1	0.1	15.189	15.189	0.1								0.31	0.407861	0.407861	15.9156	15.9156	20								0.31	0.785448	0.785448	19.5233	19.5233	20								0.31	0.646074	0.646074	19.9032	19.9032
0.3116667	-0.0041794					0.311667	0.1	0.1	15.2017	15.2017	0.1								0.311667	0.408443	0.408443	15.931	15.931	20								0.311667	0.794581	0.794581	19.5389	19.5389	20								0.311667	0.677408	0.677408	19.9187	19.9187
0.3133333	-0.0092909					0.313333	0.1	0.1	15.1975	15.1975	0.1								0.313333	0.406897	0.406897	15.9297	15.9297	20								0.313333	0.768463	0.768463	19.5375	19.5375	20								0.313333	0.569133	0.569133	19.9158	19.9158
0.315	-0.0021047					0.315	0.1	0.1	15.2056	15.2056	0.1								0.315	0.407034	0.407034	15.9406	15.9406	20								0.315	0.770872	0.770872	19.548	19.548	20								0.315	0.589362	0.589362	19.9239	19.9239
0.3166667	0.0014478					0.316667	0.1	0.1	15.2101	15.2101	0.1								0.316667	0.405944	0.405944	15.9478	15.9478	20								0.316667	0.753317	0.753317	19.5547	19.5547	20								0.316667	0.5327	0.5327	19.9277	19.9277
0.3183333	-0.0092962					0.318333	0.1	0.1	15.2003	15.2003	0.1								0.318333	0.405219	0.405219	15.9407	15.9407	20								0.318333	0.742169	0.742169	19.5467	19.5467	20								0.318333	0.505754	0.505754	19.9161	19.9161
0.32	-0.00020927					0.32	0.1	0.1	15.2103	15.2103	0.1								0.32	0.405926	0.405926	15.9535	15.9535	20								0.32	0.755481	0.755481	19.5587	19.5587	20								0.32	0.587206	0.587206	19.9254	19.9254
0.3216667	-0.019031					0.321667	0.1	0.1	15.1925	15.1925	0.1								0.321667	0.40465	0.40465	15.9383	15.9383	20								0.321667	0.7355	0.7355	19.5427	19.5427	20								0.321667	0.521955	0.521955	19.907	19.907
0.3233333	-0.0017999					0.323333	0.1	0.1	15.2106	15.2106	0.1								0.323333	0.406166	0.406166	15.9592	15.9592	20								0.323333	0.762142	0.762142	19.563	19.563	20								0.323333	0.650824	0.650824	19.9259	19.9259
0.325	0.017431					0.325	0.1	0.1	15.2308	15.2308	0.1								0.325	0.404076	0.404076	15.9821	15.9821	20								0.325	0.728323	0.728323	19.5852	19.5852	20								0.325	0.518631	0.518631	19.9464	19.9464
0.3266667	0.019995					0.326667	0.1	0.1	15.2343	15.2343	0.1								0.326667	0.401787	0.401787	15.9883	15.9883	20								0.326667	0.691372	0.691372	19.5896	19.5896	20								0.326667	0.374949	0.374949	19.946	19.946
0.3283333	0.0094408					0.328333	0.1	0.1	15.2247	15.2247	0.1								0.328333	0.401171	0.401171	15.9813	15.9813	20								0.328333	0.683935	0.683935	19.5805	19.5805	20								0.328333	0.378082	0.378082	19.9307	19.9307
0.33	0.027503					0.33	0.1	0.1	15.2437	15.2437	0.1								0.33	0.401871	0.401871	16.0029	16.0029	20								0.33	0.699227	0.699227	19.6002	19.6002	20								0.33	0.484971	0.484971	19.9463	19.9463
0.3316667	0.010711					0.331667	0.1	0.1	15.2278	15.2278	0.1								0.331667	0.399709	0.399709	15.9897	15.9897	20								0.331667	0.666295	0.666295	19.5849	19.5849	20								0.331667	0.375711	0.375711	19.9271	19.9271
0.3333333	0.016593					0.333333	0.1	0.1	15.2346	15.2346	0.1								0.333333	0.401033	0.401033	15.9991	15.9991	20								0.333333	0.691757	0.691757	19.5924	19.5924	20								0.333333	0.510475	0.510475	19.9314	19.9314
0.335	1.6754e-05					0.335	0.1	0.1	15.219	15.219	0.1								0.335	0.400091	0.400091	15.9861	15.9861	20								0.335	0.679275	0.679275	19.5778	19.5778	20								0.335	0.480344	0.480344	19.9148	19.9148
0.3366667	-0.011274					0.336667	0.1	0.1	15.2086	15.2086	0.1								0.336667	0.401394	0.401394	15.9783	15.9783	20								0.336667	0.703727	0.703727	19.5687	19.5687	20								0.336667	0.596101	0.596101	19.9051	19.9051
0.3383333	-0.016792					0.338333	0.1	0.1	15.204	15.204	0.1								0.338333	0.402166	0.402166	15.9764	15.9764	20								0.338333	0.718823	0.718823	19.5661	19.5661	20								0.338333	0.664345	0.664345	19.9038	19.9038
0.34	-0.022126					0.34	0.1	0.1	15.1996	15.1996	0.1								0.34	0.402358	0.402358	15.9747	15.9747	20								0.34	0.723166	0.723166	19.564	19.564	20								0.34	0.67317	0.67317	19.9036	19.9036
0.3416667	-0.0090056					0.341667	0.1	0.1	15.2137	15.2137	0.1								0.341667	0.402531	0.402531	15.9914	15.9914	20								0.341667	0.726687	0.726687	19.5804	19.5804	20								0.341667	0.674858	0.674858	19.9216	19.9216
0.3433333	-0.024704					0.343333	0.1	0.1	15.1989	15.1989	0.1								0.343333	0.400857	0.400857	15.9793	15.9793	20								0.343333	0.69926	0.69926	19.5677	19.5677	20								0.343333	0.548742	0.548742	19.9084	19.9084
0.345	-0.030703					0.345	0.1	0.1	15.1938	15.1938	0.1								0.345	0.402068	0.402068	15.9769	15.9769	20								0.345	0.72056	0.72056	19.5646	19.5646	20								0.345	0.641016	0.641016	19.9045	19.9045
0.3466667	-0.02934					0.346667	0.1	0.1	15.1961	15.1961	0.1								0.346667	0.40231	0.40231	15.9819	15.9819	20								0.346667	0.725741	0.725741	19.5692	19.5692	20								0.346667	0.668335	0.668335	19.9097	19.9097
0.3483333	-0.021904					0.348333	0.1	0.1	15.2044	15.2044	0.1								0.348333	0.401813	0.401813	15.9929	15.9929	20								0.348333	0.717958	0.717958	19.5799	19.5799	20								0.348333	0.632096	0.632096	19.9205	19.9205
0.35	-0.03711					0.35	0.1	0.1	15.1902	15.1902	0.1								0.35	0.40071	0.40071	15.9813	15.9813	20								0.35	0.700163	0.700163	19.5675	19.5675	20								0.35	0.556211	0.556211	19.9068	19.9068
0.3516667	-0.016268					0.351667	0.1	0.1	15.2119	15.2119	0.1								0.351667	0.401874	0.401874	16.0057	16.0057	20								0.351667	0.720795	0.720795	19.5913	19.5913	20								0.351667	0.65243	0.65243	19.9296	19.9296
0.3533333	-0.0087246					0.353333	0.1	0.1	15.2204	15.2204	0.1								0.353333	0.399433	0.399433	16.0168	16.0168	20								0.353333	0.681165	0.681165	19.6014	19.6014	20								0.353333	0.492891	0.492891	19.9378	19.9378
0.355	-0.0064222					0.355	0.1	0.1	15.2236	15.2236	0.1								0.355	0.398324	0.398324	16.0226	16.0226	20								0.355	0.664262	0.664262	19.6055	19.6055	20								0.355	0.435404	0.435404	19.9376	19.9376
0.3566667	0.0010221					0.356667	0.1	0.1	15.232	15.232	0.1								0.356667	0.397745	0.397745	16.0335	16.0335	20								0.356667	0.657447	0.657447	19.6145	19.6145	20								0.356667	0.437021	0.437021	19.942	19.942
0.3583333	-0.011695					0.358333	0.1	0.1	15.2202	15.2202	0.1								0.358333	0.396654	0.396654	16.0242	16.0242	20								0.358333	0.642482	0.642482	19.6031	19.6031	20								0.358333	0.406096	0.406096	19.9261	19.9261
0.36	-0.0069076					0.36	0.1	0.1	15.2259	15.2259	0.1								0.36	0.39758	0.39758	16.0324	16.0324	20								0.36	0.661496	0.661496	19.6094	19.6094	20								0.36	0.517344	0.517344	19.9294	19.9294
0.3616667	-0.0069392					0.361667	0.1	0.1	15.2267	15.2267	0.1								0.361667	0.396756	0.396756	16.0359	16.0359	20								0.361667	0.65095	0.65095	19.6111	19.6111	20								0.361667	0.493971	0.493971	19.9294	19.9294
0.3633333	0.010443					0.363333	0.1	0.1	15.245	15.245	0.1								0.363333	0.396414	0.396414	16.0567	16.0567	20								0.363333	0.648085	0.648085	19.6302	19.6302	20								0.363333	0.494447	0.494447	19.9464	19.9464
0.365	0.0031595					0.365	0.1	0.1	15.2387	15.2387	0.1								0.365	0.394331	0.394331	16.0528	16.0528	20								0.365	0.616385	0.616385	19.6241	19.6241	20								0.365	0.374894	0.374894	19.937	19.937
0.3666667	0.026457					0.366667	0.1	0.1	15.2629	15.2629	0.1								0.366667	0.394719	0.394719	16.0795	16.0795	20								0.366667	0.626583	0.626583	19.6483	19.6483	20								0.366667	0.441213	0.441213	19.9577	19.9577
0.3683333	0.016918					0.368333	0.1	0.1	15.2542	15.2542	0.1								0.368333	0.39205	0.39205	16.0733	16.0733	20								0.368333	0.586088	0.586088	19.6394	19.6394	20								0.368333	0.296333	0.296333	19.9443	19.9443
0.37	0.018422					0.37	0.1	0.1	15.2567	15.2567	0.1								0.37	0.392668	0.392668	16.0782	16.0782	20								0.37	0.600968	0.600968	19.6414	19.6414	20								0.37	0.389588	0.389588	19.9418	19.9418
0.3716667	0.030205					0.371667	0.1	0.1	15.2693	15.2693	0.1								0.371667	0.392183	0.392183	16.0933	16.0933	20								0.371667	0.597749	0.597749	19.6539	19.6539	20								0.371667	0.407138	0.407138	19.9516	19.9516
0.3733333	0.0050322					0.373333	0.1	0.1	15.2451	15.2451	0.1								0.373333	0.39067	0.39067	16.0715	16.0715	20								0.373333	0.57685	0.57685	19.6292	19.6292	20								0.373333	0.338873	0.338873	19.9237	19.9237
0.375	0.011915					0.375	0.1	0.1	15.2529	15.2529	0.1								0.375	0.392855	0.392855	16.0817	16.0817	20								0.375	0.617979	0.617979	19.6371	19.6371	20								0.375	0.534268	0.534268	19.9303	19.9303
0.3766667	0.015941					0.376667	0.1	0.1	15.2578	15.2578	0.1								0.376667	0.391831	0.391831	16.0891	16.0891	20								0.376667	0.604808	0.604808	19.6426	19.6426	20								0.376667	0.488089	0.488089	19.9361	19.9361
0.3783333	0.02129					0.378333	0.1	0.1	15.2641	15.2641	0.1								0.378333	0.391092	0.391092	16.0978	16.0978	20								0.378333	0.595603	0.595603	19.6492	19.6492	20								0.378333	0.447329	0.447329	19.9417	19.9417
0.38	0.033655					0.38	0.1	0.1	15.2773	15.2773	0.1								0.38	0.390222	0.390222	16.1135	16.1135	20								0.38	0.584669	0.584669	19.6625	19.6625	20								0.38	0.407786	0.407786	19.9531	19.9531
0.3816667	0.014796					0.381667	0.1	0.1	15.2594	15.2594	0.1								0.381667	0.388653	0.388653	16.0979	16.0979	20								0.381667	0.562437	0.562437	19.6442	19.6442	20								0.381667	0.328035	0.328035	19.9315	19.9315
0.3833333	0.019408					0.383333	0.1	0.1	15.2649	15.2649	0.1								0.383333	0.39021	0.39021	16.1058	16.1058	20								0.383333	0.592968	0.592968	19.6497	19.6497	20								0.383333	0.479578	0.479578	19.9349	19.9349
0.385	0.031811					0.385	0.1	0.1	15.2782	15.2782	0.1								0.385	0.389418	0.389418	16.1215	16.1215	20								0.385	0.583871	0.583871	19.6633	19.6633	20								0.385	0.455859	0.455859	19.9479	19.9479
0.3866667	0.0032047					0.386667	0.1	0.1	15.2505	15.2505	0.1								0.386667	0.387846	0.387846	16.0962	16.0962	20								0.386667	0.561144	0.561144	19.6355	19.6355	20								0.386667	0.364358	0.364358	19.9181	19.9181
0.3883333	0.026825					0.388333	0.1	0.1	15.275	15.275	0.1								0.388333	0.390378	0.390378	16.1232	16.1232	20								0.388333	0.607514	0.607514	19.6604	19.6604	20								0.388333	0.573407	0.573407	19.9427	19.9427
0.39	0.049988					0.39	0.1	0.1	15.299	15.299	0.1								0.39	0.387684	0.387684	16.1496	16.1496	20								0.39	0.565958	0.565958	19.6849	19.6849	20								0.39	0.401347	0.401347	19.9669	19.9669
0.3916667	0.043639					0.391667	0.1	0.1	15.2936	15.2936	0.1								0.391667	0.385037	0.385037	16.1465	16.1465	20								0.391667	0.525108	0.525108	19.6787	19.6787	20								0.391667	0.231795	0.231795	19.9562	19.9562
0.3933333	0.050799					0.393333	0.1	0.1	15.3017	15.3017	0.1								0.393333	0.385349	0.385349	16.1569	16.1569	20								0.393333	0.535505	0.535505	19.6857	19.6857	20								0.393333	0.306587	0.306587	19.9581	19.9581
0.395	0.053614					0.395	0.1	0.1	15.3054	15.3054	0.1								0.395	0.384313	0.384313	16.1629	16.1629	20								0.395	0.523858	0.523858	19.6884	19.6884	20								0.395	0.293023	0.293023	19.957	19.957
0.3966667	0.048646					0.396667	0.1	0.1	15.3013	15.3013	0.1								0.396667	0.383711	0.383711	16.1611	16.1611	20								0.396667	0.519264	0.519264	19.6833	19.6833	20								0.396667	0.301092	0.301092	19.9483	19.9483
0.3983333	0.054761					0.398333	0.1	0.1	15.3083	15.3083	0.1								0.398333	0.38389	0.38389	16.1704	16.1704	20								0.398333	0.527819	0.527819	19.6895	19.6895	20								0.398333	0.362159	0.362159	19.952	19.952
0.4	0.0474					0.4	0.1	0.1	15.3018	15.3018	0.1								0.4	0.382959	0.382959	16.1662	16.1662	20								0.4	0.517542	0.517542	19.6822	19.6822	20								0.4	0.336024	0.336024	19.9428	19.9428
0.4016667	0.06539					0.401667	0.1	0.1	15.3207	15.3207	0.1								0.401667	0.383377	0.383377	16.1874	16.1874	20								0.401667	0.529603	0.529603	19.7005	19.7005	20								0.401667	0.400143	0.400143	19.9598	19.9598
0.4033333	0.051705					0.403333	0.1	0.1	15.3079	15.3079	0.1								0.403333	0.381259	0.381259	16.1769	16.1769	20								0.403333	0.49915	0.49915	19.6869	19.6869	20								0.403333	0.2815	0.2815	19.944	19.944
0.405	0.049527					0.405	0.1	0.1	15.3066	15.3066	0.1								0.405	0.382311	0.382311	16.1779	16.1779	20								0.405	0.521885	0.521885	19.6848	19.6848	20								0.405	0.391696	0.391696	19.94	19.94
0.4066667	0.058921					0.406667	0.1	0.1	15.3169	15.3169	0.1								0.406667	0.382213	0.382213	16.1904	16.1904	20								0.406667	0.525375	0.525375	19.6947	19.6947	20								0.406667	0.419976	0.419976	19.9497	19.9497
0.4083333	0.026714					0.408333	0.1	0.1	15.2856	15.2856	0.1								0.408333	0.380955	0.380955	16.1614	16.1614	20								0.408333	0.50877	0.50877	19.6629	19.6629	20								0.408333	0.352245	0.352245	19.9169	19.9169
0.41	0.0015946					0.41	0.1	0.1	15.2614	15.2614	0.1								0.41	0.38386	0.38386	16.1395	16.1395	20								0.41	0.56178	0.56178	19.6389	19.6389	20								0.41	0.581356	0.581356	19.8941	19.8941
0.4116667	-0.013038					0.411667	0.1	0.1	15.2476	15.2476	0.1								0.411667	0.386052	0.386052	16.1281	16.1281	20								0.411667	0.601805	0.601805	19.6268	19.6268	20								0.411667	0.741384	0.741384	19.8874	19.8874
0.4133333	0.0031756					0.413333	0.1	0.1	15.2647	15.2647	0.1								0.413333	0.387187	0.387187	16.1477	16.1477	20								0.413333	0.62195	0.62195	19.6464	19.6464	20								0.413333	0.787886	0.787886	19.9141	19.9141
0.415	0.02973					0.415	0.1	0.1	15.2921	15.2921	0.1								0.415	0.385233	0.385233	16.1775	16.1775	20								0.415	0.589335	0.589335	19.6759	19.6759	20								0.415	0.601582	0.601582	19.9478	19.9478
0.4166667	0.0087579					0.416667	0.1	0.1	15.272	15.272	0.1								0.416667	0.382247	0.382247	16.1598	16.1598	20								0.416667	0.540167	0.540167	19.6565	19.6565	20								0.416667	0.365599	0.365599	19.9268	19.9268
0.4183333	0.024715					0.418333	0.1	0.1	15.2889	15.2889	0.1								0.418333	0.384022	0.384022	16.1789	16.1789	20								0.418333	0.572554	0.572554	19.6738	19.6738	20								0.418333	0.512331	0.512331	19.9418	19.9418
0.42	0.0169					0.42	0.1	0.1	15.282	15.282	0.1								0.42	0.382106	0.382106	16.1743	16.1743	20								0.42	0.543696	0.543696	19.6673	19.6673	20								0.42	0.407194	0.407194	19.9336	19.9336
0.4216667	-0.0062422					0.421667	0.1	0.1	15.2597	15.2597	0.1								0.421667	0.382567	0.382567	16.1544	16.1544	20								0.421667	0.554452	0.554452	19.6453	19.6453	20								0.421667	0.464864	0.464864	19.9095	19.9095
0.4233333	-0.008562					0.423333	0.1	0.1	15.2583	15.2583	0.1								0.423333	0.384563	0.384563	16.1553	16.1553	20								0.423333	0.591135	0.591135	19.6449	19.6449	20								0.423333	0.633279	0.633279	19.91	19.91
0.425	-0.0068666					0.425	0.1	0.1	15.2608	15.2608	0.1								0.425	0.384473	0.384473	16.1602	16.1602	20								0.425	0.591793	0.591793	19.6491	19.6491	20								0.425	0.629776	0.629776	19.9167	19.9167
0.4266667	0.0084062					0.426667	0.1	0.1	15.277	15.277	0.1								0.426667	0.383979	0.383979	16.1787	16.1787	20								0.426667	0.584909	0.584909	19.6666	19.6666	20								0.426667	0.58275	0.58275	19.9359	19.9359
0.4283333	0.016367					0.428333	0.1	0.1	15.2858	15.2858	0.1								0.428333	0.382128	0.382128	16.1899	16.1899	20								0.428333	0.555689	0.555689	19.6762	19.6762	20								0.428333	0.448923	0.448923	19.9445	19.9445
0.43	0.016059					0.43	0.1	0.1	15.2864	15.2864	0.1								0.43	0.381012	0.381012	16.1927	16.1927	20								0.43	0.539716	0.539716	19.6768	19.6768	20								0.43	0.388221	0.388221	19.942	19.942
0.4316667	0.017024					0.431667	0.1	0.1	15.2882	15.2882	0.1								0.431667	0.380728	0.380728	16.1968	16.1968	20								0.431667	0.538673	0.538673	19.6785	19.6785	20								0.431667	0.405883	0.405883	19.9404	19.9404
0.4333333	0.017577					0.433333	0.1	0.1	15.2896	15.2896	0.1								0.433333	0.380319	0.380319	16.2005	16.2005	20								0.433333	0.53583	0.53583	19.6798	19.6798	20								0.433333	0.41699	0.41699	19.9391	19.9391
0.435	-0.024743					0.435	0.1	0.1	15.2482	15.2482	0.1								0.435	0.379951	0.379951	16.1613	16.1613	20								0.435	0.533665	0.533665	19.6382	19.6382	20								0.435	0.426038	0.426038	19.8955	19.8955
0.4366667	-0.0059155					0.436667	0.1	0.1	15.2679	15.2679	0.1								0.436667	0.383871	0.383871	16.1833	16.1833	20								0.436667	0.602973	0.602973	19.659	19.659	20								0.436667	0.731623	0.731623	19.9183	19.9183
0.4383333	-0.017683					0.438333	0.1	0.1	15.257	15.257	0.1								0.438333	0.38167	0.38167	16.1747	16.1747	20								0.438333	0.568406	0.568406	19.6495	19.6495	20								0.438333	0.571824	0.571824	19.9121	19.9121
0.44	-0.018408					0.44	0.1	0.1	15.2571	15.2571	0.1								0.44	0.382527	0.382527	16.1772	16.1772	20								0.44	0.584158	0.584158	19.6508	19.6508	20								0.44	0.615572	0.615572	19.9149	19.9149
0.4416667	0.0012512					0.441667	0.1	0.1	15.2777	15.2777	0.1								0.441667	0.382282	0.382282	16.2	16.2	20								0.441667	0.58201	0.58201	19.6726	19.6726	20								0.441667	0.595872	0.595872	19.9382	19.9382
0.4433333	0.0052758					0.443333	0.1	0.1	15.2826	15.2826	0.1								0.443333	0.379998	0.379998	16.2072	16.2072	20								0.443333	0.545623	0.545623	19.6781	19.6781	20								0.443333	0.432768	0.432768	19.9427	19.9427
0.445	0.0037689					0.445	0.1	0.1	15.2819	15.2819	0.1								0.445	0.379281	0.379281	16.2088	16.2088	20								0.445	0.536422	0.536422	19.6775	19.6775	20								0.445	0.401418	0.401418	19.9388	19.9388
0.4466667	-0.00484					0.446667	0.1	0.1	15.2742	15.2742	0.1								0.446667	0.379122	0.379122	16.2033	16.2033	20								0.446667	0.537553	0.537553	19.6696	19.6696	20								0.446667	0.42859	0.42859	19.9281	19.9281
0.4483333	-0.0024699					0.448333	0.1	0.1	15.2774	15.2774	0.1								0.448333	0.379674	0.379674	16.2087	16.2087	20								0.448333	0.550605	0.550605	19.6731	19.6731	20								0.448333	0.503564	0.503564	19.9302	19.9302
0.45	-0.0013705					0.45	0.1	0.1	15.2794	15.2794	0.1								0.45	0.379127	0.379127	16.2129	16.2129	20								0.45	0.54486	0.54486	19.6754	19.6754	20								0.45	0.488533	0.488533	19.932	19.932
0.4516667	-0.008581					0.451667	0.1	0.1	15.273	15.273	0.1								0.451667	0.378708	0.378708	16.2088	16.2088	20								0.451667	0.541009	0.541009	19.6693	19.6693	20								0.451667	0.47592	0.47592	19.9251	19.9251
0.4533333	0.0024282					0.453333	0.1	0.1	15.2849	15.2849	0.1								0.453333	0.37912	0.37912	16.2229	16.2229	20								0.453333	0.551205	0.551205	19.6815	19.6815	20								0.453333	0.524401	0.524401	19.937	19.937
0.455	-0.0084904					0.455	0.1	0.1	15.2749	15.2749	0.1								0.455	0.37771	0.37771	16.2151	16.2151	20								0.455	0.530785	0.530785	19.6717	19.6717	20								0.455	0.440715	0.440715	19.9264	19.9264
0.4566667	-0.0097859					0.456667	0.1	0.1	15.2744	15.2744	0.1								0.456667	0.378494	0.378494	16.2168	16.2168	20								0.456667	0.547188	0.547188	19.6715	19.6715	20								0.456667	0.515365	0.515365	19.9254	19.9254
0.4583333	-0.021293					0.458333	0.1	0.1	15.2638	15.2638	0.1								0.458333	0.378317	0.378317	16.2084	16.2084	20								0.458333	0.547533	0.547533	19.6613	19.6613	20								0.458333	0.5222	0.5222	19.9154	19.9154
0.46	-0.024921					0.46	0.1	0.1	15.261	15.261	0.1								0.46	0.37916	0.37916	16.2079	16.2079	20								0.46	0.564434	0.564434	19.6594	19.6594	20								0.46	0.591871	0.591871	19.9146	19.9146
0.4616667	-0.013636					0.461667	0.1	0.1	15.2732	15.2732	0.1								0.461667	0.379213	0.379213	16.2223	16.2223	20								0.461667	0.567708	0.567708	19.6726	19.6726	20								0.461667	0.598046	0.598046	19.9296	19.9296
0.4633333	-0.035586					0.463333	0.1	0.1	15.2521	15.2521	0.1								0.463333	0.377774	0.377774	16.2034	16.2034	20								0.463333	0.545648	0.545648	19.6523	19.6523	20								0.463333	0.493084	0.493084	19.9095	19.9095
0.465	-0.040434					0.465	0.1	0.1	15.2481	15.2481	0.1								0.465	0.379661	0.379661	16.2016	16.2016	20								0.465	0.579563	0.579563	19.6493	19.6493	20								0.465	0.633818	0.633818	19.9072	19.9072
0.4666667	-0.041091					0.466667	0.1	0.1	15.2483	15.2483	0.1								0.466667	0.379837	0.379837	16.2041	16.2041	20								0.466667	0.584578	0.584578	19.651	19.651	20								0.466667	0.649623	0.649623	19.9113	19.9113
0.4683333	-0.020104					0.468333	0.1	0.1	15.2701	15.2701	0.1								0.468333	0.37959	0.37959	16.2282	16.2282	20								0.468333	0.581685	0.581685	19.6743	19.6743	20								0.468333	0.620767	0.620767	19.9366	19.9366
0.47	-0.016941					0.47	0.1	0.1	15.2741	15.2741	0.1								0.47	0.37718	0.37718	16.2344	16.2344	20								0.47	0.542783	0.542783	19.6791	19.6791	20								0.47	0.444106	0.444106	19.9404	19.9404
0.4716667	-0.0060964					0.471667	0.1	0.1	15.2858	15.2858	0.1								0.471667	0.376557	0.376557	16.2483	16.2483	20								0.471667	0.534822	0.534822	19.6909	19.6909	20								0.471667	0.417173	0.417173	19.949	19.949
0.4733333	-0.022781					0.473333	0.1	0.1	15.27	15.27	0.1								0.473333	0.37517	0.37517	16.2346	16.2346	20								0.473333	0.515211	0.515211	19.6747	19.6747	20								0.473333	0.357066	0.357066	19.929	19.929
0.475	-0.01163					0.475	0.1	0.1	15.282	15.282	0.1								0.475	0.376539	0.376539	16.2488	16.2488	20								0.475	0.542114	0.542114	19.6867	19.6867	20								0.475	0.497285	0.497285	19.9386	19.9386
0.4766667	-0.0075272					0.476667	0.1	0.1	15.287	15.287	0.1								0.476667	0.375123	0.375123	16.2559	16.2559	20								0.476667	0.522211	0.522211	19.6917	19.6917	20								0.476667	0.429942	0.429942	19.9423	19.9423
0.4783333	-0.0059852					0.478333	0.1	0.1	15.2894	15.2894	0.1								0.478333	0.374413	0.374413	16.2604	16.2604	20								0.478333	0.513846	0.513846	19.6938	19.6938	20								0.478333	0.404031	0.404031	19.9421	19.9421
0.48	-0.0091595					0.48	0.1	0.1	15.287	15.287	0.1								0.48	0.373961	0.373961	16.2602	16.2602	20								0.48	0.510373	0.510373	19.691	19.691	20								0.48	0.405116	0.405116	19.9371	19.9371
0.4816667	-0.025266					0.481667	0.1	0.1	15.2718	15.2718	0.1								0.481667	0.373982	0.373982	16.247	16.247	20								0.481667	0.514926	0.514926	19.6755	19.6755	20								0.481667	0.440271	0.440271	19.92	19.92
0.4833333	-0.0050218					0.483333	0.1	0.1	15.2929	15.2929	0.1								0.483333	0.375297	0.375297	16.2703	16.2703	20								0.483333	0.540851	0.540851	19.6969	19.6969	20								0.483333	0.560301	0.560301	19.9418	19.9418
0.485	0.0086276					0.485	0.1	0.1	15.3074	15.3074	0.1								0.485	0.372973	0.372973	16.2869	16.2869	20								0.485	0.505244	0.505244	19.7114	19.7114	20								0.485	0.407439	0.407439	19.9562	19.9562
0.4866667	0.0054769					0.486667	0.1	0.1	15.3051	15.3051	0.1								0.486667	0.371311	0.371311	16.2867	16.2867	20								0.486667	0.480942	0.480942	19.7083	19.7083	20								0.486667	0.306779	0.306779	19.9499	19.9499
0.4883333	-0.00019752					0.488333	0.1	0.1	15.3002	15.3002	0.1								0.488333	0.371335	0.371335	16.2839	16.2839	20								0.488333	0.486107	0.486107	19.7026	19.7026	20								0.488333	0.350937	0.350937	19.9406	19.9406
0.49	-0.012717					0.49	0.1	0.1	15.2886	15.2886	0.1								0.49	0.371613	0.371613	16.2743	16.2743	20								0.49	0.495745	0.495745	19.6903	19.6903	20								0.49	0.415752	0.415752	19.9265	19.9265
0.4916667	-0.019952					0.491667	0.1	0.1	15.2822	15.2822	0.1								0.491667	0.372573	0.372573	16.27	16.27	20								0.491667	0.516208	0.516208	19.6838	19.6838	20								0.491667	0.514226	0.514226	19.9205	19.9205
0.4933333	-0.033801					0.493333	0.1	0.1	15.2692	15.2692	0.1								0.493333	0.373003	0.373003	16.2591	16.2591	20								0.493333	0.526929	0.526929	19.6713	19.6713	20								0.493333	0.556688	0.556688	19.9099	19.9099
0.495	-0.014147					0.495	0.1	0.1	15.2897	15.2897	0.1								0.495	0.374092	0.374092	16.2817	16.2817	20								0.495	0.547824	0.547824	19.6928	19.6928	20								0.495	0.631026	0.631026	19.9344	19.9344
0.4966667	-0.0085663					0.496667	0.1	0.1	15.2961	15.2961	0.1								0.496667	0.371828	0.371828	16.2903	16.2903	20								0.496667	0.512053	0.512053	19.6998	19.6998	20								0.496667	0.459526	0.459526	19.9427	19.9427
0.4983333	0.011722					0.498333	0.1	0.1	15.3172	15.3172	0.1								0.498333	0.370974	0.370974	16.3135	16.3135	20								0.498333	0.500293	0.500293	19.7209	19.7209	20								0.498333	0.40127	0.40127	19.9621	19.9621
0.5	0.012703					0.5	0.1	0.1	15.319	15.319	0.1								0.5	0.368653	0.368653	16.3173	16.3173	20								0.5	0.465234	0.465234	19.7219	19.7219	20								0.5	0.265367	0.265367	19.9592	19.9592
0.5016667	0.0038563					0.501667	0.1	0.1	15.311	15.311	0.1								0.501667	0.368268	0.368268	16.3113	16.3113	20								0.501667	0.463532	0.463532	19.7126	19.7126	20								0.501667	0.285354	0.285354	19.9453	19.9453
0.5033333	-0.00031019					0.503333	0.1	0.1	15.3077	15.3077	0.1								0.503333	0.368869	0.368869	16.31	16.31	20								0.503333	0.478942	0.478942	19.7084	19.7084	20								0.503333	0.383123	0.383123	19.9383	19.9383
0.505	-0.040301					0.505	0.1	0.1	15.2686	15.2686	0.1								0.505	0.369	0.369	16.2729	16.2729	20								0.505	0.485954	0.485954	19.6688	19.6688	20								0.505	0.43167	0.43167	19.898	19.898
0.5066667	-0.028057					0.506667	0.1	0.1	15.2816	15.2816	0.1								0.506667	0.372713	0.372713	16.2881	16.2881	20								0.506667	0.551948	0.551948	19.6827	19.6827	20								0.506667	0.71377	0.71377	19.9154	19.9154
0.5083333	-0.034358					0.508333	0.1	0.1	15.2762	15.2762	0.1								0.508333	0.371194	0.371194	16.2847	16.2847	20								0.508333	0.5288	0.5288	19.6786	19.6786	20								0.508333	0.592389	0.592389	19.9159	19.9159
0.51	-0.012015					0.51	0.1	0.1	15.2994	15.2994	0.1								0.51	0.371528	0.371528	16.31	16.31	20								0.51	0.535676	0.535676	19.7028	19.7028	20								0.51	0.588965	0.588965	19.9427	19.9427
0.5116667	-0.045272					0.511667	0.1	0.1	15.2669	15.2669	0.1								0.511667	0.368999	0.368999	16.2797	16.2797	20								0.511667	0.495319	0.495319	19.6708	19.6708	20								0.511667	0.401311	0.401311	19.9104	19.9104
0.5133333	-0.027903					0.513333	0.1	0.1	15.2851	15.2851	0.1								0.513333	0.372034	0.372034	16.2999	16.2999	20								0.513333	0.548667	0.548667	19.6897	19.6897	20								0.513333	0.627024	0.627024	19.9298	19.9298
0.515	-0.023813					0.515	0.1	0.1	15.2901	15.2901	0.1								0.515	0.370005	0.370005	16.307	16.307	20								0.515	0.517146	0.517146	19.6956	19.6956	20								0.515	0.491366	0.491366	19.9369	19.9369
0.5166667	-0.033234					0.516667	0.1	0.1	15.2815	15.2815	0.1								0.516667	0.369303	0.369303	16.3004	16.3004	20								0.516667	0.507374	0.507374	19.6873	19.6873	20								0.516667	0.442041	0.442041	19.9274	19.9274
0.5183333	-0.031089					0.518333	0.1	0.1	15.2845	15.2845	0.1								0.518333	0.369957	0.369957	16.3055	16.3055	20								0.518333	0.521221	0.521221	19.6906	19.6906	20								0.518333	0.5079	0.5079	19.9301	19.9301
0.52	-0.035443					0.52	0.1	0.1	15.2809	15.2809	0.1								0.52	0.369453	0.369453	16.304	16.304	20								0.52	0.515623	0.515623	19.6876	19.6876	20								0.52	0.48961	0.48961	19.9269	19.9269
0.5216667	-0.020033					0.521667	0.1	0.1	15.2972	15.2972	0.1								0.521667	0.369599	0.369599	16.3223	16.3223	20								0.521667	0.520664	0.520664	19.7043	19.7043	20								0.521667	0.511929	0.511929	19.9435	19.9435
0.5233333	-0.043196					0.523333	0.1	0.1	15.2748	15.2748	0.1								0.523333	0.367769	0.367769	16.302	16.302	20								0.523333	0.492768	0.492768	19.6821	19.6821	20								0.523333	0.395271	0.395271	19.92	19.92
0.525	-0.0094551					0.525	0.1	0.1	15.3094	15.3094	0.1								0.525	0.3698	0.3698	16.3386	16.3386	20								0.525	0.529808	0.529808	19.717	19.717	20								0.525	0.559991	0.559991	19.9545	19.9545
0.5266667	-0.0046142					0.526667	0.1	0.1	15.3151	15.3151	0.1								0.526667	0.366138	0.366138	16.3463	16.3463	20								0.526667	0.471612	0.471612	19.7226	19.7226	20								0.526667	0.318388	0.318388	19.9585	19.9585
0.5283333	-0.013881					0.528333	0.1	0.1	15.3066	15.3066	0.1								0.528333	0.36537	0.36537	16.3398	16.3398	20								0.528333	0.462275	0.462275	19.7132	19.7132	20								0.528333	0.290212	0.290212	19.9446	19.9446
0.53	-0.038871					0.53	0.1	0.1	15.2825	15.2825	0.1								0.53	0.366019	0.366019	16.3176	16.3176	20								0.53	0.478044	0.478044	19.6882	19.6882	20								0.53	0.387618	0.387618	19.9166	19.9166
0.5316667	0.0028955					0.531667	0.1	0.1	15.3251	15.3251	0.1								0.531667	0.36824	0.36824	16.3622	16.3622	20								0.531667	0.519615	0.519615	19.7311	19.7311	20								0.531667	0.58361	0.58361	19.9603	19.9603
0.5333333	0.0062097					0.533333	0.1	0.1	15.3292	15.3292	0.1								0.533333	0.363779	0.363779	16.3683	16.3683	20								0.533333	0.448242	0.448242	19.7349	19.7349	20								0.533333	0.2777	0.2777	19.9632	19.9632
0.535	-0.0048198					0.535	0.1	0.1	15.319	15.319	0.1								0.535	0.363168	0.363168	16.36	16.36	20								0.535	0.441903	0.441903	19.7232	19.7232	20								0.535	0.25727	0.25727	19.9471	19.9471
0.5366667	-0.01075					0.536667	0.1	0.1	15.3139	15.3139	0.1								0.536667	0.363998	0.363998	16.3568	16.3568	20								0.536667	0.46128	0.46128	19.7171	19.7171	20								0.536667	0.370177	0.370177	19.9381	19.9381
0.5383333	-0.020473					0.538333	0.1	0.1	15.305	15.305	0.1								0.538333	0.364317	0.364317	16.3499	16.3499	20								0.538333	0.471548	0.471548	19.7077	19.7077	20								0.538333	0.433295	0.433295	19.9282	19.9282
0.54	-0.029953					0.54	0.1	0.1	15.2964	15.2964	0.1								0.54	0.365012	0.365012	16.3432	16.3432	20								0.54	0.487213	0.487213	19.699	19.699	20								0.54	0.502335	0.502335	19.9207	19.9207
0.5416667	-0.037231					0.541667	0.1	0.1	15.2899	15.2899	0.1								0.541667	0.365681	0.365681	16.3387	16.3387	20								0.541667	0.501702	0.501702	19.693	19.693	20								0.541667	0.555134	0.555134	19.9171	19.9171
0.5433333	-0.014029					0.543333	0.1	0.1	15.3139	15.3139	0.1								0.543333	0.366128	0.366128	16.3648	16.3648	20								0.543333	0.511713	0.511713	19.7178	19.7178	20								0.543333	0.5804	0.5804	19.9449	19.9449
0.545	0.0052443					0.545	0.1	0.1	15.334	15.334	0.1								0.545	0.363525	0.363525	16.3868	16.3868	20								0.545	0.470334	0.470334	19.7381	19.7381	20								0.545	0.385924	0.385924	19.9655	19.9655
0.5466667	0.013402					0.546667	0.1	0.1	15.343	15.343	0.1								0.546667	0.361318	0.361318	16.3977	16.3977	20								0.546667	0.43648	0.43648	19.7461	19.7461	20								0.546667	0.241216	0.241216	19.9698	19.9698
0.5483333	0.016716					0.548333	0.1	0.1	15.3471	15.3471	0.1								0.548333	0.36023	0.36023	16.4037	16.4037	20								0.548333	0.423086	0.423086	19.7487	19.7487	20								0.548333	0.211287	0.211287	19.967	19.967
0.55	0.025909					0.55	0.1	0.1	15.3571	15.3571	0.1								0.55	0.359631	0.359631	16.4155	16.4155	20								0.55	0.418795	0.418795	19.757	19.757	20								0.55	0.230934	0.230934	19.9705	19.9705
0.5516667	0.0014155					0.551667	0.1	0.1	15.3335	15.3335	0.1								0.551667	0.358445	0.358445	16.3937	16.3937	20								0.551667	0.404918	0.404918	19.7315	19.7315	20								0.551667	0.206581	0.206581	19.9406	19.9406
0.5533333	-0.010937					0.553333	0.1	0.1	15.3219	15.3219	0.1								0.553333	0.36063	0.36063	16.384	16.384	20								0.553333	0.447435	0.447435	19.7188	19.7188	20								0.553333	0.41564	0.41564	19.9264	19.9264
0.555	-0.0082275					0.555	0.1	0.1	15.3255	15.3255	0.1								0.555	0.361598	0.361598	16.3895	16.3895	20								0.555	0.468635	0.468635	19.7222	19.7222	20								0.555	0.5151	0.5151	19.9321	19.9321
0.5566667	-0.010279					0.556667	0.1	0.1	15.3242	15.3242	0.1								0.556667	0.361054	0.361054	16.3901	16.3901	20								0.556667	0.462965	0.462965	19.7211	19.7211	20								0.556667	0.475549	0.475549	19.9335	19.9335
0.5583333	-0.0019975					0.558333	0.1	0.1	15.3333	15.3333	0.1								0.558333	0.360986	0.360986	16.4012	16.4012	20								0.558333	0.46487	0.46487	19.7302	19.7302	20								0.558333	0.46567	0.46567	19.9442	19.9442
0.56	0.02515					0.56	0.1	0.1	15.3613	15.3613	0.1								0.56	0.359884	0.359884	16.431	16.431	20								0.56	0.449659	0.449659	19.758	19.758	20								0.56	0.390679	0.390679	19.9722	19.9722
0.5616667	0.0092729					0.561667	0.1	0.1	15.3462	15.3462	0.1								0.561667	0.356898	0.356898	16.4178	16.4178	20								0.561667	0.40339	0.40339	19.7417	19.7417	20								0.561667	0.194701	0.194701	19.9528	19.9528
0.5633333	0.016823					0.563333	0.1	0.1	15.3546	15.3546	0.1								0.563333	0.358221	0.358221	16.428	16.428	20								0.563333	0.430451	0.430451	19.7488	19.7488	20								0.563333	0.330646	0.330646	19.9565	19.9565
0.565	0.00040712					0.565	0.1	0.1	15.339	15.339	0.1								0.565	0.357202	0.357202	16.4142	16.4142	20								0.565	0.418691	0.418691	19.7322	19.7322	20								0.565	0.304763	0.304763	19.938	19.938
0.5666667	-0.016408					0.566667	0.1	0.1	15.323	15.323	0.1								0.566667	0.358579	0.358579	16.4001	16.4001	20								0.566667	0.446385	0.446385	19.7155	19.7155	20								0.566667	0.433739	0.433739	19.9211	19.9211
0.5683333	-0.020769					0.568333	0.1	0.1	15.3194	15.3194	0.1								0.568333	0.359994	0.359994	16.3984	16.3984	20								0.568333	0.474149	0.474149	19.7122	19.7122	20								0.568333	0.552227	0.552227	19.9205	19.9205
0.57	-0.0066347					0.57	0.1	0.1	15.3344	15.3344	0.1								0.57	0.360159	0.360159	16.4153	16.4153	20								0.57	0.479656	0.479656	19.7279	19.7279	20								0.57	0.556812	0.556812	19.9398	19.9398
0.5716667	0.013839					0.571667	0.1	0.1	15.3557	15.3557	0.1								0.571667	0.358473	0.358473	16.4385	16.4385	20								0.571667	0.45357	0.45357	19.7494	19.7494	20								0.571667	0.421563	0.421563	19.9629	19.9629
0.5733333	0.042643					0.573333	0.1	0.1	15.3853	15.3853	0.1								0.573333	0.356155	0.356155	16.4699	16.4699	20								0.573333	0.417618	0.417618	19.7783	19.7783	20								0.573333	0.260042	0.260042	19.9894	19.9894
0.575	0.032449					0.575	0.1	0.1	15.3759	15.3759	0.1								0.575	0.35301	0.35301	16.4623	16.4623	20								0.575	0.369453	0.369453	19.767	19.767	20								0.575	0.0739849	0.0739849	19.9718	19.9718
0.5766667	0.055736					0.576667	0.1	0.1	15.4	15.4	0.1								0.576667	0.353773	0.353773	16.4881	16.4881	20								0.576667	0.388399	0.388399	19.7888	19.7888	20								0.576667	0.197477	0.197477	19.9876	19.9876
0.5783333	0.037746					0.578333	0.1	0.1	15.3828	15.3828	0.1								0.578333	0.35119	0.35119	16.4726	16.4726	20								0.578333	0.351938	0.351938	19.7693	19.7693	20								0.578333	0.0869934	0.0869934	19.9626	19.9626
0.58	0.02781					0.58	0.1	0.1	15.3737	15.3737	0.1								0.58	0.352736	0.352736	16.4652	16.4652	20								0.58	0.384551	0.384551	19.7579	19.7579	20								0.58	0.261653	0.261653	19.9475	19.9475
0.5816667	0.033433					0.581667	0.1	0.1	15.3801	15.3801	0.1								0.581667	0.353478	0.353478	16.4734	16.4734	20								0.581667	0.403444	0.403444	19.7631	19.7631	20								0.581667	0.36737	0.36737	19.9526	19.9526
0.5833333	0.019572					0.583333	0.1	0.1	15.367	15.367	0.1								0.583333	0.352658	0.352658	16.4621	16.4621	20								0.583333	0.394853	0.394853	19.749	19.749	20								0.583333	0.331788	0.331788	19.9391	19.9391
0.585	-0.0024471					0.585	0.1	0.1	15.3458	15.3458	0.1								0.585	0.353787	0.353787	16.4427	16.4427	20								0.585	0.418405	0.418405	19.727	19.727	20								0.585	0.426225	0.426225	19.9184	19.9184
0.5866667	-0.010644					0.586667	0.1	0.1	15.3384	15.3384	0.1								0.586667	0.35573	0.35573	16.4371	16.4371	20								0.586667	0.455031	0.455031	19.7198	19.7198	20								0.586667	0.571186	0.571186	19.9151	19.9151
0.5883333	-0.0033005					0.588333	0.1	0.1	15.3466	15.3466	0.1								0.588333	0.356286	0.356286	16.4472	16.4472	20								0.588333	0.467004	0.467004	19.7288	19.7288	20								0.588333	0.594226	0.594226	19.9294	19.9294
0.59	-0.0082187					0.59	0.1	0.1	15.3425	15.3425	0.1								0.59	0.355283	0.355283	16.4449	16.4449	20								0.59	0.451951	0.451951	19.7254	19.7254	20								0.59	0.494216	0.494216	19.9295	19.9295
0.5916667	-0.025094					0.591667	0.1	0.1	15.3264	15.3264	0.1								0.591667	0.355509	0.355509	16.4307	16.4307	20								0.591667	0.457634	0.457634	19.7098	19.7098	20								0.591667	0.493373	0.493373	19.9158	19.9158
0.5933333	-0.040285					0.593333	0.1	0.1	15.312	15.312	0.1								0.593333	0.356931	0.356931	16.4182	16.4182	20								0.593333	0.483594	0.483594	19.6964	19.6964	20								0.593333	0.589329	0.589329	19.9051	19.9051
0.595	-0.016704					0.595	0.1	0.1	15.3364	15.3364	0.1								0.595	0.358182	0.358182	16.4445	16.4445	20								0.595	0.505998	0.505998	19.7224	19.7224	20								0.595	0.664137	0.664137	19.9355	19.9355
0.5966667	-0.022614					0.596667	0.1	0.1	15.3313	15.3313	0.1								0.596667	0.355552	0.355552	16.4413	16.4413	20								0.596667	0.462695	0.462695	19.7183	19.7183	20								0.596667	0.451439	0.451439	19.9335	19.9335
0.5983333	0.0014244					0.598333	0.1	0.1	15.3561	15.3561	0.1								0.598333	0.355874	0.355874	16.4679	16.4679	20								0.598333	0.469429	0.469429	19.7436	19.7436	20								0.598333	0.465673	0.465673	19.9583	19.9583
0.6	0.0048713					0.6	0.1	0.1	15.3604	15.3604	0.1								0.6	0.353206	0.353206	16.474	16.474	20								0.6	0.427263	0.427263	19.7477	19.7477	20								0.6	0.291911	0.291911	19.9599	19.9599
0.6016667	-0.0081735					0.601667	0.1	0.1	15.3481	15.3481	0.1								0.601667	0.3526	0.3526	16.4635	16.4635	20								0.601667	0.42048	0.42048	19.7346	19.7346	20								0.601667	0.280852	0.280852	19.9425	19.9425
0.6033333	-0.020884					0.603333	0.1	0.1	15.3362	15.3362	0.1								0.603333	0.353648	0.353648	16.4534	16.4534	20								0.603333	0.442366	0.442366	19.7221	19.7221	20								0.603333	0.4026	0.4026	19.9277	19.9277
0.605	-0.0091849					0.605	0.1	0.1	15.3487	15.3487	0.1								0.605	0.354662	0.354662	16.4677	16.4677	20								0.605	0.463138	0.463138	19.7348	19.7348	20								0.605	0.506162	0.506162	19.941	19.941
0.6066667	-0.016858					0.606667	0.1	0.1	15.3418	15.3418	0.1								0.606667	0.353231	0.353231	16.4626	16.4626	20								0.606667	0.442056	0.442056	19.728	19.728	20								0.606667	0.413009	0.413009	19.9348	19.9348
0.6083333	-0.021704					0.608333	0.1	0.1	15.3378	15.3378	0.1								0.608333	0.353738	0.353738	16.4604	16.4604	20								0.608333	0.453364	0.453364	19.7239	19.7239	20								0.608333	0.456335	0.456335	19.9307	19.9307
0.61	-0.01921					0.61	0.1	0.1	15.3411	15.3411	0.1								0.61	0.353963	0.353963	16.4655	16.4655	20								0.61	0.460175	0.460175	19.7274	19.7274	20								0.61	0.484839	0.484839	19.9351	19.9351
0.6116667	-0.030412					0.611667	0.1	0.1	15.3307	15.3307	0.1								0.611667	0.353453	0.353453	16.4569	16.4569	20								0.611667	0.454288	0.454288	19.7172	19.7172	20								0.611667	0.454351	0.454351	19.9256	19.9256
0.6133333	-0.029114					0.613333	0.1	0.1	15.3328	15.3328	0.1								0.613333	0.354314	0.354314	16.4608	16.4608	20								0.613333	0.471255	0.471255	19.7197	19.7197	20								0.613333	0.521047	0.521047	19.9291	19.9291
0.615	-0.046602					0.615	0.1	0.1	15.3161	15.3161	0.1								0.615	0.353923	0.353923	16.4459	16.4459	20								0.615	0.46709	0.46709	19.7036	19.7036	20								0.615	0.496153	0.496153	19.9143	19.9143
0.6166667	-0.050189					0.616667	0.1	0.1	15.3133	15.3133	0.1								0.616667	0.355411	0.355411	16.4449	16.4449	20								0.616667	0.493987	0.493987	19.7017	19.7017	20								0.616667	0.599701	0.599701	19.9146	19.9146
0.6183333	-0.062656					0.618333	0.1	0.1	15.3016	15.3016	0.1								0.618333	0.355506	0.355506	16.4351	16.4351	20								0.618333	0.497141	0.497141	19.6913	19.6913	20								0.618333	0.597515	0.597515	19.9073	19.9073
0.62	-0.058853					0.62	0.1	0.1	15.3062	15.3062	0.1								0.62	0.356488	0.356488	16.4416	16.4416	20								0.62	0.514462	0.514462	19.6974	19.6974	20								0.62	0.648852	0.648852	19.9167	19.9167
0.6216667	-0.044401					0.621667	0.1	0.1	15.3214	15.3214	0.1								0.621667	0.355841	0.355841	16.4587	16.4587	20								0.621667	0.50426	0.50426	19.7142	19.7142	20								0.621667	0.582805	0.582805	19.9361	19.9361
0.6233333	-0.011248					0.623333	0.1	0.1	15.3554	15.3554	0.1								0.623333	0.35413	0.35413	16.4945	16.4945	20								0.623333	0.476345	0.476345	19.7489	19.7489	20								0.623333	0.447048	0.447048	19.9708	19.9708
0.625	-0.032267					0.625	0.1	0.1	15.3351	15.3351	0.1								0.625	0.350552	0.350552	16.476	16.476	20								0.625	0.418437	0.418437	19.7281	19.7281	20								0.625	0.204701	0.204701	19.9452	19.9452
0.6266667	-0.025642					0.626667	0.1	0.1	15.3426	15.3426	0.1								0.626667	0.352401	0.352401	16.4851	16.4851	20								0.626667	0.453149	0.453149	19.7347	19.7347	20								0.626667	0.383314	0.383314	19.9473	19.9473
0.6283333	-0.022182					0.628333	0.1	0.1	15.3468	15.3468	0.1								0.628333	0.351486	0.351486	16.4911	16.4911	20								0.628333	0.442101	0.442101	19.7386	19.7386	20								0.628333	0.368953	0.368953	19.949	19.949
0.63	-0.04277					0.63	0.1	0.1	15.327	15.327	0.1								0.63	0.350887	0.350887	16.4731	16.4731	20								0.63	0.435645	0.435645	19.7182	19.7182	20								0.63	0.356979	0.356979	19.9265	19.9265
0.6316667	-0.041939					0.631667	0.1	0.1	15.3286	15.3286	0.1								0.631667	0.352694	0.352694	16.4764	16.4764	20								0.631667	0.469626	0.469626	19.7198	19.7198	20								0.631667	0.514616	0.514616	19.928	19.928
0.6333333	-0.041367					0.633333	0.1	0.1	15.33	15.33	0.1								0.633333	0.352356	0.352356	16.4796	16.4796	20								0.633333	0.467015	0.467015	19.7216	19.7216	20								0.633333	0.503684	0.503684	19.9315	19.9315
0.635	-0.04736					0.635	0.1	0.1	15.3248	15.3248	0.1								0.635	0.352043	0.352043	16.4761	16.4761	20								0.635	0.464048	0.464048	19.7167	19.7167	20								0.635	0.479757	0.479757	19.9276	19.9276
0.6366667	-0.061093					0.636667	0.1	0.1	15.3118	15.3118	0.1								0.636667	0.352386	0.352386	16.465	16.465	20								0.636667	0.472191	0.472191	19.7041	19.7041	20								0.636667	0.506769	0.506769	19.916	19.916
0.6383333	-0.040834					0.638333	0.1	0.1	15.3329	15.3329	0.1								0.638333	0.353504	0.353504	16.4878	16.4878	20								0.638333	0.493092	0.493092	19.726	19.726	20								0.638333	0.587929	0.587929	19.9401	19.9401
0.64	-0.038224					0.64	0.1	0.1	15.3363	15.3363	0.1								0.64	0.35122	0.35122	16.493	16.493	20								0.64	0.456583	0.456583	19.73	19.73	20								0.64	0.419617	0.419617	19.9446	19.9446
0.6416667	-0.03011					0.641667	0.1	0.1	15.3452	15.3452	0.1								0.641667	0.350703	0.350703	16.5036	16.5036	20								0.641667	0.450067	0.450067	19.7387	19.7387	20								0.641667	0.387587	0.387587	19.9517	19.9517
0.6433333	-0.02741					0.643333	0.1	0.1	15.3486	15.3486	0.1								0.643333	0.349639	0.349639	16.5088	16.5088	20								0.643333	0.435468	0.435468	19.7418	19.7418	20								0.643333	0.338262	0.338262	19.9522	19.9522
0.645	-0.0089176					0.645	0.1	0.1	15.3679	15.3679	0.1								0.645	0.34912	0.34912	16.5298	16.5298	20								0.645	0.43039	0.43039	19.7604	19.7604	20								0.645	0.334524	0.334524	19.968	19.968
0.6466667	-0.028013					0.646667	0.1	0.1	15.3496	15.3496	0.1								0.646667	0.347023	0.347023	16.5131	16.5131	20								0.646667	0.399386	0.399386	19.7409	19.7409	20								0.646667	0.223858	0.223858	19.9446	19.9446
0.6483333	-0.0076766					0.648333	0.1	0.1	15.3707	15.3707	0.1								0.648333	0.348689	0.348689	16.5359	16.5359	20								0.648333	0.431879	0.431879	19.761	19.761	20								0.648333	0.38747	0.38747	19.9622	19.9622
0.65	0.016993					0.65	0.1	0.1	15.3962	15.3962	0.1								0.65	0.34641	0.34641	16.563	16.563	20								0.65	0.39832	0.39832	19.7855	19.7855	20								0.65	0.264551	0.264551	19.9847	19.9847
0.6516667	0.028031					0.651667	0.1	0.1	15.408	15.408	0.1								0.651667	0.3437	0.3437	16.5764	16.5764	20								0.651667	0.357524	0.357524	19.7953	19.7953	20								0.651667	0.107056	0.107056	19.9894	19.9894
0.6533333	0.0031579					0.653333	0.1	0.1	15.3839	15.3839	0.1								0.653333	0.342359	0.342359	16.5539	16.5539	20								0.653333	0.341236	0.341236	19.7684	19.7684	20								0.653333	0.0742717	0.0742717	19.9559	19.9559
0.655	0.00077071					0.655	0.1	0.1	15.3823	15.3823	0.1								0.655	0.344615	0.344615	16.5538	16.5538	20								0.655	0.385956	0.385956	19.7648	19.7648	20								0.655	0.308996	0.308996	19.9489	19.9489
0.6566667	0.0058385					0.656667	0.1	0.1	15.3881	15.3881	0.1								0.656667	0.344618	0.344618	16.5613	16.5613	20								0.656667	0.392001	0.392001	19.7695	19.7695	20								0.656667	0.357698	0.357698	19.9539	19.9539
0.6583333	-0.02263					0.658333	0.1	0.1	15.3604	15.3604	0.1								0.658333	0.343872	0.343872	16.5352	16.5352	20								0.658333	0.384123	0.384123	19.7407	19.7407	20								0.658333	0.322429	0.322429	19.9255	19.9255
0.66	-0.019826					0.66	0.1	0.1	15.364	15.364	0.1								0.66	0.346479	0.346479	16.5404	16.5404	20								0.66	0.432091	0.432091	19.744	19.744	20								0.66	0.521368	0.521368	19.9311	19.9311
0.6616667	-0.018064					0.661667	0.1	0.1	15.3666	15.3666	0.1								0.661667	0.345956	0.345956	16.5447	16.5447	20								0.661667	0.426694	0.426694	19.7468	19.7468	20								0.661667	0.482281	0.482281	19.9376	19.9376
0.6633333	-0.023045					0.663333	0.1	0.1	15.3624	15.3624	0.1								0.663333	0.345533	0.345533	16.5421	16.5421	20								0.663333	0.422013	0.422013	19.7427	19.7427	20								0.663333	0.436623	0.436623	19.9357	19.9357
0.665	-0.012459					0.665	0.1	0.1	15.3737	15.3737	0.1								0.665	0.345787	0.345787	16.5552	16.5552	20								0.665	0.428902	0.428902	19.7541	19.7541	20								0.665	0.450247	0.450247	19.9486	19.9486
0.6666667	0.0069758					0.666667	0.1	0.1	15.3939	15.3939	0.1								0.666667	0.344483	0.344483	16.577	16.577	20								0.666667	0.409807	0.409807	19.7742	19.7742	20								0.666667	0.359684	0.359684	19.9689	19.9689
0.6683333	-0.010075					0.668333	0.1	0.1	15.3777	15.3777	0.1								0.668333	0.342296	0.342296	16.5624	16.5624	20								0.668333	0.376364	0.376364	19.7569	19.7569	20								0.668333	0.217541	0.217541	19.949	19.949
0.67	-0.0081066					0.67	0.1	0.1	15.3804	15.3804	0.1								0.67	0.343763	0.343763	16.5667	16.5667	20								0.67	0.40512	0.40512	19.7587	19.7587	20								0.67	0.356837	0.356837	19.9486	19.9486
0.6716667	-0.017928					0.671667	0.1	0.1	15.3714	15.3714	0.1								0.671667	0.343328	0.343328	16.5593	16.5593	20								0.671667	0.402088	0.402088	19.7492	19.7492	20								0.671667	0.359618	0.359618	19.9387	19.9387
0.6733333	-5.5037e-05					0.673333	0.1	0.1	15.39	15.39	0.1								0.673333	0.344071	0.344071	16.5796	16.5796	20								0.673333	0.418	0.418	19.7676	19.7676	20								0.673333	0.429095	0.429095	19.9577	19.9577
0.675	0.032151					0.675	0.1	0.1	15.423	15.423	0.1								0.675	0.342042	0.342042	16.6142	16.6142	20								0.675	0.387352	0.387352	19.8	19.8	20								0.675	0.296335	0.296335	19.9897	19.9897
0.6766667	0.025312					0.676667	0.1	0.1	15.4169	15.4169	0.1								0.676667	0.338583	0.338583	16.6096	16.6096	20								0.676667	0.333274	0.333274	19.7921	19.7921	20								0.676667	0.0721693	0.0721693	19.9771	19.9771
0.6783333	0.04823					0.678333	0.1	0.1	15.4406	15.4406	0.1								0.678333	0.339036	0.339036	16.6348	16.6348	20								0.678333	0.346463	0.346463	19.8135	19.8135	20								0.678333	0.160637	0.160637	19.9928	19.9928
0.68	0.061807					0.68	0.1	0.1	15.4549	15.4549	0.1								0.68	0.336517	0.336517	16.6507	16.6507	20								0.68	0.310789	0.310789	19.8253	19.8253	20								0.68	0.050121	0.050121	19.9993	19.9993
0.6816667	0.066471					0.681667	0.1	0.1	15.4604	15.4604	0.1								0.681667	0.334934	0.334934	16.6575	16.6575	20								0.681667	0.291087	0.291087	19.8276	19.8276	20								0.681667	0.00498734	0.00498734	19.995	19.995
0.6833333	0.060893					0.683333	0.1	0.1	15.4556	15.4556	0.1								0.683333	0.334248	0.334248	16.6541	16.6541	20								0.683333	0.287367	0.287367	19.8194	19.8194	20								0.683333	0.0350815	0.0350815	19.9809	19.9809
0.685	0.054502					0.685	0.1	0.1	15.4499	15.4499	0.1								0.685	0.334587	0.334587	16.6499	16.6499	20								0.685	0.300938	0.300938	19.8109	19.8109	20								0.685	0.133503	0.133503	19.9687	19.9687
0.6866667	0.060668					0.686667	0.1	0.1	15.4569	15.4569	0.1								0.686667	0.335007	0.335007	16.6583	16.6583	20								0.686667	0.31522	0.31522	19.8155	19.8155	20								0.686667	0.219161	0.219161	19.9722	19.9722
0.6883333	0.080678					0.688333	0.1	0.1	15.4777	15.4777	0.1								0.688333	0.334168	0.334168	16.6806	16.6806	20								0.688333	0.307562	0.307562	19.8341	19.8341	20								0.688333	0.194655	0.194655	19.9904	19.9904
0.69	0.074167					0.69	0.1	0.1	15.4719	15.4719	0.1								0.69	0.331944	0.331944	16.6762	16.6762	20								0.69	0.276498	0.276498	19.8257	19.8257	20								0.69	0.0668831	0.0668831	19.9797	19.9797
0.6916667	0.093088					0.691667	0.1	0.1	15.4916	15.4916	0.1								0.691667	0.332377	0.332377	16.6973	16.6973	20								0.691667	0.290512	0.290512	19.8426	19.8426	20								0.691667	0.14207	0.14207	19.994	19.994
0.6933333	0.086323					0.693333	0.1	0.1	15.4856	15.4856	0.1								0.693333	0.330267	0.330267	16.6927	16.6927	20								0.693333	0.262276	0.262276	19.8338	19.8338	20								0.693333	0.0421589	0.0421589	19.9822	19.9822
0.695	0.045956					0.695	0.1	0.1	15.446	15.446	0.1								0.695	0.330727	0.330727	16.6545	16.6545	20								0.695	0.277064	0.277064	19.7913	19.7913	20								0.695	0.124466	0.124466	19.937	19.937
0.6966667	0.068964					0.696667	0.1	0.1	15.4698	15.4698	0.1								0.696667	0.334549	0.334549	16.6798	16.6798	20								0.696667	0.347895	0.347895	19.8137	19.8137	20								0.696667	0.440964	0.440964	19.9618	19.9618
0.6983333	0.05944					0.698333	0.1	0.1	15.461	15.461	0.1								0.698333	0.332025	0.332025	16.6725	16.6725	20								0.698333	0.310563	0.310563	19.804	19.804	20								0.698333	0.267331	0.267331	19.9555	19.9555
0.7	0.03325					0.7	0.1	0.1	15.4356	15.4356	0.1								0.7	0.332752	0.332752	16.6485	16.6485	20								0.7	0.326746	0.326746	19.7773	19.7773	20								0.7	0.311597	0.311597	19.9303	19.9303
0.7016667	0.019243					0.701667	0.1	0.1	15.4223	15.4223	0.1								0.701667	0.335147	0.335147	16.6368	16.6368	20								0.701667	0.3712	0.3712	19.7638	19.7638	20								0.701667	0.487942	0.487942	19.9206	19.9206
0.7033333	0.028166					0.703333	0.1	0.1	15.432	15.432	0.1								0.703333	0.336319	0.336319	16.6481	16.6481	20								0.703333	0.393727	0.393727	19.7741	19.7741	20								0.703333	0.555618	0.555618	19.9371	19.9371
0.705	0.044845					0.705	0.1	0.1	15.4495	15.4495	0.1								0.705	0.335192	0.335192	16.6671	16.6671	20								0.705	0.376461	0.376461	19.7921	19.7921	20								0.705	0.440313	0.440313	19.9597	19.9597
0.7066667	0.051506					0.706667	0.1	0.1	15.4569	15.4569	0.1								0.706667	0.33329	0.33329	16.676	16.676	20								0.706667	0.346437	0.346437	19.7993	19.7993	20								0.706667	0.282083	0.282083	19.9675	19.9675
0.7083333	0.025475					0.708333	0.1	0.1	15.4316	15.4316	0.1								0.708333	0.332395	0.332395	16.6523	16.6523	20								0.708333	0.334566	0.334566	19.773	19.773	20								0.708333	0.227771	0.227771	19.9392	19.9392
0.71	0.030065					0.71	0.1	0.1	15.437	15.437	0.1								0.71	0.334774	0.334774	16.6591	16.6591	20								0.71	0.378321	0.378321	19.7779	19.7779	20								0.71	0.425577	0.425577	19.9442	19.9442
0.7116667	0.012971					0.711667	0.1	0.1	15.4206	15.4206	0.1								0.711667	0.334087	0.334087	16.6443	16.6443	20								0.711667	0.370112	0.370112	19.7616	19.7616	20								0.711667	0.390671	0.390671	19.9297	19.9297
0.7133333	0.016646					0.713333	0.1	0.1	15.4251	15.4251	0.1								0.713333	0.335566	0.335566	16.6503	16.6503	20								0.713333	0.397273	0.397273	19.7664	19.7664	20								0.713333	0.492001	0.492001	19.9369	19.9369
0.715	0.030841					0.715	0.1	0.1	15.44	15.44	0.1								0.715	0.334967	0.334967	16.6668	16.6668	20								0.715	0.389388	0.389388	19.7818	19.7818	20								0.715	0.441465	0.441465	19.955	19.955
0.7166667	0.0085612					0.716667	0.1	0.1	15.4185	15.4185	0.1								0.716667	0.333316	0.333316	16.6468	16.6468	20								0.716667	0.363675	0.363675	19.7601	19.7601	20								0.716667	0.314966	0.314966	19.9335	19.9335
0.7183333	0.0073253					0.718333	0.1	0.1	15.418	15.418	0.1								0.718333	0.335315	0.335315	16.6479	16.6479	20								0.718333	0.399814	0.399814	19.7597	19.7597	20								0.718333	0.465777	0.465777	19.9336	19.9336
0.72	0.022196					0.72	0.1	0.1	15.4337	15.4337	0.1								0.72	0.335209	0.335209	16.6651	16.6651	20								0.72	0.400573	0.400573	19.7758	19.7758	20								0.72	0.465027	0.465027	19.9519	19.9519
0.7216667	0.035104					0.721667	0.1	0.1	15.4473	15.4473	0.1								0.721667	0.33349	0.33349	16.6803	16.6803	20								0.721667	0.37368	0.37368	19.7894	19.7894	20								0.721667	0.33696	0.33696	19.9658	19.9658
0.7233333	0.024602					0.723333	0.1	0.1	15.4376	15.4376	0.1								0.723333	0.33197	0.33197	16.672	16.672	20								0.723333	0.350927	0.350927	19.7789	19.7789	20								0.723333	0.239317	0.239317	19.9528	19.9528
0.725	0.018454					0.725	0.1	0.1	15.4322	15.4322	0.1								0.725	0.332797	0.332797	16.6681	16.6681	20								0.725	0.368536	0.368536	19.7727	19.7727	20								0.725	0.330232	0.330232	19.9445	19.9445
0.7266667	-0.0025541					0.726667	0.1	0.1	15.4119	15.4119	0.1								0.726667	0.333188	0.333188	16.6494	16.6494	20								0.726667	0.378914	0.378914	19.752	19.752	20								0.726667	0.388483	0.388483	19.9238	19.9238
0.7283333	0.0072253					0.728333	0.1	0.1	15.4225	15.4225	0.1								0.728333	0.335064	0.335064	16.6614	16.6614	20								0.728333	0.413303	0.413303	19.7629	19.7629	20								0.728333	0.533411	0.533411	19.9371	19.9371
0.73	0.015944					0.73	0.1	0.1	15.4319	15.4319	0.1								0.73	0.333856	0.333856	16.6725	16.6725	20								0.73	0.395198	0.395198	19.7728	19.7728	20								0.73	0.440206	0.440206	19.9497	19.9497
0.7316667	0.019261					0.731667	0.1	0.1	15.436	15.436	0.1								0.731667	0.332754	0.332754	16.678	16.678	20								0.731667	0.378636	0.378636	19.7767	19.7767	20								0.731667	0.352341	0.352341	19.9537	19.9537
0.7333333	0.025607					0.733333	0.1	0.1	15.4431	15.4431	0.1								0.733333	0.332197	0.332197	16.6866	16.6866	20								0.733333	0.372092	0.372092	19.7833	19.7833	20								0.733333	0.323857	0.323857	19.9591	19.9591
0.735	0.029109					0.735	0.1	0.1	15.4474	15.4474	0.1								0.735	0.331338	0.331338	16.6923	16.6923	20								0.735	0.361114	0.361114	19.7868	19.7868	20								0.735	0.28652	0.28652	19.9606	19.9606
0.7366667	0.037179					0.736667	0.1	0.1	15.4562	15.4562	0.1								0.736667	0.330766	0.330766	16.7026	16.7026	20								0.736667	0.355321	0.355321	19.7946	19.7946	20								0.736667	0.275457	0.275457	19.9663	19.9663
0.7383333	0.031062					0.738333	0.1	0.1	15.4508	15.4508	0.1								0.738333	0.32974	0.32974	16.6987	16.6987	20								0.738333	0.342284	0.342284	19.788	19.788	20								0.738333	0.236165	0.236165	19.9571	19.9571
0.74	0.026109					0.74	0.1	0.1	15.4466	15.4466	0.1								0.74	0.330133	0.330133	16.6959	16.6959	20								0.74	0.353313	0.353313	19.7826	19.7826	20								0.74	0.300303	0.300303	19.9499	19.9499
0.7416667	0.024765					0.741667	0.1	0.1	15.446	15.446	0.1								0.741667	0.330411	0.330411	16.6967	16.6967	20								0.741667	0.3623	0.3623	19.7812	19.7812	20								0.741667	0.351043	0.351043	19.9482	19.9482
0.7433333	0.019184					0.743333	0.1	0.1	15.4412	15.4412	0.1								0.743333	0.330326	0.330326	16.6934	16.6934	20								0.743333	0.36466	0.36466	19.7757	19.7757	20								0.743333	0.362816	0.362816	19.9432	19.9432
0.745	0.014087					0.745	0.1	0.1	15.4368	15.4368	0.1								0.745	0.330664	0.330664	16.6905	16.6905	20								0.745	0.373753	0.373753	19.771	19.771	20								0.745	0.397555	0.397555	19.9394	19.9394
0.7466667	0.034105					0.746667	0.1	0.1	15.4576	15.4576	0.1								0.746667	0.330953	0.330953	16.7127	16.7127	20								0.746667	0.381711	0.381711	19.7916	19.7916	20								0.746667	0.42404	0.42404	19.9616	19.9616
0.7483333	0.0098904					0.748333	0.1	0.1	15.4342	15.4342	0.1								0.748333	0.328729	0.328729	16.6907	16.6907	20								0.748333	0.347376	0.347376	19.7675	19.7675	20								0.748333	0.268837	0.268837	19.9372	19.9372
0.75	0.0061086					0.75	0.1	0.1	15.4311	15.4311	0.1								0.75	0.330932	0.330932	16.6891	16.6891	20								0.75	0.387555	0.387555	19.764	19.764	20								0.75	0.439684	0.439684	19.9338	19.9338
0.7516667	0.015653					0.751667	0.1	0.1	15.4414	15.4414	0.1								0.751667	0.331091	0.331091	16.7009	16.7009	20								0.751667	0.393376	0.393376	19.7745	19.7745	20								0.751667	0.463277	0.463277	19.9466	19.9466
0.7533333	0.016735					0.753333	0.1	0.1	15.4432	15.4432	0.1								0.753333	0.329913	0.329913	16.7042	16.7042	20								0.753333	0.375851	0.375851	19.7763	19.7763	20								0.753333	0.373618	0.373618	19.9496	19.9496
0.755	0.019219					0.755	0.1	0.1	15.4465	15.4465	0.1								0.755	0.329583	0.329583	16.7088	16.7088	20								0.755	0.372859	0.372859	19.7792	19.7792	20								0.755	0.352866	0.352866	19.9522	19.9522
0.7566667	0.025234					0.756667	0.1	0.1	15.4532	15.4532	0.1								0.756667	0.329115	0.329115	16.717	16.717	20								0.756667	0.368082	0.368082	19.7854	19.7854	20								0.756667	0.334653	0.334653	19.9577	19.9577
0.7583333	0.012757					0.758333	0.1	0.1	15.4415	15.4415	0.1								0.758333	0.328295	0.328295	16.7067	16.7067	20								0.758333	0.357625	0.357625	19.773	19.773	20								0.758333	0.295764	0.295764	19.944	19.944
0.76	0.00013145					0.76	0.1	0.1	15.4296	15.4296	0.1								0.76	0.329326	0.329326	16.6963	16.6963	20								0.76	0.378374	0.378374	19.7606	19.7606	20								0.76	0.39218	0.39218	19.9312	19.9312
0.7616667	-0.01007					0.761667	0.1	0.1	15.4202	15.4202	0.1								0.761667	0.330371	0.330371	16.6883	16.6883	20								0.761667	0.399005	0.399005	19.7513	19.7513	20								0.761667	0.481492	0.481492	19.9238	19.9238
0.7633333	0.0083041					0.763333	0.1	0.1	15.4393	15.4393	0.1								0.763333	0.331171	0.331171	16.7089	16.7089	20								0.763333	0.414507	0.414507	19.7711	19.7711	20								0.763333	0.533443	0.533443	19.9469	19.9469
0.765	0.017085					0.765	0.1	0.1	15.4488	15.4488	0.1								0.765	0.329109	0.329109	16.7199	16.7199	20								0.765	0.381523	0.381523	19.7809	19.7809	20								0.765	0.371629	0.371629	19.9582	19.9582
0.7666667	0.00091569					0.766667	0.1	0.1	15.4334	15.4334	0.1								0.766667	0.32801	0.32801	16.7059	16.7059	20								0.766667	0.365193	0.365193	19.7649	19.7649	20								0.766667	0.292799	0.292799	19.9407	19.9407
0.7683333	0.011817					0.768333	0.1	0.1	15.445	15.445	0.1								0.768333	0.32941	0.32941	16.719	16.719	20								0.768333	0.391768	0.391768	19.7763	19.7763	20								0.768333	0.415206	0.415206	19.9513	19.9513
0.77	0.01101					0.77	0.1	0.1	15.445	15.445	0.1								0.77	0.328102	0.328102	16.7203	16.7203	20								0.77	0.372849	0.372849	19.776	19.776	20								0.77	0.340811	0.340811	19.9509	19.9509
0.7716667	0.021191					0.771667	0.1	0.1	15.4559	15.4559	0.1								0.771667	0.327965	0.327965	16.7327	16.7327	20								0.771667	0.373317	0.373317	19.7864	19.7864	20								0.771667	0.344043	0.344043	19.9604	19.9604
0.7733333	0.026096					0.773333	0.1	0.1	15.4615	15.4615	0.1								0.773333	0.326731	0.326731	16.7397	16.7397	20								0.773333	0.355917	0.355917	19.7914	19.7914	20								0.773333	0.277387	0.277387	19.9637	19.9637
0.775	0.015699					0.775	0.1	0.1	15.4519	15.4519	0.1								0.775	0.326027	0.326027	16.7314	16.7314	20								0.775	0.347746	0.347746	19.7806	19.7806	20								0.775	0.254358	0.254358	19.9505	19.9505
0.7766667	0.0031521					0.776667	0.1	0.1	15.4401	15.4401	0.1								0.776667	0.326855	0.326855	16.721	16.721	20								0.776667	0.365659	0.365659	19.768	19.768	20								0.776667	0.346689	0.346689	19.9366	19.9366
0.7783333	0.023458					0.778333	0.1	0.1	15.4611	15.4611	0.1								0.778333	0.327898	0.327898	16.7435	16.7435	20								0.778333	0.386745	0.386745	19.7888	19.7888	20								0.778333	0.443919	0.443919	19.9586	19.9586
0.78	0.040801					0.78	0.1	0.1	15.4792	15.4792	0.1								0.78	0.325651	0.325651	16.763	16.763	20								0.78	0.35199	0.35199	19.8064	19.8064	20								0.78	0.289632	0.289632	19.9764	19.9764
0.7816667	0.04804					0.781667	0.1	0.1	15.4872	15.4872	0.1								0.781667	0.323703	0.323703	16.7723	16.7723	20								0.781667	0.322634	0.322634	19.813	19.813	20								0.781667	0.164894	0.164894	19.9798	19.9798
0.7833333	0.039857					0.783333	0.1	0.1	15.4797	15.4797	0.1								0.783333	0.322772	0.322772	16.7661	16.7661	20								0.783333	0.311743	0.311743	19.8036	19.8036	20								0.783333	0.141095	0.141095	19.9659	19.9659
0.785	0.030596					0.785	0.1	0.1	15.4712	15.4712	0.1								0.785	0.323386	0.323386	16.7589	16.7589	20								0.785	0.327417	0.327417	19.7933	19.7933	20								0.785	0.238389	0.238389	19.9527	19.9527
0.7866667	0.026007					0.786667	0.1	0.1	15.4674	15.4674	0.1								0.786667	0.324108	0.324108	16.7564	16.7564	20								0.786667	0.344504	0.344504	19.7883	19.7883	20								0.786667	0.33115	0.33115	19.9474	19.9474
0.7883333	0.011762					0.788333	0.1	0.1	15.4538	15.4538	0.1								0.788333	0.324359	0.324359	16.7443	16.7443	20								0.788333	0.35278	0.35278	19.7741	19.7741	20								0.788333	0.368458	0.368458	19.9344	19.9344
0.79	-0.016257					0.79	0.1	0.1	15.4266	15.4266	0.1								0.79	0.325574	0.325574	16.7184	16.7184	20								0.79	0.376423	0.376423	19.7467	19.7467	20								0.79	0.459375	0.459375	19.9095	19.9095
0.7916667	-0.0265					0.791667	0.1	0.1	15.4171	15.4171	0.1								0.791667	0.328163	0.328163	16.7103	16.7103	20								0.791667	0.422143	0.422143	19.7381	19.7381	20								0.791667	0.63326	0.63326	19.9064	19.9064
0.7933333	-0.030769					0.793333	0.1	0.1	15.4135	15.4135	0.1								0.793333	0.328969	0.328969	16.7083	16.7083	20								0.793333	0.43645	0.43645	19.7363	19.7363	20								0.793333	0.655236	0.655236	19.9116	19.9116
0.795	-0.038849					0.795	0.1	0.1	15.4062	15.4062	0.1								0.795	0.329172	0.329172	16.7024	16.7024	20								0.795	0.43948	0.43948	19.7308	19.7308	20								0.795	0.619122	0.619122	19.9119	19.9119
0.7966667	-0.013721					0.796667	0.1	0.1	15.432	15.432	0.1								0.796667	0.329756	0.329756	16.7298	16.7298	20								0.796667	0.448708	0.448708	19.7585	19.7585	20								0.796667	0.616676	0.616676	19.9443	19.9443
0.7983333	-0.011281					0.798333	0.1	0.1	15.4352	15.4352	0.1								0.798333	0.327018	0.327018	16.7345	16.7345	20								0.798333	0.402535	0.402535	19.7627	19.7627	20								0.798333	0.389967	0.389967	19.9497	19.9497
0.8	-0.028999					0.8	0.1	0.1	15.4182	15.4182	0.1								0.8	0.326554	0.326554	16.7189	16.7189	20								0.8	0.395487	0.395487	19.7459	19.7459	20								0.8	0.351955	0.351955	19.9309	19.9309
0.8016667	-0.044097					0.801667	0.1	0.1	15.4039	15.4039	0.1								0.801667	0.32811	0.32811	16.706	16.706	20								0.801667	0.423496	0.423496	19.7321	19.7321	20								0.801667	0.48336	0.48336	19.9166	19.9166
0.8033333	-0.052174					0.803333	0.1	0.1	15.3965	15.3965	0.1								0.803333	0.329403	0.329403	16.7001	16.7001	20								0.803333	0.446559	0.446559	19.726	19.726	20								0.803333	0.583661	0.583661	19.9129	19.9129
0.805	-0.044364					0.805	0.1	0.1	15.4051	15.4051	0.1								0.805	0.329989	0.329989	16.7102	16.7102	20								0.805	0.456672	0.456672	19.7362	19.7362	20								0.805	0.609497	0.609497	19.9268	19.9268
0.8066667	-0.046944					0.806667	0.1	0.1	15.4032	15.4032	0.1								0.806667	0.328984	0.328984	16.7098	16.7098	20								0.806667	0.439633	0.439633	19.7358	19.7358	20								0.806667	0.512619	0.512619	19.9286	19.9286
0.8083333	-0.014638					0.808333	0.1	0.1	15.4363	15.4363	0.1								0.808333	0.32902	0.32902	16.7443	16.7443	20								0.808333	0.440339	0.440339	19.7699	19.7699	20								0.808333	0.499543	0.499543	19.9636	19.9636
0.81	0.012414					0.81	0.1	0.1	15.464	15.464	0.1								0.81	0.325569	0.325569	16.7735	16.7735	20								0.81	0.383457	0.383457	19.7978	19.7978	20								0.81	0.255128	0.255128	19.9889	19.9889
0.8116667	0.015716					0.811667	0.1	0.1	15.4681	15.4681	0.1								0.811667	0.322649	0.322649	16.7789	16.7789	20								0.811667	0.336991	0.336991	19.8004	19.8004	20								0.811667	0.0775286	0.0775286	19.9843	19.9843
0.8133333	0.012286					0.813333	0.1	0.1	15.4654	15.4654	0.1								0.813333	0.322115	0.322115	16.7774	16.7774	20								0.813333	0.332736	0.332736	19.7956	19.7956	20								0.813333	0.109599	0.109599	19.9717	19.9717
0.815	0.029435					0.815	0.1	0.1	15.4832	15.4832	0.1								0.815	0.322257	0.322257	16.7966	16.7966	20								0.815	0.34071	0.34071	19.8116	19.8116	20								0.815	0.19783	0.19783	19.9825	19.9825
0.8166667	0.028259					0.816667	0.1	0.1	15.4828	15.4828	0.1								0.816667	0.320341	0.320341	16.7974	16.7974	20								0.816667	0.313965	0.313965	19.8092	19.8092	20								0.816667	0.122767	0.122767	19.9755	19.9755
0.8183333	0.034023					0.818333	0.1	0.1	15.4893	15.4893	0.1								0.818333	0.32026	0.32026	16.8051	16.8051	20								0.818333	0.318048	0.318048	19.8135	19.8135	20								0.818333	0.171732	0.171732	19.9756	19.9756
0.82	0.038936					0.82	0.1	0.1	15.4949	15.4949	0.1								0.82	0.319486	0.319486	16.812	16.812	20								0.82	0.310834	0.310834	19.8171	19.8171	20								0.82	0.170636	0.170636	19.9761	19.9761
0.8216667	0.04929					0.821667	0.1	0.1	15.506	15.506	0.1								0.821667	0.318797	0.318797	16.8243	16.8243	20								0.821667	0.304859	0.304859	19.8261	19.8261	20								0.821667	0.167475	0.167475	19.9822	19.9822
0.8233333	0.056699					0.823333	0.1	0.1	15.5142	15.5142	0.1								0.823333	0.317566	0.317566	16.8337	16.8337	20								0.823333	0.289907	0.289907	19.8319	19.8319	20								0.823333	0.124326	0.124326	19.985	19.985
0.825	0.033165					0.825	0.1	0.1	15.4913	15.4913	0.1								0.825	0.316631	0.316631	16.8121	16.8121	20								0.825	0.280175	0.280175	19.8066	19.8066	20								0.825	0.104989	0.104989	19.9562	19.9562
0.8266667	0.050734					0.826667	0.1	0.1	15.5096	15.5096	0.1								0.826667	0.318792	0.318792	16.8316	16.8316	20								0.826667	0.322383	0.322383	19.8231	19.8231	20								0.826667	0.306593	0.306593	19.9719	19.9719
0.8283333	0.044077					0.828333	0.1	0.1	15.5037	15.5037	0.1								0.828333	0.316839	0.316839	16.8269	16.8269	20								0.828333	0.294883	0.294883	19.8156	19.8156	20								0.828333	0.196589	0.196589	19.9646	19.9646
0.83	0.034181					0.83	0.1	0.1	15.4945	15.4945	0.1								0.83	0.317308	0.317308	16.819	16.819	20								0.83	0.307326	0.307326	19.8048	19.8048	20								0.83	0.247898	0.247898	19.9532	19.9532
0.8316667	0.040814					0.831667	0.1	0.1	15.5019	15.5019	0.1								0.831667	0.318103	0.318103	16.8276	16.8276	20								0.831667	0.325363	0.325363	19.8111	19.8111	20								0.831667	0.32728	0.32728	19.9605	19.9605
0.8333333	0.03671					0.833333	0.1	0.1	15.4985	15.4985	0.1								0.833333	0.317241	0.317241	16.8255	16.8255	20								0.833333	0.314913	0.314913	19.8067	19.8067	20								0.833333	0.276262	0.276262	19.9573	19.9573
0.835	0.023583					0.835	0.1	0.1	15.4861	15.4861	0.1								0.835	0.317453	0.317453	16.8143	16.8143	20								0.835	0.322152	0.322152	19.7933	19.7933	20								0.835	0.299132	0.299132	19.9445	19.9445
0.8366667	-0.015149					0.836667	0.1	0.1	15.4481	15.4481	0.1								0.836667	0.318567	0.318567	16.7776	16.7776	20								0.836667	0.344441	0.344441	19.7549	19.7549	20								0.836667	0.388631	0.388631	19.9078	19.9078
0.8383333	-0.016641					0.838333	0.1	0.1	15.4473	15.4473	0.1								0.838333	0.322239	0.322239	16.7782	16.7782	20								0.838333	0.408574	0.408574	19.755	19.755	20								0.838333	0.645284	0.645284	19.9137	19.9137
0.84	-0.0026694					0.84	0.1	0.1	15.462	15.462	0.1								0.84	0.322179	0.322179	16.7943	16.7943	20								0.84	0.40836	0.40836	19.7714	19.7714	20								0.84	0.603975	0.603975	19.9375	19.9375
0.8416667	-0.0029868					0.841667	0.1	0.1	15.4624	15.4624	0.1								0.841667	0.320568	0.320568	16.7961	16.7961	20								0.841667	0.38103	0.38103	19.7729	19.7729	20								0.841667	0.4375	0.4375	19.9429	19.9429
0.8433333	-0.019418					0.843333	0.1	0.1	15.4467	15.4467	0.1								0.843333	0.320389	0.320389	16.7817	16.7817	20								0.843333	0.37857	0.37857	19.7577	19.7577	20								0.843333	0.400022	0.400022	19.9286	19.9286
0.845	0.0091057					0.845	0.1	0.1	15.476	15.476	0.1								0.845	0.321825	0.321825	16.8124	16.8124	20								0.845	0.403895	0.403895	19.7877	19.7877	20								0.845	0.499542	0.499542	19.9603	19.9603
0.8466667	0.0095885					0.846667	0.1	0.1	15.4772	15.4772	0.1								0.846667	0.318763	0.318763	16.8149	16.8149	20								0.846667	0.353773	0.353773	19.7892	19.7892	20								0.846667	0.277556	0.277556	19.9616	19.9616
0.8483333	0.01547					0.848333	0.1	0.1	15.4838	15.4838	0.1								0.848333	0.318509	0.318509	16.8228	16.8228	20								0.848333	0.351304	0.351304	19.7953	19.7953	20								0.848333	0.268828	0.268828	19.9649	19.9649
0.85	-0.0057135					0.85	0.1	0.1	15.4633	15.4633	0.1								0.85	0.31772	0.31772	16.8036	16.8036	20								0.85	0.341187	0.341187	19.7741	19.7741	20								0.85	0.245857	0.245857	19.9409	19.9409
0.8516667	-0.021224					0.851667	0.1	0.1	15.4485	15.4485	0.1								0.851667	0.319638	0.319638	16.7901	16.7901	20								0.851667	0.376476	0.376476	19.7591	19.7591	20								0.851667	0.414	0.414	19.9252	19.9252
0.8533333	-0.034704					0.853333	0.1	0.1	15.4358	15.4358	0.1								0.853333	0.320987	0.320987	16.7787	16.7787	20								0.853333	0.401518	0.401518	19.747	19.747	20								0.853333	0.523374	0.523374	19.9159	19.9159
0.855	-0.032031					0.855	0.1	0.1	15.4392	15.4392	0.1								0.855	0.322128	0.322128	16.7835	16.7835	20								0.855	0.421633	0.421633	19.7517	19.7517	20								0.855	0.588449	0.588449	19.9252	19.9252
0.8566667	-0.014464					0.856667	0.1	0.1	15.4574	15.4574	0.1								0.856667	0.321649	0.321649	16.8032	16.8032	20								0.856667	0.413785	0.413785	19.7714	19.7714	20								0.856667	0.523844	0.523844	19.9487	19.9487
0.8583333	-0.023176					0.858333	0.1	0.1	15.4495	15.4495	0.1								0.858333	0.319681	0.319681	16.7965	16.7965	20								0.858333	0.381043	0.381043	19.764	19.764	20								0.858333	0.359112	0.359112	19.9419	19.9419
0.86	-0.049252					0.86	0.1	0.1	15.4241	15.4241	0.1								0.86	0.320346	0.320346	16.7725	16.7725	20								0.86	0.393382	0.393382	19.7389	19.7389	20								0.86	0.406731	0.406731	19.9161	19.9161
0.8616667	-0.056987					0.861667	0.1	0.1	15.4171	15.4171	0.1								0.861667	0.322748	0.322748	16.7669	16.7669	20								0.861667	0.435194	0.435194	19.733	19.733	20								0.861667	0.587525	0.587525	19.9123	19.9123
0.8633333	-0.028106					0.863333	0.1	0.1	15.4467	15.4467	0.1								0.863333	0.323312	0.323312	16.7979	16.7979	20								0.863333	0.44502	0.44502	19.7644	19.7644	20								0.863333	0.613608	0.613608	19.9481	19.9481
0.865	-0.058656					0.865	0.1	0.1	15.4168	15.4168	0.1								0.865	0.32021	0.32021	16.7694	16.7694	20								0.865	0.392681	0.392681	19.7355	19.7355	20								0.865	0.363544	0.363544	19.9202	19.9202
0.8666667	-0.053162					0.866667	0.1	0.1	15.4231	15.4231	0.1								0.866667	0.323056	0.323056	16.777	16.777	20								0.866667	0.440822	0.440822	19.7426	19.7426	20								0.866667	0.558834	0.558834	19.9278	19.9278
0.8683333	-0.074657					0.868333	0.1	0.1	15.4023	15.4023	0.1								0.868333	0.322298	0.322298	16.7576	16.7576	20								0.868333	0.428929	0.428929	19.7232	19.7232	20								0.868333	0.505188	0.505188	19.9104	19.9104
0.87	-0.043475					0.87	0.1	0.1	15.4342	15.4342	0.1								0.87	0.324236	0.324236	16.791	16.791	20								0.87	0.461275	0.461275	19.7568	19.7568	20								0.87	0.627115	0.627115	19.9467	19.9467
0.8716667	-0.032667					0.871667	0.1	0.1	15.4457	15.4457	0.1								0.871667	0.320904	0.320904	16.8039	16.8039	20								0.871667	0.405365	0.405365	19.7694	19.7694	20								0.871667	0.37295	0.37295	19.96	19.96
0.8733333	-0.022619					0.873333	0.1	0.1	15.4565	15.4565	0.1								0.873333	0.319614	0.319614	16.8159	16.8159	20								0.873333	0.384346	0.384346	19.78	19.78	20								0.873333	0.280279	0.280279	19.9672	19.9672
0.875	-0.041338					0.875	0.1	0.1	15.4385	15.4385	0.1								0.875	0.318406	0.318406	16.7992	16.7992	20								0.875	0.366615	0.366615	19.7613	19.7613	20								0.875	0.229733	0.229733	19.9438	19.9438
0.8766667	-0.038554					0.876667	0.1	0.1	15.4419	15.4419	0.1								0.876667	0.32008	0.32008	16.804	16.804	20								0.876667	0.397756	0.397756	19.7645	19.7645	20								0.876667	0.393176	0.393176	19.9445	19.9445
0.8783333	-0.02869					0.878333	0.1	0.1	15.4525	15.4525	0.1								0.878333	0.319601	0.319601	16.8159	16.8159	20								0.878333	0.392483	0.392483	19.7752	19.7752	20								0.878333	0.388774	0.388774	19.9548	19.9548
0.88	-0.016297					0.88	0.1	0.1	15.4656	15.4656	0.1								0.88	0.318412	0.318412	16.8303	16.8303	20								0.88	0.374711	0.374711	19.788	19.788	20								0.88	0.316723	0.316723	19.9664	19.9664
0.8816667	-0.0057897					0.881667	0.1	0.1	15.4769	15.4769	0.1								0.881667	0.316972	0.316972	16.8427	16.8427	20								0.881667	0.353308	0.353308	19.7984	19.7984	20								0.881667	0.235282	0.235282	19.9739	19.9739
0.8833333	-0.0091195					0.883333	0.1	0.1	15.4742	15.4742	0.1								0.883333	0.315725	0.315725	16.8413	16.8413	20								0.883333	0.335991	0.335991	19.7945	19.7945	20								0.883333	0.182692	0.182692	19.9659	19.9659
0.885	0.0069224					0.885	0.1	0.1	15.491	15.491	0.1								0.885	0.315866	0.315866	16.8593	16.8593	20								0.885	0.342581	0.342581	19.8099	19.8099	20								0.885	0.239037	0.239037	19.9778	19.9778
0.8866667	0.0078214					0.886667	0.1	0.1	15.4926	15.4926	0.1								0.886667	0.314069	0.314069	16.8621	16.8621	20								0.886667	0.316913	0.316913	19.8099	19.8099	20								0.886667	0.155468	0.155468	19.9744	19.9744
0.8883333	3.462e-05					0.888333	0.1	0.1	15.4855	15.4855	0.1								0.888333	0.313789	0.313789	16.8562	16.8562	20								0.888333	0.31683	0.31683	19.801	19.801	20								0.888333	0.179209	0.179209	19.9619	19.9619
0.89	-0.029023					0.89	0.1	0.1	15.4572	15.4572	0.1								0.89	0.31438	0.31438	16.829	16.829	20								0.89	0.331625	0.331625	19.7713	19.7713	20								0.89	0.266873	0.266873	19.9303	19.9303
0.8916667	-0.031199					0.891667	0.1	0.1	15.4557	15.4557	0.1								0.891667	0.317096	0.317096	16.8288	16.8288	20								0.891667	0.381224	0.381224	19.7695	19.7695	20								0.891667	0.488127	0.488127	19.9307	19.9307
0.8933333	-0.0084708					0.893333	0.1	0.1	15.4791	15.4791	0.1								0.893333	0.317118	0.317118	16.8536	16.8536	20								0.893333	0.384115	0.384115	19.7935	19.7935	20								0.893333	0.485269	0.485269	19.9589	19.9589
0.895	0.042765					0.895	0.1	0.1	15.5311	15.5311	0.1								0.895	0.314644	0.314644	16.9068	16.9068	20								0.895	0.344197	0.344197	19.8453	19.8453	20								0.895	0.287419	0.287419	20.012	20.012
0.8966667	0.054846					0.896667	0.1	0.1	15.5439	15.5439	0.1								0.896667	0.309325	0.309325	16.9207	16.9207	20								0.896667	0.257878	0.257878	19.8559	19.8559	20								0.896667	-0.0837457	-0.0837457	20.0167	20.0167
0.8983333	0.052556					0.898333	0.1	0.1	15.5423	15.5423	0.1								0.898333	0.307932	0.307932	16.9201	16.9201	20								0.898333	0.240151	0.240151	19.8508	19.8508	20								0.898333	-0.116918	-0.116918	20.0017	20.0017
0.9	0.071683					0.9	0.1	0.1	15.5621	15.5621	0.1								0.9	0.307986	0.307986	16.941	16.941	20								0.9	0.248678	0.248678	19.8672	19.8672	20								0.9	-0.012194	-0.012194	20.0104	20.0104
0.9016667	0.071245					0.901667	0.1	0.1	15.5624	15.5624	0.1								0.901667	0.305898	0.305898	16.9423	16.9423	20								0.901667	0.221261	0.221261	19.864	19.864	20								0.901667	-0.0731329	-0.0731329	20.0009	20.0009
0.9033333	0.06877					0.903333	0.1	0.1	15.5606	15.5606	0.1								0.903333	0.305768	0.305768	16.9416	16.9416	20								0.903333	0.226599	0.226599	19.8587	19.8587	20								0.903333	-0.00612256	-0.00612256	19.9901	19.9901
0.905	0.086851					0.905	0.1	0.1	15.5794	15.5794	0.1								0.905	0.305843	0.305843	16.9614	16.9614	20								0.905	0.235452	0.235452	19.8744	19.8744	20								0.905	0.0691318	0.0691318	20.0027	20.0027
0.9066667	0.094507					0.906667	0.1	0.1	15.5878	15.5878	0.1								0.906667	0.303861	0.303861	16.9708	16.9708	20								0.906667	0.209285	0.209285	19.8796	19.8796	20								0.906667	-0.0187928	-0.0187928	20.0048	20.0048
0.9083333	0.10172					0.908333	0.1	0.1	15.5957	15.5957	0.1								0.908333	0.302923	0.302923	16.9797	16.9797	20								0.908333	0.200691	0.200691	19.884	19.884	20								0.908333	-0.0332777	-0.0332777	20.0051	20.0051
0.91	0.11843					0.91	0.1	0.1	15.6131	15.6131	0.1								0.91	0.302033	0.302033	16.9981	16.9981	20								0.91	0.193399	0.193399	19.8978	19.8978	20								0.91	-0.0360403	-0.0360403	20.0152	20.0152
0.9116667	0.12336					0.911667	0.1	0.1	15.6188	15.6188	0.1								0.911667	0.300193	0.300193	17.0047	17.0047	20								0.911667	0.17034	0.17034	19.8996	19.8996	20								0.911667	-0.106115	-0.106115	20.0125	20.0125
0.9133333	0.10064					0.913333	0.1	0.1	15.5967	15.5967	0.1								0.913333	0.299534	0.299534	16.9836	16.9836	20								0.913333	0.167394	0.167394	19.8735	19.8735	20								0.913333	-0.0877589	-0.0877589	19.9819	19.9819
0.915	0.079647					0.915	0.1	0.1	15.5765	15.5765	0.1								0.915	0.301642	0.301642	16.9643	16.9643	20								0.915	0.210826	0.210826	19.8501	19.8501	20								0.915	0.126406	0.126406	19.9573	19.9573
0.9166667	0.066121					0.916667	0.1	0.1	15.5636	15.5636	0.1								0.916667	0.303573	0.303573	16.9525	16.9525	20								0.916667	0.249884	0.249884	19.8355	19.8355	20								0.916667	0.298957	0.298957	19.9461	19.9461
0.9183333	0.058226					0.918333	0.1	0.1	15.5564	15.5564	0.1								0.918333	0.304749	0.304749	16.9464	16.9464	20								0.918333	0.274147	0.274147	19.8276	19.8276	20								0.918333	0.377138	0.377138	19.944	19.944
0.92	0.033713					0.92	0.1	0.1	15.5326	15.5326	0.1								0.92	0.305357	0.305357	16.9238	16.9238	20								0.92	0.287378	0.287378	19.8035	19.8035	20								0.92	0.392263	0.392263	19.9259	19.9259
0.9216667	0.041559					0.921667	0.1	0.1	15.5412	15.5412	0.1								0.921667	0.307623	0.307623	16.9335	16.9335	20								0.921667	0.327453	0.327453	19.8126	19.8126	20								0.921667	0.518691	0.518691	19.9418	19.9418
0.9233333	0.038139					0.923333	0.1	0.1	15.5385	15.5385	0.1								0.923333	0.306649	0.306649	16.932	16.932	20								0.923333	0.31233	0.31233	19.8106	19.8106	20								0.923333	0.407248	0.407248	19.9457	19.9457
0.925	0.015317					0.925	0.1	0.1	15.5164	15.5164	0.1								0.925	0.3068	0.3068	16.9111	16.9111	20								0.925	0.315681	0.315681	19.7889	19.7889	20								0.925	0.380205	0.380205	19.9274	19.9274
0.9266667	-0.00096652					0.926667	0.1	0.1	15.5008	15.5008	0.1								0.926667	0.308893	0.308893	16.8967	16.8967	20								0.926667	0.351903	0.351903	19.7742	19.7742	20								0.926667	0.508204	0.508204	19.9169	19.9169
0.9283333	-0.012814					0.928333	0.1	0.1	15.4896	15.4896	0.1								0.928333	0.310329	0.310329	16.8868	16.8868	20								0.928333	0.376353	0.376353	19.7647	19.7647	20								0.928333	0.581381	0.581381	19.9135	19.9135
0.93	-0.010726					0.93	0.1	0.1	15.4924	15.4924	0.1								0.93	0.311316	0.311316	16.8909	16.8909	20								0.93	0.392122	0.392122	19.7696	19.7696	20								0.93	0.605603	0.605603	19.9247	19.9247
0.9316667	-0.013825					0.931667	0.1	0.1	15.49	15.49	0.1								0.931667	0.310907	0.310907	16.8898	16.8898	20								0.931667	0.383988	0.383988	19.7692	19.7692	20								0.931667	0.526846	0.526846	19.9291	19.9291
0.9333333	-0.020838					0.933333	0.1	0.1	15.4837	15.4837	0.1								0.933333	0.311016	0.311016	16.8848	16.8848	20								0.933333	0.384727	0.384727	19.7645	19.7645	20								0.933333	0.496055	0.496055	19.9274	19.9274
0.935	-0.025289					0.935	0.1	0.1	15.48	15.48	0.1								0.935	0.311519	0.311519	16.8823	16.8823	20								0.935	0.392514	0.392514	19.7623	19.7623	20								0.935	0.508068	0.508068	19.9277	19.9277
0.9366667	-0.013367					0.936667	0.1	0.1	15.4926	15.4926	0.1								0.936667	0.311765	0.311765	16.8963	16.8963	20								0.936667	0.396086	0.396086	19.7766	19.7766	20								0.936667	0.506316	0.506316	19.9442	19.9442
0.9383333	-0.0083726					0.938333	0.1	0.1	15.4983	15.4983	0.1								0.938333	0.310374	0.310374	16.9032	16.9032	20								0.938333	0.372352	0.372352	19.7834	19.7834	20								0.938333	0.390919	0.390919	19.9515	19.9515
0.94	0.003006					0.94	0.1	0.1	15.5103	15.5103	0.1								0.94	0.309678	0.309678	16.9165	16.9165	20								0.94	0.360987	0.360987	19.796	19.796	20								0.94	0.339363	0.339363	19.9627	19.9627
0.9416667	-0.0097583					0.941667	0.1	0.1	15.4983	15.4983	0.1								0.941667	0.308348	0.308348	16.9056	16.9056	20								0.941667	0.340049	0.340049	19.7838	19.7838	20								0.941667	0.261327	0.261327	19.9478	19.9478
0.9433333	-0.041295					0.943333	0.1	0.1	15.4674	15.4674	0.1								0.943333	0.309435	0.309435	16.876	16.876	20								0.943333	0.360287	0.360287	19.7529	19.7529	20								0.943333	0.365616	0.365616	19.915	19.915
0.945	-0.032167					0.945	0.1	0.1	15.4773	15.4773	0.1								0.945	0.3124	0.3124	16.8871	16.8871	20								0.945	0.411766	0.411766	19.7639	19.7639	20								0.945	0.595209	0.595209	19.9283	19.9283
0.9466667	-0.03494					0.946667	0.1	0.1	15.4752	15.4752	0.1								0.946667	0.311291	0.311291	16.8863	16.8863	20								0.946667	0.393569	0.393569	19.7632	19.7632	20								0.946667	0.50158	0.50158	19.9314	19.9314
0.9483333	-0.013355					0.948333	0.1	0.1	15.4975	15.4975	0.1								0.948333	0.311371	0.311371	16.9098	16.9098	20								0.948333	0.394623	0.394623	19.7866	19.7866	20								0.948333	0.480495	0.480495	19.9567	19.9567
0.95	-0.013369					0.95	0.1	0.1	15.4982	15.4982	0.1								0.95	0.309017	0.309017	16.9117	16.9117	20								0.95	0.355684	0.355684	19.7876	19.7876	20								0.95	0.303335	0.303335	19.957	19.957
0.9516667	-0.02873					0.951667	0.1	0.1	15.4835	15.4835	0.1								0.951667	0.308827	0.308827	16.8982	16.8982	20								0.951667	0.353929	0.353929	19.7727	19.7727	20								0.951667	0.301252	0.301252	19.9394	19.9394
0.9533333	-0.026164					0.953333	0.1	0.1	15.4868	15.4868	0.1								0.953333	0.310176	0.310176	16.9027	16.9027	20								0.953333	0.37878	0.37878	19.7762	19.7762	20								0.953333	0.424127	0.424127	19.9421	19.9421
0.955	-0.03032					0.955	0.1	0.1	15.4833	15.4833	0.1								0.955	0.30973	0.30973	16.9005	16.9005	20								0.955	0.373061	0.373061	19.7731	19.7731	20								0.955	0.405422	0.405422	19.9396	19.9396
0.9566667	-0.047337					0.956667	0.1	0.1	15.467	15.467	0.1								0.956667	0.309954	0.309954	16.8853	16.8853	20								0.956667	0.378113	0.378113	19.7572	19.7572	20								0.956667	0.422756	0.422756	19.9243	19.9243
0.9583333	-0.052775					0.958333	0.1	0.1	15.4622	15.4622	0.1								0.958333	0.311466	0.311466	16.8818	16.8818	20								0.958333	0.404639	0.404639	19.7534	19.7534	20								0.958333	0.530205	0.530205	19.9225	19.9225
0.96	-0.062909					0.96	0.1	0.1	15.4528	15.4528	0.1								0.96	0.311816	0.311816	16.8737	16.8737	20								0.96	0.411049	0.411049	19.7453	19.7453	20								0.96	0.54258	0.54258	19.9176	19.9176
0.9616667	-0.060052					0.961667	0.1	0.1	15.4563	15.4563	0.1								0.961667	0.312634	0.312634	16.8785	16.8785	20								0.961667	0.424566	0.424566	19.7504	19.7504	20								0.961667	0.576749	0.576749	19.9262	19.9262
0.9633333	-0.060065					0.963333	0.1	0.1	15.457	15.457	0.1								0.963333	0.312151	0.312151	16.8804	16.8804	20								0.963333	0.416053	0.416053	19.7526	19.7526	20								0.963333	0.516851	0.516851	19.931	19.931
0.965	-0.067586					0.965	0.1	0.1	15.4502	15.4502	0.1								0.965	0.311955	0.311955	16.8749	16.8749	20								0.965	0.412401	0.412401	19.747	19.747	20								0.965	0.482726	0.482726	19.9267	19.9267
0.9666667	-0.074589					0.966667	0.1	0.1	15.4439	15.4439	0.1								0.966667	0.312512	0.312512	16.8698	16.8698	20								0.966667	0.421726	0.421726	19.7419	19.7419	20								0.966667	0.512872	0.512872	19.9229	19.9229
0.9683333	-0.068358					0.968333	0.1	0.1	15.4508	15.4508	0.1								0.968333	0.313016	0.313016	16.878	16.878	20								0.968333	0.430129	0.430129	19.7503	19.7503	20								0.968333	0.540027	0.540027	19.933	19.933
0.97	-0.060972					0.97	0.1	0.1	15.4589	15.4589	0.1								0.97	0.312196	0.312196	16.8874	16.8874	20								0.97	0.416129	0.416129	19.7597	19.7597	20								0.97	0.468924	0.468924	19.9434	19.9434
0.9716667	-0.043949					0.971667	0.1	0.1	15.4766	15.4766	0.1								0.971667	0.311262	0.311262	16.9063	16.9063	20								0.971667	0.400518	0.400518	19.7782	19.7782	20								0.971667	0.396199	0.396199	19.9611	19.9611
0.9733333	-0.047647					0.973333	0.1	0.1	15.4736	15.4736	0.1								0.973333	0.309367	0.309367	16.9045	16.9045	20								0.973333	0.369713	0.369713	19.7752	19.7752	20								0.973333	0.272097	0.272097	19.9551	19.9551
0.975	-0.024783					0.975	0.1	0.1	15.4972	15.4972	0.1								0.975	0.309548	0.309548	16.9292	16.9292	20								0.975	0.374696	0.374696	19.7984	19.7984	20								0.975	0.313954	0.313954	19.975	19.975
0.9766667	-0.015476					0.976667	0.1	0.1	15.5072	15.5072	0.1								0.976667	0.307076	0.307076	16.9404	16.9404	20								0.976667	0.335943	0.335943	19.8076	19.8076	20								0.976667	0.175183	0.175183	19.9799	19.9799
0.9783333	-0.0037911					0.978333	0.1	0.1	15.5195	15.5195	0.1								0.978333	0.305963	0.305963	16.9538	16.9538	20								0.978333	0.320619	0.320619	19.8185	19.8185	20								0.978333	0.140368	0.140368	19.9852	19.9852
0.98	0.0088509					0.98	0.1	0.1	15.5329	15.5329	0.1								0.98	0.304616	0.304616	16.9682	16.9682	20								0.98	0.302519	0.302519	19.8299	19.8299	20								0.98	0.103707	0.103707	19.9909	19.9909
0.9816667	-0.0060413					0.981667	0.1	0.1	15.5187	15.5187	0.1								0.981667	0.303177	0.303177	16.9551	16.9551	20								0.981667	0.283433	0.283433	19.8135	19.8135	20								0.981667	0.063784	0.063784	19.9685	19.9685
0.9833333	0.017874					0.983333	0.1	0.1	15.5433	15.5433	0.1								0.983333	0.304495	0.304495	16.9807	16.9807	20								0.983333	0.310905	0.310905	19.8362	19.8362	20								0.983333	0.220544	0.220544	19.9876	19.9876
0.985	0.0036649					0.985	0.1	0.1	15.5297	15.5297	0.1								0.985	0.30193	0.30193	16.9682	16.9682	20								0.985	0.273069	0.273069	19.8207	19.8207	20								0.985	0.0870532	0.0870532	19.969	19.969
0.9866667	0.012465					0.986667	0.1	0.1	15.5392	15.5392	0.1								0.986667	0.303179	0.303179	16.9787	16.9787	20								0.986667	0.298882	0.298882	19.8282	19.8282	20								0.986667	0.217136	0.217136	19.974	19.974
0.9883333	0.016908					0.988333	0.1	0.1	15.5444	15.5444	0.1								0.988333	0.302127	0.302127	16.9849	16.9849	20								0.988333	0.286285	0.286285	19.8317	19.8317	20								0.988333	0.182232	0.182232	19.9762	19.9762
0.99	-0.0012162					0.99	0.1	0.1	15.5269	15.5269	0.1								0.99	0.30151	0.30151	16.9685	16.9685	20								0.99	0.280423	0.280423	19.8125	19.8125	20								0.99	0.166638	0.166638	19.9552	19.9552
0.9916667	-0.0053599					0.991667	0.1	0.1	15.5235	15.5235	0.1								0.991667	0.303151	0.303151	16.9661	16.9661	20								0.991667	0.312445	0.312445	19.8079	19.8079	20								0.991667	0.313337	0.313337	19.9507	19.9507
0.9933333	0.0095971					0.993333	0.1	0.1	15.5391	15.5391	0.1								0.993333	0.303391	0.303391	16.9828	16.9828	20								0.993333	0.320216	0.320216	19.823	19.823	20								0.993333	0.345445	0.345445	19.9678	19.9678
0.995	-0.016685					0.995	0.1	0.1	15.5135	15.5135	0.1								0.995	0.301718	0.301718	16.9583	16.9583	20								0.995	0.29504	0.29504	19.7966	19.7966	20								0.995	0.225273	0.225273	19.942	19.942
0.9966667	-0.021088					0.996667	0.1	0.1	15.5098	15.5098	0.1								0.996667	0.30417	0.30417	16.9557	16.9557	20								0.996667	0.339071	0.339071	19.7924	19.7924	20								0.996667	0.405938	0.405938	19.9393	19.9393
0.9983333	-0.027308					0.998333	0.1	0.1	15.5043	15.5043	0.1								0.998333	0.304433	0.304433	16.9513	16.9513	20								0.998333	0.345962	0.345962	19.7872	19.7872	20								0.998333	0.425204	0.425204	19.9375	19.9375
1	-0.02609					1	0.1	0.1	15.5062	15.5062	0.1								1	0.304872	0.304872	16.9543	16.9543	20								1	0.354615	0.354615	19.7897	19.7897	20								1	0.437699	0.437699	19.9432	19.9432
1.001667	-0.0030782					1.00167	0.1	0.1	15.5299	15.5299	0.1								1.00167	0.304567	0.304567	16.9792	16.9792	20								1.00167	0.350553	0.350553	19.8139	19.8139	20								1.00167	0.397295	0.397295	19.97	19.97
1.003333	-0.0052238					1.00333	0.1	0.1	15.5284	15.5284	0.1								1.00333	0.302082	0.302082	16.9788	16.9788	20								1.00333	0.310179	0.310179	19.8122	19.8122	20								1.00333	0.210252	0.210252	19.9676	19.9676
1.005	0.020442					1.005	0.1	0.1	15.5548	15.5548	0.1								1.005	0.302118	0.302118	17.0062	17.0062	20								1.005	0.313044	0.313044	19.8377	19.8377	20								1.005	0.226993	0.226993	19.9906	19.9906
1.006667	0.0030395					1.00667	0.1	0.1	15.538	15.538	0.1								1.00667	0.299375	0.299375	16.9906	16.9906	20								1.00667	0.270447	0.270447	19.8196	19.8196	20								1.00667	0.0657628	0.0657628	19.9684	19.9684
1.008333	0.027167					1.00833	0.1	0.1	15.5629	15.5629	0.1								1.00833	0.300944	0.300944	17.0164	17.0164	20								1.00833	0.300657	0.300657	19.843	19.843	20								1.00833	0.22132	0.22132	19.9883	19.9883
1.01	0.040209					1.01	0.1	0.1	15.5766	15.5766	0.1								1.01	0.29836	0.29836	17.0311	17.0311	20								1.01	0.261691	0.261691	19.8552	19.8552	20								1.01	0.0817464	0.0817464	19.9975	19.9975
1.011667	0.050416					1.01167	0.1	0.1	15.5875	15.5875	0.1								1.01167	0.296886	0.296886	17.043	17.043	20								1.01167	0.241392	0.241392	19.8637	19.8637	20								1.01167	0.0178212	0.0178212	20.001	20.001
1.013333	0.042824					1.01333	0.1	0.1	15.5806	15.5806	0.1								1.01333	0.2957	0.2957	17.037	17.037	20								1.01333	0.227158	0.227158	19.8541	19.8541	20								1.01333	-0.00672427	-0.00672427	19.9858	19.9858
1.015	0.046586					1.015	0.1	0.1	15.585	15.585	0.1								1.015	0.296298	0.296298	17.0424	17.0424	20								1.015	0.243212	0.243212	19.856	19.856	20								1.015	0.09917	0.09917	19.984	19.984
1.016667	0.042511					1.01667	0.1	0.1	15.5816	15.5816	0.1								1.01667	0.295759	0.295759	17.04	17.04	20								1.01667	0.239949	0.239949	19.8505	19.8505	20								1.01667	0.112038	0.112038	19.9764	19.9764
1.018333	0.049093					1.01833	0.1	0.1	15.5889	15.5889	0.1								1.01833	0.296003	0.296003	17.0482	17.0482	20								1.01833	0.249196	0.249196	19.8558	19.8558	20								1.01833	0.164972	0.164972	19.9808	19.9808
1.02	0.027105					1.02	0.1	0.1	15.5676	15.5676	0.1								1.02	0.29518	0.29518	17.0279	17.0279	20								1.02	0.240307	0.240307	19.8327	19.8327	20								1.02	0.134614	0.134614	19.9569	19.9569
1.021667	0.01316					1.02167	0.1	0.1	15.5543	15.5543	0.1								1.02167	0.297214	0.297214	17.0156	17.0156	20								1.02167	0.278899	0.278899	19.8181	19.8181	20								1.02167	0.301873	0.301873	19.9434	19.9434
1.023333	0.026695					1.02333	0.1	0.1	15.5685	15.5685	0.1								1.02333	0.298441	0.298441	17.0309	17.0309	20								1.02333	0.303092	0.303092	19.8321	19.8321	20								1.02333	0.396232	0.396232	19.9612	19.9612
1.025	0.030577					1.025	0.1	0.1	15.5731	15.5731	0.1								1.025	0.296915	0.296915	17.0365	17.0365	20								1.025	0.279827	0.279827	19.8363	19.8363	20								1.025	0.271315	0.271315	19.9683	19.9683
1.026667	0.038316					1.02667	0.1	0.1	15.5815	15.5815	0.1								1.02667	0.296354	0.296354	17.0459	17.0459	20								1.02667	0.272783	0.272783	19.8439	19.8439	20								1.02667	0.221926	0.221926	19.9763	19.9763
1.028333	0.022795					1.02833	0.1	0.1	15.5667	15.5667	0.1								1.02833	0.29541	0.29541	17.0321	17.0321	20								1.02833	0.260125	0.260125	19.828	19.828	20								1.02833	0.166237	0.166237	19.9592	19.9592
1.03	0.015184					1.03	0.1	0.1	15.5597	15.5597	0.1								1.03	0.296795	0.296795	17.0261	17.0261	20								1.03	0.286747	0.286747	19.8202	19.8202	20								1.03	0.285388	0.285388	19.9513	19.9513
1.031667	0.010416					1.03167	0.1	0.1	15.5557	15.5557	0.1								1.03167	0.297387	0.297387	17.0231	17.0231	20								1.03167	0.299707	0.299707	19.8158	19.8158	20								1.03167	0.340593	0.340593	19.9489	19.9489
1.033333	0.0092119					1.03333	0.1	0.1	15.5551	15.5551	0.1								1.03333	0.297691	0.297691	17.0236	17.0236	20								1.03333	0.306918	0.306918	19.8154	19.8154	20								1.03333	0.357658	0.357658	19.9509	19.9509
1.035	0.018416					1.035	0.1	0.1	15.565	15.565	0.1								1.035	0.297637	0.297637	17.0346	17.0346	20								1.035	0.307746	0.307746	19.8253	19.8253	20								1.035	0.34387	0.34387	19.963	19.963
1.036667	0.028754					1.03667	0.1	0.1	15.576	15.576	0.1								1.03667	0.296542	0.296542	17.0466	17.0466	20								1.03667	0.291129	0.291129	19.8361	19.8361	20								1.03667	0.259145	0.259145	19.9744	19.9744
1.038333	0.014978					1.03833	0.1	0.1	15.5629	15.5629	0.1								1.03833	0.295336	0.295336	17.0346	17.0346	20								1.03833	0.273161	0.273161	19.8222	19.8222	20								1.03833	0.179493	0.179493	19.959	19.959
1.04	0.02979					1.04	0.1	0.1	15.5784	15.5784	0.1								1.04	0.296544	0.296544	17.0511	17.0511	20								1.04	0.296336	0.296336	19.837	19.837	20								1.04	0.287164	0.287164	19.9729	19.9729
1.041667	0.039675					1.04167	0.1	0.1	15.589	15.589	0.1								1.04167	0.294893	0.294893	17.0626	17.0626	20								1.04167	0.271634	0.271634	19.8468	19.8468	20								1.04167	0.189536	0.189536	19.9819	19.9819
1.043333	0.029435					1.04333	0.1	0.1	15.5794	15.5794	0.1								1.04333	0.293736	0.293736	17.0541	17.0541	20								1.04333	0.255258	0.255258	19.8359	19.8359	20								1.04333	0.126394	0.126394	19.9684	19.9684
1.045	0.00056626					1.045	0.1	0.1	15.5512	15.5512	0.1								1.045	0.294595	0.294595	17.0268	17.0268	20								1.045	0.273456	0.273456	19.8065	19.8065	20								1.045	0.22101	0.22101	19.9372	19.9372
1.046667	-0.0055212					1.04667	0.1	0.1	15.5458	15.5458	0.1								1.04667	0.297316	0.297316	17.0225	17.0225	20								1.04667	0.322499	0.322499	19.801	19.801	20								1.04667	0.439815	0.439815	19.9338	19.9338
1.048333	-0.010487					1.04833	0.1	0.1	15.5415	15.5415	0.1								1.04833	0.297753	0.297753	17.0193	17.0193	20								1.04833	0.331703	0.331703	19.7974	19.7974	20								1.04833	0.463099	0.463099	19.9349	19.9349
1.05	-0.0073819					1.05	0.1	0.1	15.5453	15.5453	0.1								1.05	0.298073	0.298073	17.0241	17.0241	20								1.05	0.337669	0.337669	19.802	19.802	20								1.05	0.455384	0.455384	19.9438	19.9438
1.051667	-0.0057804					1.05167	0.1	0.1	15.5476	15.5476	0.1								1.05167	0.297585	0.297585	17.0275	17.0275	20								1.05167	0.329973	0.329973	19.805	19.805	20								1.05167	0.393223	0.393223	19.9496	19.9496
1.053333	0.0083516					1.05333	0.1	0.1	15.5624	15.5624	0.1								1.05333	0.297249	0.297249	17.0434	17.0434	20								1.05333	0.325034	0.325034	19.8202	19.8202	20								1.05333	0.352752	0.352752	19.966	19.966
1.055	0.0046439					1.055	0.1	0.1	15.5594	15.5594	0.1								1.055	0.29566	0.29566	17.0414	17.0414	20								1.055	0.299687	0.299687	19.817	19.817	20								1.055	0.237717	0.237717	19.962	19.962
1.056667	-0.0032444					1.05667	0.1	0.1	15.5522	15.5522	0.1								1.05667	0.295859	0.295859	17.0352	17.0352	20								1.05667	0.304998	0.304998	19.8093	19.8093	20								1.05667	0.265996	0.265996	19.9526	19.9526
1.058333	0.0027387					1.05833	0.1	0.1	15.5588	15.5588	0.1								1.05833	0.296478	0.296478	17.0429	17.0429	20								1.05833	0.317773	0.317773	19.8158	19.8158	20								1.05833	0.331454	0.331454	19.9588	19.9588
1.06	0.0040987					1.06	0.1	0.1	15.5609	15.5609	0.1								1.06	0.295709	0.295709	17.046	17.046	20								1.06	0.306936	0.306936	19.8177	19.8177	20								1.06	0.288257	0.288257	19.9606	19.9606
1.061667	-0.015463					1.06167	0.1	0.1	15.542	15.542	0.1								1.06167	0.295402	0.295402	17.0281	17.0281	20								1.06167	0.303821	0.303821	19.7984	19.7984	20								1.06167	0.275629	0.275629	19.9407	19.9407
1.063333	-0.022349					1.06333	0.1	0.1	15.5358	15.5358	0.1								1.06333	0.297188	0.297188	17.023	17.023	20								1.06333	0.335946	0.335946	19.7923	19.7923	20								1.06333	0.415309	0.415309	19.9356	19.9356
1.065	-0.019803					1.065	0.1	0.1	15.539	15.539	0.1								1.065	0.297704	0.297704	17.0273	17.0273	20								1.065	0.346126	0.346126	19.7962	19.7962	20								1.065	0.45091	0.45091	19.9424	19.9424
1.066667	-0.0020433					1.06667	0.1	0.1	15.5574	15.5574	0.1								1.06667	0.297274	0.297274	17.0468	17.0468	20								1.06667	0.339584	0.339584	19.8153	19.8153	20								1.06667	0.402932	0.402932	19.9639	19.9639
1.068333	-0.012402					1.06833	0.1	0.1	15.5477	15.5477	0.1								1.06833	0.295322	0.295322	17.0381	17.0381	20								1.06833	0.307752	0.307752	19.8056	19.8056	20								1.06833	0.252511	0.252511	19.9539	19.9539
1.07	0.00055204					1.07	0.1	0.1	15.5614	15.5614	0.1								1.07	0.296187	0.296187	17.0528	17.0528	20								1.07	0.323939	0.323939	19.819	19.819	20								1.07	0.322899	0.322899	19.9662	19.9662
1.071667	-0.0050328					1.07167	0.1	0.1	15.5564	15.5564	0.1								1.07167	0.294721	0.294721	17.0489	17.0489	20								1.07167	0.301617	0.301617	19.8138	19.8138	20								1.07167	0.236945	0.236945	19.9596	19.9596
1.073333	-0.013172					1.07333	0.1	0.1	15.549	15.549	0.1								1.07333	0.29511	0.29511	17.0424	17.0424	20								1.07333	0.310409	0.310409	19.8058	19.8058	20								1.07333	0.28275	0.28275	19.9502	19.9502
1.075	-0.0036987					1.075	0.1	0.1	15.5591	15.5591	0.1								1.075	0.295756	0.295756	17.0536	17.0536	20								1.075	0.323732	0.323732	19.8158	19.8158	20								1.075	0.348932	0.348932	19.9602	19.9602
1.076667	0.016793					1.07667	0.1	0.1	15.5803	15.5803	0.1								1.07667	0.294639	0.294639	17.0758	17.0758	20								1.07667	0.307075	0.307075	19.8367	19.8367	20								1.07667	0.278421	0.278421	19.9811	19.9811
1.078333	0.014857					1.07833	0.1	0.1	15.579	15.579	0.1								1.07833	0.292421	0.292421	17.0755	17.0755	20								1.07833	0.272196	0.272196	19.8344	19.8344	20								1.07833	0.132238	0.132238	19.9761	19.9761
1.08	0.0083695					1.08	0.1	0.1	15.5732	15.5732	0.1								1.08	0.29245	0.29245	17.0706	17.0706	20								1.08	0.276055	0.276055	19.8271	19.8271	20								1.08	0.167045	0.167045	19.9653	19.9653
1.081667	0.036388					1.08167	0.1	0.1	15.6019	15.6019	0.1								1.08167	0.292937	0.292937	17.1003	17.1003	20								1.08167	0.288123	0.288123	19.8547	19.8547	20								1.08167	0.242551	0.242551	19.9912	19.9912
1.083333	0.029749					1.08333	0.1	0.1	15.5959	15.5959	0.1								1.08333	0.289973	0.289973	17.0952	17.0952	20								1.08333	0.242096	0.242096	19.8472	19.8472	20								1.08333	0.0616479	0.0616479	19.9807	19.9807
1.085	0.051383					1.085	0.1	0.1	15.6182	15.6182	0.1								1.085	0.290477	0.290477	17.1184	17.1184	20								1.085	0.254703	0.254703	19.8675	19.8675	20								1.085	0.135322	0.135322	19.9973	19.9973
1.086667	0.035473					1.08667	0.1	0.1	15.603	15.603	0.1								1.08667	0.288156	0.288156	17.1041	17.1041	20								1.08667	0.220784	0.220784	19.8501	19.8501	20								1.08667	0.0187591	0.0187591	19.976	19.976
1.088333	0.033018					1.08833	0.1	0.1	15.6012	15.6012	0.1								1.08833	0.289593	0.289593	17.1032	17.1032	20								1.08833	0.24986	0.24986	19.8462	19.8462	20								1.08833	0.168336	0.168336	19.9692	19.9692
1.09	0.024397					1.09	0.1	0.1	15.5932	15.5932	0.1								1.09	0.289683	0.289683	17.0961	17.0961	20								1.09	0.256298	0.256298	19.8368	19.8368	20								1.09	0.21544	0.21544	19.9596	19.9596
1.091667	0.021761					1.09167	0.1	0.1	15.5913	15.5913	0.1								1.09167	0.290387	0.290387	17.0951	17.0951	20								1.09167	0.271925	0.271925	19.8339	19.8339	20								1.09167	0.283017	0.283017	19.9577	19.9577
1.093333	0.010663					1.09333	0.1	0.1	15.5809	15.5809	0.1								1.09333	0.29049	0.29049	17.0856	17.0856	20								1.09333	0.27688	0.27688	19.8228	19.8228	20								1.09333	0.295937	0.295937	19.9485	19.9485
1.095	-0.0013651					1.095	0.1	0.1	15.5695	15.5695	0.1								1.095	0.291438	0.291438	17.0752	17.0752	20								1.095	0.295374	0.295374	19.8111	19.8111	20								1.095	0.360592	0.360592	19.9394	19.9394
1.096667	-0.030964					1.09667	0.1	0.1	15.5406	15.5406	0.1								1.09667	0.292477	0.292477	17.0473	17.0473	20								1.09667	0.314782	0.314782	19.7825	19.7825	20								1.09667	0.424358	0.424358	19.9144	19.9144
1.098333	-0.022702					1.09833	0.1	0.1	15.5495	15.5495	0.1								1.09833	0.295269	0.295269	17.0573	17.0573	20								1.09833	0.362536	0.362536	19.7927	19.7927	20								1.09833	0.599077	0.599077	19.9307	19.9307
1.1	-0.026365					1.1	0.1	0.1	15.5465	15.5465	0.1								1.1	0.294269	0.294269	17.0554	17.0554	20								1.1	0.345519	0.345519	19.7912	19.7912	20								1.1	0.484828	0.484828	19.9351	19.9351
1.101667	-0.049841					1.10167	0.1	0.1	15.5237	15.5237	0.1								1.10167	0.29446	0.29446	17.0337	17.0337	20								1.10167	0.34793	0.34793	19.7696	19.7696	20								1.10167	0.454036	0.454036	19.9169	19.9169
1.103333	-0.023182					1.10333	0.1	0.1	15.551	15.551	0.1								1.10333	0.296634	0.296634	17.0621	17.0621	20								1.10333	0.383972	0.383972	19.7986	19.7986	20								1.10333	0.58141	0.58141	19.9502	19.9502
1.105	-0.051475					1.105	0.1	0.1	15.5234	15.5234	0.1								1.105	0.293791	0.293791	17.0355	17.0355	20								1.105	0.335605	0.335605	19.7723	19.7723	20								1.105	0.348758	0.348758	19.926	19.926
1.106667	-0.043943					1.10667	0.1	0.1	15.5316	15.5316	0.1								1.10667	0.296446	0.296446	17.0448	17.0448	20								1.10667	0.379545	0.379545	19.7816	19.7816	20								1.10667	0.517908	0.517908	19.9369	19.9369
1.108333	-0.036038					1.10833	0.1	0.1	15.5402	15.5402	0.1								1.10833	0.295518	0.295518	17.0545	17.0545	20								1.10833	0.363922	0.363922	19.7917	19.7917	20								1.10833	0.441964	0.441964	19.9491	19.9491
1.11	-0.037184					1.11	0.1	0.1	15.5397	15.5397	0.1								1.11	0.294551	0.294551	17.0551	17.0551	20								1.11	0.347213	0.347213	19.792	19.792	20								1.11	0.356124	0.356124	19.9496	19.9496
1.111667	-0.030359					1.11167	0.1	0.1	15.5472	15.5472	0.1								1.11167	0.294493	0.294493	17.0636	17.0636	20								1.11167	0.346623	0.346623	19.8	19.8	20								1.11167	0.35292	0.35292	19.9567	19.9567
1.113333	-0.027966					1.11333	0.1	0.1	15.5502	15.5502	0.1								1.11333	0.29364	0.29364	17.0677	17.0677	20								1.11333	0.333272	0.333272	19.8034	19.8034	20								1.11333	0.303036	0.303036	19.9586	19.9586
1.115	-0.035238					1.115	0.1	0.1	15.5436	15.5436	0.1								1.115	0.293231	0.293231	17.0621	17.0621	20								1.115	0.327746	0.327746	19.7967	19.7967	20								1.115	0.28958	0.28958	19.9501	19.9501
1.116667	-0.0050521					1.11667	0.1	0.1	15.5745	15.5745	0.1								1.11667	0.293791	0.293791	17.094	17.094	20								1.11667	0.338821	0.338821	19.8276	19.8276	20								1.11667	0.349316	0.349316	19.98	19.98
1.118333	-0.016945					1.11833	0.1	0.1	15.5632	15.5632	0.1								1.11833	0.290605	0.290605	17.0837	17.0837	20								1.11833	0.287274	0.287274	19.8158	19.8158	20								1.11833	0.139824	0.139824	19.9654	19.9654
1.12	-0.025073					1.12	0.1	0.1	15.5558	15.5558	0.1								1.12	0.29163	0.29163	17.0772	17.0772	20								1.12	0.307006	0.307006	19.8074	19.8074	20								1.12	0.242225	0.242225	19.9535	19.9535
1.121667	-0.0074305					1.12167	0.1	0.1	15.5741	15.5741	0.1								1.12167	0.292282	0.292282	17.0965	17.0965	20								1.12167	0.321068	0.321068	19.8253	19.8253	20								1.12167	0.325518	0.325518	19.9706	19.9706
1.123333	-0.013883					1.12333	0.1	0.1	15.5683	15.5683	0.1								1.12333	0.290354	0.290354	17.0916	17.0916	20								1.12333	0.291176	0.291176	19.8189	19.8189	20								1.12333	0.205732	0.205732	19.963	19.963
1.125	0.0050558					1.125	0.1	0.1	15.5879	15.5879	0.1								1.125	0.290837	0.290837	17.1122	17.1122	20								1.125	0.30187	0.30187	19.8376	19.8376	20								1.125	0.259284	0.259284	19.98	19.98
1.126667	0.025684					1.12667	0.1	0.1	15.6092	15.6092	0.1								1.12667	0.288782	0.288782	17.1344	17.1344	20								1.12667	0.270588	0.270588	19.8578	19.8578	20								1.12667	0.140007	0.140007	19.9977	19.9977
1.128333	0.016359					1.12833	0.1	0.1	15.6005	15.6005	0.1								1.12833	0.286561	0.286561	17.1266	17.1266	20								1.12833	0.236983	0.236983	19.8471	19.8471	20								1.12833	0.0158688	0.0158688	19.982	19.982
1.13	-0.0021594					1.13	0.1	0.1	15.5827	15.5827	0.1								1.13	0.287341	0.287341	17.1096	17.1096	20								1.13	0.254841	0.254841	19.8272	19.8272	20								1.13	0.126023	0.126023	19.9576	19.9576
1.131667	-0.014009					1.13167	0.1	0.1	15.5715	15.5715	0.1								1.13167	0.289041	0.289041	17.0993	17.0993	20								1.13167	0.288082	0.288082	19.8148	19.8148	20								1.13167	0.29665	0.29665	19.9448	19.9448
1.133333	-0.004223					1.13333	0.1	0.1	15.5819	15.5819	0.1								1.13333	0.290069	0.290069	17.1107	17.1107	20								1.13333	0.308609	0.308609	19.825	19.825	20								1.13333	0.386397	0.386397	19.9576	19.9576
1.135	-0.00012107					1.135	0.1	0.1	15.5867	15.5867	0.1								1.135	0.288928	0.288928	17.1164	17.1164	20								1.135	0.291591	0.291591	19.8296	19.8296	20								1.135	0.296556	0.296556	19.9643	19.9643
1.136667	0.0042475					1.13667	0.1	0.1	15.5917	15.5917	0.1								1.13667	0.288356	0.288356	17.1224	17.1224	20								1.13667	0.284027	0.284027	19.834	19.834	20								1.13667	0.24962	0.24962	19.969	19.969
1.138333	-0.0056969					1.13833	0.1	0.1	15.5824	15.5824	0.1								1.13833	0.28776	0.28776	17.114	17.114	20								1.13833	0.276648	0.276648	19.8239	19.8239	20								1.13833	0.216875	0.216875	19.9581	19.9581
1.14	0.013775					1.14	0.1	0.1	15.6026	15.6026	0.1								1.14	0.288597	0.288597	17.1351	17.1351	20								1.14	0.293467	0.293467	19.8435	19.8435	20								1.14	0.293035	0.293035	19.9775	19.9775
1.141667	0.02573					1.14167	0.1	0.1	15.6152	15.6152	0.1								1.14167	0.286491	0.286491	17.1486	17.1486	20								1.14167	0.260906	0.260906	19.8552	19.8552	20								1.14167	0.157247	0.157247	19.9883	19.9883
1.143333	0.01438					1.14333	0.1	0.1	15.6045	15.6045	0.1								1.14333	0.285138	0.285138	17.1388	17.1388	20								1.14333	0.241326	0.241326	19.8429	19.8429	20								1.14333	0.0820094	0.0820094	19.9726	19.9726
1.145	-0.004626					1.145	0.1	0.1	15.5861	15.5861	0.1								1.145	0.286121	0.286121	17.1213	17.1213	20								1.145	0.261844	0.261844	19.8231	19.8231	20								1.145	0.191753	0.191753	19.9503	19.9503
1.146667	-0.0081945					1.14667	0.1	0.1	15.5832	15.5832	0.1								1.14667	0.287868	0.287868	17.1193	17.1193	20								1.14667	0.294861	0.294861	19.8196	19.8196	20								1.14667	0.347664	0.347664	19.9479	19.9479
1.148333	-0.01739					1.14833	0.1	0.1	15.5747	15.5747	0.1								1.14833	0.288067	0.288067	17.1117	17.1117	20								1.14833	0.300602	0.300602	19.8111	19.8111	20								1.14833	0.364638	0.364638	19.9423	19.9423
1.15	-0.0050837					1.15	0.1	0.1	15.5877	15.5877	0.1								1.15	0.288826	0.288826	17.1257	17.1257	20								1.15	0.314753	0.314753	19.8244	19.8244	20								1.15	0.404036	0.404036	19.9587	19.9587
1.151667	-0.0034515					1.15167	0.1	0.1	15.59	15.59	0.1								1.15167	0.287432	0.287432	17.1289	17.1289	20								1.15167	0.292601	0.292601	19.8268	19.8268	20								1.15167	0.288763	0.288763	19.9629	19.9629
1.153333	0.010024					1.15333	0.1	0.1	15.6041	15.6041	0.1								1.15333	0.287107	0.287107	17.144	17.144	20								1.15333	0.288605	0.288605	19.8407	19.8407	20								1.15333	0.259912	0.259912	19.9765	19.9765
1.155	0.0076305					1.155	0.1	0.1	15.6024	15.6024	0.1								1.155	0.285601	0.285601	17.1432	17.1432	20								1.155	0.265579	0.265579	19.8382	19.8382	20								1.155	0.164531	0.164531	19.9723	19.9723
1.156667	-0.014607					1.15667	0.1	0.1	15.5808	15.5808	0.1								1.15667	0.285684	0.285684	17.1225	17.1225	20								1.15667	0.269735	0.269735	19.8156	19.8156	20								1.15667	0.194164	0.194164	19.9475	19.9475
1.158333	-0.0091537					1.15833	0.1	0.1	15.5869	15.5869	0.1								1.15833	0.287753	0.287753	17.1295	17.1295	20								1.15833	0.307352	0.307352	19.8214	19.8214	20								1.15833	0.367829	0.367829	19.9539	19.9539
1.16	0.0010374					1.16	0.1	0.1	15.5977	15.5977	0.1								1.16	0.287048	0.287048	17.1413	17.1413	20								1.16	0.297596	0.297596	19.8324	19.8324	20								1.16	0.323049	0.323049	19.9667	19.9667
1.161667	-0.010322					1.16167	0.1	0.1	15.587	15.587	0.1								1.16167	0.285868	0.285868	17.1315	17.1315	20								1.16167	0.279318	0.279318	19.8213	19.8213	20								1.16167	0.233157	0.233157	19.9556	19.9556
1.163333	-0.0050706					1.16333	0.1	0.1	15.5929	15.5929	0.1								1.16333	0.286846	0.286846	17.1384	17.1384	20								1.16333	0.297762	0.297762	19.8269	19.8269	20								1.16333	0.310513	0.310513	19.9612	19.9612
1.165	0.0010684					1.165	0.1	0.1	15.5997	15.5997	0.1								1.165	0.286163	0.286163	17.1461	17.1461	20								1.165	0.288449	0.288449	19.8335	19.8335	20								1.165	0.271832	0.271832	19.9681	19.9681
1.166667	-0.026945					1.16667	0.1	0.1	15.5724	15.5724	0.1								1.16667	0.285391	0.285391	17.1196	17.1196	20								1.16667	0.27747	0.27747	19.8056	19.8056	20								1.16667	0.2236	0.2236	19.9394	19.9394
1.168333	-0.02976					1.16833	0.1	0.1	15.5702	15.5702	0.1								1.16833	0.288035	0.288035	17.1184	17.1184	20								1.16833	0.323954	0.323954	19.8036	19.8036	20								1.16833	0.424248	0.424248	19.9386	19.9386
1.17	-0.028048					1.17	0.1	0.1	15.5726	15.5726	0.1								1.17	0.288157	0.288157	17.1218	17.1218	20								1.17	0.327397	0.327397	19.8067	19.8067	20								1.17	0.429687	0.429687	19.9452	19.9452
1.171667	-0.026795					1.17167	0.1	0.1	15.5745	15.5745	0.1								1.17167	0.287821	0.287821	17.1247	17.1247	20								1.17167	0.322129	0.322129	19.8093	19.8093	20								1.17167	0.383429	0.383429	19.9503	19.9503
1.173333	-0.033176					1.17333	0.1	0.1	15.5688	15.5688	0.1								1.17333	0.287532	0.287532	17.1199	17.1199	20								1.17333	0.317831	0.317831	19.804	19.804	20								1.17333	0.347725	0.347725	19.9463	19.9463
1.175	-0.0078986					1.175	0.1	0.1	15.5947	15.5947	0.1								1.175	0.288008	0.288008	17.1468	17.1468	20								1.175	0.326623	0.326623	19.8304	19.8304	20								1.175	0.376133	0.376133	19.9737	19.9737
1.176667	-0.0030263					1.17667	0.1	0.1	15.6002	15.6002	0.1								1.17667	0.285318	0.285318	17.1533	17.1533	20								1.17667	0.282594	0.282594	19.8358	19.8358	20								1.17667	0.184164	0.184164	19.9778	19.9778
1.178333	0.011683					1.17833	0.1	0.1	15.6156	15.6156	0.1								1.17833	0.284672	0.284672	17.1695	17.1695	20								1.17833	0.273659	0.273659	19.8502	19.8502	20								1.17833	0.155135	0.155135	19.9887	19.9887
1.18	-0.0016675					1.18	0.1	0.1	15.6029	15.6029	0.1								1.18	0.283047	0.283047	17.1577	17.1577	20								1.18	0.249635	0.249635	19.8361	19.8361	20								1.18	0.0792551	0.0792551	19.9701	19.9701
1.181667	-0.0071385					1.18167	0.1	0.1	15.5981	15.5981	0.1								1.18167	0.284231	0.284231	17.1537	17.1537	20								1.18167	0.273145	0.273145	19.83	19.83	20								1.18167	0.20897	0.20897	19.961	19.961
1.183333	-0.010453					1.18333	0.1	0.1	15.5954	15.5954	0.1								1.18333	0.284627	0.284627	17.152	17.152	20								1.18333	0.283291	0.283291	19.8267	19.8267	20								1.18333	0.273062	0.273062	19.9572	19.9572
1.185	0.0077014					1.185	0.1	0.1	15.6142	15.6142	0.1								1.185	0.284804	0.284804	17.1717	17.1717	20								1.185	0.288853	0.288853	19.8451	19.8451	20								1.185	0.29927	0.29927	19.9764	19.9764
1.186667	0.020441					1.18667	0.1	0.1	15.6276	15.6276	0.1								1.18667	0.282833	0.282833	17.1859	17.1859	20								1.18667	0.258181	0.258181	19.8577	19.8577	20								1.18667	0.165368	0.165368	19.9882	19.9882
1.188333	0.038964					1.18833	0.1	0.1	15.6468	15.6468	0.1								1.18833	0.281406	0.281406	17.2059	17.2059	20								1.18833	0.237226	0.237226	19.8753	19.8753	20								1.18833	0.082712	0.082712	20.0025	20.0025
1.19	0.034357					1.19	0.1	0.1	15.6428	15.6428	0.1								1.19	0.279405	0.279405	17.2028	17.2028	20								1.19	0.20788	0.20788	19.8691	19.8691	20								1.19	-0.0178278	-0.0178278	19.9912	19.9912
1.191667	0.021595					1.19167	0.1	0.1	15.6307	15.6307	0.1								1.19167	0.279723	0.279723	17.1914	17.1914	20								1.19167	0.218232	0.218232	19.8546	19.8546	20								1.19167	0.0612539	0.0612539	19.9722	19.9722
1.193333	0.010371					1.19333	0.1	0.1	15.6202	15.6202	0.1								1.19333	0.280856	0.280856	17.1817	17.1817	20								1.19333	0.24235	0.24235	19.8424	19.8424	20								1.19333	0.194864	0.194864	19.9584	19.9584
1.195	-0.0013965					1.195	0.1	0.1	15.609	15.609	0.1								1.195	0.281833	0.281833	17.1714	17.1714	20								1.195	0.262737	0.262737	19.8304	19.8304	20								1.195	0.290959	0.290959	19.9478	19.9478
1.196667	0.014974					1.19667	0.1	0.1	15.6261	15.6261	0.1								1.19667	0.282859	0.282859	17.1893	17.1893	20								1.19667	0.282735	0.282735	19.8471	19.8471	20								1.19667	0.365167	0.365167	19.9678	19.9678
1.198333	0.0067432					1.19833	0.1	0.1	15.6185	15.6185	0.1								1.19833	0.281069	0.281069	17.1826	17.1826	20								1.19833	0.254751	0.254751	19.8391	19.8391	20								1.19833	0.22514	0.22514	19.9617	19.9617
1.2	-0.00034343					1.2	0.1	0.1	15.6121	15.6121	0.1								1.2	0.281739	0.281739	17.177	17.177	20								1.2	0.268102	0.268102	19.8321	19.8321	20								1.2	0.268379	0.268379	19.9551	19.9551
1.201667	0.024559					1.20167	0.1	0.1	15.6376	15.6376	0.1								1.20167	0.282297	0.282297	17.2035	17.2035	20								1.20167	0.279873	0.279873	19.8574	19.8574	20								1.20167	0.314233	0.314233	19.9819	19.9819
1.203333	0.013982					1.20333	0.1	0.1	15.6277	15.6277	0.1								1.20333	0.279653	0.279653	17.1944	17.1944	20								1.20333	0.23767	0.23767	19.8467	19.8467	20								1.20333	0.126949	0.126949	19.9705	19.9705
1.205	0.026717					1.205	0.1	0.1	15.6411	15.6411	0.1								1.205	0.280561	0.280561	17.2086	17.2086	20								1.205	0.25552	0.25552	19.859	19.859	20								1.205	0.206237	0.206237	19.9812	19.9812
1.206667	0.034589					1.20667	0.1	0.1	15.6496	15.6496	0.1								1.20667	0.279139	0.279139	17.218	17.218	20								1.20667	0.235012	0.235012	19.8664	19.8664	20								1.20667	0.131883	0.131883	19.987	19.987
1.208333	0.026047					1.20833	0.1	0.1	15.6417	15.6417	0.1								1.20833	0.278204	0.278204	17.2109	17.2109	20								1.20833	0.222671	0.222671	19.8569	19.8569	20								1.20833	0.0910814	0.0910814	19.9748	19.9748
1.21	0.035131					1.21	0.1	0.1	15.6514	15.6514	0.1								1.21	0.278913	0.278913	17.2214	17.2214	20								1.21	0.238448	0.238448	19.8653	19.8653	20								1.21	0.176492	0.176492	19.9813	19.9813
1.211667	0.033304					1.21167	0.1	0.1	15.6503	15.6503	0.1								1.21167	0.27786	0.27786	17.221	17.221	20								1.21167	0.224582	0.224582	19.8627	19.8627	20								1.21167	0.130972	0.130972	19.9775	19.9775
1.213333	0.023027					1.21333	0.1	0.1	15.6406	15.6406	0.1								1.21333	0.277897	0.277897	17.2122	17.2122	20								1.21333	0.228795	0.228795	19.8517	19.8517	20								1.21333	0.157281	0.157281	19.9652	19.9652
1.215	0.0032822					1.215	0.1	0.1	15.6215	15.6215	0.1								1.215	0.27878	0.27878	17.1939	17.1939	20								1.215	0.247221	0.247221	19.8316	19.8316	20								1.215	0.243607	0.243607	19.9453	19.9453
1.216667	-0.014547					1.21667	0.1	0.1	15.6043	15.6043	0.1								1.21667	0.280608	0.280608	17.1776	17.1776	20								1.21667	0.280718	0.280718	19.8142	19.8142	20								1.21667	0.382781	0.382781	19.9309	19.9309
1.218333	-0.029556					1.21833	0.1	0.1	15.59	15.59	0.1								1.21833	0.28224	0.28224	17.1642	17.1642	20								1.21833	0.309614	0.309614	19.8006	19.8006	20								1.21833	0.483986	0.483986	19.9226	19.9226
1.22	-0.0088595					1.22	0.1	0.1	15.6113	15.6113	0.1								1.22	0.283584	0.283584	17.1865	17.1865	20								1.22	0.332276	0.332276	19.8234	19.8234	20								1.22	0.541835	0.541835	19.9519	19.9519
1.221667	-0.031159					1.22167	0.1	0.1	15.5897	15.5897	0.1								1.22167	0.281353	0.281353	17.1658	17.1658	20								1.22167	0.294296	0.294296	19.8028	19.8028	20								1.22167	0.336758	0.336758	19.935	19.935
1.223333	-0.023416					1.22333	0.1	0.1	15.5981	15.5981	0.1								1.22333	0.283424	0.283424	17.1751	17.1751	20								1.22333	0.328744	0.328744	19.812	19.812	20								1.22333	0.455341	0.455341	19.9466	19.9466
1.225	-0.053271					1.225	0.1	0.1	15.5689	15.5689	0.1								1.225	0.282491	0.282491	17.1468	17.1468	20								1.225	0.313284	0.313284	19.7838	19.7838	20								1.225	0.37353	0.37353	19.9208	19.9208
1.226667	-0.062941					1.22667	0.1	0.1	15.5598	15.5598	0.1								1.22667	0.285317	0.285317	17.1388	17.1388	20								1.22667	0.360254	0.360254	19.7763	19.7763	20								1.22667	0.554206	0.554206	19.9167	19.9167
1.228333	-0.053523					1.22833	0.1	0.1	15.5699	15.5699	0.1								1.22833	0.286122	0.286122	17.1499	17.1499	20								1.22833	0.372841	0.372841	19.7886	19.7886	20								1.22833	0.582814	0.582814	19.9345	19.9345
1.23	-0.040571					1.23	0.1	0.1	15.5835	15.5835	0.1								1.23	0.285013	0.285013	17.1645	17.1645	20								1.23	0.352362	0.352362	19.8041	19.8041	20								1.23	0.45873	0.45873	19.9535	19.9535
1.231667	-0.014156					1.23167	0.1	0.1	15.6106	15.6106	0.1								1.23167	0.283552	0.283552	17.1925	17.1925	20								1.23167	0.326571	0.326571	19.8321	19.8321	20								1.23167	0.325344	0.325344	19.9817	19.9817
1.233333	-0.025384					1.23333	0.1	0.1	15.6	15.6	0.1								1.23333	0.28075	0.28075	17.1828	17.1828	20								1.23333	0.279803	0.279803	19.8213	19.8213	20								1.23333	0.12833	0.12833	19.967	19.967
1.235	0.0050842					1.235	0.1	0.1	15.6311	15.6311	0.1								1.235	0.281719	0.281719	17.2148	17.2148	20								1.235	0.297816	0.297816	19.8518	19.8518	20								1.235	0.231213	0.231213	19.9932	19.9932
1.236667	-0.024545					1.23667	0.1	0.1	15.6021	15.6021	0.1								1.23667	0.278521	0.278521	17.1866	17.1866	20								1.23667	0.246929	0.246929	19.8217	19.8217	20								1.23667	0.0474851	0.0474851	19.9583	19.9583
1.238333	0.0082833					1.23833	0.1	0.1	15.6356	15.6356	0.1								1.23833	0.281336	0.281336	17.2209	17.2209	20								1.23833	0.297086	0.297086	19.8543	19.8543	20								1.23833	0.292138	0.292138	19.9877	19.9877
1.24	-0.0091077					1.24	0.1	0.1	15.6188	15.6188	0.1								1.24	0.277905	0.277905	17.205	17.205	20								1.24	0.242846	0.242846	19.8365	19.8365	20								1.24	0.0863562	0.0863562	19.9673	19.9673
1.241667	-0.015516					1.24167	0.1	0.1	15.6131	15.6131	0.1								1.24167	0.279497	0.279497	17.2001	17.2001	20								1.24167	0.272466	0.272466	19.8295	19.8295	20								1.24167	0.228713	0.228713	19.9576	19.9576
1.243333	-0.019636					1.24333	0.1	0.1	15.6096	15.6096	0.1								1.24333	0.279992	0.279992	17.1975	17.1975	20								1.24333	0.284148	0.284148	19.8255	19.8255	20								1.24333	0.296636	0.296636	19.9537	19.9537
1.245	-0.0081952					1.245	0.1	0.1	15.6217	15.6217	0.1								1.245	0.280255	0.280255	17.2104	17.2104	20								1.245	0.290828	0.290828	19.8374	19.8374	20								1.245	0.324133	0.324133	19.9668	19.9668
1.246667	-0.010069					1.24667	0.1	0.1	15.6205	15.6205	0.1								1.24667	0.27896	0.27896	17.21	17.21	20								1.24667	0.271056	0.271056	19.8357	19.8357	20								1.24667	0.232559	0.232559	19.9653	19.9653
1.248333	-0.02077					1.24833	0.1	0.1	15.6104	15.6104	0.1								1.24833	0.278998	0.278998	17.2008	17.2008	20								1.24833	0.27385	0.27385	19.825	19.825	20								1.24833	0.242738	0.242738	19.9539	19.9539
1.25	-0.026074					1.25	0.1	0.1	15.6057	15.6057	0.1								1.25	0.27992	0.27992	17.197	17.197	20								1.25	0.291719	0.291719	19.82	19.82	20								1.25	0.322863	0.322863	19.9494	19.9494
1.251667	-0.045749					1.25167	0.1	0.1	15.5867	15.5867	0.1								1.25167	0.280301	0.280301	17.1788	17.1788	20								1.25167	0.29997	0.29997	19.8011	19.8011	20								1.25167	0.354284	0.354284	19.9322	19.9322
1.253333	-0.01821					1.25333	0.1	0.1	15.6149	15.6149	0.1								1.25333	0.282116	0.282116	17.2079	17.2079	20								1.25333	0.331498	0.331498	19.83	19.83	20								1.25333	0.47479	0.47479	19.9645	19.9645
1.255	-0.059726					1.255	0.1	0.1	15.574	15.574	0.1								1.255	0.279207	0.279207	17.168	17.168	20								1.255	0.283308	0.283308	19.7895	19.7895	20								1.255	0.248819	0.248819	19.9254	19.9254
1.256667	-0.022769					1.25667	0.1	0.1	15.6116	15.6116	0.1								1.25667	0.283205	0.283205	17.2065	17.2065	20								1.25667	0.350894	0.350894	19.8278	19.8278	20								1.25667	0.522512	0.522512	19.9658	19.9658
1.258333	-0.038601					1.25833	0.1	0.1	15.5964	15.5964	0.1								1.25833	0.279353	0.279353	17.1922	17.1922	20								1.25833	0.287051	0.287051	19.8131	19.8131	20								1.25833	0.239127	0.239127	19.9526	19.9526
1.26	-0.034339					1.26	0.1	0.1	15.6013	15.6013	0.1								1.26	0.280781	0.280781	17.198	17.198	20								1.26	0.311421	0.311421	19.818	19.818	20								1.26	0.331795	0.331795	19.9567	19.9567
1.261667	-0.017449					1.26167	0.1	0.1	15.6189	15.6189	0.1								1.26167	0.280204	0.280204	17.2164	17.2164	20								1.26167	0.303255	0.303255	19.8358	19.8358	20								1.26167	0.302813	0.302813	19.9745	19.9745
1.263333	0.0027909					1.26333	0.1	0.1	15.6397	15.6397	0.1								1.26333	0.278362	0.278362	17.2381	17.2381	20								1.26333	0.27368	0.27368	19.8563	19.8563	20								1.26333	0.178764	0.178764	19.9931	19.9931
1.265	-0.023037					1.265	0.1	0.1	15.6146	15.6146	0.1								1.265	0.276189	0.276189	17.2137	17.2137	20								1.265	0.239565	0.239565	19.8297	19.8297	20								1.265	0.0485212	0.0485212	19.9619	19.9619
1.266667	-0.035353					1.26667	0.1	0.1	15.6029	15.6029	0.1								1.26667	0.278629	0.278629	17.2028	17.2028	20								1.26667	0.283832	0.283832	19.817	19.817	20								1.26667	0.267034	0.267034	19.9464	19.9464
1.268333	-0.03743					1.26833	0.1	0.1	15.6014	15.6014	0.1								1.26833	0.279715	0.279715	17.2023	17.2023	20								1.26833	0.305003	0.305003	19.8156	19.8156	20								1.26833	0.375472	0.375472	19.9464	19.9464
1.27	-0.038009					1.27	0.1	0.1	15.6015	15.6015	0.1								1.27	0.279772	0.279772	17.2032	17.2032	20								1.27	0.307332	0.307332	19.816	19.816	20								1.27	0.375449	0.375449	19.9493	19.9493
1.271667	0.001158					1.27167	0.1	0.1	15.6413	15.6413	0.1								1.27167	0.279678	0.279678	17.2439	17.2439	20								1.27167	0.306609	0.306609	19.8562	19.8562	20								1.27167	0.354892	0.354892	19.9914	19.9914
1.273333	0.00074698					1.27333	0.1	0.1	15.6415	15.6415	0.1								1.27333	0.275609	0.275609	17.245	17.245	20								1.27333	0.239668	0.239668	19.8556	19.8556	20								1.27333	0.0601948	0.0601948	19.9886	19.9886
1.275	0.042193					1.275	0.1	0.1	15.6836	15.6836	0.1								1.275	0.275504	0.275504	17.2878	17.2878	20								1.275	0.240611	0.240611	19.896	19.896	20								1.275	0.0800602	0.0800602	20.0239	20.0239
1.276667	0.035224					1.27667	0.1	0.1	15.6773	15.6773	0.1								1.27667	0.27122	0.27122	17.2822	17.2822	20								1.27667	0.173289	0.173289	19.887	19.887	20								1.27667	-0.167148	-0.167148	20.0075	20.0075
1.278333	0.044144					1.27833	0.1	0.1	15.6869	15.6869	0.1								1.27833	0.271783	0.271783	17.2924	17.2924	20								1.27833	0.188282	0.188282	19.8934	19.8934	20								1.27833	-0.0525157	-0.0525157	20.0061	20.0061
1.28	0.020901					1.28	0.1	0.1	15.6643	15.6643	0.1								1.28	0.270761	0.270761	17.2705	17.2705	20								1.28	0.177679	0.177679	19.8679	19.8679	20								1.28	-0.0425773	-0.0425773	19.9751	19.9751
1.281667	0.026504					1.28167	0.1	0.1	15.6705	15.6705	0.1								1.28167	0.272955	0.272955	17.2774	17.2774	20								1.28167	0.220229	0.220229	19.8719	19.8719	20								1.28167	0.174142	0.174142	19.9773	19.9773
1.283333	0.017953					1.28333	0.1	0.1	15.6626	15.6626	0.1								1.28333	0.27226	0.27226	17.2702	17.2702	20								1.28333	0.213454	0.213454	19.8625	19.8625	20								1.28333	0.158971	0.158971	19.9684	19.9684
1.285	0.026983					1.285	0.1	0.1	15.6723	15.6723	0.1								1.285	0.272978	0.272978	17.2806	17.2806	20								1.285	0.22921	0.22921	19.8708	19.8708	20								1.285	0.2213	0.2213	19.9778	19.9778
1.286667	0.05044					1.28667	0.1	0.1	15.6964	15.6964	0.1								1.28667	0.271937	0.271937	17.3055	17.3055	20								1.28667	0.215273	0.215273	19.8937	19.8937	20								1.28667	0.155337	0.155337	20.0014	20.0014
1.288333	0.076073					1.28833	0.1	0.1	15.7226	15.7226	0.1								1.28833	0.269453	0.269453	17.3324	17.3324	20								1.28833	0.177207	0.177207	19.9179	19.9179	20								1.28833	-0.00947618	-0.00947618	20.0233	20.0233
1.29	0.058416					1.29	0.1	0.1	15.7056	15.7056	0.1								1.29	0.266756	0.266756	17.316	17.316	20								1.29	0.136825	0.136825	19.8977	19.8977	20								1.29	-0.163113	-0.163113	19.9972	19.9972
1.291667	0.024757					1.29167	0.1	0.1	15.6726	15.6726	0.1								1.29167	0.268395	0.268395	17.2837	17.2837	20								1.29167	0.170451	0.170451	19.8617	19.8617	20								1.29167	0.0193264	0.0193264	19.9565	19.9565
1.293333	0.027458					1.29333	0.1	0.1	15.6759	15.6759	0.1								1.29333	0.271634	0.271634	17.2877	17.2877	20								1.29333	0.230481	0.230481	19.8637	19.8637	20								1.29333	0.304239	0.304239	19.96	19.96
1.295	0.014379					1.295	0.1	0.1	15.6635	15.6635	0.1								1.295	0.271228	0.271228	17.276	17.276	20								1.295	0.227163	0.227163	19.8508	19.8508	20								1.295	0.280013	0.280013	19.9512	19.9512
1.296667	0.032969					1.29667	0.1	0.1	15.6827	15.6827	0.1								1.29667	0.272396	0.272396	17.2961	17.2961	20								1.29667	0.248734	0.248734	19.8698	19.8698	20								1.29667	0.341458	0.341458	19.9743	19.9743
1.298333	0.029575					1.29833	0.1	0.1	15.6799	15.6799	0.1								1.29833	0.270394	0.270394	17.2941	17.2941	20								1.29833	0.217072	0.217072	19.8665	19.8665	20								1.29833	0.179814	0.179814	19.9732	19.9732
1.3	0.063996					1.3	0.1	0.1	15.715	15.715	0.1								1.3	0.270593	0.270593	17.3299	17.3299	20								1.3	0.222494	0.222494	19.9007	19.9007	20								1.3	0.18772	0.18772	20.0074	20.0074
1.301667	0.045198					1.30167	0.1	0.1	15.6968	15.6968	0.1								1.30167	0.267013	0.267013	17.3124	17.3124	20								1.30167	0.165562	0.165562	19.8807	19.8807	20								1.30167	-0.051767	-0.051767	19.9845	19.9845
1.303333	0.03278					1.30333	0.1	0.1	15.6851	15.6851	0.1								1.30333	0.268759	0.268759	17.3013	17.3013	20								1.30333	0.198766	0.198766	19.867	19.867	20								1.30333	0.108555	0.108555	19.9674	19.9674
1.305	0.047156					1.305	0.1	0.1	15.7001	15.7001	0.1								1.305	0.26987	0.26987	17.317	17.317	20								1.305	0.221681	0.221681	19.881	19.881	20								1.305	0.228159	0.228159	19.9817	19.9817
1.306667	0.05354					1.30667	0.1	0.1	15.7071	15.7071	0.1								1.30667	0.268295	0.268295	17.3248	17.3248	20								1.30667	0.198366	0.198366	19.8869	19.8869	20								1.30667	0.128013	0.128013	19.988	19.988
1.308333	0.019927					1.30833	0.1	0.1	15.6741	15.6741	0.1								1.30833	0.26752	0.26752	17.2925	17.2925	20								1.30833	0.188451	0.188451	19.8524	19.8524	20								1.30833	0.0838363	0.0838363	19.9521	19.9521
1.31	0.010845					1.31	0.1	0.1	15.6657	15.6657	0.1								1.31	0.270748	0.270748	17.2848	17.2848	20								1.31	0.24602	0.24602	19.8432	19.8432	20								1.31	0.335472	0.335472	19.9443	19.9443
1.311667	0.01905					1.31167	0.1	0.1	15.6745	15.6745	0.1								1.31167	0.271519	0.271519	17.2945	17.2945	20								1.31167	0.261278	0.261278	19.8524	19.8524	20								1.31167	0.390021	0.390021	19.9581	19.9581
1.313333	0.036239					1.31333	0.1	0.1	15.6923	15.6923	0.1								1.31333	0.270554	0.270554	17.3131	17.3131	20								1.31333	0.245945	0.245945	19.8705	19.8705	20								1.31333	0.292961	0.292961	19.9797	19.9797
1.315	0.031973					1.315	0.1	0.1	15.6887	15.6887	0.1								1.315	0.268691	0.268691	17.3102	17.3102	20								1.315	0.215865	0.215865	19.8663	19.8663	20								1.315	0.142352	0.142352	19.9754	19.9754
1.316667	0.026413					1.31667	0.1	0.1	15.6838	15.6838	0.1								1.31667	0.268979	0.268979	17.306	17.306	20								1.31667	0.22289	0.22289	19.8604	19.8604	20								1.31667	0.171956	0.171956	19.9682	19.9682
1.318333	0.027317					1.31833	0.1	0.1	15.6853	15.6853	0.1								1.31833	0.269398	0.269398	17.3083	17.3083	20								1.31833	0.232638	0.232638	19.8613	19.8613	20								1.31833	0.22272	0.22272	19.9688	19.9688
1.32	0.002058					1.32	0.1	0.1	15.6607	15.6607	0.1								1.32	0.269169	0.269169	17.2844	17.2844	20								1.32	0.231159	0.231159	19.8361	19.8361	20								1.32	0.218608	0.218608	19.9439	19.9439
1.321667	0.0086544					1.32167	0.1	0.1	15.6679	15.6679	0.1								1.32167	0.271556	0.271556	17.2925	17.2925	20								1.32167	0.273112	0.273112	19.8435	19.8435	20								1.32167	0.393004	0.393004	19.9536	19.9536
1.323333	0.03153					1.32333	0.1	0.1	15.6914	15.6914	0.1								1.32333	0.270754	0.270754	17.3168	17.3168	20								1.32333	0.260885	0.260885	19.8674	19.8674	20								1.32333	0.325042	0.325042	19.9807	19.9807
1.325	0.038397					1.325	0.1	0.1	15.6989	15.6989	0.1								1.325	0.268322	0.268322	17.325	17.325	20								1.325	0.220964	0.220964	19.8744	19.8744	20								1.325	0.135185	0.135185	19.9873	19.9873
1.326667	0.017795					1.32667	0.1	0.1	15.679	15.679	0.1								1.32667	0.267496	0.267496	17.3058	17.3058	20								1.32667	0.209274	0.209274	19.8532	19.8532	20								1.32667	0.0887191	0.0887191	19.963	19.963
1.328333	0.043546					1.32833	0.1	0.1	15.7053	15.7053	0.1								1.32833	0.269421	0.269421	17.3329	17.3329	20								1.32833	0.244677	0.244677	19.8788	19.8788	20								1.32833	0.259056	0.259056	19.9875	19.9875
1.33	0.066063					1.33	0.1	0.1	15.7285	15.7285	0.1								1.33	0.266709	0.266709	17.3568	17.3568	20								1.33	0.202052	0.202052	19.9009	19.9009	20								1.33	0.0878494	0.0878494	20.0084	20.0084
1.331667	0.081347					1.33167	0.1	0.1	15.7444	15.7444	0.1								1.33167	0.264322	0.264322	17.3733	17.3733	20								1.33167	0.165118	0.165118	19.9147	19.9147	20								1.33167	-0.0588363	-0.0588363	20.0173	20.0173
1.333333	0.077593					1.33333	0.1	0.1	15.7413	15.7413	0.1								1.33333	0.262665	0.262665	17.3708	17.3708	20								1.33333	0.142249	0.142249	19.9085	19.9085	20								1.33333	-0.121258	-0.121258	20.0045	20.0045
1.335	0.077928					1.335	0.1	0.1	15.7423	15.7423	0.1								1.335	0.262918	0.262918	17.3724	17.3724	20								1.335	0.152437	0.152437	19.9065	19.9065	20								1.335	-0.0316419	-0.0316419	19.9971	19.9971
1.336667	0.097279					1.33667	0.1	0.1	15.7622	15.7622	0.1								1.33667	0.262762	0.262762	17.393	17.393	20								1.33667	0.155789	0.155789	19.9239	19.9239	20								1.33667	0.0206267	0.0206267	20.0113	20.0113
1.338333	0.092608					1.33833	0.1	0.1	15.7582	15.7582	0.1								1.33833	0.260703	0.260703	17.3895	17.3895	20								1.33833	0.126831	0.126831	19.917	19.917	20								1.33833	-0.0791456	-0.0791456	20.0009	20.0009
1.34	0.11091					1.34	0.1	0.1	15.7771	15.7771	0.1								1.34	0.261049	0.261049	17.409	17.409	20								1.34	0.13841	0.13841	19.9329	19.9329	20								1.34	-0.00662989	-0.00662989	20.0136	20.0136
1.341667	0.092624					1.34167	0.1	0.1	15.7595	15.7595	0.1								1.34167	0.259098	0.259098	17.3919	17.3919	20								1.34167	0.111833	0.111833	19.9121	19.9121	20								1.34167	-0.0955284	-0.0955284	19.9896	19.9896
1.343333	0.071119					1.34333	0.1	0.1	15.7386	15.7386	0.1								1.34333	0.260808	0.260808	17.3716	17.3716	20								1.34333	0.146448	0.146448	19.8885	19.8885	20								1.34333	0.0724651	0.0724651	19.9642	19.9642
1.345	0.062005					1.345	0.1	0.1	15.7301	15.7301	0.1								1.345	0.262838	0.262838	17.3638	17.3638	20								1.345	0.185865	0.185865	19.8785	19.8785	20								1.345	0.250429	0.250429	19.9567	19.9567
1.346667	0.071257					1.34667	0.1	0.1	15.74	15.74	0.1								1.34667	0.263623	0.263623	17.3743	17.3743	20								1.34667	0.202511	0.202511	19.8877	19.8877	20								1.34667	0.302931	0.302931	19.9707	19.9707
1.348333	0.063825					1.34833	0.1	0.1	15.7332	15.7332	0.1								1.34833	0.262565	0.262565	17.3682	17.3682	20								1.34833	0.187113	0.187113	19.8802	19.8802	20								1.34833	0.20475	0.20475	19.9667	19.9667
1.35	0.036869					1.35	0.1	0.1	15.7069	15.7069	0.1								1.35	0.263177	0.263177	17.3426	17.3426	20								1.35	0.199637	0.199637	19.8531	19.8531	20								1.35	0.233078	0.233078	19.9418	19.9418
1.351667	0.042313					1.35167	0.1	0.1	15.7129	15.7129	0.1								1.35167	0.265741	0.265741	17.3494	17.3494	20								1.35167	0.244808	0.244808	19.8593	19.8593	20								1.35167	0.407509	0.407509	19.9523	19.9523
1.353333	0.044036					1.35333	0.1	0.1	15.7153	15.7153	0.1								1.35333	0.26506	0.26506	17.3525	17.3525	20								1.35333	0.234496	0.234496	19.8621	19.8621	20								1.35333	0.333917	0.333917	19.9599	19.9599
1.355	0.028004					1.355	0.1	0.1	15.6999	15.6999	0.1								1.355	0.264749	0.264749	17.3379	17.3379	20								1.355	0.229755	0.229755	19.8469	19.8469	20								1.355	0.2806	0.2806	19.9473	19.9473
1.356667	-0.001972					1.35667	0.1	0.1	15.6706	15.6706	0.1								1.35667	0.266215	0.266215	17.3093	17.3093	20								1.35667	0.255205	0.255205	19.8179	19.8179	20								1.35667	0.368939	0.368939	19.9211	19.9211
1.358333	-0.016324					1.35833	0.1	0.1	15.6568	15.6568	0.1								1.35833	0.269073	0.269073	17.2964	17.2964	20								1.35833	0.303468	0.303468	19.8056	19.8056	20								1.35833	0.552238	0.552238	19.9145	19.9145
1.36	-0.036316					1.36	0.1	0.1	15.6375	15.6375	0.1								1.36	0.270363	0.270363	17.2779	17.2779	20								1.36	0.323929	0.323929	19.7886	19.7886	20								1.36	0.59823	0.59823	19.9051	19.9051
1.361667	-0.031983					1.36167	0.1	0.1	15.6424	15.6424	0.1								1.36167	0.272211	0.272211	17.2838	17.2838	20								1.36167	0.352373	0.352373	19.7964	19.7964	20								1.36167	0.664102	0.664102	19.921	19.921
1.363333	-0.037296					1.36333	0.1	0.1	15.6377	15.6377	0.1								1.36333	0.271623	0.271623	17.28	17.28	20								1.36333	0.339407	0.339407	19.7944	19.7944	20								1.36333	0.553083	0.553083	19.9255	19.9255
1.365	-0.04621					1.365	0.1	0.1	15.6295	15.6295	0.1								1.365	0.272	0.272	17.2726	17.2726	20								1.365	0.342643	0.342643	19.7885	19.7885	20								1.365	0.521669	0.521669	19.9236	19.9236
1.366667	-0.047824					1.36667	0.1	0.1	15.6285	15.6285	0.1								1.36667	0.272738	0.272738	17.2725	17.2725	20								1.36667	0.35253	0.35253	19.7898	19.7898	20								1.36667	0.535067	0.535067	19.9283	19.9283
1.368333	-0.063705					1.36833	0.1	0.1	15.6132	15.6132	0.1								1.36833	0.272745	0.272745	17.2582	17.2582	20								1.36833	0.350253	0.350253	19.7769	19.7769	20								1.36833	0.50192	0.50192	19.9181	19.9181
1.37	-0.046729					1.37	0.1	0.1	15.6308	15.6308	0.1								1.37	0.274179	0.274179	17.2767	17.2767	20								1.37	0.371911	0.371911	19.7969	19.7969	20								1.37	0.573528	0.573528	19.9411	19.9411
1.371667	-0.060087					1.37167	0.1	0.1	15.6181	15.6181	0.1								1.37167	0.272327	0.272327	17.2649	17.2649	20								1.37167	0.338572	0.338572	19.7861	19.7861	20								1.37167	0.412128	0.412128	19.9319	19.9319
1.373333	-0.085391					1.37333	0.1	0.1	15.5934	15.5934	0.1								1.37333	0.273509	0.273509	17.2411	17.2411	20								1.37333	0.356493	0.356493	19.7631	19.7631	20								1.37333	0.476526	0.476526	19.9094	19.9094
1.375	-0.064					1.375	0.1	0.1	15.6154	15.6154	0.1								1.375	0.275889	0.275889	17.2641	17.2641	20								1.375	0.394875	0.394875	19.7875	19.7875	20								1.375	0.634393	0.634393	19.9371	19.9371
1.376667	-0.071137					1.37667	0.1	0.1	15.6089	15.6089	0.1								1.37667	0.273593	0.273593	17.2585	17.2585	20								1.37667	0.354123	0.354123	19.7832	19.7832	20								1.37667	0.440649	0.440649	19.935	19.935
1.378333	-0.070693					1.37833	0.1	0.1	15.61	15.61	0.1								1.37833	0.274152	0.274152	17.2604	17.2604	20								1.37833	0.361389	0.361389	19.7858	19.7858	20								1.37833	0.455015	0.455015	19.9378	19.9378
1.38	-0.070571					1.38	0.1	0.1	15.6107	15.6107	0.1								1.38	0.273956	0.273956	17.2621	17.2621	20								1.38	0.357031	0.357031	19.788	19.788	20								1.38	0.435604	0.435604	19.9402	19.9402
1.381667	-0.059772					1.38167	0.1	0.1	15.6222	15.6222	0.1								1.38167	0.273793	0.273793	17.2744	17.2744	20								1.38167	0.353291	0.353291	19.8007	19.8007	20								1.38167	0.418927	0.418927	19.9527	19.9527
1.383333	-0.016376					1.38333	0.1	0.1	15.6662	15.6662	0.1								1.38333	0.272563	0.272563	17.3192	17.3192	20								1.38333	0.332084	0.332084	19.8456	19.8456	20								1.38333	0.331071	0.331071	19.9962	19.9962
1.385	-0.021433					1.385	0.1	0.1	15.6618	15.6618	0.1								1.385	0.268076	0.268076	17.3156	17.3156	20								1.385	0.257315	0.257315	19.8405	19.8405	20								1.385	0.0263111	0.0263111	19.9852	19.9852
1.386667	-0.048184					1.38667	0.1	0.1	15.6356	15.6356	0.1								1.38667	0.268443	0.268443	17.2901	17.2901	20								1.38667	0.2659	0.2659	19.8128	19.8128	20								1.38667	0.103485	0.103485	19.95	19.95
1.388333	-0.048123					1.38833	0.1	0.1	15.6363	15.6363	0.1								1.38833	0.270986	0.270986	17.2916	17.2916	20								1.38833	0.312033	0.312033	19.813	19.813	20								1.38833	0.349805	0.349805	19.9477	19.9477
1.39	-0.056636					1.39	0.1	0.1	15.6284	15.6284	0.1								1.39	0.270841	0.270841	17.2845	17.2845	20								1.39	0.311718	0.311718	19.8053	19.8053	20								1.39	0.366192	0.366192	19.9409	19.9409
1.391667	-0.065087					1.39167	0.1	0.1	15.6206	15.6206	0.1								1.39167	0.271551	0.271551	17.2775	17.2775	20								1.39167	0.324456	0.324456	19.798	19.798	20								1.39167	0.413402	0.413402	19.9353	19.9353
1.393333	-0.057028					1.39333	0.1	0.1	15.6293	15.6293	0.1								1.39333	0.272252	0.272252	17.287	17.287	20								1.39333	0.33672	0.33672	19.8075	19.8075	20								1.39333	0.453188	0.453188	19.9473	19.9473
1.395	-0.053991					1.395	0.1	0.1	15.6329	15.6329	0.1								1.395	0.271301	0.271301	17.2915	17.2915	20								1.395	0.320823	0.320823	19.8119	19.8119	20								1.395	0.36868	0.36868	19.9534	19.9534
1.396667	-0.035295					1.39667	0.1	0.1	15.6523	15.6523	0.1								1.39667	0.270852	0.270852	17.3116	17.3116	20								1.39667	0.313493	0.313493	19.8316	19.8316	20								1.39667	0.326412	0.326412	19.973	19.973
1.398333	-0.027315					1.39833	0.1	0.1	15.6609	15.6609	0.1								1.39833	0.26884	0.26884	17.321	17.321	20								1.39833	0.280688	0.280688	19.8399	19.8399	20								1.39833	0.188733	0.188733	19.9792	19.9792
1.4	-0.0083261					1.4	0.1	0.1	15.6805	15.6805	0.1								1.4	0.267904	0.267904	17.3413	17.3413	20								1.4	0.266808	0.266808	19.8586	19.8586	20								1.4	0.145865	0.145865	19.9939	19.9939
1.401667	-0.0015546					1.40167	0.1	0.1	15.6879	15.6879	0.1								1.40167	0.26587	0.26587	17.3494	17.3494	20								1.40167	0.23566	0.23566	19.8645	19.8645	20								1.40167	0.042921	0.042921	19.9945	19.9945
1.403333	-0.025465					1.40333	0.1	0.1	15.6646	15.6646	0.1								1.40333	0.265062	0.265062	17.3267	17.3267	20								1.40333	0.225888	0.225888	19.8392	19.8392	20								1.40333	0.0385564	0.0385564	19.9635	19.9635
1.405	3.5101e-05					1.405	0.1	0.1	15.6907	15.6907	0.1								1.405	0.267326	0.267326	17.3536	17.3536	20								1.405	0.268025	0.268025	19.864	19.864	20								1.405	0.255842	0.255842	19.986	19.986
1.406667	0.020096					1.40667	0.1	0.1	15.7114	15.7114	0.1								1.40667	0.264645	0.264645	17.3749	17.3749	20								1.40667	0.226587	0.226587	19.8835	19.8835	20								1.40667	0.0981061	0.0981061	20.0039	20.0039
1.408333	0.034806					1.40833	0.1	0.1	15.7267	15.7267	0.1								1.40833	0.262508	0.262508	17.3909	17.3909	20								1.40833	0.194147	0.194147	19.8966	19.8966	20								1.40833	-0.0272981	-0.0272981	20.0123	20.0123
1.41	0.057315					1.41	0.1	0.1	15.7499	15.7499	0.1								1.41	0.260913	0.260913	17.4146	17.4146	20								1.41	0.17235	0.17235	19.9168	19.9168	20								1.41	-0.0860656	-0.0860656	20.0262	20.0262
1.411667	0.060111					1.41167	0.1	0.1	15.7533	15.7533	0.1								1.41167	0.258542	0.258542	17.4185	17.4185	20								1.41167	0.138637	0.138637	19.9167	19.9167	20								1.41167	-0.18349	-0.18349	20.0186	20.0186
1.413333	0.045064					1.41333	0.1	0.1	15.7389	15.7389	0.1								1.41333	0.258148	0.258148	17.4046	17.4046	20								1.41333	0.138862	0.138862	19.8985	19.8985	20								1.41333	-0.130368	-0.130368	19.9934	19.9934
1.415	0.03628					1.415	0.1	0.1	15.7307	15.7307	0.1								1.415	0.259539	0.259539	17.397	17.397	20								1.415	0.169194	0.169194	19.8873	19.8873	20								1.415	0.04595	0.04595	19.9789	19.9789
1.416667	0.011752					1.41667	0.1	0.1	15.7068	15.7068	0.1								1.41667	0.260301	0.260301	17.3737	17.3737	20								1.41667	0.187798	0.187798	19.8614	19.8614	20								1.41667	0.147555	0.147555	19.9532	19.9532
1.418333	-0.012206					1.41833	0.1	0.1	15.6835	15.6835	0.1								1.41833	0.262633	0.262633	17.351	17.351	20								1.41833	0.231067	0.231067	19.8371	19.8371	20								1.41833	0.327292	0.327292	19.9325	19.9325
1.42	-0.014603					1.42	0.1	0.1	15.6817	15.6817	0.1								1.42	0.264901	0.264901	17.3499	17.3499	20								1.42	0.271557	0.271557	19.8357	19.8357	20								1.42	0.472152	0.472152	19.938	19.938
1.421667	-0.0053547					1.42167	0.1	0.1	15.6915	15.6915	0.1								1.42167	0.265005	0.265005	17.3606	17.3606	20								1.42167	0.273915	0.273915	19.8464	19.8464	20								1.42167	0.433715	0.433715	19.9559	19.9559
1.423333	-0.0084984					1.42333	0.1	0.1	15.689	15.689	0.1								1.42333	0.263942	0.263942	17.3588	17.3588	20								1.42333	0.25596	0.25596	19.8444	19.8444	20								1.42333	0.308574	0.308574	19.958	19.958
1.425	-0.013421					1.425	0.1	0.1	15.6847	15.6847	0.1								1.425	0.264119	0.264119	17.3552	17.3552	20								1.425	0.259299	0.259299	19.8403	19.8403	20								1.425	0.293813	0.293813	19.9558	19.9558
1.426667	-0.0032811					1.42667	0.1	0.1	15.6955	15.6955	0.1								1.42667	0.264476	0.264476	17.3667	17.3667	20								1.42667	0.266088	0.266088	19.8514	19.8514	20								1.42667	0.309052	0.309052	19.9685	19.9685
1.428333	-0.00068152					1.42833	0.1	0.1	15.6987	15.6987	0.1								1.42833	0.263326	0.263326	17.3707	17.3707	20								1.42833	0.247602	0.247602	19.8547	19.8547	20								1.42833	0.220175	0.220175	19.9723	19.9723
1.43	-0.013045					1.43	0.1	0.1	15.687	15.687	0.1								1.43	0.262931	0.262931	17.3597	17.3597	20								1.43	0.242134	0.242134	19.8426	19.8426	20								1.43	0.194223	0.194223	19.9592	19.9592
1.431667	-0.034629					1.43167	0.1	0.1	15.666	15.666	0.1								1.43167	0.264035	0.264035	17.3394	17.3394	20								1.43167	0.262267	0.262267	19.8216	19.8216	20								1.43167	0.285581	0.285581	19.9381	19.9381
1.433333	-0.038134					1.43333	0.1	0.1	15.6631	15.6631	0.1								1.43333	0.266059	0.266059	17.3373	17.3373	20								1.43333	0.297351	0.297351	19.8195	19.8195	20								1.43333	0.433052	0.433052	19.9389	19.9389
1.435	-0.039692					1.435	0.1	0.1	15.6622	15.6622	0.1								1.435	0.266271	0.266271	17.3372	17.3372	20								1.435	0.300892	0.300892	19.8198	19.8198	20								1.435	0.427814	0.427814	19.9433	19.9433
1.436667	-0.024115					1.43667	0.1	0.1	15.6784	15.6784	0.1								1.43667	0.266285	0.266285	17.3541	17.3541	20								1.43667	0.300389	0.300389	19.8371	19.8371	20								1.43667	0.396813	0.396813	19.9638	19.9638
1.438333	-0.0090168					1.43833	0.1	0.1	15.6941	15.6941	0.1								1.43833	0.264585	0.264585	17.3706	17.3706	20								1.43833	0.271459	0.271459	19.8534	19.8534	20								1.43833	0.253077	0.253077	19.9807	19.9807
1.44	0.0077377					1.44	0.1	0.1	15.7115	15.7115	0.1								1.44	0.262937	0.262937	17.3887	17.3887	20								1.44	0.244321	0.244321	19.8704	19.8704	20								1.44	0.134865	0.134865	19.9952	19.9952
1.441667	0.0051113					1.44167	0.1	0.1	15.7095	15.7095	0.1								1.44167	0.261128	0.261128	17.3874	17.3874	20								1.44167	0.215967	0.215967	19.8672	19.8672	20								1.44167	0.0338631	0.0338631	19.9871	19.9871
1.443333	-0.00018883					1.44333	0.1	0.1	15.7048	15.7048	0.1								1.44333	0.261263	0.261263	17.3833	17.3833	20								1.44333	0.221321	0.221321	19.8611	19.8611	20								1.44333	0.0904511	0.0904511	19.9763	19.9763
1.445	0.0017464					1.445	0.1	0.1	15.7073	15.7073	0.1								1.445	0.261666	0.261666	17.3865	17.3865	20								1.445	0.231529	0.231529	19.8625	19.8625	20								1.445	0.166042	0.166042	19.9753	19.9753
1.446667	0.0016484					1.44667	0.1	0.1	15.7078	15.7078	0.1								1.44667	0.261345	0.261345	17.3877	17.3877	20								1.44667	0.229102	0.229102	19.8621	19.8621	20								1.44667	0.173197	0.173197	19.9737	19.9737
1.448333	-0.0085695					1.44833	0.1	0.1	15.6982	15.6982	0.1								1.44833	0.261226	0.261226	17.3788	17.3788	20								1.44833	0.22977	0.22977	19.8516	19.8516	20								1.44833	0.18435	0.18435	19.9624	19.9624
1.45	-0.014875					1.45	0.1	0.1	15.6926	15.6926	0.1								1.45	0.26212	0.26212	17.3738	17.3738	20								1.45	0.247261	0.247261	19.8454	19.8454	20								1.45	0.263487	0.263487	19.9565	19.9565
1.451667	-0.0030767					1.45167	0.1	0.1	15.705	15.705	0.1								1.45167	0.26262	0.26262	17.3869	17.3869	20								1.45167	0.257656	0.257656	19.8577	19.8577	20								1.45167	0.304369	0.304369	19.9706	19.9706
1.453333	-0.011051					1.45333	0.1	0.1	15.6976	15.6976	0.1								1.45333	0.261308	0.261308	17.3803	17.3803	20								1.45333	0.237139	0.237139	19.85	19.85	20								1.45333	0.206052	0.206052	19.9636	19.9636
1.455	-0.022871					1.455	0.1	0.1	15.6864	15.6864	0.1								1.455	0.261974	0.261974	17.3698	17.3698	20								1.455	0.24992	0.24992	19.8384	19.8384	20								1.455	0.254646	0.254646	19.9521	19.9521
1.456667	-0.044821					1.45667	0.1	0.1	15.6651	15.6651	0.1								1.45667	0.263025	0.263025	17.3491	17.3491	20								1.45667	0.269257	0.269257	19.8172	19.8172	20								1.45667	0.335069	0.335069	19.9325	19.9325
1.458333	-0.039722					1.45833	0.1	0.1	15.6708	15.6708	0.1								1.45833	0.265086	0.265086	17.3556	17.3556	20								1.45833	0.304623	0.304623	19.8239	19.8239	20								1.45833	0.472271	0.472271	19.9432	19.9432
1.46	-0.063674					1.46	0.1	0.1	15.6475	15.6475	0.1								1.46	0.264438	0.264438	17.3331	17.3331	20								1.46	0.293522	0.293522	19.8017	19.8017	20								1.46	0.397302	0.397302	19.9252	19.9252
1.461667	-0.083712					1.46167	0.1	0.1	15.628	15.628	0.1								1.46167	0.266693	0.266693	17.3145	17.3145	20								1.46167	0.330453	0.330453	19.7838	19.7838	20								1.46167	0.523398	0.523398	19.9117	19.9117
1.463333	-0.084513					1.46333	0.1	0.1	15.6279	15.6279	0.1								1.46333	0.268554	0.268554	17.3151	17.3151	20								1.46333	0.360294	0.360294	19.7861	19.7861	20								1.46333	0.618108	0.618108	19.9204	19.9204
1.465	-0.071245					1.465	0.1	0.1	15.6417	15.6417	0.1								1.465	0.268486	0.268486	17.3299	17.3299	20								1.465	0.356577	0.356577	19.8025	19.8025	20								1.465	0.557542	0.557542	19.9428	19.9428
1.466667	-0.076657					1.46667	0.1	0.1	15.6369	15.6369	0.1								1.46667	0.267009	0.267009	17.326	17.326	20								1.46667	0.329119	0.329119	19.7996	19.7996	20								1.46667	0.400521	0.400521	19.9425	19.9425
1.468333	-0.075426					1.46833	0.1	0.1	15.6388	15.6388	0.1								1.46833	0.267404	0.267404	17.3286	17.3286	20								1.46833	0.333975	0.333975	19.8029	19.8029	20								1.46833	0.402849	0.402849	19.9463	19.9463
1.47	-0.070689					1.47	0.1	0.1	15.6441	15.6441	0.1								1.47	0.267137	0.267137	17.3348	17.3348	20								1.47	0.328512	0.328512	19.8096	19.8096	20								1.47	0.376149	0.376149	19.9531	19.9531
1.471667	-0.064959					1.47167	0.1	0.1	15.6505	15.6505	0.1								1.47167	0.26652	0.26652	17.3419	17.3419	20								1.47167	0.317394	0.317394	19.8169	19.8169	20								1.47167	0.328097	0.328097	19.9598	19.9598
1.473333	-0.049567					1.47333	0.1	0.1	15.6665	15.6665	0.1								1.47333	0.265805	0.265805	17.3587	17.3587	20								1.47333	0.305191	0.305191	19.8335	19.8335	20								1.47333	0.281435	0.281435	19.9747	19.9747
1.475	-0.04758					1.475	0.1	0.1	15.6691	15.6691	0.1								1.475	0.264127	0.264127	17.3621	17.3621	20								1.475	0.277568	0.277568	19.836	19.836	20								1.475	0.176826	0.176826	19.9741	19.9741
1.476667	-0.0397					1.47667	0.1	0.1	15.6776	15.6776	0.1								1.47667	0.263793	0.263793	17.3713	17.3713	20								1.47667	0.273365	0.273365	19.844	19.844	20								1.47667	0.181576	0.181576	19.9782	19.9782
1.478333	-0.030656					1.47833	0.1	0.1	15.6873	15.6873	0.1								1.47833	0.262872	0.262872	17.3816	17.3816	20								1.47833	0.260062	0.260062	19.8529	19.8529	20								1.47833	0.152675	0.152675	19.9835	19.9835
1.48	-0.033246					1.48	0.1	0.1	15.6853	15.6853	0.1								1.48	0.261837	0.261837	17.3803	17.3803	20								1.48	0.245166	0.245166	19.8498	19.8498	20								1.48	0.115516	0.115516	19.9765	19.9765
1.481667	-0.024588					1.48167	0.1	0.1	15.6945	15.6945	0.1								1.48167	0.261968	0.261968	17.3903	17.3903	20								1.48167	0.250253	0.250253	19.858	19.858	20								1.48167	0.164227	0.164227	19.9815	19.9815
1.483333	-0.029412					1.48333	0.1	0.1	15.6903	15.6903	0.1								1.48333	0.260974	0.260974	17.3867	17.3867	20								1.48333	0.236633	0.236633	19.8527	19.8527	20								1.48333	0.129312	0.129312	19.9735	19.9735
1.485	-0.075239					1.485	0.1	0.1	15.6451	15.6451	0.1								1.485	0.261329	0.261329	17.3421	17.3421	20								1.485	0.245561	0.245561	19.8064	19.8064	20								1.485	0.185372	0.185372	19.9252	19.9252
1.486667	-0.048618					1.48667	0.1	0.1	15.6724	15.6724	0.1								1.48667	0.265785	0.265785	17.3701	17.3701	20								1.48667	0.322737	0.322737	19.834	19.834	20								1.48667	0.523398	0.523398	19.956	19.956
1.488333	-0.048552					1.48833	0.1	0.1	15.673	15.673	0.1								1.48833	0.262988	0.262988	17.3716	17.3716	20								1.48833	0.276665	0.276665	19.8354	19.8354	20								1.48833	0.30785	0.30785	19.9613	19.9613
1.49	-0.034177					1.49	0.1	0.1	15.688	15.688	0.1								1.49	0.262844	0.262844	17.3873	17.3873	20								1.49	0.2743	0.2743	19.8504	19.8504	20								1.49	0.270914	0.270914	19.9768	19.9768
1.491667	-0.035806					1.49167	0.1	0.1	15.687	15.687	0.1								1.49167	0.261273	0.261273	17.3869	17.3869	20								1.49167	0.249355	0.249355	19.8489	19.8489	20								1.49167	0.162596	0.162596	19.9739	19.9739
1.493333	-0.055153					1.49333	0.1	0.1	15.6683	15.6683	0.1								1.49333	0.261306	0.261306	17.3689	17.3689	20								1.49333	0.251811	0.251811	19.8294	19.8294	20								1.49333	0.182807	0.182807	19.9522	19.9522
1.495	-0.033133					1.495	0.1	0.1	15.6909	15.6909	0.1								1.495	0.263112	0.263112	17.3922	17.3922	20								1.495	0.284258	0.284258	19.852	19.852	20								1.495	0.334598	0.334598	19.9749	19.9749
1.496667	-0.022515					1.49667	0.1	0.1	15.7021	15.7021	0.1								1.49667	0.260778	0.260778	17.4042	17.4042	20								1.49667	0.246701	0.246701	19.863	19.863	20								1.49667	0.17554	0.17554	19.9858	19.9858
1.498333	-0.016687					1.49833	0.1	0.1	15.7086	15.7086	0.1								1.49833	0.259585	0.259585	17.4112	17.4112	20								1.49833	0.228377	0.228377	19.8684	19.8684	20								1.49833	0.0993888	0.0993888	19.9883	19.9883
1.5	-0.02003					1.5	0.1	0.1	15.7059	15.7059	0.1								1.5	0.258876	0.258876	17.4091	17.4091	20								1.5	0.219415	0.219415	19.8642	19.8642	20								1.5	0.0816024	0.0816024	19.9806	19.9806
1.501667	-0.016452					1.50167	0.1	0.1	15.71	15.71	0.1								1.50167	0.259086	0.259086	17.414	17.414	20								1.50167	0.226285	0.226285	19.8671	19.8671	20								1.50167	0.135716	0.135716	19.9808	19.9808
1.503333	-0.010031					1.50333	0.1	0.1	15.7171	15.7171	0.1								1.50333	0.258605	0.258605	17.4216	17.4216	20								1.50333	0.221467	0.221467	19.873	19.873	20								1.50333	0.134321	0.134321	19.9849	19.9849
1.505	0.027521					1.505	0.1	0.1	15.7552	15.7552	0.1								1.505	0.257838	0.257838	17.4604	17.4604	20								1.505	0.211719	0.211719	19.9098	19.9098	20								1.505	0.105764	0.105764	20.0198	20.0198
1.506667	0.0024801					1.50667	0.1	0.1	15.7308	15.7308	0.1								1.50667	0.25396	0.25396	17.4365	17.4365	20								1.50667	0.150334	0.150334	19.883	19.883	20								1.50667	-0.138519	-0.138519	19.9878	19.9878
1.508333	0.0052093					1.50833	0.1	0.1	15.7342	15.7342	0.1								1.50833	0.256348	0.256348	17.4404	17.4404	20								1.50833	0.195049	0.195049	19.8839	19.8839	20								1.50833	0.085166	0.085166	19.9843	19.9843
1.51	-0.014123					1.51	0.1	0.1	15.7154	15.7154	0.1								1.51	0.255959	0.255959	17.4223	17.4223	20								1.51	0.193449	0.193449	19.8636	19.8636	20								1.51	0.109725	0.109725	19.9629	19.9629
1.511667	0.00055351					1.51167	0.1	0.1	15.7307	15.7307	0.1								1.51167	0.257772	0.257772	17.4382	17.4382	20								1.51167	0.227313	0.227313	19.8779	19.8779	20								1.51167	0.260029	0.260029	19.9783	19.9783
1.513333	0.018387					1.51333	0.1	0.1	15.7492	15.7492	0.1								1.51333	0.256181	0.256181	17.4573	17.4573	20								1.51333	0.203449	0.203449	19.8955	19.8955	20								1.51333	0.151672	0.151672	19.9972	19.9972
1.515	0.0011577					1.515	0.1	0.1	15.7325	15.7325	0.1								1.515	0.254274	0.254274	17.4412	17.4412	20								1.515	0.1741	0.1741	19.8773	19.8773	20								1.515	0.0194421	0.0194421	19.9771	19.9771
1.516667	-0.0019635					1.51667	0.1	0.1	15.73	15.73	0.1								1.51667	0.255878	0.255878	17.4393	17.4393	20								1.51667	0.204531	0.204531	19.8733	19.8733	20								1.51667	0.160012	0.160012	19.9717	19.9717
1.518333	0.0088299					1.51833	0.1	0.1	15.7414	15.7414	0.1								1.51833	0.25607	0.25607	17.4513	17.4513	20								1.51833	0.211174	0.211174	19.8838	19.8838	20								1.51833	0.197821	0.197821	19.983	19.983
1.52	0.021612					1.52	0.1	0.1	15.7548	15.7548	0.1								1.52	0.254868	0.254868	17.4653	17.4653	20								1.52	0.193587	0.193587	19.8962	19.8962	20								1.52	0.118767	0.118767	19.9954	19.9954
1.521667	-0.0060102					1.52167	0.1	0.1	15.7278	15.7278	0.1								1.52167	0.253468	0.253468	17.4389	17.4389	20								1.52167	0.17298	0.17298	19.8676	19.8676	20								1.52167	0.0318762	0.0318762	19.9648	19.9648
1.523333	-0.0066028					1.52333	0.1	0.1	15.7278	15.7278	0.1								1.52333	0.256112	0.256112	17.4395	17.4395	20								1.52333	0.220652	0.220652	19.8666	19.8666	20								1.52333	0.246158	0.246158	19.9637	19.9637
1.525	-0.016833					1.525	0.1	0.1	15.7182	15.7182	0.1								1.525	0.256049	0.256049	17.4305	17.4305	20								1.525	0.222334	0.222334	19.8567	19.8567	20								1.525	0.254042	0.254042	19.9562	19.9562
1.526667	0.0095342					1.52667	0.1	0.1	15.7452	15.7452	0.1								1.52667	0.256947	0.256947	17.4582	17.4582	20								1.52667	0.238832	0.238832	19.8837	19.8837	20								1.52667	0.306897	0.306897	19.9859	19.9859
1.528333	-4.6476e-05					1.52833	0.1	0.1	15.7362	15.7362	0.1								1.52833	0.254183	0.254183	17.4498	17.4498	20								1.52833	0.193894	0.193894	19.8741	19.8741	20								1.52833	0.0986111	0.0986111	19.9767	19.9767
1.53	0.019162					1.53	0.1	0.1	15.756	15.756	0.1								1.53	0.255017	0.255017	17.4703	17.4703	20								1.53	0.209793	0.209793	19.893	19.893	20								1.53	0.162956	0.162956	19.9943	19.9943
1.531667	-0.01738					1.53167	0.1	0.1	15.7201	15.7201	0.1								1.53167	0.252974	0.252974	17.4349	17.4349	20								1.53167	0.178369	0.178369	19.8558	19.8558	20								1.53167	0.0399817	0.0399817	19.9551	19.9551
1.533333	-0.01254					1.53333	0.1	0.1	15.7256	15.7256	0.1								1.53333	0.256508	0.256508	17.441	17.441	20								1.53333	0.240298	0.240298	19.8607	19.8607	20								1.53333	0.314297	0.314297	19.9602	19.9602
1.535	-0.016495					1.535	0.1	0.1	15.7222	15.7222	0.1								1.535	0.255901	0.255901	17.4383	17.4383	20								1.535	0.232233	0.232233	19.8575	19.8575	20								1.535	0.278486	0.278486	19.9599	19.9599
1.536667	-0.0017188					1.53667	0.1	0.1	15.7376	15.7376	0.1								1.53667	0.256168	0.256168	17.4544	17.4544	20								1.53667	0.237556	0.237556	19.8729	19.8729	20								1.53667	0.280992	0.280992	19.9774	19.9774
1.538333	-0.024386					1.53833	0.1	0.1	15.7155	15.7155	0.1								1.53833	0.254563	0.254563	17.433	17.433	20								1.53833	0.211814	0.211814	19.8505	19.8505	20								1.53833	0.15801	0.15801	19.9553	19.9553
1.54	-0.02321					1.54	0.1	0.1	15.7173	15.7173	0.1								1.54	0.256705	0.256705	17.4354	17.4354	20								1.54	0.249147	0.249147	19.8522	19.8522	20								1.54	0.312845	0.312845	19.9577	19.9577
1.541667	-0.0046914					1.54167	0.1	0.1	15.7364	15.7364	0.1								1.54167	0.256461	0.256461	17.4552	17.4552	20								1.54167	0.246366	0.246366	19.8717	19.8717	20								1.54167	0.295756	0.295756	19.9794	19.9794
1.543333	-0.0033417					1.54333	0.1	0.1	15.7384	15.7384	0.1								1.54333	0.25448	0.25448	17.4578	17.4578	20								1.54333	0.213911	0.213911	19.8733	19.8733	20								1.54333	0.144289	0.144289	19.9809	19.9809
1.545	0.0012933					1.545	0.1	0.1	15.7436	15.7436	0.1								1.545	0.25422	0.25422	17.4637	17.4637	20								1.545	0.211149	0.211149	19.8777	19.8777	20								1.545	0.134039	0.134039	19.9832	19.9832
1.546667	-0.026543					1.54667	0.1	0.1	15.7164	15.7164	0.1								1.54667	0.253634	0.253634	17.437	17.437	20								1.54667	0.203796	0.203796	19.8495	19.8495	20								1.54667	0.117388	0.117388	19.9529	19.9529
1.548333	-0.010517					1.54833	0.1	0.1	15.733	15.733	0.1								1.54833	0.256296	0.256296	17.4543	17.4543	20								1.54833	0.250786	0.250786	19.8659	19.8659	20								1.54833	0.329715	0.329715	19.9699	19.9699
1.55	-0.01225					1.55	0.1	0.1	15.7319	15.7319	0.1								1.55	0.254568	0.254568	17.4538	17.4538	20								1.55	0.223489	0.223489	19.8647	19.8647	20								1.55	0.210736	0.210736	19.9702	19.9702
1.551667	0.026946					1.55167	0.1	0.1	15.7717	15.7717	0.1								1.55167	0.254615	0.254615	17.4943	17.4943	20								1.55167	0.225441	0.225441	19.9041	19.9041	20								1.55167	0.208891	0.208891	20.0094	20.0094
1.553333	0.024861					1.55333	0.1	0.1	15.7702	15.7702	0.1								1.55333	0.250572	0.250572	17.4934	17.4934	20								1.55333	0.159841	0.159841	19.9011	19.9011	20								1.55333	-0.0660172	-0.0660172	20.0028	20.0028
1.555	0.027078					1.555	0.1	0.1	15.7731	15.7731	0.1								1.555	0.250662	0.250662	17.4967	17.4967	20								1.555	0.164808	0.164808	19.9016	19.9016	20								1.555	-0.0199049	-0.0199049	19.9977	19.9977
1.556667	0.035025					1.55667	0.1	0.1	15.7816	15.7816	0.1								1.55667	0.250328	0.250328	17.5058	17.5058	20								1.55667	0.163918	0.163918	19.9081	19.9081	20								1.55667	0.016191	0.016191	20.0001	20.0001
1.558333	0.04526					1.55833	0.1	0.1	15.7925	15.7925	0.1								1.55833	0.24942	0.24942	17.5172	17.5172	20								1.55833	0.15315	0.15315	19.9168	19.9168	20								1.55833	-0.000647342	-0.000647342	20.0054	20.0054
1.56	0.032884					1.56	0.1	0.1	15.7807	15.7807	0.1								1.56	0.248285	0.248285	17.5059	17.5059	20								1.56	0.138688	0.138688	19.9026	19.9026	20								1.56	-0.0379896	-0.0379896	19.9876	19.9876
1.561667	0.020934					1.56167	0.1	0.1	15.7693	15.7693	0.1								1.56167	0.249412	0.249412	17.495	17.495	20								1.56167	0.162372	0.162372	19.8891	19.8891	20								1.56167	0.0867017	0.0867017	19.9721	19.9721
1.563333	0.02997					1.56333	0.1	0.1	15.779	15.779	0.1								1.56333	0.250496	0.250496	17.5052	17.5052	20								1.56333	0.184819	0.184819	19.8974	19.8974	20								1.56333	0.195305	0.195305	19.9814	19.9814
1.565	0.044528					1.565	0.1	0.1	15.7942	15.7942	0.1								1.565	0.249476	0.249476	17.521	17.521	20								1.565	0.170925	0.170925	19.9114	19.9114	20								1.565	0.130439	0.130439	19.9965	19.9965
1.566667	0.022045					1.56667	0.1	0.1	15.7723	15.7723	0.1								1.56667	0.247904	0.247904	17.4996	17.4996	20								1.56667	0.147609	0.147609	19.8878	19.8878	20								1.56667	0.0242306	0.0242306	19.9718	19.9718
1.568333	0.026814					1.56833	0.1	0.1	15.7777	15.7777	0.1								1.56833	0.25004	0.25004	17.5055	17.5055	20								1.56833	0.186968	0.186968	19.8918	19.8918	20								1.56833	0.197199	0.197199	19.9758	19.9758
1.57	-0.0075987					1.57	0.1	0.1	15.7438	15.7438	0.1								1.57	0.249448	0.249448	17.4723	17.4723	20								1.57	0.180277	0.180277	19.8572	19.8572	20								1.57	0.169558	0.169558	19.9426	19.9426
1.571667	-0.034142					1.57167	0.1	0.1	15.7179	15.7179	0.1								1.57167	0.252772	0.252772	17.447	17.447	20								1.57167	0.238062	0.238062	19.8312	19.8312	20								1.57167	0.401992	0.401992	19.9205	19.9205
1.573333	-0.015606					1.57333	0.1	0.1	15.737	15.737	0.1								1.57333	0.255304	0.255304	17.4668	17.4668	20								1.57333	0.281311	0.281311	19.8518	19.8518	20								1.57333	0.556525	0.556525	19.949	19.949
1.575	-0.020088					1.575	0.1	0.1	15.7332	15.7332	0.1								1.575	0.253319	0.253319	17.4636	17.4636	20								1.575	0.24696	0.24696	19.8493	19.8493	20								1.575	0.357012	0.357012	19.9526	19.9526
1.576667	-0.033728					1.57667	0.1	0.1	15.7201	15.7201	0.1								1.57667	0.253636	0.253636	17.4513	17.4513	20								1.57667	0.25118	0.25118	19.837	19.837	20								1.57667	0.331923	0.331923	19.943	19.943
1.578333	-0.047728					1.57833	0.1	0.1	15.7067	15.7067	0.1								1.57833	0.254872	0.254872	17.4386	17.4386	20								1.57833	0.271657	0.271657	19.8246	19.8246	20								1.57833	0.398691	0.398691	19.9336	19.9336
1.58	-0.040182					1.58	0.1	0.1	15.7149	15.7149	0.1								1.58	0.256142	0.256142	17.4475	17.4475	20								1.58	0.292252	0.292252	19.8343	19.8343	20								1.58	0.464957	0.464957	19.9474	19.9474
1.581667	-0.029665					1.58167	0.1	0.1	15.726	15.726	0.1								1.58167	0.255254	0.255254	17.4593	17.4593	20								1.58167	0.276088	0.276088	19.8469	19.8469	20								1.58167	0.368229	0.368229	19.9631	19.9631
1.583333	-0.024276					1.58333	0.1	0.1	15.732	15.732	0.1								1.58333	0.254069	0.254069	17.466	17.466	20								1.58333	0.255187	0.255187	19.8536	19.8536	20								1.58333	0.258299	0.258299	19.9701	19.9701
1.585	-0.029707					1.585	0.1	0.1	15.7272	15.7272	0.1								1.585	0.253401	0.253401	17.4618	17.4618	20								1.585	0.244041	0.244041	19.8489	19.8489	20								1.585	0.209215	0.209215	19.9639	19.9639
1.586667	-0.0021124					1.58667	0.1	0.1	15.7554	15.7554	0.1								1.58667	0.253818	0.253818	17.4907	17.4907	20								1.58667	0.251871	0.251871	19.8771	19.8771	20								1.58667	0.253021	0.253021	19.9908	19.9908
1.588333	0.0027257					1.58833	0.1	0.1	15.7608	15.7608	0.1								1.58833	0.250933	0.250933	17.4967	17.4967	20								1.58833	0.204764	0.204764	19.882	19.882	20								1.58833	0.0645054	0.0645054	19.9926	19.9926
1.59	0.047959					1.59	0.1	0.1	15.8066	15.8066	0.1								1.59	0.250328	0.250328	17.5431	17.5431	20								1.59	0.196734	0.196734	19.9264	19.9264	20								1.59	0.0517372	0.0517372	20.0322	20.0322
1.591667	0.059882					1.59167	0.1	0.1	15.8192	15.8192	0.1								1.59167	0.245688	0.245688	17.5561	17.5561	20								1.59167	0.122686	0.122686	19.9363	19.9363	20								1.59167	-0.225333	-0.225333	20.0342	20.0342
1.593333	0.048566					1.59333	0.1	0.1	15.8085	15.8085	0.1								1.59333	0.244387	0.244387	17.5458	17.5458	20								1.59333	0.106236	0.106236	19.9217	19.9217	20								1.59333	-0.239378	-0.239378	20.0095	20.0095
1.595	0.067826					1.595	0.1	0.1	15.8283	15.8283	0.1								1.595	0.245418	0.245418	17.5661	17.5661	20								1.595	0.130454	0.130454	19.9382	19.9382	20								1.595	-0.0666665	-0.0666665	20.0191	20.0191
1.596667	0.060249					1.59667	0.1	0.1	15.8213	15.8213	0.1								1.59667	0.24339	0.24339	17.5595	17.5595	20								1.59667	0.102993	0.102993	19.928	19.928	20								1.59667	-0.133886	-0.133886	20.004	20.004
1.598333	0.071748					1.59833	0.1	0.1	15.8334	15.8334	0.1								1.59833	0.244045	0.244045	17.5721	17.5721	20								1.59833	0.120061	0.120061	19.9369	19.9369	20								1.59833	-0.0279444	-0.0279444	20.0092	20.0092
1.6	0.063535					1.6	0.1	0.1	15.8258	15.8258	0.1								1.6	0.242793	0.242793	17.5649	17.5649	20								1.6	0.105191	0.105191	19.9263	19.9263	20								1.6	-0.0645114	-0.0645114	19.996	19.996
1.601667	0.050065					1.60167	0.1	0.1	15.813	15.813	0.1								1.60167	0.243512	0.243512	17.5524	17.5524	20								1.60167	0.122863	0.122863	19.9107	19.9107	20								1.60167	0.0277122	0.0277122	19.9789	19.9789
1.603333	0.034043					1.60333	0.1	0.1	15.7976	15.7976	0.1								1.60333	0.244756	0.244756	17.5375	17.5375	20								1.60333	0.148897	0.148897	19.8933	19.8933	20								1.60333	0.147959	0.147959	19.9626	19.9626
1.605	0.027873					1.605	0.1	0.1	15.792	15.792	0.1								1.605	0.246251	0.246251	17.5324	17.5324	20								1.605	0.177811	0.177811	19.8867	19.8867	20								1.605	0.261731	0.261731	19.9597	19.9597
1.606667	0.032366					1.60667	0.1	0.1	15.7971	15.7971	0.1								1.60667	0.246755	0.246755	17.5381	17.5381	20								1.60667	0.18877	0.18877	19.8914	19.8914	20								1.60667	0.282074	0.282074	19.969	19.969
1.608333	-0.00097024					1.60833	0.1	0.1	15.7643	15.7643	0.1								1.60833	0.24619	0.24619	17.5059	17.5059	20								1.60833	0.180974	0.180974	19.8582	19.8582	20								1.60833	0.216662	0.216662	19.9393	19.9393
1.61	-0.010018					1.61	0.1	0.1	15.7559	15.7559	0.1								1.61	0.249408	0.249408	17.4981	17.4981	20								1.61	0.236269	0.236269	19.8501	19.8501	20								1.61	0.4251	0.4251	19.9359	19.9359
1.611667	-0.010798					1.61167	0.1	0.1	15.7557	15.7557	0.1								1.61167	0.250192	0.250192	17.4986	17.4986	20								1.61167	0.249831	0.249831	19.8512	19.8512	20								1.61167	0.448677	0.448677	19.9437	19.9437
1.613333	-0.013657					1.61333	0.1	0.1	15.7535	15.7535	0.1								1.61333	0.250144	0.250144	17.497	17.497	20								1.61333	0.24808	0.24808	19.8501	19.8501	20								1.61333	0.394154	0.394154	19.9481	19.9481
1.615	-0.015574					1.615	0.1	0.1	15.7521	15.7521	0.1								1.615	0.250303	0.250303	17.4963	17.4963	20								1.615	0.249806	0.249806	19.8499	19.8499	20								1.615	0.363203	0.363203	19.9516	19.9516
1.616667	-0.012317					1.61667	0.1	0.1	15.756	15.756	0.1								1.61667	0.250368	0.250368	17.5008	17.5008	20								1.61667	0.250229	0.250229	19.8547	19.8547	20								1.61667	0.338913	0.338913	19.959	19.959
1.618333	-0.025837					1.61833	0.1	0.1	15.7431	15.7431	0.1								1.61833	0.249917	0.249917	17.4886	17.4886	20								1.61833	0.242215	0.242215	19.8424	19.8424	20								1.61833	0.287253	0.287253	19.9481	19.9481
1.62	-0.01963					1.62	0.1	0.1	15.7499	15.7499	0.1								1.62	0.251144	0.251144	17.496	17.496	20								1.62	0.262585	0.262585	19.8501	19.8501	20								1.62	0.363533	0.363533	19.9572	19.9572
1.621667	0.01509					1.62167	0.1	0.1	15.7852	15.7852	0.1								1.62167	0.250397	0.250397	17.532	17.532	20								1.62167	0.24988	0.24988	19.8862	19.8862	20								1.62167	0.299271	0.299271	19.9948	19.9948
1.623333	0.016766					1.62333	0.1	0.1	15.7875	15.7875	0.1								1.62333	0.246799	0.246799	17.5349	17.5349	20								1.62333	0.189685	0.189685	19.888	19.888	20								1.62333	0.0363611	0.0363611	19.9939	19.9939
1.625	-0.0076402					1.625	0.1	0.1	15.7637	15.7637	0.1								1.625	0.246513	0.246513	17.5116	17.5116	20								1.625	0.186692	0.186692	19.8628	19.8628	20								1.625	0.0428537	0.0428537	19.9634	19.9634
1.626667	-0.0067834					1.62667	0.1	0.1	15.7651	15.7651	0.1								1.62667	0.248841	0.248841	17.5136	17.5136	20								1.62667	0.228699	0.228699	19.8636	19.8636	20								1.62667	0.255964	0.255964	19.9624	19.9624
1.628333	0.019975					1.62833	0.1	0.1	15.7925	15.7925	0.1								1.62833	0.248639	0.248639	17.5416	17.5416	20								1.62833	0.227381	0.227381	19.8909	19.8909	20								1.62833	0.263161	0.263161	19.9907	19.9907
1.63	0.027584					1.63	0.1	0.1	15.8007	15.8007	0.1								1.63	0.245842	0.245842	17.5503	17.5503	20								1.63	0.181884	0.181884	19.8982	19.8982	20								1.63	0.0652947	0.0652947	19.9965	19.9965
1.631667	0.028801					1.63167	0.1	0.1	15.8025	15.8025	0.1								1.63167	0.244966	0.244966	17.5527	17.5527	20								1.63167	0.169639	0.169639	19.8983	19.8983	20								1.63167	0.0243213	0.0243213	19.9926	19.9926
1.633333	0.029893					1.63333	0.1	0.1	15.8042	15.8042	0.1								1.63333	0.244734	0.244734	17.5548	17.5548	20								1.63333	0.169428	0.169428	19.8983	19.8983	20								1.63333	0.0517858	0.0517858	19.9888	19.9888
1.635	0.018943					1.635	0.1	0.1	15.7939	15.7939	0.1								1.635	0.244516	0.244516	17.545	17.545	20								1.635	0.169563	0.169563	19.8862	19.8862	20								1.635	0.0781289	0.0781289	19.9743	19.9743
1.636667	0.0047017					1.63667	0.1	0.1	15.7802	15.7802	0.1								1.63667	0.245502	0.245502	17.5319	17.5319	20								1.63667	0.189601	0.189601	19.8713	19.8713	20								1.63667	0.180248	0.180248	19.9587	19.9587
1.638333	0.020751					1.63833	0.1	0.1	15.7969	15.7969	0.1								1.63833	0.246814	0.246814	17.5491	17.5491	20								1.63833	0.214424	0.214424	19.8875	19.8875	20								1.63833	0.289035	0.289035	19.9768	19.9768
1.64	0.017092					1.64	0.1	0.1	15.7938	15.7938	0.1								1.64	0.245094	0.245094	17.5466	17.5466	20								1.64	0.187508	0.187508	19.8838	19.8838	20								1.64	0.162314	0.162314	19.9745	19.9745
1.641667	-0.013659					1.64167	0.1	0.1	15.7636	15.7636	0.1								1.64167	0.245345	0.245345	17.5169	17.5169	20								1.64167	0.193598	0.193598	19.8528	19.8528	20								1.64167	0.178541	0.178541	19.9434	19.9434
1.643333	-0.047798					1.64333	0.1	0.1	15.7301	15.7301	0.1								1.64333	0.248307	0.248307	17.484	17.484	20								1.64333	0.245328	0.245328	19.8193	19.8193	20								1.64333	0.39632	0.39632	19.9127	19.9127
1.645	-0.030296					1.645	0.1	0.1	15.7482	15.7482	0.1								1.645	0.251602	0.251602	17.5028	17.5028	20								1.645	0.301096	0.301096	19.8391	19.8391	20								1.645	0.610873	0.610873	19.9401	19.9401
1.646667	-0.031453					1.64667	0.1	0.1	15.7476	15.7476	0.1								1.64667	0.249723	0.249723	17.5029	17.5029	20								1.64667	0.268101	0.268101	19.8404	19.8404	20								1.64667	0.419021	0.419021	19.948	19.948
1.648333	-0.018329					1.64833	0.1	0.1	15.7614	15.7614	0.1								1.64833	0.249709	0.249709	17.5173	17.5173	20								1.64833	0.266062	0.266062	19.8552	19.8552	20								1.64833	0.363671	0.363671	19.9659	19.9659
1.65	-0.029857					1.65	0.1	0.1	15.7504	15.7504	0.1								1.65	0.248271	0.248271	17.507	17.507	20								1.65	0.241373	0.241373	19.8448	19.8448	20								1.65	0.239019	0.239019	19.9558	19.9558
1.651667	-0.034892					1.65167	0.1	0.1	15.746	15.746	0.1								1.65167	0.249301	0.249301	17.5032	17.5032	20								1.65167	0.258693	0.258693	19.8407	19.8407	20								1.65167	0.309101	0.309101	19.9516	19.9516
1.653333	-0.040439					1.65333	0.1	0.1	15.741	15.741	0.1								1.65333	0.249683	0.249683	17.4989	17.4989	20								1.65333	0.265419	0.265419	19.8365	19.8365	20								1.65333	0.338542	0.338542	19.9484	19.9484
1.655	-0.054803					1.655	0.1	0.1	15.7273	15.7273	0.1								1.655	0.250113	0.250113	17.4858	17.4858	20								1.655	0.272477	0.272477	19.8236	19.8236	20								1.655	0.360897	0.360897	19.9371	19.9371
1.656667	-0.032426					1.65667	0.1	0.1	15.7503	15.7503	0.1								1.65667	0.251425	0.251425	17.5094	17.5094	20								1.65667	0.293996	0.293996	19.8478	19.8478	20								1.65667	0.440109	0.440109	19.964	19.964
1.658333	-0.037461					1.65833	0.1	0.1	15.7458	15.7458	0.1								1.65833	0.249059	0.249059	17.5056	17.5056	20								1.65833	0.253648	0.253648	19.8441	19.8441	20								1.65833	0.251742	0.251742	19.9613	19.9613
1.66	-0.01702					1.66	0.1	0.1	15.7668	15.7668	0.1								1.66	0.249438	0.249438	17.5273	17.5273	20								1.66	0.259755	0.259755	19.8654	19.8654	20								1.66	0.270854	0.270854	19.9816	19.9816
1.661667	0.0073526					1.66167	0.1	0.1	15.7918	15.7918	0.1								1.66167	0.247272	0.247272	17.5528	17.5528	20								1.66167	0.224319	0.224319	19.8901	19.8901	20								1.66167	0.129077	0.129077	20.0038	20.0038
1.663333	0.041333					1.66333	0.1	0.1	15.8264	15.8264	0.1								1.66333	0.244716	0.244716	17.5879	17.5879	20								1.66333	0.183188	0.183188	19.9232	19.9232	20								1.66333	-0.0266337	-0.0266337	20.0313	20.0313
1.665	0.034642					1.665	0.1	0.1	15.8203	15.8203	0.1								1.665	0.241207	0.241207	17.5823	17.5823	20								1.665	0.127996	0.127996	19.9143	19.9143	20								1.665	-0.219076	-0.219076	20.0133	20.0133
1.666667	0.045256					1.66667	0.1	0.1	15.8315	15.8315	0.1								1.66667	0.241773	0.241773	17.5939	17.5939	20								1.66667	0.142915	0.142915	19.9223	19.9223	20								1.66667	-0.0929363	-0.0929363	20.0128	20.0128
1.668333	0.021414					1.66833	0.1	0.1	15.8083	15.8083	0.1								1.66833	0.240612	0.240612	17.571	17.571	20								1.66833	0.129551	0.129551	19.8961	19.8961	20								1.66833	-0.0896675	-0.0896675	19.9807	19.9807
1.67	0.014164					1.67	0.1	0.1	15.8016	15.8016	0.1								1.67	0.242895	0.242895	17.5648	17.5648	20								1.67	0.173228	0.173228	19.8872	19.8872	20								1.67	0.135366	0.135366	19.9695	19.9695
1.671667	0.025044					1.67167	0.1	0.1	15.8131	15.8131	0.1								1.67167	0.243516	0.243516	17.5768	17.5768	20								1.67167	0.188027	0.188027	19.8975	19.8975	20								1.67167	0.213466	0.213466	19.9813	19.9813
1.673333	0.037347					1.67333	0.1	0.1	15.826	15.826	0.1								1.67333	0.242319	0.242319	17.5902	17.5902	20								1.67333	0.170916	0.170916	19.9091	19.9091	20								1.67333	0.130992	0.130992	19.9941	19.9941
1.675	0.039711					1.675	0.1	0.1	15.8289	15.8289	0.1								1.675	0.24098	0.24098	17.5936	17.5936	20								1.675	0.15146	0.15146	19.9103	19.9103	20								1.675	0.0411364	0.0411364	19.9942	19.9942
1.676667	0.03822					1.67667	0.1	0.1	15.828	15.828	0.1								1.67667	0.240638	0.240638	17.5932	17.5932	20								1.67667	0.149433	0.149433	19.9075	19.9075	20								1.67667	0.0403603	0.0403603	19.9893	19.9893
1.678333	0.042777					1.67833	0.1	0.1	15.8332	15.8332	0.1								1.67833	0.240683	0.240683	17.5988	17.5988	20								1.67833	0.154211	0.154211	19.9108	19.9108	20								1.67833	0.074944	0.074944	19.9912	19.9912
1.68	0.036271					1.68	0.1	0.1	15.8273	15.8273	0.1								1.68	0.240122	0.240122	17.5933	17.5933	20								1.68	0.148652	0.148652	19.9031	19.9031	20								1.68	0.0617836	0.0617836	19.9824	19.9824
1.681667	0.012218					1.68167	0.1	0.1	15.8038	15.8038	0.1								1.68167	0.240668	0.240668	17.5703	17.5703	20								1.68167	0.161427	0.161427	19.8781	19.8781	20								1.68167	0.123099	0.123099	19.957	19.957
1.683333	0.017963					1.68333	0.1	0.1	15.8102	15.8102	0.1								1.68333	0.242968	0.242968	17.5772	17.5772	20								1.68333	0.2031	0.2031	19.8839	19.8839	20								1.68333	0.300784	0.300784	19.9653	19.9653
1.685	0.035372					1.685	0.1	0.1	15.8282	15.8282	0.1								1.685	0.242283	0.242283	17.5957	17.5957	20								1.685	0.193554	0.193554	19.9017	19.9017	20								1.685	0.242907	0.242907	19.9866	19.9866
1.686667	0.021407					1.68667	0.1	0.1	15.8148	15.8148	0.1								1.68667	0.240428	0.240428	17.5828	17.5828	20								1.68667	0.163854	0.163854	19.8875	19.8875	20								1.68667	0.0939967	0.0939967	19.9728	19.9728
1.688333	0.043683					1.68833	0.1	0.1	15.8377	15.8377	0.1								1.68833	0.241716	0.241716	17.6062	17.6062	20								1.68833	0.187578	0.187578	19.9094	19.9094	20								1.68833	0.190438	0.190438	19.9946	19.9946
1.69	0.034456					1.69	0.1	0.1	15.829	15.829	0.1								1.69	0.239379	0.239379	17.5981	17.5981	20								1.69	0.150956	0.150956	19.8996	19.8996	20								1.69	0.0376114	0.0376114	19.9838	19.9838
1.691667	0.027574					1.69167	0.1	0.1	15.8227	15.8227	0.1								1.69167	0.240194	0.240194	17.5922	17.5922	20								1.69167	0.167262	0.167262	19.892	19.892	20								1.69167	0.113281	0.113281	19.9745	19.9745
1.693333	0.022688					1.69333	0.1	0.1	15.8185	15.8185	0.1								1.69333	0.240776	0.240776	17.5884	17.5884	20								1.69333	0.180049	0.180049	19.8868	19.8868	20								1.69333	0.178751	0.178751	19.9694	19.9694
1.695	0.02776					1.695	0.1	0.1	15.8241	15.8241	0.1								1.695	0.241156	0.241156	17.5946	17.5946	20								1.695	0.188686	0.188686	19.8919	19.8919	20								1.695	0.213954	0.213954	19.9759	19.9759
1.696667	0.0067922					1.69667	0.1	0.1	15.8037	15.8037	0.1								1.69667	0.240538	0.240538	17.5748	17.5748	20								1.69667	0.180172	0.180172	19.8709	19.8709	20								1.69667	0.169036	0.169036	19.9558	19.9558
1.698333	-0.017387					1.69833	0.1	0.1	15.7802	15.7802	0.1								1.69833	0.242525	0.242525	17.5517	17.5517	20								1.69833	0.215118	0.215118	19.8472	19.8472	20								1.69833	0.309132	0.309132	19.9342	19.9342
1.7	-0.014512					1.7	0.1	0.1	15.7836	15.7836	0.1								1.7	0.24483	0.24483	17.5558	17.5558	20								1.7	0.254688	0.254688	19.8516	19.8516	20								1.7	0.460889	0.460889	19.9438	19.9438
1.701667	-0.00017792					1.70167	0.1	0.1	15.7985	15.7985	0.1								1.70167	0.244422	0.244422	17.5713	17.5713	20								1.70167	0.247316	0.247316	19.8678	19.8678	20								1.70167	0.393106	0.393106	19.9655	19.9655
1.703333	-0.0084018					1.70333	0.1	0.1	15.7909	15.7909	0.1								1.70333	0.242867	0.242867	17.5643	17.5643	20								1.70333	0.220317	0.220317	19.8607	19.8607	20								1.70333	0.241482	0.241482	19.9605	19.9605
1.705	-0.019394					1.705	0.1	0.1	15.7805	15.7805	0.1								1.705	0.243572	0.243572	17.5545	17.5545	20								1.705	0.232093	0.232093	19.8506	19.8506	20								1.705	0.276243	0.276243	19.9509	19.9509
1.706667	-0.0010486					1.70667	0.1	0.1	15.7995	15.7995	0.1								1.70667	0.244554	0.244554	17.574	17.574	20								1.70667	0.248961	0.248961	19.8702	19.8702	20								1.70667	0.343357	0.343357	19.9722	19.9722
1.708333	-0.0053499					1.70833	0.1	0.1	15.7957	15.7957	0.1								1.70833	0.242601	0.242601	17.5709	17.5709	20								1.70833	0.216288	0.216288	19.8668	19.8668	20								1.70833	0.194303	0.194303	19.9692	19.9692
1.71	-0.00871					1.71	0.1	0.1	15.793	15.793	0.1								1.71	0.242914	0.242914	17.5686	17.5686	20								1.71	0.222002	0.222002	19.8639	19.8639	20								1.71	0.215533	0.215533	19.9653	19.9653
1.711667	-0.014969					1.71167	0.1	0.1	15.7873	15.7873	0.1								1.71167	0.243135	0.243135	17.5635	17.5635	20								1.71167	0.226873	0.226873	19.8582	19.8582	20								1.71167	0.243192	0.243192	19.9593	19.9593
1.713333	-0.023071					1.71333	0.1	0.1	15.7798	15.7798	0.1								1.71333	0.243646	0.243646	17.5566	17.5566	20								1.71333	0.236332	0.236332	19.8509	19.8509	20								1.71333	0.285074	0.285074	19.9526	19.9526
1.715	-0.0092271					1.715	0.1	0.1	15.7942	15.7942	0.1								1.715	0.24434	0.24434	17.5716	17.5716	20								1.715	0.248531	0.248531	19.8658	19.8658	20								1.715	0.33199	0.33199	19.9691	19.9691
1.716667	0.017586					1.71667	0.1	0.1	15.8216	15.8216	0.1								1.71667	0.242837	0.242837	17.5996	17.5996	20								1.71667	0.223659	0.223659	19.8934	19.8934	20								1.71667	0.216023	0.216023	19.9973	19.9973
1.718333	0.038775					1.71833	0.1	0.1	15.8434	15.8434	0.1								1.71833	0.24004	0.24004	17.6219	17.6219	20								1.71833	0.177667	0.177667	19.9142	19.9142	20								1.71833	0.0190676	0.0190676	20.0148	20.0148
1.72	0.017627					1.72	0.1	0.1	15.8229	15.8229	0.1								1.72	0.237811	0.237811	17.6018	17.6018	20								1.72	0.14298	0.14298	19.8915	19.8915	20								1.72	-0.103617	-0.103617	19.9855	19.9855
1.721667	-0.0030375					1.72167	0.1	0.1	15.8028	15.8028	0.1								1.72167	0.239824	0.239824	17.5821	17.5821	20								1.72167	0.180832	0.180832	19.8695	19.8695	20								1.72167	0.101829	0.101829	19.9589	19.9589
1.723333	-0.01021					1.72333	0.1	0.1	15.7962	15.7962	0.1								1.72333	0.241787	0.241787	17.5761	17.5761	20								1.72333	0.217426	0.217426	19.8624	19.8624	20								1.72333	0.287721	0.287721	19.9524	19.9524
1.725	0.0036635					1.725	0.1	0.1	15.8107	15.8107	0.1								1.725	0.242394	0.242394	17.5911	17.5911	20								1.725	0.22941	0.22941	19.877	19.877	20								1.725	0.333435	0.333435	19.9703	19.9703
1.726667	-0.044312					1.72667	0.1	0.1	15.7633	15.7633	0.1								1.72667	0.240892	0.240892	17.5442	17.5442	20								1.72667	0.205081	0.205081	19.8294	19.8294	20								1.72667	0.208072	0.208072	19.9246	19.9246
1.728333	-0.071694					1.72833	0.1	0.1	15.7365	15.7365	0.1								1.72833	0.245577	0.245577	17.518	17.518	20								1.72833	0.284289	0.284289	19.8034	19.8034	20								1.72833	0.5278	0.5278	19.9028	19.9028
1.73	-0.066998					1.73	0.1	0.1	15.7418	15.7418	0.1								1.73	0.248196	0.248196	17.524	17.524	20								1.73	0.327617	0.327617	19.8113	19.8113	20								1.73	0.680303	0.680303	19.9198	19.9198
1.731667	-0.046794					1.73167	0.1	0.1	15.7626	15.7626	0.1								1.73167	0.247597	0.247597	17.5455	17.5455	20								1.73167	0.314526	0.314526	19.8348	19.8348	20								1.73167	0.561071	0.561071	19.9517	19.9517
1.733333	-0.049168					1.73333	0.1	0.1	15.7608	15.7608	0.1								1.73333	0.245446	0.245446	17.5444	17.5444	20								1.73333	0.275284	0.275284	19.8347	19.8347	20								1.73333	0.338133	0.338133	19.9547	19.9547
1.735	-0.063013					1.735	0.1	0.1	15.7475	15.7475	0.1								1.735	0.245558	0.245558	17.5318	17.5318	20								1.735	0.275457	0.275457	19.8224	19.8224	20								1.735	0.317009	0.317009	19.9424	19.9424
1.736667	-0.063352					1.73667	0.1	0.1	15.7478	15.7478	0.1								1.73667	0.246821	0.246821	17.5327	17.5327	20								1.73667	0.295919	0.295919	19.8239	19.8239	20								1.73667	0.403388	0.403388	19.9447	19.9447
1.738333	-0.064344					1.73833	0.1	0.1	15.7474	15.7474	0.1								1.73833	0.246732	0.246732	17.5329	17.5329	20								1.73833	0.293428	0.293428	19.8249	19.8249	20								1.73833	0.387237	0.387237	19.9473	19.9473
1.74	-0.039606					1.74	0.1	0.1	15.7727	15.7727	0.1								1.74	0.246706	0.246706	17.5589	17.5589	20								1.74	0.29175	0.29175	19.8515	19.8515	20								1.74	0.369245	0.369245	19.9749	19.9749
1.741667	-0.0023908					1.74167	0.1	0.1	15.8105	15.8105	0.1								1.74167	0.244109	0.244109	17.5973	17.5973	20								1.74167	0.247461	0.247461	19.8897	19.8897	20								1.74167	0.175844	0.175844	20.0114	20.0114
1.743333	0.0026748					1.74333	0.1	0.1	15.8162	15.8162	0.1								1.74333	0.240268	0.240268	17.6035	17.6035	20								1.74333	0.183777	0.183777	19.8941	19.8941	20								1.74333	-0.080104	-0.080104	20.009	20.009
1.745	0.0029238					1.745	0.1	0.1	15.817	15.817	0.1								1.745	0.239653	0.239653	17.6048	17.6048	20								1.745	0.176522	0.176522	19.8927	19.8927	20								1.745	-0.0631308	-0.0631308	19.9991	19.9991
1.746667	0.03883					1.74667	0.1	0.1	15.8535	15.8535	0.1								1.74667	0.239525	0.239525	17.6417	17.6417	20								1.74667	0.178829	0.178829	19.9271	19.9271	20								1.74667	0.00648807	0.00648807	20.0271	20.0271
1.748333	0.043859					1.74833	0.1	0.1	15.8591	15.8591	0.1								1.74833	0.235831	0.235831	17.6477	17.6477	20								1.74833	0.121503	0.121503	19.9299	19.9299	20								1.74833	-0.189642	-0.189642	20.0227	20.0227
1.75	0.049031					1.75	0.1	0.1	15.8649	15.8649	0.1								1.75	0.235231	0.235231	17.6538	17.6538	20								1.75	0.116879	0.116879	19.9321	19.9321	20								1.75	-0.158768	-0.158768	20.0168	20.0168
1.751667	0.031326					1.75167	0.1	0.1	15.8478	15.8478	0.1								1.75167	0.234621	0.234621	17.637	17.637	20								1.75167	0.113161	0.113161	19.9116	19.9116	20								1.75167	-0.117942	-0.117942	19.9901	19.9901
1.753333	0.030884					1.75333	0.1	0.1	15.8479	15.8479	0.1								1.75333	0.236299	0.236299	17.6375	17.6375	20								1.75333	0.147345	0.147345	19.9091	19.9091	20								1.75333	0.0691608	0.0691608	19.985	19.985
1.755	0.053053					1.755	0.1	0.1	15.8707	15.8707	0.1								1.755	0.236246	0.236246	17.6607	17.6607	20								1.755	0.151501	0.151501	19.93	19.93	20								1.755	0.10498	0.10498	20.0061	20.0061
1.756667	0.041414					1.75667	0.1	0.1	15.8596	15.8596	0.1								1.75667	0.23393	0.23393	17.65	17.65	20								1.75667	0.116748	0.116748	19.9166	19.9166	20								1.75667	-0.0426345	-0.0426345	19.9914	19.9914
1.758333	0.034123					1.75833	0.1	0.1	15.8529	15.8529	0.1								1.75833	0.234996	0.234996	17.6437	17.6437	20								1.75833	0.139023	0.139023	19.9076	19.9076	20								1.75833	0.059932	0.059932	19.9808	19.9808
1.76	0.022058					1.76	0.1	0.1	15.8414	15.8414	0.1								1.76	0.235629	0.235629	17.6327	17.6327	20								1.76	0.154057	0.154057	19.8945	19.8945	20								1.76	0.134185	0.134185	19.9683	19.9683
1.761667	0.021412					1.76167	0.1	0.1	15.8414	15.8414	0.1								1.76167	0.236735	0.236735	17.633	17.633	20								1.76167	0.175885	0.175885	19.8934	19.8934	20								1.76167	0.22172	0.22172	19.9697	19.9697
1.763333	0.036079					1.76333	0.1	0.1	15.8566	15.8566	0.1								1.76333	0.236695	0.236695	17.6488	17.6488	20								1.76333	0.177605	0.177605	19.9081	19.9081	20								1.76333	0.212153	0.212153	19.9872	19.9872
1.765	0.0234					1.765	0.1	0.1	15.8445	15.8445	0.1								1.765	0.235123	0.235123	17.6371	17.6371	20								1.765	0.15321	0.15321	19.895	19.895	20								1.765	0.0894513	0.0894513	19.9749	19.9749
1.766667	0.017965					1.76667	0.1	0.1	15.8397	15.8397	0.1								1.76667	0.236287	0.236287	17.6327	17.6327	20								1.76667	0.17505	0.17505	19.8891	19.8891	20								1.76667	0.175567	0.175567	19.9694	19.9694
1.768333	0.0017407					1.76833	0.1	0.1	15.824	15.824	0.1								1.76833	0.236727	0.236727	17.6176	17.6176	20								1.76833	0.184779	0.184779	19.873	19.873	20								1.76833	0.214213	0.214213	19.9549	19.9549
1.77	-0.0010687					1.77	0.1	0.1	15.8218	15.8218	0.1								1.77	0.238243	0.238243	17.6159	17.6159	20								1.77	0.211671	0.211671	19.8708	19.8708	20								1.77	0.315595	0.315595	19.9559	19.9559
1.771667	0.01168					1.77167	0.1	0.1	15.8352	15.8352	0.1								1.77167	0.238414	0.238414	17.6297	17.6297	20								1.77167	0.215271	0.215271	19.8846	19.8846	20								1.77167	0.308831	0.308831	19.9734	19.9734
1.773333	0.014187					1.77333	0.1	0.1	15.8383	15.8383	0.1								1.77333	0.237026	0.237026	17.6333	17.6333	20								1.77333	0.192305	0.192305	19.8877	19.8877	20								1.77333	0.186118	0.186118	19.9782	19.9782
1.775	0.0039574					1.775	0.1	0.1	15.8286	15.8286	0.1								1.775	0.236665	0.236665	17.6242	17.6242	20								1.775	0.187112	0.187112	19.8776	19.8776	20								1.775	0.152895	0.152895	19.9676	19.9676
1.776667	0.013267					1.77667	0.1	0.1	15.8385	15.8385	0.1								1.77667	0.237581	0.237581	17.6346	17.6346	20								1.77667	0.20394	0.20394	19.8873	19.8873	20								1.77667	0.226513	0.226513	19.9774	19.9774
1.778333	0.039567					1.77833	0.1	0.1	15.8654	15.8654	0.1								1.77833	0.236541	0.236541	17.662	17.662	20								1.77833	0.187892	0.187892	19.9138	19.9138	20								1.77833	0.158108	0.158108	20.0041	20.0041
1.78	0.038504					1.78	0.1	0.1	15.8649	15.8649	0.1								1.78	0.233803	0.233803	17.6619	17.6619	20								1.78	0.14361	0.14361	19.912	19.912	20								1.78	-0.0284766	-0.0284766	19.9992	19.9992
1.781667	0.042059					1.78167	0.1	0.1	15.8691	15.8691	0.1								1.78167	0.233807	0.233807	17.6665	17.6665	20								1.78167	0.146584	0.146584	19.9143	19.9143	20								1.78167	0.0052801	0.0052801	19.9972	19.9972
1.783333	0.038767					1.78333	0.1	0.1	15.8663	15.8663	0.1								1.78333	0.233352	0.233352	17.6642	17.6642	20								1.78333	0.142758	0.142758	19.9099	19.9099	20								1.78333	0.0197241	0.0197241	19.9894	19.9894
1.785	0.049006					1.785	0.1	0.1	15.8772	15.8772	0.1								1.785	0.233582	0.233582	17.6754	17.6754	20								1.785	0.150219	0.150219	19.9191	19.9191	20								1.785	0.0740274	0.0740274	19.9966	19.9966
1.786667	0.036431					1.78667	0.1	0.1	15.8652	15.8652	0.1								1.78667	0.232459	0.232459	17.6638	17.6638	20								1.78667	0.134875	0.134875	19.9054	19.9054	20								1.78667	0.0236695	0.0236695	19.9811	19.9811
1.788333	0.053106					1.78833	0.1	0.1	15.8824	15.8824	0.1								1.78833	0.233618	0.233618	17.6815	17.6815	20								1.78833	0.157679	0.157679	19.9212	19.9212	20								1.78833	0.132011	0.132011	19.9961	19.9961
1.79	0.028115					1.79	0.1	0.1	15.858	15.858	0.1								1.79	0.23185	0.23185	17.6575	17.6575	20								1.79	0.131357	0.131357	19.8953	19.8953	20								1.79	0.0270175	0.0270175	19.9694	19.9694
1.791667	0.010733					1.79167	0.1	0.1	15.8412	15.8412	0.1								1.79167	0.23425	0.23425	17.6411	17.6411	20								1.79167	0.174567	0.174567	19.8773	19.8773	20								1.79167	0.214398	0.214398	19.9519	19.9519
1.793333	0.022876					1.79333	0.1	0.1	15.854	15.854	0.1								1.79333	0.235887	0.235887	17.6543	17.6543	20								1.79333	0.204453	0.204453	19.8901	19.8901	20								1.79333	0.337016	0.337016	19.9685	19.9685
1.795	0.026681					1.795	0.1	0.1	15.8584	15.8584	0.1								1.795	0.234565	0.234565	17.6592	17.6592	20								1.795	0.183227	0.183227	19.8945	19.8945	20								1.795	0.220173	0.220173	19.9763	19.9763
1.796667	0.010607					1.79667	0.1	0.1	15.8429	15.8429	0.1								1.79667	0.234077	0.234077	17.6442	17.6442	20								1.79667	0.175878	0.175878	19.8785	19.8785	20								1.79667	0.16578	0.16578	19.9612	19.9612
1.798333	-0.0072648					1.79833	0.1	0.1	15.8256	15.8256	0.1								1.79833	0.235579	0.235579	17.6274	17.6274	20								1.79833	0.202489	0.202489	19.8611	19.8611	20								1.79833	0.271253	0.271253	19.9452	19.9452
1.8	-0.016656					1.8	0.1	0.1	15.8168	15.8168	0.1								1.8	0.237259	0.237259	17.6191	17.6191	20								1.8	0.231582	0.231582	19.8529	19.8529	20								1.8	0.383408	0.383408	19.9409	19.9409
1.801667	-0.037504					1.80167	0.1	0.1	15.7965	15.7965	0.1								1.80167	0.238086	0.238086	17.5994	17.5994	20								1.80167	0.245174	0.245174	19.8338	19.8338	20								1.80167	0.413704	0.413704	19.9268	19.9268
1.803333	-0.042698					1.80333	0.1	0.1	15.7919	15.7919	0.1								1.80333	0.240056	0.240056	17.5954	17.5954	20								1.80333	0.276966	0.276966	19.831	19.831	20								1.80333	0.512211	0.512211	19.9299	19.9299
1.805	-0.04466					1.805	0.1	0.1	15.7905	15.7905	0.1								1.805	0.240456	0.240456	17.5947	17.5947	20								1.805	0.281705	0.281705	19.8317	19.8317	20								1.805	0.490375	0.490375	19.9367	19.9367
1.806667	-0.043437					1.80667	0.1	0.1	15.7923	15.7923	0.1								1.80667	0.24053	0.24053	17.5971	17.5971	20								1.80667	0.280464	0.280464	19.8355	19.8355	20								1.80667	0.442811	0.442811	19.945	19.945
1.808333	-0.044254					1.80833	0.1	0.1	15.7921	15.7921	0.1								1.80833	0.240286	0.240286	17.5975	17.5975	20								1.80833	0.274176	0.274176	19.8369	19.8369	20								1.80833	0.385106	0.385106	19.9491	19.9491
1.81	-0.025288					1.81	0.1	0.1	15.8116	15.8116	0.1								1.81	0.240248	0.240248	17.6177	17.6177	20								1.81	0.271792	0.271792	19.8579	19.8579	20								1.81	0.356438	0.356438	19.9714	19.9714
1.811667	-0.00030669					1.81167	0.1	0.1	15.8372	15.8372	0.1								1.81167	0.238232	0.238232	17.6438	17.6438	20								1.81167	0.236901	0.236901	19.8841	19.8841	20								1.81167	0.2004	0.2004	19.9965	19.9965
1.813333	-0.022253					1.81333	0.1	0.1	15.8158	15.8158	0.1								1.81333	0.235619	0.235619	17.6229	17.6229	20								1.81333	0.193202	0.193202	19.8621	19.8621	20								1.81333	0.0241892	0.0241892	19.9697	19.9697
1.815	-0.025052					1.815	0.1	0.1	15.8136	15.8136	0.1								1.815	0.237706	0.237706	17.6212	17.6212	20								1.815	0.229858	0.229858	19.8593	19.8593	20								1.815	0.211923	0.211923	19.9631	19.9631
1.816667	-0.018299					1.81667	0.1	0.1	15.821	15.821	0.1								1.81667	0.237879	0.237879	17.6291	17.6291	20								1.81667	0.234565	0.234565	19.8666	19.8666	20								1.81667	0.258218	0.258218	19.9699	19.9699
1.818333	-0.033798					1.81833	0.1	0.1	15.806	15.806	0.1								1.81833	0.237092	0.237092	17.6147	17.6147	20								1.81833	0.222264	0.222264	19.8516	19.8516	20								1.81833	0.210408	0.210408	19.9545	19.9545
1.82	-0.0067552					1.82	0.1	0.1	15.8337	15.8337	0.1								1.82	0.238532	0.238532	17.6428	17.6428	20								1.82	0.247287	0.247287	19.8794	19.8794	20								1.82	0.318655	0.318655	19.9827	19.9827
1.821667	-0.0082586					1.82167	0.1	0.1	15.8327	15.8327	0.1								1.82167	0.235717	0.235717	17.6424	17.6424	20								1.82167	0.201011	0.201011	19.8782	19.8782	20								1.82167	0.120916	0.120916	19.9807	19.9807
1.823333	-0.020974					1.82333	0.1	0.1	15.8206	15.8206	0.1								1.82333	0.235759	0.235759	17.6307	17.6307	20								1.82333	0.203009	0.203009	19.8652	19.8652	20								1.82333	0.135039	0.135039	19.965	19.965
1.825	-0.03444					1.825	0.1	0.1	15.8077	15.8077	0.1								1.825	0.236925	0.236925	17.6184	17.6184	20								1.825	0.224728	0.224728	19.8518	19.8518	20								1.825	0.245297	0.245297	19.9508	19.9508
1.826667	-0.02297					1.82667	0.1	0.1	15.8198	15.8198	0.1								1.82667	0.238165	0.238165	17.6309	17.6309	20								1.82667	0.24694	0.24694	19.8642	19.8642	20								1.82667	0.344442	0.344442	19.9649	19.9649
1.828333	0.0010295					1.82833	0.1	0.1	15.8444	15.8444	0.1								1.82833	0.236907	0.236907	17.656	17.656	20								1.82833	0.226409	0.226409	19.889	19.889	20								1.82833	0.245585	0.245585	19.9912	19.9912
1.83	-0.0043422					1.83	0.1	0.1	15.8396	15.8396	0.1								1.83	0.234396	0.234396	17.6517	17.6517	20								1.83	0.185074	0.185074	19.8834	19.8834	20								1.83	0.0615109	0.0615109	19.9835	19.9835
1.831667	-0.010731					1.83167	0.1	0.1	15.8338	15.8338	0.1								1.83167	0.234828	0.234828	17.6464	17.6464	20								1.83167	0.194368	0.194368	19.8764	19.8764	20								1.83167	0.115261	0.115261	19.9733	19.9733
1.833333	-0.0018136					1.83333	0.1	0.1	15.8433	15.8433	0.1								1.83333	0.235364	0.235364	17.6563	17.6563	20								1.83333	0.206009	0.206009	19.8851	19.8851	20								1.83333	0.186902	0.186902	19.9807	19.9807
1.835	0.0058452					1.835	0.1	0.1	15.8515	15.8515	0.1								1.835	0.234368	0.234368	17.665	17.665	20								1.835	0.191452	0.191452	19.8926	19.8926	20								1.835	0.135155	0.135155	19.9872	19.9872
1.836667	0.0096528					1.83667	0.1	0.1	15.8559	15.8559	0.1								1.83667	0.233498	0.233498	17.6698	17.6698	20								1.83667	0.179033	0.179033	19.8958	19.8958	20								1.83667	0.0898509	0.0898509	19.9884	19.9884
1.838333	0.035666					1.83833	0.1	0.1	15.8825	15.8825	0.1								1.83833	0.233016	0.233016	17.6969	17.6969	20								1.83833	0.173648	0.173648	19.9211	19.9211	20								1.83833	0.0811678	0.0811678	20.0113	20.0113
1.84	0.017645					1.84	0.1	0.1	15.865	15.865	0.1								1.84	0.230314	0.230314	17.6798	17.6798	20								1.84	0.13158	0.13158	19.9016	19.9016	20								1.84	-0.078905	-0.078905	19.9876	19.9876
1.841667	-0.00078869					1.84167	0.1	0.1	15.8472	15.8472	0.1								1.84167	0.23202	0.23202	17.6623	17.6623	20								1.84167	0.164046	0.164046	19.8817	19.8817	20								1.84167	0.0868641	0.0868641	19.9644	19.9644
1.843333	0.026827					1.84333	0.1	0.1	15.8754	15.8754	0.1								1.84333	0.233768	0.233768	17.691	17.691	20								1.84333	0.197097	0.197097	19.9091	19.9091	20								1.84333	0.249493	0.249493	19.9926	19.9926
1.845	0.03915					1.845	0.1	0.1	15.8883	15.8883	0.1								1.845	0.230904	0.230904	17.7043	17.7043	20								1.845	0.151495	0.151495	19.9209	19.9209	20								1.845	0.0516154	0.0516154	20.0046	20.0046
1.846667	0.030192					1.84667	0.1	0.1	15.8799	15.8799	0.1								1.84667	0.229572	0.229572	17.6963	17.6963	20								1.84667	0.131787	0.131787	19.9105	19.9105	20								1.84667	-0.0321927	-0.0321927	19.991	19.991
1.848333	0.029699					1.84833	0.1	0.1	15.88	15.88	0.1								1.84833	0.230373	0.230373	17.6967	17.6967	20								1.84833	0.149116	0.149116	19.9087	19.9087	20								1.84833	0.0628387	0.0628387	19.9866	19.9866
1.85	0.038569					1.85	0.1	0.1	15.8894	15.8894	0.1								1.85	0.230327	0.230327	17.7066	17.7066	20								1.85	0.152139	0.152139	19.9167	19.9167	20								1.85	0.0938313	0.0938313	19.9937	19.9937
1.851667	0.028405					1.85167	0.1	0.1	15.8799	15.8799	0.1								1.85167	0.229343	0.229343	17.6974	17.6974	20								1.85167	0.138879	0.138879	19.9055	19.9055	20								1.85167	0.0442123	0.0442123	19.9814	19.9814
1.853333	0.03573					1.85333	0.1	0.1	15.8878	15.8878	0.1								1.85333	0.230264	0.230264	17.7057	17.7057	20								1.85333	0.157524	0.157524	19.912	19.912	20								1.85333	0.129892	0.129892	19.9875	19.9875
1.855	0.016826					1.855	0.1	0.1	15.8694	15.8694	0.1								1.855	0.229434	0.229434	17.6877	17.6877	20								1.855	0.146704	0.146704	19.8924	19.8924	20								1.855	0.0875822	0.0875822	19.9679	19.9679
1.856667	0.0019255					1.85667	0.1	0.1	15.8551	15.8551	0.1								1.85667	0.231227	0.231227	17.6738	17.6738	20								1.85667	0.179356	0.179356	19.8772	19.8772	20								1.85667	0.224858	0.224858	19.9539	19.9539
1.858333	-0.0021738					1.85833	0.1	0.1	15.8516	15.8516	0.1								1.85833	0.232617	0.232617	17.6708	17.6708	20								1.85833	0.204629	0.204629	19.8738	19.8738	20								1.85833	0.322623	0.322623	19.9542	19.9542
1.86	0.0093637					1.86	0.1	0.1	15.8637	15.8637	0.1								1.86	0.232922	0.232922	17.6834	17.6834	20								1.86	0.210404	0.210404	19.8863	19.8863	20								1.86	0.320517	0.320517	19.9711	19.9711
1.861667	0.045599					1.86167	0.1	0.1	15.9005	15.9005	0.1								1.86167	0.231661	0.231661	17.7207	17.7207	20								1.86167	0.189455	0.189455	19.9232	19.9232	20								1.86167	0.20213	0.20213	20.0103	20.0103
1.863333	0.034781					1.86333	0.1	0.1	15.8903	15.8903	0.1								1.86333	0.227931	0.227931	17.7108	17.7108	20								1.86333	0.127936	0.127936	19.9117	19.9117	20								1.86333	-0.0719544	-0.0719544	19.9959	19.9959
1.865	0.0070198					1.865	0.1	0.1	15.8631	15.8631	0.1								1.865	0.228916	0.228916	17.684	17.684	20								1.865	0.147142	0.147142	19.8827	19.8827	20								1.865	0.028853	0.028853	19.9625	19.9625
1.866667	0.024072					1.86667	0.1	0.1	15.8807	15.8807	0.1								1.86667	0.231597	0.231597	17.7021	17.7021	20								1.86667	0.19546	0.19546	19.8997	19.8997	20								1.86667	0.262518	0.262518	19.9797	19.9797
1.868333	-0.0038742					1.86833	0.1	0.1	15.8534	15.8534	0.1								1.86833	0.229791	0.229791	17.6752	17.6752	20								1.86833	0.167139	0.167139	19.8719	19.8719	20								1.86833	0.142232	0.142232	19.9532	19.9532
1.87	0.0058984					1.87	0.1	0.1	15.8637	15.8637	0.1								1.87	0.232483	0.232483	17.686	17.686	20								1.87	0.213439	0.213439	19.8822	19.8822	20								1.87	0.327481	0.327481	19.9656	19.9656
1.871667	-0.010713					1.87167	0.1	0.1	15.8477	15.8477	0.1								1.87167	0.231402	0.231402	17.6704	17.6704	20								1.87167	0.19632	0.19632	19.8664	19.8664	20								1.87167	0.240553	0.240553	19.9527	19.9527
1.873333	0.0056509					1.87333	0.1	0.1	15.8646	15.8646	0.1								1.87333	0.232957	0.232957	17.6879	17.6879	20								1.87333	0.222605	0.222605	19.8838	19.8838	20								1.87333	0.331225	0.331225	19.9726	19.9726
1.875	0.0087					1.875	0.1	0.1	15.8683	15.8683	0.1								1.875	0.231213	0.231213	17.692	17.692	20								1.875	0.193741	0.193741	19.8876	19.8876	20								1.875	0.191547	0.191547	19.978	19.978
1.876667	0.016725					1.87667	0.1	0.1	15.8769	15.8769	0.1								1.87667	0.230802	0.230802	17.701	17.701	20								1.87667	0.187357	0.187357	19.8958	19.8958	20								1.87667	0.154037	0.154037	19.9855	19.9855
1.878333	0.0084023					1.87833	0.1	0.1	15.8691	15.8691	0.1								1.87833	0.229896	0.229896	17.6937	17.6937	20								1.87833	0.173653	0.173653	19.8874	19.8874	20								1.87833	0.101429	0.101429	19.9753	19.9753
1.88	-0.027938					1.88	0.1	0.1	15.8334	15.8334	0.1								1.88	0.230628	0.230628	17.6584	17.6584	20								1.88	0.187746	0.187746	19.8509	19.8509	20								1.88	0.172749	0.172749	19.9377	19.9377
1.881667	-0.038063					1.88167	0.1	0.1	15.8238	15.8238	0.1								1.88167	0.23416	0.23416	17.6494	17.6494	20								1.88167	0.248451	0.248451	19.8419	19.8419	20								1.88167	0.436132	0.436132	19.9318	19.9318
1.883333	-0.037007					1.88333	0.1	0.1	15.8254	15.8254	0.1								1.88333	0.235065	0.235065	17.6516	17.6516	20								1.88333	0.263429	0.263429	19.8452	19.8452	20								1.88333	0.477491	0.477491	19.9412	19.9412
1.885	-0.0064837					1.885	0.1	0.1	15.8565	15.8565	0.1								1.885	0.234844	0.234844	17.6832	17.6832	20								1.885	0.258033	0.258033	19.8779	19.8779	20								1.885	0.411328	0.411328	19.979	19.979
1.886667	-0.032139					1.88667	0.1	0.1	15.8315	15.8315	0.1								1.88667	0.231677	0.231677	17.6587	17.6587	20								1.88667	0.203581	0.203581	19.8532	19.8532	20								1.88667	0.146842	0.146842	19.9548	19.9548
1.888333	-0.0019731					1.88833	0.1	0.1	15.8622	15.8622	0.1								1.88833	0.234134	0.234134	17.6899	17.6899	20								1.88833	0.244646	0.244646	19.8842	19.8842	20								1.88833	0.316602	0.316602	19.9853	19.9853
1.89	-0.011421					1.89	0.1	0.1	15.8533	15.8533	0.1								1.89	0.23101	0.23101	17.6815	17.6815	20								1.89	0.192953	0.192953	19.8753	19.8753	20								1.89	0.103077	0.103077	19.9751	19.9751
1.891667	0.0006476					1.89167	0.1	0.1	15.866	15.866	0.1								1.89167	0.231849	0.231849	17.6946	17.6946	20								1.89167	0.207781	0.207781	19.8874	19.8874	20								1.89167	0.173963	0.173963	19.9847	19.9847
1.893333	-0.01054					1.89333	0.1	0.1	15.8554	15.8554	0.1								1.89333	0.230539	0.230539	17.6844	17.6844	20								1.89333	0.187612	0.187612	19.8762	19.8762	20								1.89333	0.106817	0.106817	19.9713	19.9713
1.895	-0.017845					1.895	0.1	0.1	15.8486	15.8486	0.1								1.895	0.231555	0.231555	17.6782	17.6782	20								1.895	0.206354	0.206354	19.8689	19.8689	20								1.895	0.201186	0.201186	19.9625	19.9625
1.896667	-0.034267					1.89667	0.1	0.1	15.8328	15.8328	0.1								1.89667	0.232184	0.232184	17.6628	17.6628	20								1.89667	0.218541	0.218541	19.8529	19.8529	20								1.89667	0.262615	0.262615	19.9471	19.9471
1.898333	-0.044239					1.89833	0.1	0.1	15.8234	15.8234	0.1								1.89833	0.233721	0.233721	17.6539	17.6539	20								1.89833	0.245087	0.245087	19.8441	19.8441	20								1.89833	0.370037	0.370037	19.9409	19.9409
1.9	-0.019649					1.9	0.1	0.1	15.8486	15.8486	0.1								1.9	0.234609	0.234609	17.6796	17.6796	20								1.9	0.259876	0.259876	19.8703	19.8703	20								1.9	0.413959	0.413959	19.9712	19.9712
1.901667	-0.0077133					1.90167	0.1	0.1	15.8611	15.8611	0.1								1.90167	0.232038	0.232038	17.6926	17.6926	20								1.90167	0.216111	0.216111	19.8833	19.8833	20								1.90167	0.201705	0.201705	19.9856	19.9856
1.903333	-0.013231					1.90333	0.1	0.1	15.8561	15.8561	0.1								1.90333	0.230736	0.230736	17.6881	17.6881	20								1.90333	0.194453	0.194453	19.8778	19.8778	20								1.90333	0.100938	0.100938	19.9777	19.9777
1.905	-0.028967					1.905	0.1	0.1	15.841	15.841	0.1								1.905	0.231185	0.231185	17.6734	17.6734	20								1.905	0.203622	0.203622	19.862	19.862	20								1.905	0.156447	0.156447	19.9592	19.9592
1.906667	-0.014807					1.90667	0.1	0.1	15.8557	15.8557	0.1								1.90667	0.232657	0.232657	17.6886	17.6886	20								1.90667	0.230031	0.230031	19.8766	19.8766	20								1.90667	0.285422	0.285422	19.9739	19.9739
1.908333	-0.0032514					1.90833	0.1	0.1	15.8678	15.8678	0.1								1.90833	0.231136	0.231136	17.7012	17.7012	20								1.90833	0.205588	0.205588	19.8887	19.8887	20								1.90833	0.18261	0.18261	19.9862	19.9862
1.91	-0.0099512					1.91	0.1	0.1	15.8617	15.8617	0.1								1.91	0.229876	0.229876	17.6955	17.6955	20								1.91	0.185532	0.185532	19.8818	19.8818	20								1.91	0.0967695	0.0967695	19.9773	19.9773
1.911667	-0.0042379					1.91167	0.1	0.1	15.868	15.868	0.1								1.91167	0.230445	0.230445	17.7023	17.7023	20								1.91167	0.19705	0.19705	19.8872	19.8872	20								1.91167	0.159138	0.159138	19.9808	19.9808
1.913333	-0.00082848					1.91333	0.1	0.1	15.872	15.872	0.1								1.91333	0.229774	0.229774	17.7067	17.7067	20								1.91333	0.187963	0.187963	19.8904	19.8904	20								1.91333	0.134543	0.134543	19.9827	19.9827
1.915	0.012895					1.915	0.1	0.1	15.8863	15.8863	0.1								1.915	0.229332	0.229332	17.7214	17.7214	20								1.915	0.182598	0.182598	19.9038	19.9038	20								1.915	0.121092	0.121092	19.9945	19.9945
1.916667	0.029253					1.91667	0.1	0.1	15.9032	15.9032	0.1								1.91667	0.227861	0.227861	17.7387	17.7387	20								1.91667	0.160337	0.160337	19.9194	19.9194	20								1.91667	0.0384712	0.0384712	20.0076	20.0076
1.918333	0.038833					1.91833	0.1	0.1	15.9134	15.9134	0.1								1.91833	0.226128	0.226128	17.7492	17.7492	20								1.91833	0.134333	0.134333	19.9276	19.9276	20								1.91833	-0.0528785	-0.0528785	20.0114	20.0114
1.92	0.02509					1.92	0.1	0.1	15.9002	15.9002	0.1								1.92	0.225078	0.225078	17.7364	17.7364	20								1.92	0.120741	0.120741	19.9119	19.9119	20								1.92	-0.0797288	-0.0797288	19.9906	19.9906
1.921667	0.0055598					1.92167	0.1	0.1	15.8812	15.8812	0.1								1.92167	0.226364	0.226364	17.7177	17.7177	20								1.92167	0.146803	0.146803	19.8909	19.8909	20								1.92167	0.0659046	0.0659046	19.9665	19.9665
1.923333	-0.004265					1.92333	0.1	0.1	15.872	15.872	0.1								1.92333	0.228226	0.228226	17.7089	17.7089	20								1.92333	0.181846	0.181846	19.8807	19.8807	20								1.92333	0.234159	0.234159	19.9574	19.9574
1.925	0.011775					1.925	0.1	0.1	15.8886	15.8886	0.1								1.925	0.229112	0.229112	17.7259	17.7259	20								1.925	0.198909	0.198909	19.8971	19.8971	20								1.925	0.298033	0.298033	19.9775	19.9775
1.926667	0.013596					1.92667	0.1	0.1	15.891	15.891	0.1								1.92667	0.227406	0.227406	17.7288	17.7288	20								1.92667	0.171489	0.171489	19.8991	19.8991	20								1.92667	0.157172	0.157172	19.9817	19.9817
1.928333	-0.036347					1.92833	0.1	0.1	15.8416	15.8416	0.1								1.92833	0.227124	0.227124	17.6798	17.6798	20								1.92833	0.168166	0.168166	19.8489	19.8489	20								1.92833	0.128305	0.128305	19.9313	19.9313
1.93	-0.025245					1.93	0.1	0.1	15.8533	15.8533	0.1								1.93	0.232021	0.232021	17.6919	17.6919	20								1.93	0.25189	0.25189	19.861	19.861	20								1.93	0.480964	0.480964	19.9474	19.9474
1.931667	-0.041306					1.93167	0.1	0.1	15.8378	15.8378	0.1								1.93167	0.230806	0.230806	17.677	17.677	20								1.93167	0.231603	0.231603	19.8468	19.8468	20								1.93167	0.368349	0.368349	19.9391	19.9391
1.933333	-0.057785					1.93333	0.1	0.1	15.8219	15.8219	0.1								1.93333	0.232302	0.232302	17.6616	17.6616	20								1.93333	0.255258	0.255258	19.8322	19.8322	20								1.93333	0.425997	0.425997	19.9292	19.9292
1.935	-0.05342					1.935	0.1	0.1	15.8269	15.8269	0.1								1.935	0.233839	0.233839	17.6671	17.6671	20								1.935	0.279686	0.279686	19.839	19.839	20								1.935	0.4957	0.4957	19.9416	19.9416
1.936667	-0.063104					1.93667	0.1	0.1	15.8177	15.8177	0.1								1.93667	0.233288	0.233288	17.6586	17.6586	20								1.93667	0.268345	0.268345	19.8317	19.8317	20								1.93667	0.40898	0.40898	19.9389	19.9389
1.938333	-0.067298					1.93833	0.1	0.1	15.8141	15.8141	0.1								1.93833	0.234142	0.234142	17.6555	17.6555	20								1.93833	0.28043	0.28043	19.8299	19.8299	20								1.93833	0.427646	0.427646	19.9403	19.9403
1.94	-0.053508					1.94	0.1	0.1	15.8285	15.8285	0.1								1.94	0.234446	0.234446	17.6705	17.6705	20								1.94	0.28358	0.28358	19.846	19.846	20								1.94	0.41786	0.41786	19.9595	19.9595
1.941667	-0.045654					1.94167	0.1	0.1	15.8369	15.8369	0.1								1.94167	0.232952	0.232952	17.6795	17.6795	20								1.94167	0.256618	0.256618	19.8557	19.8557	20								1.94167	0.283797	0.283797	19.97	19.97
1.943333	-0.028495					1.94333	0.1	0.1	15.8546	15.8546	0.1								1.94333	0.232054	0.232054	17.6977	17.6977	20								1.94333	0.24046	0.24046	19.874	19.874	20								1.94333	0.209949	0.209949	19.9866	19.9866
1.945	-0.010315					1.945	0.1	0.1	15.8734	15.8734	0.1								1.945	0.230229	0.230229	17.7169	17.7169	20								1.945	0.210049	0.210049	19.8925	19.8925	20								1.945	0.0937054	0.0937054	20.0014	20.0014
1.946667	-0.023274					1.94667	0.1	0.1	15.861	15.861	0.1								1.94667	0.228307	0.228307	17.705	17.705	20								1.94667	0.179218	0.179218	19.8789	19.8789	20								1.94667	-0.00997084	-0.00997084	19.9821	19.9821
1.948333	0.004748					1.94833	0.1	0.1	15.8896	15.8896	0.1								1.94833	0.229505	0.229505	17.734	17.734	20								1.94833	0.201818	0.201818	19.9064	19.9064	20								1.94833	0.125397	0.125397	20.0051	20.0051
1.95	-0.003114					1.95	0.1	0.1	15.8823	15.8823	0.1								1.95	0.226604	0.226604	17.7271	17.7271	20								1.95	0.156069	0.156069	19.8976	19.8976	20								1.95	-0.0355047	-0.0355047	19.992	19.992
1.951667	0.012272					1.95167	0.1	0.1	15.8983	15.8983	0.1								1.95167	0.227295	0.227295	17.7434	17.7434	20								1.95167	0.170683	0.170683	19.9118	19.9118	20								1.95167	0.0563351	0.0563351	20.0017	20.0017
1.953333	0.017374					1.95333	0.1	0.1	15.9039	15.9039	0.1								1.95333	0.225662	0.225662	17.7494	17.7494	20								1.95333	0.147059	0.147059	19.9156	19.9156	20								1.95333	-0.0121276	-0.0121276	20.0019	20.0019
1.955	0.017426					1.955	0.1	0.1	15.9046	15.9046	0.1								1.955	0.22506	0.22506	17.7504	17.7504	20								1.955	0.140649	0.140649	19.9141	19.9141	20								1.955	-0.0133156	-0.0133156	19.9964	19.9964
1.956667	0.025625					1.95667	0.1	0.1	15.9133	15.9133	0.1								1.95667	0.224964	0.224964	17.7595	17.7595	20								1.95667	0.143182	0.143182	19.9208	19.9208	20								1.95667	0.0251542	0.0251542	20.0001	20.0001
1.958333	0.042328					1.95833	0.1	0.1	15.9306	15.9306	0.1								1.95833	0.224054	0.224054	17.7771	17.7771	20								1.95833	0.131971	0.131971	19.936	19.936	20								1.95833	-0.000721322	-0.000721322	20.0128	20.0128
1.96	0.02902					1.96	0.1	0.1	15.9179	15.9179	0.1								1.96	0.222294	0.222294	17.7646	17.7646	20								1.96	0.106608	0.106608	19.9208	19.9208	20								1.96	-0.0893101	-0.0893101	19.9938	19.9938
1.961667	-0.002149					1.96167	0.1	0.1	15.8873	15.8873	0.1								1.96167	0.223538	0.223538	17.7343	17.7343	20								1.96167	0.132017	0.132017	19.8879	19.8879	20								1.96167	0.0431611	0.0431611	19.9583	19.9583
1.963333	-0.012239					1.96333	0.1	0.1	15.8778	15.8778	0.1								1.96333	0.226568	0.226568	17.7252	17.7252	20								1.96333	0.18684	0.18684	19.8775	19.8775	20								1.96333	0.291638	0.291638	19.9502	19.9502
1.965	-0.021955					1.965	0.1	0.1	15.8686	15.8686	0.1								1.965	0.227482	0.227482	17.7165	17.7165	20								1.965	0.204179	0.204179	19.8686	19.8686	20								1.965	0.348483	0.348483	19.9468	19.9468
1.966667	-0.021762					1.96667	0.1	0.1	15.8694	15.8694	0.1								1.96667	0.228352	0.228352	17.7177	17.7177	20								1.96667	0.219061	0.219061	19.87	19.87	20								1.96667	0.372588	0.372588	19.9539	19.9539
1.968333	-0.037698					1.96833	0.1	0.1	15.854	15.854	0.1								1.96833	0.228228	0.228228	17.7028	17.7028	20								1.96833	0.216715	0.216715	19.8553	19.8553	20								1.96833	0.322771	0.322771	19.9438	19.9438
1.97	-0.039893					1.97	0.1	0.1	15.8524	15.8524	0.1								1.97	0.229717	0.229717	17.7017	17.7017	20								1.97	0.241118	0.241118	19.8547	19.8547	20								1.97	0.39333	0.39333	19.9474	19.9474
1.971667	-0.033451					1.97167	0.1	0.1	15.8594	15.8594	0.1								1.97167	0.229829	0.229829	17.7092	17.7092	20								1.97167	0.242173	0.242173	19.863	19.863	20								1.97167	0.367966	0.367966	19.9598	19.9598
1.973333	-0.042602					1.97333	0.1	0.1	15.8508	15.8508	0.1								1.97333	0.229076	0.229076	17.7012	17.7012	20								1.97333	0.228407	0.228407	19.8553	19.8553	20								1.97333	0.281097	0.281097	19.9544	19.9544
1.975	-0.038305					1.975	0.1	0.1	15.8557	15.8557	0.1								1.975	0.229884	0.229884	17.7065	17.7065	20								1.975	0.241204	0.241204	19.861	19.861	20								1.975	0.319132	0.319132	19.9615	19.9615
1.976667	-0.008295					1.97667	0.1	0.1	15.8863	15.8863	0.1								1.97667	0.229347	0.229347	17.7376	17.7376	20								1.97667	0.231727	0.231727	19.8923	19.8923	20								1.97667	0.26916	0.26916	19.994	19.994
1.978333	-0.019631					1.97833	0.1	0.1	15.8755	15.8755	0.1								1.97833	0.226239	0.226239	17.7273	17.7273	20								1.97833	0.179492	0.179492	19.8812	19.8812	20								1.97833	0.0422794	0.0422794	19.9804	19.9804
1.98	-0.013989					1.98	0.1	0.1	15.8817	15.8817	0.1								1.98	0.227272	0.227272	17.7339	17.7339	20								1.98	0.197963	0.197963	19.8867	19.8867	20								1.98	0.13702	0.13702	19.9824	19.9824
1.981667	0.006038					1.98167	0.1	0.1	15.9023	15.9023	0.1								1.98167	0.226609	0.226609	17.7549	17.7549	20								1.98167	0.188873	0.188873	19.9067	19.9067	20								1.98167	0.123276	0.123276	20.0002	20.0002
1.983333	-0.0045383					1.98333	0.1	0.1	15.8923	15.8923	0.1								1.98333	0.224508	0.224508	17.7453	17.7453	20								1.98333	0.155536	0.155536	19.8954	19.8954	20								1.98333	-0.00165328	-0.00165328	19.9854	19.9854
1.985	-0.028749					1.985	0.1	0.1	15.8687	15.8687	0.1								1.985	0.225471	0.225471	17.722	17.722	20								1.985	0.174291	0.174291	19.8704	19.8704	20								1.985	0.10199	0.10199	19.9573	19.9573
1.986667	-0.020864					1.98667	0.1	0.1	15.8771	15.8771	0.1								1.98667	0.227798	0.227798	17.7309	17.7309	20								1.98667	0.215924	0.215924	19.8786	19.8786	20								1.98667	0.299198	0.299198	19.9663	19.9663
1.988333	-0.00606					1.98833	0.1	0.1	15.8925	15.8925	0.1								1.98833	0.22691	0.22691	17.7467	17.7467	20								1.98833	0.202322	0.202322	19.8941	19.8941	20								1.98833	0.236071	0.236071	19.9839	19.9839
1.99	0.024131					1.99	0.1	0.1	15.9233	15.9233	0.1								1.99	0.225327	0.225327	17.7779	17.7779	20								1.99	0.176559	0.176559	19.9243	19.9243	20								1.99	0.112403	0.112403	20.0138	20.0138
1.991667	0.024558					1.99167	0.1	0.1	15.9243	15.9243	0.1								1.99167	0.22221	0.22221	17.7792	17.7792	20								1.99167	0.126242	0.126242	19.9235	19.9235	20								1.99167	-0.0966961	-0.0966961	20.0087	20.0087
1.993333	0.027443					1.99333	0.1	0.1	15.9277	15.9277	0.1								1.99333	0.222077	0.222077	17.783	17.783	20								1.99333	0.127507	0.127507	19.9246	19.9246	20								1.99333	-0.0609454	-0.0609454	20.0041	20.0041
1.995	0.042179					1.995	0.1	0.1	15.943	15.943	0.1								1.995	0.221701	0.221701	17.7986	17.7986	20								1.995	0.125666	0.125666	19.9377	19.9377	20								1.995	-0.0284438	-0.0284438	20.0129	20.0129
1.996667	-0.0045222					1.99667	0.1	0.1	15.8969	15.8969	0.1								1.99667	0.220141	0.220141	17.7527	17.7527	20								1.99667	0.103835	0.103835	19.8891	19.8891	20								1.99667	-0.0903874	-0.0903874	19.9602	19.9602
1.998333	-0.014358					1.99833	0.1	0.1	15.8876	15.8876	0.1								1.99833	0.224725	0.224725	17.7438	17.7438	20								1.99833	0.184817	0.184817	19.8786	19.8786	20								1.99833	0.278603	0.278603	19.95	19.95
2	-0.0043361					2	0.1	0.1	15.8982	15.8982	0.1								2	0.225617	0.225617	17.7549	17.7549	20								2	0.202401	0.202401	19.8894	19.8894	20								2	0.350185	0.350185	19.9661	19.9661
2.001667	0.011891					2.00167	0.1	0.1	15.915	15.915	0.1								2.00167	0.224515	0.224515	17.7721	17.7721	20								2.00167	0.18436	0.18436	19.9063	19.9063	20								2.00167	0.237297	0.237297	19.987	19.987
2.003333	0.013318					2.00333	0.1	0.1	15.917	15.917	0.1								2.00333	0.222792	0.222792	17.7745	17.7745	20								2.00333	0.156169	0.156169	19.9076	19.9076	20								2.00333	0.0906565	0.0906565	19.9887	19.9887
2.005	0.025801					2.005	0.1	0.1	15.93	15.93	0.1								2.005	0.222554	0.222554	17.7879	17.7879	20								2.005	0.153953	0.153953	19.9196	19.9196	20								2.005	0.0789915	0.0789915	19.9991	19.9991
2.006667	0.035531					2.00667	0.1	0.1	15.9403	15.9403	0.1								2.00667	0.221213	0.221213	17.7985	17.7985	20								2.00667	0.134044	0.134044	19.9284	19.9284	20								2.00667	0.00650909	0.00650909	20.0054	20.0054
2.008333	0.023836					2.00833	0.1	0.1	15.9292	15.9292	0.1								2.00833	0.22015	0.22015	17.7877	17.7877	20								2.00833	0.119257	0.119257	19.9154	19.9154	20								2.00833	-0.0381326	-0.0381326	19.9888	19.9888
2.01	-0.0002688					2.01	0.1	0.1	15.9057	15.9057	0.1								2.01	0.221232	0.221232	17.7645	17.7645	20								2.01	0.140962	0.140962	19.8902	19.8902	20								2.01	0.0781042	0.0781042	19.9614	19.9614
2.011667	-0.026234					2.01167	0.1	0.1	15.8803	15.8803	0.1								2.01167	0.223554	0.223554	17.7394	17.7394	20								2.01167	0.182942	0.182942	19.8643	19.8643	20								2.01167	0.269864	0.269864	19.9373	19.9373
2.013333	-0.030465					2.01333	0.1	0.1	15.8766	15.8766	0.1								2.01333	0.226055	0.226055	17.7362	17.7362	20								2.01333	0.226218	0.226218	19.8614	19.8614	20								2.01333	0.439225	0.439225	19.9402	19.9402
2.015	-0.060594					2.015	0.1	0.1	15.8471	15.8471	0.1								2.015	0.226376	0.226376	17.7072	17.7072	20								2.015	0.231083	0.231083	19.8331	19.8331	20								2.015	0.41879	0.41879	19.9187	19.9187
2.016667	-0.068727					2.01667	0.1	0.1	15.8395	15.8395	0.1								2.01667	0.229282	0.229282	17.7002	17.7002	20								2.01667	0.278124	0.278124	19.8276	19.8276	20								2.01667	0.569142	0.569142	19.9207	19.9207
2.018333	-0.060517					2.01833	0.1	0.1	15.8483	15.8483	0.1								2.01833	0.229985	0.229985	17.7095	17.7095	20								2.01833	0.287354	0.287354	19.839	19.839	20								2.01833	0.555146	0.555146	19.9402	19.9402
2.02	-0.066497					2.02	0.1	0.1	15.8429	15.8429	0.1								2.02	0.229049	0.229049	17.7047	17.7047	20								2.02	0.26829	0.26829	19.8358	19.8358	20								2.02	0.418615	0.418615	19.9422	19.9422
2.021667	-0.068866					2.02167	0.1	0.1	15.8411	15.8411	0.1								2.02167	0.229533	0.229533	17.7034	17.7034	20								2.02167	0.273586	0.273586	19.8359	19.8359	20								2.02167	0.404549	0.404549	19.9451	19.9451
2.023333	-0.057418					2.02333	0.1	0.1	15.8531	15.8531	0.1								2.02333	0.229658	0.229658	17.716	17.716	20								2.02333	0.273509	0.273509	19.8497	19.8497	20								2.02333	0.384505	0.384505	19.9609	19.9609
2.025	-0.064619					2.025	0.1	0.1	15.8464	15.8464	0.1								2.025	0.228401	0.228401	17.7099	17.7099	20								2.025	0.250539	0.250539	19.8443	19.8443	20								2.025	0.273577	0.273577	19.9558	19.9558
2.026667	-0.074423					2.02667	0.1	0.1	15.8372	15.8372	0.1								2.02667	0.229012	0.229012	17.7011	17.7011	20								2.02667	0.259527	0.259527	19.836	19.836	20								2.02667	0.309607	0.309607	19.947	19.947
2.028333	-0.057004					2.02833	0.1	0.1	15.8552	15.8552	0.1								2.02833	0.229885	0.229885	17.7197	17.7197	20								2.02833	0.273318	0.273318	19.8552	19.8552	20								2.02833	0.371115	0.371115	19.967	19.967
2.03	-0.054714					2.03	0.1	0.1	15.858	15.858	0.1								2.03	0.228034	0.228034	17.723	17.723	20								2.03	0.241256	0.241256	19.8589	19.8589	20								2.03	0.230869	0.230869	19.9704	19.9704
2.031667	-0.010393					2.03167	0.1	0.1	15.9029	15.9029	0.1								2.03167	0.227697	0.227697	17.7684	17.7684	20								2.03167	0.235104	0.235104	19.904	19.904	20								2.03167	0.206996	0.206996	20.0135	20.0135
2.033333	-0.020957					2.03333	0.1	0.1	15.8929	15.8929	0.1								2.03333	0.223161	0.223161	17.7588	17.7588	20								2.03333	0.15993	0.15993	19.8929	19.8929	20								2.03333	-0.0944354	-0.0944354	19.9966	19.9966
2.035	-0.0060135					2.035	0.1	0.1	15.9084	15.9084	0.1								2.035	0.224122	0.224122	17.7746	17.7746	20								2.035	0.178453	0.178453	19.9066	19.9066	20								2.035	0.0240103	0.0240103	20.0034	20.0034
2.036667	0.0047705					2.03667	0.1	0.1	15.9198	15.9198	0.1								2.03667	0.222537	0.222537	17.7863	17.7863	20								2.03667	0.155595	0.155595	19.9162	19.9162	20								2.03667	-0.0235643	-0.0235643	20.0077	20.0077
2.038333	-0.0028535					2.03833	0.1	0.1	15.9127	15.9127	0.1								2.03833	0.221367	0.221367	17.7796	17.7796	20								2.03833	0.139596	0.139596	19.907	19.907	20								2.03833	-0.0537059	-0.0537059	19.9929	19.9929
2.04	0.0069157					2.04	0.1	0.1	15.9231	15.9231	0.1								2.04	0.222042	0.222042	17.7902	17.7902	20								2.04	0.155032	0.155032	19.9153	19.9153	20								2.04	0.04935	0.04935	19.9975	19.9975
2.041667	0.022011					2.04167	0.1	0.1	15.9387	15.9387	0.1								2.04167	0.220977	0.220977	17.8062	17.8062	20								2.04167	0.141155	0.141155	19.9291	19.9291	20								2.04167	0.0176508	0.0176508	20.0087	20.0087
2.043333	0.030496					2.04333	0.1	0.1	15.9478	15.9478	0.1								2.04333	0.219379	0.219379	17.8155	17.8155	20								2.04333	0.118163	0.118163	19.9358	19.9358	20								2.04333	-0.0610451	-0.0610451	20.0119	20.0119
2.045	0.024735					2.045	0.1	0.1	15.9426	15.9426	0.1								2.045	0.218446	0.218446	17.8106	17.8106	20								2.045	0.106943	0.106943	19.928	19.928	20								2.045	-0.0831303	-0.0831303	19.9997	19.9997
2.046667	0.010281					2.04667	0.1	0.1	15.9287	15.9287	0.1								2.04667	0.218939	0.218939	17.797	17.797	20								2.04667	0.120065	0.120065	19.9116	19.9116	20								2.04667	0.00233288	0.00233288	19.9803	19.9803
2.048333	0.0036089					2.04833	0.1	0.1	15.9226	15.9226	0.1								2.04833	0.220301	0.220301	17.7912	17.7912	20								2.04833	0.147286	0.147286	19.9039	19.9039	20								2.04833	0.137792	0.137792	19.9725	19.9725
2.05	0.021467					2.05	0.1	0.1	15.941	15.941	0.1								2.05	0.220881	0.220881	17.81	17.81	20								2.05	0.160214	0.160214	19.9213	19.9213	20								2.05	0.192206	0.192206	19.9922	19.9922
2.051667	-0.016613					2.05167	0.1	0.1	15.9035	15.9035	0.1								2.05167	0.219004	0.219004	17.7728	17.7728	20								2.05167	0.131105	0.131105	19.8826	19.8826	20								2.05167	0.0548434	0.0548434	19.9541	19.9541
2.053333	-0.0040192					2.05333	0.1	0.1	15.9166	15.9166	0.1								2.05333	0.222723	0.222723	17.7863	17.7863	20								2.05333	0.195673	0.195673	19.8952	19.8952	20								2.05333	0.320992	0.320992	19.9691	19.9691
2.055	0.016758					2.055	0.1	0.1	15.938	15.938	0.1								2.055	0.22137	0.22137	17.808	17.808	20								2.055	0.174636	0.174636	19.9166	19.9166	20								2.055	0.216129	0.216129	19.9942	19.9942
2.056667	0.019041					2.05667	0.1	0.1	15.9408	15.9408	0.1								2.05667	0.219195	0.219195	17.8112	17.8112	20								2.05667	0.138996	0.138996	19.9185	19.9185	20								2.05667	0.0408865	0.0408865	19.9959	19.9959
2.058333	0.041238					2.05833	0.1	0.1	15.9636	15.9636	0.1								2.05833	0.218876	0.218876	17.8343	17.8343	20								2.05833	0.135765	0.135765	19.9398	19.9398	20								2.05833	0.0288058	0.0288058	20.0148	20.0148
2.06	0.026079					2.06	0.1	0.1	15.949	15.949	0.1								2.06	0.216568	0.216568	17.82	17.82	20								2.06	0.100258	0.100258	19.9232	19.9232	20								2.06	-0.103511	-0.103511	19.9942	19.9942
2.061667	0.022622					2.06167	0.1	0.1	15.9461	15.9461	0.1								2.06167	0.217999	0.217999	17.8174	17.8174	20								2.06167	0.127962	0.127962	19.9184	19.9184	20								2.06167	0.040672	0.040672	19.9861	19.9861
2.063333	0.014464					2.06333	0.1	0.1	15.9385	15.9385	0.1								2.06333	0.218261	0.218261	17.8101	17.8101	20								2.06333	0.136083	0.136083	19.9094	19.9094	20								2.06333	0.0970385	0.0970385	19.9767	19.9767
2.065	0.020148					2.065	0.1	0.1	15.9448	15.9448	0.1								2.065	0.218989	0.218989	17.8167	17.8167	20								2.065	0.150981	0.150981	19.9147	19.9147	20								2.065	0.163061	0.163061	19.983	19.983
2.066667	0.045396					2.06667	0.1	0.1	15.9706	15.9706	0.1								2.06667	0.21833	0.21833	17.8428	17.8428	20								2.06667	0.14213	0.14213	19.9397	19.9397	20								2.06667	0.118683	0.118683	20.009	20.009
2.068333	0.055245					2.06833	0.1	0.1	15.981	15.981	0.1								2.06833	0.215715	0.215715	17.8536	17.8536	20								2.06833	0.100543	0.100543	19.9484	19.9484	20								2.06833	-0.0632775	-0.0632775	20.0158	20.0158
2.07	0.047888					2.07	0.1	0.1	15.9742	15.9742	0.1								2.07	0.214645	0.214645	17.847	17.847	20								2.07	0.0859747	0.0859747	19.9392	19.9392	20								2.07	-0.110938	-0.110938	20.0022	20.0022
2.071667	0.069923					2.07167	0.1	0.1	15.9968	15.9968	0.1								2.07167	0.2153	0.2153	17.8698	17.8698	20								2.07167	0.101382	0.101382	19.9595	19.9595	20								2.07167	-0.0153373	-0.0153373	20.0192	20.0192
2.073333	0.081317					2.07333	0.1	0.1	16.0087	16.0087	0.1								2.07333	0.213015	0.213015	17.882	17.882	20								2.07333	0.0675211	0.0675211	19.9689	19.9689	20								2.07333	-0.134656	-0.134656	20.0254	20.0254
2.075	0.051103					2.075	0.1	0.1	15.9791	15.9791	0.1								2.075	0.211797	0.211797	17.8526	17.8526	20								2.075	0.0517803	0.0517803	19.9361	19.9361	20								2.075	-0.177461	-0.177461	19.9877	19.9877
2.076667	0.049367					2.07667	0.1	0.1	15.9779	15.9779	0.1								2.07667	0.214743	0.214743	17.8516	17.8516	20								2.07667	0.10644	0.10644	19.9327	19.9327	20								2.07667	0.0859288	0.0859288	19.9828	19.9828
2.078333	0.024953					2.07833	0.1	0.1	15.9541	15.9541	0.1								2.07833	0.214837	0.214837	17.8281	17.8281	20								2.07833	0.112239	0.112239	19.9075	19.9075	20								2.07833	0.120612	0.120612	19.9596	19.9596
2.08	0.039096					2.08	0.1	0.1	15.9688	15.9688	0.1								2.08	0.217194	0.217194	17.8431	17.8431	20								2.08	0.154201	0.154201	19.9216	19.9216	20								2.08	0.282501	0.282501	19.978	19.978
2.081667	0.02365					2.08167	0.1	0.1	15.9539	15.9539	0.1								2.08167	0.21569	0.21569	17.8286	17.8286	20								2.08167	0.130592	0.130592	19.9064	19.9064	20								2.08167	0.153993	0.153993	19.9665	19.9665
2.083333	0.030883					2.08333	0.1	0.1	15.9617	15.9617	0.1								2.08333	0.217144	0.217144	17.8367	17.8367	20								2.08333	0.156021	0.156021	19.9138	19.9138	20								2.08333	0.234323	0.234323	19.9768	19.9768
2.085	0.037843					2.085	0.1	0.1	15.9692	15.9692	0.1								2.085	0.21633	0.21633	17.8446	17.8446	20								2.085	0.143628	0.143628	19.9211	19.9211	20								2.085	0.16265	0.16265	19.9864	19.9864
2.086667	0.022371					2.08667	0.1	0.1	15.9543	15.9543	0.1								2.08667	0.215542	0.215542	17.83	17.83	20								2.08667	0.13152	0.13152	19.9055	19.9055	20								2.08667	0.0953393	0.0953393	19.9711	19.9711
2.088333	0.016566					2.08833	0.1	0.1	15.9491	15.9491	0.1								2.08833	0.217001	0.217001	17.8251	17.8251	20								2.08833	0.157543	0.157543	19.8998	19.8998	20								2.08833	0.202139	0.202139	19.9662	19.9662
2.09	0.017894					2.09	0.1	0.1	15.951	15.951	0.1								2.09	0.217491	0.217491	17.8274	17.8274	20								2.09	0.167074	0.167074	19.9017	19.9017	20								2.09	0.236298	0.236298	19.9705	19.9705
2.091667	0.023148					2.09167	0.1	0.1	15.9568	15.9568	0.1								2.09167	0.217264	0.217264	17.8335	17.8335	20								2.09167	0.163898	0.163898	19.9075	19.9075	20								2.09167	0.206638	0.206638	19.9784	19.9784
2.093333	0.022358					2.09333	0.1	0.1	15.9565	15.9565	0.1								2.09333	0.216645	0.216645	17.8337	17.8337	20								2.09333	0.154169	0.154169	19.907	19.907	20								2.09333	0.151426	0.151426	19.9786	19.9786
2.095	0.027953					2.095	0.1	0.1	15.9627	15.9627	0.1								2.095	0.216632	0.216632	17.8402	17.8402	20								2.095	0.154986	0.154986	19.9127	19.9127	20								2.095	0.149651	0.149651	19.9843	19.9843
2.096667	0.053601					2.09667	0.1	0.1	15.9889	15.9889	0.1								2.09667	0.215982	0.215982	17.8667	17.8667	20								2.09667	0.145459	0.145459	19.9383	19.9383	20								2.09667	0.109755	0.109755	20.0094	20.0094
2.098333	0.059854					2.09833	0.1	0.1	15.9957	15.9957	0.1								2.09833	0.213327	0.213327	17.8738	17.8738	20								2.09833	0.102809	0.102809	19.9436	19.9436	20								2.09833	-0.065508	-0.065508	20.0116	20.0116
2.1	0.050685					2.1	0.1	0.1	15.9871	15.9871	0.1								2.1	0.212617	0.212617	17.8655	17.8655	20								2.1	0.0939177	0.0939177	19.9328	19.9328	20								2.1	-0.0808664	-0.0808664	19.9958	19.9958
2.101667	0.041231					2.10167	0.1	0.1	15.9782	15.9782	0.1								2.10167	0.213453	0.213453	17.8568	17.8568	20								2.10167	0.111922	0.111922	19.922	19.922	20								2.10167	0.0292255	0.0292255	19.9819	19.9819
2.103333	0.025124					2.10333	0.1	0.1	15.9627	15.9627	0.1								2.10333	0.214317	0.214317	17.8416	17.8416	20								2.10333	0.129945	0.129945	19.9052	19.9052	20								2.10333	0.126748	0.126748	19.9648	19.9648
2.105	0.01934					2.105	0.1	0.1	15.9575	15.9575	0.1								2.105	0.215843	0.215843	17.8367	17.8367	20								2.105	0.157992	0.157992	19.8995	19.8995	20								2.105	0.2463	0.2463	19.9615	19.9615
2.106667	0.031969					2.10667	0.1	0.1	15.9706	15.9706	0.1								2.10667	0.216332	0.216332	17.8502	17.8502	20								2.10667	0.167582	0.167582	19.9126	19.9126	20								2.10667	0.269795	0.269795	19.9784	19.9784
2.108333	0.021292					2.10833	0.1	0.1	15.9605	15.9605	0.1								2.10833	0.214977	0.214977	17.8405	17.8405	20								2.10833	0.1456	0.1456	19.9022	19.9022	20								2.10833	0.151373	0.151373	19.97	19.97
2.11	-0.018283					2.11	0.1	0.1	15.9215	15.9215	0.1								2.11	0.215954	0.215954	17.8018	17.8018	20								2.11	0.16296	0.16296	19.8628	19.8628	20								2.11	0.210195	0.210195	19.9317	19.9317
2.111667	-0.037967					2.11167	0.1	0.1	15.9024	15.9024	0.1								2.11167	0.219822	0.219822	17.7831	17.7831	20								2.11167	0.228616	0.228616	19.8446	19.8446	20								2.11167	0.478049	0.478049	19.9185	19.9185
2.113333	-0.053523					2.11333	0.1	0.1	15.8874	15.8874	0.1								2.11333	0.221692	0.221692	17.7686	17.7686	20								2.11333	0.258954	0.258954	19.8319	19.8319	20								2.11333	0.570592	0.570592	19.9143	19.9143
2.115	-0.06259					2.115	0.1	0.1	15.8789	15.8789	0.1								2.115	0.223141	0.223141	17.7606	17.7606	20								2.115	0.280218	0.280218	19.8262	19.8262	20								2.115	0.600012	0.600012	19.9175	19.9175
2.116667	-0.077058					2.11667	0.1	0.1	15.865	15.865	0.1								2.11667	0.223938	0.223938	17.7473	17.7473	20								2.11667	0.289741	0.289741	19.8152	19.8152	20								2.11667	0.577434	0.577434	19.9145	19.9145
2.118333	-0.10585					2.11833	0.1	0.1	15.8367	15.8367	0.1								2.11833	0.225273	0.225273	17.7196	17.7196	20								2.11833	0.307932	0.307932	19.7902	19.7902	20								2.11833	0.598721	0.598721	19.8963	19.8963
2.12	-0.10375					2.12	0.1	0.1	15.8394	15.8394	0.1								2.12	0.228038	0.228038	17.7229	17.7229	20								2.12	0.349718	0.349718	19.7967	19.7967	20								2.12	0.72577	0.72577	19.9108	19.9108
2.121667	-0.092207					2.12167	0.1	0.1	15.8515	15.8515	0.1								2.12167	0.227709	0.227709	17.7357	17.7357	20								2.12167	0.338865	0.338865	19.8127	19.8127	20								2.12167	0.624599	0.624599	19.934	19.934
2.123333	-0.081068					2.12333	0.1	0.1	15.8632	15.8632	0.1								2.12333	0.226435	0.226435	17.748	17.748	20								2.12333	0.312096	0.312096	19.8275	19.8275	20								2.12333	0.461849	0.461849	19.952	19.952
2.125	-0.067857					2.125	0.1	0.1	15.877	15.877	0.1								2.125	0.225205	0.225205	17.7623	17.7623	20								2.125	0.287503	0.287503	19.8433	19.8433	20								2.125	0.336049	0.336049	19.9673	19.9673
2.126667	-0.076339					2.12667	0.1	0.1	15.8691	15.8691	0.1								2.12667	0.223773	0.223773	17.7548	17.7548	20								2.12667	0.261146	0.261146	19.8365	19.8365	20								2.12667	0.228942	0.228942	19.9574	19.9574
2.128333	-0.059724					2.12833	0.1	0.1	15.8862	15.8862	0.1								2.12833	0.224516	0.224516	17.7725	17.7725	20								2.12833	0.272481	0.272481	19.8546	19.8546	20								2.12833	0.298257	0.298257	19.9725	19.9725
2.13	-0.046344					2.13	0.1	0.1	15.9002	15.9002	0.1								2.13	0.222751	0.222751	17.7869	17.7869	20								2.13	0.242395	0.242395	19.869	19.869	20								2.13	0.192227	0.192227	19.9841	19.9841
2.131667	-0.047598					2.13167	0.1	0.1	15.8995	15.8995	0.1								2.13167	0.221311	0.221311	17.7866	17.7866	20								2.13167	0.2183	0.2183	19.868	19.868	20								2.13167	0.111645	0.111645	19.9784	19.9784
2.133333	-0.039774					2.13333	0.1	0.1	15.9079	15.9079	0.1								2.13333	0.221339	0.221339	17.7954	17.7954	20								2.13333	0.219987	0.219987	19.8758	19.8758	20								2.13333	0.151095	0.151095	19.9819	19.9819
2.135	-0.044063					2.135	0.1	0.1	15.9041	15.9041	0.1								2.135	0.220462	0.220462	17.792	17.792	20								2.135	0.206967	0.206967	19.8714	19.8714	20								2.135	0.12683	0.12683	19.9739	19.9739
2.136667	-0.044527					2.13667	0.1	0.1	15.9042	15.9042	0.1								2.13667	0.220797	0.220797	17.7925	17.7925	20								2.13667	0.214315	0.214315	19.8708	19.8708	20								2.13667	0.182582	0.182582	19.9708	19.9708
2.138333	-0.023295					2.13833	0.1	0.1	15.926	15.926	0.1								2.13833	0.22075	0.22075	17.8147	17.8147	20								2.13833	0.215251	0.215251	19.8922	19.8922	20								2.13833	0.204531	0.204531	19.9908	19.9908
2.14	-0.010959					2.14	0.1	0.1	15.9389	15.9389	0.1								2.14	0.218532	0.218532	17.8279	17.8279	20								2.14	0.179687	0.179687	19.9041	19.9041	20								2.14	0.06407	0.06407	20.0002	20.0002
2.141667	-0.015888					2.14167	0.1	0.1	15.9345	15.9345	0.1								2.14167	0.217208	0.217208	17.8239	17.8239	20								2.14167	0.159804	0.159804	19.898	19.898	20								2.14167	-0.00146632	-0.00146632	19.9895	19.9895
2.143333	-0.013904					2.14333	0.1	0.1	15.9371	15.9371	0.1								2.14333	0.217614	0.217614	17.8267	17.8267	20								2.14333	0.169938	0.169938	19.8989	19.8989	20								2.14333	0.0733999	0.0733999	19.9866	19.9866
2.145	-0.046327					2.145	0.1	0.1	15.9052	15.9052	0.1								2.145	0.21733	0.21733	17.7951	17.7951	20								2.145	0.168498	0.168498	19.8656	19.8656	20								2.145	0.0941322	0.0941322	19.9511	19.9511
2.146667	-0.026794					2.14667	0.1	0.1	15.9253	15.9253	0.1								2.14667	0.220486	0.220486	17.8156	17.8156	20								2.14667	0.223956	0.223956	19.8853	19.8853	20								2.14667	0.342592	0.342592	19.9722	19.9722
2.148333	-0.033006					2.14833	0.1	0.1	15.9197	15.9197	0.1								2.14833	0.21844	0.21844	17.8103	17.8103	20								2.14833	0.191135	0.191135	19.8796	19.8796	20								2.14833	0.194563	0.194563	19.9687	19.9687
2.15	-0.026407					2.15	0.1	0.1	15.9268	15.9268	0.1								2.15	0.218967	0.218967	17.8179	17.8179	20								2.15	0.200735	0.200735	19.8863	19.8863	20								2.15	0.219394	0.219394	19.976	19.976
2.151667	-0.036504					2.15167	0.1	0.1	15.9173	15.9173	0.1								2.15167	0.218215	0.218215	17.8087	17.8087	20								2.15167	0.189504	0.189504	19.8763	19.8763	20								2.15167	0.168016	0.168016	19.9661	19.9661
2.153333	-0.021257					2.15333	0.1	0.1	15.9331	15.9331	0.1								2.15333	0.219132	0.219132	17.8249	17.8249	20								2.15333	0.206126	0.206126	19.8918	19.8918	20								2.15333	0.237108	0.237108	19.982	19.982
2.155	-0.013467					2.155	0.1	0.1	15.9414	15.9414	0.1								2.155	0.217515	0.217515	17.8336	17.8336	20								2.155	0.180272	0.180272	19.8997	19.8997	20								2.155	0.12589	0.12589	19.9896	19.9896
2.156667	-0.022609					2.15667	0.1	0.1	15.9328	15.9328	0.1								2.15667	0.216644	0.216644	17.8253	17.8253	20								2.15667	0.167127	0.167127	19.8901	19.8901	20								2.15667	0.0728454	0.0728454	19.9778	19.9778
2.158333	-0.014462					2.15833	0.1	0.1	15.9415	15.9415	0.1								2.15833	0.21747	0.21747	17.8343	17.8343	20								2.15833	0.183142	0.183142	19.8979	19.8979	20								2.15833	0.15541	0.15541	19.9841	19.9841
2.16	-0.035903					2.16	0.1	0.1	15.9207	15.9207	0.1								2.16	0.216566	0.216566	17.8138	17.8138	20								2.16	0.170096	0.170096	19.8763	19.8763	20								2.16	0.11109	0.11109	19.9615	19.9615
2.161667	-0.027703					2.16167	0.1	0.1	15.9294	15.9294	0.1								2.16167	0.218621	0.218621	17.8229	17.8229	20								2.16167	0.206239	0.206239	19.8847	19.8847	20								2.16167	0.269477	0.269477	19.9706	19.9706
2.163333	-0.038041					2.16333	0.1	0.1	15.9196	15.9196	0.1								2.16333	0.217709	0.217709	17.8135	17.8135	20								2.16333	0.192217	0.192217	19.8748	19.8748	20								2.16333	0.205794	0.205794	19.9623	19.9623
2.165	-0.014331					2.165	0.1	0.1	15.9439	15.9439	0.1								2.165	0.218649	0.218649	17.8382	17.8382	20								2.165	0.208586	0.208586	19.8991	19.8991	20								2.165	0.2636	0.2636	19.988	19.988
2.166667	-0.026128					2.16667	0.1	0.1	15.9327	15.9327	0.1								2.16667	0.216184	0.216184	17.8273	17.8273	20								2.16667	0.168119	0.168119	19.8875	19.8875	20								2.16667	0.0839138	0.0839138	19.9759	19.9759
2.168333	-0.0021125					2.16833	0.1	0.1	15.9572	15.9572	0.1								2.16833	0.217273	0.217273	17.8522	17.8522	20								2.16833	0.187579	0.187579	19.9113	19.9113	20								2.16833	0.16866	0.16866	19.9985	19.9985
2.17	0.023541					2.17	0.1	0.1	15.9834	15.9834	0.1								2.17	0.214781	0.214781	17.8787	17.8787	20								2.17	0.14776	0.14776	19.9365	19.9365	20								2.17	0.0108137	0.0108137	20.0214	20.0214
2.171667	0.050132					2.17167	0.1	0.1	16.0106	16.0106	0.1								2.17167	0.212128	0.212128	17.9061	17.9061	20								2.17167	0.105776	0.105776	19.9615	19.9615	20								2.17167	-0.149798	-0.149798	20.0406	20.0406
2.173333	0.036276					2.17333	0.1	0.1	15.9973	15.9973	0.1								2.17333	0.209389	0.209389	17.893	17.893	20								2.17333	0.0642467	0.0642467	19.9448	19.9448	20								2.17333	-0.28394	-0.28394	20.0153	20.0153
2.175	0.035413					2.175	0.1	0.1	15.997	15.997	0.1								2.175	0.210702	0.210702	17.8928	17.8928	20								2.175	0.0920297	0.0920297	19.9412	19.9412	20								2.175	-0.107236	-0.107236	20.0049	20.0049
2.176667	0.044675					2.17667	0.1	0.1	16.0068	16.0068	0.1								2.17667	0.210715	0.210715	17.9029	17.9029	20								2.17667	0.0980014	0.0980014	19.9485	19.9485	20								2.17667	-0.0344249	-0.0344249	20.0091	20.0091
2.178333	0.056361					2.17833	0.1	0.1	16.019	16.019	0.1								2.17833	0.209713	0.209713	17.9153	17.9153	20								2.17833	0.0858976	0.0858976	19.9582	19.9582	20								2.17833	-0.0636755	-0.0636755	20.0166	20.0166
2.18	0.062417					2.18	0.1	0.1	16.0257	16.0257	0.1								2.18	0.208468	0.208468	17.9221	17.9221	20								2.18	0.0696892	0.0696892	19.962	19.962	20								2.18	-0.116025	-0.116025	20.0174	20.0174
2.181667	0.039627					2.18167	0.1	0.1	16.0034	16.0034	0.1								2.18167	0.207789	0.207789	17.9	17.9	20								2.18167	0.0633695	0.0633695	19.9367	19.9367	20								2.18167	-0.121456	-0.121456	19.9887	19.9887
2.183333	0.052919					2.18333	0.1	0.1	16.0173	16.0173	0.1								2.18333	0.209996	0.209996	17.9141	17.9141	20								2.18333	0.105428	0.105428	19.9484	19.9484	20								2.18333	0.0789312	0.0789312	19.9997	19.9997
2.185	0.050284					2.185	0.1	0.1	16.0152	16.0152	0.1								2.185	0.208591	0.208591	17.9122	17.9122	20								2.185	0.0860686	0.0860686	19.9444	19.9444	20								2.185	0.00183197	0.00183197	19.9965	19.9965
2.186667	0.036698					2.18667	0.1	0.1	16.0022	16.0022	0.1								2.18667	0.208777	0.208777	17.8994	17.8994	20								2.18667	0.0926099	0.0926099	19.9294	19.9294	20								2.18667	0.0245987	0.0245987	19.9814	19.9814
2.188333	-0.0035022					2.18833	0.1	0.1	15.9625	15.9625	0.1								2.18833	0.210058	0.210058	17.86	17.86	20								2.18833	0.117585	0.117585	19.8884	19.8884	20								2.18833	0.12994	0.12994	19.9418	19.9418
2.19	-0.035049					2.19	0.1	0.1	15.9315	15.9315	0.1								2.19	0.213998	0.213998	17.8294	17.8294	20								2.19	0.18596	0.18596	19.8576	19.8576	20								2.19	0.4073	0.4073	19.9168	19.9168
2.191667	-0.028376					2.19167	0.1	0.1	15.9388	15.9388	0.1								2.19167	0.217064	0.217064	17.837	17.837	20								2.19167	0.23739	0.23739	19.8667	19.8667	20								2.19167	0.582597	0.582597	19.9362	19.9362
2.193333	-0.012625					2.19333	0.1	0.1	15.9551	15.9551	0.1								2.19333	0.216297	0.216297	17.8538	17.8538	20								2.19333	0.222213	0.222213	19.8851	19.8851	20								2.19333	0.446397	0.446397	19.9639	19.9639
2.195	0.0098911					2.195	0.1	0.1	15.9781	15.9781	0.1								2.195	0.214619	0.214619	17.8773	17.8773	20								2.195	0.19147	0.19147	19.9094	19.9094	20								2.195	0.252385	0.252385	19.9922	19.9922
2.196667	0.014179					2.19667	0.1	0.1	15.983	15.983	0.1								2.19667	0.212271	0.212271	17.8825	17.8825	20								2.19667	0.151068	0.151068	19.9141	19.9141	20								2.19667	0.0542638	0.0542638	19.9958	19.9958
2.198333	0.010629					2.19833	0.1	0.1	15.98	15.98	0.1								2.19833	0.211752	0.211752	17.8798	17.8798	20								2.19833	0.14316	0.14316	19.9102	19.9102	20								2.19833	0.0295939	0.0295939	19.9883	19.9883
2.2	0.030833					2.2	0.1	0.1	16.0007	16.0007	0.1								2.2	0.212021	0.212021	17.9008	17.9008	20								2.2	0.149588	0.149588	19.9302	19.9302	20								2.2	0.0822074	0.0822074	20.0053	20.0053
2.201667	0.060419					2.20167	0.1	0.1	16.0309	16.0309	0.1								2.20167	0.209915	0.209915	17.9313	17.9313	20								2.20167	0.116412	0.116412	19.959	19.959	20								2.20167	-0.03735	-0.03735	20.0308	20.0308
2.203333	0.058148					2.20333	0.1	0.1	16.0292	16.0292	0.1								2.20333	0.206874	0.206874	17.9297	17.9297	20								2.20333	0.0683309	0.0683309	19.9548	19.9548	20								2.20333	-0.215827	-0.215827	20.0201	20.0201
2.205	0.042735					2.205	0.1	0.1	16.0143	16.0143	0.1								2.205	0.207026	0.207026	17.9151	17.9151	20								2.205	0.0753918	0.0753918	19.9369	19.9369	20								2.205	-0.140667	-0.140667	19.9955	19.9955
2.206667	0.074127					2.20667	0.1	0.1	16.0462	16.0462	0.1								2.20667	0.208495	0.208495	17.9472	17.9472	20								2.20667	0.105086	0.105086	19.9667	19.9667	20								2.20667	0.0314337	0.0314337	20.0223	20.0223
2.208333	0.090157					2.20833	0.1	0.1	16.0628	16.0628	0.1								2.20833	0.20528	0.20528	17.964	17.964	20								2.20833	0.0554954	0.0554954	19.9808	19.9808	20								2.20833	-0.156335	-0.156335	20.0335	20.0335
2.21	0.11957					2.21	0.1	0.1	16.0928	16.0928	0.1								2.21	0.203603	0.203603	17.9941	17.9941	20								2.21	0.0319841	0.0319841	20.0073	20.0073	20								2.21	-0.234222	-0.234222	20.0542	20.0542
2.211667	0.11874					2.21167	0.1	0.1	16.0925	16.0925	0.1								2.21167	0.200594	0.200594	17.9938	17.9938	20								2.21167	-0.0121809	-0.0121809	20.0027	20.0027	20								2.21167	-0.379665	-0.379665	20.0418	20.0418
2.213333	0.10685					2.21333	0.1	0.1	16.0812	16.0812	0.1								2.21333	0.200616	0.200616	17.9825	17.9825	20								2.21333	-0.00447661	-0.00447661	19.9868	19.9868	20								2.21333	-0.29261	-0.29261	20.0184	20.0184
2.215	0.060133					2.215	0.1	0.1	16.035	16.035	0.1								2.215	0.201745	0.201745	17.9365	17.9365	20								2.215	0.0220767	0.0220767	19.9368	19.9368	20								2.215	-0.128919	-0.128919	19.9649	19.9649
2.216667	0.051729					2.21667	0.1	0.1	16.0272	16.0272	0.1								2.21667	0.206354	0.206354	17.9288	17.9288	20								2.21667	0.105343	0.105343	19.9271	19.9271	20								2.21667	0.245762	0.245762	19.9586	19.9586
2.218333	0.032534					2.21833	0.1	0.1	16.0085	16.0085	0.1								2.21833	0.207121	0.207121	17.9104	17.9104	20								2.21833	0.121501	0.121501	19.9081	19.9081	20								2.21833	0.289942	0.289942	19.9473	19.9473
2.22	0.033395					2.22	0.1	0.1	16.0099	16.0099	0.1								2.22	0.208958	0.208958	17.9121	17.9121	20								2.22	0.153144	0.153144	19.9098	19.9098	20								2.22	0.369212	0.369212	19.9571	19.9571
2.221667	0.011053					2.22167	0.1	0.1	15.9882	15.9882	0.1								2.22167	0.208785	0.208785	17.8907	17.8907	20								2.22167	0.150256	0.150256	19.8886	19.8886	20								2.22167	0.300223	0.300223	19.9429	19.9429
2.223333	-0.0045877					2.22333	0.1	0.1	15.9731	15.9731	0.1								2.22333	0.210931	0.210931	17.876	17.876	20								2.22333	0.185594	0.185594	19.8745	19.8745	20								2.22333	0.399724	0.399724	19.9353	19.9353
2.225	0.0044221					2.225	0.1	0.1	15.9826	15.9826	0.1								2.225	0.212404	0.212404	17.8859	17.8859	20								2.225	0.209118	0.209118	19.8858	19.8858	20								2.225	0.453152	0.453152	19.9539	19.9539
2.226667	-0.016206					2.22667	0.1	0.1	15.9626	15.9626	0.1								2.22667	0.211406	0.211406	17.8663	17.8663	20								2.22667	0.190353	0.190353	19.8672	19.8672	20								2.22667	0.322754	0.322754	19.9407	19.9407
2.228333	-0.019227					2.22833	0.1	0.1	15.9601	15.9601	0.1								2.22833	0.213373	0.213373	17.8642	17.8642	20								2.22833	0.221313	0.221313	19.8663	19.8663	20								2.22833	0.41516	0.41516	19.9441	19.9441
2.23	-0.028155					2.23	0.1	0.1	15.9517	15.9517	0.1								2.23	0.213579	0.213579	17.8563	17.8563	20								2.23	0.22286	0.22286	19.8597	19.8597	20								2.23	0.39104	0.39104	19.9421	19.9421
2.231667	-0.028682					2.23167	0.1	0.1	15.9517	15.9517	0.1								2.23167	0.214373	0.214373	17.8567	17.8567	20								2.23167	0.233784	0.233784	19.8616	19.8616	20								2.23167	0.405122	0.405122	19.9479	19.9479
2.233333	-0.010943					2.23333	0.1	0.1	15.97	15.97	0.1								2.23333	0.214326	0.214326	17.8755	17.8755	20								2.23333	0.230711	0.230711	19.8816	19.8816	20								2.23333	0.364743	0.364743	19.971	19.971
2.235	0.045942					2.235	0.1	0.1	16.0275	16.0275	0.1								2.235	0.212453	0.212453	17.9333	17.9333	20								2.235	0.197342	0.197342	19.94	19.94	20								2.235	0.202761	0.202761	20.0297	20.0297
2.236667	0.061274					2.23667	0.1	0.1	16.0434	16.0434	0.1								2.23667	0.206669	0.206669	17.9495	17.9495	20								2.23667	0.100023	0.100023	19.9546	19.9546	20								2.23667	-0.208007	-0.208007	20.0377	20.0377
2.238333	0.061673					2.23833	0.1	0.1	16.0443	16.0443	0.1								2.23833	0.205053	0.205053	17.9506	17.9506	20								2.23833	0.0756294	0.0756294	19.9526	19.9526	20								2.23833	-0.263612	-0.263612	20.0245	20.0245
2.24	0.042284					2.24	0.1	0.1	16.0255	16.0255	0.1								2.24	0.204942	0.204942	17.9319	17.9319	20								2.24	0.0790362	0.0790362	19.9307	19.9307	20								2.24	-0.171303	-0.171303	19.9934	19.9934
2.241667	0.050489					2.24167	0.1	0.1	16.0342	16.0342	0.1								2.24167	0.20681	0.20681	17.9408	17.9408	20								2.24167	0.115581	0.115581	19.9372	19.9372	20								2.24167	0.0465028	0.0465028	19.9957	19.9957
2.243333	0.053005					2.24333	0.1	0.1	16.0373	16.0373	0.1								2.24333	0.205915	0.205915	17.9441	17.9441	20								2.24333	0.104707	0.104707	19.9385	19.9385	20								2.24333	0.0299659	0.0299659	19.9957	19.9957
2.245	0.065227					2.245	0.1	0.1	16.0501	16.0501	0.1								2.245	0.205587	0.205587	17.9571	17.9571	20								2.245	0.102522	0.102522	19.9494	19.9494	20								2.245	0.0300212	0.0300212	20.0053	20.0053
2.246667	0.051616					2.24667	0.1	0.1	16.037	16.037	0.1								2.24667	0.204289	0.204289	17.9442	17.9442	20								2.24667	0.0843513	0.0843513	19.9342	19.9342	20								2.24667	-0.0372194	-0.0372194	19.9881	19.9881
2.248333	0.048676					2.24833	0.1	0.1	16.0346	16.0346	0.1								2.24833	0.205576	0.205576	17.942	17.942	20								2.24833	0.109643	0.109643	19.93	19.93	20								2.24833	0.0831043	0.0831043	19.9828	19.9828
2.25	0.040231					2.25	0.1	0.1	16.0267	16.0267	0.1								2.25	0.205795	0.205795	17.9344	17.9344	20								2.25	0.116724	0.116724	19.9208	19.9208	20								2.25	0.120117	0.120117	19.9745	19.9745
2.251667	0.037497					2.25167	0.1	0.1	16.0245	16.0245	0.1								2.25167	0.206562	0.206562	17.9324	17.9324	20								2.25167	0.132042	0.132042	19.9177	19.9177	20								2.25167	0.178373	0.178373	19.9733	19.9733
2.253333	0.020409					2.25333	0.1	0.1	16.008	16.008	0.1								2.25333	0.206755	0.206755	17.9162	17.9162	20								2.25333	0.137202	0.137202	19.9005	19.9005	20								2.25333	0.186778	0.186778	19.9586	19.9586
2.255	-0.01604					2.255	0.1	0.1	15.9721	15.9721	0.1								2.255	0.208383	0.208383	17.8806	17.8806	20								2.255	0.165776	0.165776	19.8646	19.8646	20								2.255	0.290138	0.290138	19.926	19.926
2.256667	-0.03249					2.25667	0.1	0.1	15.9562	15.9562	0.1								2.25667	0.211943	0.211943	17.8651	17.8651	20								2.25667	0.225749	0.225749	19.8499	19.8499	20								2.25667	0.517943	0.517943	19.9184	19.9184
2.258333	-0.024095					2.25833	0.1	0.1	15.9652	15.9652	0.1								2.25833	0.213495	0.213495	17.8744	17.8744	20								2.25833	0.250156	0.250156	19.8612	19.8612	20								2.25833	0.571395	0.571395	19.939	19.939
2.26	-0.0085586					2.26	0.1	0.1	15.9812	15.9812	0.1								2.26	0.212555	0.212555	17.891	17.891	20								2.26	0.231309	0.231309	19.8795	19.8795	20								2.26	0.426696	0.426696	19.9643	19.9643
2.261667	-0.027191					2.26167	0.1	0.1	15.9632	15.9632	0.1								2.26167	0.210902	0.210902	17.8733	17.8733	20								2.26167	0.200901	0.200901	19.8625	19.8625	20								2.26167	0.250099	0.250099	19.9496	19.9496
2.263333	-0.022437					2.26333	0.1	0.1	15.9685	15.9685	0.1								2.26333	0.212671	0.212671	17.879	17.879	20								2.26333	0.229099	0.229099	19.8689	19.8689	20								2.26333	0.352849	0.352849	19.9572	19.9572
2.265	-0.041066					2.265	0.1	0.1	15.9504	15.9504	0.1								2.265	0.212102	0.212102	17.8613	17.8613	20								2.265	0.218494	0.218494	19.852	19.852	20								2.265	0.299548	0.299548	19.9419	19.9419
2.266667	-0.029088					2.26667	0.1	0.1	15.9629	15.9629	0.1								2.26667	0.213869	0.213869	17.8742	17.8742	20								2.26667	0.246663	0.246663	19.8659	19.8659	20								2.26667	0.406585	0.406585	19.9581	19.9581
2.268333	-0.052413					2.26833	0.1	0.1	15.9401	15.9401	0.1								2.26833	0.212575	0.212575	17.8519	17.8519	20								2.26833	0.223495	0.223495	19.8444	19.8444	20								2.26833	0.29353	0.29353	19.9384	19.9384
2.27	-0.054156					2.27	0.1	0.1	15.9389	15.9389	0.1								2.27	0.214811	0.214811	17.8511	17.8511	20								2.27	0.259337	0.259337	19.8446	19.8446	20								2.27	0.431365	0.431365	19.9407	19.9407
2.271667	-0.080599					2.27167	0.1	0.1	15.913	15.913	0.1								2.27167	0.214888	0.214888	17.8257	17.8257	20								2.27167	0.258971	0.258971	19.8205	19.8205	20								2.27167	0.414834	0.414834	19.9199	19.9199
2.273333	-0.056044					2.27333	0.1	0.1	15.9382	15.9382	0.1								2.27333	0.217433	0.217433	17.8513	17.8513	20								2.27333	0.299114	0.299114	19.848	19.848	20								2.27333	0.560493	0.560493	19.952	19.952
2.275	-0.034762					2.275	0.1	0.1	15.96	15.96	0.1								2.275	0.214874	0.214874	17.8736	17.8736	20								2.275	0.253401	0.253401	19.8718	19.8718	20								2.275	0.336132	0.336132	19.9787	19.9787
2.276667	-0.05092					2.27667	0.1	0.1	15.9444	15.9444	0.1								2.27667	0.212644	0.212644	17.8583	17.8583	20								2.27667	0.21373	0.21373	19.8567	19.8567	20								2.27667	0.148942	0.148942	19.9614	19.9614
2.278333	-0.03598					2.27833	0.1	0.1	15.9599	15.9599	0.1								2.27833	0.214166	0.214166	17.8742	17.8742	20								2.27833	0.238895	0.238895	19.8725	19.8725	20								2.27833	0.270126	0.270126	19.9748	19.9748
2.28	-0.07937					2.28	0.1	0.1	15.917	15.917	0.1								2.28	0.212579	0.212579	17.8317	17.8317	20								2.28	0.212528	0.212528	19.8299	19.8299	20								2.28	0.176691	0.176691	19.9303	19.9303
2.281667	-0.065082					2.28167	0.1	0.1	15.9319	15.9319	0.1								2.28167	0.216826	0.216826	17.847	17.847	20								2.28167	0.283503	0.283503	19.8458	19.8458	20								2.28167	0.488	0.488	19.9475	19.9475
2.283333	-0.09303					2.28333	0.1	0.1	15.9045	15.9045	0.1								2.28333	0.215301	0.215301	17.82	17.82	20								2.28333	0.257028	0.257028	19.82	19.82	20								2.28333	0.367333	0.367333	19.925	19.925
2.285	-0.062738					2.285	0.1	0.1	15.9353	15.9353	0.1								2.285	0.217996	0.217996	17.8513	17.8513	20								2.285	0.300058	0.300058	19.8526	19.8526	20								2.285	0.525271	0.525271	19.9612	19.9612
2.286667	-0.058487					2.28667	0.1	0.1	15.9401	15.9401	0.1								2.28667	0.214865	0.214865	17.8566	17.8566	20								2.28667	0.245645	0.245645	19.8588	19.8588	20								2.28667	0.271448	0.271448	19.9692	19.9692
2.288333	-0.044883					2.28833	0.1	0.1	15.9543	15.9543	0.1								2.28833	0.214341	0.214341	17.8711	17.8711	20								2.28833	0.235279	0.235279	19.8734	19.8734	20								2.28833	0.215414	0.215414	19.9819	19.9819
2.29	-0.031275					2.29	0.1	0.1	15.9684	15.9684	0.1								2.29	0.212887	0.212887	17.8856	17.8856	20								2.29	0.211056	0.211056	19.8874	19.8874	20								2.29	0.12704	0.12704	19.9925	19.9925
2.291667	-0.028614					2.29167	0.1	0.1	15.9716	15.9716	0.1								2.29167	0.211436	0.211436	17.8892	17.8892	20								2.29167	0.187731	0.187731	19.8897	19.8897	20								2.29167	0.0527587	0.0527587	19.99	19.99
2.293333	-0.050919					2.29333	0.1	0.1	15.9499	15.9499	0.1								2.29333	0.211084	0.211084	17.8677	17.8677	20								2.29333	0.183797	0.183797	19.8668	19.8668	20								2.29333	0.0698665	0.0698665	19.9624	19.9624
2.295	-0.052224					2.295	0.1	0.1	15.9491	15.9491	0.1								2.295	0.213231	0.213231	17.8673	17.8673	20								2.295	0.221973	0.221973	19.8656	19.8656	20								2.295	0.263449	0.263449	19.9597	19.9597
2.296667	-0.036					2.29667	0.1	0.1	15.9659	15.9659	0.1								2.29667	0.213274	0.213274	17.8844	17.8844	20								2.29667	0.223991	0.223991	19.8826	19.8826	20								2.29667	0.282078	0.282078	19.9779	19.9779
2.298333	-0.055093					2.29833	0.1	0.1	15.9473	15.9473	0.1								2.29833	0.211561	0.211561	17.8662	17.8662	20								2.29833	0.195714	0.195714	19.8638	19.8638	20								2.29833	0.15477	0.15477	19.9589	19.9589
2.3	-0.013338					2.3	0.1	0.1	15.9896	15.9896	0.1								2.3	0.213382	0.213382	17.9088	17.9088	20								2.3	0.227019	0.227019	19.906	19.906	20								2.3	0.288016	0.288016	20.0011	20.0011
2.301667	-0.017846					2.30167	0.1	0.1	15.9857	15.9857	0.1								2.30167	0.209117	0.209117	17.9052	17.9052	20								2.30167	0.156666	0.156666	19.9013	19.9013	20								2.30167	-0.00774577	-0.00774577	19.9942	19.9942
2.303333	0.017446					2.30333	0.1	0.1	16.0215	16.0215	0.1								2.30333	0.209483	0.209483	17.9413	17.9413	20								2.30333	0.164555	0.164555	19.9355	19.9355	20								2.30333	0.0407256	0.0407256	20.0238	20.0238
2.305	-0.00044576					2.305	0.1	0.1	16.0042	16.0042	0.1								2.305	0.205874	0.205874	17.9241	17.9241	20								2.305	0.107465	0.107465	19.9159	19.9159	20								2.305	-0.166858	-0.166858	19.9981	19.9981
2.306667	-0.02212					2.30667	0.1	0.1	15.9831	15.9831	0.1								2.30667	0.207588	0.207588	17.9032	17.9032	20								2.30667	0.140164	0.140164	19.8924	19.8924	20								2.30667	0.013365	0.013365	19.9692	19.9692
2.308333	-0.023945					2.30833	0.1	0.1	15.9818	15.9818	0.1								2.30833	0.209681	0.209681	17.9022	17.9022	20								2.30833	0.179336	0.179336	19.8901	19.8901	20								2.30833	0.215659	0.215659	19.9667	19.9667
2.31	-0.013638					2.31	0.1	0.1	15.9926	15.9926	0.1								2.31	0.209782	0.209782	17.9133	17.9133	20								2.31	0.183247	0.183247	19.9005	19.9005	20								2.31	0.23321	0.23321	19.9796	19.9796
2.311667	0.0055914					2.31167	0.1	0.1	16.0124	16.0124	0.1								2.31167	0.208666	0.208666	17.9334	17.9334	20								2.31167	0.16576	0.16576	19.9197	19.9197	20								2.31167	0.142989	0.142989	19.9999	19.9999
2.313333	0.0016546					2.31333	0.1	0.1	16.009	16.009	0.1								2.31333	0.20666	0.20666	17.9303	17.9303	20								2.31333	0.133765	0.133765	19.915	19.915	20								2.31333	0.000527716	0.000527716	19.9933	19.9933
2.315	-0.019404					2.315	0.1	0.1	15.9885	15.9885	0.1								2.315	0.206974	0.206974	17.91	17.91	20								2.315	0.141634	0.141634	19.8929	19.8929	20								2.315	0.046567	0.046567	19.9685	19.9685
2.316667	-0.001296					2.31667	0.1	0.1	16.0072	16.0072	0.1								2.31667	0.209002	0.209002	17.9289	17.9289	20								2.31667	0.178449	0.178449	19.9108	19.9108	20								2.31667	0.22017	0.22017	19.9867	19.9867
2.318333	0.0047811					2.31833	0.1	0.1	16.0138	16.0138	0.1								2.31833	0.207109	0.207109	17.9358	17.9358	20								2.31833	0.148608	0.148608	19.9168	19.9168	20								2.31833	0.0928511	0.0928511	19.9933	19.9933
2.32	-0.027975					2.32	0.1	0.1	15.9816	15.9816	0.1								2.32	0.206419	0.206419	17.9038	17.9038	20								2.32	0.138694	0.138694	19.8833	19.8833	20								2.32	0.0470766	0.0470766	19.9583	19.9583
2.321667	-0.010373					2.32167	0.1	0.1	15.9997	15.9997	0.1								2.32167	0.209616	0.209616	17.9223	17.9223	20								2.32167	0.194454	0.194454	19.9011	19.9011	20								2.32167	0.291803	0.291803	19.9772	19.9772
2.323333	-0.015569					2.32333	0.1	0.1	15.9951	15.9951	0.1								2.32333	0.207772	0.207772	17.9179	17.9179	20								2.32333	0.164869	0.164869	19.8964	19.8964	20								2.32333	0.159267	0.159267	19.9746	19.9746
2.325	-0.0059242					2.325	0.1	0.1	16.0053	16.0053	0.1								2.325	0.208205	0.208205	17.9284	17.9284	20								2.325	0.172747	0.172747	19.9061	19.9061	20								2.325	0.177723	0.177723	19.985	19.985
2.326667	0.0080881					2.32667	0.1	0.1	16.0198	16.0198	0.1								2.32667	0.207157	0.207157	17.9433	17.9433	20								2.32667	0.156432	0.156432	19.9201	19.9201	20								2.32667	0.105194	0.105194	19.9987	19.9987
2.328333	0.0035082					2.32833	0.1	0.1	16.0158	16.0158	0.1								2.32833	0.205673	0.205673	17.9395	17.9395	20								2.32833	0.133093	0.133093	19.9149	19.9149	20								2.32833	0.00908635	0.00908635	19.9912	19.9912
2.33	-0.024672					2.33	0.1	0.1	15.9882	15.9882	0.1								2.33	0.206051	0.206051	17.9121	17.9121	20								2.33	0.141757	0.141757	19.886	19.886	20								2.33	0.0615202	0.0615202	19.9598	19.9598
2.331667	-0.027389					2.33167	0.1	0.1	15.986	15.986	0.1								2.33167	0.208791	0.208791	17.9102	17.9102	20								2.33167	0.189979	0.189979	19.8835	19.8835	20								2.33167	0.281305	0.281305	19.9585	19.9585
2.333333	-0.027283					2.33333	0.1	0.1	15.9866	15.9866	0.1								2.33333	0.208978	0.208978	17.9112	17.9112	20								2.33333	0.194107	0.194107	19.8846	19.8846	20								2.33333	0.290418	0.290418	19.9632	19.9632
2.335	-0.018943					2.335	0.1	0.1	15.9955	15.9955	0.1								2.335	0.208879	0.208879	17.9204	17.9204	20								2.335	0.192271	0.192271	19.8939	19.8939	20								2.335	0.257372	0.257372	19.9754	19.9754
2.336667	-0.033215					2.33667	0.1	0.1	15.9818	15.9818	0.1								2.33667	0.207957	0.207957	17.907	17.907	20								2.33667	0.176781	0.176781	19.8803	19.8803	20								2.33667	0.172295	0.172295	19.9627	19.9627
2.338333	-0.025443					2.33833	0.1	0.1	15.9901	15.9901	0.1								2.33833	0.209297	0.209297	17.9157	17.9157	20								2.33833	0.199556	0.199556	19.8888	19.8888	20								2.33833	0.260834	0.260834	19.9722	19.9722
2.34	0.015701					2.34	0.1	0.1	16.0318	16.0318	0.1								2.34	0.208433	0.208433	17.9577	17.9577	20								2.34	0.185396	0.185396	19.9307	19.9307	20								2.34	0.194286	0.194286	20.0152	20.0152
2.341667	0.019131					2.34167	0.1	0.1	16.0358	16.0358	0.1								2.34167	0.20423	0.20423	17.9619	17.9619	20								2.34167	0.115522	0.115522	19.9335	19.9335	20								2.34167	-0.106326	-0.106326	20.0144	20.0144
2.343333	0.02199					2.34333	0.1	0.1	16.0392	16.0392	0.1								2.34333	0.203808	0.203808	17.9655	17.9655	20								2.34333	0.110847	0.110847	19.9347	19.9347	20								2.34333	-0.100534	-0.100534	20.0091	20.0091
2.345	0.036468					2.345	0.1	0.1	16.0542	16.0542	0.1								2.345	0.203449	0.203449	17.9807	17.9807	20								2.345	0.10883	0.10883	19.9476	19.9476	20								2.345	-0.0634057	-0.0634057	20.0167	20.0167
2.346667	0.056048					2.34667	0.1	0.1	16.0743	16.0743	0.1								2.34667	0.201928	0.201928	18.001	18.001	20								2.34667	0.0873701	0.0873701	19.9653	19.9653	20								2.34667	-0.117082	-0.117082	20.0297	20.0297
2.348333	0.078239					2.34833	0.1	0.1	16.0971	16.0971	0.1								2.34833	0.199899	0.199899	18.0239	18.0239	20								2.34833	0.057822	0.057822	19.985	19.985	20								2.34833	-0.207636	-0.207636	20.0434	20.0434
2.35	0.0778					2.35	0.1	0.1	16.0972	16.0972	0.1								2.35	0.197613	0.197613	18.024	18.024	20								2.35	0.0250066	0.0250066	19.9813	19.9813	20								2.35	-0.303874	-0.303874	20.0322	20.0322
2.351667	0.083746					2.35167	0.1	0.1	16.1037	16.1037	0.1								2.35167	0.197595	0.197595	18.0306	18.0306	20								2.35167	0.0312072	0.0312072	19.9838	19.9838	20								2.35167	-0.225524	-0.225524	20.0281	20.0281
2.353333	0.085574					2.35333	0.1	0.1	16.106	16.106	0.1								2.35333	0.196941	0.196941	18.033	18.033	20								2.35333	0.0269806	0.0269806	19.9825	19.9825	20								2.35333	-0.196409	-0.196409	20.0221	20.0221
2.355	0.095892					2.355	0.1	0.1	16.1169	16.1169	0.1								2.355	0.196698	0.196698	18.0439	18.0439	20								2.355	0.0291765	0.0291765	19.9899	19.9899	20								2.355	-0.154444	-0.154444	20.0261	20.0261
2.356667	0.08445					2.35667	0.1	0.1	16.106	16.106	0.1								2.35667	0.195605	0.195605	18.0331	18.0331	20								2.35667	0.0169131	0.0169131	19.9755	19.9755	20								2.35667	-0.182881	-0.182881	20.0089	20.0089
2.358333	0.058991					2.35833	0.1	0.1	16.0811	16.0811	0.1								2.35833	0.196689	0.196689	18.0083	18.0083	20								2.35833	0.0408898	0.0408898	19.9475	19.9475	20								2.35833	-0.0621164	-0.0621164	19.9794	19.9794
2.36	0.03001					2.36	0.1	0.1	16.0527	16.0527	0.1								2.36	0.199173	0.199173	17.98	17.98	20								2.36	0.08757	0.08757	19.9172	19.9172	20								2.36	0.143876	0.143876	19.9518	19.9518
2.361667	0.007035					2.36167	0.1	0.1	16.0302	16.0302	0.1								2.36167	0.202002	0.202002	17.9578	17.9578	20								2.36167	0.138025	0.138025	19.8945	19.8945	20								2.36167	0.337698	0.337698	19.936	19.936
2.363333	0.020838					2.36333	0.1	0.1	16.0446	16.0446	0.1								2.36333	0.204222	0.204222	17.9724	17.9724	20								2.36333	0.175895	0.175895	19.9098	19.9098	20								2.36333	0.448325	0.448325	19.9608	19.9608
2.365	-0.002935					2.365	0.1	0.1	16.0213	16.0213	0.1								2.365	0.202756	0.202756	17.9495	17.9495	20								2.365	0.150358	0.150358	19.8875	19.8875	20								2.365	0.274363	0.274363	19.9458	19.9458
2.366667	-0.0005618					2.36667	0.1	0.1	16.0243	16.0243	0.1								2.36667	0.205047	0.205047	17.9528	17.9528	20								2.36667	0.187544	0.187544	19.8914	19.8914	20								2.36667	0.379561	0.379561	19.9553	19.9553
2.368333	-0.0034725					2.36833	0.1	0.1	16.0219	16.0219	0.1								2.36833	0.204723	0.204723	17.9508	17.9508	20								2.36833	0.181033	0.181033	19.8903	19.8903	20								2.36833	0.312842	0.312842	19.9593	19.9593
2.37	0.0028161					2.37	0.1	0.1	16.0287	16.0287	0.1								2.37	0.204925	0.204925	17.9579	17.9579	20								2.37	0.182891	0.182891	19.8981	19.8981	20								2.37	0.284602	0.284602	19.9706	19.9706
2.371667	-0.0073139					2.37167	0.1	0.1	16.0191	16.0191	0.1								2.37167	0.204208	0.204208	17.9487	17.9487	20								2.37167	0.169825	0.169825	19.8892	19.8892	20								2.37167	0.206139	0.206139	19.9632	19.9632
2.373333	0.012823					2.37333	0.1	0.1	16.0398	16.0398	0.1								2.37333	0.205134	0.205134	17.9697	17.9697	20								2.37333	0.184695	0.184695	19.9105	19.9105	20								2.37333	0.257364	0.257364	19.9857	19.9857
2.375	-0.014438					2.375	0.1	0.1	16.0131	16.0131	0.1								2.375	0.203034	0.203034	17.9432	17.9432	20								2.375	0.149224	0.149224	19.8839	19.8839	20								2.375	0.100268	0.100268	19.9587	19.9587
2.376667	0.016436					2.37667	0.1	0.1	16.0445	16.0445	0.1								2.37667	0.205676	0.205676	17.975	17.975	20								2.37667	0.193547	0.193547	19.9156	19.9156	20								2.37667	0.289093	0.289093	19.9907	19.9907
2.378333	0.046849					2.37833	0.1	0.1	16.0755	16.0755	0.1								2.37833	0.202504	0.202504	18.0062	18.0062	20								2.37833	0.140721	0.140721	19.9465	19.9465	20								2.37833	0.0650472	0.0650472	20.0212	20.0212
2.38	0.046421					2.38	0.1	0.1	16.0756	16.0756	0.1								2.38	0.199379	0.199379	18.0065	18.0065	20								2.38	0.089172	0.089172	19.9449	19.9449	20								2.38	-0.148561	-0.148561	20.0141	20.0141
2.381667	0.069485					2.38167	0.1	0.1	16.0992	16.0992	0.1								2.38167	0.199348	0.199348	18.0303	18.0303	20								2.38167	0.0917993	0.0917993	19.9662	19.9662	20								2.38167	-0.0989244	-0.0989244	20.0288	20.0288
2.383333	0.029849					2.38333	0.1	0.1	16.0601	16.0601	0.1								2.38333	0.196972	0.196972	17.9913	17.9913	20								2.38333	0.0563011	0.0563011	19.9244	19.9244	20								2.38333	-0.201639	-0.201639	19.9805	19.9805
2.385	0.032598					2.385	0.1	0.1	16.0634	16.0634	0.1								2.385	0.20087	0.20087	17.9948	17.9948	20								2.385	0.125998	0.125998	19.9258	19.9258	20								2.385	0.136766	0.136766	19.9793	19.9793
2.386667	0.0085298					2.38667	0.1	0.1	16.0399	16.0399	0.1								2.38667	0.200524	0.200524	17.9715	17.9715	20								2.38667	0.123728	0.123728	19.9014	19.9014	20								2.38667	0.145154	0.145154	19.9565	19.9565
2.388333	-0.0063272					2.38833	0.1	0.1	16.0256	16.0256	0.1								2.38833	0.202855	0.202855	17.9574	17.9574	20								2.38833	0.16438	0.16438	19.8868	19.8868	20								2.38833	0.304158	0.304158	19.9456	19.9456
2.39	0.0083619					2.39	0.1	0.1	16.0408	16.0408	0.1								2.39	0.20426	0.20426	17.9729	17.9729	20								2.39	0.188613	0.188613	19.9028	19.9028	20								2.39	0.380691	0.380691	19.9674	19.9674
2.391667	-0.0038017					2.39167	0.1	0.1	16.0292	16.0292	0.1								2.39167	0.202706	0.202706	17.9616	17.9616	20								2.39167	0.162034	0.162034	19.8917	19.8917	20								2.39167	0.228002	0.228002	19.9604	19.9604
2.393333	-0.028403					2.39333	0.1	0.1	16.0051	16.0051	0.1								2.39333	0.203837	0.203837	17.9379	17.9379	20								2.39333	0.180558	0.180558	19.8679	19.8679	20								2.39333	0.277444	0.277444	19.939	19.939
2.395	-0.013968					2.395	0.1	0.1	16.0201	16.0201	0.1								2.395	0.206214	0.206214	17.9532	17.9532	20								2.395	0.220108	0.220108	19.8841	19.8841	20								2.395	0.426674	0.426674	19.9597	19.9597
2.396667	-0.015797					2.39667	0.1	0.1	16.0188	16.0188	0.1								2.39667	0.204681	0.204681	17.9523	17.9523	20								2.39667	0.193192	0.193192	19.884	19.884	20								2.39667	0.282138	0.282138	19.9634	19.9634
2.398333	-0.020425					2.39833	0.1	0.1	16.0147	16.0147	0.1								2.39833	0.204774	0.204774	17.9485	17.9485	20								2.39833	0.193404	0.193404	19.8805	19.8805	20								2.39833	0.256332	0.256332	19.9613	19.9613
2.4	-0.018102					2.4	0.1	0.1	16.0176	16.0176	0.1								2.4	0.20515	0.20515	17.9517	17.9517	20								2.4	0.19915	0.19915	19.884	19.884	20								2.4	0.270569	0.270569	19.966	19.966
2.401667	-0.018425					2.40167	0.1	0.1	16.0178	16.0178	0.1								2.40167	0.204831	0.204831	17.9522	17.9522	20								2.40167	0.193292	0.193292	19.8848	19.8848	20								2.40167	0.238152	0.238152	19.9675	19.9675
2.403333	-0.0039909					2.40333	0.1	0.1	16.0328	16.0328	0.1								2.40333	0.204777	0.204777	17.9675	17.9675	20								2.40333	0.192003	0.192003	19.9002	19.9002	20								2.40333	0.227372	0.227372	19.9831	19.9831
2.405	-0.0031839					2.405	0.1	0.1	16.0341	16.0341	0.1								2.405	0.203248	0.203248	17.9692	17.9692	20								2.405	0.166417	0.166417	19.9014	19.9014	20								2.405	0.118377	0.118377	19.9831	19.9831
2.406667	-0.022178					2.40667	0.1	0.1	16.0157	16.0157	0.1								2.40667	0.203084	0.203084	17.951	17.951	20								2.40667	0.164368	0.164368	19.8824	19.8824	20								2.40667	0.118593	0.118593	19.9618	19.9618
2.408333	0.002398					2.40833	0.1	0.1	16.0408	16.0408	0.1								2.40833	0.204903	0.204903	17.9764	17.9764	20								2.40833	0.196016	0.196016	19.9075	19.9075	20								2.40833	0.267484	0.267484	19.9868	19.9868
2.41	0.013485					2.41	0.1	0.1	16.0524	16.0524	0.1								2.41	0.202362	0.202362	17.9883	17.9883	20								2.41	0.154189	0.154189	19.9188	19.9188	20								2.41	0.0923878	0.0923878	19.9976	19.9976
2.411667	0.018067					2.41167	0.1	0.1	16.0575	16.0575	0.1								2.41167	0.201172	0.201172	17.9936	17.9936	20								2.41167	0.135264	0.135264	19.9228	19.9228	20								2.41167	0.0167101	0.0167101	19.9982	19.9982
2.413333	0.034416					2.41333	0.1	0.1	16.0744	16.0744	0.1								2.41333	0.200638	0.200638	18.0107	18.0107	20								2.41333	0.128712	0.128712	19.9382	19.9382	20								2.41333	0.0125883	0.0125883	20.0098	20.0098
2.415	0.034584					2.415	0.1	0.1	16.0751	16.0751	0.1								2.415	0.198929	0.198929	18.0116	18.0116	20								2.415	0.103067	0.103067	19.9369	19.9369	20								2.415	-0.0682879	-0.0682879	20.0041	20.0041
2.416667	0.012471					2.41667	0.1	0.1	16.0536	16.0536	0.1								2.41667	0.198841	0.198841	17.9902	17.9902	20								2.41667	0.105098	0.105098	19.9132	19.9132	20								2.41667	-0.0289906	-0.0289906	19.9762	19.9762
2.418333	0.022053					2.41833	0.1	0.1	16.0637	16.0637	0.1								2.41833	0.200983	0.200983	18.0005	18.0005	20								2.41833	0.144623	0.144623	19.922	19.922	20								2.41833	0.16666	0.16666	19.9842	19.9842
2.42	0.025316					2.42	0.1	0.1	16.0675	16.0675	0.1								2.42	0.199951	0.199951	18.0045	18.0045	20								2.42	0.12996	0.12996	19.9249	19.9249	20								2.42	0.110642	0.110642	19.9879	19.9879
2.421667	0.013186					2.42167	0.1	0.1	16.0559	16.0559	0.1								2.42167	0.199549	0.199549	17.9931	17.9931	20								2.42167	0.12517	0.12517	19.9121	19.9121	20								2.42167	0.0848051	0.0848051	19.9749	19.9749
2.423333	0.035731					2.42333	0.1	0.1	16.079	16.079	0.1								2.42333	0.200688	0.200688	18.0164	18.0164	20								2.42333	0.146474	0.146474	19.9343	19.9343	20								2.42333	0.175894	0.175894	19.9977	19.9977
2.425	0.023954					2.425	0.1	0.1	16.0678	16.0678	0.1								2.425	0.198358	0.198358	18.0054	18.0054	20								2.425	0.109434	0.109434	19.922	19.922	20								2.425	0.0160731	0.0160731	19.9848	19.9848
2.426667	0.051694					2.42667	0.1	0.1	16.096	16.096	0.1								2.42667	0.199462	0.199462	18.0339	18.0339	20								2.42667	0.130069	0.130069	19.9489	19.9489	20								2.42667	0.106149	0.106149	20.0107	20.0107
2.428333	0.03596					2.42833	0.1	0.1	16.0809	16.0809	0.1								2.42833	0.196615	0.196615	18.0188	18.0188	20								2.42833	0.0850978	0.0850978	19.9321	19.9321	20								2.42833	-0.0749763	-0.0749763	19.9915	19.9915
2.43	0.031678					2.43	0.1	0.1	16.0771	16.0771	0.1								2.43	0.198118	0.198118	18.0152	18.0152	20								2.43	0.113239	0.113239	19.9265	19.9265	20								2.43	0.0592461	0.0592461	19.9836	19.9836
2.431667	0.046296					2.43167	0.1	0.1	16.0923	16.0923	0.1								2.43167	0.198477	0.198477	18.0306	18.0306	20								2.43167	0.122471	0.122471	19.9405	19.9405	20								2.43167	0.114542	0.114542	19.9977	19.9977
2.433333	0.048534					2.43333	0.1	0.1	16.095	16.095	0.1								2.43333	0.196942	0.196942	18.0335	18.0335	20								2.43333	0.0991268	0.0991268	19.9419	19.9419	20								2.43333	0.0158528	0.0158528	19.9986	19.9986
2.435	0.047197					2.435	0.1	0.1	16.0942	16.0942	0.1								2.435	0.196647	0.196647	18.0329	18.0329	20								2.435	0.0967838	0.0967838	19.9394	19.9394	20								2.435	0.00976362	0.00976362	19.9944	19.9944
2.436667	0.060829					2.43667	0.1	0.1	16.1084	16.1084	0.1								2.43667	0.196711	0.196711	18.0472	18.0472	20								2.43667	0.100951	0.100951	19.952	19.952	20								2.43667	0.0390962	0.0390962	20.0058	20.0058
2.438333	0.045878					2.43833	0.1	0.1	16.094	16.094	0.1								2.43833	0.195279	0.195279	18.0329	18.0329	20								2.43833	0.0799954	0.0799954	19.9358	19.9358	20								2.43833	-0.0402679	-0.0402679	19.9877	19.9877
2.44	0.053924					2.44	0.1	0.1	16.1026	16.1026	0.1								2.44	0.196706	0.196706	18.0417	18.0417	20								2.44	0.107056	0.107056	19.9427	19.9427	20								2.44	0.0858754	0.0858754	19.9938	19.9938
2.441667	0.060885					2.44167	0.1	0.1	16.1101	16.1101	0.1								2.44167	0.195832	0.195832	18.0493	18.0493	20								2.44167	0.0954266	0.0954266	19.9489	19.9489	20								2.44167	0.0433314	0.0433314	20	20
2.443333	0.058061					2.44333	0.1	0.1	16.1078	16.1078	0.1								2.44333	0.195066	0.195066	18.0472	18.0472	20								2.44333	0.0851811	0.0851811	19.9449	19.9449	20								2.44333	-2.35077e-05	-2.35077e-05	19.9951	19.9951
2.445	0.076341					2.445	0.1	0.1	16.1266	16.1266	0.1								2.445	0.19528	0.19528	18.0662	18.0662	20								2.445	0.0917558	0.0917558	19.9621	19.9621	20								2.445	0.0346358	0.0346358	20.0112	20.0112
2.446667	0.04847					2.44667	0.1	0.1	16.0993	16.0993	0.1								2.44667	0.193384	0.193384	18.0389	18.0389	20								2.44667	0.063135	0.063135	19.9328	19.9328	20								2.44667	-0.0786192	-0.0786192	19.98	19.98
2.448333	0.051014					2.44833	0.1	0.1	16.1024	16.1024	0.1								2.44833	0.196105	0.196105	18.0422	18.0422	20								2.44833	0.111978	0.111978	19.9344	19.9344	20								2.44833	0.140231	0.140231	19.9813	19.9813
2.45	0.037307					2.45	0.1	0.1	16.0892	16.0892	0.1								2.45	0.195782	0.195782	18.0292	18.0292	20								2.45	0.10935	0.10935	19.9204	19.9204	20								2.45	0.131104	0.131104	19.9693	19.9693
2.451667	0.042937					2.45167	0.1	0.1	16.0954	16.0954	0.1								2.45167	0.197081	0.197081	18.0356	18.0356	20								2.45167	0.132644	0.132644	19.9261	19.9261	20								2.45167	0.214572	0.214572	19.9778	19.9778
2.453333	0.024447					2.45333	0.1	0.1	16.0774	16.0774	0.1								2.45333	0.196443	0.196443	18.0178	18.0178	20								2.45333	0.123167	0.123167	19.9078	19.9078	20								2.45333	0.155613	0.155613	19.962	19.962
2.455	0.0055454					2.455	0.1	0.1	16.0591	16.0591	0.1								2.455	0.198217	0.198217	17.9997	17.9997	20								2.455	0.153665	0.153665	19.8894	19.8894	20								2.455	0.265988	0.265988	19.9465	19.9465
2.456667	-0.0082668					2.45667	0.1	0.1	16.0458	16.0458	0.1								2.45667	0.20003	0.20003	17.9867	17.9867	20								2.45667	0.184331	0.184331	19.877	19.877	20								2.45667	0.374463	0.374463	19.9392	19.9392
2.458333	-0.020255					2.45833	0.1	0.1	16.0343	16.0343	0.1								2.45833	0.201328	0.201328	17.9756	17.9756	20								2.45833	0.205058	0.205058	19.867	19.867	20								2.45833	0.425813	0.425813	19.9355	19.9355
2.46	-0.017117					2.46	0.1	0.1	16.038	16.038	0.1								2.46	0.20244	0.20244	17.9796	17.9796	20								2.46	0.221668	0.221668	19.8726	19.8726	20								2.46	0.451288	0.451288	19.9475	19.9475
2.461667	-0.016598					2.46167	0.1	0.1	16.0391	16.0391	0.1								2.46167	0.202037	0.202037	17.981	17.981	20								2.46167	0.212415	0.212415	19.8754	19.8754	20								2.46167	0.367411	0.367411	19.9552	19.9552
2.463333	-0.024643					2.46333	0.1	0.1	16.0316	16.0316	0.1								2.46333	0.201895	0.201895	17.9739	17.9739	20								2.46333	0.207728	0.207728	19.8692	19.8692	20								2.46333	0.313746	0.313746	19.9517	19.9517
2.465	-0.028038					2.465	0.1	0.1	16.0287	16.0287	0.1								2.465	0.202612	0.202612	17.9714	17.9714	20								2.465	0.217979	0.217979	19.8677	19.8677	20								2.465	0.33835	0.33835	19.9521	19.9521
2.466667	0.014273					2.46667	0.1	0.1	16.0716	16.0716	0.1								2.46667	0.202864	0.202864	18.0146	18.0146	20								2.46667	0.220554	0.220554	19.9119	19.9119	20								2.46667	0.334969	0.334969	19.9984	19.9984
2.468333	0.0058321					2.46833	0.1	0.1	16.0637	16.0637	0.1								2.46833	0.198544	0.198544	18.0069	18.0069	20								2.46833	0.14686	0.14686	19.904	19.904	20								2.46833	0.0110492	0.0110492	19.9883	19.9883
2.47	0.011947					2.47	0.1	0.1	16.0703	16.0703	0.1								2.47	0.199307	0.199307	18.0138	18.0138	20								2.47	0.159945	0.159945	19.9099	19.9099	20								2.47	0.0817334	0.0817334	19.9895	19.9895
2.471667	-0.020255					2.47167	0.1	0.1	16.0387	16.0387	0.1								2.47167	0.198619	0.198619	17.9824	17.9824	20								2.47167	0.150231	0.150231	19.8774	19.8774	20								2.47167	0.0735734	0.0735734	19.9537	19.9537
2.473333	-0.0063507					2.47333	0.1	0.1	16.0531	16.0531	0.1								2.47333	0.201763	0.201763	17.9971	17.9971	20								2.47333	0.204254	0.204254	19.8919	19.8919	20								2.47333	0.323983	0.323983	19.9684	19.9684
2.475	0.013377					2.475	0.1	0.1	16.0734	16.0734	0.1								2.475	0.200292	0.200292	18.0176	18.0176	20								2.475	0.180112	0.180112	19.9126	19.9126	20								2.475	0.220988	0.220988	19.9909	19.9909
2.476667	0.023302					2.47667	0.1	0.1	16.0838	16.0838	0.1								2.47667	0.198237	0.198237	18.0283	18.0283	20								2.47667	0.145666	0.145666	19.9225	19.9225	20								2.47667	0.0637521	0.0637521	19.9993	19.9993
2.478333	0.048737					2.47833	0.1	0.1	16.1098	16.1098	0.1								2.47833	0.197168	0.197168	18.0545	18.0545	20								2.47833	0.12918	0.12918	19.9471	19.9471	20								2.47833	0.0049231	0.0049231	20.0201	20.0201
2.48	0.035302					2.48	0.1	0.1	16.0969	16.0969	0.1								2.48	0.194552	0.194552	18.0417	18.0417	20								2.48	0.0880878	0.0880878	19.9321	19.9321	20								2.48	-0.140978	-0.140978	19.9993	19.9993
2.481667	0.035334					2.48167	0.1	0.1	16.0975	16.0975	0.1								2.48167	0.195828	0.195828	18.0424	18.0424	20								2.48167	0.11317	0.11317	19.9305	19.9305	20								2.48167	0.00516198	0.00516198	19.9928	19.9928
2.483333	0.041656					2.48333	0.1	0.1	16.1043	16.1043	0.1								2.48333	0.195759	0.195759	18.0494	18.0494	20								2.48333	0.115867	0.115867	19.9357	19.9357	20								2.48333	0.0505845	0.0505845	19.996	19.996
2.485	0.037325					2.485	0.1	0.1	16.1005	16.1005	0.1								2.485	0.195057	0.195057	18.0458	18.0458	20								2.485	0.107161	0.107161	19.9303	19.9303	20								2.485	0.0282281	0.0282281	19.989	19.989
2.486667	0.026446					2.48667	0.1	0.1	16.0902	16.0902	0.1								2.48667	0.195422	0.195422	18.0356	18.0356	20								2.48667	0.116234	0.116234	19.9184	19.9184	20								2.48667	0.0768339	0.0768339	19.9762	19.9762
2.488333	0.023703					2.48833	0.1	0.1	16.088	16.088	0.1								2.48833	0.196441	0.196441	18.0336	18.0336	20								2.48833	0.136035	0.136035	19.9152	19.9152	20								2.48833	0.166699	0.166699	19.9738	19.9738
2.49	0.036382					2.49	0.1	0.1	16.1012	16.1012	0.1								2.49	0.196644	0.196644	18.047	18.047	20								2.49	0.141383	0.141383	19.9278	19.9278	20								2.49	0.183453	0.183453	19.9883	19.9883
2.491667	0.051578					2.49167	0.1	0.1	16.1169	16.1169	0.1								2.49167	0.195302	0.195302	18.0629	18.0629	20								2.49167	0.120352	0.120352	19.9426	19.9426	20								2.49167	0.0816823	0.0816823	20.0038	20.0038
2.493333	0.039778					2.49333	0.1	0.1	16.1057	16.1057	0.1								2.49333	0.19371	0.19371	18.0518	18.0518	20								2.49333	0.0955843	0.0955843	19.9298	19.9298	20								2.49333	-0.0263067	-0.0263067	19.9889	19.9889
2.495	0.026601					2.495	0.1	0.1	16.093	16.093	0.1								2.495	0.194822	0.194822	18.0393	18.0393	20								2.495	0.11697	0.11697	19.9157	19.9157	20								2.495	0.0778668	0.0778668	19.973	19.973
2.496667	0.016724					2.49667	0.1	0.1	16.0837	16.0837	0.1								2.49667	0.196072	0.196072	18.0301	18.0301	20								2.49667	0.14054	0.14054	19.9056	19.9056	20								2.49667	0.189094	0.189094	19.9639	19.9639
2.498333	-0.010106					2.49833	0.1	0.1	16.0574	16.0574	0.1								2.49833	0.196987	0.196987	18.0041	18.0041	20								2.49833	0.157336	0.157336	19.8792	19.8792	20								2.49833	0.25253	0.25253	19.9405	19.9405
2.5	-0.00029004					2.5	0.1	0.1	16.0677	16.0677	0.1								2.5	0.199594	0.199594	18.0147	18.0147	20								2.5	0.201353	0.201353	19.8903	19.8903	20								2.5	0.416775	0.416775	19.957	19.957
2.501667	-0.0047227					2.50167	0.1	0.1	16.0638	16.0638	0.1								2.50167	0.19853	0.19853	18.0111	18.0111	20								2.50167	0.182754	0.182754	19.8875	19.8875	20								2.50167	0.301177	0.301177	19.9592	19.9592
2.503333	-0.0042782					2.50333	0.1	0.1	16.0648	16.0648	0.1								2.50333	0.19889	0.19889	18.0124	18.0124	20								2.50333	0.187548	0.187548	19.8892	19.8892	20								2.50333	0.285894	0.285894	19.9638	19.9638
2.505	0.010764					2.505	0.1	0.1	16.0804	16.0804	0.1								2.505	0.198764	0.198764	18.0282	18.0282	20								2.505	0.184747	0.184747	19.9054	19.9054	20								2.505	0.253633	0.253633	19.9819	19.9819
2.506667	0.019057					2.50667	0.1	0.1	16.0892	16.0892	0.1								2.50667	0.197178	0.197178	18.0373	18.0373	20								2.50667	0.15774	0.15774	19.9142	19.9142	20								2.50667	0.126593	0.126593	19.9905	19.9905
2.508333	0.022892					2.50833	0.1	0.1	16.0936	16.0936	0.1								2.50833	0.19627	0.19627	18.0419	18.0419	20								2.50833	0.142939	0.142939	19.918	19.918	20								2.50833	0.0662139	0.0662139	19.9919	19.9919
2.51	-0.0018988					2.51	0.1	0.1	16.0693	16.0693	0.1								2.51	0.195812	0.195812	18.0178	18.0178	20								2.51	0.136691	0.136691	19.8928	19.8928	20								2.51	0.0567728	0.0567728	19.9638	19.9638
2.511667	-0.0046611					2.51167	0.1	0.1	16.0671	16.0671	0.1								2.51167	0.198219	0.198219	18.0158	18.0158	20								2.51167	0.178656	0.178656	19.8903	19.8903	20								2.51167	0.253231	0.253231	19.9612	19.9612
2.513333	-0.0024723					2.51333	0.1	0.1	16.0698	16.0698	0.1								2.51333	0.198419	0.198419	18.0188	18.0188	20								2.51333	0.182833	0.182833	19.8934	19.8934	20								2.51333	0.271632	0.271632	19.9667	19.9667
2.515	0.02159					2.515	0.1	0.1	16.0944	16.0944	0.1								2.515	0.198119	0.198119	18.0437	18.0437	20								2.515	0.177647	0.177647	19.9183	19.9183	20								2.515	0.233191	0.233191	19.9934	19.9934
2.516667	0.053096					2.51667	0.1	0.1	16.1265	16.1265	0.1								2.51667	0.195633	0.195633	18.0759	18.0759	20								2.51667	0.136153	0.136153	19.9498	19.9498	20								2.51667	0.0458806	0.0458806	20.0238	20.0238
2.518333	0.070155					2.51833	0.1	0.1	16.1441	16.1441	0.1								2.51833	0.192408	0.192408	18.0936	18.0936	20								2.51833	0.0836135	0.0836135	19.9655	19.9655	20								2.51833	-0.166687	-0.166687	20.0336	20.0336
2.52	0.079115					2.52	0.1	0.1	16.1536	16.1536	0.1								2.52	0.190636	0.190636	18.1032	18.1032	20								2.52	0.0575816	0.0575816	19.9719	19.9719	20								2.52	-0.235405	-0.235405	20.0317	20.0317
2.521667	0.07456					2.52167	0.1	0.1	16.1496	16.1496	0.1								2.52167	0.18968	0.18968	18.0992	18.0992	20								2.52167	0.0468254	0.0468254	19.9645	19.9645	20								2.52167	-0.222112	-0.222112	20.0164	20.0164
2.523333	0.063143					2.52333	0.1	0.1	16.1387	16.1387	0.1								2.52333	0.190079	0.190079	18.0884	18.0884	20								2.52333	0.0591791	0.0591791	19.9505	19.9505	20								2.52333	-0.114802	-0.114802	19.997	19.997
2.525	0.054633					2.525	0.1	0.1	16.1307	16.1307	0.1								2.525	0.191163	0.191163	18.0805	18.0805	20								2.525	0.082517	0.082517	19.9402	19.9402	20								2.525	0.0210692	0.0210692	19.9848	19.9848
2.526667	0.044662					2.52667	0.1	0.1	16.1213	16.1213	0.1								2.52667	0.191953	0.191953	18.0712	18.0712	20								2.52667	0.099749	0.099749	19.9291	19.9291	20								2.52667	0.106065	0.106065	19.9748	19.9748
2.528333	0.05688					2.52833	0.1	0.1	16.134	16.134	0.1								2.52833	0.192884	0.192884	18.0841	18.0841	20								2.52833	0.118172	0.118172	19.9408	19.9408	20								2.52833	0.17634	0.17634	19.9892	19.9892
2.53	0.058674					2.53	0.1	0.1	16.1363	16.1363	0.1								2.53	0.191594	0.191594	18.0865	18.0865	20								2.53	0.0985936	0.0985936	19.9421	19.9421	20								2.53	0.0752552	0.0752552	19.9923	19.9923
2.531667	0.083147					2.53167	0.1	0.1	16.1613	16.1613	0.1								2.53167	0.191346	0.191346	18.1117	18.1117	20								2.53167	0.0964695	0.0964695	19.9658	19.9658	20								2.53167	0.0536499	0.0536499	20.0161	20.0161
2.533333	0.090043					2.53333	0.1	0.1	16.1688	16.1688	0.1								2.53333	0.188833	0.188833	18.1192	18.1192	20								2.53333	0.0570629	0.0570629	19.9712	19.9712	20								2.53333	-0.112583	-0.112583	20.0192	20.0192
2.535	0.070435					2.535	0.1	0.1	16.1497	16.1497	0.1								2.535	0.188081	0.188081	18.1002	18.1002	20								2.535	0.0480308	0.0480308	19.9495	19.9495	20								2.535	-0.13417	-0.13417	19.9932	19.9932
2.536667	0.071366					2.53667	0.1	0.1	16.1512	16.1512	0.1								2.53667	0.189983	0.189983	18.1017	18.1017	20								2.53667	0.0842358	0.0842358	19.9489	19.9489	20								2.53667	0.0476243	0.0476243	19.9909	19.9909
2.538333	0.094377					2.53833	0.1	0.1	16.1747	16.1747	0.1								2.53833	0.189829	0.189829	18.1254	18.1254	20								2.53833	0.0852109	0.0852109	19.971	19.971	20								2.53833	0.0639033	0.0639033	20.0137	20.0137
2.54	0.09382					2.54	0.1	0.1	16.1747	16.1747	0.1								2.54	0.187463	0.187463	18.1254	18.1254	20								2.54	0.0483564	0.0483564	19.969	19.969	20								2.54	-0.095759	-0.095759	20.0104	20.0104
2.541667	0.10428					2.54167	0.1	0.1	16.1857	16.1857	0.1								2.54167	0.187457	0.187457	18.1365	18.1365	20								2.54167	0.0517315	0.0517315	19.9775	19.9775	20								2.54167	-0.0729143	-0.0729143	20.0163	20.0163
2.543333	0.12131					2.54333	0.1	0.1	16.2032	16.2032	0.1								2.54333	0.186352	0.186352	18.1541	18.1541	20								2.54333	0.0374213	0.0374213	19.9926	19.9926	20								2.54333	-0.114356	-0.114356	20.0287	20.0287
2.545	0.12595					2.545	0.1	0.1	16.2084	16.2084	0.1								2.545	0.184592	0.184592	18.1593	18.1593	20								2.545	0.0123276	0.0123276	19.9948	19.9948	20								2.545	-0.200934	-0.200934	20.0269	20.0269
2.546667	0.11582					2.54667	0.1	0.1	16.1988	16.1988	0.1								2.54667	0.184075	0.184075	18.1496	18.1496	20								2.54667	0.0087493	0.0087493	19.9818	19.9818	20								2.54667	-0.188246	-0.188246	20.0096	20.0096
2.548333	0.12771					2.54833	0.1	0.1	16.2113	16.2113	0.1								2.54833	0.185036	0.185036	18.1621	18.1621	20								2.54833	0.0302634	0.0302634	19.9914	19.9914	20								2.54833	-0.0674332	-0.0674332	20.017	20.017
2.55	0.13415					2.55	0.1	0.1	16.2182	16.2182	0.1								2.55	0.183792	0.183792	18.1691	18.1691	20								2.55	0.0143044	0.0143044	19.9957	19.9957	20								2.55	-0.118926	-0.118926	20.02	20.02
2.551667	0.14206					2.55167	0.1	0.1	16.2267	16.2267	0.1								2.55167	0.183094	0.183094	18.1775	18.1775	20								2.55167	0.00717642	0.00717642	20.0012	20.0012	20								2.55167	-0.139813	-0.139813	20.0234	20.0234
2.553333	0.1407					2.55333	0.1	0.1	16.2258	16.2258	0.1								2.55333	0.18225	0.18225	18.1767	18.1767	20								2.55333	-0.00197495	-0.00197495	19.9973	19.9973	20								2.55333	-0.163967	-0.163967	20.0171	20.0171
2.555	0.15269					2.555	0.1	0.1	16.2384	16.2384	0.1								2.555	0.182335	0.182335	18.1892	18.1892	20								2.555	0.00456268	0.00456268	20.0068	20.0068	20								2.555	-0.119481	-0.119481	20.0246	20.0246
2.556667	0.14124					2.55667	0.1	0.1	16.2274	16.2274	0.1								2.55667	0.181084	0.181084	18.1782	18.1782	20								2.55667	-0.0113011	-0.0113011	19.9928	19.9928	20								2.55667	-0.172538	-0.172538	20.0087	20.0087
2.558333	0.12511					2.55833	0.1	0.1	16.2118	16.2118	0.1								2.55833	0.182179	0.182179	18.1626	18.1626	20								2.55833	0.0120209	0.0120209	19.9744	19.9744	20								2.55833	-0.0608532	-0.0608532	19.9893	19.9893
2.56	0.12898					2.56	0.1	0.1	16.2163	16.2163	0.1								2.56	0.18374	0.18374	18.167	18.167	20								2.56	0.0427142	0.0427142	19.9769	19.9769	20								2.56	0.0750496	0.0750496	19.9938	19.9938
2.561667	0.12264					2.56167	0.1	0.1	16.2104	16.2104	0.1								2.56167	0.183296	0.183296	18.1613	18.1613	20								2.56167	0.0385126	0.0385126	19.9696	19.9696	20								2.56167	0.0434844	0.0434844	19.9893	19.9893
2.563333	0.10151					2.56333	0.1	0.1	16.1898	16.1898	0.1								2.56333	0.183871	0.183871	18.1408	18.1408	20								2.56333	0.0507224	0.0507224	19.9476	19.9476	20								2.56333	0.0752101	0.0752101	19.9697	19.9697
2.565	0.097888					2.565	0.1	0.1	16.1868	16.1868	0.1								2.565	0.185925	0.185925	18.1378	18.1378	20								2.565	0.0873805	0.0873805	19.9438	19.9438	20								2.565	0.212377	0.212377	19.97	19.97
2.566667	0.093506					2.56667	0.1	0.1	16.1829	16.1829	0.1								2.56667	0.186222	0.186222	18.1341	18.1341	20								2.56667	0.0936076	0.0936076	19.9399	19.9399	20								2.56667	0.210021	0.210021	19.971	19.971
2.568333	0.070562					2.56833	0.1	0.1	16.1605	16.1605	0.1								2.56833	0.186593	0.186593	18.1118	18.1118	20								2.56833	0.1002	0.1002	19.9174	19.9174	20								2.56833	0.202717	0.202717	19.9528	19.9528
2.57	0.07767					2.57	0.1	0.1	16.1681	16.1681	0.1								2.57	0.188819	0.188819	18.1196	18.1196	20								2.57	0.137612	0.137612	19.9256	19.9256	20								2.57	0.330452	0.330452	19.9661	19.9661
2.571667	0.035408					2.57167	0.1	0.1	16.1264	16.1264	0.1								2.57167	0.188036	0.188036	18.0781	18.0781	20								2.57167	0.123962	0.123962	19.8846	19.8846	20								2.57167	0.2372	0.2372	19.9298	19.9298
2.573333	0.0085592					2.57333	0.1	0.1	16.1001	16.1001	0.1								2.57333	0.192189	0.192189	18.052	18.052	20								2.57333	0.192347	0.192347	19.8597	19.8597	20								2.57333	0.491444	0.491444	19.9112	19.9112
2.575	-0.0030448					2.575	0.1	0.1	16.089	16.089	0.1								2.575	0.194795	0.194795	18.0413	18.0413	20								2.575	0.233773	0.233773	19.8516	19.8516	20								2.575	0.62157	0.62157	19.913	19.913
2.576667	0.014236					2.57667	0.1	0.1	16.1068	16.1068	0.1								2.57667	0.195868	0.195868	18.0595	18.0595	20								2.57667	0.247366	0.247366	19.8728	19.8728	20								2.57667	0.60891	0.60891	19.9443	19.9443
2.578333	-0.0081037					2.57833	0.1	0.1	16.085	16.085	0.1								2.57833	0.194048	0.194048	18.0381	18.0381	20								2.57833	0.211985	0.211985	19.8537	19.8537	20								2.57833	0.389736	0.389736	19.9311	19.9311
2.58	-0.028551					2.58	0.1	0.1	16.0651	16.0651	0.1								2.58	0.196194	0.196194	18.0185	18.0185	20								2.58	0.243867	0.243867	19.8362	19.8362	20								2.58	0.481992	0.481992	19.9176	19.9176
2.581667	-0.049667					2.58167	0.1	0.1	16.0445	16.0445	0.1								2.58167	0.198151	0.198151	17.9983	17.9983	20								2.58167	0.27303	0.27303	19.8187	19.8187	20								2.58167	0.576965	0.576965	19.9058	19.9058
2.583333	-0.031851					2.58333	0.1	0.1	16.0629	16.0629	0.1								2.58333	0.20017	0.20017	18.0171	18.0171	20								2.58333	0.302132	0.302132	19.8408	19.8408	20								2.58333	0.659144	0.659144	19.9352	19.9352
2.585	-0.039678					2.585	0.1	0.1	16.0556	16.0556	0.1								2.585	0.198291	0.198291	18.0102	18.0102	20								2.585	0.265313	0.265313	19.8368	19.8368	20								2.585	0.453777	0.453777	19.9359	19.9359
2.586667	-0.024654					2.58667	0.1	0.1	16.0711	16.0711	0.1								2.58667	0.198979	0.198979	18.0261	18.0261	20								2.58667	0.272075	0.272075	19.8549	19.8549	20								2.58667	0.448461	0.448461	19.956	19.956
2.588333	-0.02789					2.58833	0.1	0.1	16.0684	16.0684	0.1								2.58833	0.197386	0.197386	18.0238	18.0238	20								2.58833	0.241898	0.241898	19.8541	19.8541	20								2.58833	0.307943	0.307943	19.9553	19.9553
2.59	-0.033845					2.59	0.1	0.1	16.063	16.063	0.1								2.59	0.197621	0.197621	18.0187	18.0187	20								2.59	0.243149	0.243149	19.8501	19.8501	20								2.59	0.313205	0.313205	19.9499	19.9499
2.591667	-0.014048					2.59167	0.1	0.1	16.0833	16.0833	0.1								2.59167	0.198131	0.198131	18.0393	18.0393	20								2.59167	0.249861	0.249861	19.8718	19.8718	20								2.59167	0.350861	0.350861	19.9711	19.9711
2.593333	0.017985					2.59333	0.1	0.1	16.1159	16.1159	0.1								2.59333	0.196065	0.196065	18.0722	18.0722	20								2.59333	0.213588	0.213588	19.9053	19.9053	20								2.59333	0.202015	0.202015	20.0028	20.0028
2.595	0.0020452					2.595	0.1	0.1	16.1005	16.1005	0.1								2.595	0.19278	0.19278	18.057	18.057	20								2.595	0.157906	0.157906	19.8892	19.8892	20								2.595	-0.0198636	-0.0198636	19.981	19.981
2.596667	-0.028558					2.59667	0.1	0.1	16.0704	16.0704	0.1								2.59667	0.1943	0.1943	18.0271	18.0271	20								2.59667	0.184655	0.184655	19.8582	19.8582	20								2.59667	0.133153	0.133153	19.9444	19.9444
2.598333	-0.033441					2.59833	0.1	0.1	16.0661	16.0661	0.1								2.59833	0.197289	0.197289	18.023	18.023	20								2.59833	0.236317	0.236317	19.8543	19.8543	20								2.59833	0.388916	0.388916	19.9407	19.9407
2.6	-0.040712					2.6	0.1	0.1	16.0593	16.0593	0.1								2.6	0.197698	0.197698	18.0166	18.0166	20								2.6	0.242875	0.242875	19.8488	19.8488	20								2.6	0.414964	0.414964	19.9388	19.9388
2.601667	-0.030837					2.60167	0.1	0.1	16.0697	16.0697	0.1								2.60167	0.198342	0.198342	18.0273	18.0273	20								2.60167	0.252	0.252	19.8606	19.8606	20								2.60167	0.428351	0.428351	19.9544	19.9544
2.603333	-0.053143					2.60333	0.1	0.1	16.0479	16.0479	0.1								2.60333	0.197269	0.197269	18.0058	18.0058	20								2.60333	0.232268	0.232268	19.84	19.84	20								2.60333	0.319484	0.319484	19.9358	19.9358
2.605	-0.067176					2.605	0.1	0.1	16.0344	16.0344	0.1								2.605	0.199416	0.199416	17.9927	17.9927	20								2.605	0.266639	0.266639	19.8279	19.8279	20								2.605	0.449178	0.449178	19.926	19.926
2.606667	-0.070587					2.60667	0.1	0.1	16.0316	16.0316	0.1								2.60667	0.200735	0.200735	17.9901	17.9901	20								2.60667	0.286852	0.286852	19.8271	19.8271	20								2.60667	0.517905	0.517905	19.9297	19.9297
2.608333	-0.065655					2.60833	0.1	0.1	16.037	16.037	0.1								2.60833	0.200986	0.200986	17.996	17.996	20								2.60833	0.2881	0.2881	19.8349	19.8349	20								2.60833	0.492248	0.492248	19.9419	19.9419
2.61	-0.071897					2.61	0.1	0.1	16.0313	16.0313	0.1								2.61	0.200402	0.200402	17.9906	17.9906	20								2.61	0.275137	0.275137	19.8312	19.8312	20								2.61	0.406801	0.406801	19.9408	19.9408
2.611667	-0.076158					2.61167	0.1	0.1	16.0276	16.0276	0.1								2.61167	0.200936	0.200936	17.9873	17.9873	20								2.61167	0.281358	0.281358	19.8292	19.8292	20								2.61167	0.414684	0.414684	19.9403	19.9403
2.613333	-0.11262					2.61333	0.1	0.1	15.9916	15.9916	0.1								2.61333	0.201274	0.201274	17.9517	17.9517	20								2.61333	0.284596	0.284596	19.7952	19.7952	20								2.61333	0.417771	0.417771	19.9078	19.9078
2.615	-0.085119					2.615	0.1	0.1	16.0197	16.0197	0.1								2.615	0.204831	0.204831	17.9801	17.9801	20								2.615	0.34141	0.34141	19.8259	19.8259	20								2.615	0.645644	0.645644	19.9429	19.9429
2.616667	-0.091943					2.61667	0.1	0.1	16.0134	16.0134	0.1								2.61667	0.201985	0.201985	17.9743	17.9743	20								2.61667	0.290113	0.290113	19.8222	19.8222	20								2.61667	0.399602	0.399602	19.9426	19.9426
2.618333	-0.08575					2.61833	0.1	0.1	16.0201	16.0201	0.1								2.61833	0.202573	0.202573	17.9814	17.9814	20								2.61833	0.296323	0.296323	19.8307	19.8307	20								2.61833	0.401771	0.401771	19.9515	19.9515
2.62	-0.088587					2.62	0.1	0.1	16.0178	16.0178	0.1								2.62	0.201863	0.201863	17.9794	17.9794	20								2.62	0.282129	0.282129	19.83	19.83	20								2.62	0.339415	0.339415	19.9504	19.9504
2.621667	-0.0777					2.62167	0.1	0.1	16.0292	16.0292	0.1								2.62167	0.202058	0.202058	17.9912	17.9912	20								2.62167	0.283335	0.283335	19.8428	19.8428	20								2.62167	0.346934	0.346934	19.9624	19.9624
2.623333	-0.069917					2.62333	0.1	0.1	16.0375	16.0375	0.1								2.62333	0.200881	0.200881	17.9998	17.9998	20								2.62333	0.262053	0.262053	19.8521	19.8521	20								2.62333	0.263004	0.263004	19.9702	19.9702
2.625	-0.070481					2.625	0.1	0.1	16.0375	16.0375	0.1								2.625	0.200017	0.200017	18.0001	18.0001	20								2.625	0.246546	0.246546	19.8525	19.8525	20								2.625	0.208601	0.208601	19.9678	19.9678
2.626667	-0.069293					2.62667	0.1	0.1	16.0392	16.0392	0.1								2.62667	0.19999	0.19999	18.0021	18.0021	20								2.62667	0.245885	0.245885	19.8544	19.8544	20								2.62667	0.225738	0.225738	19.9669	19.9669
2.628333	-0.072209					2.62833	0.1	0.1	16.0368	16.0368	0.1								2.62833	0.19979	0.19979	18	18	20								2.62833	0.242618	0.242618	19.8523	19.8523	20								2.62833	0.231494	0.231494	19.9627	19.9627
2.63	-0.069097					2.63	0.1	0.1	16.0405	16.0405	0.1								2.63	0.200001	0.200001	18.0039	18.0039	20								2.63	0.246197	0.246197	19.8562	19.8562	20								2.63	0.26097	0.26097	19.9654	19.9654
2.631667	-0.090815					2.63167	0.1	0.1	16.0193	16.0193	0.1								2.63167	0.199608	0.199608	17.983	17.983	20								2.63167	0.239614	0.239614	19.8353	19.8353	20								2.63167	0.242177	0.242177	19.9436	19.9436
2.633333	-0.055289					2.63333	0.1	0.1	16.0553	16.0553	0.1								2.63333	0.201698	0.201698	18.0194	18.0194	20								2.63333	0.274429	0.274429	19.8722	19.8722	20								2.63333	0.39489	0.39489	19.9814	19.9814
2.635	-0.067147					2.635	0.1	0.1	16.044	16.044	0.1								2.635	0.198061	0.198061	18.0083	18.0083	20								2.635	0.212957	0.212957	19.8612	19.8612	20								2.635	0.129878	0.129878	19.9697	19.9697
2.636667	-0.053641					2.63667	0.1	0.1	16.058	16.058	0.1								2.63667	0.199166	0.199166	18.0226	18.0226	20								2.63667	0.231309	0.231309	19.875	19.875	20								2.63667	0.211897	0.211897	19.981	19.981
2.638333	-0.063008					2.63833	0.1	0.1	16.0492	16.0492	0.1								2.63833	0.197737	0.197737	18.014	18.014	20								2.63833	0.208295	0.208295	19.8659	19.8659	20								2.63833	0.132748	0.132748	19.9697	19.9697
2.64	-0.05579					2.64	0.1	0.1	16.0569	16.0569	0.1								2.64	0.198597	0.198597	18.022	18.022	20								2.64	0.223455	0.223455	19.8734	19.8734	20								2.64	0.212258	0.212258	19.9754	19.9754
2.641667	-0.068081					2.64167	0.1	0.1	16.0452	16.0452	0.1								2.64167	0.197797	0.197797	18.0105	18.0105	20								2.64167	0.210977	0.210977	19.8615	19.8615	20								2.64167	0.172453	0.172453	19.9623	19.9623
2.643333	-0.066268					2.64333	0.1	0.1	16.0475	16.0475	0.1								2.64333	0.198949	0.198949	18.0131	18.0131	20								2.64333	0.230862	0.230862	19.8639	19.8639	20								2.64333	0.264042	0.264042	19.9644	19.9644
2.645	-0.052909					2.645	0.1	0.1	16.0614	16.0614	0.1								2.645	0.198689	0.198689	18.0273	18.0273	20								2.645	0.226883	0.226883	19.8781	19.8781	20								2.645	0.249131	0.249131	19.9792	19.9792
2.646667	-0.057261					2.64667	0.1	0.1	16.0576	16.0576	0.1								2.64667	0.197272	0.197272	18.0237	18.0237	20								2.64667	0.203212	0.203212	19.8741	19.8741	20								2.64667	0.145278	0.145278	19.9744	19.9744
2.648333	-0.051844					2.64833	0.1	0.1	16.0635	16.0635	0.1								2.64833	0.19763	0.19763	18.0299	18.0299	20								2.64833	0.20977	0.20977	19.8798	19.8798	20								2.64833	0.179072	0.179072	19.9785	19.9785
2.65	-0.048214					2.65	0.1	0.1	16.0677	16.0677	0.1								2.65	0.197011	0.197011	18.0343	18.0343	20								2.65	0.200347	0.200347	19.8837	19.8837	20								2.65	0.15017	0.15017	19.9811	19.9811
2.651667	-0.02138					2.65167	0.1	0.1	16.095	16.095	0.1								2.65167	0.196572	0.196572	18.0619	18.0619	20								2.65167	0.193893	0.193893	19.9106	19.9106	20								2.65167	0.132338	0.132338	20.0063	20.0063
2.653333	-0.028723					2.65333	0.1	0.1	16.0882	16.0882	0.1								2.65333	0.193813	0.193813	18.0552	18.0552	20								2.65333	0.149065	0.149065	19.9025	19.9025	20								2.65333	-0.0440999	-0.0440999	19.9944	19.9944
2.655	-0.01772					2.655	0.1	0.1	16.0998	16.0998	0.1								2.655	0.194477	0.194477	18.0669	18.0669	20								2.655	0.162472	0.162472	19.9125	19.9125	20								2.655	0.0395397	0.0395397	20	20
2.656667	-0.032074					2.65667	0.1	0.1	16.0859	16.0859	0.1								2.65667	0.193308	0.193308	18.0533	18.0533	20								2.65667	0.145798	0.145798	19.8972	19.8972	20								2.65667	8.87055e-06	8.87055e-06	19.9813	19.9813
2.658333	-0.008464					2.65833	0.1	0.1	16.1101	16.1101	0.1								2.65833	0.194675	0.194675	18.0776	18.0776	20								2.65833	0.171276	0.171276	19.9202	19.9202	20								2.65833	0.130797	0.130797	20.0025	20.0025
2.66	-0.0069982					2.66	0.1	0.1	16.1121	16.1121	0.1								2.66	0.192244	0.192244	18.0797	18.0797	20								2.66	0.132958	0.132958	19.9209	19.9209	20								2.66	-0.0178227	-0.0178227	20.0013	20.0013
2.661667	-0.0056323					2.66167	0.1	0.1	16.114	16.114	0.1								2.66167	0.192029	0.192029	18.0817	18.0817	20								2.66167	0.131814	0.131814	19.921	19.921	20								2.66167	-0.00884685	-0.00884685	19.9981	19.9981
2.663333	-0.0019382					2.66333	0.1	0.1	16.1182	16.1182	0.1								2.66333	0.191826	0.191826	18.0861	18.0861	20								2.66333	0.13161	0.13161	19.9236	19.9236	20								2.66333	0.0134194	0.0134194	19.9981	19.9981
2.665	0.0065849					2.665	0.1	0.1	16.1272	16.1272	0.1								2.665	0.191391	0.191391	18.0953	18.0953	20								2.665	0.127323	0.127323	19.9311	19.9311	20								2.665	0.0135039	0.0135039	20.0035	20.0035
2.666667	0.010701					2.66667	0.1	0.1	16.1319	16.1319	0.1								2.66667	0.190473	0.190473	18.1	18.1	20								2.66667	0.114901	0.114901	19.934	19.934	20								2.66667	-0.0243032	-0.0243032	20.004	20.004
2.668333	0.0086966					2.66833	0.1	0.1	16.1304	16.1304	0.1								2.66833	0.189996	0.189996	18.0987	18.0987	20								2.66833	0.110078	0.110078	19.9306	19.9306	20								2.66833	-0.028298	-0.028298	19.9981	19.9981
2.67	-0.018107					2.67	0.1	0.1	16.1041	16.1041	0.1								2.67	0.190133	0.190133	18.0725	18.0725	20								2.67	0.115687	0.115687	19.9026	19.9026	20								2.67	0.0132842	0.0132842	19.9682	19.9682
2.671667	-0.021846					2.67167	0.1	0.1	16.1009	16.1009	0.1								2.67167	0.192749	0.192749	18.0695	18.0695	20								2.67167	0.162378	0.162378	19.8986	19.8986	20								2.67167	0.222338	0.222338	19.9657	19.9657
2.673333	-0.027085					2.67333	0.1	0.1	16.0962	16.0962	0.1								2.67333	0.193054	0.193054	18.065	18.065	20								2.67333	0.169024	0.169024	19.8939	19.8939	20								2.67333	0.240356	0.240356	19.9647	19.9647
2.675	-0.012005					2.675	0.1	0.1	16.1118	16.1118	0.1								2.675	0.193503	0.193503	18.0808	18.0808	20								2.675	0.176809	0.176809	19.9097	19.9097	20								2.675	0.246774	0.246774	19.9841	19.9841
2.676667	-0.0087263					2.67667	0.1	0.1	16.1156	16.1156	0.1								2.67667	0.19192	0.19192	18.0848	18.0848	20								2.67667	0.150419	0.150419	19.9134	19.9134	20								2.67667	0.111306	0.111306	19.9891	19.9891
2.678333	-0.015466					2.67833	0.1	0.1	16.1094	16.1094	0.1								2.67833	0.191518	0.191518	18.0788	18.0788	20								2.67833	0.144319	0.144319	19.9065	19.9065	20								2.67833	0.0762156	0.0762156	19.9814	19.9814
2.68	-0.015012					2.68	0.1	0.1	16.1104	16.1104	0.1								2.68	0.192121	0.192121	18.08	18.08	20								2.68	0.155755	0.155755	19.907	19.907	20								2.68	0.130298	0.130298	19.9813	19.9813
2.681667	-0.024379					2.68167	0.1	0.1	16.1015	16.1015	0.1								2.68167	0.192004	0.192004	18.0713	18.0713	20								2.68167	0.154996	0.154996	19.8978	19.8978	20								2.68167	0.130969	0.130969	19.9722	19.9722
2.683333	-0.038887					2.68333	0.1	0.1	16.0875	16.0875	0.1								2.68333	0.192869	0.192869	18.0575	18.0575	20								2.68333	0.170332	0.170332	19.8837	19.8837	20								2.68333	0.194724	0.194724	19.9589	19.9589
2.685	-0.062192					2.685	0.1	0.1	16.0648	16.0648	0.1								2.685	0.194246	0.194246	18.035	18.035	20								2.685	0.193836	0.193836	19.8614	19.8614	20								2.685	0.287372	0.287372	19.9392	19.9392
2.686667	-0.069865					2.68667	0.1	0.1	16.0576	16.0576	0.1								2.68667	0.196499	0.196499	18.0282	18.0282	20								2.68667	0.231016	0.231016	19.8556	19.8556	20								2.68667	0.42528	0.42528	19.9385	19.9385
2.688333	-0.06919					2.68833	0.1	0.1	16.0588	16.0588	0.1								2.68833	0.197183	0.197183	18.0297	18.0297	20								2.68833	0.240659	0.240659	19.8587	19.8587	20								2.68833	0.430515	0.430515	19.9476	19.9476
2.69	-0.036275					2.69	0.1	0.1	16.0923	16.0923	0.1								2.69	0.197028	0.197028	18.0635	18.0635	20								2.69	0.235446	0.235446	19.894	19.894	20								2.69	0.366556	0.366556	19.9874	19.9874
2.691667	-0.055118					2.69167	0.1	0.1	16.0739	16.0739	0.1								2.69167	0.19365	0.19365	18.0455	18.0455	20								2.69167	0.176695	0.176695	19.8763	19.8763	20								2.69167	0.0883128	0.0883128	19.9694	19.9694
2.693333	-0.039532					2.69333	0.1	0.1	16.0901	16.0901	0.1								2.69333	0.195455	0.195455	18.0618	18.0618	20								2.69333	0.20621	0.20621	19.8926	19.8926	20								2.69333	0.214499	0.214499	19.9838	19.9838
2.695	-0.05103					2.695	0.1	0.1	16.0791	16.0791	0.1								2.695	0.193818	0.193818	18.0511	18.0511	20								2.695	0.179036	0.179036	19.8818	19.8818	20								2.695	0.113263	0.113263	19.9715	19.9715
2.696667	-0.042097					2.69667	0.1	0.1	16.0885	16.0885	0.1								2.69667	0.19489	0.19489	18.0608	18.0608	20								2.69667	0.197065	0.197065	19.8913	19.8913	20								2.69667	0.199375	0.199375	19.9797	19.9797
2.698333	-0.033145					2.69833	0.1	0.1	16.098	16.098	0.1								2.69833	0.19392	0.19392	18.0705	18.0705	20								2.69833	0.181224	0.181224	19.9008	19.9008	20								2.69833	0.141878	0.141878	19.9884	19.9884
2.7	-0.026949					2.7	0.1	0.1	16.1047	16.1047	0.1								2.7	0.192948	0.192948	18.0775	18.0775	20								2.7	0.165357	0.165357	19.9071	19.9071	20								2.7	0.0813283	0.0813283	19.9925	19.9925
2.701667	-0.022781					2.70167	0.1	0.1	16.1094	16.1094	0.1								2.70167	0.192255	0.192255	18.0823	18.0823	20								2.70167	0.154908	0.154908	19.9109	19.9109	20								2.70167	0.0523763	0.0523763	19.9935	19.9935
2.703333	-0.0004378					2.70333	0.1	0.1	16.1323	16.1323	0.1								2.70333	0.191766	0.191766	18.1054	18.1054	20								2.70333	0.148451	0.148451	19.9328	19.9328	20								2.70333	0.0456323	0.0456323	20.0124	20.0124
2.705	0.0085562					2.705	0.1	0.1	16.1418	16.1418	0.1								2.705	0.189462	0.189462	18.115	18.115	20								2.705	0.112028	0.112028	19.9407	19.9407	20								2.705	-0.0866591	-0.0866591	20.0159	20.0159
2.706667	0.012916					2.70667	0.1	0.1	16.1467	16.1467	0.1								2.70667	0.188496	0.188496	18.12	18.12	20								2.70667	0.0988881	0.0988881	19.9433	19.9433	20								2.70667	-0.111587	-0.111587	20.013	20.013
2.708333	-0.010299					2.70833	0.1	0.1	16.124	16.124	0.1								2.70833	0.187998	0.187998	18.0974	18.0974	20								2.70833	0.094513	0.094513	19.9182	19.9182	20								2.70833	-0.0908259	-0.0908259	19.983	19.983
2.71	-0.014593					2.71	0.1	0.1	16.1202	16.1202	0.1								2.71	0.190259	0.190259	18.0938	18.0938	20								2.71	0.136261	0.136261	19.9129	19.9129	20								2.71	0.119118	0.119118	19.9762	19.9762
2.711667	-0.00071697					2.71167	0.1	0.1	16.1346	16.1346	0.1								2.71167	0.190623	0.190623	18.1083	18.1083	20								2.71167	0.145157	0.145157	19.9266	19.9266	20								2.71167	0.16672	0.16672	19.9915	19.9915
2.713333	-0.036881					2.71333	0.1	0.1	16.099	16.099	0.1								2.71333	0.189166	0.189166	18.0729	18.0729	20								2.71333	0.122356	0.122356	19.89	19.89	20								2.71333	0.0593243	0.0593243	19.9556	19.9556
2.715	-0.053759					2.715	0.1	0.1	16.0826	16.0826	0.1								2.715	0.192714	0.192714	18.0567	18.0567	20								2.715	0.183332	0.183332	19.8734	19.8734	20								2.715	0.311088	0.311088	19.9414	19.9414
2.716667	-0.056882					2.71667	0.1	0.1	16.08	16.08	0.1								2.71667	0.19433	0.19433	18.0544	18.0544	20								2.71667	0.210969	0.210969	19.8719	19.8719	20								2.71667	0.410126	0.410126	19.946	19.946
2.718333	-0.047286					2.71833	0.1	0.1	16.0902	16.0902	0.1								2.71833	0.194562	0.194562	18.0648	18.0648	20								2.71833	0.213474	0.213474	19.8835	19.8835	20								2.71833	0.377707	0.377707	19.9636	19.9636
2.72	-0.064789					2.72	0.1	0.1	16.0732	16.0732	0.1								2.72	0.193519	0.193519	18.0481	18.0481	20								2.72	0.194249	0.194249	19.8675	19.8675	20								2.72	0.254514	0.254514	19.951	19.951
2.721667	-0.030317					2.72167	0.1	0.1	16.1082	16.1082	0.1								2.72167	0.195189	0.195189	18.0834	18.0834	20								2.72167	0.220892	0.220892	19.9035	19.9035	20								2.72167	0.343045	0.343045	19.9896	19.9896
2.723333	-0.033099					2.72333	0.1	0.1	16.1059	16.1059	0.1								2.72333	0.191661	0.191661	18.0814	18.0814	20								2.72333	0.160811	0.160811	19.9016	19.9016	20								2.72333	0.0725449	0.0725449	19.9875	19.9875
2.725	-0.024754					2.725	0.1	0.1	16.1148	16.1148	0.1								2.725	0.191862	0.191862	18.0905	18.0905	20								2.725	0.163998	0.163998	19.91	19.91	20								2.725	0.0871692	0.0871692	19.9929	19.9929
2.726667	-0.016143					2.72667	0.1	0.1	16.1239	16.1239	0.1								2.72667	0.190955	0.190955	18.0998	18.0998	20								2.72667	0.150076	0.150076	19.9184	19.9184	20								2.72667	0.0497161	0.0497161	19.9984	19.9984
2.728333	0.0082755					2.72833	0.1	0.1	16.1489	16.1489	0.1								2.72833	0.190022	0.190022	18.1249	18.1249	20								2.72833	0.135966	0.135966	19.9423	19.9423	20								2.72833	0.0112163	0.0112163	20.0188	20.0188
2.73	-0.0014291					2.73	0.1	0.1	16.1397	16.1397	0.1								2.73	0.187512	0.187512	18.1158	18.1158	20								2.73	0.0961697	0.0961697	19.9313	19.9313	20								2.73	-0.131657	-0.131657	20.0025	20.0025
2.731667	3.3719e-05					2.73167	0.1	0.1	16.1417	16.1417	0.1								2.73167	0.188418	0.188418	18.1179	18.1179	20								2.73167	0.114568	0.114568	19.9312	19.9312	20								2.73167	-0.0176022	-0.0176022	19.9977	19.9977
2.733333	0.030836					2.73333	0.1	0.1	16.173	16.173	0.1								2.73333	0.188209	0.188209	18.1494	18.1494	20								2.73333	0.114596	0.114596	19.961	19.961	20								2.73333	0.0158975	0.0158975	20.025	20.025
2.735	0.045373					2.735	0.1	0.1	16.1881	16.1881	0.1								2.735	0.185065	0.185065	18.1645	18.1645	20								2.735	0.0650558	0.0650558	19.9737	19.9737	20								2.735	-0.174776	-0.174776	20.0335	20.0335
2.736667	0.063376					2.73667	0.1	0.1	16.2066	16.2066	0.1								2.73667	0.183551	0.183551	18.183	18.183	20								2.73667	0.0438284	0.0438284	19.989	19.989	20								2.73667	-0.234613	-0.234613	20.0422	20.0422
2.738333	0.057736					2.73833	0.1	0.1	16.2015	16.2015	0.1								2.73833	0.181697	0.181697	18.1779	18.1779	20								2.73833	0.0183643	0.0183643	19.9801	19.9801	20								2.73833	-0.295339	-0.295339	20.026	20.026
2.74	0.043731					2.74	0.1	0.1	16.188	16.188	0.1								2.74	0.182211	0.182211	18.1644	18.1644	20								2.74	0.0331637	0.0331637	19.963	19.963	20								2.74	-0.182098	-0.182098	20.0032	20.0032
2.741667	0.012915					2.74167	0.1	0.1	16.1577	16.1577	0.1								2.74167	0.183562	0.183562	18.1341	18.1341	20								2.74167	0.0617048	0.0617048	19.93	19.93	20								2.74167	-0.0223378	-0.0223378	19.9684	19.9684
2.743333	0.0011557					2.74333	0.1	0.1	16.1465	16.1465	0.1								2.74333	0.186589	0.186589	18.123	18.123	20								2.74333	0.11675	0.11675	19.9174	19.9174	20								2.74333	0.221206	0.221206	19.9592	19.9592
2.745	0.0093696					2.745	0.1	0.1	16.1552	16.1552	0.1								2.745	0.187702	0.187702	18.1319	18.1319	20								2.745	0.13759	0.13759	19.9261	19.9261	20								2.745	0.285873	0.285873	19.9741	19.9741
2.746667	0.010483					2.74667	0.1	0.1	16.1568	16.1568	0.1								2.74667	0.186812	0.186812	18.1337	18.1337	20								2.74667	0.123205	0.123205	19.9276	19.9276	20								2.74667	0.18108	0.18108	19.9805	19.9805
2.748333	0.028037					2.74833	0.1	0.1	16.1749	16.1749	0.1								2.74833	0.186631	0.186631	18.1519	18.1519	20								2.74833	0.120669	0.120669	19.9452	19.9452	20								2.74833	0.136349	0.136349	20.0006	20.0006
2.75	0.031975					2.75	0.1	0.1	16.1794	16.1794	0.1								2.75	0.184808	0.184808	18.1565	18.1565	20								2.75	0.0912666	0.0912666	19.9487	19.9487	20								2.75	-0.00388943	-0.00388943	20.0037	20.0037
2.751667	0.042601					2.75167	0.1	0.1	16.1905	16.1905	0.1								2.75167	0.184349	0.184349	18.1678	18.1678	20								2.75167	0.0854968	0.0854968	19.9583	19.9583	20								2.75167	-0.0260126	-0.0260126	20.0111	20.0111
2.753333	0.034967					2.75333	0.1	0.1	16.1834	16.1834	0.1								2.75333	0.183225	0.183225	18.1607	18.1607	20								2.75333	0.0694409	0.0694409	19.9494	19.9494	20								2.75333	-0.0780162	-0.0780162	19.9993	19.9993
2.755	0.038035					2.755	0.1	0.1	16.187	16.187	0.1								2.755	0.183929	0.183929	18.1644	18.1644	20								2.755	0.0843228	0.0843228	19.9513	19.9513	20								2.755	0.00484984	0.00484984	19.999	19.999
2.756667	0.028339					2.75667	0.1	0.1	16.1778	16.1778	0.1								2.75667	0.183562	0.183562	18.1553	18.1553	20								2.75667	0.081232	0.081232	19.9406	19.9406	20								2.75667	0.00677092	0.00677092	19.9874	19.9874
2.758333	0.017628					2.75833	0.1	0.1	16.1676	16.1676	0.1								2.75833	0.184471	0.184471	18.1452	18.1452	20								2.75833	0.0990423	0.0990423	19.9292	19.9292	20								2.75833	0.0882369	0.0882369	19.9762	19.9762
2.76	0.034676					2.76	0.1	0.1	16.1852	16.1852	0.1								2.76	0.185479	0.185479	18.1629	18.1629	20								2.76	0.118063	0.118063	19.9461	19.9461	20								2.76	0.166841	0.166841	19.9951	19.9951
2.761667	0.05002					2.76167	0.1	0.1	16.2011	16.2011	0.1								2.76167	0.183708	0.183708	18.1789	18.1789	20								2.76167	0.0898406	0.0898406	19.9611	19.9611	20								2.76167	0.0342158	0.0342158	20.011	20.011
2.763333	0.041651					2.76333	0.1	0.1	16.1932	16.1932	0.1								2.76333	0.182109	0.182109	18.1711	18.1711	20								2.76333	0.0648307	0.0648307	19.9516	19.9516	20								2.76333	-0.0773395	-0.0773395	19.9994	19.9994
2.765	0.040463					2.765	0.1	0.1	16.1925	16.1925	0.1								2.765	0.182887	0.182887	18.1705	18.1705	20								2.765	0.0807366	0.0807366	19.9491	19.9491	20								2.765	0.00445322	0.00445322	19.9948	19.9948
2.766667	0.020529					2.76667	0.1	0.1	16.1731	16.1731	0.1								2.76667	0.182947	0.182947	18.1512	18.1512	20								2.76667	0.0847533	0.0847533	19.9283	19.9283	20								2.76667	0.0366099	0.0366099	19.9733	19.9733
2.768333	-0.010952					2.76833	0.1	0.1	16.1422	16.1422	0.1								2.76833	0.184879	0.184879	18.1204	18.1204	20								2.76833	0.119425	0.119425	19.8967	19.8967	20								2.76833	0.186716	0.186716	19.9433	19.9433
2.77	-0.019467					2.77	0.1	0.1	16.1342	16.1342	0.1								2.77	0.187962	0.187962	18.1126	18.1126	20								2.77	0.172248	0.172248	19.8893	19.8893	20								2.77	0.39687	0.39687	19.9417	19.9417
2.771667	-0.044226					2.77167	0.1	0.1	16.1099	16.1099	0.1								2.77167	0.188741	0.188741	18.0886	18.0886	20								2.77167	0.184546	0.184546	19.8665	19.8665	20								2.77167	0.408185	0.408185	19.9264	19.9264
2.773333	-0.023425					2.77333	0.1	0.1	16.1313	16.1313	0.1								2.77333	0.191139	0.191139	18.1102	18.1102	20								2.77333	0.222522	0.222522	19.8899	19.8899	20								2.77333	0.514975	0.514975	19.9579	19.9579
2.775	-0.033887					2.775	0.1	0.1	16.1213	16.1213	0.1								2.775	0.188977	0.188977	18.1006	18.1006	20								2.775	0.183541	0.183541	19.8817	19.8817	20								2.775	0.294988	0.294988	19.9551	19.9551
2.776667	-0.045061					2.77667	0.1	0.1	16.1107	16.1107	0.1								2.77667	0.189942	0.189942	18.0902	18.0902	20								2.77667	0.197203	0.197203	19.8722	19.8722	20								2.77667	0.314448	0.314448	19.9481	19.9481
2.778333	-0.063918					2.77833	0.1	0.1	16.0923	16.0923	0.1								2.77833	0.190981	0.190981	18.0721	18.0721	20								2.77833	0.212945	0.212945	19.8554	19.8554	20								2.77833	0.363084	0.363084	19.9343	19.9343
2.78	-0.059919					2.78	0.1	0.1	16.0969	16.0969	0.1								2.78	0.192786	0.192786	18.077	18.077	20								2.78	0.240964	0.240964	19.862	19.862	20								2.78	0.459872	0.459872	19.9453	19.9453
2.781667	-0.058322					2.78167	0.1	0.1	16.099	16.099	0.1								2.78167	0.192302	0.192302	18.0794	18.0794	20								2.78167	0.230003	0.230003	19.8662	19.8662	20								2.78167	0.382836	0.382836	19.9536	19.9536
2.783333	-0.051524					2.78333	0.1	0.1	16.1063	16.1063	0.1								2.78333	0.192057	0.192057	18.0871	18.0871	20								2.78333	0.222994	0.222994	19.8751	19.8751	20								2.78333	0.325002	0.325002	19.9645	19.9645
2.785	-0.064969					2.785	0.1	0.1	16.0934	16.0934	0.1								2.785	0.191294	0.191294	18.0744	18.0744	20								2.785	0.208087	0.208087	19.8634	19.8634	20								2.785	0.248241	0.248241	19.9529	19.9529
2.786667	-0.062487					2.78667	0.1	0.1	16.0964	16.0964	0.1								2.78667	0.192559	0.192559	18.0777	18.0777	20								2.78667	0.227736	0.227736	19.8675	19.8675	20								2.78667	0.329382	0.329382	19.9575	19.9575
2.788333	-0.049817					2.78833	0.1	0.1	16.1096	16.1096	0.1								2.78833	0.19223	0.19223	18.0912	18.0912	20								2.78833	0.220818	0.220818	19.8819	19.8819	20								2.78833	0.29753	0.29753	19.9729	19.9729
2.79	-0.055049					2.79	0.1	0.1	16.1048	16.1048	0.1								2.79	0.190882	0.190882	18.0867	18.0867	20								2.79	0.196793	0.196793	19.8778	19.8778	20								2.79	0.190019	0.190019	19.968	19.968
2.791667	-0.038944					2.79167	0.1	0.1	16.1215	16.1215	0.1								2.79167	0.191327	0.191327	18.1036	18.1036	20								2.79167	0.203587	0.203587	19.8948	19.8948	20								2.79167	0.224039	0.224039	19.9836	19.9836
2.793333	-0.056619					2.79333	0.1	0.1	16.1043	16.1043	0.1								2.79333	0.18964	0.18964	18.0867	18.0867	20								2.79333	0.175288	0.175288	19.8776	19.8776	20								2.79333	0.114931	0.114931	19.9642	19.9642
2.795	-0.043207					2.795	0.1	0.1	16.1182	16.1182	0.1								2.795	0.191334	0.191334	18.1008	18.1008	20								2.795	0.203937	0.203937	19.8916	19.8916	20								2.795	0.250252	0.250252	19.9769	19.9769
2.796667	-0.033035					2.79667	0.1	0.1	16.1289	16.1289	0.1								2.79667	0.189918	0.189918	18.1117	18.1117	20								2.79667	0.180646	0.180646	19.9024	19.9024	20								2.79667	0.161597	0.161597	19.987	19.987
2.798333	-0.018601					2.79833	0.1	0.1	16.1439	16.1439	0.1								2.79833	0.188826	0.188826	18.1269	18.1269	20								2.79833	0.162696	0.162696	19.9168	19.9168	20								2.79833	0.0909487	0.0909487	19.999	19.999
2.8	-0.017433					2.8	0.1	0.1	16.1456	16.1456	0.1								2.8	0.187313	0.187313	18.1287	18.1287	20								2.8	0.138696	0.138696	19.9173	19.9173	20								2.8	0.00689249	0.00689249	19.9956	19.9956
2.801667	-0.028914					2.80167	0.1	0.1	16.1346	16.1346	0.1								2.80167	0.187129	0.187129	18.1179	18.1179	20								2.80167	0.137814	0.137814	19.9049	19.9049	20								2.80167	0.0305926	0.0305926	19.9792	19.9792
2.803333	-0.019689					2.80333	0.1	0.1	16.1444	16.1444	0.1								2.80333	0.188213	0.188213	18.1278	18.1278	20								2.80333	0.158458	0.158458	19.9137	19.9137	20								2.80333	0.145546	0.145546	19.9862	19.9862
2.805	-0.029742					2.805	0.1	0.1	16.1348	16.1348	0.1								2.805	0.187223	0.187223	18.1184	18.1184	20								2.805	0.143853	0.143853	19.9033	19.9033	20								2.805	0.096677	0.096677	19.975	19.975
2.806667	-0.018198					2.80667	0.1	0.1	16.1469	16.1469	0.1								2.80667	0.188161	0.188161	18.1306	18.1306	20								2.80667	0.16116	0.16116	19.9147	19.9147	20								2.80667	0.17522	0.17522	19.9861	19.9861
2.808333	-0.029643					2.80833	0.1	0.1	16.136	16.136	0.1								2.80833	0.186939	0.186939	18.1198	18.1198	20								2.80833	0.14225	0.14225	19.903	19.903	20								2.80833	0.0976119	0.0976119	19.9741	19.9741
2.81	-0.022616					2.81	0.1	0.1	16.1435	16.1435	0.1								2.81	0.188016	0.188016	18.1276	18.1276	20								2.81	0.161682	0.161682	19.9099	19.9099	20								2.81	0.181522	0.181522	19.9809	19.9809
2.811667	-0.044861					2.81167	0.1	0.1	16.1218	16.1218	0.1								2.81167	0.187245	0.187245	18.106	18.106	20								2.81167	0.150173	0.150173	19.8877	19.8877	20								2.81167	0.133854	0.133854	19.9589	19.9589
2.813333	-0.043779					2.81333	0.1	0.1	16.1234	16.1234	0.1								2.81333	0.189401	0.189401	18.1078	18.1078	20								2.81333	0.187239	0.187239	19.8892	19.8892	20								2.81333	0.287842	0.287842	19.9621	19.9621
2.815	-0.064189					2.815	0.1	0.1	16.1035	16.1035	0.1								2.815	0.189221	0.189221	18.0881	18.0881	20								2.815	0.184643	0.184643	19.8698	19.8698	20								2.815	0.26558	0.26558	19.9455	19.9455
2.816667	-0.071107					2.81667	0.1	0.1	16.0971	16.0971	0.1								2.81667	0.191188	0.191188	18.082	18.082	20								2.81667	0.217065	0.217065	19.8642	19.8642	20								2.81667	0.381736	0.381736	19.9437	19.9437
2.818333	-0.080795					2.81833	0.1	0.1	16.0879	16.0879	0.1								2.81833	0.191803	0.191803	18.0731	18.0731	20								2.81833	0.226257	0.226257	19.8565	19.8565	20								2.81833	0.394207	0.394207	19.9407	19.9407
2.82	-0.048748					2.82	0.1	0.1	16.1205	16.1205	0.1								2.82	0.192691	0.192691	18.106	18.106	20								2.82	0.239168	0.239168	19.8907	19.8907	20								2.82	0.415397	0.415397	19.9794	19.9794
2.821667	-0.047231					2.82167	0.1	0.1	16.1225	16.1225	0.1								2.82167	0.189404	0.189404	18.1082	18.1082	20								2.82167	0.182145	0.182145	19.8935	19.8935	20								2.82167	0.144005	0.144005	19.983	19.983
2.823333	-0.060982					2.82333	0.1	0.1	16.1093	16.1093	0.1								2.82333	0.189175	0.189175	18.0952	18.0952	20								2.82333	0.177489	0.177489	19.8801	19.8801	20								2.82333	0.118765	0.118765	19.9669	19.9669
2.825	-0.038309					2.825	0.1	0.1	16.1325	16.1325	0.1								2.825	0.190478	0.190478	18.1186	18.1186	20								2.825	0.199885	0.199885	19.9034	19.9034	20								2.825	0.231368	0.231368	19.9891	19.9891
2.826667	-0.038703					2.82667	0.1	0.1	16.1326	16.1326	0.1								2.82667	0.188137	0.188137	18.119	18.119	20								2.82667	0.161033	0.161033	19.9033	19.9033	20								2.82667	0.0765197	0.0765197	19.9873	19.9873
2.828333	-0.035778					2.82833	0.1	0.1	16.136	16.136	0.1								2.82833	0.188105	0.188105	18.1226	18.1226	20								2.82833	0.161168	0.161168	19.906	19.906	20								2.82833	0.0887181	0.0887181	19.987	19.987
2.83	-0.038505					2.83	0.1	0.1	16.1338	16.1338	0.1								2.83	0.187744	0.187744	18.1205	18.1205	20								2.83	0.15667	0.15667	19.903	19.903	20								2.83	0.090683	0.090683	19.9816	19.9816
2.831667	-0.0012626					2.83167	0.1	0.1	16.1716	16.1716	0.1								2.83167	0.187948	0.187948	18.1584	18.1584	20								2.83167	0.161612	0.161612	19.9401	19.9401	20								2.83167	0.128478	0.128478	20.0171	20.0171
2.833333	-0.016006					2.83333	0.1	0.1	16.1574	16.1574	0.1								2.83333	0.184156	0.184156	18.1443	18.1443	20								2.83333	0.0998119	0.0998119	19.9243	19.9243	20								2.83333	-0.119956	-0.119956	19.9973	19.9973
2.835	-0.010927					2.835	0.1	0.1	16.163	16.163	0.1								2.835	0.185567	0.185567	18.15	18.15	20								2.835	0.126154	0.126154	19.928	19.928	20								2.835	0.019168	0.019168	19.9963	19.9963
2.836667	-0.0052854					2.83667	0.1	0.1	16.1691	16.1691	0.1								2.83667	0.184999	0.184999	18.1563	18.1563	20								2.83667	0.12003	0.12003	19.9326	19.9326	20								2.83667	0.0256024	0.0256024	19.9986	19.9986
2.838333	0.0063548					2.83833	0.1	0.1	16.1813	16.1813	0.1								2.83833	0.184372	0.184372	18.1685	18.1685	20								2.83833	0.112265	0.112265	19.9432	19.9432	20								2.83833	0.0098147	0.0098147	20.0069	20.0069
2.84	-0.018647					2.84	0.1	0.1	16.1568	16.1568	0.1								2.84	0.183147	0.183147	18.1441	18.1441	20								2.84	0.0946984	0.0946984	19.9168	19.9168	20								2.84	-0.0485819	-0.0485819	19.9777	19.9777
2.841667	-0.0077632					2.84167	0.1	0.1	16.1682	16.1682	0.1								2.84167	0.185588	0.185588	18.1556	18.1556	20								2.84167	0.138699	0.138699	19.9269	19.9269	20								2.84167	0.156221	0.156221	19.9872	19.9872
2.843333	0.0037265					2.84333	0.1	0.1	16.1802	16.1802	0.1								2.84333	0.184437	0.184437	18.1678	18.1678	20								2.84333	0.121898	0.121898	19.938	19.938	20								2.84333	0.0899419	0.0899419	19.9992	19.9992
2.845	-0.00042574					2.845	0.1	0.1	16.1766	16.1766	0.1								2.845	0.183223	0.183223	18.1642	18.1642	20								2.845	0.103368	0.103368	19.9329	19.9329	20								2.845	0.00584036	0.00584036	19.9931	19.9931
2.846667	-0.014031					2.84667	0.1	0.1	16.1635	16.1635	0.1								2.84667	0.183577	0.183577	18.1512	18.1512	20								2.84667	0.11177	0.11177	19.9184	19.9184	20								2.84667	0.0483566	0.0483566	19.9772	19.9772
2.848333	0.0041623					2.84833	0.1	0.1	16.1822	16.1822	0.1								2.84833	0.184877	0.184877	18.1701	18.1701	20								2.84833	0.136023	0.136023	19.9362	19.9362	20								2.84833	0.159933	0.159933	19.9956	19.9956
2.85	0.0086672					2.85	0.1	0.1	16.1872	16.1872	0.1								2.85	0.182993	0.182993	18.1752	18.1752	20								2.85	0.106286	0.106286	19.9403	19.9403	20								2.85	0.0307592	0.0307592	19.9998	19.9998
2.851667	0.0013167					2.85167	0.1	0.1	16.1804	16.1804	0.1								2.85167	0.182479	0.182479	18.1685	18.1685	20								2.85167	0.0995575	0.0995575	19.9319	19.9319	20								2.85167	0.00156864	0.00156864	19.9897	19.9897
2.853333	0.0065374					2.85333	0.1	0.1	16.1861	16.1861	0.1								2.85333	0.183154	0.183154	18.1743	18.1743	20								2.85333	0.113441	0.113441	19.9364	19.9364	20								2.85333	0.0720665	0.0720665	19.9931	19.9931
2.855	0.0092618					2.855	0.1	0.1	16.1894	16.1894	0.1								2.855	0.182571	0.182571	18.1776	18.1776	20								2.855	0.106036	0.106036	19.9385	19.9385	20								2.855	0.0482356	0.0482356	19.9947	19.9947
2.856667	0.021021					2.85667	0.1	0.1	16.2016	16.2016	0.1								2.85667	0.182236	0.182236	18.19	18.19	20								2.85667	0.102575	0.102575	19.9494	19.9494	20								2.85667	0.0368919	0.0368919	20.0049	20.0049
2.858333	0.014534					2.85833	0.1	0.1	16.1957	16.1957	0.1								2.85833	0.180999	0.180999	18.1841	18.1841	20								2.85833	0.0842671	0.0842671	19.9419	19.9419	20								2.85833	-0.0341221	-0.0341221	19.9955	19.9955
2.86	0.025305					2.86	0.1	0.1	16.207	16.207	0.1								2.86	0.181589	0.181589	18.1955	18.1955	20								2.86	0.0968804	0.0968804	19.9516	19.9516	20								2.86	0.0315251	0.0315251	20.0036	20.0036
2.861667	-0.015417					2.86167	0.1	0.1	16.1667	16.1667	0.1								2.86167	0.180453	0.180453	18.1553	18.1553	20								2.86167	0.0807123	0.0807123	19.9098	19.9098	20								2.86167	-0.0251371	-0.0251371	19.9603	19.9603
2.863333	-0.023186					2.86333	0.1	0.1	16.1595	16.1595	0.1								2.86333	0.184467	0.184467	18.1482	18.1482	20								2.86333	0.150399	0.150399	19.9019	19.9019	20								2.86333	0.277592	0.277592	19.9544	19.9544
2.865	-0.033352					2.865	0.1	0.1	16.1498	16.1498	0.1								2.865	0.18518	0.18518	18.1387	18.1387	20								2.865	0.16353	0.16353	19.8928	19.8928	20								2.865	0.31953	0.31953	19.9508	19.9508
2.866667	-0.010839					2.86667	0.1	0.1	16.1729	16.1729	0.1								2.86667	0.186125	0.186125	18.162	18.162	20								2.86667	0.178634	0.178634	19.9168	19.9168	20								2.86667	0.344208	0.344208	19.9804	19.9804
2.868333	-0.029823					2.86833	0.1	0.1	16.1544	16.1544	0.1								2.86833	0.1838	0.1838	18.1437	18.1437	20								2.86833	0.138727	0.138727	19.8986	19.8986	20								2.86833	0.137209	0.137209	19.9648	19.9648
2.87	-0.023705					2.87	0.1	0.1	16.161	16.161	0.1								2.87	0.185628	0.185628	18.1505	18.1505	20								2.87	0.168936	0.168936	19.9055	19.9055	20								2.87	0.246361	0.246361	19.9728	19.9728
2.871667	-0.015507					2.87167	0.1	0.1	16.1698	16.1698	0.1								2.87167	0.184947	0.184947	18.1594	18.1594	20								2.87167	0.157575	0.157575	19.9145	19.9145	20								2.87167	0.190184	0.190184	19.9834	19.9834
2.873333	-0.0028138					2.87333	0.1	0.1	16.183	16.183	0.1								2.87333	0.184056	0.184056	18.1728	18.1728	20								2.87333	0.142437	0.142437	19.9276	19.9276	20								2.87333	0.115938	0.115938	19.9963	19.9963
2.875	0.011831					2.875	0.1	0.1	16.1981	16.1981	0.1								2.875	0.182718	0.182718	18.1881	18.1881	20								2.875	0.120623	0.120623	19.9421	19.9421	20								2.875	0.02582	0.02582	20.0086	20.0086
2.876667	-0.010271					2.87667	0.1	0.1	16.1765	16.1765	0.1								2.87667	0.181189	0.181189	18.1666	18.1666	20								2.87667	0.0965794	0.0965794	19.919	19.919	20								2.87667	-0.0599751	-0.0599751	19.9816	19.9816
2.878333	-0.018398					2.87833	0.1	0.1	16.1689	16.1689	0.1								2.87833	0.183338	0.183338	18.1591	18.1591	20								2.87833	0.134944	0.134944	19.9103	19.9103	20								2.87833	0.129144	0.129144	19.9708	19.9708
2.88	-0.025059					2.88	0.1	0.1	16.1628	16.1628	0.1								2.88	0.184088	0.184088	18.1531	18.1531	20								2.88	0.149421	0.149421	19.904	19.904	20								2.88	0.204514	0.204514	19.9657	19.9657
2.881667	0.0067438					2.88167	0.1	0.1	16.1951	16.1951	0.1								2.88167	0.184687	0.184687	18.1856	18.1856	20								2.88167	0.160061	0.160061	19.9364	19.9364	20								2.88167	0.240328	0.240328	20.0006	20.0006
2.883333	0.0095604					2.88333	0.1	0.1	16.1984	16.1984	0.1								2.88333	0.181438	0.181438	18.1891	18.1891	20								2.88333	0.105997	0.105997	19.9391	19.9391	20								2.88333	-0.00389556	-0.00389556	20.0027	20.0027
2.885	0.016094					2.885	0.1	0.1	16.2055	16.2055	0.1								2.885	0.181091	0.181091	18.1962	18.1962	20								2.885	0.101568	0.101568	19.9446	19.9446	20								2.885	-0.0187517	-0.0187517	20.0048	20.0048
2.886667	0.0012447					2.88667	0.1	0.1	16.1911	16.1911	0.1								2.88667	0.180379	0.180379	18.1819	18.1819	20								2.88667	0.0923575	0.0923575	19.9286	19.9286	20								2.88667	-0.0334377	-0.0334377	19.9854	19.9854
2.888333	-0.0023019					2.88833	0.1	0.1	16.1881	16.1881	0.1								2.88833	0.181805	0.181805	18.179	18.179	20								2.88833	0.119017	0.119017	19.9243	19.9243	20								2.88833	0.102364	0.102364	19.9796	19.9796
2.89	-0.025033					2.89	0.1	0.1	16.1659	16.1659	0.1								2.89	0.182099	0.182099	18.1569	18.1569	20								2.89	0.126186	0.126186	19.9014	19.9014	20								2.89	0.14247	0.14247	19.9575	19.9575
2.891667	-0.047537					2.89167	0.1	0.1	16.1439	16.1439	0.1								2.89167	0.184309	0.184309	18.1351	18.1351	20								2.89167	0.164404	0.164404	19.8794	19.8794	20								2.89167	0.297489	0.297489	19.9386	19.9386
2.893333	-0.066739					2.89333	0.1	0.1	16.1252	16.1252	0.1								2.89333	0.186491	0.186491	18.1166	18.1166	20								2.89333	0.201011	0.201011	19.8618	19.8618	20								2.89333	0.42954	0.42954	19.9272	19.9272
2.895	-0.083072					2.895	0.1	0.1	16.1094	16.1094	0.1								2.895	0.188337	0.188337	18.1011	18.1011	20								2.895	0.230273	0.230273	19.848	19.848	20								2.895	0.509726	0.509726	19.9212	19.9212
2.896667	-0.080645					2.89667	0.1	0.1	16.1123	16.1123	0.1								2.89667	0.18989	0.18989	18.1044	18.1044	20								2.89667	0.25329	0.25329	19.8536	19.8536	20								2.89667	0.551563	0.551563	19.935	19.935
2.898333	-0.062312					2.89833	0.1	0.1	16.1312	16.1312	0.1								2.89833	0.189563	0.189563	18.1235	18.1235	20								2.89833	0.244036	0.244036	19.875	19.875	20								2.89833	0.454762	0.454762	19.9629	19.9629
2.9	-0.073963					2.9	0.1	0.1	16.12	16.12	0.1								2.9	0.187645	0.187645	18.1127	18.1127	20								2.9	0.208367	0.208367	19.8654	19.8654	20								2.9	0.259536	0.259536	19.9555	19.9555
2.901667	-0.061149					2.90167	0.1	0.1	16.1334	16.1334	0.1								2.90167	0.188731	0.188731	18.1263	18.1263	20								2.90167	0.224251	0.224251	19.88	19.88	20								2.90167	0.311309	0.311309	19.9704	19.9704
2.903333	-0.0604					2.90333	0.1	0.1	16.1346	16.1346	0.1								2.90333	0.187371	0.187371	18.1278	18.1278	20								2.90333	0.200014	0.200014	19.8822	19.8822	20								2.90333	0.207183	0.207183	19.9722	19.9722
2.905	-0.051918					2.905	0.1	0.1	16.1436	16.1436	0.1								2.905	0.18722	0.18722	18.137	18.137	20								2.905	0.196336	0.196336	19.8917	19.8917	20								2.905	0.194543	0.194543	19.9801	19.9801
2.906667	-0.048194					2.90667	0.1	0.1	16.1479	16.1479	0.1								2.90667	0.186298	0.186298	18.1415	18.1415	20								2.90667	0.180579	0.180579	19.896	19.896	20								2.90667	0.139479	0.139479	19.9823	19.9823
2.908333	-0.023284					2.90833	0.1	0.1	16.1733	16.1733	0.1								2.90833	0.185854	0.185854	18.1671	18.1671	20								2.90833	0.17333	0.17333	19.9212	19.9212	20								2.90833	0.124153	0.124153	20.0048	20.0048
2.91	0.01295					2.91	0.1	0.1	16.21	16.21	0.1								2.91	0.183293	0.183293	18.204	18.204	20								2.91	0.131356	0.131356	19.9569	19.9569	20								2.91	-0.0337879	-0.0337879	20.0362	20.0362
2.911667	0.016284					2.91167	0.1	0.1	16.2139	16.2139	0.1								2.91167	0.179605	0.179605	18.2078	18.2078	20								2.91167	0.0718002	0.0718002	19.9582	19.9582	20								2.91167	-0.253198	-0.253198	20.0292	20.0292
2.913333	0.011521					2.91333	0.1	0.1	16.2096	16.2096	0.1								2.91333	0.179216	0.179216	18.2036	18.2036	20								2.91333	0.0695938	0.0695938	19.9508	19.9508	20								2.91333	-0.204198	-0.204198	20.0126	20.0126
2.915	0.007012					2.915	0.1	0.1	16.2056	16.2056	0.1								2.915	0.179641	0.179641	18.1996	18.1996	20								2.915	0.0820541	0.0820541	19.944	19.944	20								2.915	-0.0880712	-0.0880712	19.9998	19.9998
2.916667	0.00086015					2.91667	0.1	0.1	16.2	16.2	0.1								2.91667	0.18004	0.18004	18.194	18.194	20								2.91667	0.0933914	0.0933914	19.9361	19.9361	20								2.91667	0.00113913	0.00113913	19.9892	19.9892
2.918333	0.0087623					2.91833	0.1	0.1	16.2084	16.2084	0.1								2.91833	0.1806	0.1806	18.2025	18.2025	20								2.91833	0.10652	0.10652	19.9428	19.9428	20								2.91833	0.0753185	0.0753185	19.9955	19.9955
2.92	0.03436					2.92	0.1	0.1	16.2345	16.2345	0.1								2.92	0.179753	0.179753	18.2286	18.2286	20								2.92	0.0953459	0.0953459	19.9673	19.9673	20								2.92	0.0313664	0.0313664	20.0199	20.0199
2.921667	0.018188					2.92167	0.1	0.1	16.2189	16.2189	0.1								2.92167	0.177135	0.177135	18.213	18.213	20								2.92167	0.0545086	0.0545086	19.9493	19.9493	20								2.92167	-0.139343	-0.139343	19.9991	19.9991
2.923333	0.034542					2.92333	0.1	0.1	16.2357	16.2357	0.1								2.92333	0.178699	0.178699	18.2299	18.2299	20								2.92333	0.084542	0.084542	19.9638	19.9638	20								2.92333	0.00637025	0.00637025	20.011	20.011
2.925	0.0076272					2.925	0.1	0.1	16.2093	16.2093	0.1								2.925	0.177011	0.177011	18.2035	18.2035	20								2.925	0.0602953	0.0602953	19.9353	19.9353	20								2.925	-0.077192	-0.077192	19.9807	19.9807
2.926667	0.021381					2.92667	0.1	0.1	16.2236	16.2236	0.1								2.92667	0.17965	0.17965	18.2178	18.2178	20								2.92667	0.107887	0.107887	19.9479	19.9479	20								2.92667	0.135132	0.135132	19.9935	19.9935
2.928333	0.0065473					2.92833	0.1	0.1	16.2093	16.2093	0.1								2.92833	0.178218	0.178218	18.2036	18.2036	20								2.92833	0.0867886	0.0867886	19.9324	19.9324	20								2.92833	0.0454665	0.0454665	19.9793	19.9793
2.93	-0.010913					2.93	0.1	0.1	16.1923	16.1923	0.1								2.93	0.179643	0.179643	18.1867	18.1867	20								2.93	0.112664	0.112664	19.9144	19.9144	20								2.93	0.14493	0.14493	19.9627	19.9627
2.931667	-0.0010052					2.93167	0.1	0.1	16.2028	16.2028	0.1								2.93167	0.18133	0.18133	18.1973	18.1973	20								2.93167	0.142667	0.142667	19.9247	19.9247	20								2.93167	0.261428	0.261428	19.9766	19.9766
2.933333	0.022066					2.93333	0.1	0.1	16.2263	16.2263	0.1								2.93333	0.180275	0.180275	18.221	18.221	20								2.93333	0.125581	0.125581	19.9482	19.9482	20								2.93333	0.163864	0.163864	20.0034	20.0034
2.935	0.044806					2.935	0.1	0.1	16.2496	16.2496	0.1								2.935	0.177903	0.177903	18.2443	18.2443	20								2.935	0.0863922	0.0863922	19.9704	19.9704	20								2.935	-0.0235624	-0.0235624	20.0249	20.0249
2.936667	0.062829					2.93667	0.1	0.1	16.2681	16.2681	0.1								2.93667	0.175569	0.175569	18.2629	18.2629	20								2.93667	0.0493513	0.0493513	19.9867	19.9867	20								2.93667	-0.174543	-0.174543	20.0366	20.0366
2.938333	0.064576					2.93833	0.1	0.1	16.2704	16.2704	0.1								2.93833	0.173714	0.173714	18.2651	18.2651	20								2.93833	0.0221121	0.0221121	19.9859	19.9859	20								2.93833	-0.256278	-0.256278	20.0289	20.0289
2.94	0.042848					2.94	0.1	0.1	16.2492	16.2492	0.1								2.94	0.173493	0.173493	18.2438	18.2438	20								2.94	0.0234663	0.0234663	19.9614	19.9614	20								2.94	-0.202414	-0.202414	19.9981	19.9981
2.941667	0.046989					2.94167	0.1	0.1	16.2538	16.2538	0.1								2.94167	0.17562	0.17562	18.2484	18.2484	20								2.94167	0.0642788	0.0642788	19.9637	19.9637	20								2.94167	0.0131437	0.0131437	19.9982	19.9982
2.943333	0.030567					2.94333	0.1	0.1	16.2379	16.2379	0.1								2.94333	0.175156	0.175156	18.2325	18.2325	20								2.94333	0.0605171	0.0605171	19.946	19.946	20								2.94333	0.0129151	0.0129151	19.9809	19.9809
2.945	0.027571					2.945	0.1	0.1	16.2354	16.2354	0.1								2.945	0.176746	0.176746	18.2301	18.2301	20								2.945	0.0899718	0.0899718	19.9423	19.9423	20								2.945	0.13342	0.13342	19.9791	19.9791
2.946667	0.019955					2.94667	0.1	0.1	16.2283	16.2283	0.1								2.94667	0.176989	0.176989	18.2231	18.2231	20								2.94667	0.0962491	0.0962491	19.9344	19.9344	20								2.94667	0.146577	0.146577	19.9743	19.9743
2.948333	0.0063094					2.94833	0.1	0.1	16.2152	16.2152	0.1								2.94833	0.177692	0.177692	18.21	18.21	20								2.94833	0.109326	0.109326	19.9208	19.9208	20								2.94833	0.179885	0.179885	19.9639	19.9639
2.95	0.02067					2.95	0.1	0.1	16.2301	16.2301	0.1								2.95	0.178996	0.178996	18.225	18.225	20								2.95	0.131999	0.131999	19.9357	19.9357	20								2.95	0.252674	0.252674	19.9828	19.9828
2.951667	0.016204					2.95167	0.1	0.1	16.2261	16.2261	0.1								2.95167	0.177496	0.177496	18.2212	18.2212	20								2.95167	0.107142	0.107142	19.9316	19.9316	20								2.95167	0.120162	0.120162	19.9814	19.9814
2.953333	0.0027314					2.95333	0.1	0.1	16.2131	16.2131	0.1								2.95333	0.17788	0.17788	18.2083	18.2083	20								2.95333	0.113953	0.113953	19.9182	19.9182	20								2.95333	0.130543	0.130543	19.9688	19.9688
2.955	-0.021789					2.955	0.1	0.1	16.1891	16.1891	0.1								2.955	0.179166	0.179166	18.1845	18.1845	20								2.955	0.136311	0.136311	19.8942	19.8942	20								2.955	0.218367	0.218367	19.9467	19.9467
2.956667	-0.041319					2.95667	0.1	0.1	16.1701	16.1701	0.1								2.95667	0.181554	0.181554	18.1656	18.1656	20								2.95667	0.176374	0.176374	19.876	19.876	20								2.95667	0.37319	0.37319	19.9332	19.9332
2.958333	-0.053798					2.95833	0.1	0.1	16.1582	16.1582	0.1								2.95833	0.183438	0.183438	18.1539	18.1539	20								2.95833	0.206599	0.206599	19.8659	19.8659	20								2.95833	0.467885	0.467885	19.93	19.93
2.96	-0.04281					2.96	0.1	0.1	16.1697	16.1697	0.1								2.96	0.18461	0.18461	18.1657	18.1657	20								2.96	0.22351	0.22351	19.8797	19.8797	20								2.96	0.490091	0.490091	19.9513	19.9513
2.961667	-0.034731					2.96167	0.1	0.1	16.1782	16.1782	0.1								2.96167	0.183432	0.183432	18.1745	18.1745	20								2.96167	0.200461	0.200461	19.8903	19.8903	20								2.96167	0.341038	0.341038	19.9667	19.9667
2.963333	-0.0269					2.96333	0.1	0.1	16.1866	16.1866	0.1								2.96333	0.182547	0.182547	18.1831	18.1831	20								2.96333	0.182886	0.182886	19.8997	19.8997	20								2.96333	0.232861	0.232861	19.9775	19.9775
2.965	-0.00061416					2.965	0.1	0.1	16.2134	16.2134	0.1								2.965	0.181691	0.181691	18.2101	18.2101	20								2.965	0.167098	0.167098	19.927	19.927	20								2.965	0.157718	0.157718	20.0037	20.0037
2.966667	0.0021067					2.96667	0.1	0.1	16.2166	16.2166	0.1								2.96667	0.178992	0.178992	18.2134	18.2134	20								2.96667	0.121618	0.121618	19.9297	19.9297	20								2.96667	-0.0259332	-0.0259332	20.0023	20.0023
2.968333	0.046888					2.96833	0.1	0.1	16.2619	16.2619	0.1								2.96833	0.178657	0.178657	18.2588	18.2588	20								2.96833	0.117162	0.117162	19.9737	19.9737	20								2.96833	-0.0164156	-0.0164156	20.0409	20.0409
2.97	0.030813					2.97	0.1	0.1	16.2463	16.2463	0.1								2.97	0.174119	0.174119	18.2433	18.2433	20								2.97	0.043797	0.043797	19.9557	19.9557	20								2.97	-0.286639	-0.286639	20.0149	20.0149
2.971667	0.030409					2.97167	0.1	0.1	16.2464	16.2464	0.1								2.97167	0.175675	0.175675	18.2433	18.2433	20								2.97167	0.0738666	0.0738666	19.9529	19.9529	20								2.97167	-0.104439	-0.104439	20.0045	20.0045
2.973333	0.051186					2.97333	0.1	0.1	16.2677	16.2677	0.1								2.97333	0.175666	0.175666	18.2646	18.2646	20								2.97333	0.07849	0.07849	19.972	19.972	20								2.97333	-0.0313511	-0.0313511	20.0199	20.0199
2.975	0.061357					2.975	0.1	0.1	16.2784	16.2784	0.1								2.975	0.173537	0.173537	18.2753	18.2753	20								2.975	0.0466403	0.0466403	19.9802	19.9802	20								2.975	-0.139066	-0.139066	20.0243	20.0243
2.976667	0.082601					2.97667	0.1	0.1	16.3002	16.3002	0.1								2.97667	0.17247	0.17247	18.297	18.297	20								2.97667	0.0330252	0.0330252	19.9989	19.9989	20								2.97667	-0.170214	-0.170214	20.0382	20.0382
2.978333	0.089417					2.97833	0.1	0.1	16.3075	16.3075	0.1								2.97833	0.1703	0.1703	18.3042	18.3042	20								2.97833	0.00186041	0.00186041	20.0026	20.0026	20								2.97833	-0.267087	-0.267087	20.036	20.036
2.98	0.081409					2.98	0.1	0.1	16.3	16.3	0.1								2.98	0.169576	0.169576	18.2966	18.2966	20								2.98	-0.00437053	-0.00437053	19.9912	19.9912	20								2.98	-0.252146	-0.252146	20.0185	20.0185
2.981667	0.07246					2.98167	0.1	0.1	16.2916	16.2916	0.1								2.98167	0.170338	0.170338	18.2881	18.2881	20								2.98167	0.0146738	0.0146738	19.9793	19.9793	20								2.98167	-0.12957	-0.12957	20.0029	20.0029
2.983333	0.079466					2.98333	0.1	0.1	16.2991	16.2991	0.1								2.98333	0.171192	0.171192	18.2955	18.2955	20								2.98333	0.0345276	0.0345276	19.9841	19.9841	20								2.98333	-0.0204664	-0.0204664	20.0072	20.0072
2.985	0.059634					2.985	0.1	0.1	16.2797	16.2797	0.1								2.985	0.170446	0.170446	18.2762	18.2762	20								2.985	0.026476	0.026476	19.9624	19.9624	20								2.985	-0.0506934	-0.0506934	19.9858	19.9858
2.986667	0.045349					2.98667	0.1	0.1	16.266	16.266	0.1								2.98667	0.172383	0.172383	18.2624	18.2624	20								2.98667	0.0627061	0.0627061	19.9468	19.9468	20								2.98667	0.0990921	0.0990921	19.972	19.972
2.988333	0.02007					2.98833	0.1	0.1	16.2412	16.2412	0.1								2.98833	0.173763	0.173763	18.2376	18.2376	20								2.98833	0.0887448	0.0887448	19.9211	19.9211	20								2.98833	0.196152	0.196152	19.9507	19.9507
2.99	0.026332					2.99	0.1	0.1	16.248	16.248	0.1								2.99	0.176235	0.176235	18.2445	18.2445	20								2.99	0.131448	0.131448	19.9281	19.9281	20								2.99	0.345144	0.345144	19.9643	19.9643
2.991667	0.027038					2.99167	0.1	0.1	16.2492	16.2492	0.1								2.99167	0.175548	0.175548	18.2459	18.2459	20								2.99167	0.119845	0.119845	19.9298	19.9298	20								2.99167	0.24957	0.24957	19.9723	19.9723
2.993333	0.01326					2.99333	0.1	0.1	16.2359	16.2359	0.1								2.99333	0.175414	0.175414	18.2327	18.2327	20								2.99333	0.116993	0.116993	19.9167	19.9167	20								2.99333	0.193863	0.193863	19.9628	19.9628
2.995	0.008569					2.995	0.1	0.1	16.2317	16.2317	0.1								2.995	0.17673	0.17673	18.2286	18.2286	20								2.995	0.138874	0.138874	19.9128	19.9128	20								2.995	0.260431	0.260431	19.9623	19.9623
2.996667	0.0099141					2.99667	0.1	0.1	16.2336	16.2336	0.1								2.99667	0.177136	0.177136	18.2306	18.2306	20								2.99667	0.145251	0.145251	19.9154	19.9154	20								2.99667	0.26419	0.26419	19.9684	19.9684
2.998333	-0.0040321					2.99833	0.1	0.1	16.2202	16.2202	0.1								2.99833	0.176936	0.176936	18.2173	18.2173	20								2.99833	0.141056	0.141056	19.9025	19.9025	20								2.99833	0.221135	0.221135	19.9582	19.9582
3	-0.019097					3	0.1	0.1	16.2056	16.2056	0.1								3	0.178265	0.178265	18.2029	18.2029	20								3	0.162533	0.162533	19.8887	19.8887	20								3	0.292596	0.292596	19.9471	19.9471
3.001667	-0.027157					3.00167	0.1	0.1	16.1981	16.1981	0.1								3.00167	0.179705	0.179705	18.1956	18.1956	20								3.00167	0.185582	0.185582	19.8824	19.8824	20								3.00167	0.370128	0.370128	19.9451	19.9451
3.003333	-0.034921					3.00333	0.1	0.1	16.1908	16.1908	0.1								3.00333	0.180441	0.180441	18.1886	18.1886	20								3.00333	0.196014	0.196014	19.8768	19.8768	20								3.00333	0.384568	0.384568	19.9442	19.9442
3.005	-0.035187					3.005	0.1	0.1	16.191	16.191	0.1								3.005	0.181144	0.181144	18.189	18.189	20								3.005	0.205382	0.205382	19.8788	19.8788	20								3.005	0.390555	0.390555	19.9507	19.9507
3.006667	-0.017489					3.00667	0.1	0.1	16.2092	16.2092	0.1								3.00667	0.181097	0.181097	18.2075	18.2075	20								3.00667	0.202051	0.202051	19.8986	19.8986	20								3.00667	0.345425	0.345425	19.9739	19.9739
3.008333	-0.029087					3.00833	0.1	0.1	16.1982	16.1982	0.1								3.00833	0.179253	0.179253	18.1966	18.1966	20								3.00833	0.168952	0.168952	19.8884	19.8884	20								3.00833	0.182411	0.182411	19.9642	19.9642
3.01	-0.040302					3.01	0.1	0.1	16.1874	16.1874	0.1								3.01	0.180343	0.180343	18.186	18.186	20								3.01	0.185953	0.185953	19.8783	19.8783	20								3.01	0.250407	0.250407	19.9536	19.9536
3.011667	-0.052108					3.01167	0.1	0.1	16.1762	16.1762	0.1								3.01167	0.181396	0.181396	18.1749	18.1749	20								3.01167	0.202812	0.202812	19.8681	19.8681	20								3.01167	0.324718	0.324718	19.9447	19.9447
3.013333	-0.041384					3.01333	0.1	0.1	16.1874	16.1874	0.1								3.01333	0.182506	0.182506	18.1864	18.1864	20								3.01333	0.219899	0.219899	19.8808	19.8808	20								3.01333	0.387238	0.387238	19.9603	19.9603
3.015	-0.046277					3.015	0.1	0.1	16.183	16.183	0.1								3.015	0.181359	0.181359	18.1822	18.1822	20								3.015	0.198729	0.198729	19.8776	19.8776	20								3.015	0.278124	0.278124	19.9591	19.9591
3.016667	-0.074225					3.01667	0.1	0.1	16.1556	16.1556	0.1								3.01667	0.181776	0.181776	18.155	18.155	20								3.01667	0.203975	0.203975	19.8511	19.8511	20								3.01667	0.286524	0.286524	19.9332	19.9332
3.018333	-0.074273					3.01833	0.1	0.1	16.156	16.156	0.1								3.01833	0.184499	0.184499	18.1557	18.1557	20								3.01833	0.248194	0.248194	19.8532	19.8532	20								3.01833	0.467614	0.467614	19.9383	19.9383
3.02	-0.036603					3.02	0.1	0.1	16.1942	16.1942	0.1								3.02	0.184428	0.184428	18.1942	18.1942	20								3.02	0.244692	0.244692	19.8935	19.8935	20								3.02	0.431813	0.431813	19.9829	19.9829
3.021667	-0.034724					3.02167	0.1	0.1	16.1966	16.1966	0.1								3.02167	0.180583	0.180583	18.1968	18.1968	20								3.02167	0.177571	0.177571	19.8966	19.8966	20								3.02167	0.119659	0.119659	19.9856	19.9856
3.023333	-0.03248					3.02333	0.1	0.1	16.1993	16.1993	0.1								3.02333	0.180324	0.180324	18.1997	18.1997	20								3.02333	0.172301	0.172301	19.899	19.899	20								3.02333	0.100626	0.100626	19.984	19.984
3.025	-0.024945					3.025	0.1	0.1	16.2074	16.2074	0.1								3.025	0.180035	0.180035	18.2078	18.2078	20								3.025	0.168273	0.168273	19.9066	19.9066	20								3.025	0.112292	0.112292	19.988	19.988
3.026667	-0.04671					3.02667	0.1	0.1	16.1861	16.1861	0.1								3.02667	0.179217	0.179217	18.1867	18.1867	20								3.02667	0.155593	0.155593	19.8847	19.8847	20								3.02667	0.0842311	0.0842311	19.9628	19.9628
3.028333	-0.040651					3.02833	0.1	0.1	16.1927	16.1927	0.1								3.02833	0.181331	0.181331	18.1934	18.1934	20								3.02833	0.192115	0.192115	19.8911	19.8911	20								3.02833	0.260447	0.260447	19.9683	19.9683
3.03	-0.028618					3.03	0.1	0.1	16.2052	16.2052	0.1								3.03	0.18066	0.18066	18.2061	18.2061	20								3.03	0.181459	0.181459	19.9039	19.9039	20								3.03	0.221654	0.221654	19.9819	19.9819
3.031667	-0.026477					3.03167	0.1	0.1	16.2079	16.2079	0.1								3.03167	0.17939	0.17939	18.2089	18.2089	20								3.03167	0.16022	0.16022	19.9062	19.9062	20								3.03167	0.126667	0.126667	19.9834	19.9834
3.033333	-0.019729					3.03333	0.1	0.1	16.2151	16.2151	0.1								3.03333	0.179112	0.179112	18.2162	18.2162	20								3.03333	0.156327	0.156327	19.9128	19.9128	20								3.03333	0.116093	0.116093	19.9881	19.9881
3.035	-0.0098169					3.035	0.1	0.1	16.2255	16.2255	0.1								3.035	0.178375	0.178375	18.2268	18.2268	20								3.035	0.145322	0.145322	19.9224	19.9224	20								3.035	0.0831582	0.0831582	19.9955	19.9955
3.036667	0.017991					3.03667	0.1	0.1	16.2539	16.2539	0.1								3.03667	0.177323	0.177323	18.2552	18.2552	20								3.03667	0.129347	0.129347	19.9495	19.9495	20								3.03667	0.0312547	0.0312547	20.0198	20.0198
3.038333	0.011525					3.03833	0.1	0.1	16.2479	16.2479	0.1								3.03833	0.174484	0.174484	18.2492	18.2492	20								3.03833	0.0841383	0.0841383	19.9415	19.9415	20								3.03833	-0.138442	-0.138442	20.0065	20.0065
3.04	0.0024993					3.04	0.1	0.1	16.2394	16.2394	0.1								3.04	0.175079	0.175079	18.2407	18.2407	20								3.04	0.0975296	0.0975296	19.9306	19.9306	20								3.04	-0.0456736	-0.0456736	19.9904	19.9904
3.041667	0.015456					3.04167	0.1	0.1	16.2528	16.2528	0.1								3.04167	0.175931	0.175931	18.2542	18.2542	20								3.04167	0.115649	0.115649	19.9424	19.9424	20								3.04167	0.0674853	0.0674853	20	20
3.043333	0.019889					3.04333	0.1	0.1	16.2578	16.2578	0.1								3.04333	0.174581	0.174581	18.2592	18.2592	20								3.04333	0.096019	0.096019	19.9457	19.9457	20								3.04333	0.000201002	0.000201002	20.0018	20.0018
3.045	0.033848					3.045	0.1	0.1	16.2723	16.2723	0.1								3.045	0.174085	0.174085	18.2736	18.2736	20								3.045	0.0905125	0.0905125	19.9582	19.9582	20								3.045	-0.0128699	-0.0128699	20.0122	20.0122
3.046667	0.03359					3.04667	0.1	0.1	16.2725	16.2725	0.1								3.04667	0.172637	0.172637	18.2739	18.2739	20								3.04667	0.069585	0.069585	19.9563	19.9563	20								3.04667	-0.0855058	-0.0855058	20.0072	20.0072
3.048333	0.022924					3.04833	0.1	0.1	16.2623	16.2623	0.1								3.04833	0.172613	0.172613	18.2637	18.2637	20								3.04833	0.0728645	0.0728645	19.9438	19.9438	20								3.04833	-0.0506164	-0.0506164	19.9917	19.9917
3.05	0.017985					3.05	0.1	0.1	16.2579	16.2579	0.1								3.05	0.173632	0.173632	18.2593	18.2593	20								3.05	0.0936772	0.0936772	19.9376	19.9376	20								3.05	0.0581874	0.0581874	19.9845	19.9845
3.051667	0.020977					3.05167	0.1	0.1	16.2614	16.2614	0.1								3.05167	0.174075	0.174075	18.2628	18.2628	20								3.05167	0.10406	0.10406	19.9398	19.9398	20								3.05167	0.108505	0.108505	19.9878	19.9878
3.053333	0.015626					3.05333	0.1	0.1	16.2566	16.2566	0.1								3.05333	0.173721	0.173721	18.258	18.258	20								3.05333	0.100282	0.100282	19.9339	19.9339	20								3.05333	0.0857245	0.0857245	19.9829	19.9829
3.055	0.021868					3.055	0.1	0.1	16.2633	16.2633	0.1								3.055	0.174202	0.174202	18.2648	18.2648	20								3.055	0.110194	0.110194	19.9397	19.9397	20								3.055	0.119596	0.119596	19.9898	19.9898
3.056667	0.008297					3.05667	0.1	0.1	16.2502	16.2502	0.1								3.05667	0.173522	0.173522	18.2518	18.2518	20								3.05667	0.10055	0.10055	19.9256	19.9256	20								3.05667	0.0715211	0.0715211	19.9764	19.9764
3.058333	0.025062					3.05833	0.1	0.1	16.2675	16.2675	0.1								3.05833	0.174824	0.174824	18.2691	18.2691	20								3.05833	0.123925	0.123925	19.9422	19.9422	20								3.05833	0.165106	0.165106	19.9941	19.9941
3.06	0.019086					3.06	0.1	0.1	16.262	16.262	0.1								3.06	0.173091	0.173091	18.2637	18.2637	20								3.06	0.0963021	0.0963021	19.9359	19.9359	20								3.06	0.0409556	0.0409556	19.9883	19.9883
3.061667	0.0087437					3.06167	0.1	0.1	16.2522	16.2522	0.1								3.06167	0.173632	0.173632	18.2539	18.2539	20								3.06167	0.106783	0.106783	19.9251	19.9251	20								3.06167	0.0818113	0.0818113	19.9769	19.9769
3.063333	0.0053246					3.06333	0.1	0.1	16.2493	16.2493	0.1								3.06333	0.174611	0.174611	18.251	18.251	20								3.06333	0.124913	0.124913	19.9216	19.9216	20								3.06333	0.161578	0.161578	19.9744	19.9744
3.065	-0.011682					3.065	0.1	0.1	16.2328	16.2328	0.1								3.065	0.174896	0.174896	18.2346	18.2346	20								3.065	0.130712	0.130712	19.9048	19.9048	20								3.065	0.179264	0.179264	19.9596	19.9596
3.066667	0.020491					3.06667	0.1	0.1	16.2655	16.2655	0.1								3.06667	0.176537	0.176537	18.2674	18.2674	20								3.06667	0.158586	0.158586	19.9378	19.9378	20								3.06667	0.282767	0.282767	19.9957	19.9957
3.068333	0.050862					3.06833	0.1	0.1	16.2964	16.2964	0.1								3.06833	0.173257	0.173257	18.2984	18.2984	20								3.06833	0.103654	0.103654	19.9684	19.9684	20								3.06833	0.0297704	0.0297704	20.0271	20.0271
3.07	0.063305					3.07	0.1	0.1	16.3093	16.3093	0.1								3.07	0.17016	0.17016	18.3113	18.3113	20								3.07	0.0526971	0.0526971	19.9794	19.9794	20								3.07	-0.189404	-0.189404	20.033	20.033
3.071667	0.062817					3.07167	0.1	0.1	16.3093	16.3093	0.1								3.07167	0.168866	0.168866	18.3113	18.3113	20								3.07167	0.0344045	0.0344045	19.9765	19.9765	20								3.07167	-0.231343	-0.231343	20.0227	20.0227
3.073333	0.027895					3.07333	0.1	0.1	16.2749	16.2749	0.1								3.07333	0.168871	0.168871	18.2768	18.2768	20								3.07333	0.039228	0.039228	19.9391	19.9391	20								3.07333	-0.1591	-0.1591	19.9793	19.9793
3.075	0.025456					3.075	0.1	0.1	16.273	16.273	0.1								3.075	0.17232	0.17232	18.2749	18.2749	20								3.075	0.101464	0.101464	19.9355	19.9355	20								3.075	0.144918	0.144918	19.975	19.975
3.076667	0.013978					3.07667	0.1	0.1	16.262	16.262	0.1								3.07667	0.172514	0.172514	18.2639	18.2639	20								3.07667	0.107453	0.107453	19.924	19.924	20								3.07667	0.174829	0.174829	19.9667	19.9667
3.078333	0.023589					3.07833	0.1	0.1	16.2721	16.2721	0.1								3.07833	0.173606	0.173606	18.2741	18.2741	20								3.07833	0.12674	0.12674	19.9339	19.9339	20								3.07833	0.233354	0.233354	19.9804	19.9804
3.08	0.0038277					3.08	0.1	0.1	16.2529	16.2529	0.1								3.08	0.172586	0.172586	18.255	18.255	20								3.08	0.11025	0.11025	19.9143	19.9143	20								3.08	0.136884	0.136884	19.9637	19.9637
3.081667	-0.011129					3.08167	0.1	0.1	16.2384	16.2384	0.1								3.08167	0.174504	0.174504	18.2406	18.2406	20								3.08167	0.142795	0.142795	19.8998	19.8998	20								3.08167	0.254142	0.254142	19.952	19.952
3.083333	-0.0036806					3.08333	0.1	0.1	16.2464	16.2464	0.1								3.08333	0.17594	0.17594	18.2487	18.2487	20								3.08333	0.166917	0.166917	19.9086	19.9086	20								3.08333	0.336117	0.336117	19.9654	19.9654
3.085	-0.0019051					3.085	0.1	0.1	16.2486	16.2486	0.1								3.085	0.175131	0.175131	18.2511	18.2511	20								3.085	0.152357	0.152357	19.9116	19.9116	20								3.085	0.241992	0.241992	19.9723	19.9723
3.086667	-0.030292					3.08667	0.1	0.1	16.2208	16.2208	0.1								3.08667	0.174888	0.174888	18.2234	18.2234	20								3.08667	0.14728	0.14728	19.8841	19.8841	20								3.08667	0.193704	0.193704	19.9465	19.9465
3.088333	-0.048398					3.08833	0.1	0.1	16.2032	16.2032	0.1								3.08833	0.177664	0.177664	18.2059	18.2059	20								3.08833	0.193166	0.193166	19.8675	19.8675	20								3.08833	0.374614	0.374614	19.933	19.933
3.09	-0.065631					3.09	0.1	0.1	16.1864	16.1864	0.1								3.09	0.179408	0.179408	18.1894	18.1894	20								3.09	0.220908	0.220908	19.8527	19.8527	20								3.09	0.468849	0.468849	19.9243	19.9243
3.091667	-0.067675					3.09167	0.1	0.1	16.1849	16.1849	0.1								3.09167	0.181058	0.181058	18.1881	18.1881	20								3.09167	0.245528	0.245528	19.8537	19.8537	20								3.09167	0.53011	0.53011	19.9325	19.9325
3.093333	-0.068822					3.09333	0.1	0.1	16.1842	16.1842	0.1								3.09333	0.181185	0.181185	18.1878	18.1878	20								3.09333	0.243811	0.243811	19.8557	19.8557	20								3.09333	0.472806	0.472806	19.9407	19.9407
3.095	-0.074957					3.095	0.1	0.1	16.1786	16.1786	0.1								3.095	0.181221	0.181221	18.1824	18.1824	20								3.095	0.240443	0.240443	19.8525	19.8525	20								3.095	0.41481	0.41481	19.9416	19.9416
3.096667	-0.064145					3.09667	0.1	0.1	16.1899	16.1899	0.1								3.09667	0.181757	0.181757	18.194	18.194	20								3.09667	0.245908	0.245908	19.866	19.866	20								3.09667	0.408753	0.408753	19.9581	19.9581
3.098333	-0.0767					3.09833	0.1	0.1	16.1779	16.1779	0.1								3.09833	0.180599	0.180599	18.1822	18.1822	20								3.09833	0.223386	0.223386	19.8556	19.8556	20								3.09833	0.293596	0.293596	19.9489	19.9489
3.1	-0.059164					3.1	0.1	0.1	16.1959	16.1959	0.1								3.1	0.18178	0.18178	18.2005	18.2005	20								3.1	0.240588	0.240588	19.8752	19.8752	20								3.1	0.357997	0.357997	19.969	19.969
3.101667	-0.015435					3.10167	0.1	0.1	16.2401	16.2401	0.1								3.10167	0.179952	0.179952	18.2449	18.2449	20								3.10167	0.207922	0.207922	19.9206	19.9206	20								3.10167	0.216682	0.216682	20.014	20.014
3.103333	-0.031285					3.10333	0.1	0.1	16.2248	16.2248	0.1								3.10333	0.175507	0.175507	18.2297	18.2297	20								3.10333	0.132268	0.132268	19.9047	19.9047	20								3.10333	-0.0978937	-0.0978937	19.9922	19.9922
3.105	-0.04227					3.105	0.1	0.1	16.2143	16.2143	0.1								3.105	0.177031	0.177031	18.2193	18.2193	20								3.105	0.15891	0.15891	19.8929	19.8929	20								3.105	0.0548328	0.0548328	19.9738	19.9738
3.106667	-0.047362					3.10667	0.1	0.1	16.2097	16.2097	0.1								3.10667	0.178071	0.178071	18.2148	18.2148	20								3.10667	0.17842	0.17842	19.888	19.888	20								3.10667	0.183323	0.183323	19.9664	19.9664
3.108333	-0.036853					3.10833	0.1	0.1	16.2207	16.2207	0.1								3.10833	0.178518	0.178518	18.226	18.226	20								3.10833	0.186731	0.186731	19.899	19.899	20								3.10833	0.235129	0.235129	19.9776	19.9776
3.11	-0.021823					3.11	0.1	0.1	16.2363	16.2363	0.1								3.11	0.177403	0.177403	18.2416	18.2416	20								3.11	0.168267	0.168267	19.9145	19.9145	20								3.11	0.156696	0.156696	19.9928	19.9928
3.111667	-0.015876					3.11167	0.1	0.1	16.2427	16.2427	0.1								3.11167	0.175836	0.175836	18.2482	18.2482	20								3.11167	0.142566	0.142566	19.9201	19.9201	20								3.11167	0.0501975	0.0501975	19.9961	19.9961
3.113333	0.0049804					3.11333	0.1	0.1	16.2641	16.2641	0.1								3.11333	0.175182	0.175182	18.2696	18.2696	20								3.11333	0.133126	0.133126	19.9402	19.9402	20								3.11333	0.0270804	0.0270804	20.0127	20.0127
3.115	0.015629					3.115	0.1	0.1	16.2752	16.2752	0.1								3.115	0.17304	0.17304	18.2808	18.2808	20								3.115	0.0996007	0.0996007	19.9496	19.9496	20								3.115	-0.0889372	-0.0889372	20.0172	20.0172
3.116667	0.030328					3.11667	0.1	0.1	16.2904	16.2904	0.1								3.11667	0.171923	0.171923	18.296	18.296	20								3.11667	0.0840676	0.0840676	19.9623	19.9623	20								3.11667	-0.120554	-0.120554	20.0241	20.0241
3.118333	0.032645					3.11833	0.1	0.1	16.2933	16.2933	0.1								3.11833	0.170404	0.170404	18.2987	18.2987	20								3.11833	0.062781	0.062781	19.9623	19.9623	20								3.11833	-0.168792	-0.168792	20.018	20.018
3.12	0.011134					3.12	0.1	0.1	16.2723	16.2723	0.1								3.12	0.170127	0.170127	18.2777	18.2777	20								3.12	0.0627869	0.0627869	19.9384	19.9384	20								3.12	-0.126013	-0.126013	19.9887	19.9887
3.121667	-0.015602					3.12167	0.1	0.1	16.246	16.246	0.1								3.12167	0.172234	0.172234	18.2514	18.2514	20								3.12167	0.102674	0.102674	19.9101	19.9101	20								3.12167	0.0789171	0.0789171	19.9588	19.9588
3.123333	-0.00054567					3.12333	0.1	0.1	16.2616	16.2616	0.1								3.12333	0.174859	0.174859	18.267	18.267	20								3.12333	0.149829	0.149829	19.9251	19.9251	20								3.12333	0.288351	0.288351	19.9773	19.9773
3.125	0.030847					3.125	0.1	0.1	16.2935	16.2935	0.1								3.125	0.173297	0.173297	18.299	18.299	20								3.125	0.124853	0.124853	19.9567	19.9567	20								3.125	0.158877	0.158877	20.0127	20.0127
3.126667	0.045915					3.12667	0.1	0.1	16.309	16.309	0.1								3.12667	0.170099	0.170099	18.3146	18.3146	20								3.12667	0.072191	0.072191	19.9707	19.9707	20								3.12667	-0.0888101	-0.0888101	20.0254	20.0254
3.128333	0.019754					3.12833	0.1	0.1	16.2834	16.2834	0.1								3.12833	0.168541	0.168541	18.2889	18.2889	20								3.12833	0.0488238	0.0488238	19.9424	19.9424	20								3.12833	-0.177764	-0.177764	19.992	19.992
3.13	0.01179					3.13	0.1	0.1	16.2759	16.2759	0.1								3.13	0.171112	0.171112	18.2814	18.2814	20								3.13	0.0959525	0.0959525	19.9329	19.9329	20								3.13	0.0563365	0.0563365	19.9798	19.9798
3.131667	-0.0018664					3.13167	0.1	0.1	16.2628	16.2628	0.1								3.13167	0.171861	0.171861	18.2683	18.2683	20								3.13167	0.111752	0.111752	19.9188	19.9188	20								3.13167	0.141321	0.141321	19.967	19.967
3.133333	0.002974					3.13333	0.1	0.1	16.2681	16.2681	0.1								3.13333	0.173173	0.173173	18.2737	18.2737	20								3.13333	0.135282	0.135282	19.9238	19.9238	20								3.13333	0.230722	0.230722	19.9753	19.9753
3.135	-0.0073722					3.135	0.1	0.1	16.2583	16.2583	0.1								3.135	0.172632	0.172632	18.2639	18.2639	20								3.135	0.126923	0.126923	19.9138	19.9138	20								3.135	0.172746	0.172746	19.9684	19.9684
3.136667	0.0014868					3.13667	0.1	0.1	16.2676	16.2676	0.1								3.13667	0.173608	0.173608	18.2734	18.2734	20								3.13667	0.143591	0.143591	19.9232	19.9232	20								3.13667	0.221146	0.221146	19.9803	19.9803
3.138333	-0.0085203					3.13833	0.1	0.1	16.2581	16.2581	0.1								3.13833	0.172663	0.172663	18.264	18.264	20								3.13833	0.128066	0.128066	19.9135	19.9135	20								3.13833	0.137712	0.137712	19.9724	19.9724
3.14	-0.0015983					3.14	0.1	0.1	16.2655	16.2655	0.1								3.14	0.173604	0.173604	18.2715	18.2715	20								3.14	0.144093	0.144093	19.9209	19.9209	20								3.14	0.193081	0.193081	19.9809	19.9809
3.141667	-0.0071864					3.14167	0.1	0.1	16.2605	16.2605	0.1								3.14167	0.172853	0.172853	18.2665	18.2665	20								3.14167	0.13191	0.13191	19.9156	19.9156	20								3.14167	0.133382	0.133382	19.9766	19.9766
3.143333	-0.0015694					3.14333	0.1	0.1	16.2666	16.2666	0.1								3.14333	0.173353	0.173353	18.2727	18.2727	20								3.14333	0.140593	0.140593	19.9216	19.9216	20								3.14333	0.163569	0.163569	19.983	19.983
3.145	-0.01174					3.145	0.1	0.1	16.2569	16.2569	0.1								3.145	0.172732	0.172732	18.2631	18.2631	20								3.145	0.130719	0.130719	19.9116	19.9116	20								3.145	0.11869	0.11869	19.9733	19.9733
3.146667	-0.021607					3.14667	0.1	0.1	16.2475	16.2475	0.1								3.14667	0.17369	0.17369	18.2538	18.2538	20								3.14667	0.14727	0.14727	19.9021	19.9021	20								3.14667	0.186944	0.186944	19.9643	19.9643
3.148333	0.0060105					3.14833	0.1	0.1	16.2757	16.2757	0.1								3.14833	0.174618	0.174618	18.2821	18.2821	20								3.14833	0.163136	0.163136	19.9306	19.9306	20								3.14833	0.24999	0.24999	19.9947	19.9947
3.15	0.0056731					3.15	0.1	0.1	16.2758	16.2758	0.1								3.15	0.171794	0.171794	18.2823	18.2823	20								3.15	0.115743	0.115743	19.9304	19.9304	20								3.15	0.0369038	0.0369038	19.9944	19.9944
3.151667	0.038856					3.15167	0.1	0.1	16.3095	16.3095	0.1								3.15167	0.171769	0.171769	18.316	18.316	20								3.15167	0.115973	0.115973	19.9631	19.9631	20								3.15167	0.0393155	0.0393155	20.0245	20.0245
3.153333	0.05966					3.15333	0.1	0.1	16.3308	16.3308	0.1								3.15333	0.168396	0.168396	18.3373	18.3373	20								3.15333	0.0615001	0.0615001	19.9825	19.9825	20								3.15333	-0.171624	-0.171624	20.0391	20.0391
3.155	0.058284					3.155	0.1	0.1	16.3299	16.3299	0.1								3.155	0.166266	0.166266	18.3364	18.3364	20								3.155	0.029086	0.029086	19.9786	19.9786	20								3.155	-0.273488	-0.273488	20.0272	20.0272
3.156667	0.036832					3.15667	0.1	0.1	16.309	16.309	0.1								3.15667	0.166362	0.166362	18.3153	18.3153	20								3.15667	0.0356697	0.0356697	19.9544	19.9544	20								3.15667	-0.190309	-0.190309	19.9959	19.9959
3.158333	0.040385					3.15833	0.1	0.1	16.313	16.313	0.1								3.15833	0.168467	0.168467	18.3193	18.3193	20								3.15833	0.0759877	0.0759877	19.9562	19.9562	20								3.15833	0.0285091	0.0285091	19.9952	19.9952
3.16	0.066541					3.16	0.1	0.1	16.3397	16.3397	0.1								3.16	0.168067	0.168067	18.346	18.346	20								3.16	0.0730248	0.0730248	19.9812	19.9812	20								3.16	0.0335408	0.0335408	20.0206	20.0206
3.161667	0.081595					3.16167	0.1	0.1	16.3553	16.3553	0.1								3.16167	0.165403	0.165403	18.3615	18.3615	20								3.16167	0.0313034	0.0313034	19.9945	19.9945	20								3.16167	-0.144139	-0.144139	20.032	20.032
3.163333	0.069462					3.16333	0.1	0.1	16.3436	16.3436	0.1								3.16333	0.163854	0.163854	18.3497	18.3497	20								3.16333	0.00920914	0.00920914	19.9797	19.9797	20								3.16333	-0.223703	-0.223703	20.0124	20.0124
3.165	0.0613					3.165	0.1	0.1	16.336	16.336	0.1								3.165	0.165029	0.165029	18.3419	18.3419	20								3.165	0.0338622	0.0338622	19.9691	19.9691	20								3.165	-0.0869789	-0.0869789	19.9984	19.9984
3.166667	0.047759					3.16667	0.1	0.1	16.3229	16.3229	0.1								3.16667	0.165805	0.165805	18.3288	18.3288	20								3.16667	0.051465	0.051465	19.954	19.954	20								3.16667	0.0109276	0.0109276	19.983	19.983
3.168333	0.038355					3.16833	0.1	0.1	16.314	16.314	0.1								3.16833	0.167116	0.167116	18.3199	18.3199	20								3.16833	0.0767124	0.0767124	19.9437	19.9437	20								3.16833	0.119007	0.119007	19.9749	19.9749
[truncated: 70,098 more rows]
[truncated: 65 more columns]
