# Supplementary material for: Simulation of gravity- and pump-driven perfusion techniques for measuring outflow facility of ex vivo and in vivo eyes
Source: PLoS One. 2023 Nov 21;18(11):e0294607. doi: 10.1371/journal.pone.0294607 (PMC10662726; doi:10.1371/journal.pone.0294607)
Supplement: S4 Appendix — (ZIP) [file pone.0294607.s004.zip › SimulationOutputs/Figure_8.xlsx]

## Sheet: Sheet1
Time	Noise		binCenters	binCounts		Gauss_fit_x	Gauss_fit_y		Time	Flow	Ps	meanFlow	meanPs	meanFlow_anes	meanPs_anes	fittingFlow	fittingPs	ratio	meanRatio	meanRatio_anes	fittingRatio	Pe	Setpoint		Steady State Criterias	Times		FilterWidth	CPg1_SSwindow_FILTmean	CPg1_SSratio_FILTmean	CPg1_SSwindow_FILTfitting	CPg1_SSratio_FILTfitting	CPg1_SSfitting_6_FILTfitting		FilterWidth	Avg_CPg1_SSwindow_FILTmean	Std_CPg1_SSwindow_FILTmean	Avg_CPg1_SSratio_FILTmean	Std_CPg1_SSratio_FILTmean	Avg_CPg1_SSwindow_FILTfitting	Std_CPg1_SSwindow_FILTfitting	Avg_CPg1_SSratio_FILTfitting	Std_CPg1_SSratio_FILTfitting	Avg_CPg1_SSfitting_6_FILTfitting	Std_CPg1_SSfitting_6_FILTfitting		FilterWidth	CPg2_SSwindow_FILTmean	CPg2_SSratio_FILTmean
0	-1.319		-1.6523	283		-2	0.060322		0	0	15	0	15	0	15	0	15	0	0	0	0	15			CPg2_SSwindow_FILTmean	19.0017		0	90	90	11.8317	17.7267	10.5633		0	88.7769	3.33276	79.2742	20.3436	11.9831	1.996	23.9026	10.0995	13.7207	4.7837		0	27.425	90
0.0166667	-1.3188		-1.2775	1260		-1.99	0.061185		0.00166667	8.33333	15.1379							0.550496				13.6269			CPg2_SSratio_FILTmean	52.775		1	86.74	90					1	55.6718	24.3807	68.7014	25.3861								1	9.21	90
0.0333333	-1.3087		-0.90269	1233		-1.98	0.062055		0.00333333	8.10355	15.3821							0.526818				15.1021			CPg2_SSwindow_FILTfitting	6.98333		2	37.6417	90					2	28.6393	13.875	59.8962	30.233								2	7.02167	90
0.05	-1.3085		-0.52787	1021		-1.97	0.06293		0.005	7.69656	15.5975							0.493448				15.1532			CPg2_SSratio_FILTfitting	16.1983		3	11.98	39.3683					3	21.2753	12.2346	62.3099	29.061								3	8	90
0.0666667	-1.3084		-0.15305	852		-1.96	0.06381		0.00666667	7.33752	15.7855							0.464826				15.1748			CPg2_SSfitting_6_FILTfitting	8.63		4	16.1633	54.3167					4	18.2303	7.53746	64.2282	28.7653								4	9	90
0.0833333	-1.3082		0.22177	632		-1.95	0.064696		0.00833333	7.02411	15.9506							0.440368				15.204			CPg2_SSwindow_FILTmean_anes	8		5	16.93	18.7067					5	16.5679	6.3189	45.4818	26.0529								5	10	53.8117
0.1	-1.3481		0.59658	434		-1.94	0.065587		0.01	6.74908	16.0963							0.419294				15.2403			CPg2_SSratio_FILTmean_anes			6	14.2717	20.34					6	16.4121	5.56251	42.8675	26.8641								6	11	18.9867
0.116667	-1.3379		0.9714	387		-1.93	0.066483		0.0116667	6.50621	16.2258							0.40098				15.2822						7	12.2383	80.1117					7	16.0965	5.76785	52.7971	27.0809								7	12	90
0.133333	-1.3378		1.3462	295		-1.92	0.067385		0.0133333	6.29035	16.3417							0.384927				15.3287						8	13.3083	79.31					8	16.5579	6.10798	38.8974	19.923								8	13	80.2333
0.15	-1.3776		1.721	168		-1.91	0.068291		0.015	6.0972	16.4461							0.370738				15.3787						9	14.285	30.825					9	17.3075	5.68635	31.8539	20.2345								9	14	90
0.166667	-1.3175		2.0959	112		-1.9	0.069201		0.0166667	5.92317	16.5408							0.358094				15.4314						10	15.53	32.3117					10	16.1871	1.45088	28.1451	14.1446								10	15	76.2583
0.183333	-1.3273		2.4707	88		-1.89	0.070117		0.0183333	5.76528	16.6284							0.346714				15.4971						11	16.2117	49.5317					11	17.3093	2.05555	29.504	15.1278								11	16	76.2067
0.2	-1.3272		2.8455	68		-1.88	0.071036		0.02	5.61939	16.7089							0.336311				15.5538						12	17.0333	49.5233					12	17.5639	0.836276	33.5842	18.5605								12	17	81.3817
0.216667	-1.347		3.2203	69		-1.87	0.07196		0.0216667	5.48512	16.7835							0.326816				15.6113						13	18.0017	49.1633					13	18.8168	1.46077	33.8856	20.0901								13	18.0017	90
0.233333	-1.3869		3.5951	66		-1.86	0.072888		0.0233333	5.3608	16.853							0.318091				15.6696						14	19.0017	20.2517					14	19.5725	0.974042	40.5426	28.3586								14	19.0017	52.775
0.25	-1.4367		3.9699	48		-1.85	0.073821		0.025	5.24496	16.9182							0.310019				15.7282						15	20.0017	21.38					15	20.3472	0.786763	25.905	6.2955								15	20.0017	52.4033
0.266667	-1.4466		4.3448	33		-1.84	0.074757		0.0266667	5.1364	16.9795							0.302505				15.7871						16	21.0017	22.7367					16	21.2843	0.580519	31.8112	19.0594								16	21.0017	52.5483
0.283333	-1.4564		4.7196	29		-1.83	0.075696		0.0283333	5.0341	17.0377							0.295469				15.8459						17	22.0017	27.9567					17	22.1675	0.339256	26.9646	3.21764								17	22.0017	52.89
0.3	-1.4763		5.0944	17		-1.82	0.07664		0.03	4.93722	17.093							0.288845				15.9045						18	23.0017	27.6517					18	23.0889	0.240488	27.0572	3.08722								18	23.0017	24.1867
0.316667	-1.4961		5.4692	11		-1.81	0.077586		0.0316667	4.84506	17.1458							0.28258				15.9628						19	24.0017	26.3267					19	24.0242	0.0779423	28.0332	3.20326								19	24.0017	36.485
0.333333	-1.546		5.844	10		-1.8	0.078536		0.0333333	4.75701	17.1964							0.276628				16.0207						20	25.0017	33.6333					20	25.0017	0	29.8097	3.23721								20	25.0017	36.5683
0.35	-1.5658		6.2188	10		-1.79	0.079489		0.035	4.67259	17.2442							0.270967				16.0672
0.366667	-1.5757		6.5937	16		-1.78	0.080445		0.0366667	4.59305	17.2902							0.265645				16.1236
0.383333	-1.5955		6.9685	18		-1.77	0.081404		0.0383333	4.51632	17.3348							0.260536				16.1796
0.4	-1.5854		7.3433	15		-1.76	0.082365		0.04	4.44208	17.3779							0.255616				16.235
0.416667	-1.5252		7.7181	11		-1.75	0.083328		0.0416667	4.37009	17.4199							0.250867				16.2896
0.433333	-1.5551		8.0929	6		-1.74	0.084294		0.0433333	4.30014	17.4608							0.246274				16.3434
0.45	-1.5849		8.4677	4		-1.73	0.085262		0.045	4.23206	17.5006							0.241824				16.3965
0.466667	-1.6048		8.8426	2		-1.72	0.086231		0.0466667	4.16572	17.5394							0.237507				16.4488
0.483333	-1.6046		9.2174	2		-1.71	0.087202		0.0483333	4.101	17.5773							0.233311				16.5002
0.5	-1.6245					-1.7	0.088174		0.05	4.03777	17.6144							0.229231				16.5509
0.516667	-1.6243					-1.69	0.089148		0.0516667	3.97596	17.6507							0.225258				16.6008
0.533333	-1.5842					-1.68	0.090123		0.0533333	3.91548	17.6862							0.221386				16.6498
0.55	-1.594					-1.67	0.091098		0.055	3.85628	17.721							0.21761				16.6981
0.566667	-1.6139					-1.66	0.092075		0.0566667	3.79828	17.7551							0.213926				16.7456
0.583333	-1.6337					-1.65	0.093051		0.0583333	3.74144	17.7886							0.210328				16.7923
0.6	-1.6436					-1.64	0.094028		0.06	3.68571	17.8214							0.206814				16.8382
0.616667	-1.6535					-1.63	0.095005		0.0616667	3.63105	17.8535							0.20338				16.8833
0.633333	-1.6733					-1.62	0.095982		0.0633333	3.57743	17.8851							0.200023				16.9277
0.65	-1.6832					-1.61	0.096958		0.065	3.5248	17.9161							0.196739				16.9713
0.666667	-1.713					-1.6	0.097933		0.0666667	3.47315	17.9465							0.193528				17.0142
0.683333	-1.7129					-1.59	0.098908		0.0683333	3.42244	17.9764							0.190385				17.0563
0.7	-1.7327					-1.58	0.099882		0.07	3.37266	18.0057							0.18731				17.0978
0.716667	-1.7526					-1.57	0.10085		0.0716667	3.32376	18.0346							0.1843				17.1385
0.733333	-1.7624					-1.56	0.10182		0.0733333	3.27575	18.0629							0.181353				17.1786
0.75	-1.7623					-1.55	0.10279		0.075	3.22858	18.0906							0.178467				17.2179
0.766667	-1.7621					-1.54	0.10376		0.0766667	3.18225	18.118							0.175641				17.2566
0.783333	-1.772					-1.53	0.10473		0.0783333	3.13674	18.1448							0.172873				17.2946
0.8	-1.7518					-1.52	0.10569		0.08	3.09203	18.1711							0.170161				17.332
0.816667	-1.7717					-1.51	0.10665		0.0816667	3.0481	18.197							0.167505				17.3687
0.833333	-1.7215					-1.5	0.10761		0.0833333	3.00494	18.2225							0.164903				17.4048
0.85	-1.7214					-1.49	0.10856		0.085	2.96253	18.2435							0.162388				17.397
0.866667	-1.6912					-1.48	0.10951		0.0866667	2.92753	18.2642							0.160288				17.4308
0.883333	-1.6911					-1.47	0.11046		0.0883333	2.89306	18.2846							0.158224				17.4651
0.9	-1.7409					-1.46	0.1114		0.09	2.85898	18.3048							0.156188				17.4989
0.916667	-1.7308					-1.45	0.11234		0.0916667	2.82531	18.3248							0.15418				17.5322
0.933333	-1.7606					-1.44	0.11327		0.0933333	2.79208	18.3444							0.152203				17.5649
0.95	-1.7605					-1.43	0.1142		0.095	2.7593	18.3638							0.150257				17.597
0.966667	-1.7503					-1.42	0.11513		0.0966667	2.72698	18.3829							0.148343				17.6287
0.983333	-1.7602					-1.41	0.11605		0.0983333	2.69513	18.4017							0.146461				17.6598
1	-1.79					-1.4	0.11696		0.1	2.66377	18.4203							0.144611				17.6905
1.01667	-1.8299					-1.39	0.11787		0.101667	2.63289	18.4435							0.142755				17.7747
1.03333	-1.8397					-1.38	0.11878		0.103333	2.59417	18.4663							0.140481				17.8058
1.05	-1.7896					-1.37	0.11968		0.105	2.55616	18.4886							0.138256				17.8349
1.06667	-1.7494					-1.36	0.12057		0.106667	2.51905	18.5103							0.136089				17.8636
1.08333	-1.6693					-1.35	0.12145		0.108333	2.48277	18.5316							0.133975				17.8918
1.1	-1.5691					-1.34	0.12233		0.11	2.44729	18.5525							0.131912				17.9195
1.11667	-1.379					-1.33	0.1232		0.111667	2.41256	18.5729							0.129897				17.9468
1.13333	-1.3488					-1.32	0.12407		0.113333	2.37854	18.5929							0.127928				17.9736
1.15	-1.3687					-1.31	0.12492		0.115	2.34521	18.6125							0.126002				18
1.16667	-1.3785					-1.3	0.12577		0.116667	2.31252	18.6317							0.124117				18.0259
1.18333	-1.3584					-1.29	0.12661		0.118333	2.28046	18.6496							0.122279				18.0406
1.2	-1.4082					-1.28	0.12745		0.12	2.25067	18.6671							0.120569				18.0654
1.21667	-1.4081					-1.27	0.12827		0.121667	2.22142	18.6844							0.118892				18.09
1.23333	-1.4179					-1.26	0.12909		0.123333	2.19265	18.7014							0.117245				18.1142
1.25	-1.3678					-1.25	0.1299		0.125	2.16436	18.7181							0.11563				18.138
1.26667	-1.3676					-1.24	0.1307		0.126667	2.13655	18.7345							0.114043				18.1614
1.28333	-1.3375					-1.23	0.13148		0.128333	2.10919	18.7506							0.112487				18.1844
1.3	-1.2873					-1.22	0.13226		0.13	2.0823	18.7665							0.110958				18.207
1.31667	-1.3072					-1.21	0.13303		0.131667	2.05586	18.7821							0.109458				18.2293
1.33333	-1.327					-1.2	0.13379		0.133333	2.02986	18.7974							0.107986				18.2511
1.35	-1.3469					-1.19	0.13454		0.135	2.0043	18.8085							0.106564				18.2294
1.36667	-1.3468					-1.18	0.13528		0.136667	1.98584	18.8194							0.105521				18.2494
1.38333	-1.3466					-1.17	0.13601		0.138333	1.96762	18.8303							0.104492				18.2702
1.4	-1.3165					-1.16	0.13673		0.14	1.94949	18.8411							0.10347				18.2907
1.41667	-1.2963					-1.15	0.13744		0.141667	1.93149	18.8518							0.102456				18.3109
1.43333	-1.2862					-1.14	0.13813		0.143333	1.91364	18.8624							0.101452				18.3308
1.45	-1.306					-1.13	0.13882		0.145	1.89596	18.8729							0.100459				18.3503
1.46667	-1.2559					-1.12	0.13949		0.146667	1.87848	18.8833							0.0994787				18.3696
1.48333	-1.2757					-1.11	0.14015		0.148333	1.86122	18.8935							0.0985109				18.3886
1.5	-1.2256					-1.1	0.1408		0.15	1.84417	18.9036							0.0975568				18.4073
1.51667	-1.2454					-1.09	0.14144		0.151667	1.82736	18.9235							0.0965655				18.5337
1.53333	-1.2753					-1.08	0.14206		0.153333	1.79412	18.9431							0.0947112				18.5547
1.55	-1.3051					-1.07	0.14267		0.155	1.76158	18.9619							0.0929008				18.5724
1.56667	-1.325					-1.06	0.14327		0.156667	1.7301	18.9802							0.0911527				18.5897
1.58333	-1.3548					-1.05	0.14386		0.158333	1.69959	18.998							0.0894613				18.6068
1.6	-1.3947					-1.04	0.14443		0.16	1.66995	19.0153							0.0878212				18.6236
1.61667	-1.3945					-1.03	0.14499		0.161667	1.64111	19.0322							0.0862281				18.6401
1.63333	-1.3444					-1.02	0.14553		0.163333	1.613	19.0487							0.084678				18.6563
1.65	-1.3742					-1.01	0.14607		0.165	1.58557	19.0647							0.0831679				18.6721
1.66667	-1.4341					-1	0.14658		0.166667	1.55877	19.0805							0.0816948				18.6876
1.68333	-1.4539					-0.99	0.14709		0.168333	1.53257	19.0889							0.0802859				18.6273
1.7	-1.4538					-0.98	0.14758		0.17	1.51858	19.0971							0.0795187				18.6402
1.71667	-1.5136					-0.97	0.14805		0.171667	1.50479	19.1054							0.0787626				18.655
1.73333	-1.5135					-0.96	0.14851		0.173333	1.49094	19.1138							0.0780034				18.6694
1.75	-1.5533					-0.95	0.14896		0.175	1.47706	19.1221							0.0772435				18.6836
1.76667	-1.5732					-0.94	0.14939		0.176667	1.46319	19.1304							0.0764853				18.6975
1.78333	-1.563					-0.93	0.14981		0.178333	1.44938	19.1386							0.0757306				18.7112
1.8	-1.5829					-0.92	0.15021		0.18	1.43565	19.1468							0.0749812				18.7246
1.81667	-1.6227					-0.91	0.1506		0.181667	1.42203	19.1549							0.0742383				18.7378
1.83333	-1.6426					-0.9	0.15097		0.183333	1.40853	19.1629							0.0735028				18.7508
1.85	-1.6524					-0.89	0.15132		0.185	1.39517	19.1718							0.0727718				18.7743
1.86667	-1.6023					-0.88	0.15166		0.186667	1.38029	19.1806							0.071963				18.7871
1.88333	-1.6521					-0.87	0.15199		0.188333	1.36563	19.1893							0.0711663				18.7994
1.9	-1.642					-0.86	0.1523		0.19	1.35121	19.1978							0.0703838				18.8115
1.91667	-0.99184					-0.85	0.15259		0.191667	1.33704	19.2061							0.0696154				18.8233
1.93333	-0.64169					-0.84	0.15287		0.193333	1.32311	19.2143							0.0688607				18.835
1.95	-0.48154					-0.83	0.15313		0.195	1.30942	19.2224							0.0681194				18.8465
1.96667	-0.48139					-0.82	0.15337		0.196667	1.29596	19.2304							0.0673911				18.8578
1.98333	-0.53124					-0.81	0.1536		0.198333	1.28272	19.2382							0.0666757				18.869
2	-0.56109					-0.8	0.15381		0.2	1.2697	19.2459							0.0659728				18.8799
2.01667	-0.55094					-0.79	0.15401		0.201667	1.25691	19.2514							0.065289				18.8691
2.03333	-0.4408					-0.78	0.15419		0.203333	1.24765	19.2569							0.06479				18.8791
2.05	-0.41065					-0.77	0.15435		0.205	1.23852	19.2623							0.0642975				18.8896
2.06667	-0.2105					-0.76	0.1545		0.206667	1.22943	19.2678							0.0638076				18.8999
2.08333	-0.21035					-0.75	0.15463		0.208333	1.2204	19.2731							0.0633211				18.91
2.1	0.0298					-0.74	0.15474		0.21	1.21144	19.2785							0.0628388				18.92
2.11667	0.039948					-0.73	0.15484		0.211667	1.20256	19.2837							0.0623613				18.9298
2.13333	0.1401					-0.72	0.15492		0.213333	1.19378	19.2889							0.0618891				18.9395
2.15	0.030246					-0.71	0.15499		0.215	1.18509	19.2941							0.0614227				18.9491
2.16667	0.00039514					-0.7	0.15503		0.216667	1.17652	19.2992							0.0609622				18.9585
2.18333	-0.029456					-0.69	0.15506		0.218333	1.16806	19.3022							0.0605142				18.9462
2.2	-0.13931					-0.68	0.15508		0.22	1.16304	19.3052							0.060245				18.9549
2.21667	-0.17916					-0.67	0.15507		0.221667	1.15805	19.3082							0.0599771				18.9639
2.23333	-0.15901					-0.66	0.15505		0.223333	1.15301	19.3112							0.0597069				18.9729
2.25	-0.09886					-0.65	0.15502		0.225	1.14795	19.3143							0.0594355				18.9818
2.26667	-0.19871					-0.64	0.15497		0.226667	1.14289	19.3173							0.0591639				18.9906
2.28333	-0.24856					-0.63	0.1549		0.228333	1.13783	19.3203							0.058893				18.9993
2.3	-0.27841					-0.62	0.15481		0.23	1.1328	19.3233							0.0586233				19.0079
2.31667	-0.34826					-0.61	0.15471		0.231667	1.1278	19.3263							0.0583555				19.0164
2.33333	-0.36812					-0.6	0.15459		0.233333	1.12283	19.3292							0.0580899				19.0248
2.35	-0.36797					-0.59	0.15445		0.235	1.11792	19.3312							0.0578299				19.0223
2.36667	-0.39782					-0.58	0.1543		0.236667	1.11472	19.3331							0.0576589				19.0303
2.38333	-0.46767					-0.57	0.15413		0.238333	1.11154	19.335							0.0574884				19.0385
2.4	-0.52752					-0.56	0.15394		0.24	1.10833	19.3369							0.0573168				19.0466
2.41667	-0.55737					-0.55	0.15374		0.241667	1.10511	19.3389							0.0571448				19.0547
2.43333	-0.60722					-0.54	0.15352		0.243333	1.1019	19.3408							0.0569728				19.0627
2.45	-0.63707					-0.53	0.15329		0.245	1.09869	19.3427							0.0568015				19.0706
2.46667	-0.66692					-0.52	0.15304		0.246667	1.09551	19.3446							0.0566311				19.0785
2.48333	-0.70678					-0.51	0.15277		0.248333	1.09234	19.3465							0.056462				19.0863
2.5	-0.74663					-0.5	0.15249		0.25	1.08921	19.3483							0.0562945				19.0941
2.51667	-0.79648					-0.49	0.15219		0.251667	1.0861	19.3542							0.0561171				19.145
2.53333	-0.81633					-0.48	0.15187		0.253333	1.07636	19.3599							0.0555977				19.1538
2.55	-0.85618					-0.47	0.15154		0.255	1.06685	19.3654							0.0550906				19.1613
2.56667	-0.86603					-0.46	0.1512		0.256667	1.0577	19.3707							0.0546031				19.1688
2.58333	-0.90588					-0.45	0.15084		0.258333	1.04888	19.3758							0.0541334				19.1762
2.6	-0.95573					-0.44	0.15046		0.26	1.04035	19.3808							0.0536794				19.1835
2.61667	-0.92559					-0.43	0.15007		0.261667	1.03208	19.3856							0.0532395				19.1907
2.63333	-0.93544					-0.42	0.14966		0.263333	1.02405	19.3903							0.0528125				19.1979
2.65	-0.98529					-0.41	0.14924		0.265	1.01623	19.3948							0.0523971				19.205
2.66667	-0.98514					-0.4	0.1488		0.266667	1.00862	19.3993							0.0519924				19.212
2.68333	-1.035					-0.39	0.14835		0.268333	1.00118	19.4037							0.0515975				19.2189
2.7	-1.0548					-0.38	0.14788		0.27	0.993913	19.4079							0.0512118				19.2258
2.71667	-1.0947					-0.37	0.1474		0.271667	0.986805	19.4121							0.0508345				19.2325
2.73333	-1.1245					-0.36	0.14691		0.273333	0.979845	19.4162							0.0504654				19.2392
2.75	-1.1544					-0.35	0.1464		0.275	0.973024	19.4202							0.0501037				19.2458
2.76667	-1.1942					-0.34	0.14588		0.276667	0.966337	19.4241							0.0497493				19.2523
2.78333	-1.2241					-0.33	0.14534		0.278333	0.959776	19.428							0.0494017				19.2587
2.8	-1.2539					-0.32	0.14479		0.28	0.953336	19.4318							0.0490606				19.2651
2.81667	-1.2738					-0.31	0.14422		0.281667	0.947012	19.4355							0.0487258				19.2713
2.83333	-1.3136					-0.3	0.14365		0.283333	0.9408	19.4392							0.0483971				19.2775
2.85	-1.3335					-0.29	0.14306		0.285	0.934696	19.4418							0.0480767				19.2728
2.86667	-1.3734					-0.28	0.14245		0.286667	0.930364	19.4443							0.0478475				19.2786
2.88333	-1.3832					-0.27	0.14184		0.288333	0.926087	19.4469							0.0476213				19.2845
2.9	-1.4131					-0.26	0.14121		0.29	0.921827	19.4494							0.047396				19.2904
2.91667	-1.4329					-0.25	0.14057		0.291667	0.917591	19.452							0.0471721				19.2963
2.93333	-1.4528					-0.24	0.13991		0.293333	0.913386	19.4545							0.0469499				19.302
2.95	-1.4926					-0.23	0.13925		0.295	0.909218	19.4569							0.0467297				19.3077
2.96667	-1.5025					-0.22	0.13857		0.296667	0.90509	19.4594							0.0465117				19.3134
2.98333	-1.5623					-0.21	0.13788		0.298333	0.901006	19.4618							0.0462961				19.319
3	-1.5722					-0.2	0.13718		0.3	0.896969	19.4642							0.046083				19.3245
3.01667	-1.592					-0.19	0.13647		0.301667	0.89298	19.4666							0.0458725				19.3299
3.03333	-1.6119					-0.18	0.13575		0.303333	0.889042	19.4689							0.0456647				19.3353
3.05	-1.6317					-0.17	0.13502		0.305	0.885155	19.4712							0.0454597				19.3407
3.06667	-1.6516					-0.16	0.13427		0.306667	0.881321	19.4735							0.0452575				19.346
3.08333	-1.6714					-0.15	0.13352		0.308333	0.877539	19.4757							0.0450581				19.3512
3.1	-1.6813					-0.14	0.13276		0.31	0.873809	19.4779							0.0448615				19.3564
3.11667	-1.6911					-0.13	0.13198		0.311667	0.870133	19.4801							0.0446678				19.3615
3.13333	-1.711					-0.12	0.1312		0.313333	0.866509	19.4822							0.0444769				19.3666
3.15	-0.93082					-0.11	0.13041		0.315	0.862938	19.4843							0.0442888				19.3717
3.16667	-0.12067					-0.1	0.12961		0.316667	0.859419	19.4864							0.0441035				19.3767
3.18333	0.46948					-0.09	0.1288		0.318333	0.855951	19.4855							0.0439277				19.3492
3.2	0.66963					-0.08	0.12798		0.32	0.857535	19.4846							0.044011				19.3533
3.21667	2.2898					-0.07	0.12715		0.321667	0.859031	19.4838							0.0440895				19.3582
3.23333	2.2099					-0.06	0.12631		0.323333	0.860333	19.4831							0.0441579				19.3631
3.25	2.7301					-0.05	0.12547		0.325	0.861469	19.4825							0.0442176				19.368
3.26667	2.7002					-0.04	0.12462		0.326667	0.862466	19.482							0.0442699				19.3729
3.28333	3.4104					-0.03	0.12376		0.328333	0.863345	19.4815							0.0443161				19.3777
3.3	3.3805					-0.02	0.12289		0.33	0.864126	19.4811							0.0443572				19.3825
3.31667	3.8707					-0.01	0.12201		0.331667	0.864824	19.4807							0.0443938				19.3874
3.33333	3.5308					0	0.12113		0.333333	0.865452	19.4804							0.0444269				19.3922
3.35	3.451					0.01	0.12025		0.335	0.866021	19.4831							0.0444499				19.4294
3.36667	3.5111					0.02	0.11935		0.336667	0.861539	19.4857							0.0442139				19.435
3.38333	3.6813					0.03	0.11845		0.338333	0.857152	19.4882							0.0439831				19.4397
3.4	3.5214					0.04	0.11755		0.34	0.852973	19.4906							0.0437633				19.4444
3.41667	3.7616					0.05	0.11663		0.341667	0.848978	19.4929							0.0435531				19.4491
3.43333	3.9617					0.06	0.11572		0.343333	0.845143	19.4951							0.0433515				19.4537
3.45	3.9019					0.07	0.1148		0.345	0.84145	19.4973							0.0431573				19.4584
3.46667	3.742					0.08	0.11387		0.346667	0.837883	19.4993							0.0429698				19.463
3.48333	3.7522					0.09	0.11294		0.348333	0.834427	19.5014							0.0427881				19.4676
3.5	4.1123					0.1	0.112		0.35	0.831071	19.5033							0.0426118				19.4722
3.51667	4.2425					0.11	0.11106		0.351667	0.827806	19.5062							0.042438				19.4875
3.53333	4.1326					0.12	0.11012		0.353333	0.822956	19.5091							0.0421833				19.4923
3.55	4.0728					0.13	0.10917		0.355	0.818228	19.5118							0.041935				19.4967
3.56667	3.9229					0.14	0.10822		0.356667	0.81365	19.5145							0.0416947				19.5012
3.58333	3.7931					0.15	0.10726		0.358333	0.809209	19.5171							0.0414616				19.5055
3.6	3.7032					0.16	0.1063		0.36	0.804891	19.5196							0.041235				19.5099
3.61667	3.5933					0.17	0.10534		0.361667	0.800684	19.5221							0.0410143				19.5142
3.63333	3.5535					0.18	0.10438		0.363333	0.796579	19.5245							0.040799				19.5184
3.65	3.4236					0.19	0.10341		0.365	0.792568	19.5268							0.0405887				19.5227
3.66667	3.3638					0.2	0.10244		0.366667	0.788644	19.5291							0.040383				19.5268
3.68333	3.2739					0.21	0.10147		0.368333	0.784801	19.5304							0.0401836				19.5202
3.7	3.5941					0.22	0.1005		0.37	0.7827	19.5316							0.0400735				19.524
3.71667	3.3142					0.23	0.09953		0.371667	0.780625	19.5329							0.0399647				19.5281
3.73333	3.1644					0.24	0.098556		0.373333	0.778536	19.5341							0.0398551				19.5321
3.75	3.1445					0.25	0.097581		0.375	0.77644	19.5354							0.0397453				19.5361
3.76667	3.0547					0.26	0.096605		0.376667	0.774342	19.5367							0.0396354				19.5401
3.78333	2.9248					0.27	0.095629		0.378333	0.772249	19.5379							0.0395257				19.544
3.8	2.815					0.28	0.094652		0.38	0.770164	19.5391							0.0394165				19.5479
3.81667	2.7051					0.29	0.093675		0.381667	0.76809	19.5404							0.0393078				19.5518
3.83333	2.6353					0.3	0.092698		0.383333	0.766031	19.5416							0.0392				19.5556
3.85	2.5654					0.31	0.091722		0.385	0.763989	19.5458							0.0390871				19.5919
3.86667	2.5356					0.32	0.090746		0.386667	0.756965	19.5499							0.0387195				19.5965
3.88333	2.4357					0.33	0.089771		0.388333	0.750098	19.5539							0.0383605				19.6002
3.9	2.3059					0.34	0.088796		0.39	0.743497	19.5577							0.0380155				19.6038
3.91667	2.226					0.35	0.087823		0.391667	0.737132	19.5614							0.037683				19.6074
3.93333	2.1662					0.36	0.086851		0.393333	0.730978	19.565							0.0373615				19.611
3.95	2.0763					0.37	0.085881		0.395	0.725011	19.5685							0.03705				19.6145
3.96667	2.0365					0.38	0.084912		0.396667	0.719214	19.5719							0.0367473				19.618
3.98333	1.9366					0.39	0.083945		0.398333	0.713568	19.5752							0.0364527				19.6214
4	1.8968					0.4	0.08298		0.4	0.708062	19.5784							0.0361655				19.6248
4.01667	1.8369					0.41	0.082017		0.401667	0.702684	19.5865							0.0358759				19.6821
4.03333	1.7371					0.42	0.081057		0.403333	0.68909	19.5945							0.0351675				19.6867
4.05	1.6772					0.43	0.080099		0.405	0.675836	19.6021							0.0344776				19.6898
4.06667	1.6074					0.44	0.079145		0.406667	0.66309	19.6095							0.0338147				19.6928
4.08333	1.5575					0.45	0.078193		0.408333	0.6508	19.6167							0.0331759				19.6957
4.1	1.5077					0.46	0.077244		0.41	0.638915	19.6236							0.0325586				19.6986
4.11667	1.7178					0.47	0.076299		0.411667	0.627391	19.6303							0.0319604				19.7013
4.13333	1.908					0.48	0.075357		0.413333	0.616192	19.6368							0.0313794				19.704
4.15	1.9581					0.49	0.074418		0.415	0.605289	19.6432							0.0308141				19.7065
4.16667	1.9883					0.5	0.073483		0.416667	0.594654	19.6494							0.0302631				19.709
4.18333	1.8384					0.51	0.072553		0.418333	0.584266	19.6465							0.0297389				19.6141
4.2	2.0886					0.52	0.071626		0.42	0.589107	19.6438							0.0299895				19.6139
4.21667	1.8887					0.53	0.070703		0.421667	0.593747	19.6413							0.0302295				19.6162
4.23333	1.8089					0.54	0.069785		0.423333	0.597853	19.6391							0.030442				19.6185
4.25	1.749					0.55	0.068872		0.425	0.601501	19.6371							0.0306308				19.6207
4.26667	1.6892					0.56	0.067963		0.426667	0.604761	19.6354							0.0307996				19.6228
4.28333	1.6393					0.57	0.067058		0.428333	0.607696	19.6338							0.0309515				19.625
4.3	1.5995					0.58	0.066159		0.43	0.610354	19.6323							0.0310892				19.6271
4.31667	1.5896					0.59	0.065265		0.431667	0.612777	19.631							0.0312148				19.6291
4.33333	1.5897					0.6	0.064376		0.433333	0.615001	19.6298							0.03133				19.6312
4.35	1.4999					0.61	0.063492		0.435	0.617055	19.6286							0.0314365				19.6332
4.36667	1.51					0.62	0.062613		0.436667	0.618962	19.6276							0.0315354				19.6353
4.38333	1.4302					0.63	0.06174		0.438333	0.620744	19.6265							0.0316278				19.6373
4.4	1.3803					0.64	0.060873		0.44	0.622417	19.6256							0.0317146				19.6394
4.41667	1.3505					0.65	0.060011		0.441667	0.623996	19.6247							0.0317964				19.6414
4.43333	1.3106					0.66	0.059155		0.443333	0.625491	19.6239							0.031874				19.6435
4.45	1.2708					0.67	0.058305		0.445	0.626914	19.623							0.0319479				19.6456
4.46667	1.2209					0.68	0.057461		0.446667	0.628273	19.6223							0.0320184				19.6477
4.48333	1.2111					0.69	0.056623		0.448333	0.629574	19.6215							0.0320859				19.6498
4.5	1.5312					0.7	0.055792		0.45	0.630824	19.6208							0.0321508				19.6519
4.51667	1.3714					0.71	0.054966		0.451667	0.632027	19.6211							0.0322116				19.6648
4.53333	1.3115					0.72	0.054147		0.453333	0.631521	19.6214							0.0321854				19.6672
4.55	1.2617					0.73	0.053335		0.455	0.631023	19.6217							0.0321595				19.6694
4.56667	1.2218					0.74	0.052529		0.456667	0.63057	19.6219							0.032136				19.6715
4.58333	1.182					0.75	0.051729		0.458333	0.630156	19.6221							0.0321145				19.6737
4.6	1.1421					0.76	0.050936		0.46	0.629773	19.6223							0.0320947				19.6758
4.61667	1.1223					0.77	0.05015		0.461667	0.629417	19.6226							0.0320762				19.678
4.63333	1.0824					0.78	0.049371		0.463333	0.629081	19.6227							0.0320588				19.6802
4.65	1.1026					0.79	0.048599		0.465	0.628763	19.6229							0.0320423				19.6824
4.66667	1.0527					0.8	0.047833		0.466667	0.628459	19.6231							0.0320265				19.6846
4.68333	1.0029					0.81	0.047075		0.468333	0.628167	19.6253							0.032008				19.7084
4.7	0.97303					0.82	0.046324		0.47	0.624549	19.6274							0.0318203				19.7111
4.71667	0.93317					0.83	0.045579		0.471667	0.621031	19.6294							0.0316378				19.7133
4.73333	0.87332					0.84	0.044842		0.473333	0.617681	19.6313							0.0314641				19.7155
4.75	0.85347					0.85	0.044112		0.475	0.614479	19.6332							0.031298				19.7176
4.76667	0.84362					0.86	0.043389		0.476667	0.611405	19.6349							0.0311386				19.7198
4.78333	0.90377					0.87	0.042674		0.478333	0.608443	19.6367							0.0309851				19.7219
4.8	0.88392					0.88	0.041965		0.48	0.605581	19.6383							0.0308367				19.724
4.81667	1.2441					0.89	0.041264		0.481667	0.602805	19.6399							0.0306928				19.7261
4.83333	1.1342					0.9	0.040571		0.483333	0.600108	19.6415							0.030553				19.7282
4.85	1.0944					0.91	0.039884		0.485	0.59748	19.6411							0.0304199				19.7086
4.86667	1.0445					0.92	0.039205		0.486667	0.598248	19.6406							0.0304597				19.7101
4.88333	1.0047					0.93	0.038534		0.488333	0.598982	19.6402							0.0304977				19.7122
4.9	0.97481					0.94	0.03787		0.49	0.599605	19.6399							0.0305299				19.7143
4.91667	0.94496					0.95	0.037213		0.491667	0.600133	19.6397							0.0305572				19.7163
4.93333	0.92511					0.96	0.036564		0.493333	0.60058	19.6394							0.0305803				19.7184
4.95	1.1853					0.97	0.035922		0.495	0.600959	19.6392							0.0305999				19.7204
4.96667	1.0854					0.98	0.035288		0.496667	0.60128	19.6391							0.0306165				19.7224
4.98333	1.7956					0.99	0.034661		0.498333	0.601552	19.6389							0.0306306				19.7244
5	1.6257					1	0.034041		0.5	0.601782	19.6388							0.0306425				19.7265
5.01667	1.5259					1.01	0.033429		0.501667	0.601975	19.6407							0.0306493				19.7501
5.03333	1.476					1.02	0.032825		0.503333	0.598804	19.6426							0.030485				19.7526
5.05	1.4262					1.03	0.032228		0.505	0.595698	19.6444							0.0303241				19.7546
5.06667	1.4163					1.04	0.031638		0.506667	0.592731	19.6461							0.0301705				19.7566
5.08333	1.4164					1.05	0.031056		0.508333	0.589888	19.6477							0.0300232				19.7585
5.1	1.3466					1.06	0.030481		0.51	0.587151	19.6493							0.0298815				19.7605
5.11667	1.2667					1.07	0.029914		0.511667	0.584509	19.6508							0.0297447				19.7624
5.13333	1.2369					1.08	0.029354		0.513333	0.581949	19.6523							0.0296122				19.7643
5.15	1.167					1.09	0.028802		0.515	0.579463	19.6538							0.0294835				19.7663
5.16667	1.1572					1.1	0.028256		0.516667	0.577043	19.6552							0.0293583				19.7681
5.18333	1.1173					1.11	0.027718		0.518333	0.574681	19.6606							0.0292301				19.8132
5.2	1.0575					1.12	0.027188		0.52	0.565707	19.6658							0.028766				19.8162
5.21667	1.0276					1.13	0.026665		0.521667	0.556965	19.6708							0.0283142				19.8179
5.23333	0.98779					1.14	0.026149		0.523333	0.548593	19.6757							0.0278818				19.8196
5.25	0.97794					1.15	0.02564		0.525	0.540551	19.6803							0.0274666				19.8213
5.26667	0.94809					1.16	0.025138		0.526667	0.532797	19.6848							0.0270664				19.8229
5.28333	0.92824					1.17	0.024644		0.528333	0.525299	19.6892							0.0266796				19.8245
5.3	0.90838					1.18	0.024156		0.53	0.51803	19.6934							0.0263047				19.826
5.31667	0.85853					1.19	0.023676		0.531667	0.510966	19.6975							0.0259406				19.8274
5.33333	0.83868					1.2	0.023203		0.533333	0.504086	19.7016							0.0255861				19.8288
5.35	0.81883					1.21	0.022737		0.535	0.497375	19.7005							0.0252468				19.7762
5.36667	0.78898					1.22	0.022277		0.536667	0.499151	19.6995							0.0253383				19.7761
5.38333	0.76913					1.23	0.021825		0.538333	0.50084	19.6986							0.0254251				19.7774
5.4	0.72928					1.24	0.02138		0.54	0.502254	19.6979							0.0254978				19.7787
5.41667	0.68943					1.25	0.020941		0.541667	0.503432	19.6974							0.0255584				19.7799
5.43333	0.68958					1.26	0.020509		0.543333	0.504412	19.6969							0.0256088				19.7811
5.45	0.65972					1.27	0.020084		0.545	0.505227	19.6965							0.0256507				19.7823
5.46667	0.62987					1.28	0.019666		0.546667	0.505903	19.6961							0.0256854				19.7835
5.48333	0.59002					1.29	0.019254		0.548333	0.506461	19.6958							0.0257141				19.7846
5.5	0.57017					1.3	0.018849		0.55	0.506921	19.6956							0.0257378				19.7858
5.51667	0.54032					1.31	0.01845		0.551667	0.507298	19.6944							0.0257584				19.7761
5.53333	0.53047					1.32	0.018058		0.553333	0.509271	19.6933							0.0258601				19.7769
5.55	0.48062					1.33	0.017672		0.555	0.511138	19.6923							0.0259563				19.7781
5.56667	0.43077					1.34	0.017293		0.556667	0.512873	19.6913							0.0260456				19.7792
5.58333	0.40092					1.35	0.01692		0.558333	0.514492	19.6904							0.0261291				19.7803
5.6	0.39106					1.36	0.016553		0.56	0.516012	19.6895							0.0262074				19.7815
5.61667	0.36121					1.37	0.016193		0.561667	0.517445	19.6887							0.0262813				19.7826
5.63333	0.33136					1.38	0.015838		0.563333	0.518801	19.6879							0.0263512				19.7838
5.65	0.32151					1.39	0.01549		0.565	0.52009	19.6872							0.0264177				19.785
5.66667	0.30166					1.4	0.015147		0.566667	0.521319	19.6865							0.026481				19.7861
5.68333	0.28181					1.41	0.014811		0.568333	0.522495	19.6858							0.0265417				19.7873
5.7	0.23196					1.42	0.014481		0.57	0.523623	19.6852							0.0265999				19.7886
5.71667	0.21211					1.43	0.014156		0.571667	0.524707	19.6845							0.0266558				19.7898
5.73333	0.21226					1.44	0.013837		0.573333	0.525752	19.6839							0.0267097				19.791
5.75	0.3424					1.45	0.013524		0.575	0.526761	19.6834							0.0267617				19.7923
5.76667	0.23255					1.46	0.013217		0.576667	0.527736	19.6828							0.026812				19.7935
5.78333	0.2227					1.47	0.012915		0.578333	0.528679	19.6822							0.0268607				19.7948
5.8	0.20285					1.48	0.012619		0.58	0.529594	19.6817							0.0269079				19.7961
5.81667	0.163					1.49	0.012328		0.581667	0.530481	19.6812							0.0269537				19.7974
5.83333	0.15315					1.5	0.012042		0.583333	0.531342	19.6807							0.0269981				19.7988
5.85	0.1233					1.51	0.011762		0.585	0.532178	19.6812							0.0270399				19.8109
5.86667	0.093447					1.52	0.011487		0.586667	0.531324	19.6817							0.0269958				19.8126
5.88333	0.093596					1.53	0.011218		0.588333	0.530493	19.6822							0.026953				19.8139
5.9	0.093745					1.54	0.010953		0.59	0.529723	19.6826							0.0269133				19.8153
5.91667	0.0038935					1.55	0.010694		0.591667	0.529003	19.683							0.0268761				19.8167
5.93333	-0.015958					1.56	0.01044		0.593333	0.528326	19.6834							0.0268412				19.818
5.95	-0.025809					1.57	0.01019		0.595	0.527684	19.6838							0.0268081				19.8194
5.96667	-0.06566					1.58	0.0099458		0.596667	0.527072	19.6841							0.0267765				19.8208
5.98333	-0.065511					1.59	0.009706		0.598333	0.526485	19.6844							0.0267463				19.8222
6	-0.065362					1.6	0.0094711		0.6	0.525919	19.6848							0.026717				19.8236
6.01667	-0.095213					1.61	0.0092408		0.601667	0.52537	19.6851							0.0266887				19.8251
6.03333	-0.11506					1.62	0.0090152		0.603333	0.524836	19.6854							0.0266612				19.8265
6.05	-0.15492					1.63	0.0087941		0.605	0.524314	19.6857							0.0266342				19.8279
6.06667	-0.19477					1.64	0.0085776		0.606667	0.523802	19.686							0.0266078				19.8293
6.08333	-0.19462					1.65	0.0083654		0.608333	0.5233	19.6863							0.0265819				19.8307
6.1	-0.17447					1.66	0.0081576		0.61	0.522804	19.6866							0.0265563				19.8321
6.11667	-0.18432					1.67	0.0079542		0.611667	0.522315	19.6869							0.0265311				19.8335
6.13333	-0.19417					1.68	0.0077549		0.613333	0.521831	19.6872							0.0265061				19.835
6.15	-0.23402					1.69	0.0075599		0.615	0.521352	19.6875							0.0264814				19.8364
6.16667	-0.24387					1.7	0.0073689		0.616667	0.520876	19.6878							0.0264569				19.8378
6.18333	-0.26372					1.71	0.007182		0.618333	0.520404	19.687							0.0264339				19.8284
6.2	-0.26358					1.72	0.0069991		0.62	0.521602	19.6863							0.0264956				19.8296
6.21667	-0.29343					1.73	0.0068201		0.621667	0.522756	19.6857							0.0265551				19.831
6.23333	-0.33328					1.74	0.006645		0.623333	0.523832	19.6851							0.0266106				19.8324
6.25	-0.34313					1.75	0.0064737		0.625	0.524837	19.6845							0.0266624				19.8339
6.26667	-0.35298					1.76	0.0063061		0.626667	0.525782	19.684							0.0267111				19.8353
6.28333	-0.37283					1.77	0.0061421		0.628333	0.526673	19.6835							0.0267571				19.8368
6.3	-0.37268					1.78	0.0059818		0.63	0.527517	19.683							0.0268006				19.8383
6.31667	-0.37253					1.79	0.0058251		0.631667	0.528319	19.6825							0.026842				19.8398
6.33333	-0.42238					1.8	0.0056718		0.633333	0.529084	19.6821							0.0268815				19.8412
6.35	-0.41224					1.81	0.005522		0.635	0.529816	19.6827							0.0269179				19.8535
6.36667	-0.44209					1.82	0.0053756		0.636667	0.52885	19.6833							0.026868				19.8553
6.38333	-0.47194					1.83	0.0052325		0.638333	0.527903	19.6838							0.0268191				19.8568
6.4	-0.48179					1.84	0.0050926		0.64	0.527011	19.6843							0.0267732				19.8583
6.41667	-0.52164					1.85	0.004956		0.641667	0.526167	19.6848							0.0267297				19.8598
6.43333	-0.52149					1.86	0.0048224		0.643333	0.525365	19.6852							0.0266882				19.8613
6.45	-0.55134					1.87	0.004692		0.645	0.524596	19.6857							0.0266486				19.8629
6.46667	-0.54119					1.88	0.0045646		0.646667	0.523857	19.6861							0.0266105				19.8644
6.48333	-0.58104					1.89	0.0044402		0.648333	0.523143	19.6865							0.0265737				19.8659
6.5	-0.6109					1.9	0.0043188		0.65	0.522451	19.6869							0.0265379				19.8674
6.51667	-0.64075					1.91	0.0042002		0.651667	0.521776	19.6853							0.0265058				19.8473
6.53333	-0.6606					1.92	0.0040844		0.653333	0.524451	19.6838							0.0266438				19.8483
6.55	-0.68045					1.93	0.0039713		0.655	0.527047	19.6823							0.0267777				19.8499
6.56667	-0.6803					1.94	0.003861		0.656667	0.529492	19.6809							0.0269038				19.8515
6.58333	-0.71015					1.95	0.0037534		0.658333	0.531805	19.6796							0.0270231				19.853
6.6	-0.72					1.96	0.0036483		0.66	0.534001	19.6783							0.0271365				19.8546
6.61667	-0.71985					1.97	0.0035458		0.661667	0.536095	19.6771							0.0272446				19.8562
6.63333	-0.7497					1.98	0.0034458		0.663333	0.538099	19.676							0.027348				19.8579
6.65	-0.75956					1.99	0.0033483		0.665	0.540024	19.6749							0.0274474				19.8595
6.66667	-0.72941					2	0.0032532		0.666667	0.541877	19.6738							0.0275431				19.8612
6.68333	-0.75926								0.668333	0.543666	19.6758							0.0276313				19.8953
6.7	-0.77911								0.67	0.540397	19.6777							0.0274625				19.8978
6.71667	-0.80896								0.671667	0.537213	19.6795							0.0272982				19.8994
6.73333	-0.79881								0.673333	0.534224	19.6812							0.027144				19.9011
6.75	-0.79866								0.675	0.531406	19.6828							0.0269986				19.9027
6.76667	-0.81851								0.676667	0.528734	19.6843							0.0268607				19.9044
6.78333	-0.81836								0.678333	0.526188	19.6858							0.0267294				19.9061
6.8	-0.85822								0.68	0.52375	19.6872							0.0266036				19.9077
6.81667	-0.88807								0.681667	0.521407	19.6885							0.0264828				19.9094
6.83333	-0.90792								0.683333	0.519147	19.6898							0.0263662				19.911
6.85	-0.92777								0.685	0.516959	19.6891							0.0262561				19.891
6.86667	-0.93762								0.686667	0.518169	19.6884							0.0263185				19.8921
6.88333	-0.93747								0.688333	0.519345	19.6878							0.0263791				19.8937
6.9	-0.96732								0.69	0.52041	19.6872							0.026434				19.8954
6.91667	-0.97717								0.691667	0.521377	19.6866							0.0264838				19.897
6.93333	-0.97702								0.693333	0.522262	19.6862							0.0265294				19.8987
6.95	-0.97688								0.695	0.523075	19.6857							0.0265713				19.9003
6.96667	-0.99673								0.696667	0.523827	19.6853							0.0266101				19.902
6.98333	-1.0266								0.698333	0.524526	19.6849							0.0266461				19.9036
7	-1.0364								0.7	0.525179	19.6845							0.0266798				19.9052
7.01667	-1.0263								0.701667	0.525791	19.6842							0.0267114				19.9069
7.03333	-1.0461								0.703333	0.526368	19.6839							0.0267411				19.9085
7.05	-1.056								0.705	0.526913	19.6835							0.0267692				19.9102
7.06667	-1.0558								0.706667	0.52743	19.6832							0.0267959				19.9119
7.08333	-1.0357								0.708333	0.527921	19.683							0.0268212				19.9135
7.1	-1.0555								0.71	0.52839	19.6827							0.0268454				19.9152
7.11667	-1.0554								0.711667	0.528838	19.6824							0.0268685				19.9169
7.13333	-1.0252								0.713333	0.529267	19.6822							0.0268907				19.9186
7.15	-1.0751								0.715	0.529679	19.682							0.0269119				19.9203
7.16667	-1.0549								0.716667	0.530074	19.6817							0.0269323				19.922
7.18333	-1.0548								0.718333	0.530454	19.6825							0.0269505				19.9346
7.2	-1.0646								0.72	0.529153	19.6833							0.0268834				19.9366
7.21667	-1.0745								0.721667	0.527884	19.684							0.026818				19.9383
7.23333	-1.0743								0.723333	0.526684	19.6847							0.0267561				19.94
7.25	-1.0642								0.725	0.525544	19.6853							0.0266972				19.9417
7.26667	-1.074								0.726667	0.524455	19.686							0.0266411				19.9434
7.28333	-1.0739								0.728333	0.523409	19.6866							0.0265871				19.9452
7.3	-1.0737								0.73	0.522401	19.6871							0.0265352				19.9469
7.31667	-1.0736								0.731667	0.521427	19.6877							0.0264849				19.9486
7.33333	-1.0435								0.733333	0.52048	19.6883							0.0264361				19.9503
7.35	-1.0633								0.735	0.519559	19.6898							0.0263872				19.9628
7.36667	-1.0532								0.736667	0.516993	19.6913							0.0262549				19.9648
7.38333	-1.063								0.738333	0.514493	19.6927							0.026126				19.9665
7.4	-1.0929								0.74	0.512092	19.6941							0.0260023				19.9682
7.41667	-1.0927								0.741667	0.509779	19.6955							0.025883				19.9698
7.43333	-1.1026								0.743333	0.507542	19.6968							0.0257678				19.9715
7.45	-1.1224								0.745	0.505374	19.698							0.0256561				19.9731
7.46667	-1.1323								0.746667	0.503266	19.6993							0.0255475				19.9747
7.48333	-1.1321								0.748333	0.501213	19.7005							0.0254417				19.9763
7.5	-1.162								0.75	0.499209	19.7017							0.0253384				19.9779
7.51667	-1.1818								0.751667	0.497249	19.7028							0.0252375				19.9795
7.53333	-1.1617								0.753333	0.49533	19.7039							0.0251387				19.9811
7.55	-1.1215								0.755	0.493449	19.705							0.0250418				19.9826
7.56667	-1.0214								0.756667	0.491603	19.7061							0.0249467				19.9841
7.58333	-0.91122								0.758333	0.489789	19.7072							0.0248533				19.9857
7.6	-0.76107								0.76	0.488005	19.7082							0.0247615				19.9871
7.61667	-0.66092								0.761667	0.486251	19.7093							0.0246711				19.9886
7.63333	-0.27077								0.763333	0.484523	19.7103							0.0245822				19.9901
7.65	-0.27062								0.765	0.482822	19.7113							0.0244947				19.9915
7.66667	-0.26047								0.766667	0.481146	19.7123							0.0244084				19.993
7.68333	-0.29033								0.768333	0.479493	19.7123							0.0243246				19.9836
7.7	-0.23018								0.77	0.47953	19.7123							0.0243265				19.9847
7.71667	-0.27003								0.771667	0.479543	19.7123							0.0243271				19.9861
7.73333	-0.32988								0.773333	0.479496	19.7124							0.0243247				19.9875
7.75	-0.33973								0.775	0.479399	19.7124							0.0243196				19.9888
7.76667	-0.35958								0.776667	0.479259	19.7125							0.0243124				19.9902
7.78333	-0.36943								0.778333	0.479083	19.7127							0.0243033				19.9916
7.8	-0.36928								0.78	0.478879	19.7128							0.0242928				19.9929
7.81667	-0.38913								0.781667	0.47865	19.713							0.024281				19.9943
7.83333	-0.39899								0.783333	0.478401	19.7131							0.0242681				19.9956
7.85	-0.44884								0.785	0.478134	19.7163							0.0242507				20.0294
7.86667	-0.43869								0.786667	0.472854	19.7194							0.0239792				20.0315
7.88333	-0.45854								0.788333	0.4677	19.7223							0.0237143				20.0328
7.9	-0.47839								0.79	0.462781	19.7252							0.0234615				20.034
7.91667	-0.48824								0.791667	0.458069	19.7279							0.0232194				20.0353
7.93333	-0.51809								0.793333	0.453538	19.7305							0.0229867				20.0365
7.95	-0.51794								0.795	0.449167	19.733							0.0227622				20.0376
7.96667	-0.55779								0.796667	0.444938	19.7355							0.022545				20.0388
7.98333	-0.54765								0.798333	0.440833	19.7379							0.0223344				20.0399
8	-0.5775								0.8	0.436842	19.7402							0.0221295				20.041
8.01667	-0.59735								0.801667	0.432953	19.7385							0.0219344				19.9989
8.03333	-0.6072								0.803333	0.435823	19.7368							0.0220817				19.9988
8.05	-0.61705								0.805	0.438593	19.7353							0.0222238				19.9999
8.06667	-0.5969								0.806667	0.441117	19.7339							0.0223532				20.001
8.08333	-0.61675								0.808333	0.443426	19.7327							0.0224717				20.002
8.1	-0.6166								0.81	0.445552	19.7315							0.0225808				20.0031
8.11667	-0.64645								0.811667	0.447521	19.7304							0.0226818				20.0041
8.13333	-0.65631								0.813333	0.449357	19.7294							0.022776				20.0052
8.15	-0.68616								0.815	0.451076	19.7284							0.0228643				20.0062
8.16667	-0.67601								0.816667	0.452695	19.7275							0.0229475				20.0073
8.18333	-0.68586								0.818333	0.454227	19.7336							0.023018				20.0839
8.2	-0.68571								0.82	0.444016	19.7396							0.0224937				20.0869
8.21667	-0.69556								0.821667	0.434059	19.7452							0.021983				20.0878
8.23333	-0.70541								0.823333	0.424612	19.7506							0.0214987				20.0887
8.25	-0.71526								0.825	0.415614	19.7558							0.0210376				20.0896
8.26667	-0.74511								0.826667	0.407008	19.7608							0.0205968				20.0904
8.28333	-0.74497								0.828333	0.398742	19.7655							0.0201736				20.0912
8.3	-0.74482								0.83	0.390777	19.7702							0.019766				20.0919
8.31667	-0.76467								0.831667	0.383078	19.7746							0.0193722				20.0926
8.33333	-0.76452								0.833333	0.375616	19.779							0.0189907				20.0933
8.35	-0.79437								0.835	0.368367	19.7782							0.0186249				20.0399
8.36667	-0.80422								0.836667	0.369642	19.7775							0.01869				20.039
8.38333	-0.80407								0.838333	0.370862	19.7769							0.0187523				20.0396
8.4	-0.81392								0.84	0.371836	19.7764							0.018802				20.0401
8.41667	-0.78377								0.841667	0.372597	19.7761							0.0188408				20.0406
8.43333	-0.81363								0.843333	0.373182	19.7758							0.0188706				20.0411
8.45	-0.82348								0.845	0.37362	19.7756							0.0188929				20.0416
8.46667	-0.83333								0.846667	0.373934	19.7755							0.0189089				20.042
8.48333	-0.83318								0.848333	0.374146	19.7754							0.0189197				20.0424
8.5	-0.88303								0.85	0.374271	19.7754							0.0189261				20.0427
8.51667	-0.90288								0.851667	0.374325	19.7784							0.018926				20.0755
8.53333	-0.92273								0.853333	0.369319	19.7814							0.01867				20.0767
8.55	-0.93258								0.855	0.3644	19.7842							0.0184188				20.0769
8.56667	-0.95243								0.856667	0.359683	19.7869							0.0181778				20.0772
8.58333	-0.94229								0.858333	0.355146	19.7895							0.0179462				20.0774
8.6	-0.93214								0.86	0.350768	19.7921							0.0177226				20.0776
8.61667	-0.94199								0.861667	0.346528	19.7946							0.0175063				20.0778
8.63333	-0.93184								0.863333	0.342414	19.797							0.0172963				20.0779
8.65	-0.93169								0.865	0.338411	19.7993							0.0170921				20.078
8.66667	-0.95154								0.866667	0.334508	19.8016							0.016893				20.0781
8.68333	-0.95139								0.868333	0.330697	19.8008							0.0167012				20.0458
8.7	-0.93124								0.87	0.331969	19.8001							0.016766				20.045
8.71667	-0.92109								0.871667	0.333181	19.7995							0.0168278				20.045
8.73333	-0.94095								0.873333	0.334219	19.7989							0.0168807				20.045
8.75	-0.9408								0.875	0.335109	19.7985							0.016926				20.0451
8.76667	-0.94065								0.876667	0.335873	19.7981							0.0169649				20.0451
8.78333	-0.9605								0.878333	0.336531	19.7977							0.0169985				20.0451
8.8	-0.98035								0.88	0.337099	19.7974							0.0170274				20.045
8.81667	-0.9602								0.881667	0.337591	19.7972							0.0170525				20.045
8.83333	-0.96005								0.883333	0.338017	19.797							0.0170742				20.045
8.85	-0.9799								0.885	0.338388	19.7918							0.0170974				19.991
8.86667	-0.95975								0.886667	0.347045	19.7867							0.0175393				19.9895
8.88333	-0.95961								0.888333	0.35543	19.782							0.0179674				19.9896
8.9	-0.95946								0.89	0.363373	19.7774							0.0183731				19.9897
8.91667	-0.94931								0.891667	0.370926	19.7731							0.0187591				19.9899
8.93333	-0.95916								0.893333	0.378138	19.769							0.0191278				19.9901
8.95	-0.95901								0.895	0.38505	19.765							0.0194815				19.9903
8.96667	-0.95886								0.896667	0.391699	19.7611							0.0198217				19.9905
8.98333	-0.97871								0.898333	0.398113	19.7574							0.0201501				19.9909
9	-0.97856								0.9	0.404317	19.7538							0.0204678				19.9912
9.01667	-0.96841								0.901667	0.410331	19.7563							0.0207696				20.0565
9.03333	-0.98827								0.903333	0.406173	19.7587							0.0205566				20.0586
9.05	-1.0181								0.905	0.402133	19.7609							0.0203499				20.059
9.06667	-1.058								0.906667	0.398438	19.763							0.0201608				20.0595
9.08333	-1.0678								0.908333	0.395039	19.7649							0.0199869				20.0599
9.1	-1.1077								0.91	0.391891	19.7666							0.0198259				20.0604
9.11667	-1.1075								0.911667	0.388957	19.7683							0.0196758				20.0609
9.13333	-1.1074								0.913333	0.386204	19.7698							0.019535				20.0615
9.15	-1.1172								0.915	0.383606	19.7713							0.0194021				20.062
9.16667	-1.1071								0.916667	0.38114	19.7727							0.0192761				20.0626
9.18333	-1.1069								0.918333	0.378788	19.7701							0.0191597				20.0199
9.2	-1.1168								0.92	0.383202	19.7675							0.0193855				20.0194
9.21667	-1.1066								0.921667	0.387517	19.7651							0.0196062				20.02
9.23333	-1.1065								0.923333	0.391582	19.7627							0.0198142				20.0206
9.25	-1.1263								0.925	0.395426	19.7606							0.0200109				20.0213
9.26667	-1.1262								0.926667	0.399077	19.7585							0.0201978				20.022
9.28333	-1.136								0.928333	0.402559	19.7565							0.0203761				20.0226
9.3	-1.1559								0.93	0.405894	19.7545							0.0205469				20.0233
9.31667	-1.1757								0.931667	0.409099	19.7527							0.020711				20.0241
9.33333	-1.1856								0.933333	0.412186	19.7509							0.0208693				20.0248
9.35	-1.2054								0.935	0.41517	19.7522							0.021019				20.058
9.36667	-1.2053								0.936667	0.41306	19.7534							0.0209108				20.0597
9.38333	-1.1951								0.938333	0.411002	19.7545							0.0208054				20.0605
9.4	-1.165								0.94	0.40911	19.7556							0.0207086				20.0612
9.41667	-1.1648								0.941667	0.407361	19.7566							0.020619				20.062
9.43333	-1.1547								0.943333	0.405734	19.7575							0.0205357				20.0629
9.45	-1.1645								0.945	0.404209	19.7583							0.0204577				20.0637
9.46667	-1.1944								0.946667	0.402772	19.7592							0.0203841				20.0645
9.48333	-1.1742								0.948333	0.401409	19.7599							0.0203143				20.0654
9.5	-1.1941								0.95	0.40011	19.7607							0.0202478				20.0662
9.51667	-1.2139								0.951667	0.398865	19.7624							0.020183				20.0779
9.53333	-1.1738								0.953333	0.396002	19.7641							0.0200364				20.079
9.55	-1.0737								0.955	0.393225	19.7657							0.0198943				20.0798
9.56667	-1.0635								0.956667	0.390565	19.7672							0.0197582				20.0806
9.58333	-1.0634								0.958333	0.388009	19.7687							0.0196274				20.0814
9.6	-1.0932								0.96	0.385542	19.7701							0.0195013				20.0822
9.61667	-1.1031								0.961667	0.383156	19.7715							0.0193792				20.083
9.63333	-1.1229								0.963333	0.38084	19.7728							0.0192608				20.0837
9.65	-1.1228								0.965	0.378587	19.7742							0.0191455				20.0845
9.66667	-1.1426								0.966667	0.376391	19.7755							0.0190332				20.0852
9.68333	-1.1525								0.968333	0.374246	19.7747							0.0189255				20.0643
9.7	-1.1723								0.97	0.375482	19.774							0.0189886				20.0645
9.71667	-1.2022								0.971667	0.376668	19.7734							0.0190493				20.0652
9.73333	-1.212								0.973333	0.377731	19.7728							0.0191036				20.0659
9.75	-1.2119								0.975	0.378687	19.7723							0.0191524				20.0666
9.76667	-1.2417								0.976667	0.379553	19.7718							0.0191967				20.0673
9.78333	-1.2416								0.978333	0.380341	19.7714							0.0192369				20.068
9.8	-1.2514								0.98	0.381062	19.771							0.0192738				20.0687
9.81667	-1.2713								0.981667	0.381726	19.7706							0.0193078				20.0694
9.83333	-1.2611								0.983333	0.382341	19.7703							0.0193392				20.0701
9.85	-1.241								0.985	0.382912	19.7679							0.0193704				20.0492
9.86667	-1.2508								0.986667	0.38678	19.7657							0.0195682				20.0494
9.88333	-1.2507								0.988333	0.390522	19.7636							0.0197597				20.0501
9.9	-1.2805								0.99	0.394073	19.7615							0.0199414				20.0509
9.91667	-1.3104								0.991667	0.397454	19.7596							0.0201145				20.0517
9.93333	-1.3302								0.993333	0.400686	19.7577							0.02028				20.0525
9.95	-1.3201								0.995	0.403787	19.7559							0.0204388				20.0533
9.96667	-1.3399								0.996667	0.406772	19.7542							0.0205917				20.0542
9.98333	-1.3298								0.998333	0.409653	19.7525							0.0207393				20.0551
10	-1.3296								1	0.412441	19.7509							0.0208821				20.056
10.0167	-1.3595								1.00167	0.415144	19.7483							0.0210217				20.0461
10.0333	-1.3693								1.00333	0.419437	19.7458							0.0212418				20.0468
10.05	-1.3292								1.005	0.423613	19.7434							0.0214559				20.0478
10.0667	-1.329								1.00667	0.427643	19.7411							0.0216626				20.0489
10.0833	-1.3189								1.00833	0.43154	19.7388							0.0218625				20.05
10.1	-1.3187								1.01	0.435317	19.7366							0.0220563				20.0511
10.1167	-1.3086								1.01167	0.438986	19.7345							0.0222446				20.0523
10.1333	-1.3184								1.01333	0.442556	19.7324							0.0224279				20.0535
10.15	-1.3183								1.015	0.446035	19.7303							0.0226065				20.0547
10.1667	-1.3481								1.01667	0.449429	19.7284							0.0227809				20.056
10.1833	-1.348								1.01833	0.452745	19.7294							0.0229477				20.0897
10.2	-1.3478								1.02	0.450987	19.7304							0.0228574				20.0919
10.2167	-1.3277								1.02167	0.449297	19.7313							0.0227708				20.0932
10.2333	-1.3275								1.02333	0.447786	19.7321							0.0226933				20.0946
10.25	-1.3174								1.025	0.446428	19.7329							0.0226236				20.096
10.2667	-1.3272								1.02667	0.445199	19.7336							0.0225605				20.0974
10.2833	-1.3271								1.02833	0.444077	19.7342							0.0225029				20.0988
10.3	-1.317								1.03	0.443046	19.7347							0.02245				20.1002
10.3167	-1.3068								1.03167	0.442091	19.7353							0.022401				20.1017
10.3333	-1.2967								1.03333	0.441201	19.7358							0.0223554				20.1031
10.35	-1.3165								1.035	0.440365	19.7423							0.0223057				20.1694
10.3667	-1.3064								1.03667	0.429576	19.7485							0.0217523				20.1725
10.3833	-1.3362								1.03833	0.419102	19.7545							0.0212155				20.1738
10.4	-1.3161								1.04	0.40915	19.7602							0.0207058				20.1751
10.4167	-1.3059								1.04167	0.399658	19.7657							0.0202198				20.1764
10.4333	-1.3158								1.04333	0.390568	19.7709							0.0197547				20.1776
10.45	-1.3056								1.045	0.381829	19.776							0.0193077				20.1788
10.4667	-1.2555								1.04667	0.3734	19.7809							0.0188768				20.1799
10.4833	-1.2053								1.04833	0.365247	19.7856							0.0184602				20.181
10.5	-1.1352								1.05	0.35734	19.7902							0.0180564				20.182
10.5167	-1.095								1.05167	0.349655	19.7937							0.017665				20.1721
10.5333	-1.0949								1.05333	0.343838	19.7971							0.0173681				20.1727
10.55	-1.1147								1.055	0.338158	19.8005							0.0170783				20.1735
10.5667	-1.0746								1.05667	0.332565	19.8038							0.016793				20.1743
10.5833	-1.0844								1.05833	0.327057	19.807							0.0165122				20.175
10.6	-1.0343								1.06	0.321631	19.8102							0.0162356				20.1756
10.6167	-0.64412								1.06167	0.316286	19.8134							0.0159633				20.1762
10.6333	-0.013973								1.06333	0.311021	19.8165							0.0156951				20.1766
10.65	0.38618								1.065	0.305833	19.8196							0.0154309				20.1771
10.6667	0.37632								1.06667	0.300722	19.8226							0.0151707				20.1774
10.6833	0.37647								1.06833	0.295686	19.8296							0.0149114				20.2209
10.7	0.35662								1.07	0.284057	19.8364							0.01432				20.2223
10.7167	0.34677								1.07167	0.272685	19.843							0.0137421				20.2224
10.7333	0.33692								1.07333	0.261709	19.8493							0.0131848				20.2224
10.75	0.30707								1.075	0.25109	19.8555							0.0126458				20.2223
10.7667	0.29722								1.07667	0.24079	19.8615							0.0121235				20.2221
10.7833	0.24737								1.07833	0.230778	19.8674							0.0116159				20.2219
10.8	0.22752								1.08	0.221027	19.8731							0.0111219				20.2215
10.8167	0.39766								1.08167	0.211513	19.8787							0.0106402				20.2211
10.8333	0.35781								1.08333	0.202217	19.8841							0.0101698				20.2206
10.85	0.32796								1.085	0.193124	19.8915							0.00970889				20.2416
10.8667	0.30811								1.08667	0.180885	19.8987							0.00909034				20.2414
10.8833	0.25826								1.08833	0.168915	19.9056							0.00848578				20.2405
10.9	0.25841								1.09	0.157273	19.9124							0.00789821				20.2396
10.9167	0.23856								1.09167	0.145931	19.9191							0.00732619				20.2385
10.9333	0.21871								1.09333	0.134864	19.9256							0.00676837				20.2373
10.95	0.19886								1.095	0.124049	19.9319							0.00622361				20.236
10.9667	0.189								1.09667	0.113467	19.9381							0.00569095				20.2347
10.9833	0.16915								1.09833	0.103103	19.9442							0.00516956				20.2331
11	0.1693								1.1	0.0929425	19.9502							0.00465872				20.2315
11.0167	0.15945								1.10167	0.0829739	19.9651							0.00415595				20.327
11.0333	0.1196								1.10333	0.0581869	19.9796							0.00291231				20.3276
11.05	0.079749								1.105	0.0339862	19.9936							0.00169985				20.3255
11.0667	0.069898								1.10667	0.010683	20.0071							0.000533959				20.3232
11.0833	0.020047								1.10833	-0.0118159	20.0202							-0.000590203				20.3207
11.1	0.00019574								1.11	-0.0335987	20.0328							-0.00167718				20.318
11.1167	-0.019655								1.11167	-0.0547398	20.0452							-0.00273082				20.3152
11.1333	-0.049506								1.11333	-0.0753019	20.0572							-0.00375436				20.3122
11.15	-0.079358								1.115	-0.095338	20.0689							-0.00475053				20.309
11.1667	-0.089209								1.11667	-0.114893	20.0804							-0.00572165				20.3056
11.1833	-0.09906								1.11833	-0.134005	20.0756							-0.006675				20.1293
11.2	-0.088911								1.12	-0.126039	20.0711							-0.00627965				20.1211
11.2167	-0.10876								1.12167	-0.118426	20.0671							-0.00590151				20.1174
11.2333	-0.13861								1.12333	-0.111756	20.0635							-0.00557008				20.1138
11.25	-0.11846								1.125	-0.105895	20.0604							-0.00527881				20.1099
11.2667	-0.15832								1.12667	-0.100716	20.0577							-0.00502135				20.106
11.2833	-0.18817								1.12833	-0.0961122	20.0552							-0.00479238				20.102
11.3	-0.21802								1.13	-0.0919927	20.053							-0.00458748				20.098
11.3167	-0.23787								1.13167	-0.0882835	20.051							-0.00440296				20.0938
11.3333	-0.27772								1.13333	-0.0849225	20.0491							-0.00423572				20.0897
11.35	-0.31757								1.135	-0.0818579	20.0424							-0.00408423				20.0315
11.3667	-0.34742								1.13667	-0.0707131	20.036							-0.0035293				20.026
11.3833	-0.39727								1.13833	-0.0600151	20.0299							-0.00299627				20.0219
11.4	-0.39712								1.14	-0.0499111	20.0242							-0.00249254				20.0179
11.4167	-0.42698								1.14167	-0.0403278	20.0187							-0.0020145				20.0139
11.4333	-0.41683								1.14333	-0.0311986	20.0135							-0.00155888				20.0099
11.45	-0.43668								1.145	-0.0224675	20.0085							-0.0011229				20.006
11.4667	-0.46653								1.14667	-0.0140876	20.0036							-0.000704252				20.0022
11.4833	-0.49638								1.14833	-0.0060194	19.9989							-0.000300986				19.9984
11.5	-0.50623								1.15	0.00177017	19.9944							8.85331e-05				19.9947
11.5167	-0.51608								1.15167	0.009309	19.991							0.000465659				20.0018
11.5333	-0.53593								1.15333	0.014954	19.9877							0.000748157				19.9985
11.55	-0.54578								1.155	0.0204376	19.9845							0.00102267				19.995
11.5667	-0.55564								1.15667	0.0258122	19.9814							0.00129182				19.9916
11.5833	-0.56549								1.15833	0.0310826	19.9782							0.00155582				19.9882
11.6	-0.58534								1.16	0.0362519	19.9752							0.00181485				19.9849
11.6167	-0.61519								1.16167	0.041323	19.9722							0.00206902				19.9817
11.6333	-0.64504								1.16333	0.0462983	19.9693							0.00231848				19.9786
11.65	-0.67489								1.165	0.0511804	19.9664							0.00256332				19.9755
11.6667	-0.70474								1.16667	0.0559715	19.9636							0.00280368				19.9726
11.6833	-0.71459								1.16833	0.0606736	19.9638							0.00303918				20.002
11.7	-0.74444								1.17	0.0602889	19.964							0.00301988				20
11.7167	-0.7543								1.17167	0.059957	19.9641							0.00300324				19.9972
11.7333	-0.74415								1.17333	0.059786	19.9642							0.00299467				19.9944
11.75	-0.734								1.175	0.0597489	19.9641							0.00299281				19.9916
11.7667	-0.76385								1.17667	0.0598199	19.964							0.00299639				19.9889
11.7833	-0.7937								1.17833	0.0599776	19.9639							0.0030043				19.9863
11.8	-0.82355								1.18	0.0602042	19.9637							0.00301568				19.9837
11.8167	-0.7834								1.18167	0.060485	19.9635							0.00302977				19.9811
11.8333	-0.79325								1.18333	0.0608077	19.9633							0.00304597				19.9785
11.85	-0.8031								1.185	0.0611624	19.9561							0.00306485				19.9004
11.8667	-0.82296								1.18667	0.0732072	19.949							0.00366971				19.896
11.8833	-0.84281								1.18833	0.0849471	19.9423							0.00425964				19.8937
11.9	-0.87266								1.19	0.0961282	19.9359							0.00482186				19.8914
11.9167	-0.85251								1.19167	0.106813	19.9298							0.00535948				19.8893
11.9333	-0.89236								1.19333	0.117062	19.9238							0.00587546				19.8871
11.95	-0.87221								1.195	0.126925	19.9181							0.00637232				19.8851
11.9667	-0.90206								1.19667	0.136444	19.9126							0.00685216				19.8831
11.9833	-0.93191								1.19833	0.145657	19.9072							0.00731677				19.8812
12	-0.96176								1.2	0.154592	19.902							0.00776764				19.8794
12.0167	-0.96162								1.20167	0.163275	19.902							0.00820396				19.9317
12.0333	-0.98147								1.20333	0.163394	19.9019							0.00821				19.9314
12.05	-0.99132								1.205	0.163532	19.9017							0.00821697				19.9298
12.0667	-1.0112								1.20667	0.163879	19.9014							0.00823456				19.9282
12.0833	-1.021								1.20833	0.164402	19.901							0.00826102				19.9267
12.1	-1.0409								1.21	0.165067	19.9005							0.00829462				19.9252
12.1167	-1.0507								1.21167	0.165845	19.9							0.00833392				19.9238
12.1333	-1.0606								1.21333	0.166712	19.8994							0.00837773				19.9225
12.15	-1.0604								1.215	0.167649	19.8988							0.00842506				19.9212
12.1667	-1.0603								1.21667	0.168639	19.8982							0.00847509				19.9199
12.1833	-1.0601								1.21833	0.16967	19.8966							0.00852758				19.9079
12.2	-1.07								1.22	0.172396	19.8949							0.0086653				19.9065
12.2167	-1.0498								1.22167	0.175096	19.8934							0.00880171				19.9054
12.2333	-1.0697								1.22333	0.177727	19.8918							0.00893466				19.9043
12.25	-1.1695								1.225	0.180292	19.8903							0.00906431				19.9033
12.2667	-1.1494								1.22667	0.182796	19.8889							0.00919086				19.9022
12.2833	-1.1892								1.22833	0.185241	19.8874							0.00931451				19.9013
12.3	-1.1791								1.23	0.187632	19.886							0.00943538				19.9003
12.3167	-0.81894								1.23167	0.189971	19.8846							0.00955363				19.8994
12.3333	-0.048787								1.23333	0.192259	19.8833							0.00966937				19.8986
12.35	0.11136								1.235	0.194499	19.888							0.00977974				19.9625
12.3667	0.47151								1.23667	0.186694	19.8925							0.00938511				19.9634
12.3833	0.43166								1.23833	0.179119	19.8968							0.0090024				19.9625
12.4	0.58181								1.24	0.17199	19.9009							0.00864233				19.9615
12.4167	0.48196								1.24167	0.16525	19.9047							0.00830204				19.9606
12.4333	0.68211								1.24333	0.158845	19.9084							0.00797881				19.9597
12.45	0.61226								1.245	0.152731	19.9119							0.00767035				19.9588
12.4667	1.0024								1.24667	0.14687	19.9153							0.00737475				19.9578
12.4833	0.88255								1.24833	0.141231	19.9185							0.00709041				19.9568
12.5	0.7527								1.25	0.135786	19.9217							0.006816				19.9558
12.5167	0.78285								1.25167	0.130515	19.9198							0.00655204				19.9008
12.5333	1.103								1.25333	0.133732	19.9179							0.00671415				19.8983
12.55	1.1131								1.255	0.136857	19.9162							0.00687167				19.8973
12.5667	1.0433								1.25667	0.139702	19.9146							0.00701504				19.8963
12.5833	0.86345								1.25833	0.142302	19.9132							0.00714611				19.8952
12.6	0.8136								1.26	0.144693	19.9119							0.0072667				19.8942
12.6167	0.75374								1.26167	0.146907	19.9106							0.00737833				19.8931
12.6333	0.70389								1.26333	0.148968	19.9095							0.00748228				19.892
12.65	0.65404								1.265	0.150898	19.9084							0.00757961				19.891
12.6667	0.61419								1.26667	0.152713	19.9073							0.00767121				19.8899
12.6833	0.55434								1.26833	0.15443	19.9094							0.00775666				19.9213
12.7	0.51449								1.27	0.15106	19.9113							0.00758664				19.9211
12.7167	0.47464								1.27167	0.147752	19.9132							0.00741979				19.92
12.7333	0.46479								1.27333	0.14462	19.915							0.00726187				19.9189
12.75	0.41494								1.275	0.141644	19.9167							0.0071118				19.9178
12.7667	0.42508								1.27667	0.138801	19.9184							0.0069685				19.9167
12.7833	0.41523								1.27833	0.136074	19.9199							0.00683107				19.9155
12.8	0.40538								1.28	0.133449	19.9215							0.00669876				19.9144
12.8167	0.39553								1.28167	0.130912	19.9229							0.00657094				19.9133
12.8333	0.37568								1.28333	0.128454	19.9244							0.00644708				19.9121
12.85	0.35583								1.285	0.126065	19.9278							0.0063261				19.9326
12.8667	0.32598								1.28667	0.120405	19.9311							0.00604106				19.9319
12.8833	0.30613								1.28833	0.114892	19.9342							0.00576357				19.9307
12.9	0.28627								1.29	0.109593	19.9373							0.0054969				19.9294
12.9167	0.26642								1.29167	0.104484	19.9403							0.00523985				19.9281
12.9333	0.25657								1.29333	0.0995428	19.9431							0.00499133				19.9268
12.95	0.24672								1.295	0.0947507	19.9459							0.00475037				19.9255
12.9667	0.25687								1.29667	0.0900922	19.9487							0.0045162				19.9241
12.9833	0.24702								1.29833	0.0855544	19.9513							0.00428816				19.9226
13	0.22717								1.3	0.081126	19.9539							0.00406567				19.9212
13.0167	0.19732								1.30167	0.0767977	19.9495							0.00384961				19.844
13.0333	0.18747								1.30333	0.0842283	19.9451							0.00422299				19.8406
13.05	0.15761								1.305	0.0914225	19.9411							0.00458462				19.8391
13.0667	0.14776								1.30667	0.0981266	19.9374							0.00492174				19.8377
13.0833	0.12791								1.30833	0.104403	19.9338							0.00523746				19.8363
13.1	0.088062								1.31	0.11031	19.9305							0.00553476				19.8348
13.1167	0.04821								1.31167	0.1159	19.9273							0.00581613				19.8334
13.1333	0.018359								1.31333	0.121212	19.9242							0.00608367				19.832
13.15	-0.0014918								1.315	0.126284	19.9213							0.00633913				19.8306
13.1667	-0.051343								1.31667	0.131143	19.9185							0.00658397				19.8293
13.1833	-0.061194								1.31833	0.135814	19.9158							0.00681942				19.8279
13.2	-0.071045								1.32	0.140319	19.9132							0.00704652				19.8267
13.2167	-0.060896								1.32167	0.144674	19.9107							0.00726614				19.8254
13.2333	-0.070747								1.32333	0.148894	19.9082							0.00747901				19.8242
13.25	-0.090599								1.325	0.152991	19.9058							0.00768574				19.8231
13.2667	-0.10045								1.32667	0.156976	19.9035							0.00788686				19.822
13.2833	-0.1103								1.32833	0.160858	19.9012							0.00808282				19.8209
13.3	-0.14015								1.33	0.164644	19.899							0.008274				19.8199
13.3167	-0.16								1.33167	0.168341	19.8968							0.00846071				19.8189
13.3333	-0.15985								1.33333	0.171955	19.8947							0.00864323				19.818
13.35	-0.12971								1.335	0.175489	19.8926							0.00882181				19.8171
13.3667	-0.10956								1.33667	0.178949	19.8906							0.00899664				19.8163
13.3833	-0.12941								1.33833	0.182337	19.8886							0.00916792				19.8155
13.4	-0.17926								1.34	0.185658	19.8867							0.00933579				19.8148
13.4167	-0.20911								1.34167	0.188913	19.8847							0.0095004				19.8141
13.4333	-0.23896								1.34333	0.192105	19.8829							0.00966186				19.8134
13.45	-0.25881								1.345	0.195237	19.881							0.0098203				19.8128
13.4667	-0.25866								1.34667	0.198311	19.8792							0.0099758				19.8122
13.4833	-0.26851								1.34833	0.201328	19.8774							0.0101285				19.8117
13.5	-0.25837								1.35	0.204289	19.8757							0.0102783				19.8112
13.5167	-0.27822								1.35167	0.207197	19.876							0.0104245				19.8324
13.5333	-0.27807								1.35333	0.206719	19.8762							0.0104003				19.8326
13.55	-0.27792								1.355	0.206282	19.8764							0.0103782				19.8322
13.5667	-0.28777								1.35667	0.205959	19.8766							0.0103619				19.8318
13.5833	-0.29762								1.35833	0.20573	19.8767							0.0103503				19.8314
13.6	-0.31747								1.36	0.205579	19.8767							0.0103427				19.8311
13.6167	-0.33732								1.36167	0.205491	19.8767							0.0103383				19.8308
13.6333	-0.34717								1.36333	0.205455	19.8767							0.0103365				19.8305
13.65	-0.37703								1.365	0.20546	19.8767							0.0103367				19.8303
13.6667	-0.39688								1.36667	0.205499	19.8767							0.0103387				19.83
13.6833	-0.41673								1.36833	0.205565	19.8766							0.0103421				19.8298
13.7	-0.45658								1.37	0.205652	19.8765							0.0103464				19.8296
13.7167	-0.46643								1.37167	0.205754	19.8765							0.0103517				19.8294
13.7333	-0.50628								1.37333	0.20587	19.8764							0.0103575				19.8292
13.75	-0.53613								1.375	0.205995	19.8763							0.0103638				19.829
13.7667	-0.59598								1.37667	0.206126	19.8762							0.0103705				19.8289
13.7833	-0.59583								1.37833	0.206262	19.8762							0.0103774				19.8287
13.8	-0.60569								1.38	0.206401	19.8761							0.0103844				19.8285
13.8167	-0.59554								1.38167	0.206541	19.876							0.0103915				19.8284
13.8333	-0.61539								1.38333	0.206681	19.8759							0.0103986				19.8282
13.85	-0.61524								1.385	0.20682	19.8788							0.010404				19.8605
13.8667	-0.66509								1.38667	0.201957	19.8817							0.010158				19.8612
13.8833	-0.68494								1.38833	0.19723	19.8844							0.00991885				19.861
13.9	-0.69479								1.39	0.192744	19.8869							0.00969201				19.8608
13.9167	-0.68464								1.39167	0.18847	19.8894							0.00947593				19.8606
13.9333	-0.69449								1.39333	0.184381	19.8917							0.00926923				19.8604
13.95	-0.71435								1.395	0.180453	19.894							0.00907071				19.8601
13.9667	-0.7342								1.39667	0.176666	19.8962							0.00887939				19.8598
13.9833	-0.74405								1.39833	0.173005	19.8983							0.00869443				19.8596
14	-0.7739								1.4	0.169455	19.9004							0.00851515				19.8592
14.0167	-0.82375								1.40167	0.166005	19.9014							0.00834137				19.8481
14.0333	-0.8336								1.40333	0.164312	19.9024							0.00825589				19.8475
14.05	-0.84345								1.405	0.162655	19.9034							0.00817223				19.8471
14.0667	-0.8633								1.40667	0.160992	19.9044							0.00808826				19.8467
14.0833	-0.89315								1.40833	0.159326	19.9054							0.00800417				19.8462
14.1	-0.92301								1.41	0.157662	19.9064							0.00792016				19.8458
14.1167	-0.95286								1.41167	0.156002	19.9074							0.00783641				19.8453
14.1333	-0.96271								1.41333	0.154351	19.9084							0.00775305				19.8448
14.15	-0.97256								1.415	0.152709	19.9094							0.0076702				19.8443
14.1667	-1.0024								1.41667	0.151078	19.9103							0.00758793				19.8438
14.1833	-1.0123								1.41833	0.149461	19.9103							0.00750672				19.8324
14.2	-1.0521								1.42	0.149524	19.9103							0.00750991				19.8315
14.2167	-1.082								1.42167	0.149557	19.9103							0.00751155				19.831
14.2333	-1.0818								1.42333	0.149524	19.9103							0.00750987				19.8304
14.25	-1.1017								1.425	0.149435	19.9104							0.00750539				19.8298
14.2667	-1.0915								1.42667	0.149301	19.9105							0.00749859				19.8291
14.2833	-1.1014								1.42833	0.149128	19.9106							0.00748987				19.8285
14.3	-1.1012								1.43	0.148924	19.9108							0.00747956				19.8279
14.3167	-1.1411								1.43167	0.148694	19.9109							0.00746795				19.8272
14.3333	-1.1609								1.43333	0.148442	19.9111							0.00745524				19.8266
14.35	-1.1908								1.435	0.148173	19.9083							0.00744277				19.7935
14.3667	-1.2106								1.43667	0.152889	19.9055							0.00768072				19.7921
14.3833	-1.2205								1.43833	0.157455	19.9029							0.00791116				19.7915
14.4	-1.2403								1.44	0.161768	19.9005							0.00812883				19.7909
14.4167	-1.2502								1.44167	0.165857	19.8981							0.00833529				19.7903
14.4333	-1.24								1.44333	0.169752	19.8959							0.00853198				19.7898
14.45	-1.2499								1.445	0.173476	19.8938							0.00872013				19.7892
14.4667	-1.2597								1.44667	0.177051	19.8917							0.00890074				19.7887
14.4833	-1.2796								1.44833	0.180493	19.8897							0.00907469				19.7883
14.5	-0.96943								1.45	0.183817	19.8878							0.00924269				19.7878
14.5167	-0.98928								1.45167	0.187034	19.8929							0.00940203				19.863
14.5333	-1.0591								1.45333	0.178488	19.8979							0.00897021				19.8645
14.55	-1.069								1.455	0.170177	19.9026							0.00855048				19.864
14.5667	-1.0788								1.45667	0.162355	19.907							0.00815565				19.8635
14.5833	-1.1087								1.45833	0.154961	19.9112							0.0077826				19.8629
14.6	-1.1385								1.46	0.147938	19.9153							0.00742835				19.8624
14.6167	-1.1584								1.46167	0.141235	19.9191							0.00709041				19.8618
14.6333	-1.1882								1.46333	0.134812	19.9228							0.00676669				19.8613
14.65	-1.2081								1.465	0.128633	19.9264							0.00645543				19.8606
14.6667	-1.2179								1.46667	0.122672	19.9299							0.00615516				19.86
14.6833	-1.2378								1.46833	0.116902	19.9262							0.00586673				19.7837
14.7	-1.2676								1.47	0.12297	19.9227							0.00617237				19.781
14.7167	-1.2875								1.47167	0.128871	19.9194							0.00646964				19.7804
14.7333	-1.2873								1.47333	0.134343	19.9163							0.00674536				19.7798
14.75	-1.2872								1.475	0.13944	19.9135							0.00700227				19.7792
14.7667	-1.2671								1.47667	0.144215	19.9108							0.00724306				19.7785
14.7833	-1.2669								1.47833	0.148714	19.9082							0.00746997				19.7779
14.8	-1.2668								1.48	0.152974	19.9058							0.00768488				19.7772
14.8167	-1.3066								1.48167	0.157026	19.9035							0.00788938				19.7766
14.8333	-1.3165								1.48333	0.160897	19.9012							0.00808477				19.776
14.85	-1.3363								1.485	0.164609	19.9061							0.00826926				19.851
14.8667	-1.3262								1.48667	0.156513	19.9108							0.00786068				19.8524
14.8833	-1.336								1.48833	0.148613	19.9153							0.00746225				19.8517
14.9	-1.3359								1.49	0.141171	19.9195							0.00708705				19.851
14.9167	-1.2857								1.49167	0.134129	19.9235							0.00673221				19.8503
14.9333	-1.2456								1.49333	0.127435	19.9274							0.00639496				19.8496
14.95	-1.1554								1.495	0.121041	19.9311							0.00607298				19.8489
14.9667	-0.35526								1.49667	0.114909	19.9346							0.00576432				19.8481
14.9833	0.074885								1.49833	0.109008	19.938							0.00546734				19.8473
15	0.0050341								1.5	0.10331	19.9413							0.00518069				19.8465
15.0167	0.095183								1.50167	0.0977923	19.9375							0.00490494				19.77
15.0333	0.55533								1.50333	0.104103	19.9339							0.00522243				19.7672
15.05	0.67548								1.505	0.110238	19.9304							0.00553114				19.7664
15.0667	0.67563								1.50667	0.115935	19.9272							0.00581792				19.7656
15.0833	0.66578								1.50833	0.12125	19.9243							0.00608556				19.7648
15.1	0.64593								1.51	0.126238	19.9214							0.00633678				19.764
15.1167	0.60608								1.51167	0.130943	19.9188							0.00657385				19.7632
15.1333	0.86623								1.51333	0.135404	19.9162							0.00679868				19.7624
15.15	0.87637								1.515	0.139652	19.9138							0.00701285				19.7616
15.1667	0.74652								1.51667	0.143715	19.9114							0.0072177				19.7609
15.1833	0.68667								1.51833	0.147614	19.9082							0.00741472				19.7493
15.2	0.65682								1.52	0.153034	19.905							0.00768822				19.7484
15.2167	0.63697								1.52167	0.15828	19.902							0.00795295				19.7477
15.2333	0.57712								1.52333	0.163328	19.8991							0.0082078				19.7471
15.25	0.54727								1.525	0.168199	19.8963							0.0084538				19.7465
15.2667	0.49742								1.52667	0.172912	19.8935							0.00869189				19.746
15.2833	0.46757								1.52833	0.177483	19.8908							0.00892285				19.7455
15.3	0.44771								1.53	0.181925	19.8883							0.00914734				19.7451
15.3167	0.42786								1.53167	0.186248	19.8857							0.00936591				19.7447
15.3333	0.35801								1.53333	0.190463	19.8833							0.00957906				19.7443
15.35	0.37816								1.535	0.194577	19.8808							0.00978717				19.744
15.3667	0.33831								1.53667	0.198598	19.8785							0.00999059				19.7438
15.3833	0.27846								1.53833	0.202531	19.8762							0.0101896				19.7436
15.4	0.24861								1.54	0.206381	19.8739							0.0103845				19.7434
15.4167	0.26876								1.54167	0.210153	19.8717							0.0105755				19.7433
15.4333	0.2189								1.54333	0.213851	19.8695							0.0107628				19.7432
15.45	0.18905								1.545	0.217478	19.8674							0.0109465				19.7432
15.4667	0.1792								1.54667	0.221036	19.8653							0.0111268				19.7433
15.4833	0.13935								1.54833	0.224529	19.8632							0.0113038				19.7433
15.5	0.1095								1.55	0.227959	19.8612							0.0114776				19.7435
15.5167	0.069649								1.55167	0.231328	19.8602							0.0116478				19.7544
15.5333	0.049798								1.55333	0.232971	19.8592							0.0117311				19.7549
15.55	0.0099472								1.555	0.234603	19.8582							0.0118139				19.7552
15.5667	-0.019904								1.55667	0.23626	19.8572							0.0118979				19.7554
15.5833	-0.059755								1.55833	0.237934	19.8562							0.0119828				19.7557
15.6	-0.089606								1.56	0.239618	19.8552							0.0120682				19.7561
15.6167	-0.10946								1.56167	0.241305	19.8542							0.0121538				19.7565
15.6333	-0.13931								1.56333	0.242989	19.8532							0.0122393				19.7569
15.65	-0.16916								1.565	0.244668	19.8522							0.0123245				19.7573
15.6667	-0.17901								1.56667	0.246336	19.8512							0.0124091				19.7578
15.6833	-0.20886								1.56833	0.247992	19.8492							0.0124938				19.7475
15.7	-0.22871								1.57	0.2513	19.8473							0.0126617				19.7478
15.7167	-0.26856								1.57167	0.254544	19.8454							0.0128264				19.7483
15.7333	-0.30842								1.57333	0.257689	19.8436							0.0129861				19.7489
15.75	-0.30827								1.575	0.260743	19.8418							0.0131411				19.7496
15.7667	-0.34812								1.57667	0.263715	19.84							0.013292				19.7503
15.7833	-0.36797								1.57833	0.26661	19.8383							0.0134391				19.751
15.8	-0.36782								1.58	0.269435	19.8367							0.0135827				19.7517
15.8167	-0.40767								1.58167	0.272196	19.8351							0.013723				19.7524
15.8333	-0.43752								1.58333	0.274896	19.8335							0.0138602				19.7532
15.85	-0.42737								1.585	0.27754	19.8309							0.0139953				19.7433
15.8667	-0.42722								1.58667	0.281796	19.8284							0.0142117				19.7438
15.8833	-0.47708								1.58833	0.285956	19.826							0.0144233				19.7448
15.9	-0.51693								1.59	0.289987	19.8237							0.0146283				19.7457
15.9167	-0.51678								1.59167	0.293899	19.8214							0.0148274				19.7467
15.9333	-0.54663								1.59333	0.297705	19.8192							0.0150211				19.7477
15.95	-0.53648								1.595	0.301413	19.817							0.0152098				19.7488
15.9667	-0.57633								1.59667	0.305031	19.8149							0.0153941				19.7499
15.9833	-0.57618								1.59833	0.308566	19.8128							0.0155741				19.751
16	-0.60603								1.6	0.312025	19.8108							0.0157503				19.7522
16.0167	-0.61588								1.60167	0.31541	19.8128							0.0159196				19.7966
16.0333	-0.64574								1.60333	0.312061	19.8147							0.015749				19.799
16.05	-0.65559								1.605	0.308832	19.8165							0.0155846				19.8002
16.0667	-0.67544								1.60667	0.305867	19.8181							0.0154337				19.8014
16.0833	-0.70529								1.60833	0.303131	19.8196							0.0152944				19.8026
16.1	-0.71514								1.61	0.300589	19.8211							0.0151651				19.8039
16.1167	-0.73499								1.61167	0.298214	19.8224							0.0150443				19.8051
16.1333	-0.75484								1.61333	0.295981	19.8237							0.0149307				19.8064
16.15	-0.78469								1.615	0.29387	19.8249							0.0148233				19.8077
16.1667	-0.80454								1.61667	0.291865	19.826							0.0147213				19.8089
16.1833	-0.8244								1.61833	0.289953	19.8321							0.0146204				19.8642
16.2	-0.82425								1.62	0.279787	19.838							0.0141036				19.8668
16.2167	-0.8541								1.62167	0.269922	19.8437							0.0136024				19.8679
16.2333	-0.87395								1.62333	0.260526	19.8491							0.0131254				19.869
16.25	-0.9138								1.625	0.251545	19.8542							0.0126696				19.87
16.2667	-0.93365								1.62667	0.242927	19.8592							0.0122325				19.871
16.2833	-0.9435								1.62833	0.23463	19.864							0.0118118				19.8719
16.3	-0.98335								1.63	0.226616	19.8687							0.0114057				19.8728
16.3167	-0.9932								1.63167	0.218855	19.8732							0.0110126				19.8737
16.3333	-1.0031								1.63333	0.211322	19.8776							0.0106312				19.8744
16.35	-1.0229								1.635	0.203995	19.8739							0.0102645				19.7887
16.3667	-1.0328								1.63667	0.210189	19.8703							0.010578				19.7871
16.3833	-1.0426								1.63833	0.216187	19.867							0.0108817				19.7878
16.4	-1.0725								1.64	0.221694	19.8639							0.0111606				19.7886
16.4167	-1.0923								1.64167	0.226774	19.8611							0.011418				19.7892
16.4333	-1.1022								1.64333	0.23149	19.8585							0.011657				19.7899
16.45	-1.102								1.645	0.235897	19.856							0.0118804				19.7905
16.4667	-1.1019								1.64667	0.240037	19.8536							0.0120904				19.7912
16.4833	-1.0917								1.64833	0.24395	19.8514							0.0122888				19.7918
16.5	-1.1116								1.65	0.247664	19.8493							0.0124772				19.7924
16.5167	-1.1214								1.65167	0.251206	19.8442							0.0126589				19.7607
16.5333	-1.1513								1.65333	0.259598	19.8394							0.013085				19.7605
16.55	-1.1811								1.655	0.26772	19.8347							0.0134975				19.7613
16.5667	-1.201								1.65667	0.275481	19.8302							0.0138919				19.7621
16.5833	-1.2008								1.65833	0.282922	19.826							0.0142703				19.7629
16.6	-1.2307								1.66	0.290082	19.8218							0.0146345				19.7638
16.6167	-1.2205								1.66167	0.296992	19.8178							0.0149861				19.7647
16.6333	-1.2304								1.66333	0.30368	19.8139							0.0153266				19.7657
16.65	-1.2602								1.665	0.310168	19.8101							0.0156571				19.7667
16.6667	-1.3001								1.66667	0.316476	19.8064							0.0159784				19.7678
16.6833	-1.3199								1.66833	0.322619	19.8068							0.0162883				19.8122
16.7	-1.3198								1.67	0.321944	19.8072							0.0162539				19.8145
16.7167	-1.3596								1.67167	0.321315	19.8075							0.0162219				19.8157
16.7333	-1.3795								1.67333	0.320881	19.8076							0.0161999				19.8169
16.75	-1.3793								1.675	0.320614	19.8077							0.0161863				19.8182
16.7667	-1.3892								1.67667	0.320485	19.8077							0.0161798				19.8195
16.7833	-1.399								1.67833	0.320468	19.8077							0.016179				19.8208
16.8	-1.4189								1.68	0.320544	19.8076							0.0161829				19.8222
16.8167	-1.4187								1.68167	0.320695	19.8075							0.0161906				19.8236
16.8333	-1.4386								1.68333	0.320908	19.8073							0.0162015				19.825
16.85	-1.4784								1.685	0.321172	19.8091							0.0162133				19.8481
16.8667	-1.4983								1.68667	0.318142	19.8109							0.016059				19.8501
16.8833	-1.5381								1.68833	0.315237	19.8125							0.015911				19.8515
16.9	-1.558								1.69	0.31252	19.814							0.0157727				19.853
16.9167	-1.5578								1.69167	0.309968	19.8155							0.0156427				19.8544
16.9333	-1.6077								1.69333	0.307556	19.8168							0.0155199				19.8558
16.95	-1.6275								1.695	0.305267	19.8181							0.0154034				19.8573
16.9667	-1.6574								1.69667	0.303083	19.8194							0.0152923				19.8587
16.9833	-1.6772								1.69833	0.300993	19.8206							0.0151858				19.8601
17	-1.6471								1.7	0.298983	19.8218							0.0150836				19.8615
17.0167	-1.517								1.70167	0.297046	19.8169							0.0149895				19.7981
17.0333	-1.3768								1.70333	0.305173	19.8122							0.0154033				19.7978
17.05	-1.1667								1.705	0.313081	19.8077							0.0158061				19.7993
17.0667	-1.0365								1.70667	0.320554	19.8034							0.0161868				19.8008
17.0833	-1.0164								1.70833	0.327642	19.7994							0.0165481				19.8024
17.1	-0.94621								1.71	0.334398	19.7955							0.0168926				19.8039
17.1167	-0.93606								1.71167	0.340864	19.7918							0.0172225				19.8055
17.1333	-0.98591								1.71333	0.347075	19.7882							0.0175395				19.8071
17.15	-0.95576								1.715	0.353061	19.7847							0.0178452				19.8088
17.1667	-1.0256								1.71667	0.358848	19.7813							0.0181408				19.8105
17.1833	-1.0355								1.71833	0.364457	19.7841							0.0184217				19.877
17.2	-1.0753								1.72	0.359905	19.7867							0.0181892				19.8804
17.2167	-1.1052								1.72167	0.355483	19.7891							0.0179636				19.8821
17.2333	-1.115								1.72333	0.351417	19.7914							0.0177561				19.8838
17.25	-1.0949								1.725	0.34766	19.7935							0.0175644				19.8856
17.2667	-1.1247								1.72667	0.344166	19.7955							0.0173861				19.8873
17.2833	-1.1346								1.72833	0.340897	19.7973							0.0172193				19.8891
17.3	-1.1544								1.73	0.33782	19.7991							0.0170624				19.8908
17.3167	-1.0843								1.73167	0.33491	19.8007							0.0169141				19.8926
17.3333	-0.58412								1.73333	0.332145	19.8023							0.016773				19.8944
17.35	0.23603								1.735	0.329504	19.7998							0.0166418				19.8529
17.3667	1.1162								1.73667	0.33364	19.7974							0.0168528				19.8535
17.3833	1.1463								1.73833	0.33769	19.7951							0.0170593				19.8553
17.4	1.0665								1.74	0.341499	19.7929							0.0172536				19.8571
17.4167	1.0266								1.74167	0.345098	19.7909							0.0174372				19.859
17.4333	0.96677								1.74333	0.348515	19.7889							0.0176116				19.8608
17.45	0.89692								1.745	0.351775	19.7871							0.017778				19.8626
17.4667	0.86707								1.74667	0.354897	19.7853							0.0179374				19.8644
17.4833	0.82722								1.74833	0.357898	19.7835							0.0180907				19.8663
17.5	0.79737								1.75	0.360793	19.7818							0.0182386				19.8682
17.5167	0.76752								1.75167	0.363594	19.7822							0.0183798				19.8917
17.5333	0.76766								1.75333	0.362977	19.7826							0.0183483				19.8941
17.55	0.72781								1.755	0.362375	19.7829							0.0183176				19.896
17.5667	0.68796								1.75667	0.361868	19.7831							0.0182917				19.8979
17.5833	0.67811								1.75833	0.361441	19.7834							0.01827				19.8999
17.6	0.63826								1.76	0.361082	19.7835							0.0182516				19.9018
17.6167	0.60841								1.76167	0.360779	19.7837							0.0182362				19.9037
17.6333	0.55856								1.76333	0.360524	19.7838							0.0182232				19.9057
17.65	0.53871								1.765	0.360309	19.7839							0.0182122				19.9076
17.6667	0.48886								1.76667	0.360126	19.784							0.0182029				19.9096
17.6833	0.459								1.76833	0.359972	19.7871							0.0181923				19.944
17.7	0.41915								1.77	0.354842	19.7901							0.0179303				19.9467
17.7167	0.3893								1.77167	0.34987	19.7929							0.0176765				19.9487
17.7333	0.35945								1.77333	0.345158	19.7956							0.0174361				19.9505
17.75	0.3296								1.775	0.340677	19.7982							0.0172075				19.9524
17.7667	0.30975								1.77667	0.336395	19.8006							0.0169891				19.9543
17.7833	0.2599								1.77833	0.33229	19.803							0.0167798				19.9561
17.8	0.25005								1.78	0.328339	19.8053							0.0165783				19.9579
17.8167	0.2002								1.78167	0.324525	19.8075							0.0163839				19.9597
17.8333	0.15034								1.78333	0.320834	19.8096							0.0161958				19.9614
17.85	0.13049								1.785	0.317253	19.8087							0.0160158				19.9307
17.8667	0.10064								1.78667	0.318772	19.8079							0.0160932				19.9316
17.8833	0.070791								1.78833	0.320244	19.8071							0.0161682				19.9333
17.9	0.040939								1.79	0.321556	19.8064							0.016235				19.935
17.9167	0.0010884								1.79167	0.322729	19.8057							0.0162947				19.9367
17.9333	-0.018763								1.79333	0.323786	19.8052							0.0163486				19.9384
17.95	-0.018614								1.795	0.324746	19.8046							0.0163975				19.94
17.9667	-0.058465								1.79667	0.325623	19.8041							0.0164422				19.9416
17.9833	-0.068316								1.79833	0.32643	19.8037							0.0164833				19.9433
18	-0.088167								1.8	0.327178	19.8033							0.0165214				19.9449
18.0167	-0.078018								1.80167	0.327876	19.8009							0.0165587				19.9249
18.0333	-0.10787								1.80333	0.331865	19.7986							0.0167621				19.926
18.05	-0.11772								1.805	0.335725	19.7964							0.0169589				19.9276
18.0667	-0.11757								1.80667	0.33939	19.7943							0.0171459				19.9293
18.0833	-0.15742								1.80833	0.342885	19.7923							0.0173242				19.931
18.1	-0.17727								1.81	0.346231	19.7903							0.017495				19.9327
18.1167	-0.22713								1.81167	0.349446	19.7885							0.0176591				19.9344
18.1333	-0.23698								1.81333	0.352546	19.7867							0.0178174				19.9361
18.15	-0.29683								1.815	0.355544	19.7849							0.0179705				19.9379
18.1667	-0.33668								1.81667	0.35845	19.7832							0.0181189				19.9397
18.1833	-0.34653								1.81833	0.361274	19.7836							0.0182613				19.9631
18.2	-0.38638								1.82	0.36069	19.7839							0.0182315				19.9654
18.2167	-0.38623								1.82167	0.36013	19.7842							0.0182029				19.9673
18.2333	-0.39608								1.82333	0.35967	19.7844							0.0181795				19.9691
18.25	-0.43593								1.825	0.359296	19.7846							0.0181604				19.9709
18.2667	-0.45579								1.82667	0.358994	19.7847							0.018145				19.9728
18.2833	-0.49564								1.82833	0.358751	19.7849							0.0181326				19.9746
18.3	-0.51549								1.83	0.358557	19.785							0.0181227				19.9765
18.3167	-0.52534								1.83167	0.358405	19.785							0.018115				19.9784
18.3333	-0.55519								1.83333	0.358288	19.7851							0.018109				19.9803
18.35	-0.58504								1.835	0.3582	19.7861							0.0181036				19.993
18.3667	-0.61489								1.83667	0.356469	19.7871							0.0180152				19.9952
18.3833	-0.61474								1.83833	0.354804	19.7881							0.0179302				19.9971
18.4	-0.63459								1.84	0.353238	19.7889							0.0178503				19.9989
18.4167	-0.67445								1.84167	0.351757	19.7898							0.0177747				20.0008
18.4333	-0.6943								1.84333	0.350351	19.7906							0.0177029				20.0027
18.45	-0.71415								1.845	0.34901	19.7914							0.0176345				20.0046
18.4667	-0.744								1.84667	0.347726	19.7921							0.0175689				20.0064
18.4833	-0.77385								1.84833	0.346492	19.7928							0.017506				20.0083
18.5	-0.7737								1.85	0.345303	19.7935							0.0174453				20.0101
18.5167	-0.80355								1.85167	0.344153	19.8002							0.0173813				20.0768
18.5333	-0.4634								1.85333	0.33304	19.8067							0.0168145				20.0802
18.55	-0.10325								1.855	0.322234	19.8128							0.0162639				20.0819
18.5667	0.16689								1.85667	0.311947	19.8187							0.01574				20.0835
18.5833	0.18704								1.85833	0.302118	19.8244							0.0152397				20.0851
18.6	0.14719								1.86	0.29269	19.8298							0.0147601				20.0867
18.6167	0.14734								1.86167	0.283615	19.8351							0.0142986				20.0881
18.6333	0.09749								1.86333	0.274854	19.8402							0.0138534				20.0895
18.65	0.10764								1.865	0.266372	19.8451							0.0134225				20.0909
18.6667	0.087788								1.86667	0.258141	19.8499							0.0130047				20.0922
18.6833	0.11794								1.86833	0.250138	19.8446							0.0126049				19.9854
18.7	0.59809								1.87	0.259009	19.8394							0.0130553				19.9838
18.7167	0.77823								1.87167	0.26761	19.8347							0.0134921				19.985
18.7333	0.92838								1.87333	0.275573	19.8302							0.0138966				19.9863
18.75	0.79853								1.875	0.282981	19.8261							0.0142732				19.9875
18.7667	0.71868								1.87667	0.289914	19.8221							0.0146258				19.9887
18.7833	0.68883								1.87833	0.296441	19.8184							0.0149578				19.9899
18.8	0.63898								1.88	0.302617	19.8149							0.0152722				19.9911
18.8167	0.60913								1.88167	0.30849	19.8115							0.0155712				19.9923
18.8333	0.55928								1.88333	0.314099	19.8083							0.015857				19.9936
18.85	0.53943								1.885	0.319478	19.8112							0.0161261				20.0596
18.8667	0.50957								1.88667	0.314654	19.814							0.0158804				20.0626
18.8833	0.48972								1.88833	0.309926	19.8167							0.0156396				20.0638
18.9	0.44987								1.89	0.305526	19.8192							0.0154157				20.0649
18.9167	0.42002								1.89167	0.301412	19.8215							0.0152063				20.0661
18.9333	0.39017								1.89333	0.297545	19.8237							0.0150096				20.0673
18.95	0.35032								1.895	0.293889	19.8258							0.0148236				20.0685
18.9667	0.32047								1.89667	0.290416	19.8277							0.014647				20.0697
18.9833	0.31062								1.89833	0.287103	19.8296							0.0144785				20.0709
19	0.28077								1.9	0.283928	19.8315							0.014317				20.0721
19.0167	0.24091								1.90167	0.280875	19.8972							0.0141163				20.7644
19.0333	0.21106								1.90333	0.171263	19.9612							0.00857979				20.7831
19.05	0.19121								1.905	0.0646881	20.022							0.00323086				20.7829
19.0667	0.14136								1.90667	-0.0365913	20.0799							-0.00182228				20.7821
19.0833	0.12151								1.90833	-0.133198	20.1354							-0.00661509				20.7809
19.1	0.28166								1.91	-0.225722	20.1888							-0.0111806				20.7793
19.1167	0.26181								1.91167	-0.314662	20.2403							-0.0155463				20.7773
19.1333	0.22196								1.91333	-0.400433	20.29							-0.0197355				20.7746
19.15	0.19211								1.915	-0.483387	20.3383							-0.0237673				20.7714
19.1667	0.18225								1.91667	-0.563817	20.3852							-0.0276582				20.7675
19.1833	0.1324								1.91833	-0.641971	20.4008							-0.0314679				20.4389
19.2	0.092552								1.92	-0.66806	20.4162							-0.0327221				20.4253
19.2167	0.082701								1.92167	-0.693637	20.432							-0.0339487				20.4198
19.2333	0.05285								1.92333	-0.719918	20.448							-0.0352072				20.4139
19.25	0.273								1.925	-0.746742	20.4644							-0.0364899				20.4073
19.2667	0.18315								1.92667	-0.773945	20.4808							-0.0377887				20.4001
19.2833	0.1633								1.92833	-0.80139	20.4974							-0.0390972				20.3923
19.3	0.14345								1.93	-0.828966	20.5139							-0.0404098				20.3841
19.3167	0.11359								1.93167	-0.856579	20.5305							-0.0417223				20.3753
19.3333	0.11374								1.93333	-0.884155	20.547							-0.0430309				20.3661
19.35	0.31389								1.935	-0.911631	20.5444							-0.0443738				20.1512
19.3667	0.28404								1.93667	-0.907292	20.5422							-0.0441673				20.1358
19.3833	0.24419								1.93833	-0.903637	20.5408							-0.0439923				20.1257
19.4	0.23434								1.94	-0.901306	20.5401							-0.0438804				20.1153
19.4167	0.18449								1.94167	-0.900091	20.5399							-0.0438216				20.1047
19.4333	0.18464								1.94333	-0.899798	20.5402							-0.0438068				20.0938
19.45	0.14479								1.945	-0.900266	20.5408							-0.0438282				20.0826
19.4667	0.11493								1.94667	-0.90136	20.5418							-0.0438794				20.0713
19.4833	0.10508								1.94833	-0.902969	20.543							-0.0439551				20.0598
19.5	0.085232								1.95	-0.904999	20.5444							-0.0440508				20.0482
19.5167	0.045381								1.95167	-0.907373	20.53							-0.0441974				19.8636
19.5333	0.01553								1.95333	-0.883361	20.5162							-0.0430568				19.8474
19.55	-0.0043212								1.955	-0.860311	20.5032							-0.0419597				19.8358
19.5667	-0.054172								1.95667	-0.838746	20.4911							-0.0409322				19.8242
19.5833	-0.074023								1.95833	-0.818477	20.4796							-0.0399655				19.8127
19.6	-0.10387								1.96	-0.799326	20.4687							-0.0390511				19.8011
19.6167	-0.13373								1.96167	-0.781146	20.4583							-0.0381824				19.7897
19.6333	-0.11358								1.96333	-0.763813	20.4483							-0.0373533				19.7783
19.65	-0.16343								1.965	-0.747223	20.4388							-0.0365591				19.767
19.6667	-0.20328								1.96667	-0.731289	20.4296							-0.0357956				19.7558
19.6833	-0.24313								1.96833	-0.715939	20.4157							-0.0350681				19.6907
19.7	-0.28298								1.97	-0.692778	20.4022							-0.0339561				19.6784
19.7167	-0.29283								1.97167	-0.670317	20.3892							-0.032876				19.6678
19.7333	-0.33268								1.97333	-0.648689	20.3767							-0.0318349				19.6573
19.75	-0.37253								1.975	-0.62781	20.3646							-0.0308286				19.647
19.7667	-0.39239								1.97667	-0.607603	20.3528							-0.0298535				19.6369
19.7833	-0.40224								1.97833	-0.588003	20.3414							-0.0289067				19.6269
19.8	-0.40209								1.98	-0.568954	20.3302							-0.0279856				19.6172
19.8167	0.088061								1.98167	-0.550411	20.3194							-0.0270879				19.6077
19.8333	0.44821								1.98333	-0.532333	20.3088							-0.0262119				19.5984
19.85	0.58836								1.985	-0.514688	20.3005							-0.0253535				19.6109
19.8667	0.84851								1.98667	-0.500779	20.2923							-0.0246783				19.6026
19.8833	0.81866								1.98833	-0.487157	20.2842							-0.0240165				19.5938
19.9	0.77881								1.99	-0.47373	20.2763							-0.0233637				19.5853
19.9167	0.71895								1.99167	-0.460497	20.2685							-0.0227199				19.577
19.9333	0.6991								1.99333	-0.447462	20.2608							-0.0220852				19.5689
19.95	0.65925								1.995	-0.434626	20.2532							-0.0214596				19.5609
19.9667	0.6594								1.99667	-0.421989	20.2457							-0.0208433				19.5532
19.9833	0.79955								1.99833	-0.40955	20.2384							-0.0202363				19.5457
20	1.0897								2	-0.397309	20.2312							-0.0196385				19.5383
20.0167	1.8198								2.00167	-0.385265	20.228					0.300527	19.8084	-0.0190461			0.0151717	19.5743
20.0333	2.02								2.00333	-0.380083	20.2249					0.300527	19.8084	-0.0187928			0.0151717	19.5684
20.05	1.9201								2.005	-0.374911	20.2218					0.300527	19.8084	-0.01854			0.0151717	19.5614
20.0667	1.8603								2.00667	-0.369604	20.2185					0.300527	19.8084	-0.0182804			0.0151717	19.5546
20.0833	2.1204								2.00833	-0.364198	20.2152					0.300527	19.8084	-0.018016			0.0151717	19.548
20.1	2.0406								2.01	-0.358729	20.2119					0.300527	19.8084	-0.0177484			0.0151717	19.5414
20.1167	1.9307								2.01167	-0.353223	20.2086					0.300527	19.8084	-0.0174788			0.0151717	19.5351
20.1333	1.9209								2.01333	-0.347705	20.2053					0.300527	19.8084	-0.0172086			0.0151717	19.5288
20.15	1.841								2.015	-0.342192	20.202					0.300527	19.8084	-0.0169385			0.0151717	19.5226
20.1667	1.7712								2.01667	-0.336702	20.1987					0.295763	19.8111	-0.0166694			0.0149292	19.5166
20.1833	1.7313								2.01833	-0.331245	20.2055					0.295763	19.8111	-0.0163938			0.0149292	19.6186
20.2	1.6815								2.02	-0.342499	20.212					0.295763	19.8111	-0.0169453			0.0149292	19.6156
20.2167	1.6616								2.02167	-0.353346	20.2181					0.295763	19.8111	-0.0174767			0.0149292	19.6096
20.2333	1.6118								2.02333	-0.363438	20.2237					0.295763	19.8111	-0.0179709			0.0149292	19.6036
20.25	1.5719								2.025	-0.372876	20.2291					0.295763	19.8111	-0.0184327			0.0149292	19.5977
20.2667	1.5421								2.02667	-0.381755	20.2341					0.295763	19.8111	-0.0188669			0.0149292	19.5919
20.2833	1.5222								2.02833	-0.390156	20.2389					0.295763	19.8111	-0.0192775			0.0149292	19.586
20.3	1.5124								2.03	-0.398144	20.2435					0.295763	19.8111	-0.0196678			0.0149292	19.5801
20.3167	1.4525								2.03167	-0.405776	20.2479					0.295763	19.8111	-0.0200404			0.0149292	19.5742
20.3333	1.4127								2.03333	-0.413098	20.2521					0.290957	19.8138	-0.0203978			0.0146845	19.5683
20.35	1.3528								2.035	-0.420149	20.2482					0.290957	19.8138	-0.02075			0.0146845	19.476
20.3667	1.313								2.03667	-0.413628	20.2444					0.290957	19.8138	-0.0204318			0.0146845	19.4678
20.3833	1.2731								2.03833	-0.407264	20.2408					0.290957	19.8138	-0.0201209			0.0146845	19.462
20.4	1.2433								2.04	-0.401364	20.2375					0.290957	19.8138	-0.0198326			0.0146845	19.4562
20.4167	1.2134								2.04167	-0.395869	20.2344					0.290957	19.8138	-0.0195641			0.0146845	19.4504
20.4333	1.1736								2.04333	-0.390723	20.2315					0.290957	19.8138	-0.0193126			0.0146845	19.4445
20.45	1.1337								2.045	-0.385878	20.2288					0.290957	19.8138	-0.0190757			0.0146845	19.4387
20.4667	1.1039								2.04667	-0.381295	20.2262					0.290957	19.8138	-0.0188516			0.0146845	19.4329
20.4833	1.084								2.04833	-0.376941	20.2237					0.290957	19.8138	-0.0186386			0.0146845	19.4272
20.5	1.0342								2.05	-0.372786	20.2213					0.286322	19.8164	-0.0184353			0.0144487	19.4214
20.5167	1.0243								2.05167	-0.368809	20.236					0.286322	19.8164	-0.0182254			0.0144487	19.5993
20.5333	0.98446								2.05333	-0.393323	20.2503					0.286322	19.8164	-0.019423			0.0144487	19.5983
20.55	0.96461								2.055	-0.417196	20.2639					0.286322	19.8164	-0.0205881			0.0144487	19.5923
20.5667	0.92476								2.05667	-0.439812	20.2768					0.286322	19.8164	-0.0216904			0.0144487	19.5861
20.5833	0.86491								2.05833	-0.461323	20.2891					0.286322	19.8164	-0.0227374			0.0144487	19.58
20.6	0.86506								2.06	-0.481873	20.301					0.286322	19.8164	-0.0237365			0.0144487	19.5738
20.6167	0.83521								2.06167	-0.501585	20.3123					0.286322	19.8164	-0.0246936			0.0144487	19.5675
20.6333	0.77536								2.06333	-0.520562	20.3233					0.286322	19.8164	-0.025614			0.0144487	19.5611
20.65	0.7255								2.065	-0.538887	20.334					0.286322	19.8164	-0.0265018			0.0144487	19.5545
20.6667	0.67565								2.06667	-0.556634	20.3443					0.28156	19.819	-0.0273607			0.0142066	19.5479
20.6833	0.6758								2.06833	-0.573864	20.3344					0.28156	19.819	-0.0282213			0.0142066	19.3251
20.7	0.64595								2.07	-0.557292	20.3247					0.28156	19.819	-0.0274194			0.0142066	19.3127
20.7167	0.5961								2.07167	-0.541216	20.3158					0.28156	19.819	-0.0266401			0.0142066	19.306
20.7333	0.56625								2.07333	-0.52638	20.3076					0.28156	19.819	-0.0259204			0.0142066	19.2994
20.75	0.5264								2.075	-0.512623	20.2999					0.28156	19.819	-0.0252525			0.0142066	19.2927
20.7667	0.49655								2.07667	-0.49979	20.2926					0.28156	19.819	-0.0246291			0.0142066	19.286
20.7833	0.4667								2.07833	-0.487748	20.2858					0.28156	19.819	-0.0240438			0.0142066	19.2793
20.8	0.43684								2.08	-0.476389	20.2794					0.28156	19.819	-0.0234913			0.0142066	19.2725
20.8167	0.40699								2.08167	-0.465621	20.2732					0.28156	19.819	-0.0229673			0.0142066	19.2658
20.8333	0.37714								2.08333	-0.455368	20.2673					0.276288	19.8218	-0.0224681			0.0139386	19.2591
20.85	0.33729								2.085	-0.445565	20.2857					0.276288	19.8218	-0.0219645			0.0139386	19.5117
20.8667	0.29744								2.08667	-0.47616	20.3036					0.276288	19.8218	-0.023452			0.0139386	19.5118
20.8833	0.23759								2.08833	-0.506003	20.3205					0.276288	19.8218	-0.0249011			0.0139386	19.5048
20.9	0.23774								2.09	-0.534207	20.3366					0.276288	19.8218	-0.0262683			0.0139386	19.4977
20.9167	0.19789								2.09167	-0.56097	20.3519					0.276288	19.8218	-0.0275636			0.0139386	19.4905
20.9333	0.15804								2.09333	-0.586485	20.3665					0.276288	19.8218	-0.0287965			0.0139386	19.4833
20.95	0.12818								2.095	-0.610912	20.3806					0.276288	19.8218	-0.0299751			0.0139386	19.476
20.9667	0.10833								2.09667	-0.634386	20.3942					0.276288	19.8218	-0.0311062			0.0139386	19.4685
20.9833	0.088483								2.09833	-0.657022	20.4073					0.276288	19.8218	-0.0321954			0.0139386	19.461
21	0.068631								2.1	-0.678914	20.4201					0.27071	19.8248	-0.0332474			0.0136551	19.4533
21.0167	0.04878								2.10167	-0.700141	20.4095					0.27071	19.8248	-0.0343047			0.0136551	19.197
21.0333	0.0089292								2.10333	-0.682439	20.3992					0.27071	19.8248	-0.0334543			0.0136551	19.1827
21.05	-0.010922								2.105	-0.665253	20.3897					0.27071	19.8248	-0.032627			0.0136551	19.1749
21.0667	-0.050773								2.10667	-0.649447	20.3809					0.27071	19.8248	-0.0318655			0.0136551	19.1672
21.0833	-0.060624								2.10833	-0.634841	20.3728					0.27071	19.8248	-0.0311613			0.0136551	19.1595
21.1	-0.070475								2.11	-0.621259	20.3651					0.27071	19.8248	-0.030506			0.0136551	19.1516
21.1167	-0.090326								2.11167	-0.608555	20.358					0.27071	19.8248	-0.0298927			0.0136551	19.1437
21.1333	-0.090177								2.11333	-0.596605	20.3512					0.27071	19.8248	-0.0293155			0.0136551	19.1359
21.15	-0.12003								2.115	-0.585307	20.3447					0.27071	19.8248	-0.0287694			0.0136551	19.128
21.1667	-0.12988								2.11667	-0.574575	20.3386					0.264946	19.8278	-0.0282505			0.0133624	19.1202
21.1833	-0.15973								2.11833	-0.564337	20.3417					0.264946	19.8278	-0.0277429			0.0133624	19.2096
21.2	-0.17958								2.12	-0.569534	20.3448					0.264946	19.8278	-0.0279941			0.0133624	19.2044
21.2167	-0.18943								2.12167	-0.574701	20.3477					0.264946	19.8278	-0.0282441			0.0133624	19.1966
21.2333	-0.19928								2.12333	-0.579477	20.3503					0.264946	19.8278	-0.0284751			0.0133624	19.1887
21.25	-0.21914								2.125	-0.583913	20.3528					0.264946	19.8278	-0.0286895			0.0133624	19.1809
21.2667	-0.22899								2.12667	-0.588061	20.3552					0.264946	19.8278	-0.02889			0.0133624	19.1732
21.2833	-0.24884								2.12833	-0.591964	20.3574					0.264946	19.8278	-0.0290786			0.0133624	19.1654
21.3	-0.26869								2.13	-0.595659	20.3595					0.264946	19.8278	-0.029257			0.0133624	19.1577
21.3167	-0.28854								2.13167	-0.599176	20.3615					0.264946	19.8278	-0.0294269			0.0133624	19.15
21.3333	-0.30839								2.13333	-0.602542	20.3635					0.259885	19.8309	-0.0295893			0.013105	19.1423
21.35	-0.34824								2.135	-0.605776	20.3443					0.259885	19.8309	-0.0297761			0.013105	18.9078
21.3667	-0.36809								2.13667	-0.573897	20.3257					0.259885	19.8309	-0.028235			0.013105	18.8943
21.3833	-0.37794								2.13833	-0.542884	20.3081					0.259885	19.8309	-0.0267324			0.013105	18.887
21.4	-0.3978								2.14	-0.513494	20.2913					0.259885	19.8309	-0.0253061			0.013105	18.8799
21.4167	-0.42765								2.14167	-0.485537	20.2753					0.259885	19.8309	-0.0239472			0.013105	18.8729
21.4333	-0.4575								2.14333	-0.458828	20.2599					0.259885	19.8309	-0.0226471			0.013105	18.866
21.45	-0.49735								2.145	-0.433215	20.2451					0.259885	19.8309	-0.0213985			0.013105	18.8592
21.4667	-0.1872								2.14667	-0.408568	20.2309					0.259885	19.8309	-0.0201953			0.013105	18.8526
21.4833	-0.23705								2.14833	-0.384779	20.2171					0.259885	19.8309	-0.0190324			0.013105	18.8462
21.5	-0.2869								2.15	-0.361757	20.2037					0.254845	19.8338	-0.0179055			0.012849	18.84
21.5167	-0.28675								2.15167	-0.339425	20.1986					0.254845	19.8338	-0.0168044			0.012849	18.9203
21.5333	-0.2966								2.15333	-0.331052	20.1937					0.254845	19.8338	-0.0163938			0.012849	18.9167
21.55	-0.32646								2.155	-0.322883	20.1888					0.254845	19.8338	-0.0159932			0.012849	18.911
21.5667	-0.33631								2.15667	-0.314587	20.1837					0.254845	19.8338	-0.0155862			0.012849	18.9054
21.5833	-0.36616								2.15833	-0.306201	20.1787					0.254845	19.8338	-0.0151745			0.012849	18.9
21.6	-0.37601								2.16	-0.297766	20.1736					0.254845	19.8338	-0.0147602			0.012849	18.8947
21.6167	-0.37586								2.16167	-0.289314	20.1685					0.254845	19.8338	-0.0143448			0.012849	18.8897
21.6333	-0.41571								2.16333	-0.28087	20.1635					0.254845	19.8338	-0.0139297			0.012849	18.8848
21.65	-0.44556								2.165	-0.272458	20.1585					0.254845	19.8338	-0.0135158			0.012849	18.88
21.6667	-0.45541								2.16667	-0.264095	20.1535					0.249927	19.8365	-0.0131042			0.0125994	18.8754
21.6833	-0.56526								2.16833	-0.255794	20.1485					0.249927	19.8365	-0.0126954			0.0125994	18.871
21.7	-0.56512								2.17	-0.247568	20.1437					0.249927	19.8365	-0.0122901			0.0125994	18.8666
21.7167	-0.56497								2.17167	-0.239426	20.1388					0.249927	19.8365	-0.0118888			0.0125994	18.8624
21.7333	-0.60482								2.17333	-0.231375	20.1341					0.249927	19.8365	-0.0114917			0.0125994	18.8584
21.75	-0.41467								2.175	-0.22342	20.1293					0.249927	19.8365	-0.0110992			0.0125994	18.8545
21.7667	-0.54452								2.17667	-0.215567	20.1247					0.249927	19.8365	-0.0107116			0.0125994	18.8506
21.7833	-0.53437								2.17833	-0.207818	20.1201					0.249927	19.8365	-0.0103289			0.0125994	18.8469
21.8	-0.39422								2.18	-0.200175	20.1156					0.249927	19.8365	-0.00995125			0.0125994	18.8434
21.8167	0.86593								2.18167	-0.192641	20.1111					0.249927	19.8365	-0.00957883			0.0125994	18.8399
21.8333	0.78608								2.18333	-0.185216	20.1067					0.244454	19.8393	-0.00921164			0.0123217	18.8365
21.85	0.82622								2.185	-0.177901	20.0944					0.244454	19.8393	-0.00885325			0.0123217	18.7469
21.8667	0.82637								2.18667	-0.157362	20.0824					0.244454	19.8393	-0.00783583			0.0123217	18.7415
21.8833	1.9965								2.18833	-0.137301	20.0708					0.244454	19.8393	-0.00684081			0.0123217	18.7386
21.9	1.6367								2.19	-0.117999	20.0596					0.244454	19.8393	-0.00588243			0.0123217	18.7359
21.9167	1.8568								2.19167	-0.0993807	20.0488					0.244454	19.8393	-0.00495693			0.0123217	18.7333
21.9333	2.517								2.19333	-0.0813709	20.0383					0.244454	19.8393	-0.00406076			0.0123217	18.7309
21.95	2.4571								2.195	-0.0639074	20.0282					0.244454	19.8393	-0.00319088			0.0123217	18.7286
21.9667	2.4773								2.19667	-0.0469375	20.0183					0.244454	19.8393	-0.00234474			0.0123217	18.7265
21.9833	2.8074								2.19833	-0.0304168	20.0086					0.244454	19.8393	-0.00152019			0.0123217	18.7245
22	2.7676								2.2	-0.0143075	19.9991					0.240008	19.8416	-0.000715408			0.0120962	18.7227
22.0167	3.1177								2.20167	0.00142225	19.9969					0.240008	19.8416	7.11237e-05			0.0120962	18.7967
22.0333	3.1579								2.20333	0.0051332	19.9947					0.240008	19.8416	0.000256728			0.0120962	18.7972
22.05	3.078								2.205	0.00883696	19.9923					0.240008	19.8416	0.000442018			0.0120962	18.7957
22.0667	3.5382								2.20667	0.0128016	19.9898					0.240008	19.8416	0.000640409			0.0120962	18.7944
22.0833	3.7983								2.20833	0.0169774	19.9872					0.240008	19.8416	0.000849414			0.0120962	18.7933
22.1	4.1085								2.21	0.0213153	19.9845					0.240008	19.8416	0.00106659			0.0120962	18.7922
22.1167	4.2686								2.21167	0.0257747	19.9818					0.240008	19.8416	0.00128991			0.0120962	18.7913
22.1333	3.9688								2.21333	0.0303221	19.979					0.240008	19.8416	0.00151769			0.0120962	18.7905
22.15	3.8789								2.215	0.0349296	19.9763					0.240008	19.8416	0.00174855			0.0120962	18.7898
22.1667	4.1391								2.21667	0.0395744	19.9735					0.236532	19.8439	0.00198135			0.0119196	18.7892
22.1833	4.0392								2.21833	0.0442378	19.9767					0.236532	19.8439	0.00221447			0.0119196	18.8535
22.2	3.9394								2.22	0.0389044	19.9797					0.236532	19.8439	0.0019472			0.0119196	18.8547
22.2167	4.1295								2.22167	0.0338372	19.9825					0.236532	19.8439	0.00169335			0.0119196	18.8542
22.2333	4.6596								2.22333	0.0292387	19.985					0.236532	19.8439	0.00146304			0.0119196	18.8538
22.25	4.6198								2.225	0.025043	19.9873					0.236532	19.8439	0.00125295			0.0119196	18.8534
22.2667	5.2199								2.22667	0.0211886	19.9894					0.236532	19.8439	0.00105999			0.0119196	18.853
22.2833	5.0301								2.22833	0.0176241	19.9914					0.236532	19.8439	0.000881582			0.0119196	18.8527
22.3	4.8502								2.23	0.0143064	19.9933					0.236532	19.8439	0.000715563			0.0119196	18.8523
22.3167	4.7404								2.23167	0.0112	19.995					0.236532	19.8439	0.000560138			0.0119196	18.852
22.3333	4.7605								2.23333	0.00827479	19.9967					0.233159	19.846	0.000413808			0.0117484	18.8517
22.35	4.8007								2.235	0.00550594	20.0023					0.233159	19.846	0.000275266			0.0117484	18.8946
22.3667	4.7508								2.23667	-0.0037941	20.0077					0.233159	19.846	-0.000189632			0.0117484	18.8954
22.3833	4.681								2.23833	-0.0127923	20.0128					0.233159	19.846	-0.000639205			0.0117484	18.895
22.4	4.9211								2.24	-0.0213615	20.0177					0.233159	19.846	-0.00106713			0.0117484	18.8945
22.4167	4.8913								2.24167	-0.0295522	20.0224					0.233159	19.846	-0.00147596			0.0117484	18.894
22.4333	4.6014								2.24333	-0.0374114	20.027					0.233159	19.846	-0.00186805			0.0117484	18.8934
22.45	4.5316								2.245	-0.0449782	20.0314					0.233159	19.846	-0.00224539			0.0117484	18.8929
22.4667	4.4017								2.24667	-0.0522857	20.0356					0.233159	19.846	-0.00260964			0.0117484	18.8922
22.4833	4.4119								2.24833	-0.0593617	20.0397					0.233159	19.846	-0.0029622			0.0117484	18.8915
22.5	4.292								2.25	-0.0662294	20.0437					0.229627	19.8482	-0.00330424			0.0115692	18.8908
22.5167	4.3322								2.25167	-0.0729086	20.0316					0.229627	19.8482	-0.00363967			0.0115692	18.7172
22.5333	4.1723								2.25333	-0.0527493	20.0199					0.229627	19.8482	-0.00263484			0.0115692	18.7119
22.55	4.3225								2.255	-0.0331674	20.0088					0.229627	19.8482	-0.00165764			0.0115692	18.7112
22.5667	4.1226								2.25667	-0.0147421	19.9984					0.229627	19.8482	-0.000737164			0.0115692	18.7107
22.5833	4.0228								2.25833	0.0026699	19.9885					0.229627	19.8482	0.000133572			0.0115692	18.7102
22.6	4.1629								2.26	0.0192058	19.979					0.229627	19.8482	0.000961301			0.0115692	18.7097
22.6167	3.9731								2.26167	0.034981	19.9699					0.229627	19.8482	0.00175168			0.0115692	18.7092
22.6333	3.9332								2.26333	0.0500917	19.9612					0.229627	19.8482	0.00250945			0.0115692	18.7088
22.65	3.9134								2.265	0.0646188	19.9528					0.229627	19.8482	0.00323858			0.0115692	18.7085
22.6667	3.8135								2.26667	0.0786301	19.9447					0.22627	19.8499	0.00394241			0.011399	18.7083
22.6833	3.7137								2.26833	0.0921823	19.9418					0.22627	19.8499	0.00462257			0.011399	18.7622
22.7	3.6238								2.27	0.0969901	19.939					0.22627	19.8499	0.00486434			0.011399	18.7636
22.7167	3.504								2.27167	0.101657	19.9362					0.22627	19.8499	0.00509911			0.011399	18.7636
22.7333	3.4741								2.27333	0.106393	19.9333					0.22627	19.8499	0.00533747			0.011399	18.7637
22.75	3.4143								2.275	0.111181	19.9304					0.22627	19.8499	0.00557846			0.011399	18.7638
22.7667	3.3244								2.27667	0.115998	19.9275					0.22627	19.8499	0.00582102			0.011399	18.7641
22.7833	3.2546								2.27833	0.120828	19.9246					0.22627	19.8499	0.00606426			0.011399	18.7645
22.8	3.1947								2.28	0.125656	19.9217					0.22627	19.8499	0.00630746			0.011399	18.7649
22.8167	3.1449								2.28167	0.130469	19.9188					0.22627	19.8499	0.00655003			0.011399	18.7655
22.8333	3.075								2.28333	0.135259	19.916					0.224278	19.8509	0.00679147			0.0112981	18.7661
22.85	3.0252								2.285	0.140018	19.9152					0.224278	19.8509	0.00703071			0.0112981	18.7883
22.8667	2.9753								2.28667	0.141405	19.9143					0.224278	19.8509	0.0071007			0.0112981	18.7896
22.8833	2.9355								2.28833	0.142843	19.9134					0.224278	19.8509	0.0071732			0.0112981	18.7904
22.9	2.8656								2.29	0.144396	19.9124					0.224278	19.8509	0.00725157			0.0112981	18.7913
22.9167	2.8158								2.29167	0.146044	19.9113					0.224278	19.8509	0.00733469			0.0112981	18.7921
22.9333	2.7859								2.29333	0.147764	19.9103					0.224278	19.8509	0.00742151			0.0112981	18.7931
22.95	2.7161								2.295	0.149541	19.9092					0.224278	19.8509	0.00751118			0.0112981	18.7941
22.9667	2.6762								2.29667	0.15136	19.9081					0.224278	19.8509	0.00760297			0.0112981	18.7951
22.9833	2.6263								2.29833	0.15321	19.907					0.224278	19.8509	0.0076963			0.0112981	18.7961
23	2.5765								2.3	0.15508	19.9058					0.223056	19.8516	0.00779068			0.0112362	18.7972
23.0167	2.5566								2.30167	0.156963	19.9007					0.223056	19.8516	0.00788729			0.0112362	18.7552
23.0333	2.4968								2.30333	0.165518	19.8957					0.223056	19.8516	0.0083193			0.0112362	18.7553
23.05	2.4669								2.305	0.17389	19.8908					0.223056	19.8516	0.00874224			0.0112362	18.7565
23.0667	2.3871								2.30667	0.181934	19.8862					0.223056	19.8516	0.00914874			0.0112362	18.7579
23.0833	2.3572								2.30833	0.189682	19.8817					0.223056	19.8516	0.00954055			0.0112362	18.7593
23.1	2.3074								2.31	0.19717	19.8773					0.223056	19.8516	0.00991935			0.0112362	18.7607
23.1167	2.2675								2.31167	0.204426	19.8731					0.223056	19.8516	0.0102865			0.0112362	18.7622
23.1333	2.2177								2.31333	0.211472	19.869					0.223056	19.8516	0.0106433			0.0112362	18.7638
23.15	2.1578								2.315	0.218331	19.865					0.223056	19.8516	0.0109907			0.0112362	18.7654
23.1667	2.098								2.31667	0.225017	19.8611					0.22272	19.852	0.0113296			0.011219	18.7671
23.1833	2.0581								2.31833	0.231547	19.8622					0.22272	19.852	0.0116576			0.011219	18.8228
23.2	2.0183								2.32	0.229598	19.8634					0.22272	19.852	0.0115589			0.011219	18.826
23.2167	1.9784								2.32167	0.227745	19.8643					0.22272	19.852	0.011465			0.011219	18.8278
23.2333	1.9386								2.32333	0.226172	19.8651					0.22272	19.852	0.0113854			0.011219	18.8295
23.25	1.8887								2.325	0.224841	19.8658					0.22272	19.852	0.011318			0.011219	18.8314
23.2667	1.8389								2.32667	0.223712	19.8663					0.22272	19.852	0.0112608			0.011219	18.8332
23.2833	1.839								2.32833	0.222752	19.8668					0.22272	19.852	0.0112122			0.011219	18.8352
23.3	1.7992								2.33	0.221934	19.8673					0.22272	19.852	0.0111708			0.011219	18.8371
23.3167	1.7793								2.33167	0.221235	19.8676					0.22272	19.852	0.0111355			0.011219	18.839
23.3333	1.7495								2.33333	0.220638	19.8679					0.222906	19.8521	0.0111052			0.0112283	18.841
23.35	1.6996								2.335	0.220125	19.8702					0.222906	19.8521	0.0110781			0.0112283	18.8645
23.3667	1.6798								2.33667	0.21635	19.8724					0.222906	19.8521	0.010887			0.0112283	18.8671
23.3833	1.6299								2.33833	0.212729	19.8744					0.222906	19.8521	0.0107036			0.0112283	18.869
23.4	1.6001								2.34	0.209322	19.8763					0.222906	19.8521	0.0105312			0.0112283	18.8709
23.4167	1.5602								2.34167	0.206102	19.8782					0.222906	19.8521	0.0103683			0.0112283	18.8729
23.4333	1.5404								2.34333	0.203046	19.8799					0.222906	19.8521	0.0102136			0.0112283	18.8748
23.45	1.5105								2.345	0.200133	19.8816					0.222906	19.8521	0.0100662			0.0112283	18.8767
23.4667	1.4807								2.34667	0.197344	19.8832					0.222906	19.8521	0.00992519			0.0112283	18.8785
23.4833	1.4708								2.34833	0.194667	19.8847					0.222906	19.8521	0.00978977			0.0112283	18.8804
23.5	1.431								2.35	0.192088	19.8862					0.222662	19.8517	0.00965935			0.0112162	18.8822
23.5167	1.4011								2.35167	0.189598	19.8847					0.222662	19.8517	0.00953486			0.0112162	18.8516
23.5333	1.3813								2.35333	0.192187	19.8832					0.222662	19.8517	0.00966581			0.0112162	18.8526
23.55	1.3514								2.355	0.194711	19.8818					0.222662	19.8517	0.00979343			0.0112162	18.8544
23.5667	1.3116								2.35667	0.197057	19.8805					0.222662	19.8517	0.00991208			0.0112162	18.8563
23.5833	1.2817								2.35833	0.199248	19.8792					0.222662	19.8517	0.0100229			0.0112162	18.8581
23.6	1.2719								2.36	0.201308	19.878					0.222662	19.8517	0.0101272			0.0112162	18.8599
23.6167	1.242								2.36167	0.203256	19.8769					0.222662	19.8517	0.0102257			0.0112162	18.8617
23.6333	1.1822								2.36333	0.205107	19.8759					0.222662	19.8517	0.0103194			0.0112162	18.8635
23.65	1.1523								2.365	0.206876	19.8749					0.222662	19.8517	0.0104089			0.0112162	18.8653
23.6667	1.1125								2.36667	0.208573	19.8739					0.222254	19.8512	0.0104948			0.011196	18.8671
23.6833	1.0926								2.36833	0.210207	19.8689					0.222254	19.8512	0.0105797			0.011196	18.8257
23.7	1.0528								2.37	0.218454	19.8641					0.222254	19.8512	0.0109974			0.011196	18.8264
23.7167	1.0329								2.37167	0.226469	19.8595					0.222254	19.8512	0.0114035			0.011196	18.8283
23.7333	1.013								2.37333	0.234115	19.8551					0.222254	19.8512	0.0117912			0.011196	18.8302
23.75	0.9932								2.375	0.241437	19.8509					0.222254	19.8512	0.0121625			0.011196	18.8322
23.7667	0.95335								2.37667	0.248474	19.8468					0.222254	19.8512	0.0125196			0.011196	18.8342
23.7833	0.92349								2.37833	0.25526	19.8429					0.222254	19.8512	0.0128641			0.011196	18.8362
23.8	0.89364								2.38	0.261824	19.8391					0.222254	19.8512	0.0131974			0.011196	18.8383
23.8167	0.86379								2.38167	0.26819	19.8354					0.222254	19.8512	0.0135208			0.011196	18.8405
23.8333	0.82394								2.38333	0.274378	19.8318					0.222743	19.8512	0.0138353			0.0112206	18.8426
23.85	0.79409								2.385	0.280404	19.8292					0.222743	19.8512	0.014141			0.0112206	18.8557
23.8667	0.77424								2.38667	0.284617	19.8268					0.222743	19.8512	0.0143552			0.0112206	18.8582
23.8833	0.72439								2.38833	0.288741	19.8243					0.222743	19.8512	0.014565			0.0112206	18.8606
23.9	0.67454								2.39	0.292823	19.8219					0.222743	19.8512	0.0147727			0.0112206	18.863
23.9167	0.66469								2.39167	0.29686	19.8195					0.222743	19.8512	0.0149782			0.0112206	18.8654
23.9333	0.63483								2.39333	0.300853	19.8171					0.222743	19.8512	0.0151815			0.0112206	18.8679
23.95	0.58498								2.395	0.304799	19.8148					0.222743	19.8512	0.0153824			0.0112206	18.8704
23.9667	0.54513								2.39667	0.308697	19.8125					0.222743	19.8512	0.015581			0.0112206	18.873
23.9833	0.51528								2.39833	0.312548	19.8102					0.222743	19.8512	0.0157771			0.0112206	18.8756
24	0.47543								2.4	0.31635	19.8079					0.224174	19.8506	0.0159709			0.011293	18.8783
24.0167	0.42558								2.40167	0.320105	19.8087					0.224174	19.8506	0.0161598			0.011293	18.9134
24.0333	0.39573								2.40333	0.318811	19.8094					0.224174	19.8506	0.0160939			0.011293	18.917
24.05	0.37588								2.405	0.317606	19.81					0.224174	19.8506	0.0160326			0.011293	18.9198
24.0667	0.36603								2.40667	0.316598	19.8105					0.224174	19.8506	0.0159813			0.011293	18.9225
24.0833	0.35617								2.40833	0.315758	19.811					0.224174	19.8506	0.0159386			0.011293	18.9253
24.1	0.37632								2.41	0.315059	19.8113					0.224174	19.8506	0.015903			0.011293	18.9281
24.1167	0.44647								2.41167	0.314479	19.8116					0.224174	19.8506	0.0158735			0.011293	18.931
24.1333	0.42662								2.41333	0.313998	19.8118					0.224174	19.8506	0.015849			0.011293	18.9338
24.15	0.40677								2.415	0.313601	19.812					0.224174	19.8506	0.0158288			0.011293	18.9367
24.1667	0.37692								2.41667	0.313276	19.8122					0.225754	19.8499	0.0158123			0.0113731	18.9395
24.1833	0.33707								2.41833	0.31301	19.8103					0.225754	19.8499	0.0158004			0.0113731	18.9208
24.2	0.30722								2.42	0.31613	19.8085					0.225754	19.8499	0.0159593			0.0113731	18.9232
24.2167	0.27737								2.42167	0.319201	19.8067					0.225754	19.8499	0.0161158			0.0113731	18.9261
24.2333	0.25751								2.42333	0.322146	19.805					0.225754	19.8499	0.0162659			0.0113731	18.929
24.25	0.24766								2.425	0.32498	19.8034					0.225754	19.8499	0.0164103			0.0113731	18.932
24.2667	0.22781								2.42667	0.327716	19.8018					0.225754	19.8499	0.0165498			0.0113731	18.935
24.2833	0.19796								2.42833	0.330366	19.8002					0.225754	19.8499	0.016685			0.0113731	18.9379
24.3	0.16811								2.43	0.33294	19.7987					0.225754	19.8499	0.0168162			0.0113731	18.9409
24.3167	0.11826								2.43167	0.335446	19.7973					0.225754	19.8499	0.016944			0.0113731	18.9439
24.3333	0.11841								2.43333	0.33789	19.7958					0.227279	19.8492	0.0170688			0.0114503	18.947
24.35	0.088557								2.435	0.34028	19.7964					0.227279	19.8492	0.017189			0.0114503	18.9716
24.3667	0.078706								2.43667	0.339286	19.797					0.227279	19.8492	0.0171382			0.0114503	18.9752
24.3833	0.058854								2.43833	0.338337	19.7975					0.227279	19.8492	0.0170899			0.0114503	18.9783
24.4	0.089003								2.44	0.337509	19.7979					0.227279	19.8492	0.0170477			0.0114503	18.9813
24.4167	0.039152								2.44167	0.336785	19.7983					0.227279	19.8492	0.0170108			0.0114503	18.9844
24.4333	0.019301								2.44333	0.336149	19.7986					0.227279	19.8492	0.0169784			0.0114503	18.9874
24.45	-0.01055								2.445	0.335588	19.7989					0.227279	19.8492	0.0169498			0.0114503	18.9905
24.4667	-0.010401								2.44667	0.335092	19.7992					0.227279	19.8492	0.0169245			0.0114503	18.9936
24.4833	-0.040252								2.44833	0.334651	19.7994					0.227279	19.8492	0.016902			0.0114503	18.9967
24.5	-0.010103								2.45	0.334257	19.7997					0.229008	19.8483	0.0168819			0.0115379	18.9997
24.5167	-0.049954								2.45167	0.333904	19.7998					0.229008	19.8483	0.016864			0.0115379	19.0028
24.5333	-0.0098056								2.45333	0.333587	19.8					0.229008	19.8483	0.0168478			0.0115379	19.0059
24.55	-0.029657								2.455	0.333301	19.8002					0.229008	19.8483	0.0168332			0.0115379	19.0089
24.5667	-0.059508								2.45667	0.333043	19.8003					0.229008	19.8483	0.0168201			0.0115379	19.012
24.5833	-0.079359								2.45833	0.332809	19.8004					0.229008	19.8483	0.0168082			0.0115379	19.015
24.6	-0.08921								2.46	0.332597	19.8006					0.229008	19.8483	0.0167973			0.0115379	19.0181
24.6167	-0.10906								2.46167	0.332404	19.8007					0.229008	19.8483	0.0167875			0.0115379	19.0211
24.6333	-0.13891								2.46333	0.332229	19.8008					0.229008	19.8483	0.0167786			0.0115379	19.0242
24.65	-0.14876								2.465	0.33207	19.8008					0.229008	19.8483	0.0167705			0.0115379	19.0272
24.6667	-0.16861								2.46667	0.331926	19.8009					0.230701	19.8475	0.0167631			0.0116237	19.0302
24.6833	-0.19847								2.46833	0.331795	19.8					0.230701	19.8475	0.0167573			0.0116237	19.0225
24.7	-0.18832								2.47	0.333343	19.7991					0.230701	19.8475	0.0168363			0.0116237	19.0252
24.7167	-0.21817								2.47167	0.334858	19.7982					0.230701	19.8475	0.0169135			0.0116237	19.0282
24.7333	-0.22802								2.47333	0.336301	19.7974					0.230701	19.8475	0.0169872			0.0116237	19.0313
24.75	-0.26787								2.475	0.337684	19.7966					0.230701	19.8475	0.0170577			0.0116237	19.0343
24.7667	-0.28772								2.47667	0.339013	19.7958					0.230701	19.8475	0.0171255			0.0116237	19.0373
24.7833	-0.30757								2.47833	0.340297	19.7951					0.230701	19.8475	0.017191			0.0116237	19.0404
24.8	-0.32742								2.48	0.341542	19.7943					0.230701	19.8475	0.0172545			0.0116237	19.0434
24.8167	-0.33727								2.48167	0.342751	19.7936					0.230701	19.8475	0.0173162			0.0116237	19.0464
24.8333	-0.35713								2.48333	0.34393	19.793					0.232496	19.8466	0.0173764			0.0117146	19.0495
24.85	-0.37698								2.485	0.345083	19.7923					0.232496	19.8466	0.0174352			0.0117146	19.0525
24.8667	-0.40683								2.48667	0.346211	19.7916					0.232496	19.8466	0.0174928			0.0117146	19.0556
24.8833	-0.40668								2.48833	0.347318	19.791					0.232496	19.8466	0.0175493			0.0117146	19.0586
24.9	-0.43653								2.49	0.348406	19.7903					0.232496	19.8466	0.0176049			0.0117146	19.0617
24.9167	-0.45638								2.49167	0.349476	19.7897					0.232496	19.8466	0.0176595			0.0117146	19.0648
24.9333	-0.47623								2.49333	0.350531	19.7891					0.232496	19.8466	0.0177134			0.0117146	19.0679
24.95	-0.48608								2.495	0.35157	19.7884					0.232496	19.8466	0.0177664			0.0117146	19.0709
24.9667	-0.53593								2.49667	0.352596	19.7878					0.232496	19.8466	0.0178188			0.0117146	19.074
24.9833	-0.57579								2.49833	0.353609	19.7872					0.232496	19.8466	0.0178705			0.0117146	19.0771
25	-0.60564								2.5	0.35461	19.7866					0.234433	19.8458	0.0179217			0.0118127	19.0802
25.0167	-0.64549								2.50167	0.355599	19.7851					0.234433	19.8458	0.0179731			0.0118127	19.0725
25.0333	-0.66534								2.50333	0.358245	19.7835					0.234433	19.8458	0.0181083			0.0118127	19.0754
25.05	-0.66519								2.505	0.360834	19.782					0.234433	19.8458	0.0182405			0.0118127	19.0785
25.0667	-0.69504								2.50667	0.363332	19.7806					0.234433	19.8458	0.0183682			0.0118127	19.0817
25.0833	-0.72489								2.50833	0.365749	19.7791					0.234433	19.8458	0.0184917			0.0118127	19.0849
25.1	-0.76474								2.51	0.368095	19.7778					0.234433	19.8458	0.0186115			0.0118127	19.0881
25.1167	-0.78459								2.51167	0.370376	19.7764					0.234433	19.8458	0.0187281			0.0118127	19.0913
25.1333	-0.78445								2.51333	0.3726	19.7751					0.234433	19.8458	0.0188419			0.0118127	19.0945
25.15	-0.7943								2.515	0.374774	19.7739					0.234433	19.8458	0.018953			0.0118127	19.0977
25.1667	-0.81415								2.51667	0.3769	19.7726					0.236528	19.8448	0.0190617			0.0119189	19.1009
25.1833	-0.824								2.51833	0.378984	19.7744					0.236528	19.8448	0.0191654			0.0119189	19.1366
25.2	-0.84385								2.52	0.376028	19.7761					0.236528	19.8448	0.0190143			0.0119189	19.1407
25.2167	-0.8637								2.52167	0.373174	19.7777					0.236528	19.8448	0.0188685			0.0119189	19.1439
25.2333	-0.86355								2.52333	0.370531	19.7792					0.236528	19.8448	0.0187334			0.0119189	19.1472
25.25	-0.8934								2.525	0.368071	19.7805					0.236528	19.8448	0.0186077			0.0119189	19.1504
25.2667	-0.92325								2.52667	0.36577	19.7818					0.236528	19.8448	0.0184902			0.0119189	19.1536
25.2833	-0.94311								2.52833	0.363605	19.7831					0.236528	19.8448	0.0183796			0.0119189	19.1568
25.3	-0.96296								2.53	0.361559	19.7842					0.236528	19.8448	0.0182751			0.0119189	19.1601
25.3167	-0.95281								2.53167	0.359617	19.7853					0.236528	19.8448	0.0181759			0.0119189	19.1633
25.3333	-0.98266								2.53333	0.357766	19.7864					0.238822	19.8439	0.0180814			0.0120351	19.1664
25.35	-1.0025								2.535	0.355995	19.7854					0.238822	19.8439	0.0179928			0.0120351	19.148
25.3667	-1.0224								2.53667	0.35763	19.7845					0.238822	19.8439	0.0180763			0.0120351	19.1506
25.3833	-1.0222								2.53833	0.359237	19.7836					0.238822	19.8439	0.0181584			0.0120351	19.1538
25.4	-1.0521								2.54	0.36074	19.7827					0.238822	19.8439	0.0182351			0.0120351	19.157
25.4167	-1.0819								2.54167	0.362152	19.7819					0.238822	19.8439	0.0183072			0.0120351	19.1602
25.4333	-1.0718								2.54333	0.363486	19.7811					0.238822	19.8439	0.0183754			0.0120351	19.1633
25.45	-1.0916								2.545	0.364756	19.7804					0.238822	19.8439	0.0184402			0.0120351	19.1665
25.4667	-1.1115								2.54667	0.365969	19.7797					0.238822	19.8439	0.0185022			0.0120351	19.1697
25.4833	-1.1213								2.54833	0.367134	19.779					0.238822	19.8439	0.0185618			0.0120351	19.1728
25.5	-1.1512								2.55	0.368258	19.7784					0.240832	19.843	0.0186192			0.0121368	19.176
25.5167	-1.151								2.55167	0.369347	19.7808					0.240832	19.843	0.018672			0.0121368	19.2115
25.5333	-1.1409								2.55333	0.365404	19.7831					0.240832	19.843	0.0184706			0.0121368	19.2155
25.55	-1.1507								2.555	0.361573	19.7852					0.240832	19.843	0.0182749			0.0121368	19.2186
25.5667	-1.0906								2.55667	0.357962	19.7873					0.240832	19.843	0.0180905			0.0121368	19.2217
25.5833	-1.1604								2.55833	0.354545	19.7892					0.240832	19.843	0.0179161			0.0121368	19.2248
25.6	-1.1803								2.56	0.351298	19.7911					0.240832	19.843	0.0177503			0.0121368	19.2278
25.6167	-1.1901								2.56167	0.348198	19.7929					0.240832	19.843	0.0175921			0.0121368	19.2309
25.6333	-1.21								2.56333	0.34523	19.7946					0.240832	19.843	0.0174406			0.0121368	19.2339
25.65	-1.2298								2.565	0.342377	19.7962					0.240832	19.843	0.0172951			0.0121368	19.2369
25.6667	-1.2297								2.56667	0.339627	19.7978					0.24253	19.8422	0.0171548			0.0122229	19.2398
25.6833	-1.2395								2.56833	0.33697	19.7964					0.24253	19.8422	0.0170218			0.0122229	19.2104
25.7	-1.2194								2.57	0.339398	19.7949					0.24253	19.8422	0.0171457			0.0122229	19.2125
25.7167	-1.2392								2.57167	0.341763	19.7936					0.24253	19.8422	0.0172663			0.0122229	19.2154
25.7333	-1.2491								2.57333	0.343955	19.7924					0.24253	19.8422	0.0173781			0.0122229	19.2184
25.75	-1.2289								2.575	0.345996	19.7913					0.24253	19.8422	0.0174823			0.0122229	19.2213
25.7667	-1.2788								2.57667	0.347909	19.7902					0.24253	19.8422	0.0175799			0.0122229	19.2242
25.7833	-1.2786								2.57833	0.349713	19.7891					0.24253	19.8422	0.017672			0.0122229	19.2271
25.8	-1.2885								2.58	0.351424	19.7882					0.24253	19.8422	0.0177593			0.0122229	19.23
25.8167	-1.3083								2.58167	0.353056	19.7872					0.24253	19.8422	0.0178426			0.0122229	19.2329
25.8333	-1.3182								2.58333	0.354619	19.7863					0.244165	19.8415	0.0179224			0.0123058	19.2358
25.85	-1.348								2.585	0.356123	19.7845					0.244165	19.8415	0.0180001			0.0123058	19.2279
25.8667	-1.3579								2.58667	0.359242	19.7826					0.244165	19.8415	0.0181595			0.0123058	19.2306
25.8833	-1.3677								2.58833	0.36227	19.7809					0.244165	19.8415	0.0183141			0.0123058	19.2335
25.9	-1.3676								2.59	0.365177	19.7792					0.244165	19.8415	0.0184627			0.0123058	19.2365
25.9167	-1.3674								2.59167	0.367977	19.7776					0.244165	19.8415	0.0186058			0.0123058	19.2394
25.9333	-1.3773								2.59333	0.370684	19.776					0.244165	19.8415	0.0187441			0.0123058	19.2424
25.95	-1.4072								2.595	0.373307	19.7745					0.244165	19.8415	0.0188782			0.0123058	19.2454
25.9667	-1.387								2.59667	0.375856	19.773					0.244165	19.8415	0.0190086			0.0123058	19.2484
25.9833	-1.3969								2.59833	0.378339	19.7715					0.244165	19.8415	0.0191356			0.0123058	19.2514
26	-1.4067								2.6	0.380763	19.7701					0.245764	19.8407	0.0192595			0.0123869	19.2545
26.0167	-1.4166								2.60167	0.383132	19.7767					0.245764	19.8407	0.0193729			0.0123869	19.3439
26.0333	-1.4064								2.60333	0.372118	19.7831					0.245764	19.8407	0.0188099			0.0123869	19.3492
26.05	-1.4063								2.605	0.361426	19.7892					0.245764	19.8407	0.0182638			0.0123869	19.3521
26.0667	-1.4261								2.60667	0.351343	19.7949					0.245764	19.8407	0.0177491			0.0123869	19.355
26.0833	-1.466								2.60833	0.341795	19.8004					0.245764	19.8407	0.017262			0.0123869	19.3579
26.1	-1.4758								2.61	0.332711	19.8056					0.245764	19.8407	0.0167988			0.0123869	19.3607
26.1167	-1.4757								2.61167	0.324032	19.8106					0.245764	19.8407	0.0163565			0.0123869	19.3635
26.1333	-1.4955								2.61333	0.315708	19.8154					0.245764	19.8407	0.0159325			0.0123869	19.3663
26.15	-1.4854								2.615	0.307699	19.82					0.245764	19.8407	0.0155246			0.0123869	19.369
26.1667	-1.4852								2.61667	0.299968	19.8245					0.24708	19.8401	0.0151312			0.0124536	19.3716
26.1833	-1.4751								2.61833	0.292486	19.8249					0.24708	19.8401	0.0147535			0.0124536	19.331
26.2	-1.4649								2.62	0.291896	19.8252					0.24708	19.8401	0.0147235			0.0124536	19.3324
26.2167	-1.4348								2.62167	0.291326	19.8256					0.24708	19.8401	0.0146944			0.0124536	19.3349
26.2333	-1.4546								2.62333	0.290616	19.8261					0.24708	19.8401	0.0146583			0.0124536	19.3374
26.25	-1.4245								2.625	0.289791	19.8267					0.24708	19.8401	0.0146162			0.0124536	19.3399
26.2667	-1.4743								2.62667	0.288873	19.8273					0.24708	19.8401	0.0145695			0.0124536	19.3422
26.2833	-1.4542								2.62833	0.287883	19.8279					0.24708	19.8401	0.0145191			0.0124536	19.3446
26.3	-1.314								2.63	0.286836	19.8286					0.24708	19.8401	0.0144658			0.0124536	19.3469
26.3167	-1.2939								2.63167	0.285747	19.8292					0.24708	19.8401	0.0144104			0.0124536	19.3491
26.3333	-1.2537								2.63333	0.284627	19.8299					0.247886	19.8398	0.0143534			0.0124943	19.3513
26.35	-1.2536								2.635	0.283484	19.8266					0.247886	19.8398	0.0142982			0.0124943	19.3103
26.3667	-1.2534								2.63667	0.288994	19.8234					0.247886	19.8398	0.0145784			0.0124943	19.3114
26.3833	-1.2233								2.63833	0.294312	19.8204					0.247886	19.8398	0.0148489			0.0124943	19.3136
26.4	-1.2331								2.64	0.299301	19.8176					0.247886	19.8398	0.0151028			0.0124943	19.3158
26.4167	-1.183								2.64167	0.304005	19.8149					0.247886	19.8398	0.0153422			0.0124943	19.318
26.4333	-1.1028								2.64333	0.308462	19.8124					0.247886	19.8398	0.0155692			0.0124943	19.3202
26.45	-1.0227								2.645	0.312707	19.8099					0.247886	19.8398	0.0157853			0.0124943	19.3224
26.4667	-0.91254								2.64667	0.316767	19.8076					0.247886	19.8398	0.0159922			0.0124943	19.3247
26.4833	-0.88239								2.64833	0.320666	19.8053					0.247886	19.8398	0.0161909			0.0124943	19.3269
26.5	-0.85224								2.65	0.324423	19.8032					0.248863	19.8394	0.0163824			0.0125439	19.3292
26.5167	-0.86209								2.65167	0.328056	19.8061					0.248863	19.8394	0.0165634			0.0125439	19.3854
26.5333	-0.74194								2.65333	0.323244	19.8089					0.248863	19.8394	0.0163181			0.0125439	19.3891
26.55	-0.76179								2.655	0.318562	19.8115					0.248863	19.8394	0.0160797			0.0125439	19.3914
26.5667	-0.77164								2.65667	0.314197	19.8139					0.248863	19.8394	0.0158574			0.0125439	19.3936
26.5833	-0.72149								2.65833	0.31011	19.8162					0.248863	19.8394	0.0156493			0.0125439	19.3958
26.6	-0.57134								2.66	0.306261	19.8184					0.248863	19.8394	0.0154534			0.0125439	19.398
26.6167	-0.5712								2.66167	0.302619	19.8205					0.248863	19.8394	0.015268			0.0125439	19.4002
26.6333	-0.57105								2.66333	0.299156	19.8225					0.248863	19.8394	0.0150918			0.0125439	19.4024
26.65	-0.5809								2.665	0.29585	19.8244					0.248863	19.8394	0.0149235			0.0125439	19.4046
26.6667	-0.56075								2.66667	0.292681	19.8262					0.249846	19.8389	0.0147623			0.0125937	19.4068
26.6833	-0.5806								2.66833	0.289634	19.823					0.249846	19.8389	0.014611			0.0125937	19.3549
26.7	-0.59045								2.67	0.295028	19.8198					0.249846	19.8389	0.0148855			0.0125937	19.3557
26.7167	-0.6103								2.67167	0.300289	19.8169					0.249846	19.8389	0.0151532			0.0125937	19.3579
26.7333	-0.63015								2.67333	0.305231	19.8141					0.249846	19.8389	0.0154048			0.0125937	19.3601
26.75	-0.68								2.675	0.309894	19.8114					0.249846	19.8389	0.0156422			0.0125937	19.3623
26.7667	-0.68986								2.67667	0.314315	19.8089					0.249846	19.8389	0.0158674			0.0125937	19.3645
26.7833	-0.69971								2.67833	0.318529	19.8065					0.249846	19.8389	0.0160821			0.0125937	19.3667
26.8	-0.71956								2.68	0.322561	19.8041					0.249846	19.8389	0.0162876			0.0125937	19.369
26.8167	-0.73941								2.68167	0.326436	19.8019					0.249846	19.8389	0.0164851			0.0125937	19.3712
26.8333	-0.76926								2.68333	0.330172	19.7997					0.250834	19.8385	0.0166756			0.0126438	19.3735
26.85	-0.79911								2.685	0.333784	19.8006					0.250834	19.8385	0.0168573			0.0126438	19.4082
26.8667	-0.79896								2.68667	0.332288	19.8015					0.250834	19.8385	0.0167809			0.0126438	19.4113
26.8833	-0.81881								2.68833	0.330831	19.8023					0.250834	19.8385	0.0167067			0.0126438	19.4136
26.9	-0.80866								2.69	0.329529	19.803					0.250834	19.8385	0.0166404			0.0126438	19.4159
26.9167	-0.83852								2.69167	0.328363	19.8036					0.250834	19.8385	0.0165809			0.0126438	19.4182
26.9333	-0.83837								2.69333	0.32731	19.8042					0.250834	19.8385	0.0165273			0.0126438	19.4205
26.95	-0.83822								2.695	0.326355	19.8047					0.250834	19.8385	0.0164787			0.0126438	19.4228
26.9667	-0.84807								2.69667	0.325483	19.8052					0.250834	19.8385	0.0164342			0.0126438	19.4251
26.9833	-0.85792								2.69833	0.324681	19.8056					0.250834	19.8385	0.0163934			0.0126438	19.4274
27	-0.87777								2.7	0.32394	19.806					0.252104	19.838	0.0163556			0.0127081	19.4298
27.0167	-0.88762								2.70167	0.323252	19.8044					0.252104	19.838	0.0163222			0.0127081	19.4105
27.0333	-0.88747								2.70333	0.325942	19.8029					0.252104	19.838	0.0164593			0.0127081	19.4123
27.05	-0.87732								2.705	0.328579	19.8013					0.252104	19.838	0.0165938			0.0127081	19.4146
27.0667	-0.87718								2.70667	0.331089	19.7999					0.252104	19.838	0.0167217			0.0127081	19.417
27.0833	-0.86703								2.70833	0.333485	19.7985					0.252104	19.838	0.0168439			0.0127081	19.4194
27.1	-0.87688								2.71	0.335783	19.7972					0.252104	19.838	0.0169612			0.0127081	19.4218
27.1167	-0.89673								2.71167	0.337996	19.7959					0.252104	19.838	0.017074			0.0127081	19.4242
27.1333	-0.90658								2.71333	0.340133	19.7947					0.252104	19.838	0.017183			0.0127081	19.4266
27.15	-0.92643								2.715	0.342203	19.7935					0.252104	19.838	0.0172887			0.0127081	19.429
27.1667	-0.94628								2.71667	0.344214	19.7923					0.253757	19.8374	0.0173913			0.0127918	19.4314
27.1833	-0.94613								2.71833	0.346172	19.7922					0.253757	19.8374	0.0174904			0.0127918	19.4447
27.2	-0.98598								2.72	0.346415	19.792					0.253757	19.8374	0.0175028			0.0127918	19.4474
27.2167	-0.98584								2.72167	0.34666	19.7918					0.253757	19.8374	0.0175153			0.0127918	19.4499
27.2333	-0.99569								2.72333	0.346948	19.7916					0.253757	19.8374	0.01753			0.0127918	19.4523
27.25	-1.0055								2.725	0.34727	19.7914					0.253757	19.8374	0.0175465			0.0127918	19.4548
27.2667	-1.0354								2.72667	0.347621	19.7912					0.253757	19.8374	0.0175644			0.0127918	19.4573
27.2833	-1.0752								2.72833	0.347995	19.791					0.253757	19.8374	0.0175835			0.0127918	19.4598
27.3	-1.0851								2.73	0.348388	19.7907					0.253757	19.8374	0.0176036			0.0127918	19.4623
27.3167	-1.0849								2.73167	0.348796	19.7905					0.253757	19.8374	0.0176245			0.0127918	19.4648
27.3333	-1.0848								2.73333	0.349216	19.7902					0.254976	19.8367	0.0176459			0.0128537	19.4673
27.35	-1.1046								2.735	0.349646	19.79					0.254976	19.8367	0.0176679			0.0128537	19.4698
27.3667	-1.1245								2.73667	0.350083	19.7897					0.254976	19.8367	0.0176902			0.0128537	19.4723
27.3833	-1.1543								2.73833	0.350526	19.7894					0.254976	19.8367	0.0177128			0.0128537	19.4749
27.4	-1.0442								2.74	0.350973	19.7891					0.254976	19.8367	0.0177356			0.0128537	19.4774
27.4167	-1.074								2.74167	0.351423	19.7889					0.254976	19.8367	0.0177586			0.0128537	19.4799
27.4333	-1.0339								2.74333	0.351874	19.7886					0.254976	19.8367	0.0177817			0.0128537	19.4825
27.45	-1.0738								2.745	0.352327	19.7883					0.254976	19.8367	0.0178048			0.0128537	19.485
27.4667	-1.0236								2.74667	0.352781	19.7881					0.254976	19.8367	0.017828			0.0128537	19.4876
27.4833	-1.0235								2.74833	0.353234	19.7878					0.254976	19.8367	0.0178511			0.0128537	19.4901
27.5	-1.0333								2.75	0.353687	19.7875					0.256616	19.836	0.0178743			0.0129369	19.4927
27.5167	-1.0632								2.75167	0.354139	19.7862					0.256616	19.836	0.0178982			0.0129369	19.4845
27.5333	-1.073								2.75333	0.356257	19.785					0.256616	19.836	0.0180064			0.0129369	19.4867
27.55	-1.0629								2.755	0.358327	19.7838					0.256616	19.836	0.0181121			0.0129369	19.4893
27.5667	-1.0627								2.75667	0.360314	19.7827					0.256616	19.836	0.0182136			0.0129369	19.4919
27.5833	-1.0726								2.75833	0.362227	19.7816					0.256616	19.836	0.0183114			0.0129369	19.4945
27.6	-1.0024								2.76	0.364076	19.7805					0.256616	19.836	0.0184058			0.0129369	19.4971
27.6167	-0.98226								2.76167	0.365868	19.7794					0.256616	19.836	0.0184974			0.0129369	19.4998
27.6333	-0.97211								2.76333	0.36761	19.7784					0.256616	19.836	0.0185864			0.0129369	19.5024
27.65	-0.79196								2.765	0.369306	19.7774					0.256616	19.836	0.0186731			0.0129369	19.505
27.6667	-0.71182								2.76667	0.370961	19.7765					0.258146	19.8354	0.0187577			0.0130144	19.5077
27.6833	-0.18167								2.76833	0.37258	19.7765					0.258146	19.8354	0.0188395			0.0130144	19.5212
27.7	0.39848								2.77	0.372497	19.7765					0.258146	19.8354	0.0188353			0.0130144	19.5241
27.7167	0.73863								2.77167	0.37243	19.7766					0.258146	19.8354	0.0188319			0.0130144	19.5268
27.7333	0.72878								2.77333	0.372416	19.7765					0.258146	19.8354	0.0188312			0.0130144	19.5295
27.75	0.65893								2.775	0.372446	19.7765					0.258146	19.8354	0.0188328			0.0130144	19.5322
27.7667	0.50908								2.77667	0.372514	19.7764					0.258146	19.8354	0.0188363			0.0130144	19.5349
27.7833	0.53923								2.77833	0.372613	19.7764					0.258146	19.8354	0.0188414			0.0130144	19.5376
27.8	0.48938								2.78	0.372739	19.7763					0.258146	19.8354	0.0188478			0.0130144	19.5403
27.8167	0.44952								2.78167	0.372887	19.7762					0.258146	19.8354	0.0188554			0.0130144	19.543
27.8333	0.40967								2.78333	0.373052	19.7761					0.259681	19.8348	0.0188638			0.0130922	19.5457
27.85	0.36982								2.785	0.373234	19.7759					0.259681	19.8348	0.0188731			0.0130922	19.5484
27.8667	0.31997								2.78667	0.373428	19.7758					0.259681	19.8348	0.018883			0.0130922	19.5512
27.8833	0.30012								2.78833	0.373632	19.7757					0.259681	19.8348	0.0188935			0.0130922	19.5539
27.9	0.23027								2.79	0.373846	19.7756					0.259681	19.8348	0.0189045			0.0130922	19.5566
27.9167	0.22042								2.79167	0.374068	19.7754					0.259681	19.8348	0.0189158			0.0130922	19.5593
27.9333	0.32057								2.79333	0.374295	19.7753					0.259681	19.8348	0.0189274			0.0130922	19.5621
27.95	0.39072								2.795	0.374529	19.7751					0.259681	19.8348	0.0189394			0.0130922	19.5648
27.9667	1.6009								2.79667	0.374766	19.775					0.259681	19.8348	0.0189515			0.0130922	19.5675
27.9833	1.731								2.79833	0.375008	19.7748					0.259681	19.8348	0.0189639			0.0130922	19.5703
28	1.6412								2.8	0.375253	19.7747					0.261452	19.834	0.0189764			0.013182	19.573
28.0167	1.5713								2.80167	0.3755	19.7755					0.261452	19.834	0.0189881			0.013182	19.5865
28.0333	1.5415								2.80333	0.374084	19.7764					0.261452	19.834	0.0189157			0.013182	19.5895
28.05	1.7016								2.805	0.372715	19.7771					0.261452	19.834	0.0188458			0.013182	19.5922
28.0667	2.2418								2.80667	0.37143	19.7779					0.261452	19.834	0.0187801			0.013182	19.5949
28.0833	2.5519								2.80833	0.370218	19.7786					0.261452	19.834	0.0187181			0.013182	19.5976
28.1	2.3921								2.81	0.36907	19.7792					0.261452	19.834	0.0186595			0.013182	19.6003
28.1167	2.1822								2.81167	0.367978	19.7798					0.261452	19.834	0.0186037			0.013182	19.603
28.1333	2.1024								2.81333	0.366935	19.7804					0.261452	19.834	0.0185504			0.013182	19.6057
28.15	2.2325								2.815	0.365937	19.781					0.261452	19.834	0.0184994			0.013182	19.6083
28.1667	2.5127								2.81667	0.364978	19.7816					0.262717	19.8334	0.0184504			0.0132462	19.611
28.1833	2.5628								2.81833	0.364055	19.7801					0.262717	19.8334	0.0184051			0.0132462	19.592
28.2	2.4229								2.82	0.366497	19.7787					0.262717	19.8334	0.0185299			0.0132462	19.5941
28.2167	2.6631								2.82167	0.368876	19.7773					0.262717	19.8334	0.0186515			0.0132462	19.5968
28.2333	2.4332								2.82333	0.37112	19.7761					0.262717	19.8334	0.0187661			0.0132462	19.5995
28.25	2.7134								2.825	0.373245	19.7748					0.262717	19.8334	0.0188748			0.0132462	19.6021
28.2667	3.2435								2.82667	0.375269	19.7737					0.262717	19.8334	0.0189782			0.0132462	19.6048
28.2833	2.9537								2.82833	0.377204	19.7726					0.262717	19.8334	0.0190771			0.0132462	19.6075
28.3	2.8838								2.83	0.379062	19.7715					0.262717	19.8334	0.0191722			0.0132462	19.6101
28.3167	2.804								2.83167	0.380853	19.7704					0.262717	19.8334	0.0192638			0.0132462	19.6128
28.3333	2.8341								2.83333	0.382586	19.7694					0.26383	19.8328	0.0193524			0.0133027	19.6155
28.35	3.1243								2.835	0.384267	19.7705					0.26383	19.8328	0.0194364			0.0133027	19.6398
28.3667	2.8944								2.83667	0.382568	19.7714					0.26383	19.8328	0.0193495			0.0133027	19.6431
28.3833	2.8046								2.83833	0.38092	19.7724					0.26383	19.8328	0.0192653			0.0133027	19.6457
28.4	2.7347								2.84	0.379397	19.7732					0.26383	19.8328	0.0191874			0.0133027	19.6484
28.4167	2.6549								2.84167	0.377983	19.774					0.26383	19.8328	0.0191152			0.0133027	19.6511
28.4333	2.625								2.84333	0.376664	19.7747					0.26383	19.8328	0.0190477			0.0133027	19.6538
28.45	2.5652								2.845	0.375426	19.7754					0.26383	19.8328	0.0189845			0.0133027	19.6564
28.4667	2.5253								2.84667	0.374259	19.7761					0.26383	19.8328	0.0189248			0.0133027	19.6591
28.4833	2.5155								2.84833	0.373154	19.7767					0.26383	19.8328	0.0188683			0.0133027	19.6618
28.5	2.4856								2.85	0.372102	19.7773					0.26495	19.832	0.0188146			0.0133597	19.6644
28.5167	2.4358								2.85167	0.371098	19.7759					0.26495	19.832	0.0187652			0.0133597	19.6455
28.5333	2.3859								2.85333	0.37347	19.7745					0.26495	19.832	0.0188864			0.0133597	19.6476
28.55	2.3361								2.855	0.375788	19.7732					0.26495	19.832	0.0190049			0.0133597	19.6502
28.5667	2.3062								2.85667	0.377977	19.772					0.26495	19.832	0.0191168			0.0133597	19.6529
28.5833	2.2464								2.85833	0.380054	19.7708					0.26495	19.832	0.019223			0.0133597	19.6556
28.6	2.2065								2.86	0.382033	19.7696					0.26495	19.832	0.0193242			0.0133597	19.6583
28.6167	2.1567								2.86167	0.383929	19.7685					0.26495	19.832	0.0194212			0.0133597	19.661
28.6333	2.1168								2.86333	0.385751	19.7675					0.26495	19.832	0.0195144			0.0133597	19.6637
28.65	2.077								2.865	0.38751	19.7665					0.26495	19.832	0.0196044			0.0133597	19.6663
28.6667	2.0371								2.86667	0.389212	19.7655					0.26625	19.8312	0.0196915			0.0134258	19.6691
28.6833	1.9773								2.86833	0.390864	19.7675					0.26625	19.8312	0.019773			0.0134258	19.7042
28.7	1.9574								2.87	0.387472	19.7695					0.26625	19.8312	0.0195995			0.0134258	19.7077
28.7167	1.9276								2.87167	0.384178	19.7713					0.26625	19.8312	0.019431			0.0134258	19.7104
28.7333	1.8677								2.87333	0.381091	19.7731					0.26625	19.8312	0.0192732			0.0134258	19.713
28.75	1.8379								2.875	0.378188	19.7747					0.26625	19.8312	0.0191248			0.0134258	19.7157
28.7667	1.808								2.87667	0.375442	19.7763					0.26625	19.8312	0.0189844			0.0134258	19.7183
28.7833	1.7782								2.87833	0.372833	19.7778					0.26625	19.8312	0.0188511			0.0134258	19.721
28.8	1.7583								2.88	0.370345	19.7792					0.26625	19.8312	0.0187239			0.0134258	19.7236
28.8167	1.6985								2.88167	0.367961	19.7806					0.26625	19.8312	0.0186021			0.0134258	19.7262
28.8333	1.7086								2.88333	0.365671	19.7819					0.267622	19.8306	0.0184851			0.0134954	19.7288
28.85	1.6488								2.885	0.363464	19.7812					0.267622	19.8306	0.0183742			0.0134954	19.7098
28.8667	1.6189								2.88667	0.364665	19.7805					0.267622	19.8306	0.0184356			0.0134954	19.7118
28.8833	1.6091								2.88833	0.36584	19.7799					0.267622	19.8306	0.0184956			0.0134954	19.7144
28.9	1.5692								2.89	0.366914	19.7793					0.267622	19.8306	0.0185505			0.0134954	19.717
28.9167	1.5294								2.89167	0.367901	19.7787					0.267622	19.8306	0.0186008			0.0134954	19.7195
28.9333	1.4895								2.89333	0.368813	19.7782					0.267622	19.8306	0.0186474			0.0134954	19.7221
28.95	1.4496								2.895	0.369663	19.7777					0.267622	19.8306	0.0186909			0.0134954	19.7246
28.9667	1.4498								2.89667	0.37046	19.7773					0.267622	19.8306	0.0187316			0.0134954	19.7272
28.9833	1.3799								2.89833	0.371213	19.7768					0.267622	19.8306	0.0187701			0.0134954	19.7297
29	1.3401								2.9	0.371928	19.7764					0.268985	19.8301	0.0188066			0.0135645	19.7322
29.0167	1.3002								2.90167	0.37261	19.777					0.268985	19.8301	0.0188405			0.0135645	19.7455
29.0333	1.2804								2.90333	0.371598	19.7776					0.268985	19.8301	0.0187888			0.0135645	19.7483
29.05	1.2605								2.905	0.370609	19.7782					0.268985	19.8301	0.0187382			0.0135645	19.7508
29.0667	1.2107								2.90667	0.36968	19.7787					0.268985	19.8301	0.0186908			0.0135645	19.7533
29.0833	1.1608								2.90833	0.368805	19.7792					0.268985	19.8301	0.0186461			0.0135645	19.7558
29.1	1.131								2.91	0.367978	19.7797					0.268985	19.8301	0.0186038			0.0135645	19.7583
29.1167	1.1011								2.91167	0.367192	19.7801					0.268985	19.8301	0.0185637			0.0135645	19.7608
29.1333	1.1313								2.91333	0.366442	19.7806					0.268985	19.8301	0.0185254			0.0135645	19.7633
29.15	1.7714								2.915	0.365725	19.781					0.268985	19.8301	0.0184887			0.0135645	19.7657
29.1667	1.6916								2.91667	0.365037	19.7814					0.270239	19.8295	0.0184536			0.0136281	19.7682
29.1833	1.6317								2.91833	0.364375	19.7818					0.270239	19.8295	0.0184198			0.0136281	19.7706
29.2	1.5919								2.92	0.363737	19.7821					0.270239	19.8295	0.0183872			0.0136281	19.7731
29.2167	1.552								2.92167	0.363121	19.7825					0.270239	19.8295	0.0183557			0.0136281	19.7755
29.2333	1.5122								2.92333	0.362524	19.7828					0.270239	19.8295	0.0183252			0.0136281	19.778
29.25	1.4823								2.925	0.361947	19.7832					0.270239	19.8295	0.0182957			0.0136281	19.7804
29.2667	1.4525								2.92667	0.361386	19.7835					0.270239	19.8295	0.018267			0.0136281	19.7828
29.2833	1.4526								2.92833	0.360841	19.7838					0.270239	19.8295	0.0182392			0.0136281	19.7852
29.3	1.6928								2.93	0.360312	19.7841					0.270239	19.8295	0.0182122			0.0136281	19.7876
29.3167	1.5929								2.93167	0.359797	19.7844					0.270239	19.8295	0.0181859			0.0136281	19.79
29.3333	1.5331								2.93333	0.359295	19.7847					0.271172	19.829	0.0181603			0.0136755	19.7923
29.35	1.4932								2.935	0.358807	19.783					0.271172	19.829	0.0181371			0.0136755	19.7731
29.3667	1.4834								2.93667	0.361665	19.7813					0.271172	19.829	0.0182831			0.0136755	19.7749
29.3833	1.4635								2.93833	0.364442	19.7798					0.271172	19.829	0.018425			0.0136755	19.7773
29.4	1.4437								2.94	0.367069	19.7783					0.271172	19.829	0.0185592			0.0136755	19.7797
29.4167	1.4138								2.94167	0.369563	19.7768					0.271172	19.829	0.0186866			0.0136755	19.7821
29.4333	1.374								2.94333	0.371942	19.7755					0.271172	19.829	0.0188083			0.0136755	19.7845
29.45	1.3641								2.945	0.374222	19.7742					0.271172	19.829	0.0189248			0.0136755	19.7869
29.4667	1.3243								2.94667	0.376415	19.7729					0.271172	19.829	0.0190369			0.0136755	19.7893
29.4833	1.3244								2.94833	0.378532	19.7717					0.271172	19.829	0.0191452			0.0136755	19.7918
29.5	1.6446								2.95	0.380581	19.7705					0.272353	19.8282	0.01925			0.0137356	19.7942
29.5167	1.3847								2.95167	0.38257	19.7723					0.272353	19.8282	0.0193488			0.0137356	19.8291
29.5333	1.3849								2.95333	0.379505	19.7741					0.272353	19.8282	0.0191921			0.0137356	19.8324
29.55	1.355								2.955	0.37653	19.7757					0.272353	19.8282	0.01904			0.0137356	19.8348
29.5667	1.3252								2.95667	0.373754	19.7773					0.272353	19.8282	0.0188981			0.0137356	19.8372
29.5833	1.2853								2.95833	0.371153	19.7788					0.272353	19.8282	0.0187652			0.0137356	19.8396
29.6	1.2555								2.96	0.368704	19.7802					0.272353	19.8282	0.0186401			0.0137356	19.842
29.6167	1.2556								2.96167	0.366384	19.7815					0.272353	19.8282	0.0185216			0.0137356	19.8444
29.6333	1.2258								2.96333	0.364178	19.7828					0.272353	19.8282	0.0184089			0.0137356	19.8468
29.65	1.2059								2.965	0.362072	19.784					0.272353	19.8282	0.0183013			0.0137356	19.8492
29.6667	1.176								2.96667	0.360052	19.7851					0.273532	19.8276	0.0181981			0.0137955	19.8516
29.6833	1.1362								2.96833	0.35811	19.7813					0.273532	19.8276	0.0181035			0.0137955	19.8
29.7	1.0963								2.97	0.364571	19.7775					0.273532	19.8276	0.0184336			0.0137955	19.8009
29.7167	1.0465								2.97167	0.370863	19.7739					0.273532	19.8276	0.0187552			0.0137955	19.8034
29.7333	1.0266								2.97333	0.376805	19.7705					0.273532	19.8276	0.0190589			0.0137955	19.8058
29.75	1.0168								2.975	0.382439	19.7673					0.273532	19.8276	0.019347			0.0137955	19.8083
29.7667	0.97694								2.97667	0.387805	19.7642					0.273532	19.8276	0.0196216			0.0137955	19.8108
29.7833	0.94709								2.97833	0.39294	19.7613					0.273532	19.8276	0.0198843			0.0137955	19.8133
29.8	0.89724								2.98	0.397872	19.7584					0.273532	19.8276	0.0201368			0.0137955	19.8158
29.8167	0.87739								2.98167	0.402625	19.7557					0.273532	19.8276	0.0203802			0.0137955	19.8183
29.8333	0.85754								2.98333	0.40722	19.753					0.274659	19.8269	0.0206156			0.0138528	19.8209
29.85	0.81769								2.985	0.411675	19.7554					0.274659	19.8269	0.0208386			0.0138528	19.8775
29.8667	0.78784								2.98667	0.407669	19.7577					0.274659	19.8269	0.0206334			0.0138528	19.8815
29.8833	0.77799								2.98833	0.403779	19.7599					0.274659	19.8269	0.0204343			0.0138528	19.8841
29.9	0.73813								2.99	0.400192	19.7619					0.274659	19.8269	0.0202507			0.0138528	19.8866
29.9167	0.69828								2.99167	0.396869	19.7637					0.274659	19.8269	0.0200806			0.0138528	19.8892
29.9333	0.65843								2.99333	0.393771	19.7655					0.274659	19.8269	0.0199221			0.0138528	19.8918
29.95	0.64858								2.995	0.390866	19.7671					0.274659	19.8269	0.0197735			0.0138528	19.8944
29.9667	0.59873								2.99667	0.388128	19.7687					0.274659	19.8269	0.0196335			0.0138528	19.897
29.9833	0.57888								2.99833	0.385535	19.7702					0.274659	19.8269	0.0195008			0.0138528	19.8996
30	0.55903								3	0.383066	19.7716			0.46578	19.7232	0.275932	19.8261	0.0193746		0.0234932	0.0139176	19.9022
30.0167	0.52918								3.00167	0.380708	19.7719			0.461362	19.7258	0.275932	19.8261	0.019255		0.0232704	0.0139176	19.8939
30.0333	0.49933								3.00333	0.380113	19.7723			0.457071	19.7282	0.275932	19.8261	0.0192246		0.023054	0.0139176	19.8962
30.05	0.45947								3.005	0.379558	19.7726			0.453006	19.7305	0.275932	19.8261	0.0191962		0.0228489	0.0139176	19.8987
30.0667	0.41962								3.00667	0.378998	19.7729			0.449141	19.7327	0.275932	19.8261	0.0191675		0.022654	0.0139176	19.9013
30.0833	0.38977								3.00833	0.378435	19.7733			0.445449	19.7349	0.275932	19.8261	0.0191387		0.0224677	0.0139176	19.9038
30.1	0.34992								3.01	0.377871	19.7736			0.441909	19.7369	0.275932	19.8261	0.0191099		0.0222892	0.0139176	19.9063
30.1167	0.31007								3.01167	0.377309	19.7739			0.438504	19.7389	0.275932	19.8261	0.0190811		0.0221175	0.0139176	19.9088
30.1333	0.28022								3.01333	0.37675	19.7743			0.435219	19.7408	0.275932	19.8261	0.0190525		0.0219518	0.0139176	19.9113
30.15	0.25037								3.015	0.376196	19.7746			0.43204	19.7426	0.275932	19.8261	0.0190242		0.0217914	0.0139176	19.9138
30.1667	0.22052								3.01667	0.375648	19.7749			0.428958	19.7444	0.277291	19.8255	0.0189962		0.0216367	0.0139866	19.9163
30.1833	0.21067								3.01833	0.375106	19.7753			0.425964	19.7462	0.277291	19.8255	0.0189685		0.0214856	0.0139866	19.9187
30.2	0.20081								3.02	0.374572	19.7756			0.42305	19.7479	0.277291	19.8255	0.0189412		0.0213386	0.0139866	19.9212
30.2167	0.18096								3.02167	0.374046	19.7759			0.420211	19.7495	0.277291	19.8255	0.0189143		0.0211954	0.0139866	19.9236
30.2333	0.16111								3.02333	0.373529	19.7762			0.41744	19.7512	0.277291	19.8255	0.0188878		0.0210557	0.0139866	19.926
30.25	0.15126								3.025	0.37302	19.7765			0.414733	19.7527	0.277291	19.8255	0.0188618		0.0209191	0.0139866	19.9284
30.2667	0.12141								3.02667	0.37252	19.7768			0.412087	19.7543	0.277291	19.8255	0.0188362		0.0207856	0.0139866	19.9308
30.2833	0.091559								3.02833	0.372029	19.7771			0.409497	19.7558	0.277291	19.8255	0.0188111		0.020655	0.0139866	19.9332
30.3	0.081707								3.03	0.371548	19.7774			0.40696	19.7573	0.277291	19.8255	0.0187865		0.0205271	0.0139866	19.9356
30.3167	0.071856								3.03167	0.371076	19.7776			0.404475	19.7588	0.277291	19.8255	0.0187624		0.0204017	0.0139866	19.938
30.3333	0.062005								3.03333	0.370614	19.7779			0.402038	19.7602	0.278436	19.825	0.0187388		0.0202794	0.0140447	19.9403
30.35	0.042154								3.035	0.370161	19.7782			0.399647	19.7616	0.278436	19.825	0.0187156		0.0201588	0.0140447	19.9427
30.3667	0.022303								3.03667	0.369717	19.7784			0.397301	19.763	0.278436	19.825	0.0186929		0.0200405	0.0140447	19.945
30.3833	0.012452								3.03833	0.369283	19.7787			0.394997	19.7644	0.278436	19.825	0.0186707		0.0199242	0.0140447	19.9474
30.4	-0.017399								3.04	0.368858	19.7789			0.392734	19.7657	0.278436	19.825	0.018649		0.0198101	0.0140447	19.9497
30.4167	-0.04725								3.04167	0.368442	19.7792			0.390511	19.767	0.278436	19.825	0.0186278		0.019698	0.0140447	19.952
30.4333	-0.027101								3.04333	0.368035	19.7794			0.388327	19.7683	0.278436	19.825	0.018607		0.0195878	0.0140447	19.9543
30.45	-0.086953								3.045	0.367637	19.7797			0.38618	19.7696	0.278436	19.825	0.0185866		0.0194795	0.0140447	19.9566
30.4667	-0.086804								3.04667	0.367248	19.7799			0.38407	19.7708	0.278436	19.825	0.0185667		0.019373	0.0140447	19.9589
30.4833	-0.12665								3.04833	0.366868	19.7801			0.381995	19.772	0.278436	19.825	0.0185473		0.0192684	0.0140447	19.9612
30.5	-0.17651								3.05	0.366496	19.7803			0.379955	19.7732	0.279658	19.8243	0.0185283		0.0191661	0.0141068	19.9635
30.5167	-0.21636								3.05167	0.366133	19.7805			0.37795	19.7744	0.279658	19.8243	0.0185097		0.019065	0.0141068	19.9658
30.5333	-0.22621								3.05333	0.365778	19.7807			0.375978	19.7756	0.279658	19.8243	0.0184916		0.0189655	0.0141068	19.968
30.55	-0.23606								3.055	0.365431	19.7809			0.374039	19.7767	0.279658	19.8243	0.0184739		0.0188677	0.0141068	19.9703
30.5667	-0.25591								3.05667	0.365092	19.7811			0.372131	19.7778	0.279658	19.8243	0.0184566		0.0187715	0.0141068	19.9725
30.5833	-0.26576								3.05833	0.364761	19.7813			0.370255	19.779	0.279658	19.8243	0.0184397		0.0186768	0.0141068	19.9748
30.6	-0.27561								3.06	0.364439	19.7815			0.36841	19.78	0.279658	19.8243	0.0184232		0.0185838	0.0141068	19.977
30.6167	-0.29546								3.06167	0.364123	19.7817			0.366595	19.7811	0.279658	19.8243	0.0184071		0.0184922	0.0141068	19.9793
30.6333	-0.30531								3.06333	0.363816	19.7819			0.36481	19.7822	0.279658	19.8243	0.0183913		0.0184022	0.0141068	19.9815
30.65	-0.30517								3.065	0.363515	19.7821			0.363054	19.7832	0.279658	19.8243	0.018376		0.0183136	0.0141068	19.9837
30.6667	-0.30502								3.06667	0.363222	19.7822			0.361326	19.7842	0.280673	19.8235	0.018361		0.0182272	0.0141586	19.9859
30.6833	-0.32487								3.06833	0.362936	19.7824			0.359626	19.7852	0.280673	19.8235	0.0183464		0.0181414	0.0141586	19.9881
30.7	-0.33472								3.07	0.362658	19.7826			0.357954	19.7862	0.280673	19.8235	0.0183322		0.0180571	0.0141586	19.9903
30.7167	-0.38457								3.07167	0.362386	19.7827			0.356309	19.7872	0.280673	19.8235	0.0183183		0.0179741	0.0141586	19.9925
30.7333	-0.42442								3.07333	0.36212	19.7829			0.35469	19.7881	0.280673	19.8235	0.0183047		0.0178924	0.0141586	19.9947
30.75	-0.0042727								3.075	0.361862	19.783			0.353097	19.7891	0.280673	19.8235	0.0182915		0.0178121	0.0141586	19.9969
30.7667	0.075876								3.07667	0.36161	19.7832			0.35153	19.79	0.280673	19.8235	0.0182787		0.017733	0.0141586	19.9991
30.7833	0.026025								3.07833	0.361365	19.7833			0.349988	19.7909	0.280673	19.8235	0.0182661		0.0176552	0.0141586	20.0013
30.8	-0.023826								3.08	0.361126	19.7835			0.348471	19.7918	0.280673	19.8235	0.0182539		0.0175787	0.0141586	20.0035
30.8167	-0.093677								3.08167	0.360893	19.7836			0.346978	19.7927	0.280673	19.8235	0.018242		0.0175034	0.0141586	20.0056
30.8333	-0.063528								3.08333	0.360666	19.7837			0.345509	19.7936	0.28167	19.8231	0.0182304		0.0174296	0.0142092	20.0078
30.85	-0.10338								3.085	0.360445	19.7849			0.344064	19.7944	0.28167	19.8231	0.0182182		0.0173567	0.0142092	20.0207
30.8667	-0.14323								3.08667	0.358563	19.786			0.342637	19.7953	0.28167	19.8231	0.0181221		0.0172847	0.0142092	20.0232
30.8833	-0.14308								3.08833	0.356733	19.787			0.341228	19.7961	0.28167	19.8231	0.0180287		0.0172136	0.0142092	20.0253
30.9	-0.16293								3.09	0.354991	19.788			0.339836	19.7969	0.28167	19.8231	0.0179397		0.0171435	0.0142092	20.0274
30.9167	-0.19278								3.09167	0.353325	19.789			0.338463	19.7977	0.28167	19.8231	0.0178547		0.0170742	0.0142092	20.0295
30.9333	-0.21264								3.09333	0.351728	19.7899			0.337107	19.7985	0.28167	19.8231	0.0177731		0.0170058	0.0142092	20.0316
30.95	-0.24249								3.095	0.350191	19.7908			0.335769	19.7993	0.28167	19.8231	0.0176946		0.0169383	0.0142092	20.0337
30.9667	-0.26234								3.09667	0.348708	19.7916			0.334448	19.8001	0.28167	19.8231	0.0176189		0.0168716	0.0142092	20.0357
30.9833	-0.30219								3.09833	0.347273	19.7925			0.333143	19.8009	0.28167	19.8231	0.0175457		0.0168058	0.0142092	20.0378
31	-0.31204								3.1	0.345882	19.7933			0.331856	19.8016	0.28251	19.8227	0.0174747		0.0167412	0.0142518	20.0398
31.0167	-0.32189								3.10167	0.344531	19.7941			0.330584	19.8024	0.28251	19.8227	0.0174058		0.016677	0.0142518	20.0419
31.0333	-0.35174								3.10333	0.343216	19.7948			0.329334	19.8031	0.28251	19.8227	0.0173387		0.0166139	0.0142518	20.0439
31.05	-0.38159								3.105	0.341935	19.7956			0.328104	19.8039	0.28251	19.8227	0.0172733		0.0165519	0.0142518	20.0459
31.0667	-0.40144								3.10667	0.340685	19.7963			0.326893	19.8046	0.28251	19.8227	0.0172095		0.0164908	0.0142518	20.0478
31.0833	-0.4213								3.10833	0.339464	19.797			0.325703	19.8053	0.28251	19.8227	0.0171472		0.0164308	0.0142518	20.0498
31.1	-0.44115								3.11	0.338271	19.7977			0.324531	19.806	0.28251	19.8227	0.0170864		0.0163717	0.0142518	20.0517
31.1167	-0.441								3.11167	0.337104	19.7984			0.323378	19.8067	0.28251	19.8227	0.0170268		0.0163135	0.0142518	20.0537
31.1333	-0.46085								3.11333	0.335961	19.7991			0.322243	19.8073	0.28251	19.8227	0.0169685		0.0162562	0.0142518	20.0556
31.15	-0.4807								3.115	0.334842	19.7998			0.321126	19.808	0.28251	19.8227	0.0169114		0.0161999	0.0142518	20.0575
31.1667	-0.50055								3.11667	0.333745	19.8004			0.320027	19.8086	0.283397	19.8223	0.0168555		0.0161448	0.0142969	20.0594
31.1833	-0.4804								3.11833	0.33267	19.8			0.318945	19.8093	0.283397	19.8223	0.0168015		0.0160902	0.0142969	20.0504
31.2	-0.52025								3.12	0.333282	19.7997			0.31788	19.8099	0.283397	19.8223	0.0168327		0.0160364	0.0142969	20.052
31.2167	-0.5501								3.12167	0.333868	19.7994			0.316831	19.8105	0.283397	19.8223	0.0168626		0.0159835	0.0142969	20.0539
31.2333	-0.52996								3.12333	0.334392	19.7991			0.315799	19.8111	0.283397	19.8223	0.0168893		0.0159314	0.0142969	20.0557
31.25	-0.54981								3.125	0.334863	19.7988			0.314782	19.8117	0.283397	19.8223	0.0169133		0.0158802	0.0142969	20.0576
31.2667	-0.54966								3.12667	0.33529	19.7986			0.313782	19.8123	0.283397	19.8223	0.016935		0.0158297	0.0142969	20.0594
31.2833	-0.56951								3.12833	0.335679	19.7984			0.312796	19.8129	0.283397	19.8223	0.0169549		0.01578	0.0142969	20.0613
31.3	-0.58936								3.13	0.336038	19.7982			0.311826	19.8135	0.283397	19.8223	0.0169732		0.015731	0.0142969	20.0631
31.3167	-0.57921								3.13167	0.33637	19.798			0.310871	19.814	0.283397	19.8223	0.0169901		0.0156829	0.0142969	20.0649
31.3333	-0.59906								3.13333	0.33668	19.7978			0.30993	19.8146	0.284001	19.8218	0.0170059		0.0156358	0.0143277	20.0667
31.35	-0.61891								3.135	0.336971	19.8777			0.309004	19.8152	0.284001	19.8218	0.0169523		0.0155891	0.0143277	20.9326
31.3667	-0.59876								3.13667	0.203913	19.9553			0.308014	19.8158	0.284001	19.8218	0.0102185		0.0155391	0.0143277	20.9563
31.3833	-0.60862								3.13833	0.0745181	20.029			0.306962	19.8165	0.284001	19.8218	0.00372051		0.0154861	0.0143277	20.9565
31.4	-0.61847								3.14	-0.0483768	20.0993			0.305852	19.8172	0.284001	19.8218	-0.00240689		0.0154301	0.0143277	20.9559
31.4167	-0.64832								3.14167	-0.165537	20.1666			0.304687	19.8179	0.284001	19.8218	-0.00820848		0.0153713	0.0143277	20.9549
31.4333	-0.66817								3.14333	-0.277692	20.2313			0.30347	19.8187	0.284001	19.8218	-0.0137259		0.0153099	0.0143277	20.9535
31.45	-0.68802								3.145	-0.385453	20.2936			0.302202	19.8195	0.284001	19.8218	-0.0189938		0.0152459	0.0143277	20.9514
31.4667	-0.70787								3.14667	-0.489335	20.3539			0.300887	19.8203	0.284001	19.8218	-0.0240414		0.0151796	0.0143277	20.9487
31.4833	-0.71772								3.14833	-0.589769	20.4123			0.299525	19.8211	0.284001	19.8218	-0.0288929		0.0151109	0.0143277	20.9453
31.5	-0.72757								3.15	-0.687118	20.469			0.298119	19.822	0.281572	19.8234	-0.0335687		0.0150387	0.014204	20.941
31.5167	-0.75742								3.15167	-0.781686	20.5272			0.29667	19.8229	0.281572	19.8234	-0.0380804		0.0149656	0.014204	20.9684
31.5333	-0.76728								3.15333	-0.878732	20.584			0.295185	19.8238	0.281572	19.8234	-0.0426901		0.0148907	0.014204	20.9632
31.55	-0.78713								3.155	-0.973337	20.6393			0.293665	19.8247	0.281572	19.8234	-0.0471593		0.0148141	0.014204	20.9563
31.5667	-0.78698								3.15667	-1.06558	20.6934			0.292112	19.8257	0.281572	19.8234	-0.0514936		0.0147357	0.014204	20.9484
31.5833	-0.75683								3.15833	-1.15564	20.7462			0.290526	19.8267	0.281572	19.8234	-0.0557037		0.0146557	0.014204	20.9396
31.6	-0.79668								3.16	-1.24369	20.7979			0.288907	19.8276	0.281572	19.8234	-0.0597988		0.014574	0.014204	20.9298
31.6167	-0.85653								3.16167	-1.32986	20.8486			0.287257	19.8287	0.281572	19.8234	-0.0637867		0.0144908	0.014204	20.9191
31.6333	-0.89638								3.16333	-1.41427	20.8982			0.285575	19.8297	0.281572	19.8234	-0.0676744		0.0144059	0.014204	20.9074
31.65	-0.90623								3.165	-1.49703	20.9469			0.283862	19.8307	0.281572	19.8234	-0.0714678		0.0143196	0.014204	20.8947
31.6667	-0.91608								3.16667	-1.57822	20.9947			0.28212	19.8318	0.27836	19.8251	-0.075172		0.0142304	0.0140408	20.881
31.6833	-0.91594								3.16833	-1.65791	21.0197			0.280347	19.8329	0.27836	19.8251	-0.0788743		0.014141	0.0140408	20.6289
31.7	-0.94579								3.17	-1.69952	21.0445			0.278559	19.8339	0.27836	19.8251	-0.0807585		0.0140509	0.0140408	20.6073
31.7167	-0.97564								3.17167	-1.74077	21.0695			0.276756	19.835	0.27836	19.8251	-0.0826203		0.0139599	0.0140408	20.5912
31.7333	-0.99549								3.17333	-1.7825	21.0947			0.274938	19.8361	0.27836	19.8251	-0.0844996		0.0138682	0.0140408	20.5745
31.75	-1.0053								3.175	-1.82454	21.12			0.273103	19.8372	0.27836	19.8251	-0.0863888		0.0137757	0.0140408	20.5569
31.7667	-1.0152								3.17667	-1.86673	21.1454			0.271253	19.8384	0.27836	19.8251	-0.0882807		0.0136823	0.0140408	20.5386
31.7833	-1.055								3.17833	-1.90894	21.1706			0.269388	19.8395	0.27836	19.8251	-0.0901694		0.0135882	0.0140408	20.5195
31.8	-1.0549								3.18	-1.95107	21.1958			0.267506	19.8406	0.27836	19.8251	-0.09205		0.0134933	0.0140408	20.4997
31.8167	-1.0747								3.18167	-1.99303	21.2208			0.265609	19.8418	0.27836	19.8251	-0.0939186		0.0133976	0.0140408	20.4792
31.8333	-1.1046								3.18333	-2.03475	21.2457			0.263696	19.8429	0.27479	19.8271	-0.0957722		0.0132998	0.0138594	20.4581
31.85	-1.1344								3.185	-2.07616	21.2313			0.261767	19.8441	0.27479	19.8271	-0.0977876		0.0132025	0.0138594	20.0152
31.8667	-1.1343								3.18667	-2.05223	21.2178			0.25986	19.8452	0.27479	19.8271	-0.096722		0.0131064	0.0138594	19.9822
31.8833	-1.1341								3.18833	-2.02971	21.206			0.257974	19.8463	0.27479	19.8271	-0.0957139		0.0130112	0.0138594	19.9601
31.9	-1.164								3.19	-2.00994	21.1955			0.256107	19.8474	0.27479	19.8271	-0.0948287		0.012917	0.0138594	19.9379
31.9167	-1.1839								3.19167	-1.99255	21.1863			0.254257	19.8485	0.27479	19.8271	-0.094049		0.0128237	0.0138594	19.9153
31.9333	-1.1837								3.19333	-1.97715	21.1781			0.252424	19.8496	0.27479	19.8271	-0.0933583		0.0127313	0.0138594	19.8924
31.95	-1.2236								3.195	-1.96342	21.1707			0.250605	19.8507	0.27479	19.8271	-0.0927427		0.0126396	0.0138594	19.8693
31.9667	-1.1934								3.19667	-1.95112	21.164			0.248801	19.8518	0.27479	19.8271	-0.0921907		0.0125486	0.0138594	19.846
31.9833	-1.2033								3.19833	-1.94003	21.158			0.247011	19.8529	0.27479	19.8271	-0.0916926		0.0124583	0.0138594	19.8225
32	-1.2031								3.2	-1.92996	21.1525			0.245233	19.8539	0.271597	19.8291	-0.0912403		0.0123674	0.0136969	19.799
32.0167	-1.203								3.20167	-1.92076	21.2894			0.243468	19.8551	0.271597	19.8291	-0.0902214		0.0122783	0.0136969	21.3091
32.0333	-1.1628								3.20333	-2.14897	21.4228			0.241581	19.8563	0.271597	19.8291	-0.100313		0.0121832	0.0136969	21.3245
32.05	-1.1927								3.205	-2.37131	21.5496			0.239576	19.8575	0.271597	19.8291	-0.11004		0.012082	0.0136969	21.298
32.0667	-1.1825								3.20667	-2.58264	21.6706			0.237458	19.8589	0.271597	19.8291	-0.119177		0.0119752	0.0136969	21.2701
32.0833	-1.1924								3.20833	-2.78426	21.7864			0.235233	19.8603	0.271597	19.8291	-0.127798		0.011863	0.0136969	21.2416
32.1	-1.1922								3.21	-2.97739	21.8979			0.232906	19.8617	0.271597	19.8291	-0.135967		0.0117457	0.0136969	21.2124
32.1167	-1.2121								3.21167	-3.16309	22.0053			0.23048	19.8632	0.271597	19.8291	-0.143742		0.0116234	0.0136969	21.1821
32.1333	-1.2419								3.21333	-3.34221	22.1093			0.22796	19.8648	0.271597	19.8291	-0.151168		0.0114963	0.0136969	21.1507
32.15	-1.2618								3.215	-3.5155	22.2101			0.225349	19.8664	0.271597	19.8291	-0.158284		0.0113646	0.0136969	21.118
32.1667	-1.2616								3.21667	-3.68356	22.3081			0.222649	19.8681	0.268328	19.8312	-0.165122		0.0112272	0.0135306	21.084
32.1833	-1.2715								3.21833	-3.84691	22.2336			0.219863	19.8697	0.268328	19.8312	-0.173022		0.0110867	0.0135306	19.2126
32.2	-1.2713								3.22	-3.72266	22.1614			0.217149	19.8713	0.268328	19.8312	-0.167979		0.0109498	0.0135306	19.129
32.2167	-1.3012								3.22167	-3.60231	22.0953			0.214504	19.8728	0.268328	19.8312	-0.163035		0.0108165	0.0135306	19.094
32.2333	-1.311								3.22333	-3.49222	22.0346			0.211923	19.8744	0.268328	19.8312	-0.158488		0.0106864	0.0135306	19.0592
32.25	-1.3109								3.225	-3.39101	21.9784			0.209402	19.8758	0.268328	19.8312	-0.154288		0.0105592	0.0135306	19.0235
32.2667	-1.3207								3.22667	-3.29736	21.9261			0.206935	19.8773	0.268328	19.8312	-0.150385		0.0104348	0.0135306	18.9873
32.2833	-1.3406								3.22833	-3.21016	21.8771			0.204519	19.8787	0.268328	19.8312	-0.146736		0.010313	0.0135306	18.9507
32.3	-1.3304								3.23	-3.12849	21.8309			0.202152	19.8801	0.268328	19.8312	-0.143305		0.0101936	0.0135306	18.9139
32.3167	-1.3503								3.23167	-3.05157	21.7873			0.19983	19.8815	0.268328	19.8312	-0.140062		0.0100765	0.0135306	18.8771
32.3333	-1.3301								3.23333	-2.97876	21.7457			0.197551	19.8828	0.265057	19.8333	-0.136981		0.0099606	0.0133642	18.8405
32.35	-1.33								3.235	-2.90951	21.766			0.195314	19.8842	0.265057	19.8333	-0.133672		0.00984778	0.0133642	19.452
32.3667	-1.2898								3.23667	-2.94338	21.7863			0.193059	19.8855	0.265057	19.8333	-0.135102		0.00973411	0.0133642	19.4324
32.3833	-1.2797								3.23833	-2.97723	21.8052			0.190788	19.8869	0.265057	19.8333	-0.136538		0.00961958	0.0133642	19.3954
32.4	-1.3095								3.24	-3.00862	21.8227			0.188501	19.8883	0.265057	19.8333	-0.137867		0.00950426	0.0133642	19.3583
32.4167	-1.3194								3.24167	-3.03785	21.8392			0.186199	19.8897	0.265057	19.8333	-0.139101		0.00938821	0.0133642	19.3214
32.4333	-1.3392								3.24333	-3.06525	21.8547			0.183884	19.8911	0.265057	19.8333	-0.140256		0.00927148	0.0133642	19.2846
32.45	-1.3491								3.245	-3.09109	21.8694			0.181556	19.8925	0.265057	19.8333	-0.141344		0.00915412	0.0133642	19.248
32.4667	-1.3689								3.24667	-3.1156	21.8834			0.179217	19.8939	0.265057	19.8333	-0.142373		0.00903616	0.0133642	19.2114
32.4833	-1.4088								3.24833	-3.13897	21.8968			0.176866	19.8953	0.265057	19.8333	-0.143353		0.00891764	0.0133642	19.1748
32.5	-1.4286								3.25	-3.16134	21.9097			0.174505	19.8967	0.261691	19.8348	-0.144289		0.00879789	0.0131935	19.1382
32.5167	-1.4285								3.25167	-3.18286	21.8672			0.172133	19.8981	0.261691	19.8348	-0.145554		0.00867832	0.0131935	18.5076
32.5333	-1.0483								3.25333	-3.11198	21.8258			0.169806	19.8995	0.261691	19.8348	-0.142583		0.00856101	0.0131935	18.4558
32.55	-0.68819								3.255	-3.04296	21.7867			0.167523	19.9008	0.261691	19.8348	-0.139671		0.0084459	0.0131935	18.4202
32.5667	-0.43804								3.25667	-2.97785	21.7497			0.165281	19.9022	0.261691	19.8348	-0.136915		0.00833287	0.0131935	18.385
32.5833	-0.2179								3.25833	-2.91618	21.7145			0.163078	19.9035	0.261691	19.8348	-0.134296		0.00822181	0.0131935	18.35
32.6	0.012253								3.26	-2.8575	21.6809			0.160913	19.9047	0.261691	19.8348	-0.131798		0.00811264	0.0131935	18.3151
32.6167	0.1024								3.26167	-2.80144	21.6486			0.158783	19.906	0.261691	19.8348	-0.129405		0.00800526	0.0131935	18.2806
32.6333	0.32255								3.26333	-2.74767	21.6176			0.156688	19.9072	0.261691	19.8348	-0.127104		0.00789962	0.0131935	18.2464
32.65	0.2027								3.265	-2.69595	21.5876			0.154625	19.9084	0.261691	19.8348	-0.124884		0.00779564	0.0131935	18.2126
32.6667	0.36285								3.26667	-2.64603	21.5586			0.152595	19.9096	0.258345	19.8371	-0.122737		0.00769238	0.0130233	18.1792
32.6833	0.283								3.26833	-2.59775	21.6046			0.150595	19.9109	0.258345	19.8371	-0.120241		0.00759159	0.0130233	18.9454
32.7	0.26315								3.27	-2.67427	21.6492			0.148558	19.9121	0.258345	19.8371	-0.123527		0.00748886	0.0130233	18.9332
32.7167	0.2333								3.27167	-2.74872	21.691			0.146482	19.9134	0.258345	19.8371	-0.126722		0.00738425	0.0130233	18.8997
32.7333	0.24344								3.27333	-2.81838	21.7303			0.144372	19.9147	0.258345	19.8371	-0.129698		0.00727787	0.0130233	18.8659
32.75	0.38359								3.275	-2.88385	21.7674			0.142229	19.916	0.258345	19.8371	-0.132484		0.00716986	0.0130233	18.8323
32.7667	0.29374								3.27667	-2.94572	21.8027			0.140056	19.9173	0.258345	19.8371	-0.135108		0.0070603	0.0130233	18.7988
32.7833	0.20389								3.27833	-3.00451	21.8364			0.137854	19.9186	0.258345	19.8371	-0.137592		0.00694927	0.0130233	18.7653
32.8	0.18404								3.28	-3.06062	21.8686			0.135624	19.92	0.258345	19.8371	-0.139955		0.00683686	0.0130233	18.7317
32.8167	0.16419								3.28167	-3.1144	21.8997			0.133367	19.9213	0.258345	19.8371	-0.142212		0.00672312	0.0130233	18.6978
32.8333	0.11434								3.28333	-3.16614	21.9297			0.131086	19.9227	0.254131	19.8391	-0.144377		0.00660746	0.0128096	18.6638
32.85	0.094486								3.285	-3.21609	21.8847			0.12878	19.9241	0.254131	19.8391	-0.146956		0.00649122	0.0128096	17.8303
32.8667	0.084635								3.28667	-3.14111	21.8409			0.126518	19.9254	0.254131	19.8391	-0.143818		0.00637721	0.0128096	17.7753
32.8833	0.034784								3.28833	-3.06812	21.7999			0.124299	19.9267	0.254131	19.8391	-0.14074		0.00626536	0.0128096	17.7419
32.9	0.024933								3.29	-2.99988	21.7615			0.12212	19.928	0.254131	19.8391	-0.137853		0.00615554	0.0128096	17.7088
32.9167	-0.0049181								3.29167	-2.93581	21.7252			0.119979	19.9293	0.254131	19.8391	-0.135134		0.00604763	0.0128096	17.6757
32.9333	-0.024769								3.29333	-2.87532	21.6908			0.117874	19.9305	0.254131	19.8391	-0.13256		0.00594153	0.0128096	17.6427
32.95	-0.04462								3.295	-2.81794	21.658			0.115804	19.9317	0.254131	19.8391	-0.130111		0.00583716	0.0128096	17.6097
32.9667	-0.054471								3.29667	-2.76328	21.6266			0.113766	19.9329	0.254131	19.8391	-0.127772		0.00573444	0.0128096	17.577
32.9833	-0.074323								3.29833	-2.71098	21.5965			0.111759	19.9341	0.254131	19.8391	-0.125529		0.00563329	0.0128096	17.5446
33	-0.074174								3.3	-2.66077	21.5675			0.109783	19.9353	0.249469	19.8408	-0.12337		0.00553319	0.0125736	17.5125
33.0167	-0.084025								3.30167	-2.61242	21.5914			0.107835	19.9365	0.249469	19.8408	-0.120993		0.00543504	0.0125736	18.0424
33.0333	-0.12388								3.30333	-2.65239	21.6149			0.105868	19.9377	0.249469	19.8408	-0.122711		0.00533587	0.0125736	18.0254
33.05	-0.13373								3.305	-2.69145	21.6366			0.103881	19.9389	0.249469	19.8408	-0.124394		0.00523573	0.0125736	17.9934
33.0667	-0.18358								3.30667	-2.72763	21.6568			0.101876	19.9401	0.249469	19.8408	-0.125948		0.00513467	0.0125736	17.9614
33.0833	-0.18343								3.30833	-2.7613	21.6757			0.0998542	19.9413	0.249469	19.8408	-0.127391		0.00503278	0.0125736	17.9296
33.1	-0.19328								3.31	-2.79284	21.6935			0.0978172	19.9425	0.249469	19.8408	-0.128741		0.00493011	0.0125736	17.8979
33.1167	-0.22313								3.31167	-2.82255	21.7104			0.0957657	19.9438	0.249469	19.8408	-0.130009		0.00482672	0.0125736	17.8664
33.1333	-0.25298								3.31333	-2.85071	21.7265			0.0937006	19.945	0.249469	19.8408	-0.131209		0.00472263	0.0125736	17.8349
33.15	-0.24283								3.315	-2.87752	21.7419			0.0916225	19.9463	0.249469	19.8408	-0.132349		0.0046179	0.0125736	17.8034
33.1667	-0.27268								3.31667	-2.90317	21.7567			0.0895322	19.9475	0.244826	19.8431	-0.133438		0.004512	0.0123381	17.7719
33.1833	-0.29254								3.31833	-2.92782	21.6879			0.0874301	19.9488	0.244826	19.8431	-0.134997		0.00440606	0.0123381	16.8439
33.2	-0.31239								3.32	-2.81325	21.621			0.0853908	19.95	0.244826	19.8431	-0.130116		0.00430329	0.0123381	16.7894
33.2167	-0.34224								3.32167	-2.70172	21.5578			0.0834126	19.9511	0.244826	19.8431	-0.125325		0.0042036	0.0123381	16.7593
33.2333	-0.32209								3.32333	-2.59626	21.4977			0.0814923	19.9522	0.244826	19.8431	-0.120769		0.00410682	0.0123381	16.73
33.25	-0.37194								3.325	-2.49616	21.4404			0.0796269	19.9533	0.244826	19.8431	-0.116423		0.00401282	0.0123381	16.7008
33.2667	-0.40179								3.32667	-2.40071	21.3856			0.077814	19.9544	0.244826	19.8431	-0.112258		0.00392146	0.0123381	16.672
33.2833	-0.44164								3.32833	-2.30933	21.3329			0.0760514	19.9554	0.244826	19.8431	-0.108252		0.00383263	0.0123381	16.6437
33.3	-0.46149								3.33	-2.22154	21.2822			0.0743372	19.9564	0.244826	19.8431	-0.104385		0.00374624	0.0123381	16.6158
[truncated: 52,003 more rows]
[truncated: 48 more columns]
