# Supplementary material for: Simulation of gravity- and pump-driven perfusion techniques for measuring outflow facility of ex vivo and in vivo eyes
Source: PLoS One. 2023 Nov 21;18(11):e0294607. doi: 10.1371/journal.pone.0294607 (PMC10662726; doi:10.1371/journal.pone.0294607)
Supplement: S4 Appendix — (ZIP) [file pone.0294607.s004.zip › SimulationOutputs/Figure_9.xlsx]

## Sheet: Sheet1
Time	Noise		binCenters	binCounts		CPg1_Time_SSratio_FILTmean	CPg1_Flow_SSratio_FILTmean	CPg1_FiltFlow_SSratio_FILTmean	CPg1_Ps_SSratio_FILTmean	CPg1_FiltPs_SSratio_FILTmean	CPg1_Setpoint_SSratio_FILTmean	CPg1_Outflow_Ps_SSratio_FILTmean	CPg1_Outflow_Flow_SSratio_FILTmean	CPg1_Outflow_Pe_SSratio_FILTmean	CPg1_Outflow_Ps_std_SSratio_FILTmean	CPg1_Outflow_Flow_std_SSratio_FILTmean	CPg1_Outflow_Pe_std_SSratio_FILTmean		CPg2_Time_SSratio_FILTmean	CPg2_Flow_SSratio_FILTmean	CPg2_FiltFlow_SSratio_FILTmean	CPg2_Ps_SSratio_FILTmean	CPg2_FiltPs_SSratio_FILTmean	CPg2_Setpoint_SSratio_FILTmean	CPg2_Outflow_Ps_SSratio_FILTmean	CPg2_Outflow_Flow_SSratio_FILTmean	CPg2_Outflow_Pe_SSratio_FILTmean	CPg2_Outflow_Ps_std_SSratio_FILTmean	CPg2_Outflow_Flow_std_SSratio_FILTmean	CPg2_Outflow_Pe_std_SSratio_FILTmean		CPp_Time_SSratio_FILTmean	CPp_Flow_SSratio_FILTmean	CPp_FiltFlow_SSratio_FILTmean	CPp_Ps_SSratio_FILTmean	CPp_FiltPs_SSratio_FILTmean	CPp_Setpoint_SSratio_FILTmean	CPp_Outflow_Ps_SSratio_FILTmean	CPp_Outflow_Flow_SSratio_FILTmean	CPp_Outflow_Pe_SSratio_FILTmean	CPp_Outflow_Ps_std_SSratio_FILTmean	CPp_Outflow_Flow_std_SSratio_FILTmean	CPp_Outflow_Pe_std_SSratio_FILTmean		CPpx_Time_SSratio_FILTmean	CPpx_Flow_SSratio_FILTmean	CPpx_FiltFlow_SSratio_FILTmean	CPpx_Ps_SSratio_FILTmean	CPpx_FiltPs_SSratio_FILTmean
0	-0.87246		-1.9062	214		0	0	0	15	15	15	19.2425	0.0757497	18.2042	0.0266981	0.00266936	0.340943		0	0	0	15	15	15	19.9373	0.10448	20.3058	0.00461345	0.0076865	0.23869		0	0	0	15	15	15	19.9849	0.105595	20.3687	0.00117427	0.00821689	0.258828		0	0	0	15	15
0.01666667	-0.88175		-1.5415	639		0.00166667	0.5		15.0073		20	23.5231	0.147688	22.1646	0.0178598	0.00178583	0.534773		0.001666667	8.333333		15.13693		20	24.8401	0.26654	25.4522	0.00890117	0.0148343	0.18573		0.001666667	35		15.57806		20	24.9615	0.269407	25.5577	0.00226183	0.0158317	0.202116		0.001666667	1.5		15.02389
0.03333333	-0.88103		-1.1767	734		0.00333333	0.499266		15.0213		20	26.7647	0.323536	27.3306	0.0488576	0.00488786	0.202896		0.003333333	8.105123		15.3802		20	29.8238	0.29361	27.9722	0.00202776	0.00337692	0.735127		0.003333333	30.95356		16.55172		20	29.9576	0.296623	28.1199	0.000495758	0.00346806	0.756931		0.003333333	1.497611		15.06755
0.05	-0.91032		-0.81189	1024		0.005	0.497872		15.034		20	31.7923	0.320767	29.8688	0.0472426	0.00472304	0.511566		0.005	7.699659		15.59476		20	34.7348	0.441933	33.821	0.00272023	0.00453176	0.390048		0.005	24.13795		17.27934		20	34.9363	0.446196	34.0086	0.000710701	0.00497921	0.421899		0.005	1.493142		15.1077
0.06666667	-0.95961		-0.44711	1168		0.00666667	0.496595		15.0458		20	35.797	0.420295	34.0013	0.0958423	0.00957516	0.17712		0.006666667	7.342075		15.78197		20	39.6652	0.557948	38.7105	0.0068964	0.0115009	0.415791		0.006666667	19.04463		17.7722		20	39.9194	0.563896	38.9603	0.00176852	0.0123865	0.441299		0.006666667	1.488052		15.14471
0.08333333	-0.9789		-0.082321	764		0.00833333	0.495422		15.0566		20								0.008333333	7.030055		15.94619		20								0.008333333	15.59462		18.10347		20								0.008333333	1.482808		15.17899
0.1	-0.99819		0.28246	580		0.01	0.494339		15.0667		20								0.01	6.756343		16.09115		20								0.01	13.27571		18.32992		20								0.01	1.477593		15.21086
0.1166667	-1.0075		0.64725	534		0.0116667	0.493334		15.076		20								0.01166667	6.51475		16.21993		20								0.01166667	11.69059		18.48912		20								0.01166667	1.472486		15.24062
0.1333333	-0.99676		1.012	383		0.0133333	0.492398		15.0848		20								0.01333333	6.300118		16.33511		20								0.01333333	10.57615		18.60516		20								0.01333333	1.467523		15.26854
0.15	-0.91605		1.3768	268		0.015	0.491522		15.093		20								0.015	6.108152		16.43883		20								0.015	9.763906		18.69331		20								0.015	1.462714		15.29484
0.1666667	-0.98534		1.7416	232		0.0166667	0.490697		15.1008		20								0.01666667	5.935276		16.5329		20								0.01666667	9.146847		18.76328		20								0.01666667	1.458063		15.31973
0.1833333	-1.0246		2.1064	179		0.0183333	0.489918		15.1092		20								0.01833333	5.778508		16.61978		20								0.01833333	8.657063		18.82222		20								0.01833333	1.453564		15.34439
0.2	-1.0539		2.4712	128		0.02	0.489079		15.1173		20								0.02	5.633701		16.6997		20								0.02	8.244444		18.87294		20								0.02	1.449189		15.36796
0.2166667	-1.0732		2.836	104		0.0216667	0.488275		15.125		20								0.02166667	5.500497		16.77368		20								0.02166667	7.889388		18.91786		20								0.02166667	1.444934		15.39057
0.2333333	-1.1025		3.2007	51		0.0233333	0.487501		15.1325		20								0.02333333	5.377206		16.84257		20								0.02333333	7.574977		18.95862		20								0.02333333	1.440793		15.41236
0.25	-1.1418		3.5655	50		0.025	0.486755		15.1397		20								0.025	5.26238		16.90711		20								0.025	7.289689		18.99629		20								0.025	1.436762		15.4334
0.2666667	-1.1511		3.9303	64		0.0266667	0.486032		15.1467		20								0.02666667	5.154809		16.96791		20								0.02666667	7.026003		19.03157		20								0.02666667	1.432833		15.4538
0.2833333	-1.1904		4.2951	33		0.0283333	0.485329		15.1535		20								0.02833333	5.053483		17.02547		20								0.02833333	6.779026		19.06492		20								0.02833333	1.429002		15.47363
0.3	-1.2196		4.6599	15		0.03	0.484645		15.1602		20								0.03	4.957557		17.0802		20								0.03	6.545549		19.09665		20								0.03	1.42526		15.49296
0.3166667	-1.2089		5.0247	7		0.0316667	0.483977		15.1668		20								0.03166667	4.866326		17.13248		20								0.03166667	6.323435		19.12697		20								0.03166667	1.421603		15.51184
0.3333333	-1.2282		5.3895	4		0.0333333	0.483323		15.1732		20								0.03333333	4.779199		17.18259		20								0.03333333	6.111227		19.15601		20								0.03333333	1.418024		15.53032
0.35	-1.2575		5.7542	3		0.035	0.482682		15.1765		20								0.035	4.695681		17.22779		20								0.035	5.907903		19.1809		20								0.035	1.414518		15.54546
0.3666667	-1.2468		6.119	5		0.0366667	0.482352		15.1797		20								0.03666667	4.620357		17.27136		20								0.03666667	5.733721		19.20504		20								0.03666667	1.41112		15.56028
0.3833333	-1.2561		6.4838	4		0.0383333	0.482031		15.1828		20								0.03833333	4.54774		17.31354		20								0.03833333	5.564688		19.22876		20								0.03833333	1.40782		15.57483
0.4	-1.2454		6.8486	3		0.04	0.481718		15.1859		20								0.04	4.477431		17.35447		20								0.04	5.398697		19.25194		20								0.04	1.404609		15.58913
0.4166667	-1.2647		7.2134	1		0.0416667	0.481412		15.1889		20								0.04166667	4.409211		17.39426		20								0.04166667	5.236416		19.2745		20								0.04166667	1.401481		15.60321
0.4333333	-1.314		7.5782	2		0.0433333	0.481112		15.1918		20								0.04333333	4.342898		17.433		20								0.04333333	5.078516		19.29637		20								0.04333333	1.398427		15.61709
0.45	-1.3332		7.9429	3		0.045	0.480817		15.1947		20								0.045	4.27834		17.47076		20								0.045	4.925398		19.31754		20								0.045	1.395443		15.63079
0.4666667	-1.3625		8.3077	2		0.0466667	0.480528		15.1976		20								0.04666667	4.215404		17.50761		20								0.04666667	4.777248		19.33798		20								0.04666667	1.392523		15.64433
0.4833333	-1.3718		8.6725	2		0.0483333	0.480243		15.2004		20								0.04833333	4.153979		17.54362		20								0.04833333	4.634114		19.35772		20								0.04833333	1.389662		15.65773
0.5	-1.3711					0.05	0.479962		15.2032		20								0.05	4.093969		17.57882		20								0.05	4.49596		19.37676		20								0.05	1.386857		15.67099
0.5166667	-1.3904					0.0516667	0.479685		15.2039		20								0.05166667	4.035292		17.61127		20								0.05166667	4.362695		19.39311		20								0.05166667	1.384102		15.68214
0.5333333	-1.3597					0.0533333	0.479611		15.2046		20								0.05333333	3.981209		17.64306		20								0.05333333	4.248199		19.40904		20								0.05333333	1.381413		15.69317
0.55	-1.379					0.055	0.47954		15.2053		20								0.055	3.928233		17.67426		20								0.055	4.136711		19.42472		20								0.055	1.378784		15.7041
0.5666667	-1.4183					0.0566667	0.479471		15.206		20								0.05666667	3.87624		17.70488		20								0.05666667	4.026978		19.44007		20								0.05666667	1.376213		15.71493
0.5833333	-1.4276					0.0583333	0.479403		15.2066		20								0.05833333	3.825199		17.73495		20								0.05833333	3.919541		19.45501		20								0.05833333	1.373693		15.72567
0.6	-1.4668					0.06	0.479338		15.2073		20								0.06	3.775089		17.76447		20								0.06	3.814907		19.46952		20								0.06	1.371223		15.73634
0.6166667	-1.4961					0.0616667	0.479275		15.2079		20								0.06166667	3.725885		17.79346		20								0.06166667	3.713381		19.48356		20								0.06166667	1.368799		15.74693
0.6333333	-1.5054					0.0633333	0.479213		15.2085		20								0.06333333	3.677568		17.82193		20								0.06333333	3.615112		19.49712		20								0.06333333	1.366417		15.75744
0.65	-1.5447					0.065	0.479153		15.2091		20								0.065	3.630117		17.84989		20								0.065	3.520149		19.51022		20								0.065	1.364076		15.76789
0.6666667	-1.564					0.0666667	0.479094		15.2096		20								0.06666667	3.583514		17.87736		20								0.06666667	3.428477		19.52285		20								0.06666667	1.361773		15.77827
0.6833333	-1.5433					0.0683333	0.479036		15.2132		20								0.06833333	3.537741		17.90733		20								0.06833333	3.340041		19.53803		20								0.06833333	1.359505		15.79159
0.7	-1.5326					0.07	0.47868		15.2167		20								0.07	3.487781		17.93675		20								0.07	3.233765		19.55243		20								0.07	1.357249		15.80485
0.7166667	-1.5319					0.0716667	0.478326		15.2203		20								0.07166667	3.438756		17.96555		20								0.07166667	3.132993		19.56582		20								0.07166667	1.355006		15.81805
0.7333333	-1.5411					0.0733333	0.477973		15.2238		20								0.07333333	3.390756		17.99376		20								0.07333333	3.03929		19.57835		20								0.07333333	1.352774		15.8312
0.75	-1.5404					0.075	0.477623		15.2273		20								0.075	3.343738		18.0214		20								0.075	2.951522		19.5902		20								0.075	1.350554		15.84429
0.7666667	-1.5497					0.0766667	0.477274		15.2307		20								0.07666667	3.297659		18.04851		20								0.07666667	2.868605		19.60146		20								0.07666667	1.348345		15.85733
0.7833333	-1.529					0.0783333	0.476927		15.2342		20								0.07833333	3.252482		18.07509		20								0.07833333	2.789762		19.61222		20								0.07833333	1.346146		15.87031
0.8	-1.5283					0.08	0.476582		15.2376		20								0.08	3.208175		18.10118		20								0.08	2.714457		19.62253		20								0.08	1.343957		15.88324
0.8166667	-1.5276					0.0816667	0.476239		15.241		20								0.08166667	3.164707		18.12677		20								0.08166667	2.642314		19.63242		20								0.08166667	1.341779		15.89612
0.8333333	-1.5369					0.0833333	0.475897		15.2444		20								0.08333333	3.122053		18.15189		20								0.08333333	2.573062		19.64193		20								0.08333333	1.33961		15.90895
0.85	-1.5562					0.085	0.475556		15.2478		20								0.085	3.080187		18.17655		20								0.085	2.506495		19.65108		20								0.085	1.33745		15.92173
0.8666667	-1.5555					0.0866667	0.475217		15.2512		20								0.08666667	3.039087		18.20076		20								0.08666667	2.442454		19.65989		20								0.08666667	1.3353		15.93446
0.8833333	-1.5747					0.0883333	0.47488		15.2546		20								0.08833333	2.998734		18.22453		20								0.08833333	2.380805		19.66837		20								0.08833333	1.333159		15.94715
0.9	-1.564					0.09	0.474543		15.2579		20								0.09	2.959109		18.24788		20								0.09	2.321436		19.67654		20								0.09	1.331026		15.95978
0.9166667	-1.5333					0.0916667	0.474208		15.2613		20								0.09166667	2.920193		18.27082		20								0.09166667	2.264247		19.68441		20								0.09166667	1.328901		15.97237
0.9333333	-1.5426					0.0933333	0.473875		15.2646		20								0.09333333	2.881971		18.29334		20								0.09333333	2.20915		19.69199		20								0.09333333	1.326785		15.98491
0.95	-1.5419					0.095	0.473543		15.2679		20								0.095	2.844428		18.31547		20								0.095	2.156059		19.6993		20								0.095	1.324678		15.9974
0.9666667	-1.5712					0.0966667	0.473212		15.2712		20								0.09666667	2.807547		18.33721		20								0.09666667	2.104899		19.70634		20								0.09666667	1.322578		16.00985
0.9833333	-1.6005					0.0983333	0.472882		15.2745		20								0.09833333	2.771316		18.35857		20								0.09833333	2.055596		19.71313		20								0.09833333	1.320485		16.02225
1	-1.6398					0.1	0.472553		15.2777		20								0.1	2.735722		18.37955		20								0.1	2.00808		19.71967		20								0.1	1.318401		16.0346
1.016667	-1.679					0.101667	0.472226		15.282		20								0.1016667	2.70075		18.40117		20								0.1016667	1.962284		19.72698		20								0.1016667	1.316324		16.04791
1.033333	-1.7083					0.103333	0.4718		15.2862		20								0.1033333	2.664724		18.42239		20								0.1033333	1.911145		19.73394		20								0.1033333	1.314249		16.06117
1.05	-1.7176					0.105	0.471375		15.2905		20								0.105	2.629342		18.44322		20								0.105	1.862412		19.74049		20								0.105	1.312177		16.07439
1.066667	-1.7269					0.106667	0.470952		15.2947		20								0.1066667	2.59463		18.46366		20								0.1066667	1.81658		19.74668		20								0.1066667	1.310108		16.08756
1.083333	-1.7562					0.108333	0.47053		15.2989		20								0.1083333	2.560567		18.48372		20								0.1083333	1.773248		19.75257		20								0.1083333	1.308042		16.10069
1.1	-1.7855					0.11	0.47011		15.3031		20								0.11	2.527132		18.50342		20								0.11	1.732032		19.75819		20								0.11	1.305978		16.11377
1.116667	-1.7948					0.111667	0.469691		15.3073		20								0.1116667	2.494308		18.52275		20								0.1116667	1.692655		19.76358		20								0.1116667	1.303918		16.12681
1.133333	-1.8041					0.113333	0.469273		15.3114		20								0.1133333	2.462077		18.54174		20								0.1133333	1.654918		19.76876		20								0.1133333	1.301861		16.1398
1.15	-1.8234					0.115	0.468857		15.3156		20								0.115	2.430426		18.5604		20								0.115	1.618679		19.77374		20								0.115	1.299806		16.15275
1.166667	-1.8126					0.116667	0.468442		15.3197		20								0.1166667	2.399339		18.57872		20								0.1166667	1.583831		19.77853		20								0.1166667	1.297755		16.16565
1.183333	-1.8219					0.118333	0.468028		15.3258		20								0.1183333	2.368802		18.59872		20								0.1183333	1.55029		19.78514		20								0.1183333	1.295707		16.18051
1.2	-1.8012					0.12	0.467416		15.332		20								0.12	2.335471		18.61834		20								0.12	1.503987		19.79136		20								0.12	1.293654		16.19533
1.216667	-1.8005					0.121667	0.466805		15.338		20								0.1216667	2.302759		18.63756		20								0.1216667	1.460483		19.79702		20								0.1216667	1.291597		16.2101
1.233333	-1.8098					0.123333	0.466196		15.3441		20								0.1233333	2.270725		18.6564		20								0.1233333	1.420836		19.80224		20								0.1233333	1.289535		16.22483
1.25	-1.7891					0.125	0.465589		15.3502		20								0.125	2.23934		18.67486		20								0.125	1.38431		19.80711		20								0.125	1.28747		16.23951
1.266667	-1.7884					0.126667	0.464983		15.3562		20								0.1266667	2.208574		18.69296		20								0.1266667	1.350202		19.81171		20								0.1266667	1.2854		16.25415
1.283333	-1.7877					0.128333	0.464379		15.3622		20								0.1283333	2.178403		18.71072		20								0.1283333	1.318021		19.81608		20								0.1283333	1.283328		16.26874
1.3	-1.807					0.13	0.463777		15.3682		20								0.13	2.148805		18.72814		20								0.13	1.287435		19.82025		20								0.13	1.281253		16.28329
1.316667	-1.8262					0.131667	0.463177		15.3742		20								0.1316667	2.119759		18.74525		20								0.1316667	1.25822		19.82425		20								0.1316667	1.279175		16.2978
1.333333	-1.8555					0.133333	0.462578		15.3802		20								0.1333333	2.091248		18.76205		20								0.1333333	1.230219		19.8281		20								0.1333333	1.277094		16.31226
1.35	-1.8948					0.135	0.46198		15.3932		20								0.135	2.063255		18.78554		20								0.135	1.203323		19.83879		20								0.135	1.275012		16.33367
1.366667	-1.9141					0.136667	0.460684		15.4061		20								0.1366667	2.0241		18.80855		20								0.1366667	1.128449		19.84854		20								0.1366667	1.272902		16.35504
1.383333	-1.9134					0.138333	0.459391		15.419		20								0.1383333	1.985756		18.83092		20								0.1383333	1.060206		19.8568		20								0.1383333	1.270766		16.37637
1.4	-1.9127					0.14	0.458102		15.4318		20								0.14	1.948459		18.85272		20								0.14	1.002418		19.86391		20								0.14	1.268605		16.39765
1.416667	-1.932					0.141667	0.456815		15.4447		20								0.1416667	1.912131		18.87398		20								0.1416667	0.9526295		19.87021		20								0.1416667	1.26642		16.41888
1.433333	-1.9213					0.143333	0.455532		15.4575		20								0.1433333	1.876696		18.89474		20								0.1433333	0.9084992		19.87594		20								0.1433333	1.264212		16.44007
1.45	-1.9205					0.145	0.454252		15.4702		20								0.145	1.842092		18.91504		20								0.145	0.8684085		19.88124		20								0.145	1.261982		16.46121
1.466667	-1.9298					0.146667	0.452975		15.483		20								0.1466667	1.808262		18.9349		20								0.1466667	0.8312978		19.88622		20								0.1466667	1.259731		16.4823
1.483333	-1.9291					0.148333	0.451701		15.4957		20								0.1483333	1.77516		18.95435		20								0.1483333	0.7964784		19.89093		20								0.1483333	1.25746		16.50335
1.5	-1.9284					0.15	0.45043		15.5084		20								0.15	1.742746		18.97341		20								0.15	0.7634993		19.89542		20								0.15	1.255169		16.52434
1.516667	-1.9177					0.151667	0.449161		15.506		20								0.1516667	1.710984		18.97709		20								0.1516667	0.7320605		19.88472		20								0.1516667	1.25286		16.53029
1.533333	-1.927					0.153333	0.449395		15.5037		20								0.1533333	1.704844		18.98083		20								0.1533333	0.8069586		19.87559		20								0.1533333	1.250581		16.53619
1.55	-1.9163					0.155	0.449629		15.5014		20								0.155	1.698609		18.98497		20								0.155	0.8708929		19.86922		20								0.155	1.248331		16.54205
1.566667	-1.9056					0.156667	0.449861		15.4991		20								0.1566667	1.691724		18.98941		20								0.1566667	0.9154555		19.86489		20								0.1566667	1.246111		16.54786
1.583333	-1.9249					0.158333	0.450091		15.4968		20								0.1583333	1.684313		18.99411		20								0.1583333	0.9457399		19.86191		20								0.1583333	1.243919		16.55362
1.6	-1.9441					0.16	0.45032		15.4945		20								0.16	1.676492		18.99898		20								0.16	0.9666181		19.85979		20								0.16	1.241754		16.55934
1.616667	-1.9234					0.161667	0.450548		15.4923		20								0.1616667	1.66836		19.004		20								0.1616667	0.9814355		19.85824		20								0.1616667	1.239615		16.56502
1.633333	-1.8927					0.163333	0.450774		15.49		20								0.1633333	1.659998		19.00912		20								0.1633333	0.9923524		19.85704		20								0.1633333	1.237503		16.57066
1.65	-1.862					0.165	0.451		15.4877		20								0.165	1.651473		19.0143		20								0.165	1.000744		19.85607		20								0.165	1.235416		16.57626
1.666667	-1.8513					0.166667	0.451225		15.4855		20								0.1666667	1.642841		19.01951		20								0.1666667	1.007484		19.85527		20								0.1666667	1.233354		16.58182
1.683333	-1.8506					0.168333	0.45145		15.4863		20								0.1683333	1.634147		19.02774		20								0.1683333	1.013126		19.85757		20								0.1683333	1.231315		16.59034
1.7	-1.8499					0.17	0.451374		15.487		20								0.17	1.620428		19.03589		20								0.17	0.9970248		19.85959		20								0.17	1.229292		16.59882
1.716667	-1.8792					0.171667	0.451299		15.4878		20								0.1716667	1.606852		19.04387		20								0.1716667	0.9828358		19.86109		20								0.1716667	1.227283		16.60726
1.733333	-1.9184					0.173333	0.451224		15.4885		20								0.1733333	1.593552		19.05169		20								0.1733333	0.9723647		19.86219		20								0.1733333	1.225288		16.61566
1.75	-1.9677					0.175	0.45115		15.4892		20								0.175	1.580518		19.05936		20								0.175	0.9646704		19.86302		20								0.175	1.223307		16.62402
1.766667	-2.007					0.176667	0.451076		15.49		20								0.1766667	1.567739		19.06688		20								0.1766667	0.9588267		19.86369		20								0.1766667	1.22134		16.63234
1.783333	-2.0263					0.178333	0.451003		15.4907		20								0.1783333	1.555206		19.07425		20								0.1783333	0.9541944		19.86423		20								0.1783333	1.219386		16.64063
1.8	-2.0256					0.18	0.450931		15.4914		20								0.18	1.54291		19.08149		20								0.18	0.9503597		19.86471		20								0.18	1.217444		16.64888
1.816667	-2.0249					0.181667	0.450859		15.4921		20								0.1816667	1.530844		19.0886		20								0.1816667	0.9470585		19.86513		20								0.1816667	1.215516		16.65709
1.833333	-2.0442					0.183333	0.450788		15.4928		20								0.1833333	1.518999		19.09558		20								0.1833333	0.9441223		19.86551		20								0.1833333	1.2136		16.66527
1.85	-2.0235					0.185	0.450718		15.4945		20								0.185	1.50737		19.10343		20								0.185	0.9414436		19.86686		20								0.185	1.211697		16.6744
1.866667	-2.0628					0.186667	0.450548		15.4962		20								0.1866667	1.494285		19.11113		20								0.1866667	0.9319533		19.86808		20								0.1866667	1.209803		16.68351
1.883333	-1.472					0.188333	0.45038		15.4979		20								0.1883333	1.481449		19.11866		20								0.1883333	0.9234174		19.86909		20								0.1883333	1.207918		16.69257
1.9	-1.2413					0.19	0.450212		15.4996		20								0.19	1.468895		19.12604		20								0.19	0.9163604		19.86994		20								0.19	1.206043		16.7016
1.916667	-1.0106					0.191667	0.450045		15.5012		20								0.1916667	1.456607		19.13326		20								0.1916667	0.9104185		19.87068		20								0.1916667	1.204176		16.71059
1.933333	-0.93991					0.193333	0.449879		15.5029		20								0.1933333	1.444571		19.14033		20								0.1933333	0.9052496		19.87134		20								0.1933333	1.202319		16.71954
1.95	-0.8992					0.195	0.449714		15.5045		20								0.195	1.432777		19.14727		20								0.195	0.9006185		19.87195		20								0.195	1.20047		16.72846
1.966667	-0.87849					0.196667	0.44955		15.5061		20								0.1966667	1.421213		19.15408		20								0.1966667	0.8963717		19.87251		20								0.1966667	1.198629		16.73734
1.983333	-0.88777					0.198333	0.449386		15.5078		20								0.1983333	1.409871		19.16075		20								0.1983333	0.8924103		19.87305		20								0.1983333	1.196797		16.74619
2	-0.88706					0.2	0.449224		15.5094		20								0.2	1.398742		19.16731		20								0.2	0.88867		19.87356		20								0.2	1.194974		16.755
2.016667	-0.90635					0.201667	0.449062		15.512		20								0.2016667	1.387819		19.17474		20								0.2016667	0.8851087		19.87504		20								0.2016667	1.193158		16.76477
2.033333	-0.90564					0.203333	0.448801		15.5146		20								0.2033333	1.375429		19.18203		20								0.2033333	0.8746982		19.8764		20								0.2033333	1.191349		16.77451
2.05	-0.94493					0.205	0.448541		15.5172		20								0.205	1.363278		19.18916		20								0.205	0.86523		19.87754		20								0.205	1.189545		16.78421
2.066667	-0.95422					0.206667	0.448283		15.5197		20								0.2066667	1.351397		19.19614		20								0.2066667	0.8572443		19.87852		20								0.2066667	1.187746		16.79388
2.083333	-0.9935					0.208333	0.448025		15.5223		20								0.2083333	1.339771		19.20297		20								0.2083333	0.8503868		19.87938		20								0.2083333	1.185953		16.80351
2.1	-1.0228					0.21	0.447768		15.5249		20								0.21	1.328385		19.20966		20								0.21	0.8443211		19.88017		20								0.21	1.184166		16.81311
2.116667	-1.0421					0.211667	0.447513		15.5274		20								0.2116667	1.317229		19.21622		20								0.2116667	0.838815		19.8809		20								0.2116667	1.182384		16.82267
2.133333	-1.0814					0.213333	0.447258		15.53		20								0.2133333	1.306292		19.22266		20								0.2133333	0.8337169		19.88158		20								0.2133333	1.180607		16.8322
2.15	-1.1007					0.215	0.447004		15.5325		20								0.215	1.295564		19.22898		20								0.215	0.8289284		19.88223		20								0.215	1.178836		16.84169
2.166667	-1.1099					0.216667	0.446752		15.535		20								0.2166667	1.285037		19.23518		20								0.2166667	0.8243853		19.88285		20								0.2166667	1.17707		16.85115
2.183333	-1.1392					0.218333	0.4465		15.5365		20								0.2183333	1.274705		19.24026		20								0.2183333	0.8200452		19.88245		20								0.2183333	1.175309		16.85957
2.2	-1.1385					0.22	0.446349		15.538		20								0.22	1.266226		19.24527		20								0.22	0.8228795		19.88213		20								0.22	1.173556		16.86795
2.216667	-1.1478					0.221667	0.446199		15.5395		20								0.2216667	1.257884		19.25022		20								0.2216667	0.825058		19.882		20								0.2216667	1.17181		16.87631
2.233333	-1.1371					0.223333	0.446049		15.541		20								0.2233333	1.249636		19.25511		20								0.2233333	0.8260128		19.88199		20								0.2233333	1.170072		16.88463
2.25	-1.1264					0.225	0.445901		15.5425		20								0.225	1.241489		19.25993		20								0.225	0.8260781		19.88206		20								0.225	1.16834		16.89291
2.266667	-1.1057					0.226667	0.445752		15.544		20								0.2266667	1.233445		19.26469		20								0.2266667	0.8255747		19.88218		20								0.2266667	1.166616		16.90116
2.283333	-1.125					0.228333	0.445605		15.5454		20								0.2283333	1.22551		19.26939		20								0.2283333	0.8247223		19.88233		20								0.2283333	1.164899		16.90938
2.3	-1.1543					0.23	0.445458		15.5469		20								0.23	1.217685		19.27402		20								0.23	0.8236623		19.8825		20								0.23	1.163189		16.91756
2.316667	-1.1735					0.231667	0.445311		15.5483		20								0.2316667	1.209973		19.27858		20								0.2316667	0.822484		19.88268		20								0.2316667	1.161486		16.92571
2.333333	-1.1828					0.233333	0.445166		15.5498		20								0.2333333	1.202373		19.28307		20								0.2333333	0.8212435		19.88286		20								0.2333333	1.159789		16.93383
2.35	-1.2221					0.235	0.445021		15.5502		20								0.235	1.194888		19.28649		20								0.235	0.8199759		19.88204		20								0.235	1.158099		16.94092
2.366667	-1.2514					0.236667	0.444976		15.5507		20								0.2366667	1.189184		19.28987		20								0.2366667	0.8257029		19.88134		20								0.2366667	1.156418		16.94797
2.383333	-1.2507					0.238333	0.444933		15.5511		20								0.2383333	1.183547		19.29323		20								0.2383333	0.8306273		19.88083		20								0.2383333	1.154746		16.95499
2.4	-1.27					0.24	0.444889		15.5515		20								0.24	1.177942		19.29657		20								0.24	0.8342035		19.88046		20								0.24	1.153082		16.96197
2.416667	-1.2793					0.241667	0.444846		15.552		20								0.2416667	1.172378		19.29988		20								0.2416667	0.8367809		19.88019		20								0.2416667	1.151427		16.96893
2.433333	-1.3086					0.243333	0.444804		15.5524		20								0.2433333	1.166864		19.30316		20								0.2433333	0.8386908		19.87998		20								0.2433333	1.14978		16.97585
2.45	-1.2878					0.245	0.444761		15.5528		20								0.245	1.161404		19.3064		20								0.245	0.840161		19.87981		20								0.245	1.148141		16.98274
2.466667	-1.3171					0.246667	0.44472		15.5532		20								0.2466667	1.156006		19.3096		20								0.2466667	0.8413387		19.87967		20								0.2466667	1.146511		16.9896
2.483333	-1.3264					0.248333	0.444678		15.5536		20								0.2483333	1.150672		19.31276		20								0.2483333	0.8423182		19.87955		20								0.2483333	1.144888		16.99642
2.5	-1.3257					0.25	0.444637		15.554		20								0.25	1.145406		19.31587		20								0.25	0.8431595		19.87944		20								0.25	1.143273		17.00322
2.516667	-1.335					0.251667	0.444597		15.5574		20								0.2516667	1.140211		19.32195		20								0.2516667	0.8439011		19.88235		20								0.2516667	1.139294		17.01294
2.533333	-1.3143					0.253333	0.444257		15.5608		20								0.2533333	1.130087		19.3279		20								0.2533333	0.8235679		19.88491		20								0.2533333	1.135294		17.02257
2.55	-1.3236					0.255	0.443919		15.5642		20								0.255	1.120175		19.33365		20								0.255	0.8056079		19.8869		20								0.255	1.131323		17.03209
2.566667	-1.3229					0.256667	0.443581		15.5675		20								0.2566667	1.110581		19.33923		20								0.2566667	0.7916927		19.88846		20								0.2566667	1.12742		17.04153
2.583333	-1.3422					0.258333	0.443245		15.5709		20								0.2583333	1.101276		19.34466		20								0.2583333	0.7807953		19.88972		20								0.2583333	1.123578		17.05088
2.6	-1.3614					0.26	0.44291		15.5742		20								0.26	1.092235		19.34994		20								0.26	0.7719341		19.8908		20								0.26	1.119791		17.06015
2.616667	-1.3507					0.261667	0.442577		15.5776		20								0.2616667	1.083433		19.35509		20								0.2616667	0.7644336		19.89173		20								0.2616667	1.116054		17.06935
2.633333	-1.33					0.263333	0.442244		15.5809		20								0.2633333	1.07485		19.36012		20								0.2633333	0.7578557		19.89258		20								0.2633333	1.112361		17.07848
2.65	-1.2893					0.265	0.441913		15.5842		20								0.265	1.066471		19.36503		20								0.265	0.7519199		19.89336		20								0.265	1.10871		17.08753
2.666667	-1.2486					0.266667	0.441583		15.5875		20								0.2666667	1.058281		19.36984		20								0.2666667	0.7464464		19.8941		20								0.2666667	1.105096		17.09653
2.683333	-1.2579					0.268333	0.441254		15.5877		20								0.2683333	1.050267		19.37155		20								0.2683333	0.7413193		19.89179		20								0.2683333	1.101517		17.10246
2.7	-1.2472					0.27	0.441226		15.588		20								0.27	1.047419		19.37325		20								0.27	0.7574632		19.8898		20								0.27	1.097975		17.10833
2.716667	-1.2465					0.271667	0.441198		15.5883		20								0.2716667	1.044591		19.375		20								0.2716667	0.771397		19.88837		20								0.2716667	1.09447		17.11414
2.733333	-1.2457					0.273333	0.441171		15.5886		20								0.2733333	1.041668		19.3768		20								0.2733333	0.7814263		19.88735		20								0.2733333	1.091001		17.11989
2.75	-1.225					0.275	0.441143		15.5888		20								0.275	1.038673		19.37862		20								0.275	0.7885627		19.8866		20								0.275	1.087565		17.12559
2.766667	-1.1543					0.276667	0.441116		15.5891		20								0.2766667	1.035625		19.38047		20								0.2766667	0.7937766		19.88604		20								0.2766667	1.084162		17.13124
2.783333	-0.99362					0.278333	0.441089		15.5894		20								0.2783333	1.032544		19.38233		20								0.2783333	0.7977353		19.88559		20								0.2783333	1.080788		17.13683
2.8	-0.9029					0.28	0.441063		15.5896		20								0.28	1.029443		19.3842		20								0.28	0.8008702		19.88522		20								0.28	1.077445		17.14237
2.816667	-0.85219					0.281667	0.441037		15.5899		20								0.2816667	1.026335		19.38606		20								0.2816667	0.8034568		19.8849		20								0.2816667	1.074129		17.14787
2.833333	-0.81148					0.283333	0.441011		15.5901		20								0.2833333	1.023229		19.38792		20								0.2833333	0.8056705		19.88463		20								0.2833333	1.070841		17.15331
2.85	-0.75077					0.285	0.440985		15.5914		20								0.285	1.020134		19.39077		20								0.285	0.8076231		19.88537		20								0.285	1.06758		17.1597
2.866667	-0.68006					0.286667	0.44086		15.5926		20								0.2866667	1.015389		19.39357		20								0.2866667	0.8023866		19.88603		20								0.2866667	1.064343		17.16604
2.883333	-0.62935					0.288333	0.440735		15.5939		20								0.2883333	1.010713		19.39631		20								0.2883333	0.7978179		19.8865		20								0.2883333	1.061123		17.17234
2.9	-0.56863					0.29	0.440612		15.5951		20								0.29	1.006144		19.39899		20								0.29	0.7945007		19.88684		20								0.29	1.057921		17.17859
2.916667	-0.52792					0.291667	0.440488		15.5963		20								0.2916667	1.001677		19.40162		20								0.2916667	0.7921103		19.8871		20								0.2916667	1.054734		17.18479
2.933333	-0.49721					0.293333	0.440366		15.5976		20								0.2933333	0.9973047		19.40419		20								0.2933333	0.7903313		19.88729		20								0.2933333	1.051564		17.19095
2.95	-0.4765					0.295	0.440244		15.5988		20								0.295	0.9930223		19.40671		20								0.295	0.7889464		19.88745		20								0.295	1.04841		17.19706
2.966667	-0.44579					0.296667	0.440123		15.6		20								0.2966667	0.9888248		19.40918		20								0.2966667	0.7878156		19.88759		20								0.2966667	1.045271		17.20312
2.983333	-0.42508					0.298333	0.440002		15.6012		20								0.2983333	0.984708		19.4116		20								0.2983333	0.7868494		19.88772		20								0.2983333	1.042147		17.20914
3	-0.38436					0.3	0.439882		15.6024		20								0.3	0.9806681		19.41398		20								0.3	0.7859911		19.88783		20								0.3	1.039038		17.21511
3.016667	-0.38365					0.301667	0.439763		15.6076		20								0.3016667	0.976702		19.42032		20								0.3016667	0.7852048		19.89193		20								0.3016667	1.035944		17.22503
3.033333	-0.32294					0.303333	0.439244		15.6127		20								0.3033333	0.9661402		19.4265		20								0.3033333	0.7564675		19.89557		20								0.3033333	1.032856		17.23491
3.05	-0.30223					0.305	0.438727		15.6179		20								0.305	0.9558306		19.43245		20								0.305	0.731007		19.89842		20								0.305	1.029771		17.24475
3.066667	-0.25152					0.306667	0.438211		15.623		20								0.3066667	0.9459126		19.43819		20								0.3066667	0.7110286		19.90069		20								0.3066667	1.026689		17.25454
3.083333	-0.23081					0.308333	0.437697		15.6281		20								0.3083333	0.936346		19.44374		20								0.3083333	0.6951475		19.90257		20								0.3083333	1.023608		17.26429
3.1	-0.23009					0.31	0.437185		15.6333		20								0.31	0.9270923		19.44913		20								0.31	0.6820443		19.90417		20								0.31	1.02053		17.27399
3.116667	-0.21938					0.311667	0.436674		15.6383		20								0.3116667	0.9181191		19.45436		20								0.3116667	0.6708111		19.90559		20								0.3116667	1.017454		17.28364
3.133333	-0.20867					0.313333	0.436165		15.6434		20								0.3133333	0.9093991		19.45945		20								0.3133333	0.6608587		19.90688		20								0.3133333	1.01438		17.29325
3.15	-0.22796					0.315	0.435657		15.6485		20								0.315	0.9009094		19.46442		20								0.315	0.6518093		19.90808		20								0.315	1.011308		17.30282
3.166667	-0.22725					0.316667	0.435151		15.6535		20								0.3166667	0.8926302		19.46927		20								0.3166667	0.6434199		19.90921		20								0.3166667	1.008237		17.31233
3.183333	-0.15654					0.318333	0.434646		15.6556		20								0.3183333	0.8845451		19.47102		20								0.3183333	0.6355338		19.90728		20								0.3183333	1.005169		17.31881
3.2	-0.12582					0.32	0.434442		15.6576		20								0.32	0.88164		19.47274		20								0.32	0.6490486		19.90565		20								0.32	1.002108		17.32524
3.216667	-0.11511					0.321667	0.434239		15.6596		20								0.3216667	0.8787649		19.47452		20								0.3216667	0.6604647		19.90456		20								0.3216667	0.9990613		17.33162
3.233333	-0.094401					0.323333	0.434036		15.6617		20								0.3233333	0.8758032		19.47634		20								0.3233333	0.6680752		19.90387		20								0.3233333	0.996028		17.33796
3.25	-0.063689					0.325	0.433834		15.6637		20								0.325	0.8727747		19.47818		20								0.325	0.6728826		19.90345		20								0.325	0.9930083		17.34425
3.266667	0.0070223					0.326667	0.433632		15.6657		20								0.3266667	0.8696991		19.48004		20								0.3266667	0.6758506		19.90319		20								0.3266667	0.9900022		17.3505
3.283333	0.017734					0.328333	0.43343		15.6677		20								0.3283333	0.8665927		19.48192		20								0.3283333	0.6776412		19.90305		20								0.3283333	0.9870098		17.35671
3.3	0.048446					0.33	0.433229		15.6697		20								0.33	0.8634688		19.4838		20								0.33	0.6786819		19.90297		20								0.33	0.9840308		17.36288
3.316667	0.089157					0.331667	0.433028		15.6717		20								0.3316667	0.8603385		19.48567		20								0.3316667	0.6792443		19.90293		20								0.3316667	0.9810655		17.369
3.333333	0.10987					0.333333	0.432828		15.6737		20								0.3333333	0.8572108		19.48754		20								0.3333333	0.6795008		19.90292		20								0.3333333	0.9781136		17.37508
3.35	0.12058					0.335	0.432629		15.6747		20								0.335	0.8540932		19.48841		20								0.335	0.6795605		19.90193		20								0.335	0.9751753		17.38011
3.366667	0.14129					0.336667	0.43253		15.6757		20								0.3366667	0.8526581		19.48928		20								0.3366667	0.6864928		19.90107		20								0.3366667	0.9722525		17.38511
3.383333	0.242					0.338333	0.432431		15.6767		20								0.3383333	0.851198		19.49019		20								0.3383333	0.6925309		19.90041		20								0.3383333	0.9693451		17.39006
3.4	0.33272					0.34	0.432333		15.6777		20								0.34	0.8496812		19.49113		20								0.34	0.697149		19.8999		20								0.34	0.9664532		17.39497
3.416667	0.41343					0.341667	0.432235		15.6786		20								0.3416667	0.8481205		19.49208		20								0.3416667	0.7007098		19.89949		20								0.3416667	0.9635767		17.39985
3.433333	0.34414					0.343333	0.432137		15.6796		20								0.3433333	0.8465274		19.49305		20								0.3433333	0.7035532		19.89916		20								0.3433333	0.9607157		17.40468
3.45	0.32485					0.345	0.43204		15.6806		20								0.345	0.8449116		19.49403		20								0.345	0.7059131		19.89887		20								0.345	0.95787		17.40947
3.466667	0.28556					0.346667	0.431943		15.6815		20								0.3466667	0.8432811		19.49501		20								0.3466667	0.7079409		19.89861		20								0.3466667	0.9550398		17.41422
3.483333	0.21627					0.348333	0.431846		15.6825		20								0.3483333	0.8416422		19.496		20								0.3483333	0.709734		19.89838		20								0.3483333	0.9522249		17.41893
3.5	0.19699					0.35	0.43175		15.6835		20								0.35	0.8400004		19.49698		20								0.35	0.7113549		19.89817		20								0.35	0.9494254		17.4236
3.516667	0.1777					0.351667	0.431654		15.6884		20								0.3516667	0.83836		19.50197		20								0.3516667	0.712844		19.90197		20								0.3516667	0.9466412		17.43223
3.533333	0.14841					0.353333	0.431159		15.6934		20								0.3533333	0.830058		19.50683		20								0.3533333	0.6862278		19.90532		20								0.3533333	0.9438645		17.44083
3.55	0.15912					0.355	0.430664		15.6983		20								0.355	0.8219478		19.5115		20								0.355	0.6627662		19.9079		20								0.355	0.9410971		17.44938
3.566667	0.14983					0.356667	0.430172		15.7032		20								0.3566667	0.8141735		19.51598		20								0.3566667	0.6446858		19.90991		20								0.3566667	0.9383391		17.4579
3.583333	0.15054					0.358333	0.429681		15.7081		20								0.3583333	0.8066986		19.52031		20								0.3583333	0.630616		19.91154		20								0.3583333	0.9355904		17.46638
3.6	0.15125					0.36	0.429191		15.713		20								0.36	0.7994881		19.52449		20								0.36	0.6192475		19.9129		20								0.36	0.932851		17.47482
3.616667	0.16197					0.361667	0.428703		15.7178		20								0.3616667	0.7925126		19.52855		20								0.3616667	0.6096792		19.9141		20								0.3616667	0.9301209		17.48322
3.633333	0.14268					0.363333	0.428216		15.7227		20								0.3633333	0.7857473		19.5325		20								0.3633333	0.6013274		19.91517		20								0.3633333	0.9274002		17.49158
3.65	0.07339					0.365	0.427731		15.7275		20								0.365	0.7791712		19.53634		20								0.365	0.5938181		19.91616		20								0.365	0.9246887		17.4999
3.666667	0.014101					0.366667	0.427247		15.7324		20								0.3666667	0.7727668		19.54009		20								0.3666667	0.5869118		19.91708		20								0.3666667	0.9219865		17.50819
3.683333	-0.025187					0.368333	0.426763		15.7352		20								0.3683333	0.7665191		19.54175		20								0.3683333	0.5804545		19.91595		20								0.3683333	0.9192936		17.51444
3.7	-0.054475					0.37	0.426482		15.738		20								0.37	0.7637489		19.54339		20								0.37	0.5883461		19.91501		20								0.37	0.9166139		17.52065
3.716667	-0.093764					0.371667	0.426201		15.7408		20								0.3716667	0.7610201		19.54505		20								0.3716667	0.5948999		19.91443		20								0.3716667	0.9139514		17.52682
3.733333	-0.003052					0.373333	0.42592		15.7436		20								0.3733333	0.7582527		19.54673		20								0.3733333	0.5989647		19.91411		20								0.3733333	0.911306		17.53296
3.75	0.28766					0.375	0.42564		15.7464		20								0.375	0.7554581		19.54841		20								0.375	0.6012001		19.91397		20								0.375	0.9086778		17.53906
3.766667	0.31837					0.376667	0.425361		15.7492		20								0.3766667	0.7526477		19.5501		20								0.3766667	0.6022427		19.91392		20								0.3766667	0.9060668		17.54513
3.783333	0.29908					0.378333	0.425082		15.752		20								0.3783333	0.7498309		19.55179		20								0.3783333	0.6025299		19.91395		20								0.3783333	0.9034728		17.55116
3.8	0.39979					0.38	0.424804		15.7547		20								0.38	0.7470157		19.55348		20								0.38	0.6023438		19.91402		20								0.38	0.900896		17.55715
3.816667	0.32051					0.381667	0.424526		15.7575		20								0.3816667	0.7442082		19.55515		20								0.3816667	0.6018633		19.91411		20								0.3816667	0.8983362		17.56311
3.833333	0.27122					0.383333	0.424249		15.7603		20								0.3833333	0.7414139		19.55682		20								0.3833333	0.6012019		19.91422		20								0.3833333	0.8957935		17.56903
3.85	0.22193					0.385	0.423973		15.765		20								0.385	0.7386367		19.56047		20								0.385	0.600431		19.91634		20								0.385	0.8932679		17.57692
3.866667	0.19264					0.386667	0.423497		15.7698		20								0.3866667	0.7325468		19.56406		20								0.3866667	0.5855957		19.91824		20								0.3866667	0.8907553		17.58478
3.883333	0.15335					0.388333	0.423022		15.7745		20								0.3883333	0.7265721		19.56753		20								0.3883333	0.5723457		19.91974		20								0.3883333	0.8882697		17.5926
3.9	0.11406					0.39	0.422548		15.7792		20								0.39	0.7207857		19.5709		20								0.39	0.5618059		19.92096		20								0.39	0.8858109		17.60039
3.916667	0.064776					0.391667	0.422076		15.784		20								0.3916667	0.71517		19.57418		20								0.3916667	0.5532982		19.92198		20								0.3916667	0.8833791		17.60815
3.933333	0.0054876					0.393333	0.421605		15.7887		20								0.3933333	0.7097081		19.57737		20								0.3933333	0.5461716		19.92286		20								0.3933333	0.8809742		17.61587
3.95	-0.053801					0.395	0.421135		15.7933		20								0.395	0.7043856		19.58049		20								0.395	0.5399778		19.92365		20								0.395	0.878596		17.62356
3.966667	-0.083089					0.396667	0.420666		15.798		20								0.3966667	0.6991903		19.58353		20								0.3966667	0.5344255		19.92438		20								0.3966667	0.8762447		17.63122
3.983333	-0.11238					0.398333	0.420198		15.8027		20								0.3983333	0.6941121		19.58651		20								0.3983333	0.5293278		19.92506		20								0.3983333	0.8739202		17.63886
4	-0.12167					0.4	0.419731		15.8073		20								0.4	0.689142		19.58944		20								0.4	0.5245645		19.92571		20								0.4	0.8716224		17.64646
4.016667	-0.14095					0.401667	0.419265		15.809		20								0.4016667	0.6842726		19.5893		20								0.4016667	0.520058		19.92332		20								0.4016667	0.8693513		17.65103
4.033333	-0.17024					0.403333	0.419101		15.8106		20								0.4033333	0.6844976		19.5892		20								0.4033333	0.5367574		19.92126		20								0.4033333	0.8671129		17.65557
4.05	-0.19953					0.405	0.418936		15.8123		20								0.405	0.6846735		19.58919		20								0.405	0.5511971		19.91976		20								0.405	0.8648772		17.66008
4.066667	-0.23882					0.406667	0.418772		15.8139		20								0.4066667	0.6846893		19.58926		20								0.4066667	0.5616934		19.91868		20								0.4066667	0.8626443		17.66457
4.083333	-0.24811					0.408333	0.418608		15.8156		20								0.4083333	0.6845695		19.5894		20								0.4083333	0.5692643		19.91787		20								0.4083333	0.8604142		17.66902
4.1	-0.2474					0.41	0.418444		15.8172		20								0.41	0.6843381		19.58959		20								0.41	0.574885		19.91725		20								0.41	0.8581867		17.67345
4.116667	-0.28668					0.411667	0.41828		15.8188		20								0.4116667	0.6840147		19.58983		20								0.4116667	0.5792258		19.91675		20								0.4116667	0.8559618		17.67784
4.133333	-0.31597					0.413333	0.418117		15.8205		20								0.4133333	0.683616		19.59011		20								0.4133333	0.5827207		19.91634		20								0.4133333	0.8537397		17.68221
4.15	-0.33526					0.415	0.417954		15.8221		20								0.415	0.6831556		19.59041		20								0.415	0.5856465		19.91597		20								0.415	0.8515201		17.68655
4.166667	-0.35455					0.416667	0.417791		15.8237		20								0.4166667	0.6826449		19.59074		20								0.4166667	0.58818		19.91565		20								0.4166667	0.8493031		17.69085
4.183333	-0.34384					0.418333	0.417629		15.8223		20								0.4183333	0.6820934		19.58809		20								0.4183333	0.5904344		19.91236		20								0.4183333	0.8470887		17.69213
4.2	-0.35313					0.42	0.417767		15.821		20								0.42	0.6865088		19.58554		20								0.42	0.6134822		19.90944		20								0.42	0.8448828		17.69337
4.216667	-0.35241					0.421667	0.417905		15.8196		20								0.4216667	0.69076		19.58315		20								0.4216667	0.6339388		19.90712		20								0.4216667	0.8426913		17.69459
4.233333	-0.3717					0.423333	0.418042		15.8182		20								0.4233333	0.6947459		19.5809		20								0.4233333	0.650174		19.90525		20								0.4233333	0.8405143		17.69577
4.25	-0.34099					0.425	0.418179		15.8168		20								0.425	0.6984998		19.57877		20								0.425	0.6632426		19.90369		20								0.425	0.8383517		17.69693
4.266667	-0.27028					0.426667	0.418316		15.8155		20								0.4266667	0.7020528		19.57674		20								0.4266667	0.674145		19.90235		20								0.4266667	0.8362034		17.69806
4.283333	-0.20957					0.428333	0.418452		15.8141		20								0.4283333	0.7054311		19.57481		20								0.4283333	0.6835701		19.90115		20								0.4283333	0.8340696		17.69916
4.3	-0.15886					0.43	0.418589		15.8128		20								0.43	0.7086563		19.57295		20								0.43	0.6919656		19.90005		20								0.43	0.8319501		17.70023
4.316667	-0.15814					0.431667	0.418725		15.8114		20								0.4316667	0.711747		19.57117		20								0.4316667	0.6996194		19.89904		20								0.4316667	0.8298449		17.70127
4.333333	-0.13743					0.433333	0.418861		15.81		20								0.4333333	0.7147183		19.56945		20								0.4333333	0.7067174		19.89809		20								0.4333333	0.8277541		17.70228
4.35	-0.10672					0.435	0.418997		15.8117		20								0.435	0.7175833		19.57079		20								0.435	0.7133801		19.90019		20								0.435	0.8256775		17.70627
4.366667	-0.07601					0.436667	0.418832		15.8133		20								0.4366667	0.7153527		19.5721		20								0.4366667	0.698687		19.90198		20								0.4366667	0.8236093		17.71023
4.383333	-0.035298					0.438333	0.418669		15.8149		20								0.4383333	0.7131737		19.5733		20								0.4383333	0.6861232		19.90323		20								0.4383333	0.8215514		17.71416
4.4	0.015413					0.44	0.418506		15.8166		20								0.44	0.7111602		19.57443		20								0.44	0.6773862		19.90408		20								0.44	0.8195037		17.71807
4.416667	0.066125					0.441667	0.418344		15.8182		20								0.4416667	0.7092901		19.57548		20								0.4416667	0.6714678		19.90466		20								0.4416667	0.8174663		17.72195
4.433333	0.086837					0.443333	0.418183		15.8198		20								0.4433333	0.7075416		19.57646		20								0.4433333	0.6674003		19.90507		20								0.4433333	0.8154391		17.7258
4.45	0.077548					0.445	0.418022		15.8214		20								0.445	0.7058963		19.5774		20								0.445	0.6645193		19.90537		20								0.445	0.8134221		17.72962
4.466667	0.09826					0.446667	0.417863		15.823		20								0.4466667	0.7043392		19.57829		20								0.4466667	0.6623959		19.90561		20								0.4466667	0.8114154		17.73342
4.483333	0.13897					0.448333	0.417704		15.8245		20								0.4483333	0.7028574		19.57914		20								0.4483333	0.6607572		19.9058		20								0.4483333	0.8094187		17.73719
4.5	0.14968					0.45	0.417546		15.8261		20								0.45	0.7014403		19.57995		20								0.45	0.6594304		19.90596		20								0.45	0.8074323		17.74094
4.516667	0.16039					0.451667	0.417388		15.8267		20								0.4516667	0.7000791		19.57974		20								0.4516667	0.6583056		19.9051		20								0.4516667	0.8054559		17.74366
4.533333	0.16111					0.453333	0.417331		15.8273		20								0.4533333	0.7004331		19.57953		20								0.4533333	0.6643134		19.90434		20								0.4533333	0.8034917		17.74635
4.55	0.19182					0.455	0.417274		15.8278		20								0.455	0.7007834		19.57935		20								0.455	0.669599		19.90377		20								0.455	0.8015415		17.74902
4.566667	0.22253					0.456667	0.417218		15.8284		20								0.4566667	0.7010895		19.57919		20								0.4566667	0.6735805		19.90335		20								0.4566667	0.7996054		17.75166
4.583333	0.26324					0.458333	0.417162		15.8289		20								0.4583333	0.7013566		19.57905		20								0.4583333	0.6765849		19.90301		20								0.4583333	0.7976833		17.75428
4.6	0.29395					0.46	0.417106		15.8295		20								0.46	0.7015901		19.57892		20								0.46	0.6789294		19.90274		20								0.46	0.7957752		17.75687
4.616667	0.33466					0.461667	0.417051		15.83		20								0.4616667	0.7017947		19.57882		20								0.4616667	0.6808329		19.90251		20								0.4616667	0.7938811		17.75944
4.633333	0.38538					0.463333	0.416996		15.8306		20								0.4633333	0.7019743		19.57872		20								0.4633333	0.6824376		19.90231		20								0.4633333	0.792001		17.76199
4.65	0.40609					0.465	0.416941		15.8311		20								0.465	0.702132		19.57864		20								0.465	0.6838344		19.90213		20								0.465	0.7901348		17.7645
4.666667	0.4068					0.466667	0.416887		15.8317		20								0.4666667	0.7022706		19.57856		20								0.4666667	0.6850818		19.90197		20								0.4666667	0.7882826		17.767
4.683333	0.39751					0.468333	0.416833		15.8342		20								0.4683333	0.7023923		19.5805		20								0.4683333	0.6862171		19.90382		20								0.4683333	0.7864442		17.77147
4.7	0.35822					0.47	0.416579		15.8367		20								0.47	0.6991657		19.58239		20								0.47	0.6732651		19.90545		20								0.47	0.7846157		17.77592
4.716667	0.35893					0.471667	0.416326		15.8393		20								0.4716667	0.6960177		19.58419		20								0.4716667	0.6618628		19.9067		20								0.4716667	0.7827952		17.78035
4.733333	0.34965					0.473333	0.416074		15.8418		20								0.4733333	0.6930205		19.58591		20								0.4733333	0.6531284		19.90766		20								0.4733333	0.7809825		17.78475
4.75	0.32036					0.475	0.415823		15.8443		20								0.475	0.690156		19.58756		20								0.475	0.6463799		19.90843		20								0.475	0.7791776		17.78913
4.766667	0.32107					0.476667	0.415573		15.8468		20								0.4766667	0.687407		19.58914		20								0.4766667	0.6409648		19.90908		20								0.4766667	0.7773806		17.79348
4.783333	0.25178					0.478333	0.415323		15.8493		20								0.4783333	0.684759		19.59068		20								0.4783333	0.6364343		19.90964		20								0.4783333	0.7755914		17.79781
4.8	0.26249					0.48	0.415075		15.8517		20								0.48	0.6821997		19.59217		20								0.48	0.6324976		19.91015		20								0.48	0.77381		17.80212
4.816667	0.2632					0.481667	0.414827		15.8542		20								0.4816667	0.679719		19.59362		20								0.4816667	0.6289687		19.91061		20								0.4816667	0.7720363		17.80641
4.833333	0.24392					0.483333	0.414579		15.8567		20								0.4833333	0.6773083		19.59502		20								0.4833333	0.6257287		19.91104		20								0.4833333	0.7702704		17.81067
4.85	0.23463					0.485	0.414333		15.8601		20								0.485	0.6749604		19.5974		20								0.485	0.622701		19.91245		20								0.485	0.7685122		17.81591
4.866667	0.21534					0.486667	0.413987		15.8636		20								0.4866667	0.6710025		19.59971		20								0.4866667	0.6128363		19.91373		20								0.4866667	0.7667597		17.82113
4.883333	0.22605					0.488333	0.413642		15.867		20								0.4883333	0.6671422		19.60195		20								0.4883333	0.6039128		19.91479		20								0.4883333	0.765011		17.82632
4.9	0.24676					0.49	0.413298		15.8704		20								0.49	0.6634105		19.60412		20								0.49	0.5964627		19.9157		20								0.49	0.7632659		17.8315
4.916667	0.21747					0.491667	0.412955		15.8739		20								0.4916667	0.6597942		19.60623		20								0.4916667	0.5901269		19.91649		20								0.4916667	0.7615245		17.83665
4.933333	0.19819					0.493333	0.412613		15.8773		20								0.4933333	0.656281		19.60828		20								0.4933333	0.5845664		19.91721		20								0.4933333	0.7597867		17.84177
4.95	0.1689					0.495	0.412272		15.8807		20								0.495	0.6528606		19.61029		20								0.495	0.5795475		19.91787		20								0.495	0.7580526		17.84688
4.966667	0.13961					0.496667	0.411931		15.8841		20								0.4966667	0.6495242		19.61224		20								0.4966667	0.574918		19.91849		20								0.4966667	0.7563221		17.85196
4.983333	0.14032					0.498333	0.411592		15.8875		20								0.4983333	0.6462645		19.61415		20								0.4983333	0.5705792		19.91908		20								0.4983333	0.7545951		17.85702
5	0.13103					0.5	0.411253		15.8909		20								0.5	0.6430751		19.61603		20								0.5	0.5664673		19.91964		20								0.5	0.7528718		17.86205
5.016667	0.12174					0.501667	0.410915		15.8922		20								0.5016667	0.6399508		19.61587		20								0.5016667	0.5625402		19.91818		20								0.5016667	0.751152		17.86507
5.033333	0.082455					0.503333	0.410778		15.8936		20								0.5033333	0.6402203		19.61573		20								0.5033333	0.5727698		19.91693		20								0.5033333	0.7494397		17.86806
5.05	0.083167					0.505	0.410641		15.895		20								0.505	0.6404546		19.61565		20								0.505	0.5815157		19.91605		20								0.505	0.7477408		17.87103
5.066667	0.073879					0.506667	0.410504		15.8963		20								0.5066667	0.6405795		19.61563		20								0.5066667	0.5876569		19.91545		20								0.5066667	0.7460551		17.87398
5.083333	0.08459					0.508333	0.410367		15.8977		20								0.5083333	0.6406111		19.61566		20								0.5083333	0.591873		19.91503		20								0.5083333	0.7443825		17.8769
5.1	0.055302					0.51	0.410231		15.899		20								0.51	0.6405654		19.61573		20								0.51	0.5948141		19.91472		20								0.51	0.7427228		17.87981
5.116667	0.066013					0.511667	0.410095		15.9004		20								0.5116667	0.6404554		19.61582		20								0.5116667	0.5969268		19.9145		20								0.5116667	0.7410759		17.88269
5.133333	0.036725					0.513333	0.409959		15.9018		20								0.5133333	0.640292		19.61595		20								0.5133333	0.5985		19.91433		20								0.5133333	0.7394417		17.88556
5.15	0.047437					0.515	0.409824		15.9031		20								0.515	0.6400845		19.6161		20								0.515	0.5997175		19.91419		20								0.515	0.7378201		17.8884
5.166667	0.098148					0.516667	0.409688		15.9045		20								0.5166667	0.6398404		19.61626		20								0.5166667	0.6006966		19.91407		20								0.5166667	0.736211		17.89122
5.183333	0.16886					0.518333	0.409554		15.9108		20								0.5183333	0.6395659		19.62144		20								0.5183333	0.6015118		19.91897		20								0.5183333	0.7346142		17.89903
5.2	0.12957					0.52	0.408919		15.9171		20								0.52	0.6309331		19.62649		20								0.52	0.567211		19.9233		20								0.52	0.7330199		17.90681
5.216667	0.090283					0.521667	0.408286		15.9235		20								0.5216667	0.6225093		19.63131		20								0.5216667	0.5368776		19.92667		20								0.5216667	0.7314218		17.91457
5.233333	0.12099					0.523333	0.407654		15.9298		20								0.5233333	0.6144754		19.63593		20								0.5233333	0.5132999		19.92932		20								0.5233333	0.72982		17.92232
5.25	0.18171					0.525	0.407024		15.936		20								0.525	0.6067864		19.64036		20								0.525	0.4947675		19.93148		20								0.525	0.7282144		17.93004
5.266667	0.39242					0.526667	0.406396		15.9423		20								0.5266667	0.5993993		19.64463		20								0.5266667	0.4796446		19.93331		20								0.5266667	0.7266048		17.93774
5.283333	0.52313					0.528333	0.405769		15.9486		20								0.5283333	0.5922778		19.64877		20								0.5283333	0.4668053		19.93493		20								0.5283333	0.7249912		17.94542
5.3	0.51384					0.53	0.405144		15.9548		20								0.53	0.5853913		19.65277		20								0.53	0.4555197		19.93638		20								0.53	0.7233737		17.95308
5.316667	0.47455					0.531667	0.404521		15.961		20								0.5316667	0.5787144		19.65666		20								0.5316667	0.4453196		19.93773		20								0.5316667	0.721752		17.96072
5.333333	0.42526					0.533333	0.403898		15.9672		20								0.5333333	0.5722256		19.66046		20								0.5333333	0.4359049		19.93899		20								0.5333333	0.7201261		17.96834
5.35	0.37598					0.535	0.403277		15.9684		20								0.535	0.5659067		19.65915		20								0.535	0.427082		19.93518		20								0.535	0.718496		17.97094
5.366667	0.39669					0.536667	0.403157		15.9696		20								0.5366667	0.5680757		19.65791		20								0.5366667	0.453725		19.9319		20								0.5366667	0.7168716		17.97351
5.383333	0.3674					0.538333	0.403038		15.9708		20								0.5383333	0.5701566		19.65682		20								0.5383333	0.476698		19.92955		20								0.5383333	0.7152547		17.97607
5.4	0.43811					0.54	0.402918		15.972		20								0.54	0.5719612		19.65588		20								0.54	0.4931767		19.92788		20								0.54	0.7136454		17.9786
5.416667	0.44882					0.541667	0.402798		15.9732		20								0.5416667	0.5735281		19.65506		20								0.5416667	0.5048464		19.92667		20								0.5416667	0.7120436		17.98111
5.433333	0.49953					0.543333	0.402678		15.9744		20								0.5433333	0.5748948		19.65434		20								0.5433333	0.5133241		19.92575		20								0.5433333	0.7104492		17.98361
5.45	0.58025					0.545	0.402558		15.9756		20								0.545	0.5760928		19.65371		20								0.545	0.5197214		19.92503		20								0.545	0.7088621		17.98608
5.466667	0.56096					0.546667	0.402438		15.9768		20								0.5466667	0.5771484		19.65315		20								0.5466667	0.5247571		19.92444		20								0.5466667	0.7072824		17.98853
5.483333	0.53167					0.548333	0.402317		15.978		20								0.5483333	0.5780834		19.65265		20								0.5483333	0.5288896		19.92394		20								0.5483333	0.7057099		17.99096
5.5	0.51238					0.55	0.402197		15.9792		20								0.55	0.5789162		19.6522		20								0.55	0.532411		19.9235		20								0.55	0.7041447		17.99337
5.516667	0.48309					0.551667	0.402078		15.9784		20								0.5516667	0.5796617		19.6498		20								0.5516667	0.5355075		19.9211		20								0.5516667	0.7025866		17.99377
5.533333	0.4638					0.553333	0.402158		15.9776		20								0.5533333	0.5836662		19.64749		20								0.5533333	0.5522984		19.91897		20								0.5533333	0.7010396		17.99414
5.55	0.49452					0.555	0.402238		15.9768		20								0.555	0.5875148		19.64531		20								0.555	0.5672392		19.91725		20								0.555	0.6995115		17.9945
5.566667	0.72523					0.556667	0.402318		15.976		20								0.5566667	0.5911457		19.64325		20								0.5566667	0.5792726		19.91584		20								0.5566667	0.6980024		17.99483
5.583333	0.86594					0.558333	0.402397		15.9752		20								0.5583333	0.5945853		19.64129		20								0.5583333	0.5891209		19.91465		20								0.5583333	0.6965122		17.99515
5.6	0.83665					0.56	0.402476		15.9744		20								0.56	0.5978581		19.63941		20								0.56	0.5974636		19.9136		20								0.56	0.6950408		17.99545
5.616667	0.83736					0.561667	0.402555		15.9737		20								0.5616667	0.6009846		19.63761		20								0.5616667	0.6047687		19.91267		20								0.5616667	0.6935881		17.99574
5.633333	0.80807					0.563333	0.402634		15.9729		20								0.5633333	0.6039821		19.63588		20								0.5633333	0.6113404		19.9118		20								0.5633333	0.6921542		17.99601
5.65	0.79879					0.565	0.402712		15.9721		20								0.565	0.6068649		19.63421		20								0.565	0.6173751		19.911		20								0.565	0.6907389		17.99626
5.666667	0.7795					0.566667	0.402791		15.9713		20								0.5666667	0.6096452		19.6326		20								0.5666667	0.6229996		19.91024		20								0.5666667	0.6893422		17.99649
5.683333	0.72021					0.568333	0.40287		15.9735		20								0.5683333	0.6123333		19.63404		20								0.5683333	0.628297		19.91253		20								0.5683333	0.687964		17.99971
5.7	0.66092					0.57	0.402648		15.9757		20								0.57	0.6099378		19.63544		20								0.57	0.6123221		19.91449		20								0.57	0.6865984		18.00292
5.716667	0.60163					0.571667	0.402427		15.9779		20								0.5716667	0.6076038		19.63673		20								0.5716667	0.598544		19.91591		20								0.5716667	0.6852392		18.0061
5.733333	0.57234					0.573333	0.402207		15.9801		20								0.5733333	0.6054439		19.63794		20								0.5733333	0.5886495		19.91691		20								0.5733333	0.6838865		18.00928
5.75	0.53306					0.575	0.401987		15.9823		20								0.575	0.6034346		19.63907		20								0.575	0.5816231		19.91764		20								0.575	0.6825402		18.01244
5.766667	0.59377					0.576667	0.401769		15.9845		20								0.5766667	0.6015529		19.64013		20								0.5766667	0.5764921		19.9182		20								0.5766667	0.6812002		18.01558
5.783333	0.60448					0.578333	0.401551		15.9867		20								0.5783333	0.5997798		19.64114		20								0.5783333	0.5725883		19.91865		20								0.5783333	0.6798664		18.0187
5.8	0.55519					0.58	0.401334		15.9888		20								0.58	0.5980992		19.6421		20								0.58	0.56948		19.91902		20								0.58	0.6785388		18.02182
5.816667	0.5359					0.581667	0.401118		15.991		20								0.5816667	0.5964979		19.64302		20								0.5816667	0.5668922		19.91934		20								0.5816667	0.6772174		18.02491
5.833333	0.48661					0.583333	0.400902		15.9931		20								0.5833333	0.5949646		19.64391		20								0.5833333	0.56465		19.91962		20								0.5833333	0.6759021		18.02799
5.85	0.46733					0.585	0.400687		15.9923		20								0.585	0.5934902		19.64176		20								0.585	0.5626422		19.91689		20								0.585	0.6745929		18.02806
5.866667	0.41804					0.586667	0.400773		15.9914		20								0.5866667	0.5970667		19.63967		20								0.5866667	0.5817978		19.91448		20								0.5866667	0.6732956		18.02811
5.883333	0.50875					0.588333	0.400858		15.9906		20								0.5883333	0.60055		19.6377		20								0.5883333	0.5986397		19.91265		20								0.5883333	0.6720082		18.02814
5.9	0.48946					0.59	0.400944		15.9897		20								0.59	0.6038282		19.63584		20								0.59	0.6114774		19.91124		20								0.59	0.6707306		18.02816
5.916667	0.47017					0.591667	0.401029		15.9889		20								0.5916667	0.6069255		19.63408		20								0.5916667	0.6213262		19.91012		20								0.5916667	0.6694628		18.02817
5.933333	0.43088					0.593333	0.401114		15.988		20								0.5933333	0.6098655		19.6324		20								0.5933333	0.62916		19.90919		20								0.5933333	0.6682048		18.02816
5.95	0.3916					0.595	0.401198		15.9872		20								0.595	0.6126681		19.63079		20								0.595	0.6356495		19.9084		20								0.595	0.6669565		18.02814
5.966667	0.37231					0.596667	0.401283		15.9863		20								0.5966667	0.6153497		19.62925		20								0.5966667	0.6412295		19.90769		20								0.5966667	0.6657179		18.0281
5.983333	0.36302					0.598333	0.401367		15.9855		20								0.5983333	0.6179243		19.62776		20								0.5983333	0.6461785		19.90705		20								0.5983333	0.6644888		18.02805
6	0.43373					0.6	0.401452		15.9846		20								0.6	0.6204037		19.62632		20								0.6	0.6506749		19.90645		20								0.6	0.6632693		18.02798
6.016667	0.55444					0.601667	0.401536		15.9848		20								0.6016667	0.6227977		19.62593		20								0.6016667	0.6548337		19.9069		20								0.6016667	0.6620592		18.0289
6.033333	0.62515					0.603333	0.40152		15.985		20								0.6033333	0.6234478		19.62556		20								0.6033333	0.6517294		19.90725		20								0.6033333	0.6608567		18.02981
6.05	0.60586					0.605	0.401505		15.9851		20								0.605	0.6240737		19.62517		20								0.605	0.6492216		19.90744		20								0.605	0.6596694		18.0307
6.066667	0.61658					0.606667	0.40149		15.9853		20								0.6066667	0.6247169		19.62478		20								0.6066667	0.6478968		19.90751		20								0.6066667	0.6584975		18.03158
6.083333	0.58729					0.608333	0.401475		15.9854		20								0.6083333	0.6253727		19.62438		20								0.6083333	0.6474326		19.9075		20								0.6083333	0.6573408		18.03245
6.1	0.558					0.61	0.40146		15.9855		20								0.61	0.6260363		19.62398		20								0.61	0.6475162		19.90744		20								0.61	0.6561993		18.0333
6.116667	0.52871					0.611667	0.401446		15.9857		20								0.6116667	0.6267037		19.62358		20								0.6116667	0.6479325		19.90735		20								0.6116667	0.655073		18.03415
6.133333	0.50942					0.613333	0.401432		15.9858		20								0.6133333	0.6273717		19.62318		20								0.6133333	0.6485437		19.90725		20								0.6133333	0.6539617		18.03498
6.15	0.46013					0.615	0.401418		15.986		20								0.615	0.6280376		19.62278		20								0.615	0.6492626		19.90714		20								0.615	0.6528655		18.03579
6.166667	0.50085					0.616667	0.401404		15.9861		20								0.6166667	0.6286991		19.62239		20								0.6166667	0.6500346		19.90702		20								0.6166667	0.6517843		18.0366
6.183333	0.69156					0.618333	0.401391		15.9882		20								0.6183333	0.6293545		19.624		20								0.6183333	0.6508256		19.90891		20								0.6183333	0.650718		18.0394
6.2	0.90227					0.62	0.401178		15.9903		20								0.62	0.6266691		19.62556		20								0.62	0.6376147		19.91057		20								0.62	0.6496626		18.04218
6.216667	0.98298					0.621667	0.400965		15.9925		20								0.6216667	0.624067		19.62703		20								0.6216667	0.6260103		19.91184		20								0.6216667	0.6486141		18.04495
6.233333	1.0837					0.623333	0.400754		15.9946		20								0.6233333	0.621618		19.62842		20								0.6233333	0.6171121		19.91282		20								0.6233333	0.6475725		18.04772
6.25	1.1044					0.625	0.400543		15.9967		20								0.625	0.6193024		19.62974		20								0.625	0.6102265		19.91362		20								0.625	0.6465376		18.05047
6.266667	1.1851					0.626667	0.400333		15.9988		20								0.6266667	0.6171013		19.631		20								0.6266667	0.6046935		19.91428		20								0.6266667	0.6455094		18.05321
6.283333	1.2458					0.628333	0.400123		16.0009		20								0.6283333	0.614999		19.63221		20								0.6283333	0.6000594		19.91485		20								0.6283333	0.644488		18.05593
6.3	1.2565					0.63	0.399915		16.0029		20								0.63	0.6129823		19.63338		20								0.63	0.5960303		19.91537		20								0.63	0.6434731		18.05865
6.316667	1.2673					0.631667	0.399706		16.005		20								0.6316667	0.6110402		19.6345		20								0.6316667	0.5924182		19.91584		20								0.6316667	0.6424649		18.06136
6.333333	1.398					0.633333	0.399499		16.0071		20								0.6333333	0.6091634		19.63559		20								0.6333333	0.5891026		19.91628		20								0.6333333	0.6414631		18.06405
6.35	1.5987					0.635	0.399292		16.0061		20								0.635	0.6073443		19.63365		20								0.635	0.5860063		19.9137		20								0.635	0.6404679		18.06374
6.366667	2.2994					0.636667	0.399386		16.0052		20								0.6366667	0.6105763		19.63177		20								0.6366667	0.604079		19.91145		20								0.6366667	0.639485		18.06341
6.383333	2.6201					0.638333	0.399479		16.0043		20								0.6383333	0.6137162		19.63001		20								0.6383333	0.6198562		19.90976		20								0.6383333	0.6385185		18.06307
6.4	2.9608					0.64	0.399573		16.0033		20								0.64	0.616653		19.62835		20								0.64	0.6316551		19.9085		20								0.64	0.6375682		18.06273
6.416667	3.1715					0.641667	0.399666		16.0024		20								0.6416667	0.6194117		19.62679		20								0.6416667	0.6404949		19.90752		20								0.6416667	0.6366342		18.06237
6.433333	3.2022					0.643333	0.399759		16.0015		20								0.6433333	0.6220163		19.62531		20								0.6433333	0.6473518		19.90673		20								0.6433333	0.6357164		18.062
6.45	3.1429					0.645	0.399851		16.0006		20								0.645	0.6244872		19.6239		20								0.645	0.6528975		19.90606		20								0.645	0.6348146		18.06163
6.466667	3.0937					0.646667	0.399944		15.9996		20								0.6466667	0.6268412		19.62254		20								0.6466667	0.6575666		19.90548		20								0.6466667	0.633929		18.06125
6.483333	2.9844					0.648333	0.400036		15.9987		20								0.6483333	0.6290926		19.62125		20								0.6483333	0.6616374		19.90496		20								0.6483333	0.6330595		18.06085
6.5	2.8951					0.65	0.400128		15.9978		20								0.65	0.6312532		19.62		20								0.65	0.6652877		19.90448		20								0.65	0.6322059		18.06045
6.516667	2.8258					0.651667	0.400221		15.9989		20								0.6516667	0.6333331		19.6208		20								0.6516667	0.6686314		19.90604		20								0.6516667	0.6313683		18.06204
6.533333	2.7265					0.653333	0.400113		15.9999		20								0.6533333	0.6320074		19.62157		20								0.6533333	0.6577422		19.90739		20								0.6533333	0.6305426		18.06362
6.55	2.6672					0.655	0.400005		16.001		20								0.655	0.6307084		19.62229		20								0.655	0.6482894		19.90837		20								0.655	0.6297229		18.0652
6.566667	2.6079					0.656667	0.399898		16.0021		20								0.6566667	0.6295129		19.62296		20								0.6566667	0.6414121		19.90908		20								0.6566667	0.6289091		18.06677
6.583333	2.5286					0.658333	0.399792		16.0031		20								0.6583333	0.6284068		19.62357		20								0.6583333	0.6364423		19.90961		20								0.6583333	0.6281011		18.06832
6.6	2.4593					0.66	0.399686		16.0042		20								0.66	0.6273763		19.62415		20								0.66	0.6327371		19.91002		20								0.66	0.6272989		18.06987
6.616667	2.4301					0.661667	0.39958		16.0053		20								0.6616667	0.6264095		19.6247		20								0.6616667	0.6298545		19.91036		20								0.6616667	0.6265025		18.07142
6.633333	2.4108					0.663333	0.399475		16.0063		20								0.6633333	0.6254968		19.62522		20								0.6633333	0.6275086		19.91064		20								0.6633333	0.6257119		18.07295
6.65	2.3315					0.665	0.39937		16.0073		20								0.665	0.6246301		19.62572		20								0.665	0.6255173		19.91089		20								0.665	0.6249269		18.07448
6.666667	2.2522					0.666667	0.399266		16.0084		20								0.6666667	0.6238026		19.62619		20								0.6666667	0.6237646		19.91112		20								0.6666667	0.6241476		18.076
6.683333	2.1929					0.668333	0.399162		16.0134		20								0.6683333	0.6230086		19.63065		20								0.6683333	0.6221765		19.91533		20								0.6683333	0.6233738		18.08151
6.7	2.1536					0.67	0.398659		16.0184		20								0.67	0.6155769		19.63499		20								0.67	0.5927059		19.91906		20								0.67	0.6225977		18.08701
6.716667	2.0743					0.671667	0.398157		16.0234		20								0.6716667	0.6083538		19.63911		20								0.6716667	0.5665646		19.92201		20								0.6716667	0.6218131		18.0925
6.733333	2.025					0.673333	0.397656		16.0284		20								0.6733333	0.6014779		19.64306		20								0.6733333	0.5459478		19.92436		20								0.6733333	0.6210202		18.09799
6.75	1.9858					0.675	0.397157		16.0334		20								0.675	0.5949082		19.64684		20								0.675	0.5294636		19.92632		20								0.675	0.6202187		18.10346
6.766667	1.9165					0.676667	0.396659		16.0384		20								0.6766667	0.5886057		19.65048		20								0.6766667	0.5157882		19.928		20								0.6766667	0.6194087		18.10893
6.783333	1.8272					0.678333	0.396162		16.0433		20								0.6783333	0.582538		19.65399		20								0.6783333	0.5040102		19.92949		20								0.6783333	0.6185902		18.11439
6.8	1.7579					0.68	0.395667		16.0483		20								0.68	0.5766775		19.6574		20								0.68	0.4935382		19.93086		20								0.68	0.617763		18.11983
6.816667	1.7286					0.681667	0.395172		16.0532		20								0.6816667	0.5710014		19.66071		20								0.6816667	0.4839925		19.93212		20								0.6816667	0.6169272		18.12527
6.833333	1.6893					0.683333	0.394679		16.0581		20								0.6833333	0.5654904		19.66392		20								0.6833333	0.4751289		19.93332		20								0.6833333	0.6160828		18.1307
6.85	1.6					0.685	0.394187		16.062		20								0.685	0.5601281		19.66606		20								0.685	0.4667893		19.93345		20								0.685	0.6152296		18.13511
6.866667	1.5407					0.686667	0.393796		16.0659		20								0.6866667	0.5565676		19.66815		20								0.6866667	0.4658704		19.93364		20								0.6866667	0.6143697		18.13952
6.883333	1.5214					0.688333	0.393406		16.0698		20								0.6883333	0.5530846		19.67022		20								0.6883333	0.4644929		19.93399		20								0.6883333	0.6135089		18.14391
6.9	1.4522					0.69	0.393016		16.0737		20								0.69	0.5496338		19.67227		20								0.69	0.4620566		19.93445		20								0.69	0.6126473		18.1483
6.916667	1.4129					0.691667	0.392627		16.0776		20								0.6916667	0.5462164		19.6743		20								0.6916667	0.4588737		19.93496		20								0.6916667	0.6117848		18.15267
6.933333	1.3236					0.693333	0.392239		16.0815		20								0.6933333	0.5428344		19.67631		20								0.6933333	0.4552496		19.93552		20								0.6933333	0.6109213		18.15704
6.95	1.2743					0.695	0.391851		16.0854		20								0.695	0.5394893		19.67829		20								0.695	0.451393		19.93608		20								0.695	0.6100569		18.16139
6.966667	1.205					0.696667	0.391464		16.0892		20								0.6966667	0.5361823		19.68025		20								0.6966667	0.4474369		19.93665		20								0.6966667	0.6091915		18.16573
6.983333	1.1357					0.698333	0.391078		16.0931		20								0.6983333	0.5329142		19.68219		20								0.6983333	0.4434642		19.93721		20								0.6983333	0.6083251		18.17006
7	1.1464					0.7	0.390692		16.0969		20								0.7	0.5296855		19.6841		20								0.7	0.4395255		19.93776		20								0.7	0.6074576		18.17438
7.016667	1.0971					0.701667	0.390307		16.0998		20								0.7016667	0.5264967		19.68499		20								0.7016667	0.4356515		19.93731		20								0.7016667	0.606589		18.17769
7.033333	1.0879					0.703333	0.390022		16.1026		20								0.7033333	0.5250146		19.68588		20								0.7033333	0.4388599		19.93695		20								0.7033333	0.6057213		18.18099
7.05	1.0686					0.705	0.389738		16.1055		20								0.705	0.5235265		19.6868		20								0.705	0.4413498		19.93678		20								0.705	0.6048524		18.18428
7.066667	1.0293					0.706667	0.389455		16.1083		20								0.7066667	0.5219969		19.68774		20								0.7066667	0.4425723		19.93673		20								0.7066667	0.6039824		18.18756
7.083333	1.01					0.708333	0.389171		16.1111		20								0.7083333	0.5204353		19.68869		20								0.7083333	0.4428736		19.93677		20								0.7083333	0.6031111		18.19083
7.1	1.0207					0.71	0.388888		16.1139		20								0.71	0.5188504		19.68965		20								0.71	0.4425822		19.93687		20								0.71	0.6022386		18.19409
7.116667	1.0014					0.711667	0.388606		16.1168		20								0.7116667	0.5172497		19.69062		20								0.7116667	0.441923		19.93699		20								0.7116667	0.6013648		18.19734
7.133333	0.95212					0.713333	0.388324		16.1196		20								0.7133333	0.5156392		19.69159		20								0.7133333	0.4410406		19.93714		20								0.7133333	0.6004897		18.20058
7.15	0.91283					0.715	0.388042		16.1224		20								0.715	0.5140237		19.69256		20								0.715	0.4400267		19.93729		20								0.715	0.5996132		18.20381
7.166667	0.87354					0.716667	0.38776		16.1252		20								0.7166667	0.5124076		19.69352		20								0.7166667	0.4389388		19.93746		20								0.7166667	0.5987354		18.20703
7.183333	0.84426					0.718333	0.387479		16.127		20								0.7183333	0.510794		19.69349		20								0.7183333	0.4378131		19.93662		20								0.7183333	0.5978562		18.20924
7.2	0.78497					0.72	0.387299		16.1288		20								0.72	0.5108523		19.69348		20								0.72	0.4436723		19.9359		20								0.72	0.5969776		18.21143
7.216667	0.74568					0.721667	0.387119		16.1306		20								0.7216667	0.5108722		19.69351		20								0.7216667	0.4487197		19.93537		20								0.7216667	0.5961035		18.21362
7.233333	0.71639					0.723333	0.386939		16.1324		20								0.7233333	0.51082		19.69358		20								0.7233333	0.4524102		19.93499		20								0.7233333	0.5952339		18.2158
7.25	0.6871					0.725	0.386759		16.1342		20								0.725	0.5107068		19.69367		20								0.725	0.4550936		19.9347		20								0.725	0.5943688		18.21797
7.266667	0.65781					0.726667	0.386579		16.136		20								0.7266667	0.5105428		19.6938		20								0.7266667	0.4571018		19.93448		20								0.7266667	0.5935081		18.22013
7.283333	0.62853					0.728333	0.3864		16.1378		20								0.7283333	0.5103365		19.69394		20								0.7283333	0.4586626		19.9343		20								0.7283333	0.5926518		18.22227
7.3	0.61924					0.73	0.38622		16.1396		20								0.73	0.5100952		19.69411		20								0.73	0.4599238		19.93415		20								0.73	0.5917999		18.22441
7.316667	0.58995					0.731667	0.386041		16.1414		20								0.7316667	0.5098247		19.69428		20								0.7316667	0.4609797		19.93402		20								0.7316667	0.5909523		18.22654
7.333333	0.56066					0.733333	0.385863		16.1432		20								0.7333333	0.5095301		19.69447		20								0.7333333	0.4618907		19.9339		20								0.7333333	0.5901091		18.22866
7.35	0.53137					0.735	0.385684		16.1459		20								0.735	0.5092154		19.69567		20								0.735	0.4626957		19.9348		20								0.735	0.5892702		18.23178
7.366667	0.53208					0.736667	0.385406		16.1487		20								0.7366667	0.5072173		19.69685		20								0.7366667	0.4564197		19.93559		20								0.7366667	0.5884336		18.23488
7.383333	0.4928					0.738333	0.385128		16.1515		20								0.7383333	0.5052514		19.69799		20								0.7383333	0.4508898		19.93619		20								0.7383333	0.5876012		18.23797
7.4	0.48351					0.74	0.384851		16.1543		20								0.74	0.5033554		19.69909		20								0.74	0.4466703		19.93665		20								0.74	0.586773		18.24106
7.416667	0.46422					0.741667	0.384575		16.157		20								0.7416667	0.5015218		19.70015		20								0.7416667	0.4434241		19.93702		20								0.7416667	0.585949		18.24413
7.433333	0.43493					0.743333	0.384299		16.1598		20								0.7433333	0.4997431		19.70119		20								0.7433333	0.4408274		19.93733		20								0.7433333	0.5851292		18.2472
7.45	0.39564					0.745	0.384023		16.1625		20								0.745	0.4980129		19.7022		20								0.745	0.4386574		19.9376		20								0.745	0.5843136		18.25026
7.466667	0.36635					0.746667	0.383748		16.1653		20								0.7466667	0.4963259		19.70319		20								0.7466667	0.4367702		19.93785		20								0.7466667	0.583502		18.25331
7.483333	0.34707					0.748333	0.383474		16.168		20								0.7483333	0.4946778		19.70416		20								0.7483333	0.4350737		19.93807		20								0.7483333	0.5826945		18.25635
7.5	0.33778					0.75	0.3832		16.1707		20								0.75	0.4930647		19.70511		20								0.75	0.4335092		19.93828		20								0.75	0.5818911		18.25938
7.516667	0.32849					0.751667	0.382927		16.1725		20								0.7516667	0.4914835		19.70504		20								0.7516667	0.4320392		19.93748		20								0.7516667	0.5810917		18.26141
7.533333	0.2892					0.753333	0.382754		16.1742		20								0.7533333	0.4915981		19.70498		20								0.7533333	0.4376394		19.93679		20								0.7533333	0.5802983		18.26343
7.55	0.27991					0.755	0.382582		16.1759		20								0.755	0.4916938		19.70496		20								0.755	0.4424836		19.93628		20								0.755	0.5795068		18.26543
7.566667	0.25062					0.756667	0.38241		16.1776		20								0.7566667	0.4917331		19.70497		20								0.7566667	0.446008		19.93592		20								0.7566667	0.5787173		18.26743
7.583333	0.23134					0.758333	0.382238		16.1793		20								0.7583333	0.4917239		19.705		20								0.7583333	0.4485503		19.93565		20								0.7583333	0.5779298		18.26943
7.6	0.22205					0.76	0.382066		16.1811		20								0.76	0.491674		19.70505		20								0.76	0.4504347		19.93545		20								0.76	0.5771441		18.27141
7.616667	0.22276					0.761667	0.381894		16.1828		20								0.7616667	0.4915898		19.70511		20								0.7616667	0.4518844		19.93528		20								0.7616667	0.5763603		18.27339
7.633333	0.21347					0.763333	0.381723		16.1845		20								0.7633333	0.4914766		19.7052		20								0.7633333	0.4530437		19.93514		20								0.7633333	0.5755784		18.27535
7.65	0.19418					0.765	0.381552		16.1862		20								0.765	0.4913391		19.70529		20								0.765	0.4540051		19.93502		20								0.765	0.5747983		18.27731
7.666667	0.20489					0.766667	0.381381		16.1879		20								0.7666667	0.4911808		19.7054		20								0.7666667	0.4548277		19.93492		20								0.7666667	0.57402		18.27926
7.683333	0.1856					0.768333	0.381211		16.1926		20								0.7683333	0.491005		19.70851		20								0.7683333	0.4555493		19.93783		20								0.7683333	0.5732434		18.28421
7.7	0.18632					0.77	0.380741		16.1973		20								0.77	0.4858142		19.71155		20								0.77	0.4351944		19.9404		20								0.77	0.5724627		18.28914
7.716667	0.17703					0.771667	0.380271		16.202		20								0.7716667	0.4807485		19.71445		20								0.7716667	0.4172106		19.94239		20								0.7716667	0.5716876		18.29407
7.733333	0.14774					0.773333	0.379803		16.2066		20								0.7733333	0.475916		19.71723		20								0.7733333	0.4032697		19.94395		20								0.7733333	0.5709182		18.29899
7.75	0.11845					0.775	0.379336		16.2113		20								0.775	0.4712894		19.71989		20								0.775	0.3923446		19.94522		20								0.775	0.5701545		18.3039
7.766667	0.079163					0.776667	0.37887		16.216		20								0.7766667	0.4668427		19.72247		20								0.7766667	0.3834536		19.9463		20								0.7766667	0.5693964		18.3088
7.783333	0.049875					0.778333	0.378405		16.2206		20								0.7783333	0.4625538		19.72496		20								0.7783333	0.3759212		19.94724		20								0.7783333	0.5686439		18.3137
7.8	0.030586					0.78	0.377941		16.2252		20								0.78	0.4584045		19.72737		20								0.78	0.3693096		19.94809		20								0.78	0.5678969		18.31858
7.816667	0.0012979					0.781667	0.377478		16.2298		20								0.7816667	0.4543791		19.72972		20								0.7816667	0.3633381		19.94888		20								0.7816667	0.5671556		18.32346
7.833333	-0.017991					0.783333	0.377015		16.2345		20								0.7833333	0.4504648		19.73201		20								0.7833333	0.357827		19.94962		20								0.7833333	0.5664197		18.32834
7.85	-0.047279					0.785	0.376554		16.2371		20								0.785	0.4466506		19.73224		20								0.785	0.3526606		19.94832		20								0.785	0.5656894		18.3312
7.866667	-0.056567					0.786667	0.376294		16.2397		20								0.7866667	0.4462605		19.73248		20								0.7866667	0.3617634		19.94722		20								0.7866667	0.5649684		18.33406
7.883333	-0.045856					0.788333	0.376034		16.2423		20								0.7883333	0.4458616		19.73277		20								0.7883333	0.3694651		19.94648		20								0.7883333	0.564247		18.33691
7.9	-0.095144					0.79	0.375774		16.2449		20								0.79	0.4453764		19.73311		20								0.79	0.374625		19.94601		20								0.79	0.563525		18.33976
7.916667	-0.12443					0.791667	0.375514		16.2475		20								0.7916667	0.4448183		19.73348		20								0.7916667	0.3779099		19.94572		20								0.7916667	0.5628024		18.3426
7.933333	-0.12372					0.793333	0.375255		16.25		20								0.7933333	0.4442008		19.73388		20								0.7933333	0.3799616		19.94554		20								0.7933333	0.5620793		18.34543
7.95	-0.16301					0.795	0.374996		16.2526		20								0.795	0.4435352		19.7343		20								0.795	0.381221		19.94543		20								0.795	0.5613555		18.34825
7.966667	-0.1623					0.796667	0.374737		16.2552		20								0.7966667	0.4428307		19.73474		20								0.7966667	0.3819728		19.94537		20								0.7966667	0.560631		18.35106
7.983333	-0.17159					0.798333	0.374478		16.2578		20								0.7983333	0.4420951		19.7352		20								0.7983333	0.3823983		19.94534		20								0.7983333	0.5599059		18.35387
8	-0.18087					0.8	0.37422		16.2604		20								0.8	0.4413348		19.73567		20								0.8	0.3826123		19.94533		20								0.8	0.55918		18.35667
8.016667	-0.20016					0.801667	0.373962		16.263		20								0.8016667	0.4405552		19.73614		20								0.8016667	0.382688		19.94533		20								0.8016667	0.5584535		18.35947
8.033333	-0.20945					0.803333	0.373705		16.2655		20								0.8033333	0.4397605		19.73663		20								0.8033333	0.3826715		19.94534		20								0.8033333	0.5577261		18.36225
8.05	-0.21874					0.805	0.373448		16.2681		20								0.805	0.4389545		19.73712		20								0.805	0.3825926		19.94536		20								0.805	0.556994		18.36503
8.066667	-0.22803					0.806667	0.373191		16.2707		20								0.8066667	0.4381402		19.73761		20								0.8066667	0.3824699		19.94538		20								0.8066667	0.5562572		18.3678
8.083333	-0.24732					0.808333	0.372935		16.2732		20								0.8083333	0.4373201		19.7381		20								0.8083333	0.3823157		19.94541		20								0.8083333	0.5555155		18.37056
8.1	-0.2466					0.81	0.372679		16.2758		20								0.81	0.4364962		19.7386		20								0.81	0.3821376		19.94544		20								0.81	0.554769		18.37331
8.116667	-0.23589					0.811667	0.372423		16.2783		20								0.8116667	0.4356703		19.73909		20								0.8116667	0.3819407		19.94547		20								0.8116667	0.5540177		18.37606
8.133333	-0.24518					0.813333	0.372168		16.2809		20								0.8133333	0.4348436		19.73959		20								0.8133333	0.3817286		19.9455		20								0.8133333	0.5532616		18.3788
8.15	-0.24447					0.815	0.371913		16.2834		20								0.815	0.4340175		19.74008		20								0.815	0.3815033		19.94553		20								0.815	0.5525005		18.38153
8.166667	-0.26376					0.816667	0.371658		16.286		20								0.8166667	0.4331927		19.74058		20								0.8166667	0.3812665		19.94557		20								0.8166667	0.5517346		18.38425
8.183333	-0.24305					0.818333	0.371404		16.2875		20								0.8183333	0.4323701		19.74007		20								0.8183333	0.3810194		19.94461		20								0.8183333	0.5509637		18.38596
8.2	-0.25233					0.82	0.37125		16.289		20								0.82	0.433217		19.73959		20								0.82	0.3877627		19.94376		20								0.82	0.55019		18.38766
8.216667	-0.27162					0.821667	0.371097		16.2906		20								0.8216667	0.4340212		19.73915		20								0.8216667	0.3936865		19.94311		20								0.8216667	0.5494192		18.38936
8.233333	-0.27091					0.823333	0.370944		16.2921		20								0.8233333	0.4347476		19.73876		20								0.8233333	0.3982377		19.94261		20								0.8233333	0.5486514		18.39104
8.25	-0.3102					0.825	0.37079		16.2936		20								0.825	0.4354063		19.7384		20								0.825	0.4017614		19.9422		20								0.825	0.5478866		18.39272
8.266667	-0.33949					0.826667	0.370637		16.2952		20								0.8266667	0.4360066		19.73807		20								0.8266667	0.4045869		19.94187		20								0.8266667	0.5471248		18.39439
8.283333	-0.33878					0.828333	0.370484		16.2967		20								0.8283333	0.4365563		19.73776		20								0.8283333	0.4069408		19.94158		20								0.8283333	0.546366		18.39605
8.3	-0.35806					0.83	0.370331		16.2982		20								0.83	0.4370621		19.73748		20								0.83	0.4089704		19.94132		20								0.83	0.5456101		18.39771
8.316667	-0.36735					0.831667	0.370179		16.2997		20								0.8316667	0.4375294		19.73722		20								0.8316667	0.4107701		19.94109		20								0.8316667	0.5448571		18.39935
8.333333	-0.36664					0.833333	0.370026		16.3013		20								0.8333333	0.4379628		19.73698		20								0.8333333	0.4124007		19.94087		20								0.8333333	0.544107		18.40099
8.35	-0.28593					0.835	0.369874		16.3018		20								0.835	0.4383663		19.73575		20								0.835	0.4139016		19.93967		20								0.835	0.5433598		18.40162
8.366667	-0.21522					0.836667	0.369822		16.3023		20								0.8366667	0.4404098		19.73457		20								0.8366667	0.4222984		19.9386		20								0.8366667	0.5426175		18.40225
8.383333	-0.24451					0.838333	0.36977		16.3028		20								0.8383333	0.4423834		19.73345		20								0.8383333	0.4297977		19.93773		20								0.8383333	0.5418741		18.40286
8.4	-0.2338					0.84	0.369718		16.3033		20								0.84	0.444254		19.73238		20								0.84	0.4358574		19.93702		20								0.84	0.5411295		18.40347
8.416667	-0.19308					0.841667	0.369666		16.3039		20								0.8416667	0.4460331		19.73136		20								0.8416667	0.4408303		19.93642		20								0.8416667	0.5403838		18.40407
8.433333	-0.19237					0.843333	0.369614		16.3044		20								0.8433333	0.4477315		19.73039		20								0.8433333	0.4450511		19.93589		20								0.8433333	0.539637		18.40467
8.45	-0.16166					0.845	0.369562		16.3049		20								0.845	0.4493582		19.72945		20								0.845	0.4487506		19.93542		20								0.845	0.538889		18.40525
8.466667	-0.14095					0.846667	0.36951		16.3054		20								0.8466667	0.4509211		19.72854		20								0.8466667	0.452079		19.93498		20								0.8466667	0.5381398		18.40583
8.483333	-0.14024					0.848333	0.369458		16.3059		20								0.8483333	0.4524264		19.72767		20								0.8483333	0.4551334		19.93457		20								0.8483333	0.5373894		18.4064
8.5	-0.12953					0.85	0.369406		16.3065		20								0.85	0.4538796		19.72683		20								0.85	0.4579768		19.93419		20								0.85	0.5366378		18.40696
8.516667	-0.10881					0.851667	0.369355		16.309		20								0.8516667	0.4552853		19.72801		20								0.8516667	0.4606502		19.93583		20								0.8516667	0.535885		18.40952
8.533333	-0.098102					0.853333	0.369103		16.3115		20								0.8533333	0.453314		19.72916		20								0.8533333	0.4491812		19.93726		20								0.8533333	0.535127		18.41206
8.55	-0.08739					0.855	0.368852		16.314		20								0.855	0.4513944		19.73024		20								0.855	0.4392095		19.93831		20								0.855	0.5343658		18.4146
8.566667	-0.066679					0.856667	0.368601		16.3165		20								0.8566667	0.4496		19.73125		20								0.8566667	0.4318555		19.93908		20								0.8566667	0.5336013		18.41713
8.583333	-0.055967					0.858333	0.368351		16.319		20								0.8583333	0.4479143		19.73221		20								0.8583333	0.4264393		19.93967		20								0.8583333	0.5328335		18.41965
8.6	-0.085255					0.86	0.368102		16.3215		20								0.86	0.4463209		19.73312		20								0.86	0.4223103		19.94014		20								0.86	0.5320625		18.42217
8.616667	-0.10454					0.861667	0.367853		16.324		20								0.8616667	0.4448064		19.73398		20								0.8616667	0.4190213		19.94053		20								0.8616667	0.5312883		18.42467
8.633333	-0.093832					0.863333	0.367605		16.3264		20								0.8633333	0.4433594		19.73482		20								0.8633333	0.4162834		19.94087		20								0.8633333	0.5305107		18.42717
8.65	-0.083121					0.865	0.367357		16.3289		20								0.865	0.4419706		19.73562		20								0.865	0.4139122		19.94117		20								0.865	0.5297299		18.42966
8.666667	-0.072409					0.866667	0.36711		16.3314		20								0.8666667	0.4406319		19.7364		20								0.8666667	0.41179		19.94145		20								0.8666667	0.5289457		18.43214
8.683333	-0.1017					0.868333	0.366863		16.3318		20								0.8683333	0.439337		19.73515		20								0.8683333	0.4098421		19.93971		20								0.8683333	0.5281583		18.43261
8.7	-0.15099					0.87	0.366817		16.3323		20								0.87	0.4414135		19.73394		20								0.87	0.4220203		19.93819		20								0.87	0.5273715		18.43308
8.716667	-0.17027					0.871667	0.366771		16.3327		20								0.8716667	0.4434317		19.73281		20								0.8716667	0.4326725		19.93705		20								0.8716667	0.5265893		18.43353
8.733333	-0.15956					0.873333	0.366725		16.3332		20								0.8733333	0.4453167		19.73175		20								0.8733333	0.4406712		19.93619		20								0.8733333	0.5258118		18.43398
8.75	-0.15885					0.875	0.366679		16.3337		20								0.875	0.4470846		19.73075		20								0.875	0.4466926		19.93552		20								0.875	0.5250389		18.43442
8.766667	-0.17814					0.876667	0.366633		16.3341		20								0.8766667	0.4487508		19.7298		20								0.8766667	0.4513854		19.93497		20								0.8766667	0.5242706		18.43485
8.783333	-0.18743					0.878333	0.366586		16.3346		20								0.8783333	0.4503284		19.7289		20								0.8783333	0.4551963		19.93451		20								0.8783333	0.5235069		18.43528
8.8	-0.20672					0.88	0.36654		16.3351		20								0.88	0.4518284		19.72804		20								0.88	0.4584144		19.93411		20								0.88	0.5227479		18.43569
8.816667	-0.226					0.881667	0.366494		16.3355		20								0.8816667	0.4532598		19.72722		20								0.8816667	0.4612251		19.93375		20								0.8816667	0.5219934		18.4361
8.833333	-0.25529					0.883333	0.366447		16.336		20								0.8833333	0.4546304		19.72643		20								0.8833333	0.4637468		19.93342		20								0.8833333	0.5212435		18.4365
8.85	-0.24458					0.885	0.366401		16.3395		20								0.885	0.4559467		19.72867		20								0.885	0.4660556		19.93611		20								0.885	0.5204981		18.4399
8.866667	-0.22387					0.886667	0.366055		16.3429		20								0.8866667	0.4522141		19.73085		20								0.8866667	0.4472009		19.93848		20								0.8866667	0.5197514		18.44329
8.883333	-0.24316					0.888333	0.365709		16.3464		20								0.8883333	0.448575		19.73292		20								0.8883333	0.4306466		19.94027		20								0.8883333	0.5189974		18.44667
8.9	-0.27245					0.89	0.365364		16.3498		20								0.89	0.4451397		19.73487		20								0.89	0.4180753		19.94165		20								0.89	0.5182359		18.45004
8.916667	-0.25173					0.891667	0.36502		16.3532		20								0.8916667	0.4418827		19.73673		20								0.8916667	0.4084673		19.94274		20								0.8916667	0.5174671		18.4534
8.933333	-0.27102					0.893333	0.364677		16.3566		20								0.8933333	0.4387794		19.73851		20								0.8933333	0.4008462		19.94364		20								0.8933333	0.5166909		18.45676
8.95	-0.26031					0.895	0.364335		16.3601		20								0.895	0.4358093		19.74023		20								0.895	0.3945404		19.94441		20								0.895	0.5159074		18.46011
8.966667	-0.2896					0.896667	0.363994		16.3635		20								0.8966667	0.432955		19.74188		20								0.8966667	0.3891149		19.9451		20								0.8966667	0.5151164		18.46345
8.983333	-0.30889					0.898333	0.363653		16.3669		20								0.8983333	0.4302021		19.74348		20								0.8983333	0.3842913		19.94573		20								0.8983333	0.5143181		18.46678
9	-0.28818					0.9	0.363313		16.3703		20								0.9	0.4275385		19.74503		20								0.9	0.379892		19.94631		20								0.9	0.5135124		18.47011
9.016667	-0.28746					0.901667	0.362974		16.3756		20								0.9016667	0.4249542		19.74854		20								0.9016667	0.3758026		19.94886		20								0.9016667	0.5126993		18.47542
9.033333	-0.33675					0.903333	0.362435		16.381		20								0.9033333	0.4191071		19.75195		20								0.9033333	0.3579495		19.95116		20								0.9033333	0.5118749		18.48072
9.05	-0.38604					0.905	0.361897		16.3864		20								0.905	0.4134155		19.75523		20								0.905	0.3419058		19.95304		20								0.905	0.5110431		18.48602
9.066667	-0.37533					0.906667	0.361361		16.3917		20								0.9066667	0.4079441		19.7584		20								0.9066667	0.3287468		19.95461		20								0.9066667	0.5102039		18.49131
9.083333	-0.36462					0.908333	0.360825		16.3971		20								0.9083333	0.4026687		19.76146		20								0.9083333	0.3177618		19.95596		20								0.9083333	0.5093573		18.49658
9.1	-0.39391					0.91	0.360291		16.4024		20								0.91	0.3975666		19.76443		20								0.91	0.3082781		19.95717		20								0.91	0.5085034		18.50185
9.116667	-0.37319					0.911667	0.359758		16.4077		20								0.9116667	0.3926189		19.76731		20								0.9116667	0.2998324		19.95827		20								0.9116667	0.507642		18.50711
9.133333	-0.41248					0.913333	0.359225		16.4131		20								0.9133333	0.3878095		19.77013		20								0.9133333	0.2921228		19.95929		20								0.9133333	0.5067734		18.51236
9.15	-0.43177					0.915	0.358694		16.4184		20								0.915	0.383125		19.77287		20								0.915	0.284955		19.96026		20								0.915	0.5058973		18.5176
9.166667	-0.44106					0.916667	0.358163		16.4237		20								0.9166667	0.378554		19.77555		20								0.9166667	0.2782028		19.96117		20								0.9166667	0.5050139		18.52282
9.183333	-0.43035					0.918333	0.357634		16.425		20								0.9183333	0.3740868		19.77417		20								0.9183333	0.2717838		19.95805		20								0.9183333	0.5041232		18.52404
9.2	-0.41964					0.92	0.357505		16.4262		20								0.92	0.376382		19.77285		20								0.92	0.2936434		19.95536		20								0.92	0.503233		18.52525
9.216667	-0.42893					0.921667	0.357376		16.4275		20								0.9216667	0.3785821		19.77168		20								0.9216667	0.312502		19.95341		20								0.9216667	0.5023514		18.52645
9.233333	-0.43821					0.923333	0.357247		16.4288		20								0.9233333	0.3805393		19.77063		20								0.9233333	0.3261192		19.95202		20								0.9233333	0.5014783		18.52764
9.25	-0.4475					0.925	0.357118		16.4301		20								0.925	0.3822871		19.76969		20								0.925	0.3358552		19.951		20								0.925	0.5006138		18.52882
9.266667	-0.44679					0.926667	0.356989		16.4314		20								0.9266667	0.3838574		19.76883		20								0.9266667	0.3430113		19.95022		20								0.9266667	0.4997579		18.52999
9.283333	-0.42608					0.928333	0.356859		16.4327		20								0.9283333	0.3852771		19.76806		20								0.9283333	0.348482		19.94959		20								0.9283333	0.4989105		18.53115
9.3	-0.42537					0.93	0.356729		16.434		20								0.93	0.3865688		19.76735		20								0.93	0.3528456		19.94908		20								0.93	0.4980716		18.53231
9.316667	-0.41466					0.931667	0.356599		16.4353		20								0.9316667	0.387751		19.7667		20								0.9316667	0.3564714		19.94863		20								0.9316667	0.4972413		18.53345
9.333333	-0.41394					0.933333	0.356469		16.4366		20								0.9333333	0.3888394		19.76609		20								0.9333333	0.3595944		19.94823		20								0.9333333	0.4964196		18.53459
9.35	-0.44323					0.935	0.356339		16.4389		20								0.935	0.3898471		19.76653		20								0.935	0.3623648		19.94887		20								0.935	0.4956064		18.53672
9.366667	-0.45252					0.936667	0.35611		16.4412		20								0.9366667	0.3891182		19.76698		20								0.9366667	0.357879		19.94943		20								0.9366667	0.4947997		18.53885
9.383333	-0.46181					0.938333	0.35588		16.4435		20								0.9383333	0.3883745		19.7674		20								0.9383333	0.3540097		19.94981		20								0.9383333	0.4939976		18.54096
9.4	-0.4511					0.94	0.355651		16.4458		20								0.94	0.3876591		19.76782		20								0.94	0.3513511		19.95006		20								0.94	0.4932		18.54307
9.416667	-0.45039					0.941667	0.355422		16.4481		20								0.9416667	0.3869688		19.76822		20								0.9416667	0.3495851		19.95023		20								0.9416667	0.492407		18.54518
9.433333	-0.46967					0.943333	0.355193		16.4504		20								0.9433333	0.3862998		19.76861		20								0.9433333	0.3484011		19.95034		20								0.9433333	0.4916185		18.54727
9.45	-0.49896					0.945	0.354965		16.4526		20								0.945	0.3856489		19.76899		20								0.945	0.3475852		19.95043		20								0.945	0.4908345		18.54936
9.466667	-0.49825					0.946667	0.354737		16.4549		20								0.9466667	0.3850136		19.76937		20								0.9466667	0.3469993		19.95049		20								0.9466667	0.4900551		18.55144
9.483333	-0.49754					0.948333	0.35451		16.4572		20								0.9483333	0.3843915		19.76973		20								0.9483333	0.3465559		19.95054		20								0.9483333	0.4892801		18.55351
9.5	-0.51683					0.95	0.354282		16.4594		20								0.95	0.3837809		19.77009		20								0.95	0.3461996		19.95059		20								0.95	0.4885097		18.55558
9.516667	-0.46612					0.951667	0.354056		16.4587		20								0.9516667	0.3831803		19.76745		20								0.9516667	0.3458957		19.94763		20								0.9516667	0.4877438		18.55464
9.533333	-0.4854					0.953333	0.354129		16.458		20								0.9533333	0.3875883		19.76488		20								0.9533333	0.3666219		19.94501		20								0.9533333	0.4869883		18.5537
9.55	-0.49469					0.955	0.354202		16.4572		20								0.955	0.3918661		19.76246		20								0.955	0.3849329		19.94298		20								0.955	0.4862412		18.55275
9.566667	-0.51398					0.956667	0.354275		16.4565		20								0.9566667	0.3959064		19.76016		20								0.9566667	0.3991589		19.94138		20								0.9566667	0.4855027		18.55179
9.583333	-0.49327					0.958333	0.354347		16.4558		20								0.9583333	0.3997372		19.75797		20								0.9583333	0.4103288		19.94008		20								0.9583333	0.4847725		18.55082
9.6	-0.50256					0.96	0.354419		16.4551		20								0.96	0.4033854		19.75588		20								0.96	0.4194258		19.93898		20								0.96	0.4840508		18.54985
9.616667	-0.54185					0.961667	0.354491		16.4544		20								0.9616667	0.4068733		19.75387		20								0.9616667	0.4271269		19.93802		20								0.9616667	0.4833375		18.54888
9.633333	-0.57113					0.963333	0.354562		16.4537		20								0.9633333	0.4102199		19.75194		20								0.9633333	0.4338716		19.93715		20								0.9633333	0.4826327		18.54789
9.65	-0.57042					0.965	0.354633		16.453		20								0.965	0.413441		19.75007		20								0.965	0.4399417		19.93635		20								0.965	0.4819362		18.54691
9.666667	-0.57971					0.966667	0.354704		16.4523		20								0.9666667	0.4165499		19.74827		20								0.9666667	0.4455185		19.93561		20								0.9666667	0.4812482		18.54591
9.683333	-0.599					0.968333	0.354774		16.4516		20								0.9683333	0.4195577		19.74652		20								0.9683333	0.450719		19.93491		20								0.9683333	0.4805685		18.54492
9.7	-0.56829					0.97	0.354844		16.4509		20								0.97	0.4224741		19.74482		20								0.97	0.4556196		19.93425		20								0.97	0.4798972		18.54391
9.716667	-0.55758					0.971667	0.354914		16.4502		20								0.9716667	0.4253069		19.74316		20								0.9716667	0.4602709		19.93361		20								0.9716667	0.4792323		18.5429
9.733333	-0.54686					0.973333	0.354984		16.4495		20								0.9733333	0.428063		19.74155		20								0.9733333	0.4647073		19.93301		20								0.9733333	0.4785737		18.54189
9.75	-0.55615					0.975	0.355054		16.4488		20								0.975	0.4307481		19.73998		20								0.975	0.4689523		19.93243		20								0.975	0.4779215		18.54087
9.766667	-0.54544					0.976667	0.355123		16.4481		20								0.9766667	0.4333671		19.73845		20								0.9766667	0.4730232		19.93187		20								0.9766667	0.4772757		18.53985
9.783333	-0.53473					0.978333	0.355193		16.4474		20								0.9783333	0.4359244		19.73695		20								0.9783333	0.4769327		19.93133		20								0.9783333	0.4766362		18.53882
9.8	-0.53402					0.98	0.355262		16.4467		20								0.98	0.4384235		19.73548		20								0.98	0.4806907		19.93081		20								0.98	0.476003		18.53779
9.816667	-0.52331					0.981667	0.355332		16.446		20								0.9816667	0.4408675		19.73404		20								0.9816667	0.4843052		19.93032		20								0.9816667	0.4753761		18.53675
9.833333	-0.52259					0.983333	0.355401		16.4453		20								0.9833333	0.4432593		19.73264		20								0.9833333	0.4877833		19.92984		20								0.9833333	0.4747556		18.53571
9.85	-0.53188					0.985	0.35547		16.4436		20								0.985	0.4456011		19.73026		20								0.985	0.4911309		19.92838		20								0.985	0.4741414		18.53366
9.866667	-0.55117					0.986667	0.355639		16.4419		20								0.9866667	0.4495618		19.72794		20								0.9866667	0.5013535		19.92705		20								0.9866667	0.4735354		18.53161
9.883333	-0.57046					0.988333	0.355808		16.4402		20								0.9883333	0.4534306		19.7257		20								0.9883333	0.5106454		19.92593		20								0.9883333	0.4729397		18.52956
9.9	-0.58975					0.99	0.355977		16.4386		20								0.99	0.4571738		19.72352		20								0.99	0.5184577		19.92498		20								0.99	0.4723542		18.5275
9.916667	-0.60904					0.991667	0.356145		16.4369		20								0.9916667	0.4608023		19.7214		20								0.9916667	0.5251395		19.92414		20								0.9916667	0.471779		18.52544
9.933333	-0.59832					0.993333	0.356313		16.4352		20								0.9933333	0.4643266		19.71935		20								0.9933333	0.5310238		19.92338		20								0.9933333	0.471214		18.52337
9.95	-0.58761					0.995	0.35648		16.4335		20								0.995	0.4677557		19.71734		20								0.995	0.5363409		19.92268		20								0.995	0.4706592		18.5213
9.966667	-0.5869					0.996667	0.356648		16.4319		20								0.9966667	0.4710972		19.71539		20								0.9966667	0.5412416		19.92203		20								0.9966667	0.4701147		18.51923
9.983333	-0.55619					0.998333	0.356815		16.4302		20								0.9983333	0.4743573		19.71348		20								0.9983333	0.5458236		19.92141		20								0.9983333	0.4695803		18.51715
10	-0.57548					1	0.356982		16.4285		20								1	0.4775417		19.71161		20								1	0.550151		19.92082		20								1	0.4690561		18.51507
10.01667	-0.57477					1.00167	0.357148		16.4269		20								1.001667	0.4806549		19.70978		20								1.001667	0.5542663		19.92026		20								1.001667	0.4685421		18.51299
10.03333	-0.56406					1.00333	0.357315		16.4252		20								1.003333	0.4837012		19.70799		20								1.003333	0.5581981		19.91972		20								1.003333	0.4680382		18.5109
10.05	-0.56334					1.005	0.357481		16.4235		20								1.005	0.4866841		19.70624		20								1.005	0.5619665		19.9192		20								1.005	0.4675425		18.50882
10.06667	-0.51263					1.00667	0.357647		16.4219		20								1.006667	0.4896065		19.70452		20								1.006667	0.5655858		19.9187		20								1.006667	0.467055		18.50672
10.08333	-0.56192					1.00833	0.357813		16.4202		20								1.008333	0.4924711		19.70283		20								1.008333	0.5690668		19.91823		20								1.008333	0.4665756		18.50463
10.1	-0.61121					1.01	0.357979		16.4186		20								1.01	0.4952804		19.70118		20								1.01	0.5724179		19.91776		20								1.01	0.4661044		18.50254
10.11667	-0.6105					1.01167	0.358144		16.4169		20								1.011667	0.4980364		19.69956		20								1.011667	0.5756461		19.91732		20								1.011667	0.4656412		18.50044
10.13333	-0.60979					1.01333	0.35831		16.4153		20								1.013333	0.500741		19.69796		20								1.013333	0.5787572		19.91689		20								1.013333	0.4651862		18.49834
10.15	-0.62907					1.015	0.358475		16.4136		20								1.015	0.5033959		19.6964		20								1.015	0.5817563		19.91648		20								1.015	0.4647393		18.49623
10.16667	-0.63836					1.01667	0.35864		16.412		20								1.016667	0.5060026		19.69486		20								1.016667	0.5846481		19.91608		20								1.016667	0.4643005		18.49413
10.18333	-0.66765					1.01833	0.358805		16.4113		20								1.018333	0.5085625		19.69435		20								1.018333	0.5874368		19.9167		20								1.018333	0.4638697		18.49302
10.2	-0.67694					1.02	0.35887		16.4107		20								1.02	0.5094101		19.69384		20								1.02	0.5831266		19.91721		20								1.02	0.463445		18.49192
10.21667	-0.70623					1.02167	0.358934		16.41		20								1.021667	0.5102593		19.69331		20								1.021667	0.5795316		19.91754		20								1.021667	0.4630323		18.4908
10.23333	-0.75552					1.02333	0.358999		16.4094		20								1.023333	0.5111466		19.69276		20								1.023333	0.5772092		19.91774		20								1.023333	0.4626317		18.48969
10.25	-0.7548					1.025	0.359064		16.4087		20								1.025	0.5120635		19.6922		20								1.025	0.5758181		19.91785		20								1.025	0.462243		18.48858
10.26667	-0.72409					1.02667	0.359129		16.4081		20								1.026667	0.5130017		19.69163		20								1.026667	0.5750327		19.91791		20								1.026667	0.4618663		18.48747
10.28333	-0.68338					1.02833	0.359195		16.4074		20								1.028333	0.5139545		19.69105		20								1.028333	0.5746298		19.91793		20								1.028333	0.4615016		18.48635
10.3	-0.66267					1.03	0.35926		16.4067		20								1.03	0.5149164		19.69047		20								1.03	0.5744656		19.91794		20								1.03	0.4611489		18.48523
10.31667	-0.70196					1.03167	0.359325		16.4061		20								1.031667	0.5158827		19.68989		20								1.031667	0.5744487		19.91793		20								1.031667	0.4608081		18.48412
10.33333	-0.68125					1.03333	0.359391		16.4054		20								1.033333	0.5168497		19.68931		20								1.033333	0.5745216		19.91791		20								1.033333	0.4604792		18.483
10.35	-0.70053					1.035	0.359456		16.4068		20								1.035	0.5178142		19.69074		20								1.035	0.5746477		19.91989		20								1.035	0.4601623		18.48388
10.36667	-0.69982					1.03667	0.359322		16.4081		20								1.036667	0.5154406		19.69211		20								1.036667	0.5608043		19.92163		20								1.036667	0.4598532		18.48476
10.38333	-0.72911					1.03833	0.359188		16.4095		20								1.038333	0.5131519		19.69339		20								1.038333	0.5485981		19.92298		20								1.038333	0.4595481		18.48565
10.4	-0.7084					1.04	0.359054		16.4108		20								1.04	0.5110175		19.69459		20								1.04	0.5391276		19.92404		20								1.04	0.459247		18.48653
10.41667	-0.71769					1.04167	0.358921		16.4121		20								1.041667	0.5090168		19.69572		20								1.041667	0.5316977		19.92491		20								1.041667	0.4589497		18.48741
10.43333	-0.70698					1.04333	0.358789		16.4134		20								1.043333	0.5071306		19.69679		20								1.043333	0.5256474		19.92564		20								1.043333	0.4586564		18.48829
10.45	-0.67626					1.045	0.358657		16.4147		20								1.045	0.5053426		19.69782		20								1.045	0.5205219		19.92628		20								1.045	0.4583669		18.48917
10.46667	-0.62555					1.04667	0.358526		16.4161		20								1.046667	0.5036394		19.69879		20								1.046667	0.5160263		19.92686		20								1.046667	0.4580814		18.49005
10.48333	-0.61484					1.04833	0.358395		16.4174		20								1.048333	0.5020097		19.69973		20								1.048333	0.5119715		19.92739		20								1.048333	0.4577996		18.49093
10.5	-0.59413					1.05	0.358264		16.4187		20								1.05	0.500444		19.70064		20								1.05	0.5082364		19.92789		20								1.05	0.4575218		18.49181
10.51667	-0.43342					1.05167	0.358134		16.42		20								1.051667	0.4989345		19.70152		20								1.051667	0.5047426		19.92837		20								1.051667	0.4572477		18.49269
10.53333	-0.46271					1.05333	0.358004		16.4213		20								1.053333	0.4974745		19.70236		20								1.053333	0.5014392		19.92882		20								1.053333	0.4569775		18.49356
10.55	-0.43199					1.055	0.357874		16.4226		20								1.055	0.4960584		19.70319		20								1.055	0.4982927		19.92925		20								1.055	0.4567111		18.49444
10.56667	-0.23128					1.05667	0.357745		16.4238		20								1.056667	0.4946817		19.704		20								1.056667	0.4952803		19.92966		20								1.056667	0.4564484		18.49532
10.58333	-0.13057					1.05833	0.357616		16.4251		20								1.058333	0.4933403		19.70478		20								1.058333	0.4923866		19.93006		20								1.058333	0.4561896		18.4962
10.6	-0.18986					1.06	0.357487		16.4264		20								1.06	0.492031		19.70555		20								1.06	0.4896005		19.93044		20								1.06	0.4559345		18.49707
10.61667	-0.22915					1.06167	0.357359		16.4277		20								1.061667	0.490751		19.7063		20								1.061667	0.4869138		19.93081		20								1.061667	0.4556831		18.49795
10.63333	-0.21844					1.06333	0.35723		16.429		20								1.063333	0.4894978		19.70704		20								1.063333	0.4843201		19.93117		20								1.063333	0.4554355		18.49882
10.65	-0.16772					1.065	0.357103		16.4303		20								1.065	0.4882695		19.70776		20								1.065	0.4818143		19.93152		20								1.065	0.4551916		18.4997
10.66667	-0.19701					1.06667	0.356975		16.4315		20								1.066667	0.4870643		19.70847		20								1.066667	0.4793922		19.93185		20								1.066667	0.4549514		18.50057
10.68333	-0.1863					1.06833	0.356847		16.4308		20								1.068333	0.4858808		19.70717		20								1.068333	0.4770501		19.93017		20								1.068333	0.4547149		18.49945
10.7	-0.16559					1.07	0.35692		16.4301		20								1.07	0.488051		19.70591		20								1.07	0.4887845		19.92872		20								1.07	0.454486		18.49832
10.71667	-0.18488					1.07167	0.356993		16.4293		20								1.071667	0.4901487		19.70474		20								1.071667	0.4989712		19.92764		20								1.071667	0.4542628		18.4972
10.73333	-0.17417					1.07333	0.357065		16.4286		20								1.073333	0.4921018		19.70364		20								1.073333	0.5065001		19.92685		20								1.073333	0.4540452		18.49607
10.75	-0.16345					1.075	0.357138		16.4279		20								1.075	0.4939289		19.70261		20								1.075	0.5120578		19.92624		20								1.075	0.4538332		18.49495
10.76667	-0.18274					1.07667	0.357209		16.4272		20								1.076667	0.4956475		19.70164		20								1.076667	0.5162995		19.92576		20								1.076667	0.4536267		18.49382
10.78333	-0.18203					1.07833	0.357281		16.4265		20								1.078333	0.4972722		19.70071		20								1.078333	0.5196756		19.92536		20								1.078333	0.4534259		18.49269
10.8	-0.17132					1.08	0.357352		16.4258		20								1.08	0.4988153		19.69983		20								1.08	0.5224773		19.92502		20								1.08	0.4532306		18.49157
10.81667	-0.17061					1.08167	0.357423		16.4251		20								1.081667	0.5002872		19.69898		20								1.081667	0.5248908		19.92471		20								1.081667	0.4530408		18.49045
10.83333	-0.1899					1.08333	0.357494		16.4243		20								1.083333	0.5016964		19.69817		20								1.083333	0.527035		19.92443		20								1.083333	0.4528566		18.48932
10.85	-0.17919					1.085	0.357565		16.4236		20								1.085	0.5030502		19.69739		20								1.085	0.5289859		19.92417		20								1.085	0.4526778		18.4882
10.86667	-0.17847					1.08667	0.357636		16.4229		20								1.086667	0.5043546		19.69663		20								1.086667	0.5307925		19.92393		20								1.086667	0.4525046		18.48707
10.88333	-0.17776					1.08833	0.357706		16.4222		20								1.088333	0.5056148		19.6959		20								1.088333	0.5324866		19.9237		20								1.088333	0.4523348		18.48595
10.9	-0.16705					1.09	0.357777		16.4215		20								1.09	0.5068351		19.69519		20								1.09	0.5340892		19.92348		20								1.09	0.4521685		18.48483
10.91667	-0.11634					1.09167	0.357847		16.4208		20								1.091667	0.5080191		19.6945		20								1.091667	0.5356141		19.92328		20								1.091667	0.4520056		18.48371
10.93333	-0.065627					1.09333	0.357917		16.4201		20								1.093333	0.5091699		19.69383		20								1.093333	0.537071		19.92308		20								1.093333	0.4518462		18.48259
10.95	0.015085					1.095	0.357987		16.4194		20								1.095	0.5102902		19.69317		20								1.095	0.5384666		19.92288		20								1.095	0.4516902		18.48147
10.96667	0.035796					1.09667	0.358057		16.4187		20								1.096667	0.511382		19.69253		20								1.096667	0.5398058		19.9227		20								1.096667	0.4515377		18.48035
10.98333	0.076508					1.09833	0.358128		16.418		20								1.098333	0.5124474		19.69191		20								1.098333	0.5410925		19.92252		20								1.098333	0.4513885		18.47923
11	0.08722					1.1	0.358197		16.4173		20								1.1	0.513488		19.6913		20								1.1	0.5423296		19.92235		20								1.1	0.4512426		18.47811
11.01667	0.077931					1.10167	0.358267		16.4186		20								1.101667	0.5145052		19.6927		20								1.101667	0.5435196		19.92419		20								1.101667	0.4511002		18.479
11.03333	0.098643					1.10333	0.358137		16.4199		20								1.103333	0.5121669		19.69406		20								1.103333	0.5306647		19.9258		20								1.103333	0.450957		18.47988
11.05	0.12935					1.105	0.358007		16.4212		20								1.105	0.5098994		19.69534		20								1.105	0.519388		19.92703		20								1.105	0.4508172		18.48076
11.06667	0.18007					1.10667	0.357878		16.4225		20								1.106667	0.5077745		19.69654		20								1.106667	0.5107987		19.92797		20								1.106667	0.4506808		18.48165
11.08333	0.19078					1.10833	0.357749		16.4238		20								1.108333	0.5057738		19.69767		20								1.108333	0.5042088		19.92872		20								1.108333	0.4505475		18.48253
11.1	0.24149					1.11	0.357621		16.4251		20								1.11	0.5038799		19.69875		20								1.11	0.4989624		19.92934		20								1.11	0.4504176		18.48342
11.11667	0.2822					1.11167	0.357493		16.4263		20								1.111667	0.502078		19.69979		20								1.111667	0.494608		19.92988		20								1.111667	0.4502909		18.48431
11.13333	0.33291					1.11333	0.357365		16.4276		20								1.113333	0.5003558		19.70078		20								1.113333	0.4908534		19.93036		20								1.113333	0.4501675		18.48519
11.15	0.35362					1.115	0.357238		16.4289		20								1.115	0.4987032		19.70173		20								1.115	0.4875115		19.93079		20								1.115	0.4500472		18.48608
11.16667	0.39434					1.11667	0.357112		16.4301		20								1.116667	0.4971114		19.70266		20								1.116667	0.4844627		19.9312		20								1.116667	0.4499302		18.48697
11.18333	0.44505					1.11833	0.356985		16.4314		20								1.118333	0.4955733		19.70355		20								1.118333	0.4816299		19.93158		20								1.118333	0.4498163		18.48786
11.2	0.47576					1.12	0.356859		16.4327		20								1.12	0.4940829		19.70442		20								1.12	0.4789635		19.93194		20								1.12	0.4497056		18.48876
11.21667	0.52647					1.12167	0.356733		16.4339		20								1.121667	0.492635		19.70526		20								1.121667	0.4764308		19.93228		20								1.121667	0.4495941		18.48965
11.23333	0.55718					1.12333	0.356608		16.4352		20								1.123333	0.4912253		19.70609		20								1.123333	0.4740101		19.93262		20								1.123333	0.4494817		18.49054
11.25	0.58789					1.125	0.356482		16.4364		20								1.125	0.4898504		19.7069		20								1.125	0.4716868		19.93294		20								1.125	0.4493684		18.49143
11.26667	0.59861					1.12667	0.356357		16.4377		20								1.126667	0.4885071		19.70768		20								1.126667	0.4694506		19.93324		20								1.126667	0.4492543		18.49233
11.28333	0.57932					1.12833	0.356233		16.4389		20								1.128333	0.4871928		19.70846		20								1.128333	0.4672941		19.93354		20								1.128333	0.4491392		18.49322
11.3	0.58003					1.13	0.356108		16.4402		20								1.13	0.4859053		19.70921		20								1.13	0.4652116		19.93383		20								1.13	0.4490233		18.49412
11.31667	0.60074					1.13167	0.355984		16.4414		20								1.131667	0.4846429		19.70996		20								1.131667	0.4631989		19.93411		20								1.131667	0.4489064		18.49502
11.33333	0.61145					1.13333	0.35586		16.4426		20								1.133333	0.4834038		19.71069		20								1.133333	0.4612522		19.93438		20								1.133333	0.4487885		18.49591
11.35	0.63216					1.135	0.355736		16.4429		20								1.135	0.4821867		19.71041		20								1.135	0.4593685		19.93364		20								1.135	0.4486697		18.49581
11.36667	0.63288					1.13667	0.355712		16.4431		20								1.136667	0.4826571		19.71014		20								1.136667	0.4645451		19.933		20								1.136667	0.4485518		18.49571
11.38333	0.64359					1.13833	0.355689		16.4433		20								1.138333	0.4831013		19.70991		20								1.138333	0.4689689		19.93256		20								1.138333	0.448441		18.49561
11.4	0.6643					1.14	0.355665		16.4436		20								1.14	0.4834829		19.70971		20								1.14	0.4720839		19.93225		20								1.14	0.448337		18.49551
11.41667	0.69501					1.14167	0.355642		16.4438		20								1.141667	0.4838109		19.70954		20								1.141667	0.4742328		19.93204		20								1.141667	0.44824		18.4954
11.43333	0.72572					1.14333	0.355618		16.4441		20								1.143333	0.4840936		19.7094		20								1.143333	0.4757423		19.93188		20								1.143333	0.4481499		18.49531
11.45	0.74643					1.145	0.355594		16.4443		20								1.145	0.484338		19.70927		20								1.145	0.476837		19.93176		20								1.145	0.4480666		18.49521
11.46667	0.84715					1.14667	0.355571		16.4445		20								1.146667	0.4845501		19.70916		20								1.146667	0.4776618		19.93167		20								1.146667	0.4479902		18.49511
11.48333	0.96786					1.14833	0.355547		16.4448		20								1.148333	0.4847347		19.70906		20								1.148333	0.4783093		19.93159		20								1.148333	0.4479207		18.49502
11.5	1.0086					1.15	0.355523		16.445		20								1.15	0.4848959		19.70898		20								1.15	0.4788381		19.93153		20								1.15	0.447858		18.49492
11.51667	1.0093					1.15167	0.3555		16.4482		20								1.151667	0.4850372		19.7119		20								1.151667	0.4792857		19.93447		20								1.151667	0.4478021		18.49783
11.53333	0.98999					1.15333	0.355176		16.4515		20								1.153333	0.4801614		19.71475		20								1.153333	0.4586761		19.93708		20								1.153333	0.447747		18.50074
11.55	0.9907					1.155	0.354853		16.4547		20								1.155	0.4754087		19.71747		20								1.155	0.4404565		19.9391		20								1.155	0.4476967		18.50365
11.56667	0.98142					1.15667	0.354531		16.4579		20								1.156667	0.4708874		19.72006		20								1.156667	0.4262977		19.94069		20								1.156667	0.4476511		18.50656
11.58333	0.99213					1.15833	0.354209		16.4611		20								1.158333	0.4665705		19.72254		20								1.158333	0.4151721		19.94199		20								1.158333	0.4476103		18.50948
11.6	0.95284					1.16	0.353889		16.4643		20								1.16	0.4624319		19.72493		20								1.16	0.4060976		19.94309		20								1.16	0.4475742		18.5124
11.61667	0.94355					1.16167	0.353569		16.4675		20								1.161667	0.4584497		19.72724		20								1.161667	0.3983979		19.94405		20								1.161667	0.4475428		18.51532
11.63333	0.94426					1.16333	0.35325		16.4707		20								1.163333	0.4546058		19.72947		20								1.163333	0.3916345		19.94492		20								1.163333	0.4475161		18.51824
11.65	0.93497					1.165	0.352932		16.4739		20								1.165	0.4508846		19.73164		20								1.165	0.3855263		19.94573		20								1.165	0.4474939		18.52116
11.66667	0.93568					1.16667	0.352614		16.477		20								1.166667	0.4472733		19.73374		20								1.166667	0.379893		19.94648		20								1.166667	0.4474765		18.52409
11.68333	0.9364					1.16833	0.352297		16.4782		20								1.168333	0.443761		19.7338		20								1.168333	0.3746183		19.9452		20								1.168333	0.4474636		18.52501
11.7	0.91711					1.17	0.35218		16.4794		20								1.17	0.4436718		19.73386		20								1.17	0.3836263		19.94411		20								1.17	0.4474592		18.52594
11.71667	0.88782					1.17167	0.352064		16.4805		20								1.171667	0.4435727		19.73397		20								1.171667	0.3912459		19.94338		20								1.171667	0.4474554		18.52687
11.73333	0.85853					1.17333	0.351948		16.4817		20								1.173333	0.4433862		19.73412		20								1.173333	0.3963362		19.94292		20								1.173333	0.4474522		18.52781
11.75	0.83924					1.175	0.351831		16.4829		20								1.175	0.4431259		19.73432		20								1.175	0.3995636		19.94263		20								1.175	0.4474495		18.52874
11.76667	0.82995					1.17667	0.351715		16.484		20								1.176667	0.4428053		19.73454		20								1.176667	0.4015691		19.94246		20								1.176667	0.4474473		18.52968
11.78333	0.81067					1.17833	0.351598		16.4852		20								1.178333	0.4424356		19.73478		20								1.178333	0.4027934		19.94235		20								1.178333	0.4474456		18.53062
11.8	0.79138					1.18	0.351482		16.4863		20								1.18	0.4420262		19.73505		20								1.18	0.4035207		19.9423		20								1.18	0.4474443		18.53157
11.81667	0.79209					1.18167	0.351366		16.4875		20								1.181667	0.4415847		19.73533		20								1.181667	0.4039319		19.94227		20								1.181667	0.4474435		18.53251
11.83333	0.7828					1.18333	0.35125		16.4887		20								1.183333	0.4411177		19.73562		20								1.183333	0.4041415		19.94225		20								1.183333	0.4474431		18.53346
11.85	0.76351					1.185	0.351134		16.4928		20								1.185	0.4406305		19.73892		20								1.185	0.4042221		19.94525		20								1.185	0.4474431		18.53741
11.86667	0.71422					1.18667	0.350718		16.497		20								1.186667	0.4351274		19.74215		20								1.186667	0.3832198		19.94791		20								1.186667	0.4474375		18.54136
11.88333	0.66494					1.18833	0.350303		16.5011		20								1.188333	0.4297501		19.74524		20								1.188333	0.3645955		19.95		20								1.188333	0.4474283		18.54531
11.9	0.61565					1.19	0.349888		16.5053		20								1.19	0.4246077		19.7482		20								1.19	0.3500286		19.95164		20								1.19	0.4474155		18.54926
11.91667	0.59636					1.19167	0.349475		16.5094		20								1.191667	0.4196742		19.75105		20								1.191667	0.338497		19.953		20								1.191667	0.447399		18.55321
11.93333	0.53707					1.19333	0.349062		16.5135		20								1.193333	0.4149241		19.7538		20								1.193333	0.3290213		19.95415		20								1.193333	0.4473788		18.55717
11.95	0.52778					1.195	0.348651		16.5176		20								1.195	0.4103362		19.75646		20								1.195	0.3209275		19.95517		20								1.195	0.447355		18.56113
11.96667	0.48849					1.19667	0.34824		16.5217		20								1.196667	0.4058925		19.75905		20								1.196667	0.3137781		19.9561		20								1.196667	0.4473275		18.56508
11.98333	0.43921					1.19833	0.34783		16.5258		20								1.198333	0.4015781		19.76157		20								1.198333	0.3072925		19.95696		20								1.198333	0.4472962		18.56904
12	0.41992					1.2	0.347421		16.5299		20								1.2	0.3973801		19.76403		20								1.2	0.3012905		19.95776		20								1.2	0.4472612		18.573
12.01667	0.41063					1.20167	0.347012		16.532		20								1.201667	0.393288		19.76442		20								1.201667	0.2956558		19.95653		20								1.201667	0.4472225		18.57496
12.03333	0.48134					1.20333	0.346804		16.534		20								1.203333	0.3926259		19.76482		20								1.203333	0.3043125		19.95549		20								1.203333	0.447184		18.57692
12.05	0.46205					1.205	0.346596		16.5361		20								1.205	0.3919611		19.76527		20								1.205	0.3115894		19.95481		20								1.205	0.4471398		18.57888
12.06667	0.44276					1.20667	0.346389		16.5382		20								1.206667	0.3912159		19.76576		20								1.206667	0.3163453		19.95439		20								1.206667	0.4470897		18.58085
12.08333	0.39348					1.20833	0.346181		16.5403		20								1.208333	0.3904041		19.76628		20								1.208333	0.3192461		19.95415		20								1.208333	0.4470339		18.58281
12.1	0.36419					1.21	0.345974		16.5423		20								1.21	0.3895391		19.76682		20								1.21	0.320933		19.95402		20								1.21	0.4469723		18.58477
12.11667	0.3549					1.21167	0.345767		16.5444		20								1.211667	0.3886321		19.76738		20								1.211667	0.3218462		19.95396		20								1.211667	0.4469048		18.58673
12.13333	0.33561					1.21333	0.345559		16.5465		20								1.213333	0.3876924		19.76796		20								1.213333	0.3222696		19.95395		20								1.213333	0.4468315		18.5887
12.15	0.31632					1.215	0.345353		16.5485		20								1.215	0.3867278		19.76855		20								1.215	0.3223839		19.95396		20								1.215	0.4467524		18.59066
12.16667	0.30703					1.21667	0.345146		16.5506		20								1.216667	0.3857445		19.76915		20								1.216667	0.3223034		19.95399		20								1.216667	0.4466675		18.59262
12.18333	0.29775					1.21833	0.344939		16.5517		20								1.218333	0.3847478		19.76875		20								1.218333	0.3221005		19.95303		20								1.218333	0.4465766		18.59359
12.2	0.26846					1.22	0.344833		16.5527		20								1.22	0.3854088		19.76839		20								1.22	0.328821		19.95219		20								1.22	0.4464819		18.59455
12.21667	0.24917					1.22167	0.344726		16.5538		20								1.221667	0.3860184		19.76807		20								1.221667	0.3346831		19.95155		20								1.221667	0.4463833		18.59551
12.23333	0.23988					1.22333	0.34462		16.5549		20								1.223333	0.3865441		19.7678		20								1.223333	0.3391515		19.95106		20								1.223333	0.4462808		18.59647
12.25	0.20059					1.225	0.344513		16.5559		20								1.225	0.3869978		19.76757		20								1.225	0.3425824		19.95067		20								1.225	0.4461744		18.59743
12.26667	0.1813					1.22667	0.344407		16.557		20								1.226667	0.3873908		19.76736		20								1.226667	0.3453121		19.95035		20								1.226667	0.446064		18.59839
12.28333	0.15202					1.22833	0.3443		16.5581		20								1.228333	0.3877323		19.76718		20								1.228333	0.3475713		19.95007		20								1.228333	0.4459497		18.59935
12.3	0.13273					1.23	0.344194		16.5591		20								1.23	0.38803		19.76703		20								1.23	0.34951		19.94983		20								1.23	0.4458315		18.60031
12.31667	0.073439					1.23167	0.344087		16.5602		20								1.231667	0.3882903		19.76689		20								1.231667	0.351224		19.9496		20								1.231667	0.4457094		18.60127
12.33333	0.04415					1.23333	0.343981		16.5613		20								1.233333	0.3885188		19.76677		20								1.233333	0.352775		19.9494		20								1.233333	0.4455832		18.60223
12.35	0.014862					1.235	0.343875		16.5653		20								1.235	0.3887198		19.76966		20								1.235	0.3542028		19.95221		20								1.235	0.4454532		18.60619
12.36667	-0.024427					1.23667	0.343468		16.5694		20								1.236667	0.3838971		19.77248		20								1.236667	0.3345332		19.95468		20								1.236667	0.4453131		18.61014
12.38333	-0.053715					1.23833	0.343063		16.5734		20								1.238333	0.3791917		19.77517		20								1.238333	0.3172152		19.95658		20								1.238333	0.4451612		18.6141
12.4	-0.063003					1.24	0.342658		16.5775		20								1.24	0.3747126		19.77774		20								1.24	0.3039213		19.95805		20								1.24	0.4449973		18.61805
12.41667	-0.10229					1.24167	0.342254		16.5815		20								1.241667	0.3704333		19.7802		20								1.241667	0.2936253		19.95924		20								1.241667	0.4448215		18.622
12.43333	-0.11158					1.24333	0.341851		16.5855		20								1.243333	0.3663281		19.78257		20								1.243333	0.2853463		19.96023		20								1.243333	0.4446338		18.62595
12.45	-0.15087					1.245	0.341449		16.5895		20								1.245	0.3623756		19.78487		20								1.245	0.2784095		19.96109		20								1.245	0.4444341		18.6299
12.46667	-0.18016					1.24667	0.341048		16.5935		20								1.246667	0.3585578		19.78708		20								1.246667	0.2723777		19.96186		20								1.246667	0.4442224		18.63385
12.48333	-0.20945					1.24833	0.340647		16.5975		20								1.248333	0.3548597		19.78924		20								1.248333	0.2669708		19.96257		20								1.248333	0.4439988		18.63779
12.5	-0.23873					1.25	0.340248		16.6015		20								1.25	0.3512685		19.79134		20								1.25	0.2620096		19.96323		20								1.25	0.4437633		18.64173
12.51667	-0.23802					1.25167	0.339848		16.6035		20								1.251667	0.3477735		19.79138		20								1.251667	0.257379		19.96186		20								1.251667	0.4435158		18.64367
12.53333	-0.26731					1.25333	0.33965		16.6055		20								1.253333	0.3476991		19.79143		20								1.253333	0.2670041		19.96068		20								1.253333	0.4432603		18.6456
12.55	-0.2866					1.255	0.339452		16.6075		20								1.255	0.3476124		19.79154		20								1.255	0.2752148		19.95988		20								1.255	0.4429968		18.64753
12.56667	-0.31589					1.25667	0.339253		16.6094		20								1.256667	0.3474361		19.79169		20								1.256667	0.2808712		19.95934		20								1.256667	0.4427253		18.64946
12.58333	-0.33518					1.25833	0.339055		16.6114		20								1.258333	0.3471837		19.79188		20								1.258333	0.2846405		19.95898		20								1.258333	0.4424459		18.65139
12.6	-0.31446					1.26	0.338857		16.6134		20								1.26	0.346869		19.7921		20								1.26	0.2871647		19.95873		20								1.26	0.4421585		18.65331
12.61667	-0.35375					1.26167	0.338659		16.6154		20								1.261667	0.3465033		19.79234		20								1.261667	0.2888853		19.95856		20								1.261667	0.4418631		18.65523
12.63333	-0.34304					1.26333	0.338461		16.6174		20								1.263333	0.3460959		19.79261		20								1.263333	0.2900875		19.95844		20								1.263333	0.4415598		18.65714
12.65	-0.36233					1.265	0.338264		16.6193		20								1.265	0.3456546		19.79289		20								1.265	0.2909527		19.95834		20								1.265	0.4412484		18.65905
12.66667	-0.35162					1.26667	0.338066		16.6213		20								1.266667	0.345186		19.79318		20								1.266667	0.2915963		19.95827		20								1.266667	0.4409291		18.66096
12.68333	-0.36091					1.26833	0.337869		16.6233		20								1.268333	0.3446955		19.79349		20								1.268333	0.2920918		19.95822		20								1.268333	0.4406019		18.66286
12.7	-0.37019					1.27	0.337671		16.6253		20								1.27	0.3441875		19.7938		20								1.27	0.2924858		19.95817		20								1.27	0.4402666		18.66476
12.71667	-0.36948					1.27167	0.337474		16.6272		20								1.271667	0.3436658		19.79412		20								1.271667	0.2928081		19.95813		20								1.271667	0.4399254		18.66666
12.73333	-0.38877					1.27333	0.337278		16.6292		20								1.273333	0.3431333		19.79444		20								1.273333	0.293078		19.9581		20								1.273333	0.4395783		18.66855
12.75	-0.40806					1.275	0.337081		16.6312		20								1.275	0.3425927		19.79477		20								1.275	0.2933077		19.95807		20								1.275	0.4392251		18.67044
12.76667	-0.40735					1.27667	0.336884		16.6331		20								1.276667	0.342046		19.7951		20								1.276667	0.2935055		19.95805		20								1.276667	0.4388661		18.67232
12.78333	-0.38664					1.27833	0.336688		16.6351		20								1.278333	0.3414951		19.79544		20								1.278333	0.2936766		19.95803		20								1.278333	0.438501		18.6742
12.8	-0.36592					1.28	0.336492		16.637		20								1.28	0.3409412		19.79577		20								1.28	0.2938248		19.95801		20								1.28	0.43813		18.67607
12.81667	-0.41521					1.28167	0.336296		16.639		20								1.281667	0.3403857		19.7961		20								1.281667	0.2939526		19.95799		20								1.281667	0.4377531		18.67794
12.83333	-0.4345					1.28333	0.336101		16.6409		20								1.283333	0.3398294		19.79644		20								1.283333	0.2940617		19.95798		20								1.283333	0.4373702		18.67981
12.85	-0.43379					1.285	0.335905		16.6409		20								1.285	0.3392733		19.79477		20								1.285	0.2941537		19.95597		20								1.285	0.4369814		18.67967
12.86667	-0.41308					1.28667	0.33591		16.6408		20								1.286667	0.3420512		19.79316		20								1.286667	0.3082295		19.95419		20								1.286667	0.4365907		18.67953
12.88333	-0.42237					1.28833	0.335915		16.6408		20								1.288333	0.3447385		19.79164		20								1.288333	0.3206688		19.9528		20								1.288333	0.436202		18.67939
12.9	-0.43165					1.29	0.33592		16.6408		20								1.29	0.3472647		19.79021		20								1.29	0.3303652		19.95171		20								1.29	0.4358153		18.67924
12.91667	-0.42094					1.29167	0.335924		16.6407		20								1.291667	0.3496494		19.78885		20								1.291667	0.3380085		19.95082		20								1.291667	0.4354307		18.67908
12.93333	-0.41023					1.29333	0.335927		16.6407		20								1.293333	0.351911		19.78756		20								1.293333	0.3442572		19.95006		20								1.293333	0.4350481		18.67893
12.95	-0.39952					1.295	0.335931		16.6407		20								1.295	0.3540653		19.78632		20								1.295	0.3495645		19.9494		20								1.295	0.4346676		18.67877
12.96667	-0.37881					1.29667	0.335934		16.6406		20								1.296667	0.3561251		19.78514		20								1.296667	0.3542246		19.9488		20								1.296667	0.4342892		18.6786
12.98333	-0.3581					1.29833	0.335938		16.6406		20								1.298333	0.3581015		19.784		20								1.298333	0.3584263		19.94824		20								1.298333	0.4339128		18.67844
13	-0.36738					1.3	0.335941		16.6406		20								1.3	0.3600037		19.7829		20								1.3	0.3622912		19.94773		20								1.3	0.4335385		18.67826
13.01667	-0.36667					1.30167	0.335944		16.6405		20								1.301667	0.3618393		19.78183		20								1.301667	0.3658977		19.94724		20								1.301667	0.4331663		18.67809
13.03333	-0.38596					1.30333	0.335947		16.6405		20								1.303333	0.3636149		19.7808		20								1.303333	0.3692972		19.94678		20								1.303333	0.4327963		18.67791
13.05	-0.38525					1.305	0.335949		16.6405		20								1.305	0.3653361		19.7798		20								1.305	0.3725239		19.94634		20								1.305	0.4324282		18.67773
13.06667	-0.37454					1.30667	0.335952		16.6405		20								1.306667	0.3670073		19.77882		20								1.306667	0.3756009		19.94592		20								1.306667	0.4320624		18.67755
13.08333	-0.35383					1.30833	0.335954		16.6404		20								1.308333	0.3686327		19.77787		20								1.308333	0.3785442		19.94552		20								1.308333	0.4316986		18.67737
13.1	-0.31311					1.31	0.335957		16.6404		20								1.31	0.3702156		19.77694		20								1.31	0.3813656		19.94513		20								1.31	0.4313369		18.67718
13.11667	-0.2724					1.31167	0.335959		16.6404		20								1.311667	0.3717588		19.77604		20								1.311667	0.3840737		19.94476		20								1.311667	0.4309773		18.67699
13.13333	-0.30169					1.31333	0.335962		16.6404		20								1.313333	0.3732649		19.77516		20								1.313333	0.3866755		19.9444		20								1.313333	0.4306199		18.67679
13.15	-0.30098					1.315	0.335964		16.6403		20								1.315	0.3747359		19.7743		20								1.315	0.3891764		19.94406		20								1.315	0.4302646		18.67659
13.16667	-0.29027					1.31667	0.335967		16.6403		20								1.316667	0.3761737		19.77345		20								1.316667	0.3915813		19.94373		20								1.316667	0.4299114		18.67639
13.18333	-0.26956					1.31833	0.335969		16.6393		20								1.318333	0.3775799		19.77163		20								1.318333	0.3938944		19.94241		20								1.318333	0.4295603		18.67519
13.2	-0.25884					1.32	0.336071		16.6383		20								1.32	0.3806227		19.76985		20								1.32	0.4031195		19.94122		20								1.32	0.4292134		18.67399
13.21667	-0.25813					1.32167	0.336174		16.6372		20								1.321667	0.3835905		19.76813		20								1.321667	0.4114496		19.94024		20								1.321667	0.4288666		18.67278
13.23333	-0.26742					1.32333	0.336275		16.6362		20								1.323333	0.3864491		19.76647		20								1.323333	0.4183342		19.93941		20								1.323333	0.42852		18.67157
13.25	-0.28671					1.325	0.336377		16.6352		20								1.325	0.389209		19.76487		20								1.325	0.4241211		19.93869		20								1.325	0.4281736		18.67036
13.26667	-0.276					1.32667	0.336478		16.6342		20								1.326667	0.3918803		19.76332		20								1.326667	0.4291422		19.93805		20								1.326667	0.4278273		18.66914
13.28333	-0.30529					1.32833	0.336579		16.6332		20								1.328333	0.3944714		19.76181		20								1.328333	0.4336265		19.93747		20								1.328333	0.4274812		18.66793
13.3	-0.32458					1.33	0.33668		16.6322		20								1.33	0.3969895		19.76034		20								1.33	0.4377236		19.93692		20								1.33	0.4271353		18.6667
13.31667	-0.20386					1.33167	0.336781		16.6312		20								1.331667	0.3994407		19.7589		20								1.331667	0.4415304		19.93641		20								1.331667	0.4267896		18.66548
13.33333	-0.23315					1.33333	0.336881		16.6302		20								1.333333	0.40183		19.7575		20								1.333333	0.4451097		19.93593		20								1.333333	0.4264441		18.66426
13.35	-0.19244					1.335	0.336981		16.6282		20								1.335	0.404162		19.75514		20								1.335	0.448503		19.93447		20								1.335	0.4260988		18.66203
13.36667	-0.12173					1.33667	0.337182		16.6262		20								1.336667	0.408107		19.75283		20								1.336667	0.4587382		19.93314		20								1.336667	0.4257556		18.6598
13.38333	-0.041017					1.33833	0.337381		16.6242		20								1.338333	0.4119556		19.75059		20								1.338333	0.4680235		19.93203		20								1.338333	0.4254147		18.65756
13.4	-0.12031					1.34	0.337581		16.6222		20								1.34	0.4156753		19.74843		20								1.34	0.475819		19.93107		20								1.34	0.425076		18.65533
13.41667	-0.14959					1.34167	0.33778		16.6202		20								1.341667	0.4192779		19.74634		20								1.341667	0.4824791		19.93024		20								1.341667	0.4247395		18.65309
13.43333	-0.15888					1.34333	0.337978		16.6182		20								1.343333	0.4227749		19.74429		20								1.343333	0.4883404		19.92948		20								1.343333	0.4244052		18.65085
13.45	-0.18817					1.345	0.338176		16.6163		20								1.345	0.4261756		19.74231		20								1.345	0.4936352		19.92878		20								1.345	0.4240731		18.64861
13.46667	-0.22746					1.34667	0.338374		16.6143		20								1.346667	0.4294882		19.74037		20								1.346667	0.4985156		19.92813		20								1.346667	0.4237433		18.64636
13.48333	-0.22675					1.34833	0.338571		16.6123		20								1.348333	0.4327195		19.73847		20								1.348333	0.5030802		19.92752		20								1.348333	0.4234157		18.64411
13.5	-0.25604					1.35	0.338769		16.6103		20								1.35	0.4358753		19.73662		20								1.35	0.5073932		19.92693		20								1.35	0.4230903		18.64186
13.51667	-0.28532					1.35167	0.338965		16.6104		20								1.351667	0.4389608		19.73681		20								1.351667	0.5114975		19.92837		20								1.351667	0.4227672		18.64161
13.53333	-0.31461					1.35333	0.338962		16.6104		20								1.353333	0.4386467		19.73698		20								1.353333	0.5014218		19.9296		20								1.353333	0.4224424		18.64136
13.55	-0.3339					1.355	0.338959		16.6104		20								1.355	0.4383621		19.73709		20								1.355	0.4928073		19.93046		20								1.355	0.4221198		18.6411
13.56667	-0.37319					1.35667	0.338956		16.6105		20								1.356667	0.4381811		19.73715		20								1.356667	0.4867756		19.93105		20								1.356667	0.4217995		18.64084
13.58333	-0.37248					1.35833	0.338953		16.6105		20								1.358333	0.4380872		19.73716		20								1.358333	0.4826481		19.93146		20								1.358333	0.4214815		18.64058
13.6	-0.39177					1.36	0.33895		16.6105		20								1.36	0.4380647		19.73714		20								1.36	0.4797754		19.93176		20								1.36	0.4211657		18.64032
13.61667	-0.41105					1.36167	0.338948		16.6105		20								1.361667	0.4381004		19.73709		20								1.361667	0.4777116		19.93198		20								1.361667	0.4208522		18.64005
13.63333	-0.44034					1.36333	0.338946		16.6106		20								1.363333	0.4381834		19.73702		20								1.363333	0.4761687		19.93215		20								1.363333	0.4205411		18.63978
13.65	-0.44963					1.365	0.338944		16.6106		20								1.365	0.4383045		19.73693		20								1.365	0.4749634		19.93229		20								1.365	0.4202322		18.63951
13.66667	-0.46892					1.36667	0.338942		16.6106		20								1.366667	0.4384562		19.73682		20								1.366667	0.4739793		19.93241		20								1.366667	0.4199256		18.63924
13.68333	-0.48821					1.36833	0.33894		16.6126		20								1.368333	0.4386324		19.7387		20								1.368333	0.4731424		19.93451		20								1.368333	0.4196213		18.64097
13.7	-0.4875					1.37	0.338739		16.6146		20								1.37	0.4354944		19.74052		20								1.37	0.4584056		19.93638		20								1.37	0.4193153		18.64269
13.71667	-0.49678					1.37167	0.338538		16.6166		20								1.371667	0.4324632		19.74224		20								1.371667	0.4453601		19.93784		20								1.371667	0.4190077		18.64441
13.73333	-0.50607					1.37333	0.338337		16.6186		20								1.373333	0.4296061		19.74386		20								1.373333	0.435094		19.93901		20								1.373333	0.4186985		18.64613
13.75	-0.53536					1.375	0.338138		16.6206		20								1.375	0.4269011		19.7454		20								1.375	0.4269054		19.93998		20								1.375	0.4183876		18.64785
13.76667	-0.58465					1.37667	0.337938		16.6226		20								1.376667	0.4243275		19.74688		20								1.376667	0.4201287		19.94081		20								1.376667	0.418075		18.64957
13.78333	-0.60394					1.37833	0.33774		16.6246		20								1.378333	0.4218678		19.7483		20								1.378333	0.4143057		19.94155		20								1.378333	0.4177609		18.65128
13.8	-0.61323					1.38	0.337542		16.6266		20								1.38	0.4195077		19.74966		20								1.38	0.4091392		19.94222		20								1.38	0.4174451		18.65299
13.81667	-0.60251					1.38167	0.337344		16.6285		20								1.381667	0.417235		19.75098		20								1.381667	0.4044383		19.94285		20								1.381667	0.4171276		18.6547
13.83333	-0.6218					1.38333	0.337147		16.6305		20								1.383333	0.4150394		19.75225		20								1.383333	0.4000803		19.94343		20								1.383333	0.4168086		18.65641
13.85	-0.62109					1.385	0.33695		16.6325		20								1.385	0.4129125		19.75349		20								1.385	0.3959858		19.94399		20								1.385	0.416488		18.65811
13.86667	-0.64038					1.38667	0.336754		16.6344		20								1.386667	0.4108469		19.7547		20								1.386667	0.3921027		19.94451		20								1.386667	0.4161657		18.65981
13.88333	-0.63967					1.38833	0.336557		16.6364		20								1.388333	0.4088368		19.75587		20								1.388333	0.3883967		19.94502		20								1.388333	0.4158399		18.66151
13.9	-0.64896					1.39	0.336362		16.6383		20								1.39	0.4068769		19.75702		20								1.39	0.3848442		19.94551		20								1.39	0.4155105		18.66321
13.91667	-0.61824					1.39167	0.336166		16.6403		20								1.391667	0.404963		19.75815		20								1.391667	0.381429		19.94598		20								1.391667	0.4151775		18.6649
13.93333	-0.61753					1.39333	0.335971		16.6422		20								1.393333	0.4030913		19.75924		20								1.393333	0.3781392		19.94643		20								1.393333	0.414841		18.66659
13.95	-0.64682					1.395	0.335777		16.6442		20								1.395	0.4012588		19.76032		20								1.395	0.374966		19.94687		20								1.395	0.4145009		18.66827
13.96667	-0.68611					1.39667	0.335582		16.6461		20								1.396667	0.3994628		19.76138		20								1.396667	0.3719024		19.94729		20								1.396667	0.4141572		18.66996
13.98333	-0.6254					1.39833	0.335388		16.6481		20								1.398333	0.3977009		19.76242		20								1.398333	0.3689427		19.9477		20								1.398333	0.41381		18.67164
14	-0.59469					1.4	0.335195		16.65		20								1.4	0.3959713		19.76344		20								1.4	0.366082		19.9481		20								1.4	0.4134593		18.67332
14.01667	-0.62397					1.40167	0.335001		16.6499		20								1.401667	0.3942723		19.76244		20								1.401667	0.3633161		19.94648		20								1.401667	0.4131051		18.67299
14.03333	-0.65326					1.40333	0.335008		16.6499		20								1.403333	0.3959356		19.76148		20								1.403333	0.3746409		19.94508		20								1.403333	0.4127513		18.67266
14.05	-0.66255					1.405	0.335015		16.6498		20								1.405	0.3975348		19.7606		20								1.405	0.3844318		19.94406		20								1.405	0.4124039		18.67233
14.06667	-0.68184					1.40667	0.335021		16.6497		20								1.406667	0.3989978		19.75979		20								1.406667	0.391578		19.94332		20								1.406667	0.412063		18.672
14.08333	-0.67113					1.40833	0.335027		16.6497		20								1.408333	0.4003429		19.75905		20								1.408333	0.3967658		19.94276		20								1.408333	0.4117286		18.67166
14.1	-0.66042					1.41	0.335033		16.6496		20								1.41	0.4015873		19.75835		20								1.41	0.4006499		19.94233		20								1.41	0.4114006		18.67132
14.11667	-0.64971					1.41167	0.335039		16.6496		20								1.411667	0.4027456		19.7577		20								1.411667	0.4036801		19.94198		20								1.411667	0.411079		18.67098
14.13333	-0.66899					1.41333	0.335044		16.6495		20								1.413333	0.40383		19.75709		20								1.413333	0.4061474		19.94168		20								1.413333	0.410764		18.67063
14.15	-0.68828					1.415	0.33505		16.6495		20								1.415	0.4048506		19.75651		20								1.415	0.4082374		19.94142		20								1.415	0.4104554		18.67029
14.16667	-0.69757					1.41667	0.335055		16.6494		20								1.416667	0.4058159		19.75596		20								1.416667	0.4100687		19.94118		20								1.416667	0.4101533		18.66994
14.18333	-0.68686					1.41833	0.33506		16.6524		20								1.418333	0.4067329		19.75844		20								1.418333	0.4117169		19.94397		20								1.418333	0.4098577		18.67259
14.2	-0.68615					1.42	0.334765		16.6553		20								1.42	0.4026076		19.76085		20								1.42	0.3922306		19.94642		20								1.42	0.4095627		18.67524
14.21667	-0.70544					1.42167	0.33447		16.6582		20								1.421667	0.3985829		19.76314		20								1.421667	0.375073		19.9483		20								1.421667	0.4092642		18.67788
14.23333	-0.69472					1.42333	0.334176		16.6612		20								1.423333	0.3947692		19.76532		20								1.423333	0.3619257		19.94975		20								1.423333	0.4089624		18.68053
14.25	-0.68401					1.425	0.333883		16.6641		20								1.425	0.3911413		19.7674		20								1.425	0.3517683		19.95091		20								1.425	0.4086571		18.68317
14.26667	-0.6833					1.42667	0.333591		16.667		20								1.426667	0.3876748		19.76939		20								1.426667	0.3436234		19.95188		20								1.426667	0.4083484		18.68581
14.28333	-0.66259					1.42833	0.3333		16.6699		20								1.428333	0.3843491		19.77131		20								1.428333	0.3368184		19.95273		20								1.428333	0.4080364		18.68845
14.3	-0.64188					1.43	0.333008		16.6728		20								1.43	0.3811471		19.77317		20								1.43	0.3309175		19.95348		20								1.43	0.4077209		18.69109
14.31667	-0.62117					1.43167	0.332718		16.6757		20								1.431667	0.3780543		19.77496		20								1.431667	0.3256414		19.95417		20								1.431667	0.4074021		18.69372
14.33333	-0.61045					1.43333	0.332428		16.6786		20								1.433333	0.3750587		19.77671		20								1.433333	0.3208117		19.95481		20								1.433333	0.4070799		18.69636
14.35	-0.59974					1.435	0.332139		16.6805		20								1.435	0.37215		19.77741		20								1.435	0.3163132		19.95442		20								1.435	0.4067544		18.69798
14.36667	-0.60903					1.43667	0.33195		16.6824		20								1.436667	0.3709865		19.77809		20								1.436667	0.3190714		19.95411		20								1.436667	0.4064275		18.69961
14.38333	-0.64832					1.43833	0.331761		16.6843		20								1.438333	0.3698482		19.77878		20								1.438333	0.3212269		19.95397		20								1.438333	0.4061053		18.70123
14.4	-0.67761					1.44	0.331573		16.6862		20								1.44	0.3686935		19.77948		20								1.44	0.3221934		19.95396		20								1.44	0.4057876		18.70285
14.41667	-0.6569					1.44167	0.331385		16.688		20								1.441667	0.3675269		19.78019		20								1.441667	0.3222934		19.95402		20								1.441667	0.4054746		18.70447
14.43333	-0.68618					1.44333	0.331197		16.6899		20								1.443333	0.3663531		19.78089		20								1.443333	0.3218402		19.95414		20								1.443333	0.4051663		18.70609
14.45	-0.65547					1.445	0.331009		16.6918		20								1.445	0.365176		19.7816		20								1.445	0.3210488		19.95428		20								1.445	0.4048625		18.7077
14.46667	-0.66476					1.44667	0.330821		16.6937		20								1.446667	0.3639988		19.78231		20								1.446667	0.3200574		19.95444		20								1.446667	0.4045635		18.70932
14.48333	-0.68405					1.44833	0.330634		16.6955		20								1.448333	0.362824		19.78301		20								1.448333	0.3189534		19.9546		20								1.448333	0.404269		18.71093
14.5	-0.69334					1.45	0.330447		16.6974		20								1.45	0.3616539		19.78371		20								1.45	0.3177916		19.95477		20								1.45	0.4039793		18.71254
14.51667	-0.68263					1.45167	0.33026		16.6983		20								1.451667	0.3604902		19.7834		20								1.451667	0.3166063		19.95394		20								1.451667	0.4036942		18.71314
14.53333	-0.67191					1.45333	0.330173		16.6991		20								1.453333	0.3610009		19.78312		20								1.453333	0.3224187		19.95322		20								1.453333	0.4034158		18.71375
14.55	-0.7012					1.455	0.330086		16.7		20								1.455	0.3614745		19.78287		20								1.455	0.3274311		19.9527		20								1.455	0.40314		18.71435
14.56667	-0.69049					1.45667	0.33		16.7009		20								1.456667	0.3618765		19.78267		20								1.456667	0.3310975		19.95232		20								1.456667	0.402867		18.71496
14.58333	-0.70978					1.45833	0.329913		16.7017		20								1.458333	0.3622171		19.7825		20								1.458333	0.3337673		19.95203		20								1.458333	0.4025967		18.71556
14.6	-0.71907					1.46	0.329826		16.7026		20								1.46	0.3625062		19.78235		20								1.46	0.3357716		19.95181		20								1.46	0.402329		18.71616
14.61667	-0.69836					1.46167	0.329739		16.7035		20								1.461667	0.3627516		19.78222		20								1.461667	0.337338		19.95163		20								1.461667	0.4020641		18.71676
14.63333	-0.70764					1.46333	0.329652		16.7044		20								1.463333	0.3629602		19.78212		20								1.463333	0.3386136		19.95147		20								1.463333	0.4018019		18.71736
14.65	-0.67693					1.465	0.329565		16.7052		20								1.465	0.3631376		19.78203		20								1.465	0.3396926		19.95134		20								1.465	0.4015423		18.71795
14.66667	-0.69622					1.46667	0.329478		16.7061		20								1.466667	0.3632884		19.78195		20								1.466667	0.340635		19.95122		20								1.466667	0.4012856		18.71855
14.68333	-0.67551					1.46833	0.329391		16.708		20								1.468333	0.3634167		19.78288		20								1.468333	0.3414792		19.95211		20								1.468333	0.4010315		18.72014
14.7	-0.7148					1.47	0.329204		16.7098		20								1.47	0.3618589		19.7838		20								1.47	0.33525		19.95289		20								1.47	0.4007781		18.72173
14.71667	-0.68409					1.47167	0.329018		16.7117		20								1.471667	0.3603304		19.78468		20								1.471667	0.3297741		19.95348		20								1.471667	0.4005235		18.72332
14.73333	-0.66337					1.47333	0.328832		16.7135		20								1.473333	0.3588689		19.78552		20								1.473333	0.3256157		19.95394		20								1.473333	0.4002677		18.72491
14.75	-0.62266					1.475	0.328646		16.7154		20								1.475	0.3574668		19.78633		20								1.475	0.3224372		19.9543		20								1.475	0.4000106		18.7265
14.76667	-0.67195					1.47667	0.32846		16.7173		20								1.476667	0.3561165		19.78711		20								1.476667	0.3199147		19.9546		20								1.476667	0.3997523		18.72809
14.78333	-0.70124					1.47833	0.328275		16.7191		20								1.478333	0.3548116		19.78787		20								1.478333	0.3178252		19.95485		20								1.478333	0.3994927		18.72967
14.8	-0.72053					1.48	0.32809		16.7209		20								1.48	0.353547		19.78861		20								1.48	0.3160243		19.95508		20								1.48	0.3992318		18.73126
14.81667	-0.73982					1.48167	0.327905		16.7228		20								1.481667	0.352318		19.78933		20								1.481667	0.3144199		19.95529		20								1.481667	0.3989698		18.73284
14.83333	-0.6791					1.48333	0.327721		16.7246		20								1.483333	0.351121		19.79003		20								1.483333	0.3129529		19.95549		20								1.483333	0.3987065		18.73442
14.85	-0.64839					1.485	0.327537		16.7265		20								1.485	0.3499527		19.79071		20								1.485	0.3115856		19.95567		20								1.485	0.3984419		18.736
14.86667	-0.54768					1.48667	0.327353		16.7283		20								1.486667	0.3488106		19.79138		20								1.486667	0.3102937		19.95585		20								1.486667	0.3981762		18.73758
14.88333	-0.48697					1.48833	0.327169		16.7301		20								1.488333	0.3476924		19.79204		20								1.488333	0.3090613		19.95602		20								1.488333	0.3979151		18.73915
14.9	-0.52626					1.49	0.326986		16.732		20								1.49	0.3465962		19.79269		20								1.49	0.3078779		19.95618		20								1.49	0.3976588		18.74072
14.91667	-0.55555					1.49167	0.326803		16.7338		20								1.491667	0.3455202		19.79332		20								1.491667	0.3067364		19.95634		20								1.491667	0.3974072		18.7423
14.93333	-0.59484					1.49333	0.32662		16.7356		20								1.493333	0.3444633		19.79395		20								1.493333	0.3056321		19.95649		20								1.493333	0.3971604		18.74387
14.95	-0.064124					1.495	0.326438		16.7374		20								1.495	0.3434241		19.79456		20								1.495	0.3045615		19.95664		20								1.495	0.3969183		18.74544
14.96667	0.31659					1.49667	0.326255		16.7393		20								1.496667	0.3424017		19.79516		20								1.496667	0.3035221		19.95678		20								1.496667	0.3966809		18.747
14.98333	0.7073					1.49833	0.326073		16.7411		20								1.498333	0.3413951		19.79576		20								1.498333	0.3025119		19.95692		20								1.498333	0.3964482		18.74857
15	0.67801					1.5	0.325891		16.7429		20								1.5	0.3404036		19.79634		20								1.5	0.3015292		19.95706		20								1.5	0.3962203		18.75014
15.01667	0.63872					1.50167	0.32571		16.7457		20								1.501667	0.3394266		19.79792		20								1.501667	0.3005729		19.95819		20								1.501667	0.3959971		18.7527
15.03333	0.65943					1.50333	0.325428		16.7485		20								1.503333	0.3367967		19.79946		20								1.503333	0.2926416		19.95921		20								1.503333	0.3957766		18.75527
15.05	0.68015					1.505	0.325147		16.7513		20								1.505	0.3342261		19.80095		20								1.505	0.2855451		19.96002		20								1.505	0.3955549		18.75783
15.06667	0.70086					1.50667	0.324867		16.7541		20								1.506667	0.3317498		19.80239		20								1.506667	0.2798359		19.96069		20								1.506667	0.3953319		18.76039
15.08333	0.65157					1.50833	0.324587		16.7569		20								1.508333	0.3293577		19.80378		20								1.508333	0.2751685		19.96126		20								1.508333	0.3951077		18.76296
15.1	0.65228					1.51	0.324307		16.7597		20								1.51	0.3270404		19.80513		20								1.51	0.2712133		19.96175		20								1.51	0.3948822		18.76552
15.11667	1.013					1.51167	0.324028		16.7625		20								1.511667	0.3247897		19.80644		20								1.511667	0.267743		19.9622		20								1.511667	0.3946555		18.76808
15.13333	1.2537					1.51333	0.32375		16.7653		20								1.513333	0.3225991		19.80772		20								1.513333	0.2646102		19.96261		20								1.513333	0.3944275		18.77063
15.15	2.6744					1.515	0.323471		16.7681		20								1.515	0.3204628		19.80897		20								1.515	0.2617198		19.963		20								1.515	0.3941982		18.77319
15.16667	2.5751					1.51667	0.323194		16.7708		20								1.516667	0.3183759		19.8102		20								1.516667	0.2590107		19.96337		20								1.516667	0.3939676		18.77575
15.18333	2.4458					1.51833	0.322916		16.7716		20								1.518333	0.3163345		19.8094		20								1.518333	0.2564433		19.96172		20								1.518333	0.3937358		18.7763
15.2	2.3966					1.52	0.322839		16.7724		20								1.52	0.3176683		19.80863		20								1.52	0.2679912		19.96028		20								1.52	0.3935066		18.77685
15.21667	2.3173					1.52167	0.322762		16.7731		20								1.521667	0.3189493		19.80794		20								1.521667	0.278016		19.95923		20								1.521667	0.3932801		18.77741
15.23333	2.238					1.52333	0.322685		16.7739		20								1.523333	0.3201039		19.80731		20								1.523333	0.2853984		19.95845		20								1.523333	0.3930563		18.77796
15.25	2.1487					1.525	0.322608		16.7747		20								1.525	0.3211493		19.80674		20								1.525	0.2908192		19.95787		20								1.525	0.3928352		18.77851
15.26667	2.1394					1.52667	0.32253		16.7755		20								1.526667	0.3221017		19.80622		20								1.526667	0.29493		19.9574		20								1.526667	0.3926167		18.77905
15.28333	2.0001					1.52833	0.322453		16.7763		20								1.528333	0.322975		19.80573		20								1.528333	0.2981788		19.95702		20								1.528333	0.3924009		18.7796
15.3	1.9508					1.53	0.322375		16.777		20								1.53	0.3237805		19.80528		20								1.53	0.3008555		19.95669		20								1.53	0.3921878		18.78015
15.31667	1.8615					1.53167	0.322297		16.7778		20								1.531667	0.3245278		19.80487		20								1.531667	0.3031454		19.9564		20								1.531667	0.3919773		18.78069
15.33333	1.8422					1.53333	0.322219		16.7786		20								1.533333	0.325225		19.80447		20								1.533333	0.3051667		19.95614		20								1.533333	0.3917695		18.78124
15.35	1.783					1.535	0.322142		16.7814		20								1.535	0.3258786		19.8061		20								1.535	0.3069952		19.9579		20								1.535	0.3915642		18.78378
15.36667	1.7637					1.53667	0.321864		16.7841		20								1.536667	0.3231609		19.8077		20								1.536667	0.2946796		19.95945		20								1.536667	0.3913577		18.78632
15.38333	1.6644					1.53833	0.321586		16.7869		20								1.538333	0.3205019		19.80921		20								1.538333	0.2838727		19.96061		20								1.538333	0.3911458		18.78886
15.4	1.6051					1.54	0.321309		16.7897		20								1.54	0.3179764		19.81066		20								1.54	0.2757028		19.9615		20								1.54	0.3909286		18.7914
15.41667	1.5258					1.54167	0.321033		16.7924		20								1.541667	0.3155684		19.81204		20								1.541667	0.2694943		19.9622		20								1.541667	0.390706		18.79394
15.43333	1.4765					1.54333	0.320757		16.7952		20								1.543333	0.3132625		19.81337		20								1.543333	0.2645991		19.96278		20								1.543333	0.3904781		18.79648
15.45	1.4072					1.545	0.320482		16.7979		20								1.545	0.3110457		19.81466		20								1.545	0.2605712		19.96327		20								1.545	0.3902449		18.79902
15.46667	1.3479					1.54667	0.320207		16.8007		20								1.546667	0.308907		19.8159		20								1.546667	0.2571218		19.9637		20								1.546667	0.3900063		18.80155
15.48333	1.2886					1.54833	0.319933		16.8034		20								1.548333	0.3068373		19.8171		20								1.548333	0.2540665		19.9641		20								1.548333	0.3897624		18.80408
15.5	1.2394					1.55	0.319659		16.8061		20								1.55	0.3048291		19.81827		20								1.55	0.2512871		19.96447		20								1.55	0.3895131		18.80661
15.51667	1.2001					1.55167	0.319385		16.8089		20								1.551667	0.3028757		19.81942		20								1.551667	0.2487082		19.96482		20								1.551667	0.3892584		18.80914
15.53333	1.1508					1.55333	0.319112		16.8116		20								1.553333	0.3009718		19.82053		20								1.553333	0.2462808		19.96515		20								1.553333	0.3889984		18.81167
15.55	1.1315					1.555	0.31884		16.8143		20								1.555	0.2991129		19.82162		20								1.555	0.2439732		19.96546		20								1.555	0.388733		18.81419
15.56667	1.1022					1.55667	0.318567		16.817		20								1.556667	0.2972949		19.82269		20								1.556667	0.2417646		19.96577		20								1.556667	0.3884622		18.81671
15.58333	1.0829					1.55833	0.318295		16.8198		20								1.558333	0.2955147		19.82374		20								1.558333	0.2396406		19.96606		20								1.558333	0.3881861		18.81923
15.6	1.3736					1.56	0.318024		16.8225		20								1.56	0.2937695		19.82477		20								1.56	0.2375918		19.96634		20								1.56	0.3879046		18.82175
15.61667	1.4143					1.56167	0.317753		16.8252		20								1.561667	0.2920568		19.82578		20								1.561667	0.235611		19.96662		20								1.561667	0.3876178		18.82426
15.63333	1.3351					1.56333	0.317482		16.8279		20								1.563333	0.2903747		19.82677		20								1.563333	0.2336931		19.96688		20								1.563333	0.3873256		18.82677
15.65	1.2358					1.565	0.317211		16.8306		20								1.565	0.2887213		19.82774		20								1.565	0.2318343		19.96714		20								1.565	0.387028		18.82928
15.66667	1.2065					1.56667	0.316941		16.8333		20								1.566667	0.2870951		19.8287		20								1.566667	0.2300313		19.96739		20								1.566667	0.386725		18.83178
15.68333	1.1472					1.56833	0.316672		16.833		20								1.568333	0.2854949		19.82665		20								1.568333	0.2282813		19.96463		20								1.568333	0.3864167		18.83128
15.7	1.1179					1.57	0.316702		16.8327		20								1.57	0.2889194		19.82466		20								1.57	0.2475821		19.96221		20								1.57	0.386109		18.83078
15.71667	1.0986					1.57167	0.316733		16.8324		20								1.571667	0.2922298		19.82281		20								1.571667	0.2644998		19.96038		20								1.571667	0.3857999		18.83028
15.73333	1.0793					1.57333	0.316762		16.8321		20								1.573333	0.2953189		19.82107		20								1.573333	0.2773714		19.95897		20								1.573333	0.3854894		18.82977
15.75	1.07					1.575	0.316792		16.8318		20								1.575	0.2982146		19.81943		20								1.575	0.2872292		19.95785		20								1.575	0.3851775		18.82926
15.76667	1.2107					1.57667	0.316821		16.8315		20								1.576667	0.3009437		19.81788		20								1.576667	0.2950581		19.95692		20								1.576667	0.3848642		18.82875
15.78333	1.1615					1.57833	0.316849		16.8312		20								1.578333	0.3035284		19.81641		20								1.578333	0.3015355		19.95613		20								1.578333	0.3845495		18.82823
15.8	1.1922					1.58	0.316877		16.8309		20								1.58	0.3059875		19.815		20								1.58	0.3071005		19.95542		20								1.58	0.3842334		18.82771
15.81667	1.1729					1.58167	0.316905		16.8307		20								1.581667	0.3083367		19.81365		20								1.581667	0.3120341		19.95478		20								1.581667	0.383916		18.82719
15.83333	1.1336					1.58333	0.316933		16.8304		20								1.583333	0.310589		19.81235		20								1.583333	0.3165165		19.95419		20								1.583333	0.3835971		18.82666
15.85	1.0543					1.585	0.31696		16.8301		20								1.585	0.3127556		19.81109		20								1.585	0.3206634		19.95364		20								1.585	0.3832769		18.82614
15.86667	0.98502					1.58667	0.316987		16.8299		20								1.586667	0.3148456		19.80988		20								1.586667	0.3245499		19.95311		20								1.586667	0.3829553		18.82561
15.88333	0.92573					1.58833	0.317014		16.8296		20								1.588333	0.3168669		19.8087		20								1.588333	0.3282255		19.95261		20								1.588333	0.3826303		18.82507
15.9	0.93644					1.59	0.317041		16.8293		20								1.59	0.3188259		19.80756		20								1.59	0.331723		19.95213		20								1.59	0.3823019		18.82454
15.91667	1.1172					1.59167	0.317068		16.8291		20								1.591667	0.3207284		19.80645		20								1.591667	0.3350648		19.95168		20								1.591667	0.3819702		18.824
15.93333	1.0579					1.59333	0.317094		16.8288		20								1.593333	0.3225789		19.80537		20								1.593333	0.3382667		19.95124		20								1.593333	0.3816351		18.82346
15.95	1.0086					1.595	0.31712		16.8285		20								1.595	0.3243815		19.80432		20								1.595	0.3413403		19.95082		20								1.595	0.3812966		18.82291
15.96667	0.93929					1.59667	0.317147		16.8283		20								1.596667	0.3261396		19.80329		20								1.596667	0.3442943		19.95041		20								1.596667	0.3809548		18.82236
15.98333	0.9					1.59833	0.317173		16.828		20								1.598333	0.3278562		19.80228		20								1.598333	0.3471356		19.95002		20								1.598333	0.3806096		18.82181
16	0.85071					1.6	0.317199		16.8278		20								1.6	0.3295336		19.8013		20								1.6	0.3498699		19.94964		20								1.6	0.380261		18.82126
16.01667	0.79142					1.60167	0.317225		16.8315		20								1.601667	0.3311741		19.80433		20								1.601667	0.3525023		19.95328		20								1.601667	0.379909		18.8247
16.03333	0.74213					1.60333	0.316851		16.8352		20								1.603333	0.326113		19.80728		20								1.603333	0.3270371		19.95647		20								1.603333	0.3795458		18.82814
16.05	0.71284					1.605	0.316477		16.839		20								1.605	0.3212022		19.81005		20								1.605	0.3047207		19.95889		20								1.605	0.3791752		18.83157
16.06667	0.65356					1.60667	0.316105		16.8427		20								1.606667	0.3165851		19.81267		20								1.606667	0.2877714		19.96074		20								1.606667	0.3787973		18.835
16.08333	0.62427					1.60833	0.315733		16.8464		20								1.608333	0.3122245		19.81515		20								1.608333	0.274814		19.96221		20								1.608333	0.3784121		18.83843
16.1	0.57498					1.61	0.315363		16.8501		20								1.61	0.3080851		19.81752		20								1.61	0.2645362		19.96342		20								1.61	0.3780195		18.84185
16.11667	0.53569					1.61167	0.314993		16.8538		20								1.611667	0.3041371		19.81979		20								1.611667	0.2560359		19.96447		20								1.611667	0.3776196		18.84527
16.13333	0.4964					1.61333	0.314625		16.8574		20								1.613333	0.3003558		19.82197		20								1.613333	0.2487285		19.96539		20								1.613333	0.3772125		18.84868
16.15	0.65711					1.615	0.314257		16.8611		20								1.615	0.2967204		19.82407		20								1.615	0.2422403		19.96624		20								1.615	0.376798		18.85209
16.16667	1.7478					1.61667	0.31389		16.8648		20								1.616667	0.2932134		19.82611		20								1.616667	0.2363319		19.96702		20								1.616667	0.3763761		18.8555
16.18333	1.8685					1.61833	0.313523		16.8694		20								1.618333	0.2898203		19.82908		20								1.618333	0.2308499		19.96876		20								1.618333	0.375947		18.8599
16.2	2.0092					1.62	0.313057		16.8741		20								1.62	0.2848621		19.83198		20								1.62	0.2186947		19.97034		20								1.62	0.3755087		18.86429
16.21667	2.1					1.62167	0.312592		16.8787		20								1.621667	0.2800412		19.83477		20								1.621667	0.207612		19.9717		20								1.621667	0.375065		18.86868
16.23333	2.0707					1.62333	0.312128		16.8834		20								1.623333	0.2753842		19.83748		20								1.623333	0.1981125		19.97288		20								1.623333	0.374616		18.87307
16.25	1.9614					1.625	0.311664		16.888		20								1.625	0.2708741		19.8401		20								1.625	0.1898221		19.97394		20								1.625	0.3741617		18.87745
16.26667	1.8621					1.62667	0.311202		16.8926		20								1.626667	0.2664958		19.84266		20								1.626667	0.1823917		19.97492		20								1.626667	0.3737021		18.88182
16.28333	1.7728					1.62833	0.31074		16.8972		20								1.628333	0.2622361		19.84515		20								1.628333	0.1755802		19.97582		20								1.628333	0.3732373		18.88619
16.3	1.7135					1.63	0.310279		16.9018		20								1.63	0.2580841		19.84758		20								1.63	0.1692298		19.97668		20								1.63	0.3727672		18.89056
16.31667	1.6542					1.63167	0.309818		16.9064		20								1.631667	0.2540306		19.84996		20								1.631667	0.1632376		19.97749		20								1.631667	0.3722918		18.89492
16.33333	1.6149					1.63333	0.309359		16.911		20								1.633333	0.2500677		19.85229		20								1.633333	0.1575362		19.97827		20								1.633333	0.3718111		18.89927
16.35	1.5457					1.635	0.3089		16.9156		20								1.635	0.2461887		19.85457		20								1.635	0.1520803		19.97902		20								1.635	0.3713252		18.90362
16.36667	1.4764					1.63667	0.308441		16.9202		20								1.636667	0.2423879		19.8568		20								1.636667	0.1468393		19.97974		20								1.636667	0.3708341		18.90797
16.38333	1.4571					1.63833	0.307983		16.9247		20								1.638333	0.2386605		19.859		20								1.638333	0.1417914		19.98044		20								1.638333	0.3703377		18.91231
16.4	1.4578					1.64	0.307526		16.9293		20								1.64	0.2350021		19.86115		20								1.64	0.136921		19.98111		20								1.64	0.369836		18.91664
16.41667	1.5785					1.64167	0.30707		16.9339		20								1.641667	0.2314093		19.86327		20								1.641667	0.132216		19.98176		20								1.641667	0.3693292		18.92097
16.43333	1.5092					1.64333	0.306614		16.9384		20								1.643333	0.2278786		19.86536		20								1.643333	0.1276668		19.98239		20								1.643333	0.368817		18.92529
16.45	1.4399					1.645	0.306158		16.943		20								1.645	0.2244075		19.8674		20								1.645	0.1232657		19.983		20								1.645	0.3682997		18.92961
16.46667	1.3606					1.64667	0.305704		16.9475		20								1.646667	0.2209935		19.86942		20								1.646667	0.1190057		19.98359		20								1.646667	0.3677772		18.93392
16.48333	1.3213					1.64833	0.305249		16.952		20								1.648333	0.2176344		19.8714		20								1.648333	0.114881		19.98416		20								1.648333	0.3672494		18.93822
16.5	1.2621					1.65	0.304796		16.9566		20								1.65	0.2143283		19.87336		20								1.65	0.1108859		19.98471		20								1.65	0.3667164		18.94252
16.51667	1.2228					1.65167	0.304342		16.9591		20								1.651667	0.2110734		19.87328		20								1.651667	0.1070154		19.98325		20								1.651667	0.3661782		18.94482
16.53333	1.1535					1.65333	0.30409		16.9616		20								1.653333	0.2112016		19.87323		20								1.653333	0.1172648		19.982		20								1.653333	0.3656388		18.9471
16.55	1.1242					1.655	0.303837		16.9642		20								1.655	0.2112862		19.87325		20								1.655	0.1260084		19.98112		20								1.655	0.3650942		18.94939
16.56667	1.1449					1.65667	0.303585		16.9667		20								1.656667	0.2112549		19.87332		20								1.656667	0.1321345		19.98052		20								1.656667	0.3645445		18.95166
16.58333	1.6056					1.65833	0.303332		16.9692		20								1.658333	0.2111259		19.87345		20								1.658333	0.1363284		19.98011		20								1.658333	0.3639895		18.95393
16.6	1.4863					1.66	0.30308		16.9717		20								1.66	0.2109162		19.87362		20								1.66	0.139244		19.97981		20								1.66	0.3634294		18.9562
16.61667	1.427					1.66167	0.302828		16.9742		20								1.661667	0.21064		19.87381		20								1.661667	0.1413301		19.97959		20								1.661667	0.362864		18.95845
16.63333	1.3378					1.66333	0.302575		16.9768		20								1.663333	0.2103095		19.87404		20								1.663333	0.1428769		19.97942		20								1.663333	0.3622936		18.96071
16.65	1.2885					1.665	0.302323		16.9793		20								1.665	0.2099343		19.87429		20								1.665	0.1440692		19.97928		20								1.665	0.361718		18.96295
16.66667	1.2692					1.66667	0.302071		16.9818		20								1.666667	0.2095227		19.87455		20								1.666667	0.1450246		19.97917		20								1.666667	0.3611372		18.96519
16.68333	1.2099					1.66833	0.301819		16.9833		20								1.668333	0.2090816		19.87383		20								1.668333	0.1458181		19.97807		20								1.668333	0.3605513		18.96643
16.7	1.1606					1.67	0.301667		16.9848		20								1.67	0.2102833		19.87315		20								1.67	0.1534975		19.9771		20								1.67	0.3599622		18.96765
16.71667	1.1113					1.67167	0.301515		16.9864		20								1.671667	0.2114197		19.87252		20								1.671667	0.160283		19.97634		20								1.671667	0.359376		18.96887
16.73333	1.062					1.67333	0.301364		16.9879		20								1.673333	0.2124595		19.87195		20								1.673333	0.1656406		19.97572		20								1.673333	0.3587926		18.97009
16.75	0.99273					1.675	0.301212		16.9894		20								1.675	0.2134154		19.87142		20								1.675	0.1699281		19.97522		20								1.675	0.3582121		18.9713
16.76667	0.94344					1.67667	0.30106		16.9909		20								1.676667	0.2142993		19.87093		20								1.676667	0.1734829		19.97478		20								1.676667	0.3576344		18.9725
16.78333	0.90416					1.67833	0.300908		16.9924		20								1.678333	0.2151209		19.87047		20								1.678333	0.1765372		19.97439		20								1.678333	0.3570596		18.9737
16.8	0.85487					1.68	0.300755		16.994		20								1.68	0.2158887		19.87003		20								1.68	0.1792418		19.97404		20								1.68	0.3564876		18.97489
16.81667	0.79558					1.68167	0.300603		16.9955		20								1.681667	0.2166095		19.86963		20								1.681667	0.1816939		19.97372		20								1.681667	0.3559186		18.97607
16.83333	0.73629					1.68333	0.300451		16.997		20								1.683333	0.2172891		19.86924		20								1.683333	0.1839561		19.97342		20								1.683333	0.3553524		18.97726
16.85	0.707					1.685	0.3003		16.9985		20								1.685	0.2179323		19.86887		20								1.685	0.1860692		19.97313		20								1.685	0.3547891		18.97843
16.86667	0.66771					1.68667	0.300148		17		20								1.686667	0.2185433		19.86852		20								1.686667	0.1880599		19.97286		20								1.686667	0.3542287		18.9796
16.88333	0.63843					1.68833	0.299996		17.0016		20								1.688333	0.2191255		19.86819		20								1.688333	0.1899464		19.97261		20								1.688333	0.3536691		18.98077
16.9	0.59914					1.69	0.299844		17.0031		20								1.69	0.2196818		19.86787		20								1.69	0.1917411		19.97236		20								1.69	0.3531106		18.98193
16.91667	0.53985					1.69167	0.299693		17.0046		20								1.691667	0.2202146		19.86756		20								1.691667	0.1934527		19.97213		20								1.691667	0.3525529		18.98308
16.93333	0.54056					1.69333	0.299541		17.0061		20								1.693333	0.2207259		19.86727		20								1.693333	0.1950878		19.97191		20								1.693333	0.3519961		18.98423
16.95	0.48127					1.695	0.29939		17.0076		20								1.695	0.2212176		19.86699		20								1.695	0.1966513		19.97169		20								1.695	0.3514403		18.98538
16.96667	0.43198					1.69667	0.299238		17.0091		20								1.696667	0.2216911		19.86671		20								1.696667	0.1981472		19.97149		20								1.696667	0.3508854		18.98652
16.98333	0.3827					1.69833	0.299087		17.0106		20								1.698333	0.2221477		19.86645		20								1.698333	0.1995789		19.97129		20								1.698333	0.3503315		18.98765
17	0.34341					1.7	0.298936		17.0121		20								1.7	0.2225884		19.86619		20								1.7	0.2009493		19.97111		20								1.7	0.3497785		18.98879
17.01667	0.30412					1.70167	0.298785		17.0107		20								1.701667	0.2230143		19.86294		20								1.701667	0.2022611		19.96793		20								1.701667	0.3492265		18.98691
17.03333	0.24483					1.70333	0.298934		17.0092		20								1.703333	0.2284261		19.85979		20								1.703333	0.2245166		19.9651		20								1.703333	0.3486814		18.98503
17.05	0.20554					1.705	0.299083		17.0077		20								1.705	0.2336868		19.85679		20								1.705	0.2442863		19.96287		20								1.705	0.3481412		18.98315
17.06667	0.18625					1.70667	0.299231		17.0062		20								1.706667	0.2386905		19.85392		20								1.706667	0.2599111		19.96108		20								1.706667	0.347606		18.98126
17.08333	0.14697					1.70833	0.299379		17.0047		20								1.708333	0.2434666		19.85117		20								1.708333	0.2724273		19.9596		20								1.708333	0.3470757		18.97937
17.1	0.29768					1.71	0.299526		17.0033		20								1.71	0.2480429		19.84853		20								1.71	0.2828233		19.95832		20								1.71	0.3465504		18.97747
17.11667	0.26839					1.71167	0.299672		17.0018		20								1.711667	0.252443		19.84599		20								1.711667	0.2917798		19.95718		20								1.711667	0.34603		18.97557
17.13333	0.5291					1.71333	0.299817		17.0004		20								1.713333	0.2566865		19.84353		20								1.713333	0.2997393		19.95614		20								1.713333	0.3455146		18.97366
17.15	0.53981					1.715	0.299963		16.9989		20								1.715	0.2607899		19.84114		20								1.715	0.3069858		19.95519		20								1.715	0.3450042		18.97175
17.16667	0.54052					1.71667	0.300107		16.9975		20								1.716667	0.2647672		19.83882		20								1.716667	0.3137025		19.95428		20								1.716667	0.3444988		18.96984
17.18333	0.56124					1.71833	0.300252		16.995		20								1.718333	0.2686302		19.83557		20								1.718333	0.3200081		19.95243		20								1.718333	0.3439984		18.96692
17.2	0.48195					1.72	0.300496		16.9926		20								1.72	0.2740554		19.8324		20								1.72	0.3329805		19.95073		20								1.72	0.3435049		18.964
17.21667	0.45266					1.72167	0.300739		16.9902		20								1.721667	0.2793388		19.82933		20								1.721667	0.3448611		19.94927		20								1.721667	0.3430205		18.96107
17.23333	0.39337					1.72333	0.300982		16.9878		20								1.723333	0.284452		19.82635		20								1.723333	0.3551316		19.94798		20								1.723333	0.3425449		18.95814
17.25	0.35408					1.725	0.301224		16.9853		20								1.725	0.2894108		19.82346		20								1.725	0.3641617		19.94681		20								1.725	0.3420784		18.95521
17.26667	0.32479					1.72667	0.301466		16.9829		20								1.726667	0.2942295		19.82065		20								1.726667	0.3722985		19.94575		20								1.726667	0.3416209		18.95228
17.28333	0.2955					1.72833	0.301707		16.9805		20								1.728333	0.2989204		19.8179		20								1.728333	0.379782		19.94475		20								1.728333	0.3411723		18.94934
17.3	0.26622					1.73	0.301947		16.9781		20								1.73	0.3034937		19.81522		20								1.73	0.3867701		19.9438		20								1.73	0.3407327		18.9464
17.31667	0.22693					1.73167	0.302188		16.9757		20								1.731667	0.3079584		19.81261		20								1.731667	0.3933661		19.94291		20								1.731667	0.3403022		18.94346
17.33333	0.17764					1.73333	0.302427		16.9733		20								1.733333	0.3123218		19.81005		20								1.733333	0.3996381		19.94205		20								1.733333	0.3398806		18.94051
17.35	0.13835					1.735	0.302667		16.9699		20								1.735	0.3165906		19.80654		20								1.735	0.4056323		19.94023		20								1.735	0.339468		18.93656
17.36667	0.099063					1.73667	0.303006		16.9666		20								1.736667	0.3224367		19.80311		20								1.736667	0.4183804		19.93856		20								1.736667	0.3390664		18.93261
17.38333	0.059775					1.73833	0.303344		16.9632		20								1.738333	0.3281525		19.79978		20								1.738333	0.4300944		19.93711		20								1.738333	0.3386757		18.92866
17.4	0.040486					1.74	0.303681		16.9598		20								1.74	0.3337067		19.79653		20								1.74	0.4402376		19.93583		20								1.74	0.3382961		18.92471
17.41667	0.011198					1.74167	0.304018		16.9565		20								1.741667	0.3391124		19.79337		20								1.741667	0.4491676		19.93468		20								1.741667	0.3379274		18.92076
17.43333	-0.01809					1.74333	0.304355		16.9531		20								1.743333	0.344382		19.79028		20								1.743333	0.4572239		19.93362		20								1.743333	0.3375698		18.9168
17.45	-0.0073787					1.745	0.304691		16.9497		20								1.745	0.3495261		19.78727		20								1.745	0.4646417		19.93263		20								1.745	0.3372231		18.91284
17.46667	-0.056667					1.74667	0.305026		16.9464		20								1.746667	0.3545535		19.78432		20								1.746667	0.4715756		19.9317		20								1.746667	0.3368874		18.90888
17.48333	-0.085955					1.74833	0.305361		16.9431		20								1.748333	0.3594719		19.78143		20								1.748333	0.4781268		19.93081		20								1.748333	0.3365626		18.90492
17.5	-0.12524					1.75	0.305695		16.9397		20								1.75	0.364288		19.7786		20								1.75	0.4843621		19.92995		20								1.75	0.3362489		18.90096
17.51667	-0.14453					1.75167	0.306028		16.9374		20								1.751667	0.3690074		19.77682		20								1.751667	0.4903266		19.93014		20								1.751667	0.3359461		18.898
17.53333	-0.18382					1.75333	0.306261		16.9351		20								1.753333	0.3719683		19.77507		20								1.753333	0.4890513		19.93023		20								1.753333	0.3356523		18.89504
17.55	-0.21311					1.755	0.306494		16.9327		20								1.755	0.3748877		19.77332		20								1.755	0.488369		19.93016		20								1.755	0.3353695		18.89208
17.56667	-0.2524					1.75667	0.306727		16.9304		20								1.756667	0.3778048		19.77157		20								1.756667	0.4888499		19.92998		20								1.756667	0.3350977		18.88912
17.58333	-0.29169					1.75833	0.306959		16.9281		20								1.758333	0.3807133		19.76984		20								1.758333	0.4901619		19.92972		20								1.758333	0.3348369		18.88616
17.6	-0.33097					1.76	0.307192		16.9258		20								1.76	0.383607		19.76811		20								1.76	0.4919864		19.92941		20								1.76	0.334587		18.8832
17.61667	-0.34026					1.76167	0.307424		16.9234		20								1.761667	0.386481		19.7664		20								1.761667	0.4941058		19.92909		20								1.761667	0.3343481		18.88024
17.63333	-0.35955					1.76333	0.307655		16.9211		20								1.763333	0.3893311		19.76471		20								1.763333	0.4963808		19.92875		20								1.763333	0.3341202		18.87727
17.65	-0.38884					1.765	0.307887		16.9188		20								1.765	0.3921542		19.76303		20								1.765	0.498724		19.92842		20								1.765	0.3339033		18.87431
17.66667	-0.40813					1.76667	0.308118		16.9165		20								1.766667	0.3949476		19.76137		20								1.766667	0.5010811		19.92808		20								1.766667	0.3336973		18.87135
17.68333	-0.42742					1.76833	0.308349		16.9162		20								1.768333	0.3977093		19.76174		20								1.768333	0.5034189		19.92975		20								1.768333	0.3335023		18.8704
17.7	-0.4567					1.77	0.30838		16.9159		20								1.77	0.3971045		19.76207		20								1.77	0.4917172		19.9312		20								1.77	0.3333142		18.86944
17.71667	-0.47599					1.77167	0.308411		16.9156		20								1.771667	0.3965572		19.76232		20								1.771667	0.4815856		19.93227		20								1.771667	0.3331292		18.86848
17.73333	-0.50528					1.77333	0.308442		16.9153		20								1.773333	0.3961375		19.7625		20								1.773333	0.4741251		19.93305		20								1.773333	0.3329471		18.86752
17.75	-0.47457					1.775	0.308474		16.9149		20								1.775	0.3958255		19.76264		20								1.775	0.468643		19.93365		20								1.775	0.3327681		18.86657
17.76667	-0.43386					1.77667	0.308506		16.9146		20								1.776667	0.3956026		19.76273		20								1.776667	0.4644806		19.93412		20								1.776667	0.332592		18.86561
17.78333	-0.50315					1.77833	0.308538		16.9143		20								1.778333	0.3954533		19.76278		20								1.778333	0.4611852		19.93451		20								1.778333	0.332419		18.86466
17.8	-0.55243					1.78	0.30857		16.914		20								1.78	0.3953646		19.7628		20								1.78	0.4584642		19.93484		20								1.78	0.3322489		18.8637
17.81667	-0.58172					1.78167	0.308602		16.9137		20								1.781667	0.3953258		19.7628		20								1.781667	0.4561304		19.93513		20								1.781667	0.3320818		18.86275
17.83333	-0.59101					1.78333	0.308634		16.9133		20								1.783333	0.395328		19.76278		20								1.783333	0.4540647		19.9354		20								1.783333	0.3319177		18.8618
17.85	-0.6203					1.785	0.308667		16.915		20								1.785	0.3953637		19.76474		20								1.785	0.4521906		19.93765		20								1.785	0.3317566		18.86285
17.86667	-0.62959					1.78667	0.3085		16.9167		20								1.786667	0.3920935		19.76664		20								1.786667	0.4364589		19.93965		20								1.786667	0.3315944		18.86389
17.88333	-0.66888					1.78833	0.308333		16.9183		20								1.788333	0.3889375		19.76842		20								1.788333	0.422459		19.94125		20								1.788333	0.3314353		18.86494
17.9	-0.68816					1.79	0.308166		16.92		20								1.79	0.3859622		19.77011		20								1.79	0.4112774		19.94254		20								1.79	0.3312791		18.86599
17.91667	-0.70745					1.79167	0.308		16.9216		20								1.791667	0.3831451		19.77172		20								1.791667	0.4022107		19.94363		20								1.791667	0.3311258		18.86704
17.93333	-0.73674					1.79333	0.307835		16.9233		20								1.793333	0.3804649		19.77326		20								1.793333	0.3945915		19.94458		20								1.793333	0.3309756		18.86809
17.95	-0.74603					1.795	0.307671		16.9249		20								1.795	0.3779038		19.77473		20								1.795	0.3879607		19.94543		20								1.795	0.3308283		18.86914
17.96667	-0.78532					1.79667	0.307506		16.9266		20								1.796667	0.375447		19.77615		20								1.796667	0.3820195		19.9462		20								1.796667	0.3306839		18.87019
17.98333	-0.78461					1.79833	0.307342		16.9282		20								1.798333	0.3730821		19.77752		20								1.798333	0.3765758		19.94693		20								1.798333	0.3305425		18.87124
18	-0.79389					1.8	0.307179		16.9298		20								1.8	0.3707985		19.77885		20								1.8	0.3715059		19.94761		20								1.8	0.3304041		18.87229
18.01667	-0.82318					1.80167	0.307016		16.9315		20								1.801667	0.3685875		19.78014		20								1.801667	0.366729		19.94826		20								1.801667	0.3302686		18.87334
18.03333	-0.82247					1.80333	0.306853		16.9331		20								1.803333	0.3664416		19.78139		20								1.803333	0.3621921		19.94888		20								1.803333	0.330136		18.87439
18.05	-0.83176					1.805	0.30669		16.9347		20								1.805	0.3643548		19.78261		20								1.805	0.3578597		19.94947		20								1.805	0.3300064		18.87544
18.06667	-0.85105					1.80667	0.306528		16.9363		20								1.806667	0.3623216		19.7838		20								1.806667	0.3537073		19.95004		20								1.806667	0.3298797		18.87649
18.08333	-0.88034					1.80833	0.306366		16.938		20								1.808333	0.3603376		19.78496		20								1.808333	0.3497176		19.95059		20								1.808333	0.3297559		18.87754
18.1	-0.89963					1.81	0.306205		16.9396		20								1.81	0.3583991		19.7861		20								1.81	0.3458778		19.95112		20								1.81	0.3296351		18.8786
18.11667	-0.89891					1.81167	0.306043		16.9412		20								1.811667	0.3565027		19.78721		20								1.811667	0.3421783		19.95163		20								1.811667	0.3295171		18.87965
18.13333	-0.9282					1.81333	0.305882		16.9428		20								1.813333	0.3546458		19.7883		20								1.813333	0.3386111		19.95212		20								1.813333	0.3294021		18.88071
18.15	-0.90749					1.815	0.305721		16.9444		20								1.815	0.352826		19.78938		20								1.815	0.3351698		19.95259		20								1.815	0.3292899		18.88176
18.16667	-0.91678					1.81667	0.30556		16.946		20								1.816667	0.3510412		19.79043		20								1.816667	0.3318485		19.95305		20								1.816667	0.3291807		18.88282
18.18333	-0.92607					1.81833	0.3054		16.9456		20								1.818333	0.3492896		19.78946		20								1.818333	0.3286422		19.95149		20								1.818333	0.3290743		18.88187
18.2	-0.92536					1.82	0.30544		16.9452		20								1.82	0.350903		19.78853		20								1.82	0.3395463		19.95015		20								1.82	0.3289748		18.88093
18.21667	-0.94464					1.82167	0.305479		16.9448		20								1.821667	0.3524548		19.78768		20								1.821667	0.3489353		19.94919		20								1.821667	0.3288762		18.87999
18.23333	-0.95393					1.82333	0.305519		16.9444		20								1.823333	0.353873		19.78689		20								1.823333	0.3556978		19.9485		20								1.823333	0.3287784		18.87905
18.25	-0.97322					1.825	0.305558		16.944		20								1.825	0.3551756		19.78617		20								1.825	0.3605194		19.94799		20								1.825	0.3286815		18.87811
18.26667	-1.0125					1.82667	0.305596		16.9437		20								1.826667	0.35638		19.7855		20								1.826667	0.364054		19.94761		20								1.826667	0.3285854		18.87717
18.28333	-1.0418					1.82833	0.305635		16.9433		20								1.828333	0.3575007		19.78487		20								1.828333	0.3667509		19.9473		20								1.828333	0.3284903		18.87623
18.3	-1.0511					1.83	0.305673		16.9429		20								1.83	0.3585496		19.78428		20								1.83	0.3689005		19.94704		20								1.83	0.3283959		18.87529
18.31667	-1.0304					1.83167	0.30571		16.9425		20								1.831667	0.359537		19.78372		20								1.831667	0.3706879		19.94682		20								1.831667	0.3283024		18.87436
18.33333	-1.0697					1.83333	0.305748		16.9421		20								1.833333	0.3604713		19.78318		20								1.833333	0.372231		19.94663		20								1.833333	0.3282097		18.87342
18.35	-1.089					1.835	0.305786		16.9458		20								1.835	0.3613594		19.78668		20								1.835	0.3736049		19.95045		20								1.835	0.3281179		18.87648
18.36667	-1.0882					1.83667	0.305423		16.9494		20								1.836667	0.3555407		19.79008		20								1.836667	0.3468577		19.95382		20								1.836667	0.3280189		18.87955
18.38333	-1.0775					1.83833	0.305061		16.953		20								1.838333	0.3498706		19.7933		20								1.838333	0.3232627		19.95642		20								1.838333	0.3279128		18.88261
18.4	-1.0668					1.84	0.3047		16.9566		20								1.84	0.3444949		19.79637		20								1.84	0.3050548		19.95845		20								1.84	0.3277995		18.88568
18.41667	-1.0561					1.84167	0.30434		16.9602		20								1.841667	0.3393787		19.79931		20								1.841667	0.2908682		19.96009		20								1.841667	0.3276791		18.88874
18.43333	-1.0354					1.84333	0.30398		16.9638		20								1.843333	0.3344886		19.80212		20								1.843333	0.2793964		19.96147		20								1.843333	0.3275516		18.89181
18.45	-1.0447					1.845	0.303622		16.9674		20								1.845	0.3297962		19.80483		20								1.845	0.2697399		19.96267		20								1.845	0.3274168		18.89487
18.46667	-1.054					1.84667	0.303264		16.9709		20								1.846667	0.3252778		19.80745		20								1.846667	0.2613157		19.96375		20								1.846667	0.327275		18.89793
18.48333	-1.0533					1.84833	0.302908		16.9745		20								1.848333	0.3209138		19.80999		20								1.848333	0.25375		19.96474		20								1.848333	0.3271259		18.901
18.5	-1.0525					1.85	0.302551		16.978		20								1.85	0.3166872		19.81245		20								1.85	0.2468032		19.96567		20								1.85	0.3269697		18.90406
18.51667	-1.0318					1.85167	0.302196		16.9756		20								1.851667	0.3125842		19.80884		20								1.851667	0.2403211		19.96054		20								1.851667	0.3268063		18.90112
18.53333	-0.97112					1.85333	0.302441		16.9731		20								1.853333	0.318593		19.80534		20								1.853333	0.2762031		19.95607		20								1.853333	0.3266476		18.89818
18.55	-0.92041					1.855	0.302686		16.9707		20								1.855	0.3244277		19.80208		20								1.855	0.3075197		19.95273		20								1.855	0.3265016		18.89523
18.56667	-0.8997					1.85667	0.302929		16.9683		20								1.856667	0.3298673		19.79902		20								1.856667	0.3309046		19.95023		20								1.856667	0.3263683		18.89229
18.58333	-0.75899					1.85833	0.303171		16.9659		20								1.858333	0.3349621		19.79614		20								1.858333	0.3483956		19.94829		20								1.858333	0.3262477		18.88935
18.6	-0.67828					1.86	0.303413		16.9635		20								1.86	0.3397608		19.79342		20								1.86	0.3619442		19.94673		20								1.86	0.3261397		18.88641
18.61667	-0.56756					1.86167	0.303653		16.9611		20								1.861667	0.3443041		19.79082		20								1.861667	0.3728928		19.94541		20								1.861667	0.3260444		18.88347
18.63333	-0.13685					1.86333	0.303893		16.9587		20								1.863333	0.3486262		19.78835		20								1.863333	0.3821102		19.94426		20								1.863333	0.3259617		18.88053
18.65	-0.12614					1.865	0.304132		16.9563		20								1.865	0.3527555		19.78597		20								1.865	0.390152		19.94323		20								1.865	0.3258916		18.87759
18.66667	-0.0054296					1.86667	0.30437		16.9539		20								1.866667	0.356716		19.78368		20								1.866667	0.3973727		19.94229		20								1.866667	0.3258342		18.87465
18.68333	1.2253					1.86833	0.304608		17.0146		20								1.868333	0.3605276		19.84448		20								1.868333	0.4039999		20.0044		20								1.868333	0.3257894		18.93472
18.7	2.346					1.87	0.298545		17.0751		20								1.87	0.2592072		19.9036		20								1.87	-0.03082001		20.05927		20								1.87	0.325632		18.99479
18.71667	3.6467					1.87167	0.292491		17.1354		20								1.871667	0.1606638		19.95971		20								1.871667	-0.4149245		20.10191		20								1.871667	0.325364		19.05485
18.73333	3.6474					1.87333	0.286456		17.1956		20								1.873333	0.06714216		20.01317		20								1.873333	-0.7133687		20.1354		20								1.873333	0.3249854		19.1149
18.75	3.8681					1.875	0.280438		17.2556		20								1.875	-0.02195194		20.06431		20								1.875	-0.9478273		20.16271		20								1.875	0.3244962		19.17495
18.76667	3.7488					1.87667	0.274436		17.3155		20								1.876667	-0.107185		20.11342		20								1.876667	-1.138989		20.18587		20								1.876667	0.3238964		19.23498
18.78333	3.7896					1.87833	0.268447		17.3753		20								1.878333	-0.1890332		20.16074		20								1.878333	-1.301093		20.2062		20								1.878333	0.3231861		19.295
18.8	3.7103					1.88	0.262472		17.4349		20								1.88	-0.2678958		20.20646		20								1.88	-1.443375		20.22454		20								1.88	0.3223652		19.35501
18.81667	3.681					1.88167	0.25651		17.4944		20								1.881667	-0.3441078		20.25077		20								1.881667	-1.571757		20.24143		20								1.881667	0.3214338		19.41499
18.83333	3.7417					1.88333	0.250559		17.5538		20								1.883333	-0.417951		20.2938		20								1.883333	-1.690042		20.25724		20								1.883333	0.3203919		19.47495
18.85	4.1924					1.885	0.24462		17.5771		20								1.885	-0.4896624		20.29967		20								1.885	-1.800681		20.23618		20								1.885	0.3192395		19.49889
18.86667	4.2031					1.88667	0.242291		17.6003		20								1.886667	-0.4994422		20.30547		20								1.886667	-1.653274		20.21858		20								1.886667	0.3180482		19.5228
18.88333	4.3038					1.88833	0.239967		17.6236		20								1.888333	-0.5091137		20.31206		20								1.888333	-1.530056		20.20738		20								1.888333	0.3168181		19.54669
18.9	4.0945					1.89	0.237641		17.6469		20								1.89	-0.5200963		20.3193		20								1.89	-1.451671		20.20089		20								1.89	0.3155491		19.57056
18.91667	4.0152					1.89167	0.235315		17.6701		20								1.891667	-0.5321668		20.32706		20								1.891667	-1.406201		20.19745		20								1.891667	0.3142413		19.5944
18.93333	4.206					1.89333	0.232988		17.6934		20								1.893333	-0.5451006		20.33523		20								1.893333	-1.382155		20.19595		20								1.893333	0.3128947		19.61822
18.95	4.1367					1.895	0.230662		17.7166		20								1.895	-0.5587108		20.34371		20								1.895	-1.371645		20.19566		20								1.895	0.3115095		19.64202
18.96667	4.2174					1.89667	0.228337		17.7399		20								1.896667	-0.5728423		20.35242		20								1.896667	-1.369586		20.19611		20								1.896667	0.3100855		19.66579
18.98333	3.9981					1.89833	0.226012		17.7631		20								1.898333	-0.587367		20.36131		20								1.898333	-1.372748		20.19701		20								1.898333	0.3086229		19.68954
19	4.0188					1.9	0.223688		17.7863		20								1.9	-0.6021791		20.37031		20								1.9	-1.379092		20.19819		20								1.9	0.3071217		19.71326
19.01667	3.9395					1.90167	0.221366		17.8096		20								1.901667	-0.6171909		20.3794		20								1.901667	-1.38733		20.19952		20								1.901667	0.3055818		19.73696
19.03333	3.9202					1.90333	0.219045		17.8327		20								1.903333	-0.6323306		20.38852		20								1.903333	-1.396653		20.20094		20								1.903333	0.3040035		19.76064
19.05	4.0709					1.905	0.216725		17.8559		20								1.905	-0.6475388		20.39766		20								1.905	-1.406551		20.20239		20								1.905	0.3023827		19.78429
19.06667	3.8016					1.90667	0.214407		17.8791		20								1.906667	-0.6627668		20.40678		20								1.906667	-1.416707		20.20385		20								1.906667	0.3007194		19.80791
19.08333	3.7724					1.90833	0.212091		17.9022		20								1.908333	-0.6779749		20.41588		20								1.908333	-1.426925		20.2053		20								1.908333	0.2990137		19.83151
19.1	3.8131					1.91	0.209777		17.9253		20								1.91	-0.6931305		20.42492		20								1.91	-1.437082		20.20673		20								1.91	0.2972656		19.85509
19.11667	3.8238					1.91167	0.207465		17.9484		20								1.911667	-0.7082073		20.43391		20								1.911667	-1.447106		20.20814		20								1.911667	0.2954753		19.87863
19.13333	3.6145					1.91333	0.205155		17.9715		20								1.913333	-0.7231837		20.44283		20								1.913333	-1.456954		20.20951		20								1.913333	0.2936426		19.90216
19.15	3.4752					1.915	0.202847		17.9946		20								1.915	-0.7380428		20.45166		20								1.915	-1.466602		20.21086		20								1.915	0.2917677		19.92565
19.16667	3.3959					1.91667	0.200542		18.0176		20								1.916667	-0.7527706		20.46041		20								1.916667	-1.476039		20.21218		20								1.916667	0.2898506		19.94911
19.18333	3.3166					1.91833	0.198238		18.0246		20								1.918333	-0.7673565		20.45308		20								1.918333	-1.485259		20.19747		20								1.918333	0.2878913		19.95655
19.2	3.3773					1.92	0.197537		18.0316		20								1.92	-0.7551253		20.44608		20								1.92	-1.382264		20.18457		20								1.92	0.2859218		19.96396
19.21667	3.2981					1.92167	0.196835		18.0387		20								1.921667	-0.7434725		20.43978		20								1.921667	-1.292025		20.17477		20								1.921667	0.2839399		19.97135
19.23333	3.2288					1.92333	0.196132		18.0457		20								1.923333	-0.7329602		20.43406		20								1.923333	-1.223406		20.16727		20								1.923333	0.2819458		19.9787
19.25	3.1395					1.925	0.195426		18.0528		20								1.925	-0.7234316		20.42884		20								1.925	-1.170897		20.16132		20								1.925	0.2799395		19.98603
19.26667	3.0502					1.92667	0.194718		18.0599		20								1.926667	-0.7147383		20.42405		20								1.926667	-1.129243		20.1564		20								1.926667	0.2779211		19.99333
19.28333	2.9709					1.92833	0.194009		18.067		20								1.928333	-0.7067559		20.41963		20								1.928333	-1.094828		20.15219		20								1.928333	0.2758906		20.00061
19.3	2.8916					1.93	0.193299		18.0741		20								1.93	-0.699381		20.41552		20								1.93	-1.065309		20.14846		20								1.93	0.273848		20.00785
19.31667	2.8323					1.93167	0.192588		18.0812		20								1.931667	-0.692527		20.41167		20								1.931667	-1.039186		20.14507		20								1.931667	0.2717933		20.01508
19.33333	2.763					1.93333	0.191876		18.0884		20								1.933333	-0.6861216		20.40806		20								1.933333	-1.015496		20.14195		20								1.933333	0.2697267		20.02227
19.35	2.7137					1.935	0.191164		18.0925		20								1.935	-0.6801044		20.40166		20								1.935	-0.9936207		20.13602		20								1.935	0.2676482		20.02644
19.36667	2.6645					1.93667	0.190751		18.0966		20								1.936667	-0.6694251		20.39551		20								1.936667	-0.9521584		20.13061		20								1.936667	0.2655637		20.03059
19.38333	2.6252					1.93833	0.190338		18.1008		20								1.938333	-0.6591792		20.38966		20								1.938333	-0.9142767		20.12592		20								1.938333	0.2634733		20.03471
19.4	2.5359					1.94	0.189924		18.1049		20								1.94	-0.6494375		20.38409		20								1.94	-0.8814604		20.12179		20								1.94	0.2613771		20.0388
19.41667	2.6866					1.94167	0.189509		18.1091		20								1.941667	-0.6401417		20.37874		20								1.941667	-0.8525546		20.11807		20								1.941667	0.259275		20.04287
19.43333	2.5673					1.94333	0.189093		18.1132		20								1.943333	-0.6312394		20.37361		20								1.943333	-0.8264877		20.11465		20								1.943333	0.2571672		20.04691
19.45	2.478					1.945	0.188676		18.1174		20								1.945	-0.6226864		20.36867		20								1.945	-0.8025186		20.11145		20								1.945	0.2550536		20.05093
19.46667	2.4187					1.94667	0.18826		18.1216		20								1.946667	-0.6144459		20.36389		20								1.946667	-0.7801593		20.10844		20								1.946667	0.2529344		20.05493
19.48333	2.3594					1.94833	0.187843		18.1257		20								1.948333	-0.6064865		20.35927		20								1.948333	-0.7590894		20.10559		20								1.948333	0.2508094		20.0589
19.5	2.3202					1.95	0.187425		18.1299		20								1.95	-0.5987821		20.35479		20								1.95	-0.7390961		20.10286		20								1.95	0.2486789		20.06284
19.51667	2.2609					1.95167	0.187008		18.1321		20								1.951667	-0.5913102		20.34843		20								1.951667	-0.7200352		20.09826		20								1.951667	0.2465427		20.06476
19.53333	2.1816					1.95333	0.18679		18.1343		20								1.953333	-0.5807187		20.34225		20								1.953333	-0.687806		20.09399		20								1.953333	0.2444051		20.06665
19.55	2.1323					1.955	0.186572		18.1365		20								1.955	-0.5704168		20.33628		20								1.955	-0.6579573		20.09022		20								1.955	0.2422599		20.06852
19.56667	2.083					1.95667	0.186353		18.1387		20								1.956667	-0.5604617		20.33049		20								1.956667	-0.631542		20.08683		20								1.956667	0.2401072		20.07037
19.58333	2.0237					1.95833	0.186134		18.1409		20								1.958333	-0.5508222		20.32488		20								1.958333	-0.6078281		20.08373		20								1.958333	0.2379472		20.07219
19.6	1.9744					1.96	0.185914		18.1431		20								1.96	-0.5414702		20.31943		20								1.96	-0.5861228		20.08085		20								1.96	0.2357798		20.07398
19.61667	1.8951					1.96167	0.185694		18.1453		20								1.961667	-0.5323815		20.31412		20								1.961667	-0.5659437		20.07814		20								1.961667	0.2336051		20.07575
19.63333	1.8458					1.96333	0.185473		18.1475		20								1.963333	-0.5235356		20.30895		20								1.963333	-0.546971		20.07557		20								1.963333	0.231423		20.0775
19.65	1.7966					1.965	0.185253		18.1497		20								1.965	-0.5149151		20.3039		20								1.965	-0.5289925		20.07312		20								1.965	0.2292338		20.07922
19.66667	1.7573					1.96667	0.185032		18.1519		20								1.966667	-0.5065051		20.29898		20								1.966667	-0.5118654		20.07078		20								1.966667	0.2270373		20.08092
19.68333	1.708					1.96833	0.184811		18.1511		20								1.968333	-0.4982926		20.29116		20								1.968333	-0.4954912		20.06554		20								1.968333	0.2248336		20.07959
19.7	1.6487					1.97	0.184889		18.1503		20								1.97	-0.4852666		20.28353		20								1.97	-0.4587998		20.06074		20								1.97	0.2226288		20.07824
19.71667	1.5994					1.97167	0.184967		18.1496		20								1.971667	-0.4725555		20.27615		20								1.971667	-0.4251708		20.0566		20								1.971667	0.2204209		20.07686
19.73333	1.5701					1.97333	0.185045		18.1488		20								1.973333	-0.4602571		20.269		20								1.973333	-0.3962252		20.05299		20								1.973333	0.2182099		20.07545
19.75	1.5008					1.975	0.185121		18.148		20								1.975	-0.4483353		20.26205		20								1.975	-0.3708962		20.04974		20								1.975	0.2159959		20.07403
19.76667	1.4615					1.97667	0.185196		18.1473		20								1.976667	-0.4367563		20.25529		20								1.976667	-0.3481701		20.04676		20								1.976667	0.2137789		20.07257
19.78333	1.4122					1.97833	0.185271		18.1466		20								1.978333	-0.4254913		20.24871		20								1.978333	-0.327344		20.04399		20								1.978333	0.211559		20.0711
19.8	1.363					1.98	0.185345		18.1458		20								1.98	-0.4145159		20.24229		20								1.98	-0.3079561		20.04139		20								1.98	0.2093362		20.06959
19.81667	1.3137					1.98167	0.185418		18.1451		20								1.981667	-0.4038092		20.23601		20								1.981667	-0.2897041		20.03891		20								1.981667	0.2071105		20.06807
19.83333	1.2644					1.98333	0.185491		18.1444		20								1.983333	-0.3933534		20.22988		20								1.983333	-0.2723884		20.03655		20								1.983333	0.2048821		20.06652
19.85	1.2051					1.985	0.185563		18.1447		20								1.985	-0.3831332		20.22488		20								1.985	-0.2558748		20.0353		20								1.985	0.2026508		20.06594
19.86667	1.1458					1.98667	0.185535		18.1449		20								1.986667	-0.3748021		20.21998		20								1.986667	-0.2470704		20.03401		20								1.986667	0.2004148		20.06534
19.88333	1.0965					1.98833	0.185506		18.1452		20								1.988333	-0.366636		20.21515		20								1.988333	-0.2380987		20.03262		20								1.988333	0.1981722		20.06472
19.9	1.0772					1.99	0.185477		18.1455		20								1.99	-0.3585894		20.2104		20								1.99	-0.228357		20.03116		20								1.99	0.195923		20.06407
19.91667	0.99794					1.99167	0.185448		18.1458		20								1.991667	-0.3506632		20.20572		20								1.991667	-0.2181523		20.02968		20								1.991667	0.1936673		20.0634
19.93333	0.94865					1.99333	0.185419		18.1461		20								1.993333	-0.3428589		20.20111		20								1.993333	-0.2077828		20.02821		20								1.993333	0.191405		20.0627
19.95	0.91937					1.995	0.18539		18.1464		20								1.995	-0.3351772		20.19657		20								1.995	-0.1974492		20.02675		20								1.995	0.1891362		20.06197
19.96667	0.88008					1.99667	0.185361		18.1467		20								1.996667	-0.3276184		20.19211		20								1.996667	-0.1872759		20.02533		20								1.996667	0.186861		20.06123
19.98333	0.83079					1.99833	0.185331		18.147		20								1.998333	-0.3201825		20.18772		20								1.998333	-0.177337		20.02395		20								1.998333	0.1845795		20.06045
20	0.7815					2	0.185301		18.1473		20								2	-0.3128689		20.18341		20								2	-0.1676746		20.02262		20								2	0.1822916		20.05965
20.01667	0.74221					2.00167	0.185271		18.1456		20								2.001667	-0.305677		20.17716		20								2.001667	-0.1583106		20.01932		20								2.001667	0.1799974		20.05683
20.03333	0.69292					2.00333	0.185441		18.1439		20								2.003333	-0.2952724		20.17105		20								2.003333	-0.1352543		20.0163		20								2.003333	0.177701		20.05398
20.05	0.66364					2.005	0.185611		18.1422		20								2.005	-0.2850793		20.1651		20								2.005	-0.1141286		20.01372		20								2.005	0.1754043		20.05111
20.06667	0.63435					2.00667	0.18578		18.1405		20								2.006667	-0.2751671		20.15931		20								2.006667	-0.09603741		20.01147		20								2.006667	0.1731075		20.04821
20.08333	0.57506					2.00833	0.185948		18.1388		20								2.008333	-0.2655155		20.15366		20								2.008333	-0.08028534		20.00946		20								2.008333	0.1708106		20.04529
20.1	0.54577					2.01	0.186115		18.1372		20								2.01	-0.2561045		20.14815		20								2.01	-0.06620693		20.00762		20								2.01	0.1685136		20.04234
20.11667	0.50648					2.01167	0.186282		18.1355		20								2.011667	-0.2469173		20.14276		20								2.011667	-0.0533408		20.00591		20								2.011667	0.1662165		20.03936
20.13333	0.47719					2.01333	0.186448		18.1339		20								2.013333	-0.2379395		20.1375		20								2.013333	-0.04138416		20.00431		20								2.013333	0.1639195		20.03637
20.15	0.43791					2.015	0.186614		18.1322		20								2.015	-0.2291585		20.13234		20								2.015	-0.03013938		20.00278		20								2.015	0.1616225		20.03335
20.16667	0.39862					2.01667	0.186779		18.1306		20								2.016667	-0.2205636		20.12729		20								2.016667	-0.01947628		20.00133		20								2.016667	0.1593257		20.0303
20.18333	0.36933					2.01833	0.186944		18.1309		20								2.018333	-0.2121455		20.12434		20								2.018333	-0.009307667		20.00194		20								2.018333	0.1570291		20.02923
20.2	0.33004					2.02	0.186908		18.1313		20								2.02	-0.2072293		20.12143		20								2.02	-0.01357374		20.00237		20								2.02	0.1547286		20.02813
20.21667	0.30075					2.02167	0.186872		18.1316		20								2.021667	-0.2023826		20.11852		20								2.021667	-0.016611		20.00247		20								2.021667	0.1524285		20.02701
20.23333	0.27146					2.02333	0.186836		18.132		20								2.023333	-0.1975283		20.11561		20								2.023333	-0.01728103		20.00232		20								2.023333	0.1501287		20.02587
20.25	0.22218					2.025	0.1868		18.1324		20								2.025	-0.1926799		20.11271		20								2.025	-0.01624944		20.00202		20								2.025	0.1478292		20.0247
20.26667	0.24289					2.02667	0.186765		18.1327		20								2.026667	-0.1878505		20.10983		20								2.026667	-0.01415489		20.00163		20								2.026667	0.1455302		20.02351
20.28333	0.2136					2.02833	0.186729		18.1331		20								2.028333	-0.183051		20.10697		20								2.028333	-0.01143418		20.0012		20								2.028333	0.1432316		20.0223
20.3	0.19431					2.03	0.186693		18.1334		20								2.03	-0.1782902		20.10414		20								2.03	-0.008367243		20.00073		20								2.03	0.1409336		20.02106
20.31667	0.17502					2.03167	0.186658		18.1338		20								2.031667	-0.1735749		20.10135		20								2.031667	-0.005130183		20.00026		20								2.031667	0.1386361		20.01979
20.33333	0.15573					2.03333	0.186622		18.1341		20								2.033333	-0.168911		20.09858		20								2.033333	-0.001832766		19.99979		20								2.033333	0.1363392		20.01851
20.35	0.13645					2.035	0.186587		18.1305		20								2.035	-0.1643027		20.09185		20								2.035	0.001457273		19.99533		20								2.035	0.134043		20.0132
20.36667	0.10716					2.03667	0.186951		18.1269		20								2.036667	-0.1530869		20.08527		20								2.036667	0.03269874		19.99134		20								2.036667	0.1317555		20.00786
20.38333	0.067869					2.03833	0.187315		18.1232		20								2.038333	-0.1421166		20.07892		20								2.038333	0.06062484		19.98814		20								2.038333	0.1294806		20.0025
20.4	0.04858					2.04	0.187677		18.1196		20								2.04	-0.1315357		20.07278		20								2.04	0.08300692		19.98554		20								2.04	0.1272185		19.99712
20.41667	0.019292					2.04167	0.188038		18.116		20								2.041667	-0.1213073		20.06684		20								2.041667	0.1012165		19.98335		20								2.041667	0.1249691		19.99172
20.43333	3.4456e-06					2.04333	0.188398		18.1124		20								2.043333	-0.1113957		20.06106		20								2.043333	0.1165658		19.98143		20								2.043333	0.1227325		19.98629
20.45	-0.029285					2.045	0.188757		18.1088		20								2.045	-0.1017708		20.05544		20								2.045	0.1299596		19.97972		20								2.045	0.1205089		19.98085
20.46667	-0.048573					2.04667	0.189115		18.1053		20								2.046667	-0.09240738		20.04997		20								2.046667	0.1419863		19.97814		20								2.046667	0.1182981		19.97538
20.48333	-0.067862					2.04833	0.189473		18.1017		20								2.048333	-0.0832837		20.04463		20								2.048333	0.1530243		19.97667		20								2.048333	0.1161002		19.96989
20.5	-0.11715					2.05	0.189829		18.0982		20								2.05	-0.07438147		20.03941		20								2.05	0.1633182		19.97528		20								2.05	0.1139154		19.96438
20.51667	-0.11644					2.05167	0.190184		18.0976		20								2.051667	-0.06568506		20.03731		20								2.051667	0.173027		19.97696		20								2.051667	0.1117436		19.96185
20.53333	-0.13573					2.05333	0.190239		18.0971		20								2.053333	-0.06218109		20.03523		20								2.053333	0.1612553		19.97836		20								2.053333	0.1095789		19.9593
20.55	-0.16502					2.055	0.190294		18.0965		20								2.055	-0.05872019		20.03311		20								2.055	0.1515053		19.97922		20								2.055	0.1074214		19.95672
20.56667	-0.1943					2.05667	0.190348		18.096		20								2.056667	-0.05518612		20.03096		20								2.056667	0.1454865		19.97969		20								2.056667	0.105271		19.95413
20.58333	-0.22359					2.05833	0.190403		18.0954		20								2.058333	-0.05159901		20.02879		20								2.058333	0.142199		19.9799		20								2.058333	0.1031279		19.95152
20.6	-0.24288					2.06	0.190458		18.0949		20								2.06	-0.04797873		20.02661		20								2.06	0.1406817		19.97996		20								2.06	0.1009921		19.94888
20.61667	-0.25217					2.06167	0.190512		18.0943		20								2.061667	-0.04434168		20.02442		20								2.061667	0.140275		19.97992		20								2.061667	0.09886364		19.94623
20.63333	-0.28146					2.06333	0.190567		18.0938		20								2.063333	-0.04070133		20.02224		20								2.063333	0.1405541		19.97982		20								2.063333	0.09674251		19.94356
20.65	-0.29075					2.065	0.190622		18.0932		20								2.065	-0.03706869		20.02007		20								2.065	0.1412494		19.97969		20								2.065	0.0946288		19.94086
20.66667	-0.30003					2.06667	0.190677		18.0927		20								2.066667	-0.03345276		20.01792		20								2.066667	0.1421911		19.97953		20								2.066667	0.09252252		19.93815
20.68333	-0.33932					2.06833	0.190731		18.0891		20								2.068333	-0.0298608		20.01278		20								2.068333	0.143272		19.97637		20								2.068333	0.09042374		19.93242
20.7	-0.33861					2.07	0.191086		18.0856		20								2.07	-0.02129872		20.00775		20								2.07	0.1654252		19.97355		20								2.07	0.08833844		19.92667
20.71667	-0.3579					2.07167	0.19144		18.0821		20								2.071667	-0.01290909		20.00288		20								2.071667	0.1851769		19.97131		20								2.071667	0.08626269		19.9209
20.73333	-0.37719					2.07333	0.191793		18.0786		20								2.073333	-0.004801987		19.99817		20								2.073333	0.2008402		19.96951		20								2.073333	0.08419654		19.91511
20.75	-0.39648					2.075	0.192145		18.075		20								2.075	0.003048396		19.9936		20								2.075	0.2134334		19.96801		20								2.075	0.08214002		19.9093
20.76667	-0.41576					2.07667	0.192496		18.0715		20								2.076667	0.01066714		19.98915		20								2.076667	0.2239335		19.96671		20								2.076667	0.08009318		19.90347
20.78333	-0.44505					2.07833	0.192846		18.068		20								2.078333	0.01807553		19.98483		20								2.078333	0.233014		19.96556		20								2.078333	0.07805604		19.89762
20.8	-0.45434					2.08	0.193195		18.0646		20								2.08	0.02529157		19.9806		20								2.08	0.2411124		19.9645		20								2.08	0.07602866		19.89176
20.81667	-0.49363					2.08167	0.193544		18.0611		20								2.081667	0.03233053		19.97648		20								2.081667	0.2485099		19.96352		20								2.081667	0.07401106		19.88587
20.83333	-0.48292					2.08333	0.193892		18.0576		20								2.083333	0.03920544		19.97244		20								2.083333	0.2553875		19.96259		20								2.083333	0.07200329		19.87997
20.85	-0.50221					2.085	0.194239		18.0551		20								2.085	0.04592741		19.9695		20								2.085	0.2618625		19.96271		20								2.085	0.07000538		19.87505
20.86667	-0.55149					2.08667	0.194485		18.0527		20								2.086667	0.05083931		19.9666		20								2.086667	0.2610118		19.96276		20								2.086667	0.06801538		19.87011
20.88333	-0.57078					2.08833	0.194731		18.0502		20								2.088333	0.05566197		19.96374		20								2.088333	0.2606973		19.96264		20								2.088333	0.06604129		19.86516
20.9	-0.58007					2.09	0.194977		18.0478		20								2.09	0.06043795		19.9609		20								2.09	0.2615076		19.96241		20								2.09	0.06408312		19.86019
20.91667	-0.59936					2.09167	0.195222		18.0453		20								2.091667	0.06516384		19.9581		20								2.091667	0.2631226		19.96211		20								2.091667	0.06214093		19.8552
20.93333	-0.45865					2.09333	0.195466		18.0429		20								2.093333	0.06983595		19.95533		20								2.093333	0.2652311		19.96177		20								2.093333	0.06021473		19.85019
20.95	0.92206					2.095	0.195711		18.0405		20								2.095	0.07445135		19.9526		20								2.095	0.2676204		19.96141		20								2.095	0.05830457		19.84517
20.96667	3.1528					2.09667	0.195955		18.038		20								2.096667	0.07900785		19.9499		20								2.096667	0.2701543		19.96104		20								2.096667	0.05641048		19.84013
20.98333	4.2235					2.09833	0.196199		18.0356		20								2.098333	0.08350381		19.94724		20								2.098333	0.2727474		19.96066		20								2.098333	0.05453249		19.83507
21	6.1542					2.1	0.196442		18.0332		20								2.1	0.08793807		19.94461		20								2.1	0.2753469		19.9603		20								2.1	0.05267062		19.83
21.01667	8.8549					2.10167	0.196685		18.0317		20								2.101667	0.09230988		19.94303		20								2.101667	0.2779204		19.96094		20								2.101667	0.05082491		19.82592
21.03333	8.5856					2.10333	0.196827		18.0303		20								2.103333	0.09495213		19.94145		20								2.103333	0.2734486		19.96147		20								2.103333	0.04899341		19.82182
21.05	8.3963					2.105	0.196969		18.0289		20								2.105	0.09757726		19.93987		20								2.105	0.2697308		19.96181		20								2.105	0.0471642		19.8177
21.06667	8.127					2.10667	0.197111		18.0275		20								2.106667	0.1002208		19.93828		20								2.106667	0.2673146		19.96202		20								2.106667	0.04533733		19.81357
21.08333	7.8178					2.10833	0.197253		18.026		20								2.108333	0.1028732		19.93668		20								2.108333	0.2658525		19.96214		20								2.108333	0.04351283		19.80942
21.1	7.6085					2.11	0.197395		18.0246		20								2.11	0.1055259		19.9351		20								2.11	0.2650147		19.9622		20								2.11	0.04169071		19.80526
21.11667	7.7892					2.11167	0.197537		18.0232		20								2.111667	0.1081717		19.93352		20								2.111667	0.2645753		19.96223		20								2.111667	0.03987103		19.80108
21.13333	7.9699					2.11333	0.197678		18.0218		20								2.113333	0.1108046		19.93195		20								2.113333	0.2643885		19.96223		20								2.113333	0.03805379		19.79689
21.15	7.5606					2.115	0.19782		18.0204		20								2.115	0.11342		19.93039		20								2.115	0.2643616		19.96222		20								2.115	0.03623905		19.79268
21.16667	7.1913					2.11667	0.197961		18.019		20								2.116667	0.1160139		19.92885		20								2.116667	0.2644359		19.9622		20								2.116667	0.03442682		19.78846
21.18333	7.022					2.11833	0.198101		18.0156		20								2.118333	0.1185834		19.92532		20								2.118333	0.2645743		19.96018		20								2.118333	0.03261716		19.78222
21.2	7.0227					2.12	0.198442		18.0122		20								2.12	0.1244593		19.92187		20								2.12	0.2787533		19.95838		20								2.12	0.03081406		19.77596
21.21667	6.8135					2.12167	0.198782		18.0088		20								2.121667	0.1302145		19.91853		20								2.121667	0.2913368		19.95697		20								2.121667	0.02914272		19.76969
21.23333	6.6542					2.12333	0.199121		18.0054		20								2.123333	0.1357765		19.9153		20								2.123333	0.301208		19.95585		20								2.123333	0.02760317		19.76341
21.25	6.5949					2.125	0.19946		18.002		20								2.125	0.1411636		19.91216		20								2.125	0.3090503		19.95493		20								2.125	0.02619543		19.75712
21.26667	6.5356					2.12667	0.199798		17.9987		20								2.126667	0.146393		19.90911		20								2.126667	0.3155178		19.95413		20								2.126667	0.0249195		19.75084
21.28333	6.3263					2.12833	0.200134		17.9953		20								2.128333	0.1514796		19.90614		20								2.128333	0.3210606		19.95343		20								2.128333	0.02377536		19.74455
21.3	6.217					2.13	0.200471		17.9919		20								2.13	0.1564359		19.90324		20								2.13	0.325971		19.95279		20								2.13	0.02276298		19.73826
21.31667	6.1277					2.13167	0.200806		17.9886		20								2.131667	0.1612725		19.9004		20								2.131667	0.3304363		19.9522		20								2.131667	0.02188233		19.73198
21.33333	5.9984					2.13333	0.201141		17.9852		20								2.133333	0.1659983		19.89763		20								2.133333	0.334577		19.95165		20								2.133333	0.02113337		19.72571
21.35	5.9791					2.135	0.201476		17.9839		20								2.135	0.170621		19.89691		20								2.135	0.3384707		19.95312		20								2.135	0.02051605		19.72145
21.36667	5.8499					2.13667	0.201609		17.9826		20								2.136667	0.1718139		19.8962		20								2.136667	0.3281682		19.95438		20								2.136667	0.02002631		19.7172
21.38333	5.7206					2.13833	0.201743		17.9812		20								2.138333	0.173008		19.89543		20								2.138333	0.3193241		19.95528		20								2.138333	0.01959258		19.71297
21.4	5.6213					2.14	0.201876		17.9799		20								2.14	0.1742789		19.89463		20								2.14	0.3130685		19.9559		20								2.14	0.01921476		19.70875
21.41667	5.522					2.14167	0.202009		17.9786		20								2.141667	0.1756118		19.8938		20								2.141667	0.3087277		19.95633		20								2.141667	0.01889279		19.70454
21.43333	5.4227					2.14333	0.202143		17.9772		20								2.143333	0.1769921		19.89296		20								2.143333	0.305655		19.95666		20								2.143333	0.0186266		19.70035
21.45	5.4534					2.145	0.202276		17.9759		20								2.145	0.1784078		19.89209		20								2.145	0.3034062		19.9569		20								2.145	0.0184161		19.69618
21.46667	5.2641					2.14667	0.202409		17.9746		20								2.146667	0.1798488		19.89122		20								2.146667	0.3016941		19.95709		20								2.146667	0.01826123		19.69201
21.48333	5.1448					2.14833	0.202542		17.9732		20								2.148333	0.181307		19.89033		20								2.148333	0.3003356		19.95726		20								2.148333	0.0181619		19.68786
21.5	5.0655					2.15	0.202675		17.9719		20								2.15	0.1827754		19.88945		20								2.15	0.2992141		19.95739		20								2.15	0.01811804		19.68373
21.51667	4.9863					2.15167	0.202808		17.9716		20								2.151667	0.1842487		19.88957		20								2.151667	0.2982554		19.95851		20								2.151667	0.01812957		19.68061
21.53333	4.897					2.15333	0.20284		17.9713		20								2.153333	0.1840555		19.88966		20								2.153333	0.2904121		19.95951		20								2.153333	0.01819444		19.67751
21.55	4.8277					2.155	0.202873		17.9709		20								2.155	0.1839047		19.8897		20								2.155	0.2834643		19.96029		20								2.155	0.01831255		19.67442
21.56667	4.7184					2.15667	0.202906		17.9706		20								2.156667	0.1838288		19.88971		20								2.156667	0.277946		19.96093		20								2.156667	0.01848383		19.67135
21.58333	4.6391					2.15833	0.202938		17.9703		20								2.158333	0.1838156		19.88969		20								2.158333	0.2734994		19.96146		20								2.158333	0.0187082		19.6683
21.6	4.5498					2.16	0.202971		17.97		20								2.16	0.1838541		19.88964		20								2.16	0.2697873		19.96192		20								2.16	0.01898558		19.66526
21.61667	4.4805					2.16167	0.203004		17.9696		20								2.161667	0.1839349		19.88957		20								2.161667	0.2665774		19.96233		20								2.161667	0.01931587		19.66225
21.63333	4.4512					2.16333	0.203037		17.9693		20								2.163333	0.1840505		19.88948		20								2.163333	0.2637188		19.9627		20								2.163333	0.019699		19.65925
21.65	4.322					2.165	0.203069		17.969		20								2.165	0.1841943		19.88938		20								2.165	0.2611144		19.96304		20								2.165	0.02013487		19.65627
21.66667	4.2527					2.16667	0.203102		17.9687		20								2.166667	0.1843611		19.88927		20								2.166667	0.2587015		19.96337		20								2.166667	0.02062339		19.6533
21.68333	4.1734					2.16833	0.203135		17.9663		20								2.168333	0.1845464		19.88715		20								2.168333	0.2564393		19.96167		20								2.168333	0.02116447		19.64836
21.7	4.0841					2.17	0.203368		17.964		20								2.17	0.18808		19.88508		20								2.17	0.2683009		19.96019		20								2.17	0.021762		19.64344
21.71667	4.0148					2.17167	0.2036		17.9617		20								2.171667	0.1915335		19.8831		20								2.171667	0.278647		19.95909		20								2.171667	0.02238408		19.63854
21.73333	4.1655					2.17333	0.203831		17.9594		20								2.173333	0.1948336		19.8812		20								2.173333	0.2863578		19.95827		20								2.173333	0.02303061		19.63366
21.75	3.9462					2.175	0.204062		17.9571		20								2.175	0.1979974		19.87938		20								2.175	0.292114		19.95763		20								2.175	0.02370152		19.6288
21.76667	4.1669					2.17667	0.204293		17.9548		20								2.176667	0.2010413		19.87761		20								2.176667	0.2965667		19.95712		20								2.176667	0.02439669		19.62395
21.78333	4.0676					2.17833	0.204522		17.9525		20								2.178333	0.2039794		19.87591		20								2.178333	0.3001635		19.95669		20								2.178333	0.02511604		19.61913
21.8	4.0184					2.18	0.204752		17.9502		20								2.18	0.2068232		19.87425		20								2.18	0.3031941		19.95631		20								2.18	0.02585948		19.61433
21.81667	3.9391					2.18167	0.20498		17.9479		20								2.181667	0.2095827		19.87264		20								2.181667	0.3058434		19.95597		20								2.181667	0.02662691		19.60955
21.83333	3.8598					2.18333	0.205208		17.9456		20								2.183333	0.2122661		19.87107		20								2.183333	0.3082296		19.95565		20								2.183333	0.02741825		19.60479
21.85	3.9605					2.185	0.205436		17.9464		20								2.185	0.2148805		19.87254		20								2.185	0.310428		19.95836		20								2.185	0.0282334		19.60304
21.86667	3.8112					2.18667	0.205363		17.9471		20								2.186667	0.2124316		19.87396		20								2.186667	0.2914873		19.96073		20								2.186667	0.02906631		19.60132
21.88333	3.8719					2.18833	0.205291		17.9478		20								2.188333	0.2100624		19.87527		20								2.188333	0.2748706		19.96253		20								2.188333	0.02991093		19.59961
21.9	4.0226					2.19	0.205219		17.9485		20								2.19	0.2078836		19.87648		20								2.19	0.2622595		19.96391		20								2.19	0.03076718		19.59793
21.91667	3.7133					2.19167	0.205147		17.9492		20								2.191667	0.2058699		19.8776		20								2.191667	0.2526338		19.965		20								2.191667	0.03163495		19.59626
21.93333	3.6041					2.19333	0.205075		17.95		20								2.193333	0.2039971		19.87865		20								2.193333	0.2450161		19.9659		20								2.193333	0.03251418		19.59461
21.95	3.6148					2.195	0.205004		17.9507		20								2.195	0.2022449		19.87964		20								2.195	0.238734		19.96666		20								2.195	0.03340475		19.59298
21.96667	3.5655					2.19667	0.204933		17.9514		20								2.196667	0.2005964		19.88058		20								2.196667	0.2333518		19.96734		20								2.196667	0.0343066		19.59137
21.98333	3.3862					2.19833	0.204862		17.9521		20								2.198333	0.1990374		19.88147		20								2.198333	0.2285904		19.96796		20								2.198333	0.03521963		19.58978
22	3.2969					2.2	0.204792		17.9528		20								2.2	0.1975559		19.88231		20								2.2	0.2242712		19.96853		20								2.2	0.03614376		19.58821
22.01667	3.2176					2.20167	0.204722		17.9525		20								2.201667	0.1961422		19.88213		20								2.201667	0.2202795		19.96807		20								2.201667	0.0370789		19.58565
22.03333	3.1683					2.20333	0.204751		17.9522		20								2.203333	0.1964545		19.88194		20								2.203333	0.2235407		19.96769		20								2.203333	0.03802696		19.58312
22.05	3.159					2.205	0.204781		17.9519		20								2.205	0.1967733		19.88177		20								2.205	0.2261956		19.96748		20								2.205	0.03898386		19.5806
22.06667	3.0097					2.20667	0.204811		17.9516		20								2.206667	0.1970574		19.88161		20								2.206667	0.227658		19.96739		20								2.206667	0.03994954		19.5781
22.08333	2.9305					2.20833	0.20484		17.9513		20								2.208333	0.1973113		19.88148		20								2.208333	0.2282504		19.96739		20								2.208333	0.04092389		19.57561
22.1	2.8412					2.21	0.204869		17.951		20								2.21	0.1975401		19.88135		20								2.21	0.2282863		19.96743		20								2.21	0.04190685		19.57315
22.11667	2.7719					2.21167	0.204899		17.9507		20								2.211667	0.1977479		19.88124		20								2.211667	0.2279808		19.9675		20								2.211667	0.04289831		19.5707
22.13333	2.7126					2.21333	0.204927		17.9504		20								2.213333	0.1979383		19.88113		20								2.213333	0.2274721		19.96759		20								2.213333	0.0438982		19.56828
22.15	2.6433					2.215	0.204956		17.9502		20								2.215	0.1981142		19.88103		20								2.215	0.2268477		19.96769		20								2.215	0.04490644		19.56587
22.16667	2.574					2.21667	0.204985		17.9499		20								2.216667	0.1982778		19.88094		20								2.216667	0.2261627		19.96779		20								2.216667	0.04592293		19.56348
22.18333	2.5247					2.21833	0.205013		17.9516		20								2.218333	0.1984314		19.88285		20								2.218333	0.2254512		19.9699		20								2.218333	0.04694759		19.5631
22.2	2.4554					2.22	0.204842		17.9533		20								2.22	0.1952431		19.88472		20								2.22	0.2107346		19.97176		20								2.22	0.04797636		19.56275
22.21667	2.3961					2.22167	0.20467		17.955		20								2.221667	0.1921396		19.88648		20								2.221667	0.197647		19.97324		20								2.221667	0.0490032		19.56241
22.23333	2.3469					2.22333	0.204499		17.9567		20								2.223333	0.1891929		19.88817		20								2.223333	0.1873037		19.97443		20								2.223333	0.05002802		19.56209
22.25	2.2876					2.225	0.204328		17.9584		20								2.225	0.1863849		19.88978		20								2.225	0.1790197		19.97541		20								2.225	0.05105074		19.56179
22.26667	2.2383					2.22667	0.204158		17.9601		20								2.226667	0.183698		19.89133		20								2.226667	0.17214		19.97626		20								2.226667	0.05207127		19.5615
22.28333	2.179					2.22833	0.203988		17.9618		20								2.228333	0.1811176		19.89282		20								2.228333	0.1662129		19.97701		20								2.228333	0.05308953		19.56123
22.3	2.1297					2.23	0.203819		17.9635		20								2.23	0.1786314		19.89426		20								2.23	0.1609453		19.97769		20								2.23	0.05410544		19.56098
22.31667	2.0904					2.23167	0.20365		17.9652		20								2.231667	0.176229		19.89566		20								2.231667	0.1561487		19.97833		20								2.231667	0.05511891		19.56075
22.33333	2.0411					2.23333	0.20348		17.9669		20								2.233333	0.1739018		19.89701		20								2.233333	0.1517017		19.97892		20								2.233333	0.05612986		19.56053
22.35	1.9718					2.235	0.203312		17.9686		20								2.235	0.1716423		19.89833		20								2.235	0.1475256		19.97949		20								2.235	0.05713822		19.56033
22.36667	1.9226					2.23667	0.203143		17.9703		20								2.236667	0.1694445		19.89962		20								2.236667	0.1435689		19.98003		20								2.236667	0.0581439		19.56014
22.38333	1.8633					2.23833	0.202975		17.9719		20								2.238333	0.167303		19.90087		20								2.238333	0.1397971		19.98054		20								2.238333	0.0591488		19.55997
22.4	1.824					2.24	0.202807		17.9736		20								2.24	0.1652135		19.9021		20								2.24	0.1361867		19.98104		20								2.24	0.06015285		19.55982
22.41667	1.7547					2.24167	0.202639		17.9753		20								2.241667	0.1631721		19.90329		20								2.241667	0.1327214		19.98152		20								2.241667	0.06115596		19.55968
22.43333	1.7154					2.24333	0.202471		17.977		20								2.243333	0.1611755		19.90447		20								2.243333	0.129389		19.98197		20								2.243333	0.06215807		19.55956
22.45	1.6661					2.245	0.202303		17.9786		20								2.245	0.1592211		19.90562		20								2.245	0.1261806		19.98242		20								2.245	0.06315907		19.55945
22.46667	1.6068					2.24667	0.202136		17.9803		20								2.246667	0.1573065		19.90674		20								2.246667	0.1230888		19.98284		20								2.246667	0.0641589		19.55936
22.48333	1.5375					2.24833	0.201969		17.982		20								2.248333	0.1554294		19.90785		20								2.248333	0.1201077		19.98325		20								2.248333	0.06515747		19.55928
22.5	1.4982					2.25	0.201802		17.9837		20								2.25	0.1535882		19.90893		20								2.25	0.1172323		19.98365		20								2.25	0.06615471		19.55922
22.51667	1.459					2.25167	0.201635		17.9863		20								2.251667	0.1517813		19.911		20								2.251667	0.1144579		19.98503		20								2.251667	0.06715052		19.56018
22.53333	1.4197					2.25333	0.201368		17.989		20								2.253333	0.1483406		19.91301		20								2.253333	0.1047804		19.98628		20								2.253333	0.06814285		19.56115
22.55	1.3704					2.255	0.201101		17.9916		20								2.255	0.1449774		19.91496		20								2.255	0.09600662		19.98733		20								2.255	0.06912765		19.56214
22.56667	1.3211					2.25667	0.200835		17.9943		20								2.256667	0.1417262		19.91685		20								2.256667	0.08868664		19.98822		20								2.256667	0.07010482		19.56314
22.58333	1.2718					2.25833	0.20057		17.997		20								2.258333	0.1385764		19.91869		20								2.258333	0.08247237		19.989		20								2.258333	0.07107429		19.56416
22.6	1.2425					2.26	0.200304		17.9996		20								2.26	0.1355178		19.92047		20								2.26	0.07703172		19.98969		20								2.26	0.07203598		19.56519
22.61667	1.1832					2.26167	0.200039		18.0023		20								2.261667	0.1325421		19.92221		20								2.261667	0.07213528		19.99034		20								2.261667	0.07298982		19.56623
22.63333	1.1239					2.26333	0.199775		18.0049		20								2.263333	0.129642		19.92391		20								2.263333	0.06763325		19.99094		20								2.263333	0.07393573		19.56729
22.65	1.0647					2.265	0.19951		18.0075		20								2.265	0.1268115		19.92557		20								2.265	0.0634286		19.99151		20								2.265	0.07487362		19.56836
22.66667	1.0054					2.26667	0.199246		18.0102		20								2.266667	0.1240454		19.9272		20								2.266667	0.05945814		19.99205		20								2.266667	0.07580343		19.56945
22.68333	0.95607					2.26833	0.198983		18.0088		20								2.268333	0.1213392		19.92479		20								2.268333	0.05568018		19.98856		20								2.268333	0.07672507		19.56655
22.7	0.93679					2.27	0.19912		18.0074		20								2.27	0.1253559		19.92246		20								2.27	0.08006673		19.98552		20								2.27	0.07764642		19.56367
22.71667	0.8775					2.27167	0.199256		18.0061		20								2.271667	0.1292416		19.92029		20								2.271667	0.1013562		19.98324		20								2.271667	0.07857138		19.56079
22.73333	0.82821					2.27333	0.199391		18.0047		20								2.273333	0.1328518		19.91827		20								2.273333	0.11732		19.98152		20								2.273333	0.07949987		19.55794
22.75	0.77892					2.275	0.199526		18.0034		20								2.275	0.1362224		19.91637		20								2.275	0.1293271		19.98019		20								2.275	0.08043181		19.55509
22.76667	0.74963					2.27667	0.19966		18.0021		20								2.276667	0.1393878		19.91457		20								2.276667	0.1386849		19.9791		20								2.276667	0.08136714		19.55226
22.78333	0.71034					2.27833	0.199793		18.0007		20								2.278333	0.1423768		19.91287		20								2.278333	0.1462926		19.97818		20								2.278333	0.08230577		19.54944
22.8	0.64106					2.28	0.199925		17.9994		20								2.28	0.1452133		19.91125		20								2.28	0.1527323		19.97737		20								2.28	0.08324763		19.54664
22.81667	0.61177					2.28167	0.200057		17.9981		20								2.281667	0.1479177		19.9097		20								2.281667	0.1583763		19.97665		20								2.281667	0.08419264		19.54386
22.83333	0.57248					2.28333	0.200188		17.9968		20								2.283333	0.1505066		19.9082		20								2.283333	0.1634622		19.97598		20								2.283333	0.08514072		19.54108
22.85	0.53319					2.285	0.200319		17.9945		20								2.285	0.1529942		19.90576		20								2.285	0.1681428		19.97435		20								2.285	0.0860918		19.53732
22.86667	0.5139					2.28667	0.20055		17.9922		20								2.286667	0.157059		19.9034		20								2.286667	0.1795162		19.97288		20								2.286667	0.0870478		19.53358
22.88333	0.46461					2.28833	0.20078		17.9899		20								2.288333	0.1609982		19.90113		20								2.288333	0.1898362		19.97163		20								2.288333	0.08800068		19.52985
22.9	0.41533					2.29	0.201009		17.9876		20								2.29	0.1647848		19.89894		20								2.29	0.1985914		19.97055		20								2.29	0.08895037		19.52614
22.91667	0.38604					2.29167	0.201237		17.9853		20								2.291667	0.1684354		19.89682		20								2.291667	0.2061549		19.96959		20								2.291667	0.08989679		19.52244
22.93333	0.35675					2.29333	0.201465		17.9831		20								2.293333	0.171965		19.89477		20								2.293333	0.2128754		19.96872		20								2.293333	0.09083988		19.51875
22.95	0.30746					2.295	0.201693		17.9808		20								2.295	0.1753864		19.89277		20								2.295	0.2189933		19.9679		20								2.295	0.09177956		19.51508
22.96667	0.27817					2.29667	0.201919		17.9785		20								2.296667	0.1787102		19.89083		20								2.296667	0.2246657		19.96714		20								2.296667	0.09271575		19.51142
22.98333	0.24888					2.29833	0.202146		17.9763		20								2.298333	0.1819455		19.88894		20								2.298333	0.229995		19.96642		20								2.298333	0.09364839		19.50777
23	0.19959					2.3	0.202371		17.974		20								2.3	0.1850999		19.88709		20								2.3	0.2350482		19.96573		20								2.3	0.0945774		19.50414
23.01667	0.17031					2.30167	0.202597		17.9728		20								2.301667	0.1881798		19.88629		20								2.301667	0.2398698		19.96607		20								2.301667	0.09550273		19.50153
23.03333	0.10102					2.30333	0.202722		17.9715		20								2.303333	0.1895241		19.88549		20								2.303333	0.2374902		19.96632		20								2.303333	0.0964223		19.49892
23.05	0.07173					2.305	0.202846		17.9703		20								2.305	0.1908503		19.88468		20								2.305	0.235741		19.9664		20								2.305	0.09734202		19.49633
23.06667	0.042441					2.30667	0.202971		17.9691		20								2.306667	0.1921976		19.88386		20								2.306667	0.2351913		19.96636		20								2.306667	0.09826181		19.49376
23.08333	-0.006847					2.30833	0.203095		17.9678		20								2.308333	0.19356		19.88304		20								2.308333	0.235508		19.96623		20								2.308333	0.09918162		19.49119
23.1	-0.026135					2.31	0.203219		17.9666		20								2.31	0.1949315		19.88222		20								2.31	0.2363712		19.96606		20								2.31	0.1001014		19.48864
23.11667	-0.065424					2.31167	0.203343		17.9653		20								2.311667	0.1963069		19.88139		20								2.311667	0.237562		19.96587		20								2.311667	0.101021		19.4861
23.13333	-0.094712					2.31333	0.203467		17.9641		20								2.313333	0.197682		19.88057		20								2.313333	0.2389402		19.96565		20								2.313333	0.1019404		19.48358
23.15	-0.114					2.315	0.20359		17.9629		20								2.315	0.1990536		19.87975		20								2.315	0.240417		19.96544		20								2.315	0.1028596		19.48107
23.16667	-0.15329					2.31667	0.203714		17.9616		20								2.316667	0.2004187		19.87893		20								2.316667	0.2419372		19.96522		20								2.316667	0.1037784		19.47858
23.18333	0.16742					2.31833	0.203837		17.9614		20								2.318333	0.2017753		19.87913		20								2.318333	0.2434663		19.966		20								2.318333	0.1046969		19.47709
23.2	0.058134					2.32	0.20386		17.9612		20								2.32	0.2014548		19.8793		20								2.32	0.2379834		19.96667		20								2.32	0.1056129		19.47562
23.21667	0.058846					2.32167	0.203883		17.9609		20								2.321667	0.2011684		19.87943		20								2.321667	0.2332862		19.96715		20								2.321667	0.1065204		19.47417
23.23333	0.029558					2.32333	0.203907		17.9607		20								2.323333	0.2009504		19.87953		20								2.323333	0.2299212		19.96749		20								2.323333	0.1074194		19.47272
23.25	0.00026929					2.325	0.20393		17.9605		20								2.325	0.2007903		19.87959		20								2.325	0.2275396		19.96774		20								2.325	0.1083098		19.47129
23.26667	-0.039019					2.32667	0.203953		17.9602		20								2.326667	0.2006783		19.87964		20								2.326667	0.2258103		19.96793		20								2.326667	0.1091916		19.46987
23.28333	-0.068307					2.32833	0.203976		17.96		20								2.328333	0.2006062		19.87966		20								2.328333	0.2245065		19.96807		20								2.328333	0.1100646		19.46847
23.3	-0.1076					2.33	0.204		17.9598		20								2.33	0.2005671		19.87967		20								2.33	0.2234814		19.96819		20								2.33	0.1109289		19.46707
23.31667	-0.15688					2.33167	0.204023		17.9595		20								2.331667	0.2005555		19.87966		20								2.331667	0.2226413		19.9683		20								2.331667	0.1117843		19.46569
23.33333	-0.17617					2.33333	0.204047		17.9593		20								2.333333	0.2005665		19.87964		20								2.333333	0.2219265		19.96839		20								2.333333	0.1126307		19.46432
23.35	-0.21546					2.335	0.20407		17.9561		20								2.335	0.2005963		19.87662		20								2.335	0.2212992		19.96547		20								2.335	0.1134683		19.45996
23.36667	-0.21475					2.33667	0.204393		17.9528		20								2.336667	0.2056415		19.87366		20								2.336667	0.2417348		19.96289		20								2.336667	0.1143027		19.45561
23.38333	-0.25404					2.33833	0.204716		17.9496		20								2.338333	0.2105617		19.87085		20								2.338333	0.259786		19.96089		20								2.338333	0.1151361		19.45127
23.4	-0.24333					2.34	0.205038		17.9464		20								2.34	0.2152483		19.86816		20								2.34	0.2737815		19.95932		20								2.34	0.1159682		19.44695
23.41667	-0.27261					2.34167	0.205359		17.9432		20								2.341667	0.2197281		19.86558		20								2.341667	0.2847486		19.95805		20								2.341667	0.1167991		19.44263
23.43333	-0.3019					2.34333	0.205679		17.94		20								2.343333	0.2240269		19.8631		20								2.343333	0.2936694		19.95697		20								2.343333	0.1176286		19.43833
23.45	-0.33119					2.345	0.205999		17.9368		20								2.345	0.2281666		19.8607		20								2.345	0.3012199		19.95602		20								2.345	0.1184568		19.43404
23.46667	-0.34048					2.34667	0.206317		17.9336		20								2.346667	0.2321653		19.85838		20								2.346667	0.3078385		19.95517		20								2.346667	0.1192836		19.42976
23.48333	-0.38977					2.34833	0.206635		17.9305		20								2.348333	0.2360383		19.85612		20								2.348333	0.313806		19.95439		20								2.348333	0.1201089		19.42549
23.5	-0.40906					2.35	0.206953		17.9273		20								2.35	0.2397986		19.85393		20								2.35	0.3193026		19.95365		20								2.35	0.1209327		19.42124
23.51667	-0.41834					2.35167	0.207269		17.9251		20								2.351667	0.2434569		19.85279		20								2.351667	0.3244447		19.95396		20								2.351667	0.1217549		19.41799
23.53333	-0.46763					2.35333	0.207486		17.923		20								2.353333	0.2453558		19.85167		20								2.353333	0.3223077		19.95418		20								2.353333	0.1225735		19.41476
23.55	-0.49692					2.355	0.207701		17.9208		20								2.355	0.2472157		19.85055		20								2.355	0.3207521		19.95423		20								2.355	0.1233904		19.41153
23.56667	-0.50621					2.35667	0.207917		17.9187		20								2.356667	0.2490786		19.84944		20								2.356667	0.320365		19.95417		20								2.356667	0.1242055		19.40832
23.58333	-0.5355					2.35833	0.208132		17.9165		20								2.358333	0.2509405		19.84832		20								2.358333	0.3208247		19.95403		20								2.358333	0.1250188		19.40512
23.6	-0.56479					2.36	0.208347		17.9144		20								2.36	0.2527972		19.84721		20								2.36	0.3218188		19.95384		20								2.36	0.1258303		19.40193
23.61667	-0.59407					2.36167	0.208562		17.9122		20								2.361667	0.2546451		19.84611		20								2.361667	0.3231329		19.95362		20								2.361667	0.1266399		19.39876
23.63333	-0.62336					2.36333	0.208776		17.9101		20								2.363333	0.2564813		19.84502		20								2.363333	0.3246295		19.9534		20								2.363333	0.1274475		19.39559
23.65	-0.63265					2.365	0.20899		17.908		20								2.365	0.2583035		19.84393		20								2.365	0.3262218		19.95316		20								2.365	0.1282531		19.39244
23.66667	-0.65194					2.36667	0.209204		17.9058		20								2.366667	0.2601098		19.84286		20								2.366667	0.3278557		19.95293		20								2.366667	0.1290567		19.38929
23.68333	-0.68123					2.36833	0.209418		17.9067		20								2.368333	0.2618988		19.8448		20								2.368333	0.3294974		19.9557		20								2.368333	0.1298581		19.38916
23.7	-0.71052					2.37	0.209331		17.9076		20								2.37	0.2586694		19.84666		20								2.37	0.3101265		19.95812		20								2.37	0.1306514		19.38904
23.71667	-0.71981					2.37167	0.209244		17.9084		20								2.371667	0.2555584		19.8484		20								2.371667	0.2931623		19.95996		20								2.371667	0.1314325		19.38893
23.73333	-0.72909					2.37333	0.209159		17.9093		20								2.373333	0.2526716		19.85001		20								2.373333	0.2802585		19.96137		20								2.373333	0.1322015		19.38883
23.75	-0.74838					2.375	0.209073		17.9101		20								2.375	0.2499797		19.85153		20								2.375	0.2703771		19.9625		20								2.375	0.1329582		19.38874
23.76667	-0.77767					2.37667	0.208988		17.911		20								2.376667	0.247455		19.85296		20								2.376667	0.2625297		19.96342		20								2.376667	0.1337025		19.38865
23.78333	-0.79696					2.37833	0.208904		17.9118		20								2.378333	0.2450743		19.85431		20								2.378333	0.2560363		19.96422		20								2.378333	0.1344346		19.38858
23.8	-0.80625					2.38	0.20882		17.9126		20								2.38	0.242818		19.8556		20								2.38	0.2504568		19.96493		20								2.38	0.1351543		19.38852
23.81667	-0.81554					2.38167	0.208736		17.9135		20								2.381667	0.2406701		19.85683		20								2.381667	0.2455089		19.96557		20								2.381667	0.1358616		19.38847
23.83333	-0.84482					2.38333	0.208652		17.9143		20								2.383333	0.2386168		19.85801		20								2.383333	0.2410123		19.96616		20								2.383333	0.1365566		19.38842
23.85	-0.85411					2.385	0.208569		17.9131		20								2.385	0.2366469		19.85715		20								2.385	0.2368506		19.96472		20								2.385	0.1372392		19.38639
23.86667	-0.8834					2.38667	0.208686		17.912		20								2.386667	0.238084		19.8563		20								2.386667	0.2469486		19.96348		20								2.386667	0.1379133		19.38436
23.88333	-0.89269					2.38833	0.208803		17.9108		20								2.388333	0.239495		19.85552		20								2.388333	0.2556356		19.9626		20								2.388333	0.138583		19.38234
23.9	-0.91198					2.39	0.208919		17.9096		20								2.39	0.2408022		19.85479		20								2.39	0.2617714		19.962		20								2.39	0.1392483		19.38033
23.91667	-0.94127					2.39167	0.209035		17.9085		20								2.391667	0.2420191		19.8541		20								2.391667	0.2660229		19.96157		20								2.391667	0.1399092		19.37832
23.93333	-0.96055					2.39333	0.209151		17.9073		20								2.393333	0.2431591		19.85346		20								2.393333	0.269032		19.96125		20								2.393333	0.1405657		19.37633
23.95	-0.97984					2.395	0.209266		17.9062		20								2.395	0.2442335		19.85285		20								2.395	0.27124		19.96101		20								2.395	0.1412178		19.37434
23.96667	-1.0091					2.39667	0.209381		17.905		20								2.396667	0.2452517		19.85227		20								2.396667	0.2729317		19.96082		20								2.396667	0.1418655		19.37236
23.98333	-1.0284					2.39833	0.209496		17.9039		20								2.398333	0.2462216		19.85171		20								2.398333	0.2742887		19.96065		20								2.398333	0.1425088		19.37039
24	-1.0377					2.4	0.209611		17.9028		20								2.4	0.2471497		19.85118		20								2.4	0.2754262		19.96051		20								2.4	0.1431478		19.36843
24.01667	-1.047					2.40167	0.209725		17.9026		20								2.401667	0.2480416		19.85166		20								2.401667	0.2764175		19.96138		20								2.401667	0.1437824		19.36748
24.03333	-1.0663					2.40333	0.209739		17.9025		20								2.403333	0.247235		19.85213		20								2.403333	0.270309		19.96215		20								2.403333	0.1444108		19.36653
24.05	-1.0856					2.405	0.209753		17.9023		20								2.405	0.2464466		19.85257		20								2.405	0.2649412		19.96273		20								2.405	0.1450348		19.36559
24.06667	-1.1049					2.40667	0.209767		17.9022		20								2.406667	0.2457149		19.85298		20								2.406667	0.2608868		19.96317		20								2.406667	0.1456545		19.36466
24.08333	-1.1041					2.40833	0.209781		17.9021		20								2.408333	0.2450331		19.85336		20								2.408333	0.2578134		19.96351		20								2.408333	0.1462699		19.36374
24.1	-1.1434					2.41	0.209795		17.9019		20								2.41	0.2443943		19.85372		20								2.41	0.2554001		19.9638		20								2.41	0.146881		19.36283
24.11667	-1.1527					2.41167	0.209809		17.9018		20								2.411667	0.2437928		19.85407		20								2.411667	0.2534259		19.96404		20								2.411667	0.147488		19.36192
24.13333	-1.162					2.41333	0.209823		17.9016		20								2.413333	0.2432237		19.85439		20								2.413333	0.2517475		19.96425		20								2.413333	0.1480906		19.36102
24.15	-1.1713					2.415	0.209837		17.9015		20								2.415	0.242683		19.8547		20								2.415	0.2502732		19.96444		20								2.415	0.1486891		19.36013
24.16667	-1.2006					2.41667	0.209851		17.9014		20								2.416667	0.2421674		19.855		20								2.416667	0.2489442		19.96461		20								2.416667	0.1492834		19.35925
24.18333	-1.2099					2.41833	0.209865		17.8992		20								2.418333	0.241674		19.85328		20								2.418333	0.2477228		19.96277		20								2.418333	0.1498735		19.35637
24.2	-1.2292					2.42	0.210079		17.8971		20								2.42	0.2445337		19.85161		20								2.42	0.2605845		19.96116		20								2.42	0.1504634		19.3535
24.21667	-1.2485					2.42167	0.210292		17.8949		20								2.421667	0.2473194		19.85003		20								2.421667	0.2718921		19.95992		20								2.421667	0.1510492		19.35064
24.23333	-1.2577					2.42333	0.210505		17.8928		20								2.423333	0.2499583		19.84852		20								2.423333	0.2805276		19.95898		20								2.423333	0.1516309		19.34779
24.25	-1.267					2.425	0.210718		17.8907		20								2.425	0.2524684		19.84708		20								2.425	0.287173		19.95822		20								2.425	0.1522086		19.34495
24.26667	-1.2763					2.42667	0.21093		17.8886		20								2.426667	0.2548665		19.8457		20								2.426667	0.292481		19.95759		20								2.426667	0.1527822		19.34211
24.28333	-1.2956					2.42833	0.211141		17.8865		20								2.428333	0.2571671		19.84437		20								2.428333	0.2969007		19.95704		20								2.428333	0.1533517		19.33928
24.3	-1.2949					2.43	0.211352		17.8844		20								2.43	0.2593821		19.84309		20								2.43	0.3007228		19.95655		20								2.43	0.1539173		19.33645
24.31667	-1.3142					2.43167	0.211563		17.8823		20								2.431667	0.2615216		19.84184		20								2.431667	0.3041336		19.95611		20								2.431667	0.1544789		19.33364
24.33333	-1.2935					2.43333	0.211773		17.8802		20								2.433333	0.263594		19.84064		20								2.433333	0.3072522		19.95569		20								2.433333	0.1550366		19.33083
24.35	-1.3228					2.435	0.211982		17.8831		20								2.435	0.2656063		19.84446		20								2.435	0.3101552		19.9603		20								2.435	0.1555904		19.33303
24.36667	-1.3521					2.43667	0.211692		17.886		20								2.436667	0.2592313		19.84818		20								2.436667	0.2778921		19.96435		20								2.436667	0.1561303		19.33523
24.38333	-1.3613					2.43833	0.211401		17.8889		20								2.438333	0.2530371		19.85168		20								2.438333	0.2495483		19.96744		20								2.438333	0.1566623		19.33745
24.4	-1.3706					2.44	0.211112		17.8918		20								2.44	0.2472051		19.85499		20								2.44	0.2279138		19.96982		20								2.44	0.1571866		19.33966
24.41667	-1.3799					2.44167	0.210824		17.8946		20								2.441667	0.2416909		19.85813		20								2.441667	0.2112797		19.97171		20								2.441667	0.1577031		19.34189
24.43333	-1.3892					2.44333	0.210537		17.8975		20								2.443333	0.2364521		19.86113		20								2.443333	0.1980121		19.97329		20								2.443333	0.1582117		19.34412
24.45	-1.3985					2.445	0.21025		17.9004		20								2.445	0.2314529		19.864		20								2.445	0.1869864		19.97465		20								2.445	0.1587127		19.34636
24.46667	-1.4078					2.44667	0.209964		17.9032		20								2.446667	0.2266634		19.86676		20								2.446667	0.1774742		19.97586		20								2.446667	0.1592059		19.3486
24.48333	-1.4171					2.44833	0.209679		17.906		20								2.448333	0.2220584		19.86943		20								2.448333	0.1690088		19.97696		20								2.448333	0.1596914		19.35085
24.5	-1.4064					2.45	0.209395		17.9089		20								2.45	0.217617		19.87201		20								2.45	0.1612914		19.97798		20								2.45	0.1601693		19.3531
24.51667	-1.4156					2.45167	0.209111		17.9067		20								2.451667	0.2133214		19.86951		20								2.451667	0.1541298		19.97394		20								2.451667	0.1606395		19.35036
24.53333	-1.4449					2.45333	0.209328		17.9046		20								2.453333	0.2174903		19.86707		20								2.453333	0.1823994		19.97043		20								2.453333	0.1611121		19.34763
24.55	-1.4642					2.455	0.209545		17.9024		20								2.455	0.2215478		19.86482		20								2.455	0.2069653		19.96786		20								2.455	0.1615849		19.3449
24.56667	-1.5135					2.45667	0.20976		17.9002		20								2.456667	0.2253062		19.86272		20								2.456667	0.2250046		19.96597		20								2.456667	0.1620582		19.34218
24.58333	-1.5328					2.45833	0.209975		17.8981		20								2.458333	0.2288044		19.86075		20								2.458333	0.2382038		19.96455		20								2.458333	0.1625319		19.33946
24.6	-1.5121					2.46	0.210189		17.896		20								2.46	0.2320806		19.8589		20								2.46	0.2481808		19.96342		20								2.46	0.163006		19.33675
24.61667	-1.5214					2.46167	0.210402		17.8939		20								2.461667	0.2351665		19.85715		20								2.461667	0.2560483		19.9625		20								2.461667	0.1634806		19.33405
24.63333	-1.5407					2.46333	0.210615		17.8917		20								2.463333	0.2380887		19.85548		20								2.463333	0.2625262		19.9617		20								2.463333	0.1639556		19.33135
24.65	-1.52					2.465	0.210826		17.8896		20								2.465	0.2408695		19.85388		20								2.465	0.2680739		19.961		20								2.465	0.1644311		19.32866
24.66667	-1.5392					2.46667	0.211038		17.8875		20								2.466667	0.2435275		19.85235		20								2.466667	0.2729843		19.96037		20								2.466667	0.1649072		19.32597
24.68333	-1.5585					2.46833	0.211248		17.8874		20								2.468333	0.2460781		19.85288		20								2.468333	0.2774446		19.96178		20								2.468333	0.1653838		19.32529
24.7	-1.5678					2.47	0.211258		17.8873		20								2.47	0.2452012		19.8534		20								2.47	0.267575		19.96299		20								2.47	0.165857		19.32462
24.71667	-1.5671					2.47167	0.211268		17.8872		20								2.471667	0.2443327		19.85387		20								2.471667	0.2590742		19.96384		20								2.471667	0.1663308		19.32395
24.73333	-1.5664					2.47333	0.211278		17.8871		20								2.473333	0.2435529		19.85429		20								2.473333	0.2531004		19.96443		20								2.473333	0.1668053		19.32329
24.75	-1.5657					2.475	0.211289		17.887		20								2.475	0.2428502		19.85467		20								2.475	0.2489977		19.96484		20								2.475	0.1672803		19.32264
24.76667	-1.595					2.47667	0.211299		17.8869		20								2.476667	0.2422128		19.85502		20								2.476667	0.2461313		19.96513		20								2.476667	0.167756		19.32199
24.78333	-1.5943					2.47833	0.211309		17.8868		20								2.478333	0.241631		19.85534		20								2.478333	0.2440643		19.96536		20								2.478333	0.1682325		19.32135
24.8	-1.6035					2.48	0.21132		17.8867		20								2.48	0.2410964		19.85564		20								2.48	0.2425143		19.96553		20								2.48	0.1687096		19.32071
24.81667	-1.6128					2.48167	0.21133		17.8866		20								2.481667	0.2406023		19.85591		20								2.481667	0.2413015		19.96567		20								2.481667	0.1691875		19.32008
24.83333	-1.6321					2.48333	0.211341		17.8865		20								2.483333	0.2401428		19.85617		20								2.483333	0.2403115		19.96579		20								2.483333	0.1696661		19.31946
24.85	-1.6414					2.485	0.211352		17.8874		20								2.485	0.2397133		19.85741		20								2.485	0.2394718		19.96689		20								2.485	0.1701454		19.31985
24.86667	-1.6207					2.48667	0.211262		17.8883		20								2.486667	0.237643		19.85862		20								2.486667	0.2317359		19.96787		20								2.486667	0.1706236		19.32024
24.88333	-1.61					2.48833	0.211173		17.8892		20								2.488333	0.2356412		19.85976		20								2.488333	0.2248847		19.96865		20								2.488333	0.1711006		19.32063
24.9	-1.6493					2.49	0.211084		17.89		20								2.49	0.2337406		19.86084		20								2.49	0.219453		19.96927		20								2.49	0.1715765		19.32104
24.91667	-1.6186					2.49167	0.210995		17.8909		20								2.491667	0.2319292		19.86188		20								2.491667	0.2150836		19.96979		20								2.491667	0.1720512		19.32145
24.93333	-1.6279					2.49333	0.210907		17.8918		20								2.493333	0.230196		19.86288		20								2.493333	0.2114395		19.97024		20								2.493333	0.1725248		19.32186
24.95	-1.6471					2.495	0.210819		17.8927		20								2.495	0.2285315		19.86384		20								2.495	0.2082891		19.97065		20								2.495	0.1729972		19.32228
24.96667	-1.6364					2.49667	0.210731		17.8936		20								2.496667	0.226928		19.86477		20								2.496667	0.2054817		19.97101		20								2.496667	0.1734686		19.32271
24.98333	-1.6357					2.49833	0.210643		17.8944		20								2.498333	0.2253789		19.86567		20								2.498333	0.2029206		19.97135		20								2.498333	0.173939		19.32314
25	-1.635					2.5	0.210555		17.8953		20								2.5	0.2238786		19.86655		20								2.5	0.2005433		19.97167		20								2.5	0.1744083		19.32358
25.01667	-1.6543					2.50167	0.210468		17.8952		20								2.501667	0.2224226		19.8664		20								2.501667	0.1983095		19.97097		20								2.501667	0.1748766		19.32303
25.03333	-1.6636					2.50333	0.21048		17.8951		20								2.503333	0.2226734		19.86625		20								2.503333	0.2031924		19.97038		20								2.503333	0.1753458		19.32248
25.05	-1.6829					2.505	0.210493		17.8949		20								2.505	0.2229152		19.86613		20								2.505	0.2073637		19.96996		20								2.505	0.1758181		19.32194
25.06667	-1.6822					2.50667	0.210505		17.8948		20								2.506667	0.2231096		19.86604		20								2.506667	0.2102575		19.96968		20								2.506667	0.1762933		19.32141
25.08333	-1.7215					2.50833	0.210518		17.8947		20								2.508333	0.2232639		19.86597		20								2.508333	0.2122099		19.96949		20								2.508333	0.1767716		19.32088
25.1	-1.7307					2.51	0.21053		17.8946		20								2.51	0.2233851		19.86591		20								2.51	0.2135435		19.96936		20								2.51	0.1772529		19.32036
25.11667	-1.74					2.51167	0.210542		17.8945		20								2.511667	0.223479		19.86587		20								2.511667	0.2144799		19.96926		20								2.511667	0.1777373		19.31984
25.13333	-1.7393					2.51333	0.210554		17.8943		20								2.513333	0.2235507		19.86584		20								2.513333	0.215162		19.96919		20								2.513333	0.1782247		19.31933
25.15	-1.7386					2.515	0.210566		17.8942		20								2.515	0.223604		19.86581		20								2.515	0.2156809		19.96913		20								2.515	0.1787153		19.31883
25.16667	-1.7179					2.51667	0.210577		17.8941		20								2.516667	0.2236425		19.8658		20								2.516667	0.2160942		19.96908		20								2.516667	0.1792089		19.31833
25.18333	-1.7272					2.51833	0.210589		17.897		20								2.518333	0.2236689		19.86879		20								2.518333	0.2164387		19.97204		20								2.518333	0.1797057		19.32084
25.2	-1.7165					2.52	0.2103		17.8999		20								2.52	0.2186856		19.8717		20								2.52	0.1957376		19.97465		20								2.52	0.1801996		19.32336
25.21667	-1.7058					2.52167	0.210012		17.9027		20								2.521667	0.2138322		19.87447		20								2.521667	0.1774373		19.97668		20								2.521667	0.1806828		19.32588
25.23333	-1.725					2.52333	0.209725		17.9056		20								2.523333	0.2092169		19.87711		20								2.523333	0.1632085		19.97828		20								2.523333	0.1811552		19.32841
25.25	-1.7343					2.525	0.209439		17.9085		20								2.525	0.204812		19.87965		20								2.525	0.1520229		19.97959		20								2.525	0.1816169		19.33095
25.26667	-1.7236					2.52667	0.209153		17.9113		20								2.526667	0.2005914		19.88208		20								2.526667	0.1428979		19.98069		20								2.526667	0.1820678		19.33349
25.28333	-1.7329					2.52833	0.208868		17.9142		20								2.528333	0.196533		19.88443		20								2.528333	0.1351571		19.98166		20								2.528333	0.1825081		19.33603
25.3	-1.7222					2.53	0.208583		17.917		20								2.53	0.192618		19.8867		20								2.53	0.1283614		19.98254		20								2.53	0.1829377		19.33858
25.31667	-1.6415					2.53167	0.208299		17.9198		20								2.531667	0.1888311		19.8889		20								2.531667	0.1222295		19.98335		20								2.531667	0.1833566		19.34114
25.33333	-1.5908					2.53333	0.208016		17.9227		20								2.533333	0.1851591		19.89105		20								2.533333	0.1165806		19.9841		20								2.533333	0.1837649		19.3437
25.35	-1.6101					2.535	0.207733		17.9225		20								2.535	0.1815908		19.89013		20								2.535	0.1112981		19.98181		20								2.535	0.1841626		19.34326
25.36667	-1.7094					2.53667	0.20775		17.9223		20								2.536667	0.1831171		19.88924		20								2.536667	0.1273059		19.97984		20								2.536667	0.1845556		19.34283
25.38333	-1.7286					2.53833	0.207768		17.9222		20								2.538333	0.184592		19.88846		20								2.538333	0.1411221		19.97842		20								2.538333	0.184942		19.3424
25.4	-1.7379					2.54	0.207785		17.922		20								2.54	0.1859027		19.88776		20								2.54	0.1510516		19.97741		20								2.54	0.1853219		19.34198
25.41667	-1.7772					2.54167	0.207801		17.9218		20								2.541667	0.187072		19.88713		20								2.541667	0.1581053		19.97668		20								2.541667	0.1856951		19.34155
25.43333	-1.7865					2.54333	0.207817		17.9217		20								2.543333	0.1881225		19.88656		20								2.543333	0.163253		19.97612		20								2.543333	0.1860618		19.34114
25.45	-1.8258					2.545	0.207833		17.9215		20								2.545	0.189073		19.88604		20								2.545	0.1671612		19.97568		20								2.545	0.186422		19.34072
25.46667	-1.4551					2.54667	0.207849		17.9214		20								2.546667	0.1899392		19.88556		20								2.546667	0.1702609		19.97531		20								2.546667	0.1867757		19.34031
25.48333	-1.4444					2.54833	0.207864		17.9212		20								2.548333	0.1907342		19.88512		20								2.548333	0.1728269		19.975		20								2.548333	0.1871229		19.33991
25.5	-1.4937					2.55	0.207879		17.9211		20								2.55	0.1914687		19.88471		20								2.55	0.1750339		19.97472		20								2.55	0.1874637		19.33951
25.51667	-1.5029					2.55167	0.207894		17.9219		20								2.551667	0.192152		19.88533		20								2.551667	0.1769935		19.97546		20								2.551667	0.187798		19.34011
25.53333	-1.5122					2.55333	0.207809		17.9228		20								2.553333	0.1911248		19.88594		20								2.553333	0.1717769		19.97611		20								2.553333	0.1881239		19.34071
25.55	-1.5315					2.555	0.207724		17.9236		20								2.555	0.1901062		19.88652		20								2.555	0.1672405		19.97658		20								2.555	0.1884434		19.34132
25.56667	-1.5208					2.55667	0.207638		17.9245		20								2.556667	0.1891367		19.88707		20								2.556667	0.1639677		19.97691		20								2.556667	0.1887565		19.34193
25.58333	-1.5401					2.55833	0.207553		17.9253		20								2.558333	0.1882114		19.88761		20								2.558333	0.1616332		19.97715		20								2.558333	0.1890633		19.34254
25.6	-1.5394					2.56	0.207469		17.9262		20								2.56	0.1873246		19.88812		20								2.56	0.1599211		19.97734		20								2.56	0.1893637		19.34316
25.61667	-1.5687					2.56167	0.207384		17.927		20								2.561667	0.1864717		19.88861		20								2.561667	0.1586138		19.97749		20								2.561667	0.1896578		19.34377
25.63333	-1.578					2.56333	0.207299		17.9279		20								2.563333	0.1856491		19.88909		20								2.563333	0.1575707		19.97761		20								2.563333	0.1899456		19.3444
25.65	-1.5873					2.565	0.207215		17.9287		20								2.565	0.1848533		19.88955		20								2.565	0.156702		19.97772		20								2.565	0.1902272		19.34502
25.66667	-1.5965					2.56667	0.20713		17.9295		20								2.566667	0.1840817		19.89		20								2.566667	0.1559508		19.97782		20								2.566667	0.1905025		19.34565
25.68333	-1.5658					2.56833	0.207046		17.9284		20								2.568333	0.1833319		19.88844		20								2.568333	0.1552804		19.9759		20								2.568333	0.1907715		19.34427
25.7	-1.5151					2.57	0.207162		17.9272		20								2.57	0.1859354		19.88692		20								2.57	0.1686678		19.97422		20								2.57	0.1910384		19.34291
25.71667	-1.4344					2.57167	0.207277		17.9261		20								2.571667	0.1884653		19.88549		20								2.571667	0.1804768		19.97292		20								2.571667	0.191305		19.34154
25.73333	-1.3937					2.57333	0.207392		17.9249		20								2.573333	0.1908493		19.88414		20								2.573333	0.1895903		19.9719		20								2.573333	0.1915713		19.34018
25.75	-1.333					2.575	0.207507		17.9238		20								2.575	0.1931053		19.88285		20								2.575	0.1966913		19.97108		20								2.575	0.1918376		19.33882
25.76667	-1.2923					2.57667	0.207621		17.9227		20								2.576667	0.1952506		19.88162		20								2.576667	0.2024334		19.97039		20								2.576667	0.1921036		19.33746
25.78333	-1.2916					2.57833	0.207734		17.9215		20								2.578333	0.1972997		19.88044		20								2.578333	0.2072663		19.96979		20								2.578333	0.1923695		19.3361
25.8	-1.2609					2.58	0.207848		17.9204		20								2.58	0.1992647		19.87931		20								2.58	0.2114818		19.96925		20								2.58	0.1926353		19.33475
25.81667	-1.2601					2.58167	0.207961		17.9193		20								2.581667	0.2011557		19.87821		20								2.581667	0.2152667		19.96875		20								2.581667	0.1929009		19.3334
25.83333	-1.2694					2.58333	0.208074		17.9181		20								2.583333	0.2029812		19.87715		20								2.583333	0.218741		19.96829		20								2.583333	0.1931665		19.33206
25.85	-1.2587					2.585	0.208186		17.917		20								2.585	0.2047484		19.87612		20								2.585	0.2219818		19.96785		20								2.585	0.193432		19.33071
25.86667	-1.278					2.58667	0.208298		17.9159		20								2.586667	0.2064633		19.87512		20								2.586667	0.2250394		19.96744		20								2.586667	0.1936974		19.32937
25.88333	-1.2773					2.58833	0.20841		17.9148		20								2.588333	0.2081309		19.87415		20								2.588333	0.2279469		19.96704		20								2.588333	0.1939569		19.32803
25.9	-1.2966					2.59	0.208522		17.9137		20								2.59	0.2097556		19.8732		20								2.59	0.2307265		19.96666		20								2.59	0.1942103		19.3267
25.91667	-1.3059					2.59167	0.208633		17.9126		20								2.591667	0.211341		19.87227		20								2.591667	0.2333934		19.96629		20								2.591667	0.1944578		19.32537
25.93333	-1.2752					2.59333	0.208744		17.9114		20								2.593333	0.2128901		19.87136		20								2.593333	0.2359584		19.96594		20								2.593333	0.1946994		19.32404
25.95	-1.2744					2.595	0.208855		17.9103		20								2.595	0.2144055		19.87047		20								2.595	0.2384294		19.9656		20								2.595	0.194935		19.32271
25.96667	-1.2437					2.59667	0.208966		17.9092		20								2.596667	0.2158896		19.86959		20								2.596667	0.2408127		19.96527		20								2.596667	0.1951647		19.32139
25.98333	-1.263					2.59833	0.209077		17.9081		20								2.598333	0.2173442		19.86874		20								2.598333	0.243113		19.96495		20								2.598333	0.1953885		19.32007
26	-1.2723					2.6	0.209187		17.907		20								2.6	0.2187709		19.8679		20								2.6	0.2453344		19.96465		20								2.6	0.1956065		19.31875
26.01667	-1.2616					2.60167	0.209297		17.9089		20								2.601667	0.2201713		19.87007		20								2.601667	0.2474807		19.96735		20								2.601667	0.1958185		19.32043
26.03333	-1.2709					2.60333	0.209107		17.9108		20								2.603333	0.2165465		19.87218		20								2.603333	0.2285548		19.96972		20								2.603333	0.1960188		19.32211
26.05	-1.2802					2.605	0.208917		17.9127		20								2.605	0.2130356		19.87415		20								2.605	0.2119916		19.97151		20								2.605	0.1962093		19.3238
26.06667	-1.2395					2.60667	0.208728		17.9146		20								2.606667	0.2097458		19.87601		20								2.606667	0.1994546		19.97287		20								2.606667	0.19639		19.32548
26.08333	-1.2488					2.60833	0.20854		17.9165		20								2.608333	0.2066492		19.87777		20								2.608333	0.1899124		19.97395		20								2.608333	0.196561		19.32717
26.1	-1.238					2.61	0.208352		17.9183		20								2.61	0.2037192		19.87944		20								2.61	0.1823808		19.97483		20								2.61	0.1967222		19.32886
26.11667	-1.2673					2.61167	0.208165		17.9202		20								2.611667	0.2009334		19.88104		20								2.611667	0.1761831		19.97559		20								2.611667	0.1968737		19.33055
26.13333	-1.2766					2.61333	0.207978		17.9221		20								2.613333	0.1982732		19.88257		20								2.613333	0.1708808		19.97626		20								2.613333	0.1970156		19.33224
26.15	-1.2859					2.615	0.207792		17.9239		20								2.615	0.195723		19.88404		20								2.615	0.1661936		19.97687		20								2.615	0.1971477		19.33393
26.16667	-1.2952					2.61667	0.207606		17.9258		20								2.616667	0.1932696		19.88546		20								2.616667	0.1619419		19.97743		20								2.616667	0.1972702		19.33562
26.18333	-1.2845					2.61833	0.207421		17.9286		20								2.618333	0.190902		19.88783		20								2.618333	0.1580106		19.97895		20								2.618333	0.1973831		19.33831
26.2	-1.3138					2.62	0.207136		17.9315		20								2.62	0.1869444		19.89014		20								2.62	0.147325		19.98034		20								2.62	0.1974844		19.341
26.21667	-1.3131					2.62167	0.206851		17.9343		20								2.621667	0.1831015		19.89236		20								2.621667	0.137647		19.9815		20								2.621667	0.1975801		19.34369
26.23333	-1.3023					2.62333	0.206567		17.9372		20								2.623333	0.1794024		19.8945		20								2.623333	0.1294979		19.9825		20								2.623333	0.1976702		19.34638
26.25	-1.2816					2.625	0.206284		17.94		20								2.625	0.1758317		19.89657		20								2.625	0.122511		19.98338		20								2.625	0.1977547		19.34907
26.26667	-1.2809					2.62667	0.206001		17.9428		20								2.626667	0.1723758		19.89859		20								2.626667	0.1163422		19.98418		20								2.626667	0.1978337		19.35176
26.28333	-1.3102					2.62833	0.205719		17.9456		20								2.628333	0.169023		19.90054		20								2.628333	0.1107542		19.98492		20								2.628333	0.1979071		19.35445
26.3	-1.3195					2.63	0.205437		17.9484		20								2.63	0.1657633		19.90245		20								2.63	0.1055917		19.98561		20								2.63	0.1979751		19.35714
26.31667	-1.3088					2.63167	0.205155		17.9513		20								2.631667	0.1625886		19.9043		20								2.631667	0.1007541		19.98626		20								2.631667	0.1980376		19.35983
26.33333	-1.3181					2.63333	0.204874		17.9541		20								2.633333	0.1594917		19.90612		20								2.633333	0.09617559		19.98688		20								2.633333	0.1980946		19.36252
26.35	-1.3074					2.635	0.204594		17.9589		20								2.635	0.1564667		19.90989		20								2.635	0.09181253		19.98948		20								2.635	0.1981461		19.36721
26.36667	-1.3267					2.63667	0.204114		17.9637		20								2.636667	0.1501751		19.91358		20								2.636667	0.07363546		19.99182		20								2.636667	0.1981882		19.3719
26.38333	-1.3459					2.63833	0.203634		17.9684		20								2.638333	0.1440378		19.91713		20								2.638333	0.05724508		19.99375		20								2.638333	0.198217		19.37659
26.4	-1.3652					2.64	0.203156		17.9732		20								2.64	0.138122		19.92056		20								2.64	0.04373406		19.99537		20								2.64	0.1982325		19.38127
26.41667	-1.3945					2.64167	0.202678		17.978		20								2.641667	0.1324051		19.92388		20								2.641667	0.03240199		19.99677		20								2.641667	0.1982346		19.38596
26.43333	-1.4138					2.64333	0.202202		17.9827		20								2.643333	0.1268663		19.92711		20								2.643333	0.02258261		19.99803		20								2.643333	0.1982234		19.39064
26.45	-1.4131					2.645	0.201726		17.9875		20								2.645	0.1214876		19.93025		20								2.645	0.01381621		19.99917		20								2.645	0.1981989		19.39533
26.46667	-1.3924					2.64667	0.201251		17.9922		20								2.646667	0.116254		19.93331		20								2.646667	0.005803196		20.00024		20								2.646667	0.1981611		19.40001
26.48333	-1.4117					2.64833	0.200776		17.997		20								2.648333	0.1111529		19.9363		20								2.648333	-0.001650033		20.00124		20								2.648333	0.1981101		19.40469
26.5	-1.401					2.65	0.200303		18.0017		20								2.65	0.1061735		19.93922		20								2.65	-0.008669127		20.00219		20								2.65	0.1980459		19.40936
26.51667	-1.4003					2.65167	0.19983		18.0064		20								2.651667	0.1013066		19.94207		20								2.651667	-0.01533653		20.0031		20								2.651667	0.1979685		19.41404
26.53333	-1.4295					2.65333	0.199358		18.0111		20								2.653333	0.09654436		19.94487		20								2.653333	-0.02170723		20.00397		20								2.653333	0.1978779		19.41871
26.55	-1.4588					2.655	0.198886		18.0158		20								2.655	0.09188015		19.94762		20								2.655	-0.02781873		20.00481		20								2.655	0.1977761		19.42337
26.56667	-1.3681					2.65667	0.198415		18.0206		20								2.656667	0.0873082		19.95031		20								2.656667	-0.03369735		20.00562		20								2.656667	0.1976632		19.42804
26.58333	-1.3474					2.65833	0.197945		18.0253		20								2.658333	0.08282352		19.95295		20								2.658333	-0.03936228		20.0064		20								2.658333	0.1975391		19.4327
26.6	-1.3767					2.66	0.197475		18.0299		20								2.66	0.0784218		19.95554		20								2.66	-0.04482808		20.00716		20								2.66	0.1974039		19.43736
26.61667	-1.406					2.66167	0.197006		18.0346		20								2.661667	0.07409926		19.95809		20								2.661667	-0.05010629		20.00789		20								2.661667	0.1972577		19.44201
26.63333	-1.4153					2.66333	0.196537		18.0393		20								2.663333	0.06985258		19.96059		20								2.663333	-0.05520646		20.00859		20								2.663333	0.1971003		19.44667
26.65	-1.4546					2.665	0.196069		18.044		20								2.665	0.06567882		19.96305		20								2.665	-0.06013682		20.00927		20								2.665	0.196932		19.45131
26.66667	-1.4638					2.66667	0.195602		18.0487		20								2.666667	0.06157538		19.96548		20								2.666667	-0.06490463		20.00993		20								2.666667	0.1967526		19.45596
26.68333	-1.4931					2.66833	0.195135		18.0483		20								2.668333	0.05753992		19.96286		20								2.668333	-0.06951652		20.00557		20								2.668333	0.1965622		19.4556
26.7	-1.4924					2.67	0.195169		18.048		20								2.67	0.06190366		19.96034		20								2.67	-0.0389786		20.00176		20								2.67	0.1963708		19.45523
26.71667	-1.4817					2.67167	0.195202		18.0477		20								2.671667	0.06610159		19.95803		20								2.671667	-0.01234957		19.99891		20								2.671667	0.1961743		19.45487
26.73333	-1.491					2.67333	0.195234		18.0473		20								2.673333	0.06995474		19.95589		20								2.673333	0.007596742		19.99677		20								2.673333	0.195973		19.4545
26.75	-1.4803					2.675	0.195266		18.047		20								2.675	0.07350947		19.95391		20								2.675	0.02257872		19.99511		20								2.675	0.1957666		19.45412
26.76667	-1.4596					2.67667	0.195297		18.0467		20								2.676667	0.07680989		19.95206		20								2.676667	0.03423568		19.99376		20								2.676667	0.1955554		19.45374
26.78333	-1.4789					2.67833	0.195327		18.0464		20								2.678333	0.07989299		19.95033		20								2.678333	0.04369465		19.99262		20								2.678333	0.1953392		19.45336
26.8	-1.4782					2.68	0.195357		18.0461		20								2.68	0.08278961		19.94868		20								2.68	0.0516853		19.99162		20								2.68	0.1951182		19.45297
26.81667	-1.4774					2.68167	0.195386		18.0459		20								2.681667	0.08552555		19.94713		20								2.681667	0.05867423		19.99072		20								2.681667	0.1948923		19.45258
26.83333	-1.4567					2.68333	0.195415		18.0456		20								2.683333	0.08812232		19.94564		20								2.683333	0.06495967		19.9899		20								2.683333	0.1946616		19.45219
26.85	-1.406					2.685	0.195443		18.0473		20								2.685	0.09059795		19.94622		20								2.685	0.07073291		19.99113		20								2.685	0.1944261		19.45379
26.86667	-1.3853					2.68667	0.195271		18.049		20								2.686667	0.08963417		19.9468		20								2.686667	0.06211746		19.99217		20								2.686667	0.1941818		19.45539
26.88333	-1.3646					2.68833	0.195099		18.0507		20								2.688333	0.08866887		19.94733		20								2.688333	0.05481499		19.99286		20								2.688333	0.1939387		19.45698
26.9	-1.3539					2.69	0.194927		18.0524		20								2.69	0.08778352		19.94782		20								2.69	0.0499861		19.99329		20								2.69	0.1936968		19.45858
26.91667	-1.3732					2.69167	0.194755		18.0542		20								2.691667	0.08696785		19.94827		20								2.691667	0.04697725		19.99355		20								2.691667	0.1934561		19.46016
26.93333	-1.3925					2.69333	0.194584		18.0559		20								2.693333	0.08621112		19.9487		20								2.693333	0.04515554		19.9937		20								2.693333	0.1932167		19.46175
26.95	-1.3917					2.695	0.194413		18.0576		20								2.695	0.08550429		19.9491		20								2.695	0.04408603		19.99379		20								2.695	0.1929786		19.46333
26.96667	-1.401					2.69667	0.194242		18.0593		20								2.696667	0.08483986		19.94947		20								2.696667	0.04348821		19.99383		20								2.696667	0.1927417		19.46491
26.98333	-1.3903					2.69833	0.194072		18.061		20								2.698333	0.08421153		19.94983		20								2.698333	0.04318393		19.99385		20								2.698333	0.1925062		19.46648
27	-1.3696					2.7	0.193902		18.0627		20								2.7	0.0836141		19.95017		20								2.7	0.04306054		19.99385		20								2.7	0.192272		19.46805
27.01667	-1.3889					2.70167	0.193732		18.0634		20								2.701667	0.08304318		19.9495		20								2.701667	0.04304691		19.99284		20								2.701667	0.1920392		19.46862
27.03333	-1.3882					2.70333	0.193662		18.0641		20								2.703333	0.0841618		19.94885		20								2.703333	0.05009821		19.99195		20								2.703333	0.1918097		19.46919
27.05	-1.3875					2.705	0.193592		18.0648		20								2.705	0.0852543		19.94823		20								2.705	0.05637565		19.99124		20								2.705	0.1915736		19.46975
27.06667	-1.3868					2.70667	0.193522		18.0655		20								2.706667	0.08628268		19.94765		20								2.706667	0.06130789		19.99068		20								2.706667	0.191331		19.47031
27.08333	-1.4061					2.70833	0.193452		18.0662		20								2.708333	0.08725441		19.94709		20								2.708333	0.06522861		19.99022		20								2.708333	0.1910818		19.47087
27.1	-1.3753					2.71	0.193382		18.0669		20								2.71	0.08817682		19.94657		20								2.71	0.06845982		19.98983		20								2.71	0.1908261		19.47142
27.11667	-1.3746					2.71167	0.193312		18.0676		20								2.711667	0.08905609		19.94606		20								2.711667	0.07122371		19.98948		20								2.711667	0.190564		19.47197
27.13333	-1.3539					2.71333	0.193242		18.0683		20								2.713333	0.08989739		19.94558		20								2.713333	0.07366462		19.98916		20								2.713333	0.1902953		19.47252
27.15	-1.3532					2.715	0.193171		18.069		20								2.715	0.09070507		19.94511		20								2.715	0.0758753		19.98887		20								2.715	0.1900202		19.47306
27.16667	-1.4025					2.71667	0.193101		18.0697		20								2.716667	0.09148278		19.94466		20								2.716667	0.07791544		19.9886		20								2.716667	0.1897387		19.4736
27.18333	-1.4018					2.71833	0.193031		18.0704		20								2.718333	0.09223357		19.94422		20								2.718333	0.07982373		19.98834		20								2.718333	0.1894507		19.47413
27.2	-1.3911					2.72	0.192961		18.0711		20								2.72	0.09296005		19.9438		20								2.72	0.08162556		19.98809		20								2.72	0.1891564		19.47466
27.21667	-1.3904					2.72167	0.19289		18.0718		20								2.721667	0.09366439		19.94339		20								2.721667	0.0833378		19.98786		20								2.721667	0.1888596		19.47519
27.23333	-1.3997					2.72333	0.19282		18.0725		20								2.723333	0.09434846		19.94299		20								2.723333	0.08497196		19.98764		20								2.723333	0.1885605		19.47571
27.25	-1.3089					2.725	0.19275		18.0732		20								2.725	0.09501383		19.9426		20								2.725	0.08653611		19.98742		20								2.725	0.188259		19.47623
27.26667	-1.3382					2.72667	0.19268		18.0739		20								2.726667	0.09566183		19.94222		20								2.726667	0.08803611		19.98722		20								2.726667	0.1879551		19.47674
27.28333	-1.3775					2.72833	0.19261		18.0746		20								2.728333	0.09629363		19.94185		20								2.728333	0.0894764		19.98702		20								2.728333	0.1876489		19.47725
27.3	-1.4268					2.73	0.192539		18.0753		20								2.73	0.0969102		19.94149		20								2.73	0.09086049		19.98683		20								2.73	0.1873405		19.47776
27.31667	-1.4461					2.73167	0.192469		18.076		20								2.731667	0.0975124		19.94114		20								2.731667	0.09219127		19.98665		20								2.731667	0.1870297		19.47826
27.33333	-1.4654					2.73333	0.192399		18.0767		20								2.733333	0.09810096		19.94079		20								2.733333	0.09347123		19.98647		20								2.733333	0.1867167		19.47875
27.35	-1.4847					2.735	0.192329		18.0794		20								2.735	0.09867654		19.94246		20								2.735	0.09470257		19.9883		20								2.735	0.1864015		19.48125
27.36667	-1.494					2.73667	0.192059		18.0821		20								2.736667	0.09590636		19.94407		20								2.736667	0.08188729		19.98991		20								2.736667	0.1860801		19.48374
27.38333	-1.4632					2.73833	0.191789		18.0848		20								2.738333	0.09321616		19.94559		20								2.738333	0.07064841		19.99113		20								2.738333	0.1857545		19.48622
27.4	-1.4725					2.74	0.19152		18.0875		20								2.74	0.09067726		19.94704		20								2.74	0.06209503		19.99207		20								2.74	0.1854247		19.4887
27.41667	-1.4518					2.74167	0.191251		18.0902		20								2.741667	0.08827089		19.94841		20								2.741667	0.05553935		19.99281		20								2.741667	0.1850908		19.49118
27.43333	-1.4611					2.74333	0.190983		18.0928		20								2.743333	0.08597914		19.94973		20								2.743333	0.05032524		19.99343		20								2.743333	0.1847528		19.49365
27.45	-1.5004					2.745	0.190716		18.0955		20								2.745	0.08378699		19.95099		20								2.745	0.04600148		19.99396		20								2.745	0.1844106		19.49611
27.46667	-1.5297					2.74667	0.190449		18.0982		20								2.746667	0.08168187		19.95221		20								2.746667	0.0422758		19.99443		20								2.746667	0.1840644		19.49858
27.48333	-1.529					2.74833	0.190182		18.1008		20								2.748333	0.07965325		19.95338		20								2.748333	0.03896119		19.99487		20								2.748333	0.1837142		19.50103
27.5	-1.5283					2.75	0.189916		18.1035		20								2.75	0.0776923		19.95453		20								2.75	0.035938		19.99527		20								2.75	0.1833599		19.50349
27.51667	-1.5476					2.75167	0.189651		18.1111		20								2.751667	0.0757916		19.96063		20								2.751667	0.03312934		20.00064		20								2.751667	0.1830016		19.51094
27.53333	-1.5768					2.75333	0.188885		18.1188		20								2.753333	0.06561158		19.96657		20								2.753333	-0.004514511		20.00542		20								2.753333	0.1826294		19.51838
27.55	-1.5761					2.755	0.188121		18.1264		20								2.755	0.05571008		19.97224		20								2.755	-0.03797315		20.00921		20								2.755	0.1822413		19.52582
27.56667	-1.5854					2.75667	0.187359		18.134		20								2.756667	0.04625986		19.97767		20								2.756667	-0.06449977		20.01226		20								2.756667	0.1818373		19.53325
27.58333	-1.6047					2.75833	0.186598		18.1416		20								2.758333	0.03720922		19.98289		20								2.758333	-0.08583258		20.0148		20								2.758333	0.1814175		19.54068
27.6	-1.584					2.76	0.185839		18.1492		20								2.76	0.02850934		19.98793		20								2.76	-0.103626		20.017		20								2.76	0.1809818		19.5481
27.61667	-1.5833					2.76167	0.185082		18.1567		20								2.761667	0.02011913		19.9928		20								2.761667	-0.1190193		20.01896		20								2.761667	0.1805304		19.55551
27.63333	-1.5926					2.76333	0.184326		18.1643		20								2.763333	0.0120041		19.99752		20								2.763333	-0.1327521		20.02076		20								2.763333	0.1800632		19.56292
27.65	-1.5919					2.765	0.183571		18.1718		20								2.765	0.004135263		20.00211		20								2.765	-0.1452998		20.02242		20								2.765	0.1795803		19.57032
27.66667	-1.5411					2.76667	0.182817		18.1793		20								2.766667	-0.003511814		20.00657		20								2.766667	-0.1569684		20.02399		20								2.766667	0.1790816		19.57771
27.68333	-1.5004					2.76833	0.182065		18.1959		20								2.768333	-0.01095774		20.01993		20								2.768333	-0.1679562		20.03448		20								2.768333	0.1785673		19.59409
27.7	-1.5297					2.77	0.180414		18.2123		20								2.77	-0.03321994		20.03294		20								2.77	-0.2413933		20.04387		20								2.77	0.1780194		19.61047
27.71667	-1.539					2.77167	0.178766		18.2288		20								2.771667	-0.05489965		20.04541		20								2.771667	-0.3070711		20.05144		20								2.771667	0.177444		19.62684
27.73333	-1.5583					2.77333	0.177121		18.2452		20								2.773333	-0.07569047		20.05741		20								2.773333	-0.3600656		20.05765		20								2.773333	0.176841		19.64319
27.75	-1.5476					2.775	0.17548		18.2616		20								2.775	-0.09568945		20.06899		20								2.775	-0.4035206		20.06292		20								2.775	0.1762106		19.65954
27.76667	-1.5569					2.77667	0.173842		18.2779		20								2.776667	-0.1149879		20.0802		20								2.776667	-0.4404258		20.06755		20								2.776667	0.1755527		19.67588
27.78333	-1.5562					2.77833	0.172207		18.2943		20								2.778333	-0.1336629		20.09107		20								2.778333	-0.4728412		20.07173		20								2.778333	0.1748674		19.69221
27.8	-1.5255					2.78	0.170575		18.3105		20								2.78	-0.1517791		20.10163		20								2.78	-0.5021066		20.07558		20								2.78	0.1741548		19.70852
27.81667	-1.5147					2.78167	0.168946		18.3268		20								2.781667	-0.1693912		20.11193		20								2.781667	-0.5290847		20.07919		20								2.781667	0.1734147		19.72482
27.83333	-1.524					2.78333	0.167319		18.343		20								2.783333	-0.1865451		20.12197		20								2.783333	-0.5543325		20.0826		20								2.783333	0.1726473		19.74112
27.85	-1.4733					2.785	0.165696		18.3523		20								2.785	-0.2032799		20.12478		20								2.785	-0.5782131		20.07885		20								2.785	0.1718527		19.75039
27.86667	-1.5126					2.78667	0.164774		18.3615		20								2.786667	-0.207962		20.12756		20								2.786667	-0.5519661		20.07578		20								2.786667	0.1710447		19.75966
27.88333	-1.5219					2.78833	0.163854		18.3707		20								2.788333	-0.212608		20.13049		20								2.788333	-0.5304269		20.07394		20								2.788333	0.1702174		19.76891
27.9	-1.5512					2.79	0.162934		18.3799		20								2.79	-0.21749		20.13354		20								2.79	-0.5175824		20.07301		20								2.79	0.1693709		19.77815
27.91667	-1.5705					2.79167	0.162014		18.389		20								2.791667	-0.2225615		20.13667		20								2.791667	-0.5110989		20.07268		20								2.791667	0.1685051		19.78738
27.93333	-1.5898					2.79333	0.161095		18.3982		20								2.793333	-0.2277765		20.13986		20								2.793333	-0.5087332		20.07271		20								2.793333	0.1676202		19.79659
27.95	-1.5891					2.795	0.160177		18.4074		20								2.795	-0.2330967		20.14309		20								2.795	-0.5089464		20.07296		20								2.795	0.1667162		19.80579
27.96667	-1.5983					2.79667	0.159258		18.4166		20								2.796667	-0.2384904		20.14636		20								2.796667	-0.5107471		20.07336		20								2.796667	0.165793		19.81498
27.98333	-1.5876					2.79833	0.158341		18.4258		20								2.798333	-0.2439316		20.14964		20								2.798333	-0.513507		20.07383		20								2.798333	0.1648508		19.82415
28	-1.5769					2.8	0.157424		18.4349		20								2.8	-0.2493989		20.15292		20								2.8	-0.5168296		20.07435		20								2.8	0.1638895		19.83331
28.01667	-1.5462					2.80167	0.156508		18.4401		20								2.801667	-0.2548746		20.15221		20								2.801667	-0.5204654		20.07089		20								2.801667	0.1629093		19.83845
28.03333	-1.4655					2.80333	0.155992		18.4452		20								2.803333	-0.2536776		20.15159		20								2.803333	-0.4962585		20.06791		20								2.803333	0.161918		19.84358
28.05	-1.3648					2.805	0.155477		18.4504		20								2.805	-0.2526467		20.15115		20								2.805	-0.4753536		20.0657		20								2.805	0.1609177		19.8487
28.06667	-1.3041					2.80667	0.154961		18.4555		20								2.806667	-0.2519141		20.15086		20								2.806667	-0.4599055		20.06407		20								2.806667	0.1599084		19.8538
28.08333	-1.3234					2.80833	0.154445		18.4607		20								2.808333	-0.2514336		20.1507		20								2.808333	-0.4484985		20.06283		20								2.808333	0.1588903		19.85889
28.1	-1.3426					2.81	0.153929		18.4659		20								2.81	-0.2511625		20.15064		20								2.81	-0.4397954		20.06184		20								2.81	0.1578632		19.86396
28.11667	-1.3119					2.81167	0.153413		18.471		20								2.811667	-0.2510651		20.15067		20								2.811667	-0.4328782		20.06102		20								2.811667	0.1568272		19.86902
28.13333	-1.2912					2.81333	0.152896		18.4762		20								2.813333	-0.2511118		20.15077		20								2.813333	-0.4271528		20.06032		20								2.813333	0.1557825		19.87407
28.15	-1.2705					2.815	0.15238		18.4814		20								2.815	-0.2512779		20.15093		20								2.815	-0.4222394		20.0597		20								2.815	0.1547289		19.8791
28.16667	-1.2698					2.81667	0.151864		18.4865		20								2.816667	-0.2515429		20.15113		20								2.816667	-0.4178952		20.05914		20								2.816667	0.1536666		19.88412
28.18333	-1.2591					2.81833	0.151348		18.4907		20								2.818333	-0.2518896		20.15038		20								2.818333	-0.4139646		20.05762		20								2.818333	0.1525955		19.88812
28.2	-1.2684					2.82	0.150933		18.4948		20								2.82	-0.2506373		20.14969		20								2.82	-0.4033471		20.05626		20								2.82	0.1515178		19.89211
28.21667	-1.2577					2.82167	0.150517		18.499		20								2.821667	-0.2494868		20.14908		20								2.821667	-0.3937879		20.05511		20								2.821667	0.1504294		19.89608
28.23333	-1.277					2.82333	0.150101		18.5031		20								2.823333	-0.2484637		20.14853		20								2.823333	-0.3857973		20.05414		20								2.823333	0.1493303		19.90005
28.25	-1.2962					2.825	0.149686		18.5073		20								2.825	-0.2475503		20.14804		20								2.825	-0.3790016		20.05329		20								2.825	0.1482207		19.90399
28.26667	-1.2755					2.82667	0.14927		18.5115		20								2.826667	-0.2467305		20.14759		20								2.826667	-0.3730516		20.05253		20								2.826667	0.1471006		19.90792
28.28333	-1.2748					2.82833	0.148855		18.5156		20								2.828333	-0.2459912		20.14719		20								2.828333	-0.3677068		20.05183		20								2.828333	0.1459699		19.91184
28.3	-1.3041					2.83	0.14844		18.5198		20								2.83	-0.2453213		20.14683		20								2.83	-0.3628096		20.05118		20								2.83	0.1448287		19.91575
28.31667	-1.3034					2.83167	0.148025		18.5239		20								2.831667	-0.2447113		20.14649		20								2.831667	-0.3582576		20.05057		20								2.831667	0.1436771		19.91964
28.33333	-1.3327					2.83333	0.14761		18.528		20								2.833333	-0.2441536		20.14619		20								2.833333	-0.3539835		20.04999		20								2.833333	0.1425151		19.92351
28.35	-1.362					2.835	0.147195		18.5342		20								2.835	-0.2436417		20.1479		20								2.835	-0.3499426		20.05144		20								2.835	0.1413427		19.92937
28.36667	-1.3613					2.83667	0.146581		18.5403		20								2.836667	-0.2465033		20.14959		20								2.836667	-0.3601047		20.05269		20								2.836667	0.140156		19.93521
28.38333	-1.3905					2.83833	0.145967		18.5465		20								2.838333	-0.2493088		20.15119		20								2.838333	-0.3688271		20.05357		20								2.838333	0.138955		19.94104
28.4	-1.3798					2.84	0.145354		18.5526		20								2.84	-0.2519833		20.15273		20								2.84	-0.3749871		20.05418		20								2.84	0.1377397		19.94686
28.41667	-1.3891					2.84167	0.144742		18.5587		20								2.841667	-0.2545429		20.1542		20								2.841667	-0.3792625		20.05461		20								2.841667	0.1365103		19.95265
28.43333	-1.3884					2.84333	0.144131		18.5648		20								2.843333	-0.2570029		20.15563		20								2.843333	-0.3823018		20.05494		20								2.843333	0.1352667		19.95844
28.45	-1.3677					2.845	0.143521		18.5709		20								2.845	-0.2593765		20.157		20								2.845	-0.3845501		20.05518		20								2.845	0.1340089		19.9642
28.46667	-1.297					2.84667	0.142911		18.577		20								2.846667	-0.2616745		20.15834		20								2.846667	-0.3862946		20.05539		20								2.846667	0.1327371		19.96995
28.48333	-0.99628					2.84833	0.142302		18.5831		20								2.848333	-0.2639062		20.15965		20								2.848333	-0.387718		20.05556		20								2.848333	0.1314512		19.97569
28.5	-0.97557					2.85	0.141694		18.5891		20								2.85	-0.266079		20.16092		20								2.85	-0.3889361		20.05572		20								2.85	0.1301512		19.9814
28.51667	-0.97485					2.85167	0.141086		18.5962		20								2.851667	-0.2681995		20.16316		20								2.851667	-0.3900221		20.05686		20								2.851667	0.1288373		19.9881
28.53333	-0.93414					2.85333	0.14038		18.6033		20								2.853333	-0.2719398		20.16536		20								2.853333	-0.3980227		20.05788		20								2.853333	0.1275075		19.99479
28.55	-0.92343					2.855	0.139674		18.6103		20								2.855	-0.2755917		20.16747		20								2.855	-0.4051565		20.0587		20								2.855	0.1261677		20.00145
28.56667	-0.90272					2.85667	0.138969		18.6174		20								2.856667	-0.2791238		20.16953		20								2.856667	-0.4108887		20.05937		20								2.856667	0.124818		20.0081
28.58333	-0.86201					2.85833	0.138265		18.6244		20								2.858333	-0.2825487		20.17153		20								2.858333	-0.4155759		20.05994		20								2.858333	0.1234585		20.01473
28.6	-0.8613					2.86	0.137562		18.6314		20								2.86	-0.2858784		20.17347		20								2.86	-0.4195544		20.06044		20								2.86	0.1220891		20.02135
28.61667	-0.84059					2.86167	0.136859		18.6384		20								2.861667	-0.2891229		20.17537		20								2.861667	-0.4230554		20.06089		20								2.861667	0.1207099		20.02795
28.63333	-0.83987					2.86333	0.136158		18.6454		20								2.863333	-0.2922907		20.17723		20								2.863333	-0.426229		20.06131		20								2.863333	0.119321		20.03453
28.65	-0.83916					2.865	0.135457		18.6524		20								2.865	-0.2953889		20.17905		20								2.865	-0.4291713		20.06171		20								2.865	0.1179224		20.04109
28.66667	-0.84845					2.86667	0.134758		18.6594		20								2.866667	-0.2984235		20.18084		20								2.866667	-0.4319441		20.06208		20								2.866667	0.1165141		20.04764
28.68333	-0.86774					2.86833	0.134059		18.6644		20								2.868333	-0.3013996		20.18059		20								2.868333	-0.4345874		20.06045		20								2.868333	0.1150961		20.05216
28.7	-0.86703					2.87	0.133561		18.6694		20								2.87	-0.3009881		20.18037		20								2.87	-0.4231273		20.05903		20								2.87	0.1136725		20.05668
28.71667	-0.86632					2.87167	0.133063		18.6743		20								2.871667	-0.3006182		20.18022		20								2.871667	-0.4132021		20.05799		20								2.871667	0.1122453		20.06117
28.73333	-0.8356					2.87333	0.132565		18.6793		20								2.873333	-0.3003637		20.18013		20								2.873333	-0.405931		20.05723		20								2.873333	0.1108145		20.06565
28.75	-0.83489					2.875	0.132068		18.6843		20								2.875	-0.3002084		20.18008		20								2.875	-0.4006326		20.05667		20								2.875	0.1093801		20.0701
28.76667	-0.82418					2.87667	0.131571		18.6893		20								2.876667	-0.3001361		20.18008		20								2.876667	-0.3966551		20.05622		20								2.876667	0.1079423		20.07455
28.78333	-0.81347					2.87833	0.131074		18.6942		20								2.878333	-0.3001338		20.18011		20								2.878333	-0.39355		20.05586		20								2.878333	0.1065009		20.07897
28.8	-0.82276					2.88	0.130578		18.6992		20								2.88	-0.3001902		20.18018		20								2.88	-0.3910272		20.05556		20								2.88	0.1050561		20.08338
28.81667	-0.80205					2.88167	0.130081		18.7041		20								2.881667	-0.3002963		20.18027		20								2.881667	-0.3889008		20.05529		20								2.881667	0.103608		20.08777
28.83333	-0.81133					2.88333	0.129586		18.7091		20								2.883333	-0.3004441		20.18038		20								2.883333	-0.3870524		20.05506		20								2.883333	0.1021564		20.09214
28.85	-0.81062					2.885	0.12909		18.7151		20								2.885	-0.3006275		20.1815		20								2.885	-0.3854059		20.05584		20								2.885	0.1007015		20.0975
28.86667	-0.81991					2.88667	0.128495		18.721		20								2.886667	-0.3025076		20.18262		20								2.886667	-0.3909121		20.05653		20								2.886667	0.09924124		20.10284
28.88333	-0.8092					2.88833	0.1279		18.7269		20								2.888333	-0.3043674		20.1837		20								2.888333	-0.3957285		20.05704		20								2.888333	0.09777972		20.10816
28.9	-0.77849					2.89	0.127306		18.7329		20								2.89	-0.3061677		20.18475		20								2.89	-0.3992802		20.05741		20								2.89	0.09631695		20.11347
28.91667	-0.76778					2.89167	0.126713		18.7388		20								2.891667	-0.3079151		20.18577		20								2.891667	-0.4018977		20.0577		20								2.891667	0.09485295		20.11876
28.93333	-0.75706					2.89333	0.126121		18.7447		20								2.893333	-0.309616		20.18677		20								2.893333	-0.4039		20.05793		20								2.893333	0.09338775		20.12403
28.95	-0.75635					2.895	0.125529		18.7506		20								2.895	-0.3112759		20.18774		20								2.895	-0.4055064		20.05812		20								2.895	0.09192138		20.12929
28.96667	-0.77564					2.89667	0.124937		18.7565		20								2.896667	-0.3128995		20.18869		20								2.896667	-0.4068586		20.05829		20								2.896667	0.09045388		20.13453
28.98333	-0.78493					2.89833	0.124347		18.7624		20								2.898333	-0.3144905		20.18963		20								2.898333	-0.4080468		20.05845		20								2.898333	0.08898528		20.13975
29	-0.77422					2.9	0.123757		18.7683		20								2.9	-0.3160524		20.19055		20								2.9	-0.409128		20.05859		20								2.9	0.08751559		20.14496
29.01667	-0.80351					2.90167	0.123167		18.7722		20								2.901667	-0.3175878		20.18946		20								2.901667	-0.4101387		20.05673		20								2.901667	0.08604486		20.14815
29.03333	-0.86279					2.90333	0.122778		18.7761		20								2.903333	-0.3157657		20.18841		20								2.903333	-0.3971018		20.05509		20								2.903333	0.08457707		20.15132
29.05	-0.85208					2.905	0.12239		18.78		20								2.905	-0.3140133		20.18744		20								2.905	-0.3856533		20.05384		20								2.905	0.08311227		20.15448
29.06667	-0.87137					2.90667	0.122001		18.7839		20								2.906667	-0.3124032		20.18655		20								2.906667	-0.37691		20.05288		20								2.906667	0.08165048		20.15762
29.08333	-0.86066					2.90833	0.121613		18.7878		20								2.908333	-0.3109176		20.18572		20								2.908333	-0.3701883		20.05212		20								2.908333	0.08019171		20.16074
29.1	-0.83995					2.91	0.121224		18.7916		20								2.91	-0.3095395		20.18495		20								2.91	-0.3648345		20.05149		20								2.91	0.07873601		20.16385
29.11667	-0.85924					2.91167	0.120836		18.7955		20								2.911667	-0.3082545		20.18423		20								2.911667	-0.3603984		20.05094		20								2.911667	0.07728339		20.16695
29.13333	-0.88852					2.91333	0.120447		18.7994		20								2.913333	-0.3070507		20.18355		20								2.913333	-0.356588		20.05046		20								2.913333	0.07583387		20.17003
29.15	-0.87781					2.915	0.120059		18.8033		20								2.915	-0.3059181		20.18291		20								2.915	-0.3532161		20.05002		20								2.915	0.07438749		20.17309
29.16667	-0.8671					2.91667	0.119671		18.8072		20								2.916667	-0.3048483		20.1823		20								2.916667	-0.3501625		20.04962		20								2.916667	0.07294427		20.17614
29.18333	-0.91639					2.91833	0.119284		18.81		20								2.918333	-0.3038341		20.18072		20								2.918333	-0.3473496		20.04825		20								2.918333	0.07150422		20.17817
29.2	-0.93568					2.92	0.118996		18.8129		20								2.92	-0.3012031		20.1792		20								2.92	-0.337727		20.04701		20								2.92	0.07006936		20.18019
29.21667	-0.89497					2.92167	0.118709		18.8158		20								2.921667	-0.2986629		20.17775		20								2.921667	-0.3290717		20.04599		20								2.921667	0.06862978		20.18219
29.23333	-0.91425					2.92333	0.118421		18.8187		20								2.923333	-0.2962446		20.17636		20								2.923333	-0.3219151		20.04513		20								2.923333	0.0671855		20.18418
29.25	-0.92354					2.925	0.118134		18.8215		20								2.925	-0.2939351		20.17503		20								2.925	-0.3158969		20.04438		20								2.925	0.06573654		20.18615
29.26667	-0.94283					2.92667	0.117846		18.8244		20								2.926667	-0.2917222		20.17376		20								2.926667	-0.3106772		20.04372		20								2.926667	0.06428293		20.1881
29.28333	-0.95212					2.92833	0.117559		18.8273		20								2.928333	-0.2895957		20.17253		20								2.928333	-0.3060214		20.04311		20								2.928333	0.06282468		20.19004
29.3	-0.94141					2.93	0.117271		18.8302		20								2.93	-0.287547		20.17134		20								2.93	-0.3017764		20.04255		20								2.93	0.06136183		20.19197
29.31667	-0.9407					2.93167	0.116984		18.833		20								2.931667	-0.2855688		20.17019		20								2.931667	-0.2978428		20.04202		20								2.931667	0.0598944		20.19387
29.33333	-0.91998					2.93333	0.116697		18.8359		20								2.933333	-0.2836549		20.16908		20								2.933333	-0.2941558		20.04152		20								2.933333	0.05842241		20.19577
29.35	-0.90927					2.935	0.11641		18.8378		20								2.935	-0.2818001		20.167		20								2.935	-0.2906726		20.04005		20								2.935	0.05694588		20.19664
29.36667	-0.96856					2.93667	0.116223		18.8396		20								2.936667	-0.2783332		20.16498		20								2.936667	-0.2803644		20.03872		20								2.936667	0.05546683		20.1975
29.38333	-0.96785					2.93833	0.116036		18.8415		20								2.938333	-0.2749631		20.16303		20								2.938333	-0.2710216		20.0376		20								2.938333	0.05398926		20.19835
29.4	-0.99714					2.94	0.115848		18.8434		20								2.94	-0.271722		20.16116		20								2.94	-0.2631839		20.03664		20								2.94	0.05251319		20.19918
29.41667	-1.0064					2.94167	0.115661		18.8453		20								2.941667	-0.2685974		20.15935		20								2.941667	-0.2564958		20.0358		20								2.941667	0.05103864		20.19999
29.43333	-1.0157					2.94333	0.115474		18.8471		20								2.943333	-0.2655779		20.15759		20								2.943333	-0.2506203		20.03505		20								2.943333	0.04956563		20.20078
29.45	-1.025					2.945	0.115286		18.849		20								2.945	-0.2626536		20.15589		20								2.945	-0.2453244		20.03435		20								2.945	0.0480942		20.20156
29.46667	-1.0343					2.94667	0.115098		18.8509		20								2.946667	-0.2598162		20.15424		20								2.946667	-0.2404556		20.0337		20								2.946667	0.04662437		20.20233
29.48333	-1.0136					2.94833	0.114911		18.8528		20								2.948333	-0.2570588		20.15263		20								2.948333	-0.2359149		20.03309		20								2.948333	0.04515616		20.20308
29.5	-1.0129					2.95	0.114723		18.8546		20								2.95	-0.2543754		20.15106		20								2.95	-0.2316373		20.03251		20								2.95	0.04368959		20.20381
29.51667	-1.0422					2.95167	0.114535		18.8575		20								2.951667	-0.2517608		20.15053		20								2.951667	-0.2275798		20.03296		20								2.951667	0.04222469		20.20553
29.53333	-1.0514					2.95333	0.114248		18.8604		20								2.953333	-0.2508774		20.15001		20								2.953333	-0.230713		20.03332		20								2.953333	0.0407595		20.20724
29.55	-1.0507					2.955	0.11396		18.8633		20								2.955	-0.2500087		20.14947		20								2.955	-0.2332061		20.0335		20								2.955	0.03929205		20.20892
29.56667	-1.04					2.95667	0.113673		18.8661		20								2.956667	-0.2491161		20.14892		20								2.956667	-0.2344906		20.03356		20								2.956667	0.03782238		20.2106
29.58333	-1.0293					2.95833	0.113386		18.869		20								2.958333	-0.2482063		20.14837		20								2.958333	-0.2349001		20.03354		20								2.958333	0.0363505		20.21225
29.6	-1.0286					2.96	0.1131		18.8719		20								2.96	-0.247286		20.14782		20								2.96	-0.2347548		20.03347		20								2.96	0.03487644		20.2139
29.61667	-0.97789					2.96167	0.112814		18.8747		20								2.961667	-0.2463606		20.14726		20								2.961667	-0.2342738		20.03337		20								2.961667	0.03340022		20.21552
29.63333	-0.97718					2.96333	0.112528		18.8776		20								2.963333	-0.2454348		20.14671		20								2.963333	-0.233598		20.03326		20								2.963333	0.03192187		20.21713
29.65	-0.95646					2.965	0.112242		18.8804		20								2.965	-0.244512		20.14616		20								2.965	-0.2328161		20.03314		20								2.965	0.03044141		20.21873
29.66667	-0.97575					2.96667	0.111956		18.8833		20								2.966667	-0.2435954		20.14561		20								2.966667	-0.2319839		20.03302		20								2.966667	0.02895887		20.22031
29.68333	-1.005					2.96833	0.111671		18.8851		20								2.968333	-0.2426874		20.14407		20								2.968333	-0.2311358		20.0319		20								2.968333	0.02747427		20.22087
29.7	-1.0243					2.97	0.111486		18.887		20								2.97	-0.2401233		20.14257		20								2.97	-0.2232932		20.0309		20								2.97	0.02598961		20.22142
29.71667	-1.0136					2.97167	0.111301		18.8888		20								2.971667	-0.2376172		20.14112		20								2.971667	-0.2162795		20.03009		20								2.971667	0.02450493		20.22195
29.73333	-1.0329					2.97333	0.111116		18.8907		20								2.973333	-0.2352058		20.13973		20								2.973333	-0.2106561		20.02944		20								2.973333	0.02302024		20.22247
29.75	-1.0822					2.975	0.110931		18.8925		20								2.975	-0.2328806		20.13838		20								2.975	-0.2060825		20.02889		20								2.975	0.02153557		20.22297
29.76667	-1.1015					2.97667	0.110746		18.8944		20								2.976667	-0.2306331		20.13707		20								2.976667	-0.2022321		20.02841		20								2.976667	0.02005094		20.22346
29.78333	-1.1108					2.97833	0.110561		18.8962		20								2.978333	-0.2284563		20.13581		20								2.978333	-0.1988794		20.02798		20								2.978333	0.01856637		20.22393
29.8	-1.1301					2.98	0.110376		18.8981		20								2.98	-0.2263441		20.13457		20								2.98	-0.1958777		20.02759		20								2.98	0.01708189		20.22439
29.81667	-1.1493					2.98167	0.110191		18.8999		20								2.981667	-0.2242915		20.13338		20								2.981667	-0.1931323		20.02723		20								2.981667	0.01559751		20.22483
29.83333	-1.1586					2.98333	0.110006		18.9018		20								2.983333	-0.222294		20.13221		20								2.983333	-0.1905821		20.02688		20								2.983333	0.01411326		20.22525
29.85	-1.1679					2.985	0.109821		18.9056		20								2.985	-0.220348		20.13307		20								2.985	-0.1881872		20.02856		20								2.985	0.01262916		20.22766
29.86667	-1.1472					2.98667	0.109436		18.9095		20								2.986667	-0.2217836		20.1339		20								2.986667	-0.1999211		20.03002		20								2.986667	0.01114126		20.23006
29.88333	-1.1365					2.98833	0.109051		18.9133		20								2.988333	-0.2231729		20.13467		20								2.988333	-0.2101448		20.03111		20								2.988333	0.009653558		20.23244
29.9	-1.1458					2.99	0.108667		18.9172		20								2.99	-0.2244424		20.13537		20								2.99	-0.2177386		20.03191		20								2.99	0.008166072		20.2348
29.91667	-1.1651					2.99167	0.108283		18.921		20								2.991667	-0.2256094		20.13601		20								2.991667	-0.223383		20.03253		20								2.991667	0.006678826		20.23715
29.93333	-1.1744					2.99333	0.107901		18.9248		20								2.993333	-0.2266903		20.13662		20								2.993333	-0.227729		20.03303		20								2.993333	0.005191842		20.23948
29.95	-1.1737					2.995	0.107518		18.9286		20								2.995	-0.2276989		20.13719		20								2.995	-0.2312243		20.03345		20								2.995	0.00370514		20.2418
29.96667	-1.1929					2.99667	0.107136		18.9324		20								2.996667	-0.2286465		20.13773		20								2.996667	-0.2341582		20.03382		20								2.996667	0.002218742		20.2441
29.98333	-1.2222					2.99833	0.106755		18.9363		20								2.998333	-0.2295426		20.13824		20								2.998333	-0.2367157		20.03414		20								2.998333	0.0007326689		20.24639
30	-1.2115					3	0.106374		18.9401		20								3	-0.2303954		20.13873		20								3	-0.2390147		20.03445		20								3	-0.0007530577		20.24867
30.01667	-1.2108					3.00167	0.105994		18.9399		20								3.001667	-0.2312113		20.1352		20								3.001667	-0.2411303		20.03073		20								3.001667	-0.002238417		20.24692
30.03333	-1.2301					3.00333	0.106014		18.9397		20								3.003333	-0.2253292		20.13176		20								3.003333	-0.215111		20.02746		20								3.003333	-0.003715442		20.24517
30.05	-1.2294					3.005	0.106033		18.9395		20								3.005	-0.2196042		20.12851		20								3.005	-0.1922305		20.02496		20								3.005	-0.005174178		20.2434
30.06667	-1.2487					3.00667	0.106052		18.9393		20								3.006667	-0.2141818		20.12542		20								3.006667	-0.174724		20.02303		20								3.006667	-0.006614607		20.24161
30.08333	-1.258					3.00833	0.10607		18.9391		20								3.008333	-0.209027		20.12246		20								3.008333	-0.1612261		20.02149		20								3.008333	-0.00803671		20.23981
30.1	-1.2472					3.01	0.106088		18.939		20								3.01	-0.2041059		20.11963		20								3.01	-0.1504307		20.02021		20								3.01	-0.009440474		20.238
30.11667	-1.2065					3.01167	0.106105		18.9388		20								3.011667	-0.19939		20.11691		20								3.011667	-0.1414389		20.0191		20								3.011667	-0.01082588		20.23618
30.13333	-1.1958					3.01333	0.106121		18.9386		20								3.013333	-0.1948554		20.11429		20								3.013333	-0.1336678		20.01811		20								3.013333	-0.01219293		20.23434
30.15	-1.1851					3.015	0.106137		18.9385		20								3.015	-0.1904821		20.11175		20								3.015	-0.1267442		20.0172		20								3.015	-0.01354159		20.23249
30.16667	-1.1844					3.01667	0.106153		18.9383		20								3.016667	-0.1862533		20.10929		20								3.016667	-0.1204288		20.01637		20								3.016667	-0.01487187		20.23063
30.18333	-1.1737					3.01833	0.106168		18.9442		20								3.018333	-0.1821548		20.1129		20								3.018333	-0.1145677		20.02158		20								3.018333	-0.01618376		20.23476
30.2	-1.133					3.02	0.105583		18.95		20								3.02	-0.1881745		20.11642		20								3.02	-0.1510609		20.02614		20								3.02	-0.01748916		20.23888
30.21667	-1.1323					3.02167	0.104998		18.9558		20								3.021667	-0.1940266		20.11969		20								3.021667	-0.1829791		20.02957		20								3.021667	-0.01877019		20.24299
30.23333	-1.1116					3.02333	0.104415		18.9617		20								3.023333	-0.1994898		20.12277		20								3.023333	-0.2069561		20.03215		20								3.023333	-0.02002686		20.24709
30.25	-1.0708					3.025	0.103833		18.9675		20								3.025	-0.2046144		20.12567		20								3.025	-0.2250304		20.03416		20								3.025	-0.02125914		20.25118
30.26667	-1.0801					3.02667	0.103253		18.9733		20								3.026667	-0.2094488		20.12842		20								3.026667	-0.2391536		20.03581		20								3.026667	-0.02246706		20.25526
30.28333	-1.0594					3.02833	0.102674		18.979		20								3.028333	-0.2140337		20.13104		20								3.028333	-0.2506685		20.03721		20								3.028333	-0.0236506		20.25933
30.3	-1.0487					3.03	0.102095		18.9848		20								3.03	-0.2184031		20.13355		20								3.03	-0.2604441		20.03843		20								3.03	-0.02480977		20.26339
30.31667	-1.058					3.03167	0.101518		18.9906		20								3.031667	-0.2225853		20.13596		20								3.031667	-0.2690362		20.03954		20								3.031667	-0.02594457		20.26745
30.33333	-1.0073					3.03333	0.100942		18.9963		20								3.033333	-0.2266042		20.13829		20								3.033333	-0.2767998		20.04057		20								3.033333	-0.02705502		20.2715
30.35	-0.99658					3.035	0.100366		18.9981		20								3.035	-0.2304797		20.13654		20								3.035	-0.2839625		20.03752		20								3.035	-0.02814113		20.27154
30.36667	-0.96586					3.03667	0.100192		18.9998		20								3.036667	-0.2275616		20.13483		20								3.036667	-0.2626711		20.03489		20								3.036667	-0.02919494		20.27157
30.38333	-0.93515					3.03833	0.100017		19.0016		20								3.038333	-0.2247146		20.13326		20								3.038333	-0.2442636		20.033		20								3.038333	-0.03023039		20.2716
30.4	-0.90444					3.04	0.0998425		19.0033		20								3.04	-0.2220922		20.1318		20								3.04	-0.2310178		20.03166		20								3.04	-0.03124749		20.27162
30.41667	-0.87373					3.04167	0.0996672		19.0051		20								3.041667	-0.2196659		20.13044		20								3.041667	-0.2215972		20.03067		20								3.041667	-0.03224625		20.27164
30.43333	-0.87302					3.04333	0.0994917		19.0068		20								3.043333	-0.2174077		20.12918		20								3.043333	-0.2147158		20.02993		20								3.043333	-0.03322669		20.27165
30.45	-0.85231					3.045	0.099316		19.0086		20								3.045	-0.2152938		20.12798		20								3.045	-0.2094889		20.02933		20								3.045	-0.03418882		20.27166
30.46667	-0.86159					3.04667	0.09914		19.0104		20								3.046667	-0.2133045		20.12685		20								3.046667	-0.2053445		20.02885		20								3.046667	-0.03513265		20.27166
30.48333	-0.84088					3.04833	0.0989638		19.0121		20								3.048333	-0.2114235		20.12578		20								3.048333	-0.2019179		20.02843		20								3.048333	-0.03605821		20.27165
30.5	-0.77017					3.05	0.0987876		19.0139		20								3.05	-0.2096369		20.12476		20								3.05	-0.1989767		20.02805		20								3.05	-0.03696551		20.27164
30.51667	-0.73946					3.05167	0.0986112		19.0187		20								3.051667	-0.2079331		20.12678		20								3.051667	-0.1963727		20.03072		20								3.051667	-0.03785456		20.27463
30.53333	-0.70875					3.05333	0.0981347		19.0234		20								3.053333	-0.2113024		20.12876		20								3.053333	-0.2150111		20.03306		20								3.053333	-0.03873136		20.27761
30.55	-0.62804					3.055	0.0976586		19.0282		20								3.055	-0.2145989		20.13063		20								3.055	-0.2313989		20.03483		20								3.055	-0.03960385		20.28059
30.56667	-0.65732					3.05667	0.0971834		19.0329		20								3.056667	-0.2177094		20.13239		20								3.056667	-0.2438355		20.03619		20								3.056667	-0.04047207		20.28356
30.58333	-0.71661					3.05833	0.0967089		19.0376		20								3.058333	-0.2206569		20.13408		20								3.058333	-0.2533289		20.03726		20								3.058333	-0.04133603		20.28653
30.6	-0.7259					3.06	0.0962352		19.0424		20								3.06	-0.2234639		20.13569		20								3.06	-0.2608482		20.03815		20								3.06	-0.04219575		20.28949
30.61667	-0.75519					3.06167	0.0957622		19.0471		20								3.061667	-0.2261493		20.13724		20								3.061667	-0.2670604		20.03891		20								3.061667	-0.04305125		20.29245
30.63333	-0.77448					3.06333	0.0952899		19.0518		20								3.063333	-0.2287289		20.13873		20								3.063333	-0.2723977		20.03959		20								3.063333	-0.04390254		20.2954
30.65	-0.79377					3.065	0.0948182		19.0565		20								3.065	-0.231216		20.14017		20								3.065	-0.2771364		20.04021		20								3.065	-0.04474964		20.29834
30.66667	-0.43305					3.06667	0.094347		19.0612		20								3.066667	-0.2336216		20.14157		20								3.066667	-0.2814533		20.04078		20								3.066667	-0.04559257		20.30128
30.68333	-0.43234					3.06833	0.0938765		19.0629		20								3.068333	-0.2359551		20.13993		20								3.068333	-0.2854616		20.03832		20								3.068333	-0.04643135		20.30122
30.7	-0.46163					3.07	0.0937065		19.0646		20								3.07	-0.2332242		20.13834		20								3.07	-0.2682348		20.03618		20								3.07	-0.04726003		20.30115
30.71667	-0.45092					3.07167	0.0935366		19.0663		20								3.071667	-0.2305734		20.13687		20								3.071667	-0.2532524		20.0346		20								3.071667	-0.04808062		20.30107
30.73333	-0.40021					3.07333	0.0933662		19.068		20								3.073333	-0.2281145		20.13549		20								3.073333	-0.2422071		20.03344		20								3.073333	-0.04889313		20.30099
30.75	-0.4795					3.075	0.0931956		19.0698		20								3.075	-0.2258235		20.13421		20								3.075	-0.2340861		20.03256		20								3.075	-0.04969759		20.30091
30.76667	-0.50878					3.07667	0.0930247		19.0715		20								3.076667	-0.2236769		20.13299		20								3.076667	-0.2279178		20.03186		20								3.076667	-0.050494		20.30082
30.78333	-0.54807					3.07833	0.0928536		19.0732		20								3.078333	-0.221655		20.13184		20								3.078333	-0.2230337		20.03129		20								3.078333	-0.05128239		20.30072
30.8	-0.55736					3.08	0.0926823		19.0749		20								3.08	-0.2197415		20.13075		20								3.08	-0.2190013		20.03079		20								3.08	-0.05206277		20.30062
30.81667	-0.58665					3.08167	0.0925108		19.0766		20								3.081667	-0.2179226		20.12971		20								3.081667	-0.2155441		20.03036		20								3.081667	-0.05283518		20.30051
30.83333	-0.61594					3.08333	0.0923392		19.0783		20								3.083333	-0.2161867		20.12871		20								3.083333	-0.2124858		20.02996		20								3.083333	-0.05359961		20.3004
30.85	-0.58523					3.085	0.0921675		19.078		20								3.085	-0.2145242		20.12576		20								3.085	-0.2097134		20.02759		20								3.085	-0.0543561		20.29829
30.86667	-0.40451					3.08667	0.0921957		19.0778		20								3.086667	-0.2095937		20.12289		20								3.086667	-0.1931543		20.02548		20								3.086667	-0.0551007		20.29617
30.88333	-0.4538					3.08833	0.0922235		19.0775		20								3.088333	-0.2048135		20.12015		20								3.088333	-0.1783823		20.02378		20								3.088333	-0.05582944		20.29405
30.9	-0.47309					3.09	0.0922507		19.0772		20								3.09	-0.2002489		20.11753		20								3.09	-0.166474		20.02239		20								3.09	-0.05654235		20.29192
30.91667	0.02762					3.09167	0.0922773		19.077		20								3.091667	-0.1958757		20.115		20								3.091667	-0.1567191		20.02121		20								3.091667	-0.05723946		20.28979
30.93333	0.65833					3.09333	0.0923034		19.0767		20								3.093333	-0.1916716		20.11257		20								3.093333	-0.1484458		20.02017		20								3.093333	-0.05792079		20.28766
30.95	0.64904					3.095	0.092329		19.0765		20								3.095	-0.1876178		20.11022		20								3.095	-0.1411915		20.01924		20								3.095	-0.05858635		20.28552
30.96667	0.62976					3.09667	0.0923542		19.0762		20								3.096667	-0.1836985		20.10794		20								3.096667	-0.134655		20.01838		20								3.096667	-0.05923619		20.28338
30.98333	0.57047					3.09833	0.092379		19.076		20								3.098333	-0.1799002		20.10573		20								3.098333	-0.1286425		20.01758		20								3.098333	-0.05987032		20.28124
31	0.56118					3.1	0.0924034		19.0757		20								3.1	-0.1762117		20.10357		20								3.1	-0.1230285		20.01682		20								3.1	-0.06048877		20.2791
31.01667	0.49189					3.10167	0.0924274		19.0765		20								3.101667	-0.1726236		20.10248		20								3.101667	-0.1177313		20.0171		20								3.101667	-0.06109157		20.27795
31.03333	0.4926					3.10333	0.0923511		19.0773		20								3.103333	-0.1707943		20.1014		20								3.103333	-0.1196967		20.0173		20								3.103333	-0.06168074		20.2768
31.05	0.55331					3.105	0.0922747		19.078		20								3.105	-0.1690044		20.10033		20								3.105	-0.1210775		20.01733		20								3.105	-0.06225431		20.27566
31.06667	0.56402					3.10667	0.0921984		19.0788		20								3.106667	-0.1672127		20.09925		20								3.106667	-0.1212948		20.01724		20								3.106667	-0.06281233		20.27451
31.08333	0.52474					3.10833	0.092122		19.0795		20								3.108333	-0.1654235		20.09819		20								3.108333	-0.1206752		20.01708		20								3.108333	-0.06335482		20.27335
31.1	0.49545					3.11	0.0920456		19.0803		20								3.11	-0.1636418		20.09712		20								3.11	-0.1195339		20.01687		20								3.11	-0.06388181		20.2722
31.11667	0.62616					3.11167	0.0919692		19.0811		20								3.111667	-0.1618714		20.09607		20								3.111667	-0.1180869		20.01664		20								3.111667	-0.06439334		20.27105
31.13333	0.59687					3.11333	0.0918929		19.0818		20								3.113333	-0.1601156		20.09503		20								3.113333	-0.1164725		20.0164		20								3.113333	-0.06488943		20.2699
31.15	0.55758					3.115	0.0918165		19.0826		20								3.115	-0.1583768		20.09399		20								3.115	-0.1147775		20.01615		20								3.115	-0.06537012		20.26874
31.16667	0.68829					3.11667	0.09174		19.0834		20								3.116667	-0.1566572		20.09297		20								3.116667	-0.1130562		20.01591		20								3.116667	-0.06583545		20.26759
31.18333	0.66901					3.11833	0.0916636		19.0841		20								3.118333	-0.1549582		20.09197		20								3.118333	-0.111342		20.01567		20								3.118333	-0.06628545		20.26644
31.2	0.61972					3.12	0.0915872		19.0849		20								3.12	-0.1532813		20.09098		20								3.12	-0.1096551		20.01543		20								3.12	-0.06672016		20.26528
31.21667	0.53043					3.12167	0.0915107		19.0857		20								3.121667	-0.1516273		20.09		20								3.121667	-0.1080074		20.0152		20								3.121667	-0.06714358		20.26413
31.23333	0.57114					3.12333	0.0914342		19.0864		20								3.123333	-0.1499969		20.08903		20								3.123333	-0.1064058		20.01498		20								3.123333	-0.06755574		20.26298
31.25	0.66185					3.125	0.0913576		19.0872		20								3.125	-0.1483907		20.08809		20								3.125	-0.1048538		20.01476		20								3.125	-0.06795669		20.26183
31.26667	0.65256					3.12667	0.091281		19.088		20								3.126667	-0.146809		20.08715		20								3.126667	-0.1033527		20.01456		20								3.126667	-0.06834646		20.26068
31.28333	0.72328					3.12833	0.0912044		19.0887		20								3.128333	-0.1452521		20.08623		20								3.128333	-0.1019029		20.01436		20								3.128333	-0.06872509		20.25953
31.3	0.78399					3.13	0.0911278		19.0895		20								3.13	-0.1437199		20.08533		20								3.13	-0.1005038		20.01416		20								3.13	-0.06909261		20.25838
31.31667	0.8247					3.13167	0.0910511		19.0903		20								3.131667	-0.1422126		20.08444		20								3.131667	-0.09915428		20.01398		20								3.131667	-0.06944905		20.25723
31.33333	0.85541					3.13333	0.0909744		19.091		20								3.133333	-0.1407301		20.08356		20								3.133333	-0.09785312		20.0138		20								3.133333	-0.06979446		20.25609
31.35	0.82612					3.135	0.0908977		19.0888		20								3.135	-0.1392722		20.0797		20								3.135	-0.09659888		20.01063		20								3.135	-0.07012886		20.25194
31.36667	1.2068					3.13667	0.0911209		19.0866		20								3.136667	-0.1328387		20.07594		20								3.136667	-0.07439004		20.00781		20								3.136667	-0.07044634		20.2478
31.38333	1.1675					3.13833	0.0913436		19.0843		20								3.138333	-0.1265674		20.07234		20								3.138333	-0.05465683		20.00558		20								3.138333	-0.07074494		20.24365
31.4	1.4783					3.14	0.0915653		19.0821		20								3.14	-0.1205642		20.06888		20								3.14	-0.03905879		20.00379		20								3.14	-0.07102471		20.23951
31.41667	1.819					3.14167	0.0917862		19.0799		20								3.141667	-0.1148002		20.06555		20								3.141667	-0.02656027		20.00231		20								3.141667	-0.07128567		20.23538
31.43333	1.7997					3.14333	0.0920063		19.0777		20								3.143333	-0.1092477		20.06233		20								3.143333	-0.01617328		20.00103		20								3.143333	-0.07152787		20.23124
31.45	2.0204					3.145	0.0922257		19.0756		20								3.145	-0.1038832		20.05921		20								3.145	-0.007217322		19.99989		20								3.145	-0.07175134		20.22711
31.46667	2.4911					3.14667	0.0924444		19.0734		20								3.146667	-0.09868728		20.05619		20								3.146667	0.0007494987		19.99886		20								3.146667	-0.07195613		20.22298
31.48333	3.3518					3.14833	0.0926624		19.0712		20								3.148333	-0.09364331		20.05324		20								3.148333	0.008011096		19.99789		20								3.148333	-0.07214227		20.21885
31.5	4.0325					3.15	0.0928798		19.069		20								3.15	-0.08873736		20.05037		20								3.15	0.0147502		19.99699		20								3.15	-0.0723098		20.21473
31.51667	4.1432					3.15167	0.0930966		19.0689		20								3.151667	-0.0839576		20.04958		20								3.151667	0.02108526		19.99813		20								3.151667	-0.07245876		20.21261
31.53333	4.074					3.15333	0.0931129		19.0687		20								3.153333	-0.08262734		20.04879		20								3.153333	0.01309391		19.99908		20								3.153333	-0.07259318		20.2105
31.55	3.9047					3.155	0.0931289		19.0685		20								3.155	-0.08131282		20.04796		20								3.155	0.006449019		19.99967		20								3.155	-0.07271705		20.20839
31.56667	3.7554					3.15667	0.0931451		19.0684		20								3.156667	-0.07993584		20.04711		20								3.156667	0.002293171		20.00001		20								3.156667	-0.07283043		20.20628
31.58333	3.6761					3.15833	0.0931613		19.0682		20								3.158333	-0.07850934		20.04623		20								3.158333	-3.837952e-05		20.00017		20								3.158333	-0.07293335		20.20418
31.6	3.5668					3.16	0.0931775		19.0681		20								3.16	-0.07704618		20.04533		20								3.16	-0.001185402		20.00023		20								3.16	-0.07302585		20.20208
31.61667	3.4775					3.16167	0.0931937		19.0679		20								3.161667	-0.07555704		20.04443		20								3.161667	-0.001587028		20.00022		20								3.161667	-0.07310798		20.19999
31.63333	3.6282					3.16333	0.0932099		19.0677		20								3.163333	-0.07405073		20.04352		20								3.163333	-0.001526208		20.00017		20								3.163333	-0.07317977		20.1979
31.65	3.3989					3.165	0.0932261		19.0676		20								3.165	-0.0725345		20.04261		20								3.165	-0.001182469		20.0001		20								3.165	-0.07324126		20.19582
31.66667	3.3196					3.16667	0.0932422		19.0674		20								3.166667	-0.07101431		20.0417		20								3.166667	-0.0006691781		20.00001		20								3.166667	-0.0732925		20.19374
31.68333	3.5904					3.16833	0.0932583		19.0743		20								3.168333	-0.06949503		20.04779		20								3.168333	-5.774197e-05		20.00691		20								3.168333	-0.07333352		20.19866
31.7	3.4611					3.17	0.0925743		19.0811		20								3.17	-0.07964732		20.05369		20								3.17	-0.04839301		20.013		20								3.17	-0.07337828		20.20359
31.71667	3.5318					3.17167	0.0918914		19.0879		20								3.171667	-0.08948609		20.05926		20								3.171667	-0.09102892		20.01773		20								3.171667	-0.07342878		20.20853
31.73333	3.4325					3.17333	0.0912105		19.0947		20								3.173333	-0.09876587		20.06453		20								3.173333	-0.1241071		20.02144		20								3.173333	-0.07348508		20.21346
31.75	3.5332					3.175	0.0905315		19.1015		20								3.175	-0.1075559		20.06955		20								3.175	-0.1500514		20.02445		20								3.175	-0.07354722		20.2184
31.76667	3.3339					3.17667	0.0898541		19.1082		20								3.176667	-0.1159218		20.07435		20								3.176667	-0.1711701		20.02701		20								3.176667	-0.07361522		20.22335
31.78333	3.2246					3.17833	0.0891782		19.115		20								3.178333	-0.1239186		20.07896		20								3.178333	-0.1890517		20.02925		20								3.178333	-0.07368913		20.22829
31.8	3.1353					3.18	0.0885038		19.1217		20								3.18	-0.1315923		20.08339		20								3.18	-0.204726		20.03126		20								3.18	-0.07376897		20.23324
31.81667	3.056					3.18167	0.0878307		19.1284		20								3.181667	-0.1389816		20.08767		20								3.181667	-0.2188538		20.03312		20								3.181667	-0.0738548		20.23819
31.83333	3.0168					3.18333	0.0871589		19.1351		20								3.183333	-0.146119		20.09182		20								3.183333	-0.2318586		20.03486		20								3.183333	-0.07394664		20.24315
31.85	2.9375					3.185	0.0864882		19.1378		20								3.185	-0.1530315		20.09185		20								3.185	-0.2440142		20.0325		20								3.185	-0.07404454		20.2441
31.86667	2.8882					3.18667	0.0862187		19.1405		20								3.186667	-0.1530755		20.09187		20								3.186667	-0.2274986		20.03052		20								3.186667	-0.07414057		20.24506
31.88333	2.9289					3.18833	0.0859495		19.1432		20								3.188333	-0.1531207		20.092		20								3.188333	-0.2136718		20.02926		20								3.188333	-0.07423676		20.24602
31.9	2.8596					3.19	0.0856801		19.1459		20								3.19	-0.1533252		20.0922		20								3.19	-0.2048277		20.02852		20								3.19	-0.07433315		20.24698
31.91667	2.7703					3.19167	0.0854106		19.1486		20								3.191667	-0.1536645		20.09247		20								3.191667	-0.1996419		20.02812		20								3.191667	-0.07442978		20.24794
31.93333	2.791					3.19333	0.0851409		19.1513		20								3.193333	-0.1541138		20.09279		20								3.193333	-0.1968382		20.02793		20								3.193333	-0.07452667		20.24891
31.95	2.6617					3.195	0.0848712		19.154		20								3.195	-0.1546525		20.09316		20								3.195	-0.1955399		20.02788		20								3.195	-0.07462386		20.24988
31.96667	2.6125					3.19667	0.0846015		19.1567		20								3.196667	-0.1552633		20.09356		20								3.196667	-0.1951818		20.02792		20								3.196667	-0.0747214		20.25084
31.98333	2.9732					3.19833	0.0843318		19.1594		20								3.198333	-0.1559321		20.09399		20								3.198333	-0.1954054		20.028		20								3.198333	-0.0748193		20.25182
32	2.7939					3.2	0.0840621		19.1621		20								3.2	-0.156647		20.09444		20								3.2	-0.1959838		20.02811		20								3.2	-0.07491762		20.25279
32.01667	2.7146					3.20167	0.0837925		19.1628		20								3.201667	-0.1573982		20.09291		20								3.201667	-0.196774		20.02624		20								3.201667	-0.07501638		20.25176
32.03333	2.6853					3.20333	0.0837229		19.1635		20								3.203333	-0.1548443		20.09144		20								3.203333	-0.183686		20.02461		20								3.203333	-0.07511164		20.25074
32.05	2.576					3.205	0.0836531		19.1642		20								3.205	-0.1524038		20.09009		20								3.205	-0.1722843		20.02338		20								3.205	-0.07520146		20.24972
32.06667	2.6967					3.20667	0.0835828		19.1649		20								3.206667	-0.150142		20.08882		20								3.206667	-0.1636411		20.02243		20								3.206667	-0.07528586		20.2487
32.08333	2.5674					3.20833	0.083512		19.1656		20								3.208333	-0.1480352		20.08764		20								3.208333	-0.157045		20.02169		20								3.208333	-0.07536488		20.24768
32.1	2.4981					3.21	0.0834409		19.1663		20								3.21	-0.1460613		20.08652		20								3.21	-0.1518247		20.02107		20								3.21	-0.07543856		20.24667
32.11667	2.4389					3.21167	0.0833694		19.167		20								3.211667	-0.1442019		20.08546		20								3.211667	-0.1475194		20.02055		20								3.211667	-0.07550693		20.24566
32.13333	2.3996					3.21333	0.0832976		19.1677		20								3.213333	-0.1424416		20.08446		20								3.213333	-0.1438307		20.02008		20								3.213333	-0.07557002		20.24465
32.15	2.3203					3.215	0.0832255		19.1685		20								3.215	-0.1407674		20.0835		20								3.215	-0.1405674		20.01966		20								3.215	-0.07562789		20.24364
32.16667	2.221					3.21667	0.0831533		19.1692		20								3.216667	-0.1391685		20.08258		20								3.216667	-0.1376074		20.01927		20								3.216667	-0.07568055		20.24264
32.18333	2.1917					3.21833	0.0830808		19.1709		20								3.218333	-0.137636		20.0827		20								3.218333	-0.1348718		20.0199		20								3.218333	-0.07572805		20.24264
32.2	2.1224					3.22	0.0829081		19.1726		20								3.22	-0.1378288		20.08282		20								3.22	-0.1393098		20.02044		20								3.22	-0.0757724		20.24264
32.21667	2.1931					3.22167	0.0827354		19.1744		20								3.221667	-0.1380281		20.08292		20								3.221667	-0.1430774		20.0208		20								3.221667	-0.07581565		20.24264
32.23333	2.2338					3.22333	0.0825629		19.1761		20								3.223333	-0.1381929		20.083		20								3.223333	-0.1455986		20.02103		20								3.223333	-0.07585781		20.24265
32.25	3.1546					3.225	0.0823905		19.1778		20								3.225	-0.1383283		20.08306		20								3.225	-0.1472029		20.02117		20								3.225	-0.07589894		20.24267
32.26667	3.5553					3.22667	0.0822182		19.1795		20								3.226667	-0.1384398		20.08312		20								3.226667	-0.1482087		20.02126		20								3.226667	-0.07593906		20.24268
32.28333	3.816					3.22833	0.0820461		19.1813		20								3.228333	-0.1385316		20.08316		20								3.228333	-0.1488346		20.02132		20								3.228333	-0.07597821		20.2427
32.3	3.5767					3.23	0.081874		19.183		20								3.23	-0.1386075		20.0832		20								3.23	-0.1492215		20.02135		20								3.23	-0.07601642		20.24272
32.31667	3.9674					3.23167	0.0817021		19.1847		20								3.231667	-0.1386705		20.08323		20								3.231667	-0.1494591		20.02137		20								3.231667	-0.07605375		20.24274
32.33333	3.8481					3.23333	0.0815303		19.1864		20								3.233333	-0.1387231		20.08326		20								3.233333	-0.1496039		20.02138		20								3.233333	-0.07609021		20.24277
32.35	3.9488					3.235	0.0813586		19.1891		20								3.235	-0.1387676		20.08428		20								3.235	-0.149692		20.02239		20								3.235	-0.07612585		20.2438
32.36667	3.6895					3.23667	0.081087		19.1918		20								3.236667	-0.1404722		20.08528		20								3.236667	-0.1567457		20.02328		20								3.236667	-0.07616269		20.24483
32.38333	3.9802					3.23833	0.0808157		19.1946		20								3.238333	-0.1421258		20.08622		20								3.238333	-0.1629687		20.02397		20								3.238333	-0.07619679		20.24586
32.4	3.841					3.24	0.0805448		19.1973		20								3.24	-0.1436942		20.08711		20								3.24	-0.1678164		20.02452		20								3.24	-0.07622819		20.2469
32.41667	3.7517					3.24167	0.0802742		19.2		20								3.241667	-0.1451879		20.08797		20								3.241667	-0.1716389		20.02497		20								3.241667	-0.07625692		20.24794
32.43333	4.0224					3.24333	0.080004		19.2027		20								3.243333	-0.1466169		20.08879		20								3.243333	-0.1747687		20.02535		20								3.243333	-0.07628302		20.24898
32.45	3.8931					3.245	0.0797341		19.2054		20								3.245	-0.1479894		20.08959		20								3.245	-0.1774343		20.02568		20								3.245	-0.07630652		20.25003
32.46667	3.8038					3.24667	0.0794645		19.208		20								3.246667	-0.1493126		20.09036		20								3.246667	-0.1797837		20.02599		20								3.246667	-0.07632747		20.25108
32.48333	3.8045					3.24833	0.0791952		19.2107		20								3.248333	-0.1505923		20.0911		20								3.248333	-0.181912		20.02627		20								3.248333	-0.0763459		20.25213
32.5	3.5452					3.25	0.0789262		19.2134		20								3.25	-0.1518333		20.09182		20								3.25	-0.1838801		20.02653		20								3.25	-0.07636183		20.25318
32.51667	3.4459					3.25167	0.0786575		19.2201		20								3.251667	-0.1530398		20.09653		20								3.251667	-0.1857273		20.03078		20								3.251667	-0.07637532		20.25824
32.53333	3.7266					3.25333	0.077989		19.2268		20								3.253333	-0.1608819		20.10111		20								3.253333	-0.2154791		20.03456		20								3.253333	-0.07639434		20.2633
32.55	4.0274					3.255	0.0773215		19.2334		20								3.255	-0.1685121		20.10547		20								3.255	-0.2419101		20.03755		20								3.255	-0.07642688		20.26836
32.56667	4.0181					3.25667	0.0766553		19.2401		20								3.256667	-0.1757912		20.10966		20								3.256667	-0.2628169		20.03994		20								3.256667	-0.07647296		20.27343
32.58333	3.9488					3.25833	0.0759905		19.2467		20								3.258333	-0.1827594		20.11367		20								3.258333	-0.2795862		20.04193		20								3.258333	-0.07653263		20.2785
32.6	4.0395					3.26	0.075327		19.2534		20								3.26	-0.1894553		20.11755		20								3.26	-0.2935388		20.04365		20								3.26	-0.07660591		20.28356
32.61667	4.0802					3.26167	0.0746646		19.26		20								3.261667	-0.1959109		20.12129		20								3.261667	-0.3055844		20.04519		20								3.261667	-0.07669283		20.28863
32.63333	4.0509					3.26333	0.0740033		19.2666		20								3.263333	-0.2021533		20.12492		20								3.263333	-0.3163134		20.04659		20								3.263333	-0.07679343		20.2937
32.65	4.0316					3.265	0.0733431		19.2732		20								3.265	-0.2082052		20.12845		20								3.265	-0.3261051		20.04789		20								3.265	-0.07690772		20.29877
32.66667	4.1923					3.26667	0.0726838		19.2797		20								3.266667	-0.2140858		20.13189		20								3.266667	-0.3352038		20.04911		20								3.266667	-0.07703574		20.30384
32.68333	4.4131					3.26833	0.0720255		19.2803		20								3.268333	-0.2198113		20.12924		20								3.268333	-0.3437673		20.04427		20								3.268333	-0.0771775		20.30291
32.7	4.4138					3.27	0.0719681		19.2809		20								3.27	-0.2153951		20.12667		20								3.27	-0.3098995		20.04008		20								3.27	-0.0773211		20.30199
32.71667	4.3545					3.27167	0.0719105		19.2815		20								3.271667	-0.2111247		20.12433		20								3.271667	-0.2805327		20.03701		20								3.271667	-0.07745466		20.30106
32.73333	4.5352					3.27333	0.0718521		19.2821		20								3.273333	-0.2072225		20.12218		20								3.273333	-0.2590359		20.03477		20								3.273333	-0.07757818		20.30013
32.75	4.4059					3.275	0.0717928		19.2827		20								3.275	-0.2036393		20.1202		20								3.275	-0.2433736		20.03309		20								3.275	-0.0776917		20.2992
32.76667	4.1866					3.27667	0.0717327		19.2833		20								3.276667	-0.2003276		20.11835		20								3.276667	-0.2315966		20.03177		20								3.276667	-0.07779523		20.29827
32.78333	4.5473					3.27833	0.0716721		19.2839		20								3.278333	-0.1972475		20.11662		20								3.278333	-0.2223648		20.03069		20								3.278333	-0.07788879		20.29735
32.8	4.798					3.28	0.0716108		19.2845		20								3.28	-0.1943658		20.11499		20								3.28	-0.2148112		20.02977		20								3.28	-0.07797241		20.29642
32.81667	4.8687					3.28167	0.0715491		19.2851		20								3.281667	-0.1916547		20.11345		20								3.281667	-0.2083824		20.02896		20								3.281667	-0.0780461		20.2955
32.83333	5.0195					3.28333	0.0714869		19.2858		20								3.283333	-0.1890909		20.11199		20								3.283333	-0.2027255		20.02823		20								3.283333	-0.07810989		20.29458
32.85	4.9302					3.285	0.0714244		19.2884		20								3.285	-0.1866551		20.1126		20								3.285	-0.197615		20.02956		20								3.285	-0.0781638		20.29567
32.86667	4.5609					3.28667	0.0711615		19.291		20								3.286667	-0.1876644		20.11321		20								3.286667	-0.206906		20.0307		20								3.286667	-0.07821182		20.29675
32.88333	4.6216					3.28833	0.0708986		19.2936		20								3.288333	-0.1886799		20.11377		20								3.288333	-0.2148837		20.03148		20								3.288333	-0.07826192		20.29784
32.9	4.5923					3.29	0.070636		19.2963		20								3.29	-0.1896194		20.1143		20								3.29	-0.2203794		20.03201		20								3.29	-0.07831411		20.29893
32.91667	4.533					3.29167	0.0703738		19.2989		20								3.291667	-0.1904925		20.11479		20								3.291667	-0.2240419		20.03236		20								3.291667	-0.07836842		20.30003
32.93333	4.5237					3.29333	0.0701118		19.3015		20								3.293333	-0.1913094		20.11525		20								3.293333	-0.2265014		20.0326		20								3.293333	-0.07842485		20.30112
32.95	4.4544					3.295	0.0698501		19.3041		20								3.295	-0.1920786		20.11568		20								3.295	-0.2281913		20.03277		20								3.295	-0.07848343		20.30222
32.96667	4.3752					3.29667	0.0695887		19.3067		20								3.296667	-0.1928072		20.1161		20								3.296667	-0.2293915		20.0329		20								3.296667	-0.07854418		20.30332
32.98333	4.5059					3.29833	0.0693275		19.3093		20								3.298333	-0.1935013		20.1165		20								3.298333	-0.23028		20.033		20								3.298333	-0.07860709		20.30443
33	4.3666					3.3	0.0690666		19.3119		20								3.3	-0.1941658		20.11688		20								3.3	-0.2309696		20.03308		20								3.3	-0.0786722		20.30553
33.01667	4.1273					3.30167	0.0688059		19.3155		20								3.301667	-0.1948048		20.11825		20								3.301667	-0.2315318		20.03414		20								3.301667	-0.07873952		20.30764
33.03333	4.018					3.30333	0.0684454		19.3191		20								3.303333	-0.1970885		20.11958		20								3.303333	-0.2390118		20.03509		20								3.303333	-0.07881103		20.30975
33.05	3.9987					3.305	0.0680853		19.3227		20								3.305	-0.1993072		20.12086		20								3.305	-0.2456277		20.03583		20								3.305	-0.07888081		20.31186
33.06667	4.0894					3.30667	0.0677258		19.3263		20								3.306667	-0.2014277		20.12208		20								3.306667	-0.2508441		20.03643		20								3.306667	-0.07894885		20.31397
33.08333	3.9101					3.30833	0.0673667		19.3299		20								3.308333	-0.2034618		20.12325		20								3.308333	-0.2550172		20.03693		20								3.308333	-0.07901518		20.31608
33.1	3.7908					3.31	0.067008		19.3335		20								3.31	-0.2054203		20.12439		20								3.31	-0.2584833		20.03735		20								3.31	-0.0790798		20.3182
33.11667	3.6816					3.31167	0.0666498		19.3371		20								3.311667	-0.2073123		20.12549		20								3.311667	-0.2614734		20.03773		20								3.311667	-0.07914273		20.32032
33.13333	3.5923					3.31333	0.0662921		19.3407		20								3.313333	-0.2091453		20.12656		20								3.313333	-0.2641373		20.03808		20								3.313333	-0.07920398		20.32244
33.15	3.503					3.315	0.0659347		19.3442		20								3.315	-0.2109259		20.1276		20								3.315	-0.2665713		20.03841		20								3.315	-0.07926357		20.32456
33.16667	3.4437					3.31667	0.0655777		19.3478		20								3.316667	-0.2126593		20.12861		20								3.316667	-0.268837		20.03871		20								3.316667	-0.07932151		20.32668
33.18333	3.3644					3.31833	0.0652211		19.3494		20								3.318333	-0.2143502		20.1276		20								3.318333	-0.2709745		20.037		20								3.318333	-0.07937781		20.32681
33.2	3.2751					3.32	0.0650649		19.3509		20								3.32	-0.2126691		20.12663		20								3.32	-0.2590097		20.03551		20								3.32	-0.07942853		20.32694
33.21667	3.1958					3.32167	0.0649086		19.3525		20								3.321667	-0.2110444		20.12573		20								3.321667	-0.248581		20.0344		20								3.321667	-0.07947963		20.32707
33.23333	3.1065					3.32333	0.0647522		19.354		20								3.323333	-0.2095497		20.1249		20								3.323333	-0.2408075		20.03357		20								3.323333	-0.07953112		20.3272
33.25	3.0472					3.325	0.0645955		19.3556		20								3.325	-0.2081684		20.12413		20								3.325	-0.2350079		20.03293		20								3.325	-0.07958303		20.32733
33.26667	2.988					3.32667	0.0644386		19.3572		20								3.326667	-0.206884		20.12341		20								3.326667	-0.2305303		20.03242		20								3.326667	-0.07963537		20.32747
33.28333	2.8887					3.32833	0.0642816		19.3588		20								3.328333	-0.205683		20.12273		20								3.328333	-0.2269262		20.03199		20								3.328333	-0.07968815		20.32761
33.3	2.8194					3.33	0.0641245		19.3603		20								3.33	-0.204554		20.12209		20								3.33	-0.2239053		20.03161		20								3.33	-0.07974138		20.32775
[truncated: 102,332 more rows]
[truncated: 113 more columns]
