# Supplementary material for: Simulation of gravity- and pump-driven perfusion techniques for measuring outflow facility of ex vivo and in vivo eyes
Source: PLoS One. 2023 Nov 21;18(11):e0294607. doi: 10.1371/journal.pone.0294607 (PMC10662726; doi:10.1371/journal.pone.0294607)
Supplement: S4 Appendix — (ZIP) [file pone.0294607.s004.zip › SimulationOutputs/Figure_10.xlsx]

## Sheet: Sheet1
0	0	0	15	15	15	15.4746	0.0022408	14.6793	0.00715592	0.000719548	0.234117		0	0	0	15	15	15	15.9815	0.00144544	14.6073	0.0146268	0.00146568	0.223995		0	0	0	15	15	15	16.6875	0.0308533	15.8057	0.0260702	0.00256955	0.191679		0	0	0	15	15	15	17.4067	0.0590979	16.8426	0.0431631	0.00411334
0.001666667	0.05		15.00084		15.5	15.8414	0.0133416	14.8166	0.00601444	0.000732968	0.16873		0.001666667	0.1		15.00167		16	16.5578	0.0447795	15.885	0.0173414	0.00207986	0.105495		0.00166667	0.2		15.0033		17	18.3295	0.0657262	17.5804	0.0255624	0.0025842	0.158081		0.001666667	0.3		15.00498		18	20.0951	0.0872917	18.6415	0.0406255	0.0047804
0.003333333	0.0499158		15.00234		15.5	16.1408	0.0359147	15.9726	0.00593654	0.000593942	0.0537476		0.003333333	0.09983308		15.00466		16	17.5056	0.048739	16.6882	0.0140704	0.00139819	0.149335		0.00333333	0.199668		15.0093		17	19.8264	0.116323	19.0999	0.0234541	0.00207959	0.0908995		0.003333333	0.2995022		15.01391		18	22.2127	0.179301	21.3339	0.0479114	0.0048901
0.005	0.04976566		15.00373		15.5	16.8259	0.0172124	15.7832	0.00647496	0.000647521	0.184849		0.005	0.09953429		15.00741		16	18.2745	0.0725749	17.7673	0.0110096	0.00108319	0.0978674		0.005	0.199072		15.0148		17	21.4005	0.159876	21.1174	0.0263493	0.00261409	0.125405		0.005	0.2986088		15.02214		18	24.6527	0.234557	24.2783	0.0358538	0.0035685
0.006666667	0.04962728		15.00501		15.5	17.0548	0.0425203	16.4305	0.00457126	0.000988931	0.123083		0.006666667	0.09925902		15.00996		16	18.9912	0.101701	18.7829	0.0111071	0.000974859	0.109429		0.00666667	0.198523		15.0199		17	23.0105	0.199312	22.3915	0.0224556	0.00213343	0.19254		0.006666667	0.297786		15.02975		18	27.0482	0.295517	26.8644	0.0385312	0.00373955
0.008333333	0.04949927		15.0062		15.5	17.584	0.0419731	16.7561	0.00631784	0.000614567	0.167468		0.008333333	0.09900447		15.01232		16	20.1331	0.0866526	18.6719	0.0144198	0.00143643	0.209528		0.00833333	0.198015		15.0246		17	24.5419	0.234199	24.0035	0.0174567	0.00382046	0.157191		0.008333333	0.2970253		15.03681		18	29.6997	0.316897	28.7882	0.010969	0.00370602
0.01	0.04938028		15.00731		15.5	17.8959	0.0604727	17.1862	0.00470226	0.00136888	0.166652		0.01	0.09876796		15.01453		16	20.7783	0.122114	19.9574	0.0146031	0.0014596	0.210077		0.01	0.197543		15.029		17	26.407	0.259244	26.0678	0.0101077	0.00103264	0.0438365		0.01	0.2963187		15.04341		18	32.3353	0.366823	30.2273	0.0409032	0.00413388
0.01166667	0.04926916		15.00835		15.5								0.01166667	0.09854721		15.0166		16								0.0116667	0.197103		15.0331		17								0.01166667	0.2956594		15.04959		18
0.01333333	0.04916492		15.00933		15.5								0.01333333	0.09834018		15.01855		16								0.0133333	0.196691		15.037		17								0.01333333	0.2950412		15.05541		18
0.015	0.04906666		15.01026		15.5								0.015	0.09814513		15.02039		16								0.015	0.196302		15.0407		17								0.015	0.294459		15.06092		18
0.01666667	0.04897364		15.01115		15.5								0.01666667	0.09796055		15.02215		16								0.0166667	0.195934		15.0442		17								0.01666667	0.2939082		15.06615		18
0.01833333	0.04888519		15.01299		15.5								0.01833333	0.09778511		15.02482		16								0.0183333	0.195585		15.0485		17								0.01833333	0.2933848		15.07215		18
0.02	0.04870073		15.0148		15.5								0.02	0.09751765		15.02743		16								0.02	0.195151		15.0527		17								0.02	0.2927853		15.07793		18
0.02166667	0.04851993		15.01658		15.5								0.02166667	0.09725734		15.02997		16								0.0216667	0.194732		15.0567		17								0.02166667	0.292207		15.08353		18
0.02333333	0.04834249		15.01832		15.5								0.02333333	0.09700345		15.03245		16								0.0233333	0.194325		15.0607		17								0.02333333	0.2916473		15.08896		18
0.025	0.048168		15.02004		15.5								0.025	0.09675518		15.03488		16								0.025	0.19393		15.0646		17								0.025	0.2911039		15.09425		18
0.02666667	0.04799612		15.02173		15.5								0.02666667	0.09651188		15.03727		16								0.0266667	0.193543		15.0683		17								0.02666667	0.2905749		15.09942		18
0.02833333	0.04782654		15.02341		15.5								0.02833333	0.09627293		15.03962		16								0.0283333	0.193166		15.072		17								0.02833333	0.2900585		15.10447		18
0.03	0.04765899		15.02507		15.5								0.03	0.09603783		15.04194		16								0.03	0.192796		15.0757		17								0.03	0.2895532		15.10942		18
0.03166667	0.04749324		15.02671		15.5								0.03166667	0.09580613		15.04423		16								0.0316667	0.192432		15.0793		17								0.03166667	0.2890577		15.11429		18
0.03333333	0.0473291		15.02834		15.5								0.03333333	0.09557745		15.04649		16								0.0333333	0.192074		15.0828		17								0.03333333	0.2885708		15.11908		18
0.035	0.04716639		15.02895		15.5								0.035	0.09535143		15.04772		16								0.035	0.191722		15.0853		17								0.035	0.2880916		15.12281		18
0.03666667	0.04710496		15.02955		15.5								0.03666667	0.0952278		15.04894		16								0.0366667	0.191473		15.0877		17								0.03666667	0.2877192		15.12647		18
0.03833333	0.0470445		15.03015		15.5								0.03833333	0.09510612		15.05014		16								0.0383333	0.191229		15.0901		17								0.03833333	0.2873526		15.13009		18
0.04	0.04698478		15.03074		15.5								0.04	0.09498605		15.05133		16								0.04	0.190989		15.0925		17								0.04	0.2869911		15.13366		18
0.04166667	0.04692571		15.03133		15.5								0.04166667	0.0948674		15.0525		16								0.0416667	0.190751		15.0948		17								0.04166667	0.2866341		15.13719		18
0.04333333	0.04686724		15.03191		15.5								0.04333333	0.09475004		15.05366		16								0.0433333	0.190516		15.0972		17								0.04333333	0.2862812		15.14068		18
0.045	0.04680929		15.03248		15.5								0.045	0.09463383		15.05481		16								0.045	0.190283		15.0995		17								0.045	0.285932		15.14414		18
0.04666667	0.04675183		15.03305		15.5								0.04666667	0.09451866		15.05596		16								0.0466667	0.190052		15.1018		17								0.04666667	0.285586		15.14757		18
0.04833333	0.0466948		15.03362		15.5								0.04833333	0.09440444		15.05709		16								0.0483333	0.189824		15.104		17								0.04833333	0.285243		15.15097		18
0.05	0.04663817		15.03418		15.5								0.05	0.09429107		15.05822		16								0.05	0.189597		15.1063		17								0.05	0.2849027		15.15435		18
0.05166667	0.04658191		15.03474		15.5								0.05166667	0.09417849		15.05933		16								0.0516667	0.189372		15.1085		17								0.05166667	0.2845648		15.15771		18
0.05333333	0.04652598		15.0353		15.5								0.05333333	0.09406662		15.06045		16								0.0533333	0.189148		15.1107		17								0.05333333	0.2842292		15.16104		18
0.055	0.04647037		15.03585		15.5								0.055	0.09395542		15.06155		16								0.055	0.188926		15.113		17								0.055	0.2838956		15.16436		18
0.05666667	0.04641504		15.0364		15.5								0.05666667	0.09384483		15.06265		16								0.0566667	0.188704		15.1152		17								0.05666667	0.283564		15.16766		18
0.05833333	0.04635999		15.03695		15.5								0.05833333	0.09373481		15.06375		16								0.0583333	0.188484		15.1173		17								0.05833333	0.2832341		15.17094		18
0.06	0.04630518		15.03749		15.5								0.06	0.09362533		15.06484		16								0.06	0.188266		15.1195		17								0.06	0.2829059		15.17421		18
0.06166667	0.04625062		15.03804		15.5								0.06166667	0.09351634		15.06592		16								0.0616667	0.188048		15.1217		17								0.06166667	0.2825792		15.17746		18
0.06333333	0.04619628		15.03858		15.5								0.06333333	0.09340782		15.067		16								0.0633333	0.187831		15.1239		17								0.06333333	0.282254		15.1807		18
0.065	0.04614215		15.03912		15.5								0.065	0.09329975		15.06808		16								0.065	0.187615		15.126		17								0.065	0.2819302		15.18392		18
0.06666667	0.04608823		15.03965		15.5								0.06666667	0.09319211		15.06915		16								0.0666667	0.1874		15.1281		17								0.06666667	0.2816076		15.18714		18
0.06833333	0.04603451		15.04019		15.5								0.06833333	0.09308487		15.07022		16								0.0683333	0.187186		15.1303		17								0.06833333	0.2812863		15.19034		18
0.07	0.04598097		15.04072		15.5								0.07	0.09297802		15.07128		16								0.07	0.186972		15.1324		17								0.07	0.2809662		15.19353		18
0.07166667	0.04592761		15.04126		15.5								0.07166667	0.09287154		15.07235		16								0.0716667	0.186759		15.1345		17								0.07166667	0.2806472		15.19671		18
0.07333333	0.04587443		15.04179		15.5								0.07333333	0.09276542		15.0734		16								0.0733333	0.186547		15.1366		17								0.07333333	0.2803294		15.19987		18
0.075	0.04582142		15.04231		15.5								0.075	0.09265966		15.07446		16								0.075	0.186336		15.1387		17								0.075	0.2800126		15.20303		18
0.07666667	0.04576858		15.04284		15.5								0.07666667	0.09255423		15.07551		16								0.0766667	0.186126		15.1408		17								0.07666667	0.2796968		15.20618		18
0.07833333	0.04571589		15.04337		15.5								0.07833333	0.09244913		15.07656		16								0.0783333	0.185916		15.1429		17								0.07833333	0.2793821		15.20932		18
0.08	0.04566337		15.04389		15.5								0.08	0.09234435		15.0776		16								0.08	0.185706		15.145		17								0.08	0.2790683		15.21245		18
0.08166667	0.045611		15.04441		15.5								0.08166667	0.09223989		15.07864		16								0.0816667	0.185498		15.1471		17								0.08166667	0.2787555		15.21556		18
0.08333333	0.04555878		15.04493		15.5								0.08333333	0.09213574		15.07968		16								0.0833333	0.18529		15.1492		17								0.08333333	0.2784436		15.21867		18
0.085	0.04550672		15.04145		15.5								0.085	0.0920319		15.07672		16								0.085	0.185082		15.1472		17								0.085	0.2781326		15.21777		18
0.08666667	0.0458548		15.03798		15.5								0.08666667	0.09232835		15.07376		16								0.0866667	0.185275		15.1453		17								0.08666667	0.2782226		15.21687		18
0.08833333	0.04620236		15.03451		15.5								0.08833333	0.09262444		15.0708		16								0.0883333	0.185469		15.1434		17								0.08833333	0.2783127		15.21597		18
0.09	0.04654888		15.03106		15.5								0.09	0.09291962		15.06786		16								0.09	0.185661		15.1415		17								0.09	0.2784026		15.21508		18
0.09166667	0.04689444		15.02761		15.5								0.09166667	0.093214		15.06492		16								0.0916667	0.185853		15.1396		17								0.09166667	0.2784923		15.21418		18
0.09333333	0.04723914		15.02417		15.5								0.09333333	0.09350766		15.06199		16								0.0933333	0.186045		15.1376		17								0.09333333	0.2785817		15.21329		18
0.095	0.04758303		15.02074		15.5								0.095	0.09380065		15.05907		16								0.095	0.186236		15.1357		17								0.095	0.2786711		15.2124		18
0.09666667	0.04792618		15.01731		15.5								0.09666667	0.09409304		15.05615		16								0.0966667	0.186427		15.1338		17								0.09666667	0.2787605		15.2115		18
0.09833333	0.04826865		15.0139		15.5								0.09833333	0.09438489		15.05324		16								0.0983333	0.186617		15.1319		17								0.09833333	0.2788498		15.21061		18
0.1	0.04861048		15.01048		15.5								0.1	0.09467624		15.05033		16								0.1	0.186808		15.13		17								0.1	0.2789393		15.20971		18
0.1016667	0.04895171		15.01208		15.5								0.1016667	0.09496712		15.05242		16								0.101667	0.186998		15.1331		17								0.1016667	0.2790288		15.21382		18
0.1033333	0.04879238		15.01367		15.5								0.1033333	0.09475758		15.05452		16								0.103333	0.186688		15.1362		17								0.1033333	0.2786184		15.21791		18
0.105	0.04863335		15.01525		15.5								0.105	0.09454848		15.0566		16								0.105	0.186379		15.1393		17								0.105	0.278209		15.22199		18
0.1066667	0.0484753		15.01682		15.5								0.1066667	0.09434048		15.05866		16								0.106667	0.186071		15.1424		17								0.1066667	0.2778012		15.22605		18
0.1083333	0.04831813		15.01838		15.5								0.1083333	0.09413351		15.06073		16								0.108333	0.185764		15.1454		17								0.1083333	0.277395		15.2301		18
0.11	0.04816178		15.01994		15.5								0.11	0.09392748		15.06278		16								0.11	0.185459		15.1485		17								0.11	0.2769903		15.23413		18
0.1116667	0.04800616		15.02149		15.5								0.1116667	0.09372232		15.06482		16								0.111667	0.185155		15.1515		17								0.1116667	0.276587		15.23815		18
0.1133333	0.0478512		15.02303		15.5								0.1133333	0.09351795		15.06686		16								0.113333	0.184851		15.1545		17								0.1133333	0.2761849		15.24216		18
0.115	0.04769687		15.02457		15.5								0.115	0.09331434		15.06889		16								0.115	0.184549		15.1575		17								0.115	0.2757842		15.24615		18
0.1166667	0.0475431		15.0261		15.5								0.1166667	0.09311142		15.07091		16								0.116667	0.184248		15.1605		17								0.1166667	0.2753847		15.25014		18
0.1183333	0.04738986		15.02663		15.5								0.1183333	0.09290915		15.07192		16								0.118333	0.183948		15.1625		17								0.1183333	0.2749863		15.25311		18
0.12	0.04733711		15.02715		15.5								0.12	0.09280751		15.07294		16								0.12	0.183748		15.1645		17								0.12	0.2746891		15.25607		18
0.1216667	0.04728466		15.02768		15.5								0.1216667	0.09270629		15.07395		16								0.121667	0.18355		15.1665		17								0.1216667	0.2743928		15.25903		18
0.1233333	0.04723233		15.0282		15.5								0.1233333	0.09260532		15.07495		16								0.123333	0.183351		15.1685		17								0.1233333	0.2740973		15.26197		18
0.125	0.04718015		15.02872		15.5								0.125	0.09250462		15.07596		16								0.125	0.183154		15.1704		17								0.125	0.2738025		15.26491		18
0.1266667	0.04712809		15.02924		15.5								0.1266667	0.09240418		15.07696		16								0.126667	0.182956		15.1724		17								0.1266667	0.2735085		15.26785		18
0.1283333	0.04707617		15.02976		15.5								0.1283333	0.092304		15.07796		16								0.128333	0.18276		15.1744		17								0.1283333	0.2732153		15.27077		18
0.13	0.04702438		15.03027		15.5								0.13	0.09220407		15.07896		16								0.13	0.182563		15.1763		17								0.13	0.2729229		15.27369		18
0.1316667	0.04697272		15.03079		15.5								0.1316667	0.0921044		15.07995		16								0.131667	0.182368		15.1783		17								0.1316667	0.2726311		15.2766		18
0.1333333	0.04692119		15.0313		15.5								0.1333333	0.09200499		15.08094		16								0.133333	0.182173		15.1802		17								0.1333333	0.2723402		15.2795		18
0.135	0.04686979		15.02781		15.5								0.135	0.09190583		15.07793		16								0.135	0.181978		15.1782		17								0.135	0.27205		15.27839		18
0.1366667	0.04721853		15.02433		15.5								0.1366667	0.09220692		15.07492		16								0.136667	0.182184		15.1761		17								0.1366667	0.2721605		15.27729		18
0.1383333	0.04756673		15.02086		15.5								0.1383333	0.09250761		15.07193		16								0.138333	0.182389		15.1741		17								0.1383333	0.2722711		15.27619		18
0.14	0.04791387		15.0174		15.5								0.14	0.09280735		15.06894		16								0.14	0.182594		15.172		17								0.14	0.2723813		15.27509		18
0.1416667	0.04826005		15.01395		15.5								0.1416667	0.09310626		15.06596		16								0.141667	0.182799		15.17		17								0.1416667	0.2724911		15.27399		18
0.1433333	0.04860534		15.0105		15.5								0.1433333	0.0934044		15.06298		16								0.143333	0.183003		15.1679		17								0.1433333	0.2726006		15.2729		18
0.145	0.04894982		15.00706		15.5								0.145	0.09370185		15.06001		16								0.145	0.183206		15.1659		17								0.145	0.27271		15.27181		18
0.1466667	0.04929355		15.00363		15.5								0.1466667	0.09399867		15.05705		16								0.146667	0.183409		15.1639		17								0.1466667	0.2728191		15.27072		18
0.1483333	0.04963659		15.00021		15.5								0.1483333	0.09429492		15.05409		16								0.148333	0.183612		15.1619		17								0.1483333	0.2729282		15.26963		18
0.15	0.04997898		14.99679		15.5								0.15	0.09459064		15.05114		16								0.15	0.183814		15.1598		17								0.15	0.2730373		15.26854		18
0.1516667	0.05032076		15.00338		15.5								0.1516667	0.09488587		15.05819		16								0.151667	0.184016		15.1678		17								0.1516667	0.2731463		15.27745		18
0.1533333	0.04966198		15.00996		15.5								0.1533333	0.09418065		15.06523		16								0.153333	0.183218		15.1758		17								0.1533333	0.2722554		15.28634		18
0.155	0.04900431		15.01651		15.5								0.155	0.09347667		15.07225		16								0.155	0.182421		15.1837		17								0.155	0.2713661		15.2952		18
0.1566667	0.0483491		15.02304		15.5								0.1566667	0.09277526		15.07924		16								0.156667	0.181628		15.1916		17								0.1566667	0.2704799		15.30403		18
0.1583333	0.04769614		15.02955		15.5								0.1583333	0.09207623		15.08621		16								0.158333	0.180836		15.1995		17								0.1583333	0.2695966		15.31284		18
0.16	0.04704525		15.03604		15.5								0.16	0.09137937		15.09315		16								0.16	0.180048		15.2074		17								0.16	0.2687159		15.32162		18
0.1616667	0.04639626		15.04251		15.5								0.1616667	0.09068454		15.10008		16								0.161667	0.179261		15.2152		17								0.1616667	0.2678377		15.33038		18
0.1633333	0.04574903		15.04897		15.5								0.1633333	0.08999158		15.107		16								0.163333	0.178477		15.2231		17								0.1633333	0.2669618		15.33912		18
0.165	0.04510344		15.05541		15.5								0.165	0.08930038		15.11389		16								0.165	0.177694		15.2309		17								0.165	0.2660881		15.34783		18
0.1666667	0.04445938		15.06183		15.5								0.1666667	0.08861082		15.12077		16								0.166667	0.176914		15.2387		17								0.1666667	0.2652166		15.35653		18
0.1683333	0.04381676		15.06125		15.5								0.1683333	0.08792281		15.12064		16								0.168333	0.176135		15.2394		17								0.1683333	0.264347		15.35821		18
0.17	0.04387549		15.06066		15.5								0.17	0.08793628		15.1205		16								0.17	0.176058		15.2402		17								0.17	0.2641794		15.35987		18
0.1716667	0.04393435		15.06008		15.5								0.1716667	0.08794998		15.12037		16								0.171667	0.175981		15.241		17								0.1716667	0.2640125		15.36155		18
0.1733333	0.04399235		15.0595		15.5								0.1733333	0.08796294		15.12025		16								0.173333	0.175904		15.2417		17								0.1733333	0.2638453		15.36322		18
0.175	0.0440496		15.05894		15.5								0.175	0.08797526		15.12013		16								0.175	0.175827		15.2425		17								0.175	0.2636779		15.3649		18
0.1766667	0.04410619		15.05838		15.5								0.1766667	0.08798704		15.12002		16								0.176667	0.175749		15.2433		17								0.1766667	0.2635104		15.36657		18
0.1783333	0.04416222		15.05782		15.5								0.1783333	0.08799836		15.11991		16								0.178333	0.175671		15.2441		17								0.1783333	0.2633429		15.36824		18
0.18	0.04421775		15.05727		15.5								0.18	0.08800931		15.1198		16								0.18	0.175592		15.2449		17								0.18	0.2631755		15.36992		18
0.1816667	0.04427285		15.05672		15.5								0.1816667	0.08801993		15.1197		16								0.181667	0.175514		15.2456		17								0.1816667	0.2630082		15.37159		18
0.1833333	0.04432758		15.05618		15.5								0.1833333	0.08803029		15.1196		16								0.183333	0.175436		15.2464		17								0.1833333	0.2628411		15.37326		18
0.185	0.04438198		15.05664		15.5								0.185	0.08804043		15.1205		16								0.185	0.175357		15.2482		17								0.185	0.2626742		15.37592		18
0.1866667	0.04433609		15.0571		15.5								0.1866667	0.0879504		15.1214		16								0.186667	0.175179		15.25		17								0.1866667	0.2624076		15.37859		18
0.1883333	0.04429012		15.05756		15.5								0.1883333	0.08786039		15.12229		16								0.188333	0.175001		15.2518		17								0.1883333	0.2621415		15.38124		18
0.19	0.04424424		15.05802		15.5								0.19	0.08777058		15.12319		16								0.19	0.174823		15.2535		17								0.19	0.2618759		15.38389		18
0.1916667	0.04419843		15.05847		15.5								0.1916667	0.08768095		15.12408		16								0.191667	0.174646		15.2553		17								0.1916667	0.261611		15.38653		18
0.1933333	0.04415272		15.05893		15.5								0.1933333	0.08759153		15.12498		16								0.193333	0.174469		15.2571		17								0.1933333	0.2613468		15.38917		18
0.195	0.04410709		15.05938		15.5								0.195	0.0875023		15.12587		16								0.195	0.174293		15.2588		17								0.195	0.2610832		15.3918		18
0.1966667	0.04406156		15.05984		15.5								0.1966667	0.08741328		15.12676		16								0.196667	0.174117		15.2606		17								0.1966667	0.2608202		15.39442		18
0.1983333	0.04401612		15.06029		15.5								0.1983333	0.08732446		15.12764		16								0.198333	0.173941		15.2623		17								0.1983333	0.2605578		15.39704		18
0.2	0.04397078		15.06074		15.5								0.2	0.08723584		15.12853		16								0.2	0.173766		15.2641		17								0.2	0.2602961		15.39965		18
0.2016667	0.04392554		15.0592		15.5								0.2016667	0.08714742		15.12741		16								0.201667	0.173591		15.2638		17								0.2016667	0.260035		15.40025		18
0.2033333	0.04408039		15.05765		15.5								0.2033333	0.08725922		15.12629		16								0.203333	0.173617		15.2636		17								0.2033333	0.2599745		15.40086		18
0.205	0.04423502		15.05611		15.5								0.205	0.08737089		15.12518		16								0.205	0.173643		15.2633		17								0.205	0.2599143		15.40146		18
0.2066667	0.04438915		15.05457		15.5								0.2066667	0.08748217		15.12407		16								0.206667	0.173668		15.2631		17								0.2066667	0.2598542		15.40206		18
0.2083333	0.04454284		15.05304		15.5								0.2083333	0.08759311		15.12296		16								0.208333	0.173694		15.2628		17								0.2083333	0.2597942		15.40266		18
0.21	0.04469612		15.05151		15.5								0.21	0.08770375		15.12186		16								0.21	0.173719		15.2626		17								0.21	0.2597342		15.40326		18
0.2116667	0.04484904		15.04998		15.5								0.2116667	0.08781413		15.12076		16								0.211667	0.173744		15.2623		17								0.2116667	0.2596745		15.40385		18
0.2133333	0.04500162		15.04846		15.5								0.2133333	0.08792427		15.11966		16								0.213333	0.17377		15.2621		17								0.2133333	0.2596149		15.40444		18
0.215	0.04515389		15.04694		15.5								0.215	0.08803422		15.11856		16								0.215	0.173795		15.2618		17								0.215	0.2595555		15.40504		18
0.2166667	0.04530588		15.04542		15.5								0.2166667	0.08814398		15.11746		16								0.216667	0.17382		15.2615		17								0.2166667	0.2594964		15.40563		18
0.2183333	0.04545761		15.04191		15.5								0.2183333	0.08825358		15.11437		16								0.218333	0.173846		15.2593		17								0.2183333	0.2594375		15.40421		18
0.22	0.04580909		15.0384		15.5								0.22	0.08856304		15.11128		16								0.22	0.174071		15.257		17								0.22	0.2595789		15.4028		18
0.2216667	0.04616001		15.0349		15.5								0.2216667	0.08887205		15.1082		16								0.221667	0.174296		15.2548		17								0.2216667	0.2597202		15.40139		18
0.2233333	0.04651012		15.03141		15.5								0.2233333	0.08918034		15.10512		16								0.223333	0.174521		15.2525		17								0.2233333	0.2598612		15.39998		18
0.225	0.04685948		15.02792		15.5								0.225	0.08948799		15.10205		16								0.225	0.174745		15.2503		17								0.225	0.260002		15.39857		18
0.2266667	0.04720815		15.02444		15.5								0.2266667	0.08979505		15.09898		16								0.226667	0.174969		15.2481		17								0.2266667	0.2601426		15.39717		18
0.2283333	0.04755616		15.02096		15.5								0.2283333	0.09010155		15.09592		16								0.228333	0.175192		15.2458		17								0.2283333	0.2602831		15.39577		18
0.23	0.04790356		15.0175		15.5								0.23	0.09040753		15.09287		16								0.23	0.175415		15.2436		17								0.23	0.2604234		15.39436		18
0.2316667	0.04825038		15.01403		15.5								0.2316667	0.09071304		15.08982		16								0.231667	0.175638		15.2414		17								0.2316667	0.2605637		15.39296		18
0.2333333	0.04859665		15.01058		15.5								0.2333333	0.0910181		15.08677		16								0.233333	0.175861		15.2392		17								0.2333333	0.2607039		15.39156		18
0.235	0.04894239		15.00612		15.5								0.235	0.09132274		15.08273		16								0.235	0.176083		15.2359		17								0.235	0.2608441		15.38916		18
0.2366667	0.04938764		15.00168		15.5								0.2366667	0.09172697		15.07869		16								0.236667	0.176406		15.2327		17								0.2366667	0.2610843		15.38676		18
0.2383333	0.04983225		14.99724		15.5								0.2383333	0.09213067		15.07466		16								0.238333	0.176728		15.2295		17								0.2383333	0.2613243		15.38436		18
0.24	0.05027609		14.99281		15.5								0.24	0.0925337		15.07064		16								0.24	0.177049		15.2263		17								0.24	0.2615641		15.38196		18
0.2416667	0.05071922		14.98838		15.5								0.2416667	0.0929361		15.06662		16								0.241667	0.17737		15.2231		17								0.2416667	0.2618037		15.37957		18
0.2433333	0.05116165		14.98397		15.5								0.2433333	0.09333792		15.06261		16								0.243333	0.17769		15.2199		17								0.2433333	0.262043		15.37718		18
0.245	0.05160344		14.97955		15.5								0.245	0.09373918		15.0586		16								0.245	0.178011		15.2167		17								0.245	0.2622822		15.37479		18
0.2466667	0.05204459		14.97515		15.5								0.2466667	0.09413991		15.0546		16								0.246667	0.178331		15.2135		17								0.2466667	0.2625212		15.3724		18
0.2483333	0.05248514		14.97075		15.5								0.2483333	0.09454013		15.0506		16								0.248333	0.17865		15.2103		17								0.2483333	0.2627601		15.37001		18
0.25	0.05292509		14.96636		15.5								0.25	0.09493986		15.04661		16								0.25	0.178969		15.2071		17								0.25	0.2629989		15.36762		18
0.2516667	0.05336448		14.96597		15.5								0.2516667	0.09533911		15.04662		16								0.251667	0.179288		15.2079		17								0.2516667	0.2632376		15.36924		18
0.2533333	0.05340332		14.96558		15.5								0.2533333	0.09533791		15.04663		16								0.253333	0.179207		15.2087		17								0.2533333	0.2630763		15.37084		18
0.255	0.05344228		14.96518		15.5								0.255	0.09533692		15.04663		16								0.255	0.179126		15.2095		17								0.255	0.2629155		15.37244		18
0.2566667	0.0534819		14.96478		15.5								0.2566667	0.09533669		15.04663		16								0.256667	0.179046		15.2103		17								0.2566667	0.2627559		15.37403		18
0.2583333	0.05352209		14.96437		15.5								0.2583333	0.09533714		15.04662		16								0.258333	0.178967		15.2111		17								0.2583333	0.2625973		15.3756		18
0.26	0.05356279		14.96396		15.5								0.26	0.09533818		15.0466		16								0.26	0.178889		15.2119		17								0.26	0.2624397		15.37717		18
0.2616667	0.05360393		14.96355		15.5								0.2616667	0.09533975		15.04658		16								0.261667	0.178811		15.2127		17								0.2616667	0.262283		15.37873		18
0.2633333	0.05364546		14.96313		15.5								0.2633333	0.0953418		15.04656		16								0.263333	0.178734		15.2134		17								0.2633333	0.2621272		15.38028		18
0.265	0.05368732		14.96271		15.5								0.265	0.09534428		15.04653		16								0.265	0.178658		15.2142		17								0.265	0.2619722		15.38182		18
0.2666667	0.05372947		14.96228		15.5								0.2666667	0.09534715		15.0465		16								0.266667	0.178583		15.2149		17								0.2666667	0.2618179		15.38336		18
0.2683333	0.05377188		14.96185		15.5								0.2683333	0.09535037		15.04646		16								0.268333	0.178507		15.2157		17								0.2683333	0.2616643		15.38489		18
0.27	0.05381452		14.96143		15.5								0.27	0.09535391		15.04642		16								0.27	0.178433		15.2164		17								0.27	0.2615115		15.38641		18
0.2716667	0.05385735		14.961		15.5								0.2716667	0.09535773		15.04638		16								0.271667	0.178358		15.2172		17								0.2716667	0.2613593		15.38792		18
0.2733333	0.05390036		14.96056		15.5								0.2733333	0.09536182		15.04634		16								0.273333	0.178285		15.2179		17								0.2733333	0.2612077		15.38943		18
0.275	0.05394352		14.96013		15.5								0.275	0.09536616		15.04629		16								0.275	0.178211		15.2186		17								0.275	0.2610567		15.39094		18
0.2766667	0.05398681		14.9597		15.5								0.2766667	0.09537072		15.04625		16								0.276667	0.178139		15.2193		17								0.2766667	0.2609063		15.39243		18
0.2783333	0.05403023		14.95926		15.5								0.2783333	0.09537549		15.0462		16								0.278333	0.178066		15.2201		17								0.2783333	0.2607565		15.39393		18
0.28	0.05407374		14.95883		15.5								0.28	0.09538045		15.04614		16								0.28	0.177994		15.2208		17								0.28	0.2606073		15.39541		18
0.2816667	0.05411735		14.95839		15.5								0.2816667	0.0953856		15.04609		16								0.281667	0.177922		15.2215		17								0.2816667	0.2604586		15.3969		18
0.2833333	0.05416104		14.95795		15.5								0.2833333	0.09539092		15.04604		16								0.283333	0.177851		15.2222		17								0.2833333	0.2603104		15.39837		18
0.285	0.05420481		14.95651		15.5								0.285	0.0953964		15.04498		16								0.285	0.17778		15.2219		17								0.285	0.2601628		15.39884		18
0.2866667	0.05434864		14.95508		15.5								0.2866667	0.09550204		15.04392		16								0.286667	0.177809		15.2216		17								0.2866667	0.2601156		15.39931		18
0.2883333	0.05449236		14.95364		15.5								0.2883333	0.09560765		15.04287		16								0.288333	0.177838		15.2213		17								0.2883333	0.2600688		15.39978		18
0.29	0.05463583		14.95221		15.5								0.29	0.09571311		15.04182		16								0.29	0.177868		15.221		17								0.29	0.2600222		15.40024		18
0.2916667	0.05477908		14.95078		15.5								0.2916667	0.09581843		15.04076		16								0.291667	0.177897		15.2207		17								0.2916667	0.2599758		15.4007		18
0.2933333	0.05492212		14.94935		15.5								0.2933333	0.09592363		15.03971		16								0.293333	0.177927		15.2204		17								0.2933333	0.2599297		15.40116		18
0.295	0.05506496		14.94792		15.5								0.295	0.09602871		15.03866		16								0.295	0.177956		15.2201		17								0.295	0.2598837		15.40162		18
0.2966667	0.05520761		14.9465		15.5								0.2966667	0.0961337		15.03761		16								0.296667	0.177986		15.2198		17								0.2966667	0.2598381		15.40207		18
0.2983333	0.05535009		14.94508		15.5								0.2983333	0.0962386		15.03657		16								0.298333	0.178016		15.2195		17								0.2983333	0.2597926		15.40252		18
0.3	0.05549241		14.94365		15.5								0.3	0.09634343		15.03552		16								0.3	0.178045		15.2192		17								0.3	0.2597475		15.40297		18
0.3016667	0.05563457		14.94223		15.5								0.3016667	0.09644818		15.03447		16								0.301667	0.178075		15.2189		17								0.3016667	0.2597026		15.40342		18
0.3033333	0.05577657		14.94082		15.5								0.3033333	0.09655287		15.03342		16								0.303333	0.178105		15.2186		17								0.3033333	0.259658		15.40386		18
0.305	0.05591844		14.9394		15.5								0.305	0.0966575		15.03238		16								0.305	0.178136		15.2183		17								0.305	0.2596137		15.4043		18
0.3066667	0.05606016		14.93798		15.5								0.3066667	0.09676208		15.03133		16								0.306667	0.178166		15.218		17								0.3066667	0.2595697		15.40474		18
0.3083333	0.05620176		14.93657		15.5								0.3083333	0.09686661		15.03029		16								0.308333	0.178196		15.2177		17								0.3083333	0.259526		15.40517		18
0.31	0.05634322		14.93515		15.5								0.31	0.09697109		15.02924		16								0.31	0.178227		15.2174		17								0.31	0.2594826		15.40561		18
0.3116667	0.05648455		14.93374		15.5								0.3116667	0.09707554		15.0282		16								0.311667	0.178258		15.2171		17								0.3116667	0.2594395		15.40603		18
0.3133333	0.05662577		14.93233		15.5								0.3133333	0.09717994		15.02716		16								0.313333	0.178288		15.2168		17								0.3133333	0.2593966		15.40646		18
0.315	0.05676686		14.93092		15.5								0.315	0.09728431		15.02611		16								0.315	0.178319		15.2165		17								0.315	0.2593541		15.40688		18
0.3166667	0.05690784		14.92951		15.5								0.3166667	0.09738865		15.02507		16								0.316667	0.17835		15.2162		17								0.3166667	0.2593119		15.4073		18
0.3183333	0.0570487		14.92511		15.5								0.3183333	0.09749295		15.02103		16								0.318333	0.178381		15.2129		17								0.3183333	0.25927		15.40472		18
0.32	0.05748944		14.9207		15.5								0.32	0.09789722		15.01699		16								0.32	0.178713		15.2096		17								0.32	0.2595283		15.40213		18
0.3216667	0.05792958		14.91631		15.5								0.3216667	0.09830097		15.01296		16								0.321667	0.179044		15.2063		17								0.3216667	0.2597865		15.39956		18
0.3233333	0.05836872		14.91193		15.5								0.3233333	0.0987038		15.00894		16								0.323333	0.179374		15.203		17								0.3233333	0.2600441		15.39699		18
0.325	0.05880693		14.90756		15.5								0.325	0.09910578		15.00493		16								0.325	0.179703		15.1997		17								0.325	0.2603012		15.39442		18
0.3266667	0.05924426		14.90319		15.5								0.3266667	0.09950697		15.00093		16								0.326667	0.180032		15.1964		17								0.3266667	0.2605578		15.39186		18
0.3283333	0.05968079		14.89883		15.5								0.3283333	0.09990744		14.99693		16								0.328333	0.180361		15.1931		17								0.3283333	0.260814		15.3893		18
0.33	0.06011655		14.89448		15.5								0.33	0.1003072		14.99294		16								0.33	0.180689		15.1898		17								0.33	0.2610699		15.38675		18
0.3316667	0.06055159		14.89014		15.5								0.3316667	0.1007064		14.98895		16								0.331667	0.181016		15.1866		17								0.3316667	0.2613254		15.38419		18
0.3333333	0.06098595		14.8858		15.5								0.3333333	0.1011049		14.98497		16								0.333333	0.181343		15.1833		17								0.3333333	0.2615807		15.38164		18
0.335	0.06141965		14.88447		15.5								0.335	0.1015029		14.984		16								0.335	0.181669		15.183		17								0.335	0.2618357		15.3821		18
0.3366667	0.06155273		14.88314		15.5								0.3366667	0.1016003		14.98302		16								0.336667	0.181695		15.1828		17								0.3366667	0.2617905		15.38254		18
0.3383333	0.0616857		14.88181		15.5								0.3383333	0.1016977		14.98205		16								0.338333	0.181722		15.1825		17								0.3383333	0.2617456		15.38299		18
0.34	0.06181898		14.88047		15.5								0.34	0.1017955		14.98106		16								0.34	0.181748		15.1822		17								0.34	0.2617014		15.38342		18
0.3416667	0.06195253		14.87914		15.5								0.3416667	0.1018936		14.98008		16								0.341667	0.181776		15.182		17								0.3416667	0.2616578		15.38385		18
0.3433333	0.06208629		14.8778		15.5								0.3433333	0.101992		14.97909		16								0.343333	0.181803		15.1817		17								0.3433333	0.2616149		15.38427		18
0.345	0.06222023		14.87646		15.5								0.345	0.1020907		14.9781		16								0.345	0.181832		15.1814		17								0.345	0.2615725		15.38469		18
0.3466667	0.06235431		14.87512		15.5								0.3466667	0.1021896		14.97711		16								0.346667	0.18186		15.1811		17								0.3466667	0.2615307		15.38511		18
0.3483333	0.0624885		14.87377		15.5								0.3483333	0.1022887		14.97612		16								0.348333	0.181889		15.1808		17								0.3483333	0.2614894		15.38552		18
0.35	0.06262277		14.87243		15.5								0.35	0.1023879		14.97513		16								0.35	0.181918		15.1805		17								0.35	0.2614485		15.38592		18
0.3516667	0.06275711		14.87209		15.5								0.3516667	0.1024873		14.97513		16								0.351667	0.181948		15.1812		17								0.3516667	0.2614081		15.38732		18
0.3533333	0.06279149		14.87174		15.5								0.3533333	0.1024868		14.97513		16								0.353333	0.181877		15.1819		17								0.3533333	0.2612681		15.38871		18
0.355	0.06282606		14.87139		15.5								0.355	0.1024866		14.97513		16								0.355	0.181808		15.1826		17								0.355	0.2611287		15.3901		18
0.3566667	0.06286094		14.87104		15.5								0.3566667	0.1024868		14.97513		16								0.356667	0.181738		15.1833		17								0.3566667	0.26099		15.39148		18
0.3583333	0.06289609		14.87069		15.5								0.3583333	0.1024873		14.97512		16								0.358333	0.18167		15.184		17								0.3583333	0.260852		15.39285		18
0.36	0.06293148		14.87033		15.5								0.36	0.1024881		14.97511		16								0.36	0.181601		15.1847		17								0.36	0.2607146		15.39422		18
0.3616667	0.06296708		14.86997		15.5								0.3616667	0.1024892		14.97509		16								0.361667	0.181533		15.1853		17								0.3616667	0.2605778		15.39558		18
0.3633333	0.06300287		14.86961		15.5								0.3633333	0.1024906		14.97508		16								0.363333	0.181466		15.186		17								0.3633333	0.2604415		15.39694		18
0.365	0.06303883		14.86925		15.5								0.365	0.1024922		14.97506		16								0.365	0.181399		15.1867		17								0.365	0.2603058		15.39829		18
0.3666667	0.06307493		14.86889		15.5								0.3666667	0.1024941		14.97504		16								0.366667	0.181332		15.1873		17								0.3666667	0.2601706		15.39964		18
0.3683333	0.06311117		14.86752		15.5								0.3683333	0.1024961		14.97402		16								0.368333	0.181266		15.187		17								0.3683333	0.2600359		15.39998		18
0.37	0.06324753		14.86616		15.5								0.37	0.1025984		14.97299		16								0.37	0.1813		15.1867		17								0.37	0.2600017		15.40032		18
0.3716667	0.06338383		14.8648		15.5								0.3716667	0.1027006		14.97197		16								0.371667	0.181334		15.1863		17								0.3716667	0.2599679		15.40066		18
0.3733333	0.06351992		14.86344		15.5								0.3733333	0.1028028		14.97095		16								0.373333	0.181368		15.186		17								0.3733333	0.2599342		15.40099		18
0.375	0.06365583		14.86208		15.5								0.375	0.1029048		14.96993		16								0.375	0.181403		15.1856		17								0.375	0.2599007		15.40133		18
0.3766667	0.06379157		14.86073		15.5								0.3766667	0.1030067		14.96891		16								0.376667	0.181437		15.1853		17								0.3766667	0.2598674		15.40166		18
0.3783333	0.06392714		14.85937		15.5								0.3783333	0.1031086		14.9679		16								0.378333	0.181471		15.1849		17								0.3783333	0.2598342		15.40199		18
0.38	0.06406256		14.85802		15.5								0.38	0.1032103		14.96688		16								0.38	0.181506		15.1846		17								0.38	0.2598013		15.40231		18
0.3816667	0.06419784		14.85667		15.5								0.3816667	0.103312		14.96586		16								0.381667	0.18154		15.1843		17								0.3816667	0.2597687		15.40264		18
0.3833333	0.06433297		14.85532		15.5								0.3833333	0.1034136		14.96485		16								0.383333	0.181575		15.1839		17								0.3833333	0.2597362		15.40296		18
0.385	0.06446798		14.85697		15.5								0.385	0.1035152		14.96683		16								0.385	0.18161		15.1866		17								0.385	0.259704		15.40628		18
0.3866667	0.06430286		14.85862		15.5								0.3866667	0.1033167		14.96881		16								0.386667	0.181344		15.1892		17								0.3866667	0.259372		15.40959		18
0.3883333	0.06413811		14.86026		15.5								0.3883333	0.1031186		14.97079		16								0.388333	0.18108		15.1918		17								0.3883333	0.2590408		15.41289		18
0.39	0.06397414		14.86189		15.5								0.39	0.1029214		14.97275		16								0.39	0.180816		15.1945		17								0.39	0.2587107		15.41618		18
0.3916667	0.06381088		14.86352		15.5								0.3916667	0.102725		14.97471		16								0.391667	0.180553		15.1971		17								0.3916667	0.2583816		15.41946		18
0.3933333	0.06364827		14.86514		15.5								0.3933333	0.1025293		14.97666		16								0.393333	0.180291		15.1997		17								0.3933333	0.2580536		15.42273		18
0.395	0.06348625		14.86675		15.5								0.395	0.1023343		14.9786		16								0.395	0.18003		15.2023		17								0.395	0.2577265		15.426		18
0.3966667	0.06332479		14.86836		15.5								0.3966667	0.1021399		14.98054		16								0.396667	0.17977		15.2049		17								0.3966667	0.2574003		15.42925		18
0.3983333	0.06316384		14.86997		15.5								0.3983333	0.1019461		14.98247		16								0.398333	0.179511		15.2075		17								0.3983333	0.257075		15.43249		18
0.4	0.06300338		14.87157		15.5								0.4	0.1017528		14.9844		16								0.4	0.179252		15.2101		17								0.4	0.2567506		15.43573		18
0.4016667	0.06284336		14.87816		15.5								0.4016667	0.1015601		14.99132		16								0.401667	0.178993		15.2176		17								0.4016667	0.2564269		15.44396		18
0.4033333	0.06218377		14.88475		15.5								0.4033333	0.1008678		14.99823		16								0.403333	0.178236		15.2252		17								0.4033333	0.255604		15.45217		18
0.405	0.06152541		14.89131		15.5								0.405	0.1001769		15.00512		16								0.405	0.17748		15.2327		17								0.405	0.2547827		15.46036		18
0.4066667	0.06086891		14.89786		15.5								0.4066667	0.09948784		15.01199		16								0.406667	0.176726		15.2403		17								0.4066667	0.2539636		15.46853		18
0.4083333	0.06021415		14.90439		15.5								0.4083333	0.09880063		15.01885		16								0.408333	0.175974		15.2478		17								0.4083333	0.2531465		15.47669		18
0.41	0.05956101		14.91091		15.5								0.41	0.0981151		15.02569		16								0.41	0.175223		15.2553		17								0.41	0.2523315		15.48482		18
0.4116667	0.05890938		14.91741		15.5								0.4116667	0.09743116		15.03251		16								0.411667	0.174475		15.2627		17								0.4116667	0.2515183		15.49293		18
0.4133333	0.05825916		14.9239		15.5								0.4133333	0.0967487		15.03932		16								0.413333	0.173728		15.2702		17								0.4133333	0.2507068		15.50103		18
0.415	0.05761029		14.93037		15.5								0.415	0.09606765		15.04612		16								0.415	0.172982		15.2776		17								0.415	0.2498971		15.50911		18
0.4166667	0.0569627		14.93684		15.5								0.4166667	0.09538795		15.0529		16								0.416667	0.172238		15.285		17								0.4166667	0.2490889		15.51718		18
0.4183333	0.05631632		14.93429		15.5								0.4183333	0.09470952		15.05068		16								0.418333	0.171496		15.2835		17								0.4183333	0.2482824		15.51623		18
0.42	0.05657109		14.93175		15.5								0.42	0.09493233		15.04845		16								0.42	0.171655		15.2819		17								0.42	0.2483773		15.51528		18
0.4216667	0.0568255		14.92922		15.5								0.4216667	0.09515483		15.04624		16								0.421667	0.171813		15.2803		17								0.4216667	0.2484721		15.51434		18
0.4233333	0.0570783		14.9267		15.5								0.4233333	0.09537579		15.04405		16								0.423333	0.171971		15.2787		17								0.4233333	0.2485657		15.51342		18
0.425	0.05732968		14.9242		15.5								0.425	0.09559539		15.04186		16								0.425	0.172127		15.2772		17								0.425	0.2486583		15.5125		18
0.4266667	0.05757978		14.92171		15.5								0.4266667	0.0958138		15.03969		16								0.426667	0.172282		15.2756		17								0.4266667	0.2487498		15.51159		18
0.4283333	0.05782875		14.91923		15.5								0.4283333	0.09603113		15.03752		16								0.428333	0.172436		15.2741		17								0.4283333	0.2488406		15.51069		18
0.43	0.05807671		14.91676		15.5								0.43	0.09624751		15.03537		16								0.43	0.172589		15.2726		17								0.43	0.2489307		15.5098		18
0.4316667	0.05832375		14.9143		15.5								0.4316667	0.09646304		15.03322		16								0.431667	0.172742		15.2711		17								0.4316667	0.2490202		15.50891		18
0.4333333	0.05856996		14.91185		15.5								0.4333333	0.09667782		15.03108		16								0.433333	0.172894		15.2696		17								0.4333333	0.2491092		15.50802		18
0.435	0.05881542		14.9094		15.5								0.435	0.09689191		15.02895		16								0.435	0.173045		15.268		17								0.435	0.2491978		15.50714		18
0.4366667	0.05906021		14.90696		15.5								0.4366667	0.09710538		15.02682		16								0.436667	0.173196		15.2665		17								0.4366667	0.2492861		15.50626		18
0.4383333	0.05930437		14.90452		15.5								0.4383333	0.0973183		15.02469		16								0.438333	0.173346		15.265		17								0.4383333	0.249374		15.50538		18
0.44	0.05954796		14.90209		15.5								0.44	0.09753071		15.02257		16								0.44	0.173496		15.2635		17								0.44	0.2494617		15.50451		18
0.4416667	0.05979102		14.89966		15.5								0.4416667	0.09774266		15.02046		16								0.441667	0.173646		15.262		17								0.4416667	0.2495492		15.50363		18
0.4433333	0.06003359		14.89724		15.5								0.4433333	0.09795418		15.01835		16								0.443333	0.173795		15.2606		17								0.4433333	0.2496365		15.50276		18
0.445	0.06027572		14.89483		15.5								0.445	0.09816532		15.01624		16								0.445	0.173945		15.2591		17								0.445	0.2497237		15.50189		18
0.4466667	0.06051741		14.89241		15.5								0.4466667	0.09837609		15.01413		16								0.446667	0.174093		15.2576		17								0.4466667	0.2498108		15.50102		18
0.4483333	0.06075871		14.89		15.5								0.4483333	0.09858653		15.01203		16								0.448333	0.174242		15.2561		17								0.4483333	0.2498978		15.50015		18
0.45	0.06099963		14.8876		15.5								0.45	0.09879666		15.00994		16								0.45	0.174391		15.2546		17								0.45	0.2499848		15.49928		18
0.4516667	0.0612402		14.8862		15.5								0.4516667	0.0990065		15.00884		16								0.451667	0.174539		15.2541		17								0.4516667	0.2500717		15.49941		18
0.4533333	0.06138042		14.8848		15.5								0.4533333	0.09911606		15.00774		16								0.453333	0.174587		15.2536		17								0.4533333	0.2500586		15.49954		18
0.455	0.06152049		14.88339		15.5								0.455	0.09922552		15.00665		16								0.455	0.174636		15.2532		17								0.455	0.2500457		15.49967		18
0.4566667	0.06166054		14.88199		15.5								0.4566667	0.09933503		15.00555		16								0.456667	0.174684		15.2527		17								0.4566667	0.250033		15.49979		18
0.4583333	0.06180056		14.88059		15.5								0.4583333	0.09944458		15.00446		16								0.458333	0.174733		15.2522		17								0.4583333	0.2500206		15.49991		18
0.46	0.06194055		14.8792		15.5								0.46	0.09955415		15.00336		16								0.46	0.174781		15.2517		17								0.46	0.2500085		15.50003		18
0.4616667	0.0620805		14.8778		15.5								0.4616667	0.09966374		15.00227		16								0.461667	0.17483		15.2512		17								0.4616667	0.2499967		15.50015		18
0.4633333	0.06222038		14.8764		15.5								0.4633333	0.09977334		15.00117		16								0.463333	0.174879		15.2507		17								0.4633333	0.2499852		15.50026		18
0.465	0.06236021		14.875		15.5								0.465	0.09988293		15.00007		16								0.465	0.174928		15.2502		17								0.465	0.2499738		15.50037		18
0.4666667	0.06249997		14.8736		15.5								0.4666667	0.09999253		14.99898		16								0.466667	0.174978		15.2497		17								0.4666667	0.2499628		15.50048		18
0.4683333	0.06263965		14.87421		15.5								0.4683333	0.1001021		14.99988		16								0.468333	0.175027		15.2512		17								0.4683333	0.2499519		15.50259		18
0.47	0.06257926		14.87481		15.5								0.47	0.1000117		15.00078		16								0.47	0.174876		15.2527		17								0.47	0.2497413		15.50469		18
0.4716667	0.06251912		14.87541		15.5								0.4716667	0.09992155		15.00168		16								0.471667	0.174726		15.2542		17								0.4716667	0.2495312		15.50678		18
0.4733333	0.06245949		14.876		15.5								0.4733333	0.09983199		15.00257		16								0.473333	0.174577		15.2557		17								0.4733333	0.249322		15.50886		18
0.475	0.06240032		14.87658		15.5								0.475	0.09974296		15.00346		16								0.475	0.174428		15.2572		17								0.475	0.2491135		15.51094		18
0.4766667	0.06234157		14.87717		15.5								0.4766667	0.0996544		15.00434		16								0.476667	0.17428		15.2587		17								0.4766667	0.2489057		15.51301		18
0.4783333	0.06228319		14.87775		15.5								0.4783333	0.09956629		15.00521		16								0.478333	0.174132		15.2601		17								0.4783333	0.2486987		15.51508		18
0.48	0.06222516		14.87833		15.5								0.48	0.09947857		15.00609		16								0.48	0.173985		15.2616		17								0.48	0.2484922		15.51714		18
0.4816667	0.06216745		14.8789		15.5								0.4816667	0.09939124		15.00696		16								0.481667	0.173839		15.2631		17								0.4816667	0.2482864		15.51919		18
0.4833333	0.06211002		14.87947		15.5								0.4833333	0.09930425		15.00782		16								0.483333	0.173693		15.2645		17								0.4833333	0.2480812		15.52124		18
0.485	0.06205287		14.87804		15.5								0.485	0.09921759		15.00669		16								0.485	0.173547		15.264		17								0.485	0.2478765		15.52128		18
0.4866667	0.06219596		14.87661		15.5								0.4866667	0.09933124		15.00555		16								0.486667	0.173602		15.2634		17								0.4866667	0.2478724		15.52132		18
0.4883333	0.06233896		14.87518		15.5								0.4883333	0.09944485		15.00442		16								0.488333	0.173657		15.2629		17								0.4883333	0.2478684		15.52136		18
0.49	0.06248158		14.87376		15.5								0.49	0.09955814		15.00329		16								0.49	0.173711		15.2623		17								0.49	0.2478644		15.5214		18
0.4916667	0.06262385		14.87234		15.5								0.4916667	0.09967115		15.00216		16								0.491667	0.173766		15.2618		17								0.4916667	0.2478604		15.52144		18
0.4933333	0.06276582		14.87093		15.5								0.4933333	0.09978391		15.00104		16								0.493333	0.17382		15.2613		17								0.4933333	0.2478563		15.52148		18
0.495	0.06290749		14.86951		15.5								0.495	0.09989644		14.99991		16								0.495	0.173874		15.2607		17								0.495	0.2478522		15.52152		18
0.4966667	0.06304891		14.8681		15.5								0.4966667	0.1000088		14.99879		16								0.496667	0.173928		15.2602		17								0.4966667	0.2478482		15.52156		18
0.4983333	0.06319008		14.86669		15.5								0.4983333	0.1001209		14.99767		16								0.498333	0.173983		15.2596		17								0.4983333	0.2478442		15.5216		18
0.5	0.06333103		14.86528		15.5								0.5	0.1002329		14.99655		16								0.5	0.174037		15.2591		17								0.5	0.2478402		15.52164		18
0.5016667	0.06347176		14.86588		15.5								0.5016667	0.1003447		14.99744		16								0.501667	0.174091		15.2606		17								0.5016667	0.2478364		15.52367		18
0.5033333	0.0634123		14.86647		15.5								0.5033333	0.1002564		14.99832		16								0.503333	0.173944		15.262		17								0.5033333	0.2476326		15.52571		18
0.505	0.06335299		14.86706		15.5								0.505	0.1001682		14.99919		16								0.505	0.173799		15.2635		17								0.505	0.2474292		15.52773		18
0.5066667	0.06329409		14.86764		15.5								0.5066667	0.1000806		15.00007		16								0.506667	0.173654		15.2649		17								0.5066667	0.2472266		15.52975		18
0.5083333	0.06323557		14.86823		15.5								0.5083333	0.09999338		15.00093		16								0.508333	0.173509		15.2664		17								0.5083333	0.2470246		15.53177		18
0.51	0.0631774		14.8688		15.5								0.51	0.09990658		15.0018		16								0.51	0.173365		15.2678		17								0.51	0.2468233		15.53377		18
0.5116667	0.06311955		14.86938		15.5								0.5116667	0.09982015		15.00266		16								0.511667	0.173221		15.2692		17								0.5116667	0.2466225		15.53578		18
0.5133333	0.06306199		14.86995		15.5								0.5133333	0.09973407		15.00352		16								0.513333	0.173078		15.2706		17								0.5133333	0.2464224		15.53777		18
0.515	0.0630047		14.87052		15.5								0.515	0.09964831		15.00437		16								0.515	0.172936		15.2721		17								0.515	0.2462227		15.53976		18
0.5166667	0.06294766		14.87109		15.5								0.5166667	0.09956286		15.00522		16								0.516667	0.172793		15.2735		17								0.5166667	0.2460236		15.54175		18
0.5183333	0.06289085		14.87566		15.5								0.5183333	0.09947769		15.01007		16								0.518333	0.172651		15.2789		17								0.5183333	0.2458251		15.54773		18
0.52	0.06243426		14.88021		15.5								0.52	0.0989928		15.01491		16								0.52	0.17211		15.2843		17								0.52	0.245227		15.5537		18
0.5216667	0.06197854		14.88476		15.5								0.5216667	0.09850884		15.01974		16								0.521667	0.171569		15.2897		17								0.5216667	0.24463		15.55965		18
0.5233333	0.0615242		14.88929		15.5								0.5233333	0.09802631		15.02455		16								0.523333	0.171031		15.2951		17								0.5233333	0.2440347		15.56559		18
0.525	0.06107114		14.89381		15.5								0.525	0.09754511		15.02935		16								0.525	0.170493		15.3004		17								0.525	0.243441		15.57151		18
0.5266667	0.06061927		14.89831		15.5								0.5266667	0.09706516		15.03414		16								0.526667	0.169957		15.3058		17								0.5266667	0.2428487		15.57742		18
0.5283333	0.0601685		14.90281		15.5								0.5283333	0.09658637		15.03891		16								0.528333	0.169422		15.3111		17								0.5283333	0.2422578		15.58332		18
0.53	0.05971878		14.9073		15.5								0.53	0.09610867		15.04368		16								0.53	0.168888		15.3164		17								0.53	0.2416683		15.5892		18
0.5316667	0.05927003		14.91178		15.5								0.5316667	0.09563201		15.04844		16								0.531667	0.168356		15.3218		17								0.5316667	0.2410799		15.59507		18
0.5333333	0.0588222		14.91625		15.5								0.5333333	0.09515632		15.05318		16								0.533333	0.167825		15.3271		17								0.5333333	0.2404928		15.60093		18
0.535	0.05837526		14.91571		15.5								0.535	0.09468157		15.05292		16								0.535	0.167294		15.3274		17								0.535	0.2399068		15.60178		18
0.5366667	0.05842915		14.91517		15.5								0.5366667	0.0947077		15.05266		16								0.536667	0.167265		15.3276		17								0.5366667	0.2398219		15.60263		18
0.5383333	0.05848301		14.91464		15.5								0.5383333	0.09473387		15.05241		16								0.538333	0.167236		15.3279		17								0.5383333	0.2397373		15.60348		18
0.54	0.05853616		14.91411		15.5								0.54	0.09475937		15.05216		16								0.54	0.167206		15.3282		17								0.54	0.2396522		15.60433		18
0.5416667	0.05858869		14.91359		15.5								0.5416667	0.0947843		15.05191		16								0.541667	0.167176		15.3286		17								0.5416667	0.2395667		15.60519		18
0.5433333	0.05864067		14.91308		15.5								0.5433333	0.09480874		15.05167		16								0.543333	0.167145		15.3289		17								0.5433333	0.239481		15.60605		18
0.545	0.05869217		14.91257		15.5								0.545	0.09483275		15.05144		16								0.545	0.167114		15.3292		17								0.545	0.2393951		15.60691		18
0.5466667	0.05874326		14.91206		15.5								0.5466667	0.0948564		15.0512		16								0.546667	0.167083		15.3295		17								0.5466667	0.239309		15.60777		18
0.5483333	0.05879399		14.91156		15.5								0.5483333	0.09487974		15.05097		16								0.548333	0.167051		15.3298		17								0.5483333	0.2392228		15.60863		18
0.55	0.0588444		14.91105		15.5								0.55	0.09490282		15.05074		16								0.55	0.16702		15.3301		17								0.55	0.2391365		15.6095		18
0.5516667	0.05889452		14.90956		15.5								0.5516667	0.09492567		15.04952		16								0.551667	0.166988		15.3294		17								0.5516667	0.2390502		15.60936		18
0.5533333	0.05904441		14.90806		15.5								0.5533333	0.09504833		15.04829		16								0.553333	0.167056		15.3288		17								0.5533333	0.239064		15.60922		18
0.555	0.05919392		14.90657		15.5								0.555	0.09517066		15.04707		16								0.555	0.167124		15.3281		17								0.555	0.2390776		15.60909		18
0.5566667	0.05934294		14.90508		15.5								0.5566667	0.09529255		15.04586		16								0.556667	0.167192		15.3274		17								0.5566667	0.239091		15.60896		18
0.5583333	0.05949152		14.9036		15.5								0.5583333	0.09541406		15.04465		16								0.558333	0.167259		15.3267		17								0.5583333	0.2391042		15.60883		18
0.56	0.0596397		14.90212		15.5								0.56	0.09553523		15.04344		16								0.56	0.167326		15.3261		17								0.56	0.2391173		15.6087		18
0.5616667	0.05978753		14.90065		15.5								0.5616667	0.09565608		15.04223		16								0.561667	0.167393		15.3254		17								0.5616667	0.2391303		15.60857		18
0.5633333	0.05993501		14.89918		15.5								0.5633333	0.09577664		15.04103		16								0.563333	0.16746		15.3247		17								0.5633333	0.2391432		15.60844		18
0.565	0.0600822		14.89771		15.5								0.565	0.09589696		15.03983		16								0.565	0.167526		15.3241		17								0.565	0.239156		15.60831		18
0.5666667	0.06022909		14.89624		15.5								0.5666667	0.09601704		15.03863		16								0.566667	0.167593		15.3234		17								0.5666667	0.2391688		15.60818		18
0.5683333	0.06037573		14.89478		15.5								0.5683333	0.09613691		15.03743		16								0.568333	0.167659		15.3227		17								0.5683333	0.2391816		15.60806		18
0.57	0.06052212		14.89332		15.5								0.57	0.09625658		15.03624		16								0.57	0.167725		15.3221		17								0.57	0.2391944		15.60793		18
0.5716667	0.06066829		14.89186		15.5								0.5716667	0.09637608		15.03505		16								0.571667	0.167792		15.3214		17								0.5716667	0.2392072		15.6078		18
0.5733333	0.06081423		14.8904		15.5								0.5733333	0.09649541		15.03385		16								0.573333	0.167858		15.3208		17								0.5733333	0.2392201		15.60767		18
0.575	0.06095998		14.88894		15.5								0.575	0.09661458		15.03266		16								0.575	0.167924		15.3201		17								0.575	0.239233		15.60754		18
0.5766667	0.06110552		14.88749		15.5								0.5766667	0.09673361		15.03147		16								0.576667	0.16799		15.3194		17								0.5766667	0.239246		15.60741		18
0.5783333	0.06125089		14.88604		15.5								0.5783333	0.09685251		15.03029		16								0.578333	0.168056		15.3188		17								0.5783333	0.239259		15.60728		18
0.58	0.06139607		14.88459		15.5								0.58	0.09697127		15.0291		16								0.58	0.168122		15.3181		17								0.58	0.2392721		15.60715		18
0.5816667	0.06154109		14.88314		15.5								0.5816667	0.09708992		15.02792		16								0.581667	0.168188		15.3175		17								0.5816667	0.2392852		15.60702		18
0.5833333	0.06168594		14.88169		15.5								0.5833333	0.09720845		15.02673		16								0.583333	0.168253		15.3168		17								0.5833333	0.2392985		15.60688		18
0.585	0.06183063		14.88125		15.5								0.585	0.09732686		15.02655		16								0.585	0.168319		15.3171		17								0.585	0.2393118		15.60775		18
0.5866667	0.06187516		14.8808		15.5								0.5866667	0.09734518		15.02636		16								0.586667	0.168285		15.3175		17								0.5866667	0.2392252		15.60861		18
0.5883333	0.06191971		14.88036		15.5								0.5883333	0.09736355		15.02618		16								0.588333	0.168251		15.3178		17								0.5883333	0.2391389		15.60947		18
0.59	0.06196441		14.87991		15.5								0.59	0.09738213		15.02599		16								0.59	0.168218		15.3182		17								0.59	0.239053		15.61033		18
0.5916667	0.06200924		14.87946		15.5								0.5916667	0.09740088		15.0258		16								0.591667	0.168184		15.3185		17								0.5916667	0.2389674		15.61118		18
0.5933333	0.06205419		14.87901		15.5								0.5933333	0.09741979		15.02561		16								0.593333	0.168151		15.3188		17								0.5933333	0.2388822		15.61203		18
0.595	0.06209922		14.87856		15.5								0.595	0.09743885		15.02542		16								0.595	0.168118		15.3191		17								0.595	0.2387973		15.61287		18
0.5966667	0.06214434		14.8781		15.5								0.5966667	0.09745803		15.02523		16								0.596667	0.168085		15.3195		17								0.5966667	0.2387128		15.61371		18
0.5983333	0.06218953		14.87765		15.5								0.5983333	0.09747734		15.02503		16								0.598333	0.168053		15.3198		17								0.5983333	0.2386285		15.61455		18
0.6	0.06223478		14.8772		15.5								0.6	0.09749675		15.02484		16								0.6	0.168021		15.3201		17								0.6	0.2385446		15.61539		18
0.6016667	0.06228009		14.87675		15.5								0.6016667	0.09751626		15.02464		16								0.601667	0.167989		15.3204		17								0.6016667	0.2384609		15.61622		18
0.6033333	0.06232543		14.87629		15.5								0.6033333	0.09753586		15.02444		16								0.603333	0.167957		15.3207		17								0.6033333	0.2383776		15.61706		18
0.605	0.06237081		14.87584		15.5								0.605	0.09755554		15.02425		16								0.605	0.167925		15.3211		17								0.605	0.2382945		15.61788		18
0.6066667	0.06241623		14.87538		15.5								0.6066667	0.09757531		15.02405		16								0.606667	0.167893		15.3214		17								0.6066667	0.2382116		15.61871		18
0.6083333	0.06246167		14.87493		15.5								0.6083333	0.09759514		15.02385		16								0.608333	0.167862		15.3217		17								0.6083333	0.238129		15.61953		18
0.61	0.06250713		14.87447		15.5								0.61	0.09761504		15.02365		16								0.61	0.167831		15.322		17								0.61	0.2380467		15.62035		18
0.6116667	0.0625526		14.87402		15.5								0.6116667	0.09763501		15.02345		16								0.611667	0.1678		15.3223		17								0.6116667	0.2379646		15.62117		18
0.6133333	0.06259809		14.87356		15.5								0.6133333	0.09765504		15.02325		16								0.613333	0.167769		15.3226		17								0.6133333	0.2378828		15.62199		18
0.615	0.0626436		14.87311		15.5								0.615	0.09767512		15.02305		16								0.615	0.167738		15.3229		17								0.615	0.2378012		15.6228		18
0.6166667	0.06268911		14.87265		15.5								0.6166667	0.09769526		15.02285		16								0.616667	0.167708		15.3232		17								0.6166667	0.2377199		15.62361		18
0.6183333	0.06273462		14.8712		15.5								0.6183333	0.09771545		15.02164		16								0.618333	0.167677		15.3225		17								0.6183333	0.2376387		15.62342		18
0.62	0.06288014		14.86974		15.5								0.62	0.09783569		15.02044		16								0.62	0.167747		15.3218		17								0.62	0.2376579		15.62323		18
0.6216667	0.0630255		14.86829		15.5								0.6216667	0.09795581		15.01924		16								0.621667	0.167816		15.3211		17								0.6216667	0.237677		15.62304		18
0.6233333	0.06317056		14.86685		15.5								0.6233333	0.09807568		15.01805		16								0.623333	0.167886		15.3204		17								0.6233333	0.2376962		15.62285		18
0.625	0.06331535		14.8654		15.5								0.625	0.09819532		15.01685		16								0.625	0.167955		15.3198		17								0.625	0.2377152		15.62266		18
0.6266667	0.06345988		14.86396		15.5								0.6266667	0.09831476		15.01566		16								0.626667	0.168025		15.3191		17								0.6266667	0.2377343		15.62247		18
0.6283333	0.06360418		14.86252		15.5								0.6283333	0.098434		15.01447		16								0.628333	0.168094		15.3184		17								0.6283333	0.2377533		15.62228		18
0.63	0.06374825		14.86108		15.5								0.63	0.09855306		15.01328		16								0.63	0.168163		15.3177		17								0.63	0.2377723		15.62209		18
0.6316667	0.06389211		14.85964		15.5								0.6316667	0.09867196		15.01209		16								0.631667	0.168232		15.317		17								0.6316667	0.2377914		15.6219		18
0.6333333	0.06403578		14.85821		15.5								0.6333333	0.09879071		15.01091		16								0.633333	0.168301		15.3163		17								0.6333333	0.2378104		15.6217		18
0.635	0.06417925		14.85777		15.5								0.635	0.09890931		15.01072		16								0.635	0.168369		15.3166		17								0.635	0.2378295		15.62251		18
0.6366667	0.06422255		14.85734		15.5								0.6366667	0.09892777		15.01054		16								0.636667	0.168338		15.3169		17								0.6366667	0.2377487		15.62332		18
0.6383333	0.06426584		14.85691		15.5								0.6383333	0.09894627		15.01035		16								0.638333	0.168307		15.3172		17								0.6383333	0.237668		15.62412		18
0.64	0.06430926		14.85647		15.5								0.64	0.09896495		15.01016		16								0.64	0.168276		15.3175		17								0.64	0.2375877		15.62492		18
0.6416667	0.0643528		14.85604		15.5								0.6416667	0.09898379		15.00997		16								0.641667	0.168246		15.3178		17								0.6416667	0.2375078		15.62572		18
0.6433333	0.06439643		14.8556		15.5								0.6433333	0.09900277		15.00978		16								0.643333	0.168215		15.3181		17								0.6433333	0.2374281		15.62651		18
0.645	0.06444015		14.85516		15.5								0.645	0.09902187		15.00959		16								0.645	0.168185		15.3184		17								0.645	0.2373488		15.6273		18
0.6466667	0.06448394		14.85472		15.5								0.6466667	0.09904109		15.0094		16								0.646667	0.168155		15.3187		17								0.6466667	0.2372697		15.62809		18
0.6483333	0.06452779		14.85428		15.5								0.6483333	0.09906042		15.0092		16								0.648333	0.168126		15.319		17								0.6483333	0.2371909		15.62888		18
0.65	0.0645717		14.85384		15.5								0.65	0.09907985		15.00901		16								0.65	0.168096		15.3193		17								0.65	0.2371124		15.62966		18
0.6516667	0.06461565		14.8514		15.5								0.6516667	0.09909936		15.00681		16								0.651667	0.168067		15.3176		17								0.6516667	0.2370342		15.62844		18
0.6533333	0.06485964		14.84897		15.5								0.6533333	0.09931896		15.00462		16								0.653333	0.168238		15.3159		17								0.6533333	0.2371562		15.62722		18
0.655	0.06510333		14.84654		15.5								0.655	0.0995383		15.00243		16								0.655	0.168408		15.3142		17								0.655	0.2372781		15.626		18
0.6566667	0.06534646		14.84411		15.5								0.6566667	0.09975711		15.00025		16								0.656667	0.168578		15.3125		17								0.6566667	0.2373997		15.62479		18
0.6583333	0.06558906		14.84169		15.5								0.6583333	0.09997545		14.99807		16								0.658333	0.168748		15.3108		17								0.6583333	0.237521		15.62358		18
0.66	0.06583118		14.83927		15.5								0.66	0.1001933		14.99589		16								0.66	0.168918		15.3091		17								0.66	0.237642		15.62237		18
0.6616667	0.06607284		14.83686		15.5								0.6616667	0.1004108		14.99372		16								0.661667	0.169087		15.3074		17								0.6616667	0.2377627		15.62117		18
0.6633333	0.06631407		14.83445		15.5								0.6633333	0.1006279		14.99155		16								0.663333	0.169256		15.3058		17								0.6633333	0.2378832		15.61996		18
0.665	0.06655491		14.83205		15.5								0.665	0.1008446		14.98939		16								0.665	0.169424		15.3041		17								0.665	0.2380036		15.61876		18
0.6666667	0.06679536		14.82965		15.5								0.6666667	0.101061		14.98723		16								0.666667	0.169592		15.3024		17								0.6666667	0.2381238		15.61756		18
0.6683333	0.06703546		14.83025		15.5								0.6683333	0.1012771		14.98807		16								0.668333	0.16976		15.3037		17								0.6683333	0.2382438		15.61936		18
0.67	0.06697521		14.83085		15.5								0.67	0.1011929		14.98891		16								0.67	0.169628		15.305		17								0.67	0.2380637		15.62116		18
0.6716667	0.06691513		14.83144		15.5								0.6716667	0.1011089		14.98975		16								0.671667	0.169496		15.3063		17								0.6716667	0.2378839		15.62295		18
0.6733333	0.06685563		14.83203		15.5								0.6733333	0.1010255		14.99057		16								0.673333	0.169365		15.3077		17								0.6733333	0.237705		15.62473		18
0.675	0.06679664		14.83262		15.5								0.675	0.1009427		14.9914		16								0.675	0.169235		15.309		17								0.675	0.2375267		15.62651		18
0.6766667	0.06673811		14.8332		15.5								0.6766667	0.1008603		14.99222		16								0.676667	0.169105		15.3102		17								0.6766667	0.2373492		15.62828		18
0.6783333	0.06668		14.83378		15.5								0.6783333	0.1007784		14.99303		16								0.678333	0.168975		15.3115		17								0.6783333	0.2371722		15.63004		18
0.68	0.06662227		14.83435		15.5								0.68	0.100697		14.99384		16								0.68	0.168846		15.3128		17								0.68	0.2369959		15.6318		18
0.6816667	0.06656489		14.83492		15.5								0.6816667	0.1006159		14.99465		16								0.681667	0.168718		15.3141		17								0.6816667	0.2368201		15.63355		18
0.6833333	0.06650782		14.83549		15.5								0.6833333	0.1005352		14.99545		16								0.683333	0.16859		15.3154		17								0.6833333	0.2366448		15.6353		18
0.685	0.06645103		14.83405		15.5								0.685	0.1004548		14.99425		16								0.685	0.168462		15.3146		17								0.685	0.2364699		15.63504		18
0.6866667	0.06659451		14.83262		15.5								0.6866667	0.1005747		14.99305		16								0.686667	0.168535		15.3139		17								0.6866667	0.2364956		15.63479		18
0.6883333	0.06673791		14.83119		15.5								0.6883333	0.1006946		14.99186		16								0.688333	0.168608		15.3132		17								0.6883333	0.2365214		15.63453		18
0.69	0.06688093		14.82976		15.5								0.69	0.1008141		14.99067		16								0.69	0.168681		15.3125		17								0.69	0.236547		15.63428		18
0.6916667	0.06702362		14.82834		15.5								0.6916667	0.1009334		14.98948		16								0.691667	0.168753		15.3117		17								0.6916667	0.2365725		15.63402		18
0.6933333	0.067166		14.82692		15.5								0.6933333	0.1010524		14.98829		16								0.693333	0.168825		15.311		17								0.6933333	0.2365978		15.63377		18
0.695	0.0673081		14.8255		15.5								0.695	0.1011711		14.9871		16								0.695	0.168897		15.3103		17								0.695	0.2366231		15.63352		18
0.6966667	0.06744994		14.82408		15.5								0.6966667	0.1012896		14.98592		16								0.696667	0.168969		15.3096		17								0.6966667	0.2366483		15.63327		18
0.6983333	0.06759154		14.82267		15.5								0.6983333	0.1014079		14.98474		16								0.698333	0.169041		15.3089		17								0.6983333	0.2366735		15.63301		18
0.7	0.06773291		14.82126		15.5								0.7	0.1015261		14.98356		16								0.7	0.169112		15.3082		17								0.7	0.2366986		15.63276		18
0.7016667	0.06787406		14.81985		15.5								0.7016667	0.101644		14.98238		16								0.701667	0.169184		15.3074		17								0.7016667	0.2367238		15.63251		18
0.7033333	0.06801502		14.81844		15.5								0.7033333	0.1017618		14.98121		16								0.703333	0.169255		15.3067		17								0.7033333	0.2367489		15.63226		18
0.705	0.06815578		14.81704		15.5								0.705	0.1018794		14.98003		16								0.705	0.169327		15.306		17								0.705	0.236774		15.63201		18
0.7066667	0.06829637		14.81563		15.5								0.7066667	0.1019969		14.97886		16								0.706667	0.169398		15.3053		17								0.7066667	0.2367992		15.63176		18
0.7083333	0.06843678		14.81423		15.5								0.7083333	0.1021143		14.97768		16								0.708333	0.169469		15.3046		17								0.7083333	0.2368243		15.6315		18
0.71	0.06857703		14.81283		15.5								0.71	0.1022315		14.97651		16								0.71	0.169541		15.3039		17								0.71	0.2368495		15.63125		18
0.7116667	0.06871712		14.81143		15.5								0.7116667	0.1023486		14.97534		16								0.711667	0.169612		15.3032		17								0.7116667	0.2368747		15.631		18
0.7133333	0.06885706		14.81003		15.5								0.7133333	0.1024657		14.97417		16								0.713333	0.169683		15.3025		17								0.7133333	0.2369		15.63075		18
0.715	0.06899685		14.80864		15.5								0.715	0.1025825		14.97301		16								0.715	0.169754		15.3017		17								0.715	0.2369253		15.63049		18
0.7166667	0.0691365		14.80724		15.5								0.7166667	0.1026993		14.97184		16								0.716667	0.169825		15.301		17								0.7166667	0.2369507		15.63024		18
0.7183333	0.069276		14.80685		15.5								0.7183333	0.102816		14.97167		16								0.718333	0.169896		15.3013		17								0.7183333	0.2369761		15.63098		18
0.72	0.06931537		14.80645		15.5								0.72	0.1028326		14.97151		16								0.72	0.169867		15.3016		17								0.72	0.2369015		15.63173		18
0.7216667	0.06935477		14.80606		15.5								0.7216667	0.1028493		14.97134		16								0.721667	0.169838		15.3019		17								0.7216667	0.2368272		15.63247		18
0.7233333	0.06939434		14.80566		15.5								0.7233333	0.1028661		14.97117		16								0.723333	0.16981		15.3022		17								0.7233333	0.2367533		15.6332		18
0.725	0.06943405		14.80526		15.5								0.725	0.1028832		14.971		16								0.725	0.169781		15.3025		17								0.725	0.2366796		15.63394		18
0.7266667	0.06947388		14.80486		15.5								0.7266667	0.1029004		14.97082		16								0.726667	0.169753		15.3027		17								0.7266667	0.2366063		15.63467		18
0.7283333	0.06951383		14.80446		15.5								0.7283333	0.1029177		14.97065		16								0.728333	0.169726		15.303		17								0.7283333	0.2365333		15.63539		18
0.73	0.06955387		14.80406		15.5								0.73	0.1029352		14.97047		16								0.73	0.169698		15.3033		17								0.73	0.2364606		15.63612		18
0.7316667	0.06959399		14.80366		15.5								0.7316667	0.1029528		14.97029		16								0.731667	0.16967		15.3036		17								0.7316667	0.2363881		15.63684		18
0.7333333	0.06963418		14.80326		15.5								0.7333333	0.1029705		14.97012		16								0.733333	0.169643		15.3038		17								0.7333333	0.2363159		15.63756		18
0.735	0.06967444		14.80385		15.5								0.735	0.1029883		14.97094		16								0.735	0.169616		15.3051		17								0.735	0.2362439		15.63928		18
0.7366667	0.06961475		14.80445		15.5								0.7366667	0.1029062		14.97176		16								0.736667	0.169489		15.3064		17								0.7366667	0.2360722		15.64099		18
0.7383333	0.06955527		14.80504		15.5								0.7383333	0.1028244		14.97257		16								0.738333	0.169363		15.3076		17								0.7383333	0.2359008		15.6427		18
0.74	0.06949614		14.80563		15.5								0.74	0.1027429		14.97338		16								0.74	0.169236		15.3089		17								0.74	0.23573		15.6444		18
0.7416667	0.06943731		14.80621		15.5								0.7416667	0.1026618		14.97419		16								0.741667	0.169111		15.3101		17								0.7416667	0.2355597		15.6461		18
0.7433333	0.06937877		14.8068		15.5								0.7433333	0.102581		14.975		16								0.743333	0.168985		15.3114		17								0.7433333	0.2353899		15.6478		18
0.745	0.06932049		14.80738		15.5								0.745	0.1025005		14.9758		16								0.745	0.16886		15.3126		17								0.745	0.2352205		15.64949		18
0.7466667	0.06926245		14.80795		15.5								0.7466667	0.1024203		14.9766		16								0.746667	0.168736		15.3139		17								0.7466667	0.2350515		15.65117		18
0.7483333	0.06920463		14.80853		15.5								0.7483333	0.1023403		14.97739		16								0.748333	0.168612		15.3151		17								0.7483333	0.2348829		15.65285		18
0.75	0.06914703		14.8091		15.5								0.75	0.1022606		14.97819		16								0.75	0.168488		15.3164		17								0.75	0.2347147		15.65453		18
0.7516667	0.06908963		14.80968		15.5								0.7516667	0.1021811		14.97898		16								0.751667	0.168364		15.3176		17								0.7516667	0.2345469		15.65621		18
0.7533333	0.06903241		14.81025		15.5								0.7533333	0.1021018		14.97977		16								0.753333	0.168241		15.3188		17								0.7533333	0.2343795		15.65788		18
0.755	0.06897538		14.81081		15.5								0.755	0.1020228		14.98056		16								0.755	0.168118		15.3201		17								0.755	0.2342124		15.65954		18
0.7566667	0.06891851		14.81138		15.5								0.7566667	0.1019439		14.98135		16								0.756667	0.167995		15.3213		17								0.7566667	0.2340457		15.66121		18
0.7583333	0.0688618		14.81195		15.5								0.7583333	0.1018653		14.98213		16								0.758333	0.167872		15.3225		17								0.7583333	0.2338793		15.66287		18
0.76	0.06880525		14.81251		15.5								0.76	0.1017868		14.98291		16								0.76	0.16775		15.3237		17								0.76	0.2337132		15.66453		18
0.7616667	0.06874884		14.81307		15.5								0.7616667	0.1017086		14.9837		16								0.761667	0.167628		15.3249		17								0.7616667	0.2335475		15.66618		18
0.7633333	0.06869258		14.81364		15.5								0.7633333	0.1016305		14.98447		16								0.763333	0.167506		15.3262		17								0.7633333	0.233382		15.66783		18
0.765	0.06863646		14.8142		15.5								0.765	0.1015526		14.98525		16								0.765	0.167385		15.3274		17								0.765	0.2332169		15.66948		18
0.7666667	0.06858048		14.81475		15.5								0.7666667	0.1014748		14.98603		16								0.766667	0.167263		15.3286		17								0.7666667	0.2330521		15.67112		18
0.7683333	0.06852462		14.81431		15.5								0.7683333	0.1013972		14.9858		16								0.768333	0.167142		15.3288		17								0.7683333	0.2328876		15.67177		18
0.77	0.0685689		14.81387		15.5								0.77	0.1014198		14.98558		16								0.77	0.167122		15.329		17								0.77	0.2328235		15.67241		18
0.7716667	0.06861314		14.81343		15.5								0.7716667	0.1014424		14.98535		16								0.771667	0.167101		15.3292		17								0.7716667	0.2327594		15.67305		18
0.7733333	0.0686572		14.81299		15.5								0.7733333	0.1014648		14.98513		16								0.773333	0.16708		15.3294		17								0.7733333	0.2326954		15.67369		18
0.775	0.06870112		14.81255		15.5								0.775	0.1014872		14.98491		16								0.775	0.167059		15.3296		17								0.775	0.2326313		15.67433		18
0.7766667	0.0687449		14.81211		15.5								0.7766667	0.1015094		14.98468		16								0.776667	0.167038		15.3298		17								0.7766667	0.2325673		15.67497		18
0.7783333	0.06878856		14.81168		15.5								0.7783333	0.1015315		14.98446		16								0.778333	0.167017		15.33		17								0.7783333	0.2325034		15.6756		18
0.78	0.06883212		14.81124		15.5								0.78	0.1015536		14.98424		16								0.78	0.166997		15.3302		17								0.78	0.2324395		15.67624		18
0.7816667	0.06887559		14.81081		15.5								0.7816667	0.1015756		14.98402		16								0.781667	0.166976		15.3305		17								0.7816667	0.2323757		15.67688		18
0.7833333	0.06891898		14.81038		15.5								0.7833333	0.1015976		14.9838		16								0.783333	0.166955		15.3307		17								0.7833333	0.232312		15.67752		18
0.785	0.06896231		14.81294		15.5								0.785	0.1016195		14.98659		16								0.785	0.166934		15.3339		17								0.785	0.2322484		15.68115		18
0.7866667	0.06870557		14.81551		15.5								0.7866667	0.1013414		14.98936		16								0.786667	0.166613		15.3371		17								0.7866667	0.2318849		15.68478		18
0.7883333	0.06844927		14.81806		15.5								0.7883333	0.1010638		14.99213		16								0.788333	0.166293		15.3403		17								0.7883333	0.2315221		15.6884		18
0.79	0.06819381		14.82061		15.5								0.79	0.1007871		14.99489		16								0.79	0.165974		15.3434		17								0.79	0.2311602		15.69201		18
0.7916667	0.06793914		14.82315		15.5								0.7916667	0.1005112		14.99764		16								0.791667	0.165655		15.3466		17								0.7916667	0.2307993		15.69561		18
0.7933333	0.06768518		14.82568		15.5								0.7933333	0.100236		15.00038		16								0.793333	0.165338		15.3498		17								0.7933333	0.2304392		15.6992		18
0.795	0.06743189		14.82821		15.5								0.795	0.09996152		15.00312		16								0.795	0.165021		15.353		17								0.795	0.23008		15.70278		18
0.7966667	0.06717923		14.83073		15.5								0.7966667	0.09968771		15.00585		16								0.796667	0.164705		15.3561		17								0.7966667	0.2297216		15.70636		18
0.7983333	0.06692716		14.83324		15.5								0.7983333	0.09941452		15.00858		16								0.798333	0.164389		15.3593		17								0.7983333	0.2293639		15.70993		18
0.8	0.06667565		14.83575		15.5								0.8	0.09914192		15.0113		16								0.8	0.164074		15.3624		17								0.8	0.229007		15.71349		18
0.8016667	0.06642466		14.83426		15.5								0.8016667	0.09886988		15.01002		16								0.801667	0.16376		15.3615		17								0.8016667	0.2286508		15.71305		18
0.8033333	0.06657417		14.83277		15.5								0.8033333	0.09899837		15.00873		16								0.803333	0.163847		15.3607		17								0.8033333	0.2286952		15.7126		18
0.805	0.0667235		14.83128		15.5								0.805	0.09912671		15.00746		16								0.805	0.163933		15.3598		17								0.805	0.2287396		15.71217		18
0.8066667	0.06687209		14.8298		15.5								0.8066667	0.09925436		15.00619		16								0.806667	0.164019		15.359		17								0.8066667	0.2287834		15.71173		18
0.8083333	0.06702004		14.82833		15.5								0.8083333	0.09938138		15.00492		16								0.808333	0.164104		15.3581		17								0.8083333	0.2288268		15.7113		18
0.81	0.0671674		14.82686		15.5								0.81	0.09950785		15.00366		16								0.81	0.164189		15.3573		17								0.81	0.2288697		15.71088		18
0.8116667	0.06731423		14.82539		15.5								0.8116667	0.09963383		15.00241		16								0.811667	0.164273		15.3564		17								0.8116667	0.2289122		15.71046		18
0.8133333	0.06746059		14.82393		15.5								0.8133333	0.09975936		15.00115		16								0.813333	0.164357		15.3556		17								0.8133333	0.2289545		15.71004		18
0.815	0.06760652		14.82248		15.5								0.815	0.0998845		14.99991		16								0.815	0.16444		15.3548		17								0.815	0.2289964		15.70962		18
0.8166667	0.06775205		14.82103		15.5								0.8166667	0.1000093		14.99866		16								0.816667	0.164524		15.3539		17								0.8166667	0.2290382		15.7092		18
0.8183333	0.06789723		14.82658		15.5								0.8183333	0.1001337		15.00442		16								0.818333	0.164607		15.3601		17								0.8183333	0.2290797		15.71579		18
0.82	0.06734209		14.83212		15.5								0.82	0.09955789		15.01017		16								0.82	0.163989		15.3663		17								0.82	0.2284211		15.72237		18
0.8216667	0.06678779		14.83765		15.5								0.8216667	0.09898293		15.0159		16								0.821667	0.163373		15.3724		17								0.8216667	0.2277635		15.72892		18
0.8233333	0.0662353		14.84316		15.5								0.8233333	0.09840981		15.02162		16								0.823333	0.162759		15.3785		17								0.8233333	0.2271078		15.73546		18
0.825	0.06568447		14.84865		15.5								0.825	0.09783838		15.02731		16								0.825	0.162146		15.3846		17								0.825	0.226454		15.74198		18
0.8266667	0.06513517		14.85413		15.5								0.8266667	0.0972685		15.033		16								0.826667	0.161535		15.3907		17								0.8266667	0.2258018		15.74849		18
0.8283333	0.06458728		14.85959		15.5								0.8283333	0.09670008		15.03867		16								0.828333	0.160926		15.3968		17								0.8283333	0.2251513		15.75498		18
0.83	0.06404071		14.86505		15.5								0.83	0.096133		15.04433		16								0.83	0.160318		15.4029		17								0.83	0.2245022		15.76146		18
0.8316667	0.06349538		14.87049		15.5								0.8316667	0.0955672		15.04997		16								0.831667	0.159711		15.4089		17								0.8316667	0.2238545		15.76792		18
0.8333333	0.06295121		14.87592		15.5								0.8333333	0.09500258		15.05561		16								0.833333	0.159105		15.415		17								0.8333333	0.2232081		15.77437		18
0.835	0.06240813		14.87634		15.5								0.835	0.09443909		15.05623		16								0.835	0.158501		15.416		17								0.835	0.2225629		15.77581		18
0.8366667	0.0623661		14.87676		15.5								0.8366667	0.09437668		15.05686		16								0.836667	0.158398		15.4171		17								0.8366667	0.222419		15.77725		18
0.8383333	0.06232423		14.87718		15.5								0.8383333	0.09431445		15.05748		16								0.838333	0.158295		15.4181		17								0.8383333	0.2222754		15.77869		18
0.84	0.06228182		14.87761		15.5								0.84	0.09425173		15.05811		16								0.84	0.158192		15.4191		17								0.84	0.2221313		15.78013		18
0.8416667	0.06223895		14.87804		15.5								0.8416667	0.09418857		15.05875		16								0.841667	0.158088		15.4202		17								0.8416667	0.221987		15.78158		18
0.8433333	0.0621957		14.87848		15.5								0.8433333	0.09412505		15.05939		16								0.843333	0.157984		15.4212		17								0.8433333	0.2218425		15.78302		18
0.845	0.06215211		14.87892		15.5								0.845	0.09406124		15.06003		16								0.845	0.157879		15.4222		17								0.845	0.2216977		15.78447		18
0.8466667	0.06210825		14.87936		15.5								0.8466667	0.09399718		15.06067		16								0.846667	0.157775		15.4233		17								0.8466667	0.2215529		15.78592		18
0.8483333	0.06206417		14.8798		15.5								0.8483333	0.09393293		15.06131		16								0.848333	0.15767		15.4243		17								0.8483333	0.221408		15.78737		18
0.85	0.0620199		14.88025		15.5								0.85	0.09386852		15.06196		16								0.85	0.157566		15.4254		17								0.85	0.221263		15.78882		18
0.8516667	0.06197547		14.88369		15.5								0.8516667	0.09380399		15.06561		16								0.851667	0.157461		15.4294		17								0.8516667	0.2211181		15.79327		18
0.8533333	0.06163092		14.88713		15.5								0.8533333	0.09343936		15.06925		16								0.853333	0.157056		15.4335		17								0.8533333	0.2206731		15.79771		18
0.855	0.06128678		14.89057		15.5								0.855	0.09307517		15.07288		16								0.855	0.156652		15.4375		17								0.855	0.2202287		15.80215		18
0.8566667	0.06094345		14.89399		15.5								0.8566667	0.09271182		15.07651		16								0.856667	0.156249		15.4415		17								0.8566667	0.2197853		15.80657		18
0.8583333	0.06060089		14.89741		15.5								0.8583333	0.09234928		15.08013		16								0.858333	0.155846		15.4456		17								0.8583333	0.2193428		15.81099		18
0.86	0.06025905		14.90082		15.5								0.86	0.09198748		15.08374		16								0.86	0.155444		15.4496		17								0.86	0.2189012		15.8154		18
0.8616667	0.0599179		14.90423		15.5								0.8616667	0.0916264		15.08734		16								0.861667	0.155043		15.4536		17								0.8616667	0.2184604		15.8198		18
0.8633333	0.0595774		14.90762		15.5								0.8633333	0.091266		15.09094		16								0.863333	0.154643		15.4576		17								0.8633333	0.2180204		15.82419		18
0.865	0.05923752		14.91102		15.5								0.865	0.09090625		15.09453		16								0.865	0.154244		15.4616		17								0.865	0.2175812		15.82857		18
0.8666667	0.05889823		14.9144		15.5								0.8666667	0.09054712		15.09811		16								0.866667	0.153845		15.4655		17								0.8666667	0.2171427		15.83295		18
0.8683333	0.05855951		14.91479		15.5								0.8683333	0.0901886		15.09869		16								0.868333	0.153447		15.4665		17								0.8683333	0.2167049		15.83432		18
0.87	0.05852135		14.91517		15.5								0.87	0.09013065		15.09927		16								0.87	0.153349		15.4675		17								0.87	0.2165679		15.83569		18
0.8716667	0.05848322		14.91555		15.5								0.8716667	0.09007277		15.09985		16								0.871667	0.153252		15.4685		17								0.8716667	0.216431		15.83706		18
0.8733333	0.05844471		14.91594		15.5								0.8733333	0.09001454		15.10044		16								0.873333	0.153154		15.4694		17								0.8733333	0.2162939		15.83843		18
0.875	0.05840589		14.91633		15.5								0.875	0.08995603		15.10103		16								0.875	0.153056		15.4704		17								0.875	0.2161566		15.83981		18
0.8766667	0.05836681		14.91673		15.5								0.8766667	0.08989728		15.10162		16								0.876667	0.152958		15.4714		17								0.8766667	0.2160192		15.84118		18
0.8783333	0.0583275		14.91712		15.5								0.8783333	0.08983833		15.10221		16								0.878333	0.15286		15.4724		17								0.8783333	0.2158817		15.84256		18
0.88	0.058288		14.91752		15.5								0.88	0.08977923		15.1028		16								0.88	0.152762		15.4734		17								0.88	0.2157441		15.84393		18
0.8816667	0.05824835		14.91791		15.5								0.8816667	0.08972		15.10339		16								0.881667	0.152663		15.4744		17								0.8816667	0.2156066		15.84531		18
0.8833333	0.05820858		14.91831		15.5								0.8833333	0.08966068		15.10399		16								0.883333	0.152565		15.4753		17								0.8833333	0.2154691		15.84668		18
0.885	0.05816871		14.91371		15.5								0.885	0.08960129		15.09958		16								0.885	0.152466		15.4713		17								0.885	0.2153316		15.84306		18
0.8866667	0.05862876		14.90912		15.5								0.8866667	0.09004185		15.09518		16								0.886667	0.152868		15.4673		17								0.8866667	0.2156942		15.83944		18
0.8883333	0.05908792		14.90454		15.5								0.8883333	0.09048155		15.0908		16								0.888333	0.153269		15.4633		17								0.8883333	0.216056		15.83584		18
0.89	0.05954556		14.89998		15.5								0.89	0.09091974		15.08643		16								0.89	0.153668		15.4593		17								0.89	0.2164165		15.83224		18
0.8916667	0.0600018		14.89543		15.5								0.8916667	0.09135658		15.08208		16								0.891667	0.154066		15.4554		17								0.8916667	0.2167757		15.82866		18
0.8933333	0.06045675		14.89089		15.5								0.8933333	0.09179215		15.07773		16								0.893333	0.154463		15.4514		17								0.8933333	0.2171337		15.82509		18
0.895	0.06091053		14.88637		15.5								0.895	0.09222658		15.0734		16								0.895	0.154859		15.4475		17								0.895	0.2174908		15.82153		18
0.8966667	0.06136321		14.88185		15.5								0.8966667	0.09265994		15.06908		16								0.896667	0.155253		15.4435		17								0.8966667	0.2178468		15.81798		18
0.8983333	0.06181488		14.87734		15.5								0.8983333	0.09309231		15.06476		16								0.898333	0.155647		15.4396		17								0.8983333	0.218202		15.81444		18
0.9	0.0622656		14.87285		15.5								0.9	0.09352376		15.06046		16								0.9	0.15604		15.4357		17								0.9	0.2185564		15.8109		18
0.9016667	0.06271542		14.87436		15.5								0.9016667	0.09395434		15.06216		16								0.901667	0.156432		15.4378		17								0.9016667	0.21891		15.81337		18
0.9033333	0.06256441		14.87586		15.5								0.9033333	0.09378412		15.06386		16								0.903333	0.156224		15.4398		17								0.9033333	0.2186629		15.81584		18
0.905	0.06241359		14.87736		15.5								0.905	0.09361411		15.06555		16								0.905	0.156015		15.4419		17								0.905	0.2184162		15.81829		18
0.9066667	0.0622638		14.87885		15.5								0.9066667	0.09344517		15.06723		16								0.906667	0.155808		15.444		17								0.9066667	0.2181706		15.82074		18
0.9083333	0.06211493		14.88033		15.5								0.9083333	0.09327716		15.0689		16								0.908333	0.155602		15.446		17								0.9083333	0.2179261		15.82317		18
0.91	0.06196688		14.8818		15.5								0.91	0.09311002		15.07056		16								0.91	0.155396		15.4481		17								0.91	0.2176825		15.8256		18
0.9116667	0.06181958		14.88327		15.5								0.9116667	0.09294364		15.07222		16								0.911667	0.155192		15.4501		17								0.9116667	0.2174399		15.82802		18
0.9133333	0.06167295		14.88473		15.5								0.9133333	0.09277796		15.07387		16								0.913333	0.154988		15.4522		17								0.9133333	0.217198		15.83043		18
0.915	0.06152693		14.88619		15.5								0.915	0.09261291		15.07552		16								0.915	0.154785		15.4542		17								0.915	0.2169569		15.83284		18
0.9166667	0.06138146		14.88764		15.5								0.9166667	0.09244845		15.07715		16								0.916667	0.154582		15.4562		17								0.9166667	0.2167164		15.83523		18
0.9183333	0.06123649		14.88508		15.5								0.9183333	0.09228452		15.07479		16								0.918333	0.154381		15.4542		17								0.9183333	0.2164766		15.83363		18
0.92	0.061492		14.88253		15.5								0.92	0.09252109		15.07243		16								0.92	0.154579		15.4522		17								0.92	0.2166374		15.83202		18
0.9216667	0.06174727		14.87998		15.5								0.9216667	0.09275745		15.07007		16								0.921667	0.154778		15.4502		17								0.9216667	0.2167982		15.83042		18
0.9233333	0.06200175		14.87744		15.5								0.9233333	0.09299304		15.06772		16								0.923333	0.154976		15.4483		17								0.9233333	0.2169582		15.82882		18
0.925	0.06225551		14.87491		15.5								0.925	0.09322794		15.06538		16								0.925	0.155173		15.4463		17								0.925	0.2171177		15.82723		18
0.9266667	0.0625086		14.87239		15.5								0.9266667	0.0934622		15.06304		16								0.926667	0.155369		15.4443		17								0.9266667	0.2172766		15.82565		18
0.9283333	0.06276108		14.86987		15.5								0.9283333	0.09369587		15.06071		16								0.928333	0.155565		15.4424		17								0.9283333	0.217435		15.82407		18
0.93	0.06301299		14.86736		15.5								0.93	0.093929		15.05838		16								0.93	0.155761		15.4404		17								0.93	0.2175931		15.82249		18
0.9316667	0.06326437		14.86485		15.5								0.9316667	0.09416163		15.05606		16								0.931667	0.155956		15.4385		17								0.9316667	0.2177507		15.82092		18
0.9333333	0.06351525		14.86234		15.5								0.9333333	0.09439379		15.05374		16								0.933333	0.156151		15.4365		17								0.9333333	0.2179079		15.81935		18
0.935	0.06376567		14.86284		15.5								0.935	0.09462551		15.05443		16								0.935	0.156345		15.4376		17								0.935	0.2180648		15.82079		18
0.9366667	0.06371565		14.86334		15.5								0.9366667	0.09455681		15.05512		16								0.936667	0.156239		15.4387		17								0.9366667	0.2179215		15.82222		18
0.9383333	0.06366571		14.86384		15.5								0.9383333	0.09448822		15.0558		16								0.938333	0.156133		15.4397		17								0.9383333	0.2177783		15.82364		18
0.94	0.06361626		14.86433		15.5								0.94	0.09442015		15.05647		16								0.94	0.156028		15.4408		17								0.94	0.2176357		15.82506		18
0.9416667	0.06356726		14.86481		15.5								0.9416667	0.09435255		15.05715		16								0.941667	0.155923		15.4418		17								0.9416667	0.2174937		15.82648		18
0.9433333	0.06351864		14.8653		15.5								0.9433333	0.09428537		15.05781		16								0.943333	0.155819		15.4429		17								0.9433333	0.2173523		15.82789		18
0.945	0.06347039		14.86578		15.5								0.945	0.09421857		15.05848		16								0.945	0.155715		15.4439		17								0.945	0.2172113		15.82929		18
0.9466667	0.06342245		14.86625		15.5								0.9466667	0.09415211		15.05914		16								0.946667	0.155611		15.4449		17								0.9466667	0.2170708		15.83069		18
0.9483333	0.06337479		14.86673		15.5								0.9483333	0.09408596		15.0598		16								0.948333	0.155508		15.4459		17								0.9483333	0.2169306		15.83209		18
0.95	0.0633274		14.8672		15.5								0.95	0.0940201		15.06045		16								0.95	0.155406		15.447		17								0.95	0.2167909		15.83348		18
0.9516667	0.06328024		14.86867		15.5								0.9516667	0.0939545		15.06211		16								0.951667	0.155303		15.449		17								0.9516667	0.2166515		15.83587		18
0.9533333	0.0631333		14.87013		15.5								0.9533333	0.09378914		15.06376		16								0.953333	0.155101		15.451		17								0.9533333	0.2164125		15.83826		18
0.955	0.06298672		14.87159		15.5								0.955	0.09362417		15.0654		16								0.955	0.154899		15.453		17								0.955	0.216174		15.84064		18
0.9566667	0.06284062		14.87305		15.5								0.9566667	0.09345971		15.06704		16								0.956667	0.154698		15.455		17								0.9566667	0.2159361		15.84301		18
0.9583333	0.06269496		14.8745		15.5								0.9583333	0.09329571		15.06868		16								0.958333	0.154497		15.457		17								0.9583333	0.2156987		15.84538		18
0.96	0.06254972		14.87595		15.5								0.96	0.09313215		15.07031		16								0.96	0.154297		15.459		17								0.96	0.2154619		15.84774		18
0.9616667	0.06240485		14.8774		15.5								0.9616667	0.092969		15.07194		16								0.961667	0.154097		15.461		17								0.9616667	0.2152256		15.8501		18
0.9633333	0.06226034		14.87884		15.5								0.9633333	0.09280623		15.07356		16								0.963333	0.153898		15.463		17								0.9633333	0.2149898		15.85246		18
0.965	0.06211617		14.88028		15.5								0.965	0.09264382		15.07518		16								0.965	0.153699		15.465		17								0.965	0.2147544		15.85481		18
0.9666667	0.06197232		14.88171		15.5								0.9666667	0.09248175		15.0768		16								0.966667	0.153501		15.467		17								0.9666667	0.2145195		15.85715		18
0.9683333	0.06182876		14.88115		15.5								0.9683333	0.09232		15.07641		16								0.968333	0.153302		15.467		17								0.9683333	0.214285		15.85749		18
0.97	0.06188549		14.88058		15.5								0.97	0.09235857		15.07603		16								0.97	0.153305		15.4669		17								0.97	0.2142509		15.85783		18
0.9716667	0.06194217		14.88001		15.5								0.9716667	0.09239711		15.07565		16								0.971667	0.153307		15.4669		17								0.9716667	0.2142169		15.85817		18
0.9733333	0.06199851		14.87945		15.5								0.9733333	0.09243533		15.07527		16								0.973333	0.153309		15.4669		17								0.9733333	0.2141826		15.85852		18
0.975	0.06205455		14.8789		15.5								0.975	0.09247329		15.07489		16								0.975	0.153311		15.4669		17								0.975	0.2141482		15.85886		18
0.9766667	0.06211034		14.87834		15.5								0.9766667	0.09251101		15.07451		16								0.976667	0.153312		15.4669		17								0.9766667	0.2141137		15.85921		18
0.9783333	0.06216589		14.87779		15.5								0.9783333	0.09254852		15.07414		16								0.978333	0.153314		15.4668		17								0.9783333	0.214079		15.85956		18
0.98	0.06222123		14.87724		15.5								0.98	0.09258584		15.07377		16								0.98	0.153315		15.4668		17								0.98	0.2140443		15.85991		18
0.9816667	0.06227639		14.87669		15.5								0.9816667	0.09262301		15.0734		16								0.981667	0.153316		15.4668		17								0.9816667	0.2140095		15.86025		18
0.9833333	0.06233137		14.87614		15.5								0.9833333	0.09266003		15.07303		16								0.983333	0.153317		15.4668		17								0.9833333	0.2139746		15.8606		18
0.985	0.06238621		14.87359		15.5								0.985	0.09269692		15.07066		16								0.985	0.153318		15.4648		17								0.985	0.2139398		15.85895		18
0.9866667	0.06264091		14.87105		15.5								0.9866667	0.0929337		15.0683		16								0.986667	0.153519		15.4628		17								0.9866667	0.2141049		15.8573		18
0.9883333	0.06289515		14.86851		15.5								0.9883333	0.09317005		15.06594		16								0.988333	0.15372		15.4608		17								0.9883333	0.2142696		15.85566		18
0.99	0.06314869		14.86598		15.5								0.99	0.09340572		15.06359		16								0.99	0.15392		15.4588		17								0.99	0.2144338		15.85403		18
0.9916667	0.06340157		14.86346		15.5								0.9916667	0.09364075		15.06125		16								0.991667	0.154119		15.4568		17								0.9916667	0.2145975		15.85239		18
0.9933333	0.06365386		14.86094		15.5								0.9933333	0.09387521		15.05891		16								0.993333	0.154318		15.4548		17								0.9933333	0.2147606		15.85077		18
0.995	0.06390558		14.85843		15.5								0.995	0.09410914		15.05657		16								0.995	0.154516		15.4529		17								0.995	0.2149234		15.84914		18
0.9966667	0.06415678		14.85593		15.5								0.9966667	0.09434256		15.05424		16								0.996667	0.154714		15.4509		17								0.9966667	0.2150857		15.84752		18
0.9983333	0.06440749		14.85342		15.5								0.9983333	0.09457553		15.05192		16								0.998333	0.154912		15.4489		17								0.9983333	0.2152477		15.84591		18
1	0.06465775		14.85092		15.5								1	0.09480805		15.0496		16								1	0.155109		15.4469		17								1	0.2154093		15.84429		18
1.001667	0.06490757		14.84743		15.5								1.001667	0.09504017		15.04628		16								1.00167	0.155305		15.444		17								1.001667	0.2155706		15.84168		18
1.003333	0.06525697		14.84394		15.5								1.003333	0.0953719		15.04297		16								1.00333	0.155602		15.441		17								1.003333	0.2158316		15.83908		18
1.005	0.06560582		14.84046		15.5								1.005	0.09570309		15.03966		16								1.005	0.155898		15.4381		17								1.005	0.2160921		15.83648		18
1.006667	0.065954		14.83698		15.5								1.006667	0.09603363		15.03636		16								1.00667	0.156193		15.4351		17								1.006667	0.2163522		15.83388		18
1.008333	0.06630153		14.83352		15.5								1.008333	0.09636356		15.03307		16								1.00833	0.156488		15.4322		17								1.008333	0.2166116		15.83129		18
1.01	0.06664847		14.83005		15.5								1.01	0.0966929		15.02978		16								1.01	0.156782		15.4292		17								1.01	0.2168706		15.82871		18
1.011667	0.06699483		14.82659		15.5								1.011667	0.0970217		15.0265		16								1.01167	0.157075		15.4263		17								1.011667	0.2171292		15.82613		18
1.013333	0.06734065		14.82314		15.5								1.013333	0.09734998		15.02322		16								1.01333	0.157369		15.4234		17								1.013333	0.2173873		15.82355		18
1.015	0.06768593		14.81969		15.5								1.015	0.09767775		15.01995		16								1.015	0.157661		15.4205		17								1.015	0.217645		15.82098		18
1.016667	0.06803072		14.81625		15.5								1.016667	0.09800504		15.01668		16								1.01667	0.157954		15.4175		17								1.016667	0.2179023		15.81841		18
1.018333	0.06837501		14.81581		15.5								1.018333	0.09833187		15.01642		16								1.01833	0.158246		15.4176		17								1.018333	0.2181593		15.81884		18
1.02	0.06841884		14.81537		15.5								1.02	0.09835824		15.01615		16								1.02	0.158237		15.4177		17								1.02	0.2181159		15.81927		18
1.021667	0.06846269		14.81493		15.5								1.021667	0.09838467		15.01588		16								1.02167	0.158229		15.4178		17								1.021667	0.2180726		15.8197		18
1.023333	0.068507		14.81448		15.5								1.023333	0.09841158		15.01561		16								1.02333	0.158221		15.4179		17								1.023333	0.2180299		15.82012		18
1.025	0.06855168		14.81403		15.5								1.025	0.09843888		15.01533		16								1.025	0.158213		15.4179		17								1.025	0.2179877		15.82054		18
1.026667	0.0685967		14.81358		15.5								1.026667	0.09846654		15.01505		16								1.02667	0.158206		15.418		17								1.026667	0.2179459		15.82095		18
1.028333	0.06864199		14.81312		15.5								1.028333	0.09849451		15.01477		16								1.02833	0.1582		15.4181		17								1.028333	0.2179046		15.82136		18
1.03	0.06868754		14.81267		15.5								1.03	0.09852274		15.01449		16								1.03	0.158193		15.4181		17								1.03	0.2178635		15.82177		18
1.031667	0.06873329		14.81221		15.5								1.031667	0.0985512		15.0142		16								1.03167	0.158187		15.4182		17								1.031667	0.2178229		15.82218		18
1.033333	0.06877922		14.81175		15.5								1.033333	0.09857987		15.01391		16								1.03333	0.158181		15.4182		17								1.033333	0.2177825		15.82258		18
1.035	0.0688253		14.81728		15.5								1.035	0.09860871		15.01962		16								1.035	0.158176		15.4243		17								1.035	0.2177423		15.82898		18
1.036667	0.06827151		14.82281		15.5								1.036667	0.0980377		15.02532		16								1.03667	0.15757		15.4303		17								1.036667	0.2171024		15.83536		18
1.038333	0.06771883		14.82832		15.5								1.038333	0.09746781		15.031		16								1.03833	0.156966		15.4364		17								1.038333	0.2164638		15.84173		18
1.04	0.06716802		14.83381		15.5								1.04	0.09689983		15.03666		16								1.04	0.156363		15.4424		17								1.04	0.2158271		15.84808		18
1.041667	0.06661892		14.83929		15.5								1.041667	0.09633358		15.04231		16								1.04167	0.155763		15.4484		17								1.041667	0.2151922		15.85441		18
1.043333	0.06607141		14.84475		15.5								1.043333	0.09576894		15.04794		16								1.04333	0.155164		15.4543		17								1.043333	0.214559		15.86073		18
1.045	0.06552537		14.85019		15.5								1.045	0.09520578		15.05356		16								1.045	0.154567		15.4603		17								1.045	0.2139274		15.86703		18
1.046667	0.06498068		14.85563		15.5								1.046667	0.09464401		15.05916		16								1.04667	0.153971		15.4662		17								1.046667	0.2132973		15.87331		18
1.048333	0.06443726		14.86105		15.5								1.048333	0.09408352		15.06476		16								1.04833	0.153376		15.4722		17								1.048333	0.2126686		15.87959		18
1.05	0.06389502		14.86646		15.5								1.05	0.09352425		15.07034		16								1.05	0.152783		15.4781		17								1.05	0.2120411		15.88585		18
1.051667	0.06335391		14.87086		15.5								1.051667	0.09296611		15.07491		16								1.05167	0.152191		15.483		17								1.051667	0.2114149		15.8911		18
1.053333	0.06291385		14.87525		15.5								1.053333	0.09250905		15.07947		16								1.05333	0.151699		15.4879		17								1.053333	0.2108899		15.89634		18
1.055	0.06247464		14.87964		15.5								1.055	0.09205286		15.08403		16								1.055	0.151209		15.4928		17								1.055	0.2103658		15.90158		18
1.056667	0.06203608		14.88402		15.5								1.056667	0.09159735		15.08857		16								1.05667	0.15072		15.4977		17								1.056667	0.2098424		15.9068		18
1.058333	0.06159817		14.88839		15.5								1.058333	0.0911425		15.09312		16								1.05833	0.150231		15.5026		17								1.058333	0.2093198		15.91202		18
1.06	0.06116089		14.89276		15.5								1.06	0.09068831		15.09765		16								1.06	0.149743		15.5074		17								1.06	0.208798		15.91723		18
1.061667	0.06072423		14.89712		15.5								1.061667	0.09023476		15.10218		16								1.06167	0.149256		15.5123		17								1.061667	0.2082769		15.92244		18
1.063333	0.06028817		14.90147		15.5								1.063333	0.08978183		15.1067		16								1.06333	0.148769		15.5172		17								1.063333	0.2077565		15.92763		18
1.065	0.05985271		14.90582		15.5								1.065	0.08932952		15.11122		16								1.065	0.148283		15.522		17								1.065	0.2072368		15.93282		18
1.066667	0.05941784		14.91016		15.5								1.066667	0.08887782		15.11573		16								1.06667	0.147798		15.5269		17								1.066667	0.2067178		15.93801		18
1.068333	0.05898354		14.9185		15.5								1.068333	0.08842672		15.12424		16								1.06833	0.147313		15.5357		17								1.068333	0.2061995		15.94718		18
1.07	0.05814982		14.92683		15.5								1.07	0.08757622		15.13273		16								1.07	0.146429		15.5445		17								1.07	0.2052818		15.95634		18
1.071667	0.05731732		14.93513		15.5								1.071667	0.08672696		15.14121		16								1.07167	0.145546		15.5533		17								1.071667	0.2043655		15.96549		18
1.073333	0.05648657		14.94343		15.5								1.073333	0.08587947		15.14966		16								1.07333	0.144665		15.5621		17								1.073333	0.2034511		15.97462		18
1.075	0.05565747		14.9517		15.5								1.075	0.08503365		15.15811		16								1.075	0.143786		15.5709		17								1.075	0.2025384		15.98373		18
1.076667	0.05482994		14.95996		15.5								1.076667	0.08418941		15.16653		16								1.07667	0.142908		15.5797		17								1.076667	0.2016273		15.99282		18
1.078333	0.05400388		14.96821		15.5								1.078333	0.08334668		15.17495		16								1.07833	0.142032		15.5884		17								1.078333	0.2007179		16.0019		18
1.08	0.05317925		14.97644		15.5								1.08	0.08250539		15.18335		16								1.08	0.141158		15.5972		17								1.08	0.19981		16.01096		18
1.081667	0.05235598		14.98466		15.5								1.081667	0.08166548		15.19173		16								1.08167	0.140284		15.6059		17								1.081667	0.1989035		16.02002		18
1.083333	0.05153401		14.99287		15.5								1.083333	0.0808269		15.2001		16								1.08333	0.139413		15.6146		17								1.083333	0.1979985		16.02905		18
1.085	0.05071331		15.00306		15.5								1.085	0.07998961		15.21046		16								1.085	0.138542		15.6253		17								1.085	0.1970948		16.04008		18
1.086667	0.04969383		15.01324		15.5								1.086667	0.07895356		15.22081		16								1.08667	0.137473		15.6359		17								1.086667	0.1959925		16.05108		18
1.088333	0.04867588		15.0234		15.5								1.088333	0.07791905		15.23114		16								1.08833	0.136405		15.6466		17								1.088333	0.1948917		16.06207		18
1.09	0.04765967		15.03355		15.5								1.09	0.07688632		15.24145		16								1.09	0.13534		15.6572		17								1.09	0.1937929		16.07304		18
1.091667	0.04664515		15.04368		15.5								1.091667	0.07585528		15.25174		16								1.09167	0.134276		15.6679		17								1.091667	0.1926958		16.084		18
1.093333	0.04563224		15.05379		15.5								1.093333	0.07482589		15.26202		16								1.09333	0.133213		15.6785		17								1.093333	0.1916005		16.09493		18
1.095	0.04462089		15.06389		15.5								1.095	0.07379807		15.27228		16								1.095	0.132152		15.6891		17								1.095	0.1905068		16.10585		18
1.096667	0.04361105		15.07397		15.5								1.096667	0.07277178		15.28253		16								1.09667	0.131093		15.6996		17								1.096667	0.1894147		16.11676		18
1.098333	0.04260268		15.08404		15.5								1.098333	0.07174697		15.29276		16								1.09833	0.130036		15.7102		17								1.098333	0.1883241		16.12765		18
1.1	0.04159573		15.0941		15.5								1.1	0.07072361		15.30298		16								1.1	0.128979		15.7208		17								1.1	0.1872352		16.13852		18
1.101667	0.04059017		15.11314		15.5								1.101667	0.06970166		15.32219		16								1.10167	0.127925		15.7403		17								1.101667	0.1861477		16.15838		18
1.103333	0.03868597		15.13215		15.5								1.103333	0.0677811		15.34137		16								1.10333	0.125971		15.7598		17								1.103333	0.1841616		16.17821		18
1.105	0.03678459		15.15113		15.5								1.105	0.06586338		15.3605		16								1.105	0.124021		15.7793		17								1.105	0.1821785		16.19801		18
1.106667	0.03488721		15.17006		15.5								1.106667	0.06394966		15.3796		16								1.10667	0.122075		15.7987		17								1.106667	0.1801995		16.21776		18
1.108333	0.03299357		15.18897		15.5								1.108333	0.06203972		15.39867		16								1.10833	0.120132		15.8181		17								1.108333	0.1782243		16.23747		18
1.11	0.03110349		15.20783		15.5								1.11	0.06013336		15.4177		16								1.11	0.118193		15.8374		17								1.11	0.1762528		16.25715		18
1.111667	0.02921678		15.22667		15.5								1.111667	0.05823038		15.43669		16								1.11167	0.116258		15.8567		17								1.111667	0.1742848		16.2768		18
1.113333	0.02733329		15.24547		15.5								1.113333	0.05633064		15.45566		16								1.11333	0.114325		15.876		17								1.113333	0.17232		16.29642		18
1.115	0.02545287		15.26425		15.5								1.115	0.05443399		15.4746		16								1.115	0.112396		15.8953		17								1.115	0.1703585		16.316		18
1.116667	0.02357541		15.28299		15.5								1.116667	0.05254033		15.4935		16								1.11667	0.11047		15.9145		17								1.116667	0.1684		16.33556		18
1.118333	0.0217008		15.28571		15.5								1.118333	0.05064953		15.49638		16								1.11833	0.108547		15.9177		17								1.118333	0.1664445		16.33908		18
1.12	0.02142896		15.28843		15.5								1.12	0.05036152		15.49926		16								1.12	0.108227		15.9209		17								1.12	0.1660918		16.34261		18
1.121667	0.02115715		15.29117		15.5								1.121667	0.05007356		15.50217		16								1.12167	0.107906		15.9242		17								1.121667	0.1657392		16.34615		18
1.123333	0.02088319		15.29393		15.5								1.123333	0.04978348		15.50508		16								1.12333	0.107584		15.9274		17								1.123333	0.1653846		16.34972		18
1.125	0.0206074		15.2967		15.5								1.125	0.04949158		15.50802		16								1.125	0.10726		15.9307		17								1.125	0.1650283		16.35329		18
1.126667	0.02033005		15.29949		15.5								1.126667	0.04919815		15.51097		16								1.12667	0.106934		15.9339		17								1.126667	0.1646705		16.35688		18
1.128333	0.02005139		15.30228		15.5								1.128333	0.04890341		15.51392		16								1.12833	0.106607		15.9372		17								1.128333	0.1643115		16.36049		18
1.13	0.01977162		15.30509		15.5								1.13	0.04860759		15.51689		16								1.13	0.10628		15.9405		17								1.13	0.1639515		16.36409		18
1.131667	0.01949092		15.30791		15.5								1.131667	0.04831086		15.51987		16								1.13167	0.105951		15.9438		17								1.131667	0.1635906		16.36771		18
1.133333	0.01920945		15.31073		15.5								1.133333	0.04801339		15.52285		16								1.13333	0.105621		15.9471		17								1.133333	0.1632291		16.37133		18
1.135	0.01892735		15.30855		15.5								1.135	0.0477153		15.52083		16								1.135	0.105291		15.9454		17								1.135	0.1628671		16.36995		18
1.136667	0.01914474		15.30639		15.5								1.136667	0.04791671		15.51883		16								1.13667	0.105461		15.9437		17								1.136667	0.1630046		16.36859		18
1.138333	0.01936089		15.30425		15.5								1.138333	0.04811691		15.51685		16								1.13833	0.105629		15.942		17								1.138333	0.163141		16.36724		18
1.14	0.01957524		15.30212		15.5								1.14	0.04831532		15.51488		16								1.14	0.105796		15.9404		17								1.14	0.1632757		16.36591		18
1.141667	0.01978797		15.30001		15.5								1.141667	0.04851215		15.51292		16								1.14167	0.10596		15.9388		17								1.141667	0.1634088		16.36459		18
1.143333	0.01999927		15.29791		15.5								1.143333	0.04870755		15.51098		16								1.14333	0.106124		15.9371		17								1.143333	0.1635407		16.36329		18
1.145	0.02020928		15.29582		15.5								1.145	0.04890168		15.50905		16								1.145	0.106286		15.9355		17								1.145	0.1636713		16.36199		18
1.146667	0.02041812		15.29374		15.5								1.146667	0.04909467		15.50713		16								1.14667	0.106448		15.9339		17								1.146667	0.1638009		16.36071		18
1.148333	0.02062592		15.29167		15.5								1.148333	0.04928664		15.50522		16								1.14833	0.106608		15.9323		17								1.148333	0.1639295		16.35943		18
1.15	0.02083278		15.28961		15.5								1.15	0.04947767		15.50332		16								1.15	0.106767		15.9307		17								1.15	0.1640573		16.35816		18
1.151667	0.02103877		15.28856		15.5								1.151667	0.04966786		15.50243		16								1.15167	0.106926		15.9302		17								1.151667	0.1641842		16.35789		18
1.153333	0.02114397		15.28751		15.5								1.153333	0.04975728		15.50154		16								1.15333	0.106984		15.9296		17								1.153333	0.1642105		16.35764		18
1.155	0.02124861		15.28647		15.5								1.155	0.04984617		15.50065		16								1.155	0.107041		15.929		17								1.155	0.1642364		16.35738		18
1.156667	0.02135289		15.28543		15.5								1.156667	0.0499347		15.49977		16								1.15667	0.107098		15.9284		17								1.156667	0.164262		16.35713		18
1.158333	0.02145682		15.2844		15.5								1.158333	0.05002291		15.49889		16								1.15833	0.107155		15.9279		17								1.158333	0.1642873		16.35688		18
1.16	0.02156043		15.28336		15.5								1.16	0.05011081		15.49802		16								1.16	0.107212		15.9273		17								1.16	0.1643124		16.35663		18
1.161667	0.02166374		15.28233		15.5								1.161667	0.05019844		15.49714		16								1.16167	0.107268		15.9268		17								1.161667	0.1643372		16.35638		18
1.163333	0.02176677		15.2813		15.5								1.163333	0.0502858		15.49627		16								1.16333	0.107324		15.9262		17								1.163333	0.1643619		16.35614		18
1.165	0.02186952		15.28028		15.5								1.165	0.0503729		15.4954		16								1.165	0.10738		15.9256		17								1.165	0.1643864		16.35589		18
1.166667	0.02197202		15.27926		15.5								1.166667	0.05045977		15.49454		16								1.16667	0.107435		15.9251		17								1.166667	0.1644108		16.35565		18
1.168333	0.02207428		15.28124		15.5								1.168333	0.05054642		15.49667		16								1.16833	0.107491		15.9275		17								1.168333	0.164435		16.35841		18
1.17	0.0218763		15.28321		15.5								1.17	0.05033285		15.4988		16								1.17	0.107246		15.93		17								1.17	0.164159		16.36117		18
1.171667	0.02167859		15.28518		15.5								1.171667	0.05011956		15.50093		16								1.17167	0.107002		15.9324		17								1.171667	0.1638835		16.36391		18
1.173333	0.02148155		15.28715		15.5								1.173333	0.04990697		15.50305		16								1.17333	0.106758		15.9349		17								1.173333	0.1636086		16.36665		18
1.175	0.02128513		15.28911		15.5								1.175	0.04969501		15.50516		16								1.175	0.106515		15.9373		17								1.175	0.1633345		16.36939		18
1.176667	0.02108925		15.29106		15.5								1.176667	0.04948361		15.50727		16								1.17667	0.106272		15.9397		17								1.176667	0.1630611		16.37212		18
1.178333	0.02089389		15.29301		15.5								1.178333	0.04927274		15.50938		16								1.17833	0.10603		15.9421		17								1.178333	0.1627882		16.37484		18
1.18	0.02069898		15.29496		15.5								1.18	0.04906236		15.51148		16								1.18	0.105789		15.9445		17								1.18	0.1625159		16.37756		18
1.181667	0.0205045		15.2969		15.5								1.181667	0.04885241		15.51357		16								1.18167	0.105548		15.9469		17								1.181667	0.1622441		16.38027		18
1.183333	0.02031041		15.29883		15.5								1.183333	0.04864288		15.51566		16								1.18333	0.105308		15.9493		17								1.183333	0.1619727		16.38298		18
1.185	0.02011669		15.29377		15.5								1.185	0.04843372		15.51075		16								1.185	0.105068		15.9447		17								1.185	0.1617019		16.37869		18
1.186667	0.0206233		15.28871		15.5								1.186667	0.04892493		15.50585		16								1.18667	0.105528		15.9401		17								1.186667	0.1621314		16.3744		18
1.188333	0.02112908		15.28367		15.5								1.188333	0.04941531		15.50096		16								1.18833	0.105988		15.9355		17								1.188333	0.1625602		16.37013		18
1.19	0.02163308		15.27865		15.5								1.19	0.04990393		15.49609		16								1.19	0.106446		15.931		17								1.19	0.1629874		16.36587		18
1.191667	0.02213544		15.27364		15.5								1.191667	0.05039094		15.49124		16								1.19167	0.106902		15.9264		17								1.191667	0.1634129		16.36163		18
1.193333	0.0226363		15.26864		15.5								1.193333	0.05087646		15.48639		16								1.19333	0.107357		15.9219		17								1.193333	0.1638371		16.3574		18
1.195	0.02313577		15.26366		15.5								1.195	0.05136062		15.48157		16								1.195	0.10781		15.9174		17								1.195	0.16426		16.35318		18
1.196667	0.02363396		15.25869		15.5								1.196667	0.0518435		15.47675		16								1.19667	0.108263		15.9129		17								1.196667	0.1646816		16.34898		18
1.198333	0.02413094		15.25373		15.5								1.198333	0.05232519		15.47194		16								1.19833	0.108714		15.9084		17								1.198333	0.1651022		16.34478		18
1.2	0.0246268		15.24878		15.5								1.2	0.05280578		15.46715		16								1.2	0.109164		15.9039		17								1.2	0.1655217		16.3406		18
1.201667	0.02512159		15.24885		15.5								1.201667	0.05328533		15.46736		16								1.20167	0.109613		15.9044		17								1.201667	0.1659403		16.34142		18
1.203333	0.02511538		15.24891		15.5								1.203333	0.05326389		15.46758		16								1.20333	0.109561		15.9049		17								1.203333	0.1658579		16.34225		18
1.205	0.02510905		15.24897		15.5								1.205	0.05324234		15.46779		16								1.205	0.109509		15.9054		17								1.205	0.1657755		16.34306		18
1.206667	0.0251033		15.24902		15.5								1.206667	0.05322139		15.46799		16								1.20667	0.109458		15.9059		17								1.206667	0.1656938		16.34387		18
1.208333	0.02509804		15.24907		15.5								1.208333	0.05320095		15.46819		16								1.20833	0.109407		15.9064		17								1.208333	0.1656126		16.34468		18
1.21	0.02509321		15.24911		15.5								1.21	0.05318096		15.46839		16								1.21	0.109356		15.9069		17								1.21	0.165532		16.34548		18
1.211667	0.02508875		15.24915		15.5								1.211667	0.05316136		15.46858		16								1.21167	0.109307		15.9074		17								1.211667	0.1654518		16.34628		18
1.213333	0.02508461		15.24919		15.5								1.213333	0.05314209		15.46877		16								1.21333	0.109257		15.9079		17								1.213333	0.165372		16.34707		18
1.215	0.02508073		15.24923		15.5								1.215	0.0531231		15.46896		16								1.215	0.109208		15.9084		17								1.215	0.1652926		16.34787		18
1.216667	0.02507709		15.24926		15.5								1.216667	0.05310437		15.46914		16								1.21667	0.109159		15.9089		17								1.216667	0.1652135		16.34865		18
1.218333	0.02507364		15.2483		15.5								1.218333	0.05308584		15.46832		16								1.21833	0.10911		15.9084		17								1.218333	0.1651347		16.34844		18
1.22	0.02517036		15.24733		15.5								1.22	0.0531675		15.46751		16								1.22	0.109162		15.9079		17								1.22	0.1651561		16.34822		18
1.221667	0.02526704		15.24636		15.5								1.221667	0.05324915		15.46669		16								1.22167	0.109213		15.9074		17								1.221667	0.1651776		16.34801		18
1.223333	0.02536355		15.2454		15.5								1.223333	0.05333063		15.46588		16								1.22333	0.109265		15.9068		17								1.223333	0.165199		16.3478		18
1.225	0.02545988		15.24444		15.5								1.225	0.05341196		15.46507		16								1.225	0.109316		15.9063		17								1.225	0.1652203		16.34759		18
1.226667	0.02555604		15.24348		15.5								1.226667	0.05349312		15.46426		16								1.22667	0.109367		15.9058		17								1.226667	0.1652415		16.34737		18
1.228333	0.02565202		15.24252		15.5								1.228333	0.05357414		15.46345		16								1.22833	0.109418		15.9053		17								1.228333	0.1652626		16.34716		18
1.23	0.02574784		15.24157		15.5								1.23	0.053655		15.46264		16								1.23	0.109469		15.9048		17								1.23	0.1652836		16.34695		18
1.231667	0.02584349		15.24061		15.5								1.231667	0.05373571		15.46184		16								1.23167	0.10952		15.9043		17								1.231667	0.1653046		16.34675		18
1.233333	0.02593898		15.23966		15.5								1.233333	0.05381628		15.46103		16								1.23333	0.109571		15.9038		17								1.233333	0.1653255		16.34654		18
1.235	0.02603431		15.24471		15.5								1.235	0.05389671		15.46623		16								1.235	0.109622		15.9093		17								1.235	0.1653463		16.35233		18
1.236667	0.02552948		15.24975		15.5								1.236667	0.05337699		15.47142		16								1.23667	0.109072		15.9148		17								1.236667	0.164767		16.35811		18
1.238333	0.02502548		15.25477		15.5								1.238333	0.05285812		15.47659		16								1.23833	0.108523		15.9202		17								1.238333	0.1641887		16.36388		18
1.24	0.02452311		15.25978		15.5								1.24	0.0523409		15.48175		16								1.24	0.107976		15.9257		17								1.24	0.1636121		16.36963		18
1.241667	0.02402223		15.26477		15.5								1.241667	0.05182518		15.48689		16								1.24167	0.107431		15.9311		17								1.241667	0.163037		16.37537		18
1.243333	0.02352271		15.26976		15.5								1.243333	0.05131084		15.49202		16								1.24333	0.106887		15.9366		17								1.243333	0.1624634		16.38109		18
1.245	0.02302445		15.27473		15.5								1.245	0.05079778		15.49714		16								1.245	0.106344		15.942		17								1.245	0.1618911		16.3868		18
1.246667	0.02252736		15.27969		15.5								1.246667	0.0502859		15.50225		16								1.24667	0.105803		15.9474		17								1.246667	0.1613201		16.3925		18
1.248333	0.02203135		15.28464		15.5								1.248333	0.04977512		15.50735		16								1.24833	0.105263		15.9528		17								1.248333	0.1607502		16.39819		18
1.25	0.02153635		15.28958		15.5								1.25	0.04926537		15.51243		16								1.25	0.104723		15.9581		17								1.25	0.1601814		16.40386		18
1.251667	0.0210423		15.28951		15.5								1.251667	0.04875658		15.51251		16								1.25167	0.104185		15.9585		17								1.251667	0.1596137		16.40453		18
1.253333	0.02104914		15.28944		15.5								1.253333	0.04874871		15.51259		16								1.25333	0.104148		15.9589		17								1.253333	0.159547		16.4052		18
1.255	0.02105601		15.28938		15.5								1.255	0.04874087		15.51268		16								1.255	0.104111		15.9593		17								1.255	0.1594803		16.40587		18
1.256667	0.0210622		15.28932		15.5								1.256667	0.04873237		15.51277		16								1.25667	0.104073		15.9597		17								1.256667	0.1594131		16.40655		18
1.258333	0.02106779		15.28927		15.5								1.258333	0.0487233		15.51286		16								1.25833	0.104034		15.96		17								1.258333	0.1593453		16.40723		18
1.26	0.02107286		15.28923		15.5								1.26	0.04871371		15.51296		16								1.26	0.103995		15.9604		17								1.26	0.1592771		16.40791		18
1.261667	0.02107747		15.28918		15.5								1.261667	0.04870368		15.51307		16								1.26167	0.103956		15.9608		17								1.261667	0.1592085		16.4086		18
1.263333	0.02108166		15.28915		15.5								1.263333	0.04869325		15.51318		16								1.26333	0.103916		15.9612		17								1.263333	0.1591396		16.4093		18
1.265	0.0210855		15.28911		15.5								1.265	0.04868248		15.51329		16								1.265	0.103876		15.9616		17								1.265	0.1590704		16.40999		18
1.266667	0.02108902		15.28908		15.5								1.266667	0.04867141		15.5134		16								1.26667	0.103836		15.962		17								1.266667	0.159001		16.41069		18
1.268333	0.02109225		15.29205		15.5								1.268333	0.04866007		15.51652		16								1.26833	0.103796		15.9654		17								1.268333	0.1589314		16.41438		18
1.27	0.02079523		15.29502		15.5								1.27	0.0483485		15.51963		16								1.27	0.103455		15.9689		17								1.27	0.1585616		16.41808		18
1.271667	0.02049849		15.29798		15.5								1.271667	0.04803721		15.52273		16								1.27167	0.103115		15.9722		17								1.271667	0.1581921		16.42177		18
1.273333	0.02020243		15.30093		15.5								1.273333	0.04772663		15.52583		16								1.27333	0.102775		15.9756		17								1.273333	0.1578234		16.42545		18
1.275	0.01990702		15.30388		15.5								1.275	0.04741671		15.52893		16								1.275	0.102436		15.979		17								1.275	0.1574555		16.42912		18
1.276667	0.0196122		15.30682		15.5								1.276667	0.0471074		15.53201		16								1.27667	0.102098		15.9824		17								1.276667	0.1570882		16.43278		18
1.278333	0.01931794		15.30976		15.5								1.278333	0.04679866		15.5351		16								1.27833	0.10176		15.9858		17								1.278333	0.1567216		16.43644		18
1.28	0.0190242		15.31269		15.5								1.28	0.04649047		15.53817		16								1.28	0.101423		15.9891		17								1.28	0.1563555		16.4401		18
1.281667	0.01873097		15.31562		15.5								1.281667	0.04618279		15.54124		16								1.28167	0.101086		15.9925		17								1.281667	0.1559901		16.44375		18
1.283333	0.0184382		15.31854		15.5								1.283333	0.04587559		15.54431		16								1.28333	0.10075		15.9959		17								1.283333	0.1556252		16.44739		18
1.285	0.01814588		15.32346		15.5								1.285	0.04556886		15.54937		16								1.285	0.100415		16.0012		17								1.285	0.1552608		16.45303		18
1.286667	0.01765398		15.32837		15.5								1.286667	0.04506257		15.55443		16								1.28667	0.0998797		16.0065		17								1.286667	0.1546969		16.45866		18
1.288333	0.01716283		15.33327		15.5								1.288333	0.04455703		15.55947		16								1.28833	0.0993454		16.0119		17								1.288333	0.1541338		16.46428		18
1.29	0.01667267		15.33817		15.5								1.29	0.04405251		15.56451		16								1.29	0.0988122		16.0172		17								1.29	0.1535719		16.46989		18
1.291667	0.01618344		15.34305		15.5								1.291667	0.04354893		15.56954		16								1.29167	0.0982799		16.0225		17								1.291667	0.1530109		16.47549		18
1.293333	0.01569509		15.34792		15.5								1.293333	0.04304624		15.57456		16								1.29333	0.0977485		16.0278		17								1.293333	0.1524509		16.48108		18
1.295	0.01520757		15.35279		15.5								1.295	0.0425444		15.57957		16								1.295	0.0972181		16.0331		17								1.295	0.1518917		16.48666		18
1.296667	0.01472084		15.35765		15.5								1.296667	0.04204337		15.58457		16								1.29667	0.0966884		16.0384		17								1.296667	0.1513335		16.49224		18
1.298333	0.01423487		15.3625		15.5								1.298333	0.04154311		15.58956		16								1.29833	0.0961596		16.0437		17								1.298333	0.1507761		16.49781		18
1.3	0.01374962		15.36735		15.5								1.3	0.04104359		15.59455		16								1.3	0.0956315		16.049		17								1.3	0.1502195		16.50336		18
1.301667	0.01326507		15.36519		15.5								1.301667	0.04054479		15.59253		16								1.30167	0.0951042		16.0472		17								1.301667	0.1496637		16.50191		18
1.303333	0.01348119		15.36303		15.5								1.303333	0.04074667		15.59052		16								1.30333	0.0952776		16.0455		17								1.303333	0.1498086		16.50047		18
1.305	0.01369681		15.36089		15.5								1.305	0.04094807		15.58852		16								1.305	0.0954506		16.0438		17								1.305	0.1499531		16.49904		18
1.306667	0.01391099		15.35876		15.5								1.306667	0.04114803		15.58653		16								1.30667	0.0956221		16.0421		17								1.306667	0.1500962		16.49762		18
1.308333	0.01412386		15.35664		15.5								1.308333	0.04134671		15.58456		16								1.30833	0.0957924		16.0404		17								1.308333	0.1502381		16.49621		18
1.31	0.01433557		15.35454		15.5								1.31	0.04154425		15.58259		16								1.31	0.0959616		16.0387		17								1.31	0.1503789		16.49481		18
1.311667	0.01454623		15.35244		15.5								1.311667	0.04174074		15.58064		16								1.31167	0.0961298		16.037		17								1.311667	0.1505188		16.49342		18
1.313333	0.01475594		15.35035		15.5								1.313333	0.0419363		15.57869		16								1.31333	0.096297		16.0354		17								1.313333	0.1506578		16.49204		18
1.315	0.01496478		15.34827		15.5								1.315	0.04213101		15.57675		16								1.315	0.0964635		16.0337		17								1.315	0.1507959		16.49067		18
1.316667	0.01517283		15.3462		15.5								1.316667	0.04232494		15.57482		16								1.31667	0.0966292		16.0321		17								1.316667	0.1509334		16.4893		18
1.318333	0.01538015		15.34413		15.5								1.318333	0.04251816		15.57289		16								1.31833	0.0967942		16.0304		17								1.318333	0.1510702		16.48794		18
1.32	0.0155868		15.34207		15.5								1.32	0.04271072		15.57097		16								1.32	0.0969586		16.0288		17								1.32	0.1512064		16.48658		18
1.321667	0.01579283		15.34002		15.5								1.321667	0.04290269		15.56906		16								1.32167	0.0971224		16.0271		17								1.321667	0.1513421		16.48523		18
1.323333	0.01599829		15.33797		15.5								1.323333	0.04309409		15.56715		16								1.32333	0.0972857		16.0255		17								1.323333	0.1514773		16.48388		18
1.325	0.01620322		15.33592		15.5								1.325	0.04328497		15.56525		16								1.325	0.0974485		16.0239		17								1.325	0.151612		16.48254		18
1.326667	0.01640763		15.33388		15.5								1.326667	0.04347536		15.56335		16								1.32667	0.0976108		16.0223		17								1.326667	0.1517463		16.4812		18
1.328333	0.01661157		15.33185		15.5								1.328333	0.04366529		15.56145		16								1.32833	0.0977727		16.0207		17								1.328333	0.1518802		16.47986		18
1.33	0.01681506		15.32982		15.5								1.33	0.04385478		15.55956		16								1.33	0.0979342		16.019		17								1.33	0.1520137		16.47853		18
1.331667	0.01701812		15.32779		15.5								1.331667	0.04404386		15.55767		16								1.33167	0.0980953		16.0174		17								1.331667	0.1521468		16.4772		18
1.333333	0.01722078		15.32577		15.5								1.333333	0.04423255		15.55579		16								1.33333	0.0982561		16.0158		17								1.333333	0.1522796		16.47588		18
1.335	0.01742304		15.32375		15.5								1.335	0.04442086		15.55391		16								1.335	0.0984165		16.0142		17								1.335	0.1524121		16.47456		18
1.336667	0.01762492		15.32174		15.5								1.336667	0.0446088		15.55204		16								1.33667	0.0985766		16.0126		17								1.336667	0.1525443		16.47324		18
1.338333	0.01782644		15.31972		15.5								1.338333	0.0447964		15.55016		16								1.33833	0.0987363		16.011		17								1.338333	0.1526763		16.47192		18
1.34	0.0180276		15.31772		15.5								1.34	0.04498366		15.54829		16								1.34	0.0988958		16.0095		17								1.34	0.1528079		16.47061		18
1.341667	0.01822842		15.31571		15.5								1.341667	0.04517059		15.54643		16								1.34167	0.0990549		16.0079		17								1.341667	0.1529392		16.4693		18
1.343333	0.01842891		15.31371		15.5								1.343333	0.0453572		15.54457		16								1.34333	0.0992138		16.0063		17								1.343333	0.1530703		16.46799		18
1.345	0.01862907		15.31171		15.5								1.345	0.04554349		15.54271		16								1.345	0.0993723		16.0047		17								1.345	0.1532012		16.46668		18
1.346667	0.01882891		15.30972		15.5								1.346667	0.04572949		15.54085		16								1.34667	0.0995306		16.0031		17								1.346667	0.1533318		16.46538		18
1.348333	0.01902844		15.30772		15.5								1.348333	0.04591518		15.53899		16								1.34833	0.0996887		16.0015		17								1.348333	0.1534622		16.46408		18
1.35	0.01922766		15.30573		15.5								1.35	0.04610058		15.53714		16								1.35	0.0998464		16		17								1.35	0.1535923		16.46278		18
1.351667	0.01942657		15.30575		15.5								1.351667	0.04628569		15.53729		16								1.35167	0.100004		16.0004		17								1.351667	0.1537222		16.46348		18
1.353333	0.01942519		15.30576		15.5								1.353333	0.04627052		15.53745		16								1.35333	0.0999612		16.0008		17								1.353333	0.1536518		16.46418		18
1.355	0.01942384		15.30577		15.5								1.355	0.04625539		15.53759		16								1.355	0.0999185		16.0012		17								1.355	0.1535816		16.46488		18
1.356667	0.01942279		15.30578		15.5								1.356667	0.04624059		15.53774		16								1.35667	0.0998762		16.0017		17								1.356667	0.1535118		16.46558		18
1.358333	0.019422		15.30579		15.5								1.358333	0.04622605		15.53788		16								1.35833	0.0998342		16.0021		17								1.358333	0.1534423		16.46627		18
1.36	0.01942143		15.30579		15.5								1.36	0.04621175		15.53802		16								1.36	0.0997924		16.0025		17								1.36	0.153373		16.46696		18
1.361667	0.01942105		15.30579		15.5								1.361667	0.04619766		15.53816		16								1.36167	0.0997509		16.0029		17								1.361667	0.1533041		16.46765		18
1.363333	0.01942083		15.30579		15.5								1.363333	0.04618373		15.5383		16								1.36333	0.0997095		16.0033		17								1.363333	0.1532353		16.46833		18
1.365	0.01942074		15.30579		15.5								1.365	0.04616995		15.53844		16								1.365	0.0996684		16.0037		17								1.365	0.1531668		16.46902		18
1.366667	0.01942076		15.30579		15.5								1.366667	0.0461563		15.53857		16								1.36667	0.0996274		16.0041		17								1.366667	0.1530984		16.4697		18
1.368333	0.01942087		15.30579		15.5								1.368333	0.04614275		15.53871		16								1.36833	0.0995865		16.0045		17								1.368333	0.1530303		16.47038		18
1.37	0.01942105		15.30579		15.5								1.37	0.04612928		15.53884		16								1.37	0.0995458		16.0049		17								1.37	0.1529622		16.47106		18
1.371667	0.01942129		15.30578		15.5								1.371667	0.0461159		15.53897		16								1.37167	0.0995051		16.0054		17								1.371667	0.1528943		16.47173		18
1.373333	0.01942158		15.30578		15.5								1.373333	0.04610257		15.53911		16								1.37333	0.0994645		16.0058		17								1.373333	0.1528265		16.47241		18
1.375	0.01942191		15.30578		15.5								1.375	0.04608929		15.53924		16								1.375	0.0994241		16.0062		17								1.375	0.1527588		16.47309		18
1.376667	0.01942226		15.30577		15.5								1.376667	0.04607606		15.53937		16								1.37667	0.0993837		16.0066		17								1.376667	0.1526912		16.47376		18
1.378333	0.01942264		15.30577		15.5								1.378333	0.04606286		15.5395		16								1.37833	0.0993433		16.007		17								1.378333	0.1526237		16.47444		18
1.38	0.01942302		15.30577		15.5								1.38	0.04604969		15.53963		16								1.38	0.099303		16.0074		17								1.38	0.1525563		16.47511		18
1.381667	0.01942341		15.30576		15.5								1.381667	0.04603653		15.53977		16								1.38167	0.0992628		16.0078		17								1.381667	0.152489		16.47578		18
1.383333	0.0194238		15.30576		15.5								1.383333	0.04602339		15.5399		16								1.38333	0.0992226		16.0082		17								1.383333	0.1524217		16.47645		18
1.385	0.01942419		15.30875		15.5								1.385	0.04601026		15.54303		16								1.385	0.0991824		16.0116		17								1.385	0.1523545		16.48013		18
1.386667	0.01912457		15.31175		15.5								1.386667	0.04569713		15.54615		16								1.38667	0.0988423		16.015		17								1.386667	0.1519874		16.48379		18
1.388333	0.01882543		15.31473		15.5								1.388333	0.04538451		15.54927		16								1.38833	0.0985027		16.0184		17								1.388333	0.1516208		16.48745		18
1.39	0.01852717		15.3177		15.5								1.39	0.04507277		15.55238		16								1.39	0.098164		16.0217		17								1.39	0.1512552		16.4911		18
1.391667	0.01822972		15.32067		15.5								1.391667	0.04476185		15.55548		16								1.39167	0.0978261		16.0251		17								1.391667	0.1508904		16.49474		18
1.393333	0.017933		15.32363		15.5								1.393333	0.04445169		15.55858		16								1.39333	0.0974891		16.0285		17								1.393333	0.1505264		16.49837		18
1.395	0.01763697		15.32658		15.5								1.395	0.04414222		15.56167		16								1.395	0.0971527		16.0318		17								1.395	0.1501632		16.50199		18
1.396667	0.01734157		15.32953		15.5								1.396667	0.04383341		15.56475		16								1.39667	0.0968171		16.0352		17								1.396667	0.1498007		16.50561		18
1.398333	0.01704677		15.33247		15.5								1.398333	0.0435252		15.56782		16								1.39833	0.0964821		16.0385		17								1.398333	0.1494389		16.50922		18
1.4	0.01675252		15.33541		15.5								1.4	0.04321755		15.5709		16								1.4	0.0961476		16.0419		17								1.4	0.1490777		16.51283		18
1.401667	0.01645879		15.33734		15.5								1.401667	0.04291045		15.57296		16								1.40167	0.0958138		16.0442		17								1.401667	0.1487171		16.51543		18
1.403333	0.01626556		15.33927		15.5								1.403333	0.04270385		15.57502		16								1.40333	0.0955804		16.0465		17								1.403333	0.148457		16.51803		18
1.405	0.01607263		15.3412		15.5								1.405	0.04249757		15.57709		16								1.405	0.0953475		16.0489		17								1.405	0.1481973		16.52062		18
1.406667	0.01587985		15.34313		15.5								1.406667	0.04229146		15.57914		16								1.40667	0.0951147		16.0512		17								1.406667	0.1479379		16.52321		18
1.408333	0.01568723		15.34505		15.5								1.408333	0.04208551		15.5812		16								1.40833	0.0948821		16.0535		17								1.408333	0.1476786		16.5258		18
1.41	0.01549477		15.34698		15.5								1.41	0.04187974		15.58326		16								1.41	0.0946497		16.0558		17								1.41	0.1474196		16.52839		18
1.411667	0.01530247		15.3489		15.5								1.411667	0.04167415		15.58531		16								1.41167	0.0944175		16.0581		17								1.411667	0.1471608		16.53098		18
1.413333	0.01511034		15.35082		15.5								1.413333	0.04146873		15.58737		16								1.41333	0.0941855		16.0605		17								1.413333	0.1469023		16.53356		18
1.415	0.01491838		15.35273		15.5								1.415	0.0412635		15.58942		16								1.415	0.0939537		16.0628		17								1.415	0.146644		16.53614		18
1.416667	0.01472659		15.35465		15.5								1.416667	0.04105845		15.59146		16								1.41667	0.0937222		16.0651		17								1.416667	0.1463859		16.53872		18
1.418333	0.01453497		15.35556		15.5								1.418333	0.04085359		15.59251		16								1.41833	0.0934908		16.0664		17								1.418333	0.1461281		16.5403		18
1.42	0.01444353		15.35648		15.5								1.42	0.04074892		15.59356		16								1.42	0.0933597		16.0677		17								1.42	0.1459705		16.54187		18
1.421667	0.0143521		15.35739		15.5								1.421667	0.04064427		15.5946		16								1.42167	0.0932286		16.069		17								1.421667	0.145813		16.54345		18
1.423333	0.01426054		15.35831		15.5								1.423333	0.04053952		15.59565		16								1.42333	0.0930975		16.0703		17								1.423333	0.1456554		16.54502		18
1.425	0.0141689		15.35923		15.5								1.425	0.04043468		15.5967		16								1.425	0.0929663		16.0716		17								1.425	0.1454978		16.5466		18
1.426667	0.01407717		15.36015		15.5								1.426667	0.04032978		15.59775		16								1.42667	0.092835		16.073		17								1.426667	0.1453402		16.54817		18
1.428333	0.0139854		15.36106		15.5								1.428333	0.04022485		15.5988		16								1.42833	0.0927037		16.0743		17								1.428333	0.1451826		16.54975		18
1.43	0.01389358		15.36198		15.5								1.43	0.04011988		15.59985		16								1.43	0.0925725		16.0756		17								1.43	0.1450251		16.55132		18
1.431667	0.01380174		15.3629		15.5								1.431667	0.0400149		15.6009		16								1.43167	0.0924412		16.0769		17								1.431667	0.1448676		16.5529		18
1.433333	0.01370988		15.36382		15.5								1.433333	0.03990992		15.60195		16								1.43333	0.09231		16.0782		17								1.433333	0.1447101		16.55447		18
1.435	0.01361802		15.36174		15.5								1.435	0.03980496		15.6		16								1.435	0.0921788		16.0765		17								1.435	0.1445527		16.55305		18
1.436667	0.01382617		15.35966		15.5								1.436667	0.04000001		15.59805		16								1.43667	0.0923477		16.0748		17								1.436667	0.1446954		16.55162		18
1.438333	0.01403384		15.35759		15.5								1.438333	0.04019459		15.59612		16								1.43833	0.0925161		16.0732		17								1.438333	0.1448376		16.55021		18
1.44	0.01424063		15.35553		15.5								1.44	0.04038832		15.59419		16								1.44	0.0926837		16.0715		17								1.44	0.1449791		16.5488		18
1.441667	0.01444663		15.35348		15.5								1.441667	0.04058127		15.59227		16								1.44167	0.0928505		16.0698		17								1.441667	0.1451198		16.5474		18
1.443333	0.01465191		15.35143		15.5								1.443333	0.0407735		15.59035		16								1.44333	0.0930167		16.0682		17								1.443333	0.1452599		16.54601		18
1.445	0.01485652		15.34939		15.5								1.445	0.04096508		15.58844		16								1.445	0.0931822		16.0665		17								1.445	0.1453993		16.54462		18
1.446667	0.01506051		15.34736		15.5								1.446667	0.04115605		15.58654		16								1.44667	0.0933471		16.0649		17								1.446667	0.1455382		16.54323		18
1.448333	0.01526393		15.34533		15.5								1.448333	0.04134647		15.58464		16								1.44833	0.0935115		16.0632		17								1.448333	0.1456766		16.54185		18
1.45	0.01546681		15.34331		15.5								1.45	0.04153636		15.58274		16								1.45	0.0936755		16.0616		17								1.45	0.1458146		16.54048		18
1.451667	0.0156692		15.34829		15.5								1.451667	0.04172577		15.58785		16								1.45167	0.0938389		16.067		17								1.451667	0.1459521		16.54611		18
1.453333	0.01517111		15.35326		15.5								1.453333	0.04121472		15.59296		16								1.45333	0.0933019		16.0723		17								1.453333	0.1453892		16.55173		18
1.455	0.01467374		15.35822		15.5								1.455	0.0407044		15.59804		16								1.455	0.0927657		16.0777		17								1.455	0.144827		16.55733		18
1.456667	0.01417804		15.36316		15.5								1.456667	0.04019575		15.60311		16								1.45667	0.0922312		16.083		17								1.456667	0.1442666		16.56292		18
1.458333	0.01368384		15.36809		15.5								1.458333	0.03968863		15.60817		16								1.45833	0.0916982		16.0883		17								1.458333	0.1437078		16.5685		18
1.46	0.01319103		15.373		15.5								1.46	0.03918291		15.61322		16								1.46	0.0911667		16.0936		17								1.46	0.1431504		16.57406		18
1.461667	0.0126995		15.37791		15.5								1.461667	0.03867848		15.61825		16								1.46167	0.0906364		16.0989		17								1.461667	0.1425944		16.5796		18
1.463333	0.01220915		15.3828		15.5								1.463333	0.03817524		15.62327		16								1.46333	0.0901074		16.1042		17								1.463333	0.1420396		16.58514		18
1.465	0.01171989		15.38768		15.5								1.465	0.03767311		15.62828		16								1.465	0.0895795		16.1095		17								1.465	0.141486		16.59067		18
1.466667	0.01123166		15.39256		15.5								1.466667	0.03717201		15.63328		16								1.46667	0.0890527		16.1147		17								1.466667	0.1409334		16.59618		18
1.468333	0.01074438		15.39042		15.5								1.468333	0.03667188		15.63127		16								1.46833	0.0885269		16.113		17								1.468333	0.1403819		16.59469		18
1.47	0.010958		15.38829		15.5								1.47	0.03687267		15.62927		16								1.47	0.088702		16.1112		17								1.47	0.1405314		16.59319		18
1.471667	0.01117131		15.38617		15.5								1.471667	0.03707316		15.62728		16								1.47167	0.0888769		16.1095		17								1.471667	0.1406806		16.59171		18
1.473333	0.01138336		15.38406		15.5								1.473333	0.03727239		15.6253		16								1.47333	0.0890505		16.1078		17								1.473333	0.1408285		16.59025		18
1.475	0.01159425		15.38196		15.5								1.475	0.0374705		15.62332		16								1.475	0.089223		16.1061		17								1.475	0.1409755		16.58879		18
1.476667	0.01180412		15.37987		15.5								1.476667	0.03766758		15.62136		16								1.47667	0.0893945		16.1043		17								1.476667	0.1411214		16.58734		18
1.478333	0.01201305		15.37779		15.5								1.478333	0.03786374		15.61941		16								1.47833	0.0895651		16.1027		17								1.478333	0.1412665		16.58589		18
1.48	0.01222114		15.37572		15.5								1.48	0.03805906		15.61746		16								1.48	0.0897349		16.101		17								1.48	0.1414108		16.58446		18
1.481667	0.01242844		15.37365		15.5								1.481667	0.03825362		15.61553		16								1.48167	0.089904		16.0993		17								1.481667	0.1415543		16.58303		18
1.483333	0.01263504		15.37159		15.5								1.483333	0.03844748		15.61359		16								1.48333	0.0900724		16.0976		17								1.483333	0.1416972		16.5816		18
1.485	0.01284098		15.37654		15.5								1.485	0.0386407		15.61867		16								1.485	0.0902401		16.1029		17								1.485	0.1418396		16.58719		18
1.486667	0.01234632		15.38148		15.5								1.486667	0.03813333		15.62373		16								1.48667	0.0897073		16.1082		17								1.486667	0.1412814		16.59276		18
1.488333	0.01185225		15.3864		15.5								1.488333	0.03762657		15.62879		16								1.48833	0.0891752		16.1136		17								1.488333	0.1407238		16.59832		18
1.49	0.01135974		15.39131		15.5								1.49	0.03712137		15.63382		16								1.49	0.0886446		16.1188		17								1.49	0.1401679		16.60387		18
1.491667	0.01086866		15.39621		15.5								1.491667	0.03661761		15.63885		16								1.49167	0.0881155		16.1241		17								1.491667	0.1396134		16.6094		18
1.493333	0.01037888		15.4011		15.5								1.493333	0.03611517		15.64386		16								1.49333	0.0875878		16.1294		17								1.493333	0.1390604		16.61491		18
1.495	0.009890304		15.40597		15.5								1.495	0.03561395		15.64886		16								1.495	0.0870613		16.1346		17								1.495	0.1385085		16.62042		18
1.496667	0.009402849		15.41084		15.5								1.496667	0.03511386		15.65385		16								1.49667	0.0865359		16.1399		17								1.496667	0.1379579		16.62592		18
1.498333	0.008916434		15.41569		15.5								1.498333	0.03461483		15.65883		16								1.49833	0.0860116		16.1451		17								1.498333	0.1374084		16.6314		18
1.5	0.008430992		15.42054		15.5								1.5	0.03411677		15.6638		16								1.5	0.0854883		16.1503		17								1.5	0.1368599		16.63688		18
1.501667	0.007946465		15.41837		15.5								1.501667	0.03361965		15.66177		16								1.50167	0.084966		16.1486		17								1.501667	0.1363124		16.63534		18
1.503333	0.008162801		15.41621		15.5								1.503333	0.0338234		15.65973		16								1.50333	0.0851446		16.1468		17								1.503333	0.1364658		16.63381		18
1.505	0.008378797		15.41407		15.5								1.505	0.03402682		15.65771		16								1.505	0.0853229		16.145		17								1.505	0.1366189		16.63229		18
1.506667	0.008593492		15.41193		15.5								1.506667	0.03422895		15.6557		16								1.50667	0.0854999		16.1432		17								1.506667	0.1367708		16.63078		18
1.508333	0.008807016		15.40981		15.5								1.508333	0.03442993		15.6537		16								1.50833	0.0856758		16.1415		17								1.508333	0.1369216		16.62929		18
1.51	0.009019484		15.40769		15.5								1.51	0.03462986		15.65171		16								1.51	0.0858506		16.1398		17								1.51	0.1370714		16.6278		18
1.511667	0.009230996		15.40558		15.5								1.511667	0.03482885		15.64973		16								1.51167	0.0860246		16.138		17								1.511667	0.1372203		16.62632		18
1.513333	0.009441639		15.40349		15.5								1.513333	0.03502698		15.64776		16								1.51333	0.0861977		16.1363		17								1.513333	0.1373683		16.62484		18
1.515	0.009651491		15.40139		15.5								1.515	0.03522433		15.64579		16								1.515	0.08637		16.1346		17								1.515	0.1375157		16.62338		18
1.516667	0.009860616		15.39931		15.5								1.516667	0.03542097		15.64383		16								1.51667	0.0865417		16.1329		17								1.516667	0.1376624		16.62192		18
1.518333	0.01006907		15.39623		15.5								1.518333	0.03561695		15.64088		16								1.51833	0.0867127		16.1302		17								1.518333	0.1378085		16.61946		18
1.52	0.01037691		15.39316		15.5								1.52	0.03591232		15.63793		16								1.52	0.0869831		16.1275		17								1.52	0.138054		16.61701		18
1.521667	0.01068401		15.3901		15.5								1.521667	0.03620697		15.63499		16								1.52167	0.0872529		16.1248		17								1.521667	0.1382988		16.61457		18
1.523333	0.01099027		15.38704		15.5								1.523333	0.03650079		15.63206		16								1.52333	0.0875218		16.1221		17								1.523333	0.1385429		16.61214		18
1.525	0.01129576		15.38399		15.5								1.525	0.03679385		15.62914		16								1.525	0.08779		16.1194		17								1.525	0.1387862		16.60971		18
1.526667	0.01160052		15.38095		15.5								1.526667	0.0370862		15.62622		16								1.52667	0.0880576		16.1168		17								1.526667	0.1390289		16.60729		18
1.528333	0.0119046		15.37792		15.5								1.528333	0.03737787		15.62331		16								1.52833	0.0883244		16.1141		17								1.528333	0.139271		16.60488		18
1.53	0.01220803		15.37489		15.5								1.53	0.03766892		15.62041		16								1.53	0.0885907		16.1114		17								1.53	0.1395124		16.60247		18
1.531667	0.01251085		15.37187		15.5								1.531667	0.03795936		15.61751		16								1.53167	0.0888564		16.1088		17								1.531667	0.1397534		16.60006		18
1.533333	0.01281309		15.36885		15.5								1.533333	0.03824923		15.61461		16								1.53333	0.0891215		16.1061		17								1.533333	0.1399938		16.59766		18
1.535	0.01311477		15.36584		15.5								1.535	0.03853855		15.61173		16								1.535	0.0893861		16.1035		17								1.535	0.1402337		16.59527		18
1.536667	0.01341591		15.36283		15.5								1.536667	0.03882735		15.60884		16								1.53667	0.0896502		16.1009		17								1.536667	0.1404731		16.59288		18
1.538333	0.01371654		15.35983		15.5								1.538333	0.03911564		15.60597		16								1.53833	0.0899138		16.0982		17								1.538333	0.1407121		16.59049		18
1.54	0.01401667		15.35684		15.5								1.54	0.03940345		15.60309		16								1.54	0.090177		16.0956		17								1.54	0.1409506		16.58811		18
1.541667	0.01431631		15.35385		15.5								1.541667	0.03969079		15.60022		16								1.54167	0.0904397		16.093		17								1.541667	0.1411887		16.58574		18
1.543333	0.01461549		15.35086		15.5								1.543333	0.03997766		15.59736		16								1.54333	0.090702		16.0904		17								1.543333	0.1414264		16.58336		18
1.545	0.0149142		15.34788		15.5								1.545	0.04026409		15.5945		16								1.545	0.0909639		16.0877		17								1.545	0.1416637		16.58099		18
1.546667	0.01521247		15.3449		15.5								1.546667	0.04055008		15.59164		16								1.54667	0.0912253		16.0851		17								1.546667	0.1419006		16.57863		18
1.548333	0.01551029		15.34192		15.5								1.548333	0.04083565		15.58879		16								1.54833	0.0914864		16.0825		17								1.548333	0.1421371		16.57627		18
1.55	0.01580768		15.33895		15.5								1.55	0.04112079		15.58594		16								1.55	0.091747		16.0799		17								1.55	0.1423732		16.57391		18
1.551667	0.01610465		15.33699		15.5								1.551667	0.04140552		15.5841		16								1.55167	0.0920073		16.0783		17								1.551667	0.142609		16.57256		18
1.553333	0.0163012		15.33502		15.5								1.553333	0.04158984		15.58226		16								1.55333	0.0921671		16.0767		17								1.553333	0.1427444		16.5712		18
1.555	0.0164975		15.33306		15.5								1.555	0.04177393		15.58042		16								1.555	0.0923268		16.0751		17								1.555	0.1428796		16.56985		18
1.556667	0.0166937		15.3311		15.5								1.556667	0.04195792		15.57858		16								1.55667	0.0924864		16.0735		17								1.556667	0.1430148		16.5685		18
1.558333	0.01688976		15.32914		15.5								1.558333	0.04214179		15.57674		16								1.55833	0.0926459		16.0719		17								1.558333	0.1431499		16.56715		18
1.56	0.01708567		15.32719		15.5								1.56	0.04232553		15.57491		16								1.56	0.0928052		16.0704		17								1.56	0.1432849		16.5658		18
1.561667	0.01728143		15.32523		15.5								1.561667	0.04250911		15.57307		16								1.56167	0.0929645		16.0688		17								1.561667	0.1434198		16.56445		18
1.563333	0.01747701		15.32328		15.5								1.563333	0.04269254		15.57124		16								1.56333	0.0931236		16.0672		17								1.563333	0.1435546		16.56311		18
1.565	0.01767241		15.32132		15.5								1.565	0.04287579		15.56941		16								1.565	0.0932826		16.0656		17								1.565	0.1436893		16.56176		18
1.566667	0.01786762		15.31937		15.5								1.566667	0.04305886		15.56758		16								1.56667	0.0934414		16.064		17								1.566667	0.1438239		16.56042		18
1.568333	0.01806262		15.31643		15.5								1.568333	0.04324175		15.56476		16								1.56833	0.0936		16.0614		17								1.568333	0.1439582		16.55808		18
1.57	0.01835742		15.31348		15.5								1.57	0.04352443		15.56193		16								1.57	0.0938585		16.0588		17								1.57	0.1441925		16.55574		18
1.571667	0.01865184		15.31054		15.5								1.571667	0.04380675		15.55911		16								1.57167	0.0941166		16.0563		17								1.571667	0.1444264		16.5534		18
1.573333	0.01894574		15.30761		15.5								1.573333	0.04408857		15.5563		16								1.57333	0.0943742		16.0537		17								1.573333	0.1446599		16.55107		18
1.575	0.01923915		15.30468		15.5								1.575	0.0443699		15.55349		16								1.575	0.0946314		16.0511		17								1.575	0.1448929		16.54874		18
1.576667	0.01953208		15.30175		15.5								1.576667	0.04465076		15.55069		16								1.57667	0.0948881		16.0486		17								1.576667	0.1451255		16.54642		18
1.578333	0.01982454		15.29883		15.5								1.578333	0.04493117		15.54789		16								1.57833	0.0951444		16.046		17								1.578333	0.1453577		16.54411		18
1.58	0.02011656		15.29592		15.5								1.58	0.04521115		15.54509		16								1.58	0.0954003		16.0434		17								1.58	0.1455895		16.54179		18
1.581667	0.02040813		15.29301		15.5								1.581667	0.04549069		15.5423		16								1.58167	0.0956558		16.0409		17								1.581667	0.1458209		16.53948		18
1.583333	0.02069928		15.2901		15.5								1.583333	0.04576982		15.53951		16								1.58333	0.0959109		16.0383		17								1.583333	0.146052		16.53717		18
1.585	0.02099		15.2862		15.5								1.585	0.04604853		15.53573		16								1.585	0.0961656		16.0348		17								1.585	0.1462826		16.53387		18
1.586667	0.02138032		15.2823		15.5								1.586667	0.04642685		15.53195		16								1.58667	0.0965199		16.0313		17								1.586667	0.146613		16.53057		18
1.588333	0.02177006		15.27841		15.5								1.588333	0.04680461		15.52818		16								1.58833	0.0968737		16.0277		17								1.588333	0.1469428		16.52728		18
1.59	0.02215911		15.27453		15.5								1.59	0.04718168		15.52442		16								1.59	0.0972268		16.0242		17								1.59	0.147272		16.52399		18
1.591667	0.0225475		15.27065		15.5								1.591667	0.0475581		15.52066		16								1.59167	0.0975793		16.0207		17								1.591667	0.1476005		16.52071		18
1.593333	0.02293524		15.26678		15.5								1.593333	0.04793389		15.51691		16								1.59333	0.0979312		16.0172		17								1.593333	0.1479285		16.51744		18
1.595	0.02332236		15.26291		15.5								1.595	0.04830908		15.51316		16								1.595	0.0982825		16.0137		17								1.595	0.1482559		16.51417		18
1.596667	0.02370889		15.25905		15.5								1.596667	0.04868367		15.50942		16								1.59667	0.0986332		16.0102		17								1.596667	0.1485828		16.51091		18
1.598333	0.02409483		15.2552		15.5								1.598333	0.0490577		15.50569		16								1.59833	0.0989834		16.0067		17								1.598333	0.1489092		16.50765		18
1.6	0.02448021		15.25135		15.5								1.6	0.04943117		15.50196		16								1.6	0.0993331		16.0032		17								1.6	0.149235		16.5044		18
1.601667	0.02486504		15.25151		15.5								1.601667	0.0498041		15.50223		16								1.60167	0.0996822		16.0037		17								1.601667	0.1495603		16.50515		18
1.603333	0.02484932		15.25166		15.5								1.603333	0.0497765		15.50251		16								1.60333	0.0996309		16.0042		17								1.603333	0.1494852		16.5059		18
1.605	0.02483374		15.25181		15.5								1.605	0.04974904		15.50278		16								1.605	0.0995796		16.0047		17								1.605	0.1494103		16.50664		18
1.606667	0.02481883		15.25196		15.5								1.606667	0.04972227		15.50304		16								1.60667	0.0995291		16.0052		17								1.606667	0.149336		16.50738		18
1.608333	0.0248045		15.25209		15.5								1.608333	0.04969608		15.5033		16								1.60833	0.0994793		16.0057		17								1.608333	0.1492624		16.50811		18
1.61	0.02479067		15.25223		15.5								1.61	0.04967042		15.50355		16								1.61	0.0994299		16.0062		17								1.61	0.1491894		16.50883		18
1.611667	0.02477729		15.25236		15.5								1.611667	0.04964521		15.5038		16								1.61167	0.099381		16.0067		17								1.611667	0.1491169		16.50955		18
1.613333	0.02476429		15.25248		15.5								1.613333	0.04962039		15.50404		16								1.61333	0.0993326		16.0072		17								1.613333	0.1490448		16.51027		18
1.615	0.02475163		15.25261		15.5								1.615	0.04959592		15.50428		16								1.615	0.0992845		16.0076		17								1.615	0.1489731		16.51098		18
1.616667	0.02473926		15.25273		15.5								1.616667	0.04957175		15.50452		16								1.61667	0.0992367		16.0081		17								1.616667	0.1489017		16.51169		18
1.618333	0.02472714		15.25785		15.5								1.618333	0.04954785		15.50976		16								1.61833	0.0991893		16.0136		17								1.618333	0.1488307		16.5174		18
1.62	0.02421525		15.26296		15.5								1.62	0.04902418		15.51498		16								1.62	0.098642		16.019		17								1.62	0.1482599		16.5231		18
1.621667	0.02370438		15.26805		15.5								1.621667	0.04850154		15.52019		16								1.62167	0.0980959		16.0245		17								1.621667	0.1476902		16.52878		18
1.623333	0.02319516		15.27313		15.5								1.623333	0.04798057		15.52539		16								1.62333	0.0975514		16.0299		17								1.623333	0.1471222		16.53444		18
1.625	0.02268745		15.27819		15.5								1.625	0.04746112		15.53057		16								1.625	0.0970085		16.0353		17								1.625	0.1465558		16.54009		18
1.626667	0.02218114		15.28324		15.5								1.626667	0.04694308		15.53574		16								1.62667	0.0964669		16.0407		17								1.626667	0.1459908		16.54573		18
1.628333	0.02167612		15.28828		15.5								1.628333	0.04642633		15.54089		16								1.62833	0.0959268		16.0461		17								1.628333	0.1454272		16.55135		18
1.63	0.02117229		15.2933		15.5								1.63	0.04591079		15.54604		16								1.63	0.0953878		16.0515		17								1.63	0.1448648		16.55696		18
1.631667	0.02066958		15.29832		15.5								1.631667	0.04539638		15.55117		16								1.63167	0.09485		16.0569		17								1.631667	0.1443036		16.56257		18
1.633333	0.0201679		15.30333		15.5								1.633333	0.04488302		15.55629		16								1.63333	0.0943133		16.0622		17								1.633333	0.1437435		16.56816		18
1.635	0.01966721		15.30033		15.5								1.635	0.04437065		15.55341		16								1.635	0.0937775		16.0596		17								1.635	0.1431844		16.56574		18
1.636667	0.01996745		15.29733		15.5								1.636667	0.04465922		15.55053		16								1.63667	0.0940428		16.0569		17								1.636667	0.1434263		16.56332		18
1.638333	0.02026724		15.29435		15.5								1.638333	0.04494736		15.54766		16								1.63833	0.0943076		16.0543		17								1.638333	0.1436678		16.56092		18
1.64	0.0205655		15.29138		15.5								1.64	0.04523397		15.54481		16								1.64	0.0945709		16.0517		17								1.64	0.1439078		16.55853		18
1.641667	0.02086237		15.28842		15.5								1.641667	0.0455192		15.54197		16								1.64167	0.0948329		16.0491		17								1.641667	0.1441465		16.55616		18
1.643333	0.02115799		15.28548		15.5								1.643333	0.0458032		15.53914		16								1.64333	0.0950936		16.0465		17								1.643333	0.144384		16.5538		18
1.645	0.02145247		15.28254		15.5								1.645	0.04608606		15.53632		16								1.645	0.0953533		16.0439		17								1.645	0.1446204		16.55144		18
1.646667	0.02174592		15.27962		15.5								1.646667	0.04636791		15.53351		16								1.64667	0.0956119		16.0413		17								1.646667	0.1448559		16.5491		18
1.648333	0.02203842		15.2767		15.5								1.648333	0.04664882		15.53071		16								1.64833	0.0958696		16.0387		17								1.648333	0.1450904		16.54676		18
1.65	0.02233006		15.27379		15.5								1.65	0.04692887		15.52792		16								1.65	0.0961265		16.0362		17								1.65	0.1453241		16.54443		18
1.651667	0.02262089		15.26789		15.5								1.651667	0.04720814		15.52213		16								1.65167	0.0963826		16.0306		17								1.651667	0.1455571		16.53911		18
1.653333	0.02321098		15.262		15.5								1.653333	0.04778667		15.51636		16								1.65333	0.096938		16.0251		17								1.653333	0.1460894		16.53379		18
1.655	0.02379989		15.25613		15.5								1.655	0.04836403		15.5106		16								1.655	0.0974923		16.0195		17								1.655	0.1466206		16.5285		18
1.656667	0.02438726		15.25027		15.5								1.656667	0.04893986		15.50486		16								1.65667	0.0980451		16.014		17								1.656667	0.1471502		16.52321		18
1.658333	0.0249732		15.24442		15.5								1.658333	0.04951427		15.49913		16								1.65833	0.0985964		16.0085		17								1.658333	0.1476785		16.51794		18
1.66	0.02555781		15.23859		15.5								1.66	0.05008736		15.49341		16								1.66	0.0991465		16.003		17								1.66	0.1482056		16.51269		18
1.661667	0.02614117		15.23277		15.5								1.661667	0.05065921		15.4877		16								1.66167	0.0996953		15.9976		17								1.661667	0.1487314		16.50744		18
1.663333	0.02672336		15.22696		15.5								1.663333	0.0512299		15.48201		16								1.66333	0.100243		15.9921		17								1.663333	0.1492561		16.5022		18
1.665	0.02730443		15.22116		15.5								1.665	0.05179949		15.47632		16								1.665	0.10079		15.9866		17								1.665	0.1497797		16.49698		18
1.666667	0.02788445		15.21537		15.5								1.666667	0.05236803		15.47064		16								1.66667	0.101335		15.9812		17								1.666667	0.1503023		16.49176		18
1.668333	0.02846346		15.21358		15.5								1.668333	0.05293557		15.46898		16								1.66833	0.10188		15.9798		17								1.668333	0.150824		16.49055		18
1.67	0.02864151		15.21181		15.5								1.67	0.05310216		15.46731		16								1.67	0.102023		15.9783		17								1.67	0.1509448		16.48935		18
1.671667	0.02881929		15.21003		15.5								1.671667	0.0532685		15.46565		16								1.67167	0.102167		15.9769		17								1.671667	0.1510653		16.48814		18
1.673333	0.02899736		15.20824		15.5								1.673333	0.05343514		15.46398		16								1.67333	0.102311		15.9755		17								1.673333	0.1511863		16.48693		18
1.675	0.02917567		15.20646		15.5								1.675	0.05360202		15.46231		16								1.675	0.102455		15.974		17								1.675	0.1513074		16.48571		18
1.676667	0.02935415		15.20467		15.5								1.676667	0.05376909		15.46064		16								1.67667	0.102599		15.9726		17								1.676667	0.1514288		16.4845		18
1.678333	0.02953275		15.20289		15.5								1.678333	0.05393628		15.45896		16								1.67833	0.102743		15.9711		17								1.678333	0.1515504		16.48328		18
1.68	0.02971143		15.2011		15.5								1.68	0.05410357		15.45729		16								1.68	0.102888		15.9697		17								1.68	0.1516721		16.48206		18
1.681667	0.02989015		15.19931		15.5								1.681667	0.05427091		15.45562		16								1.68167	0.103032		15.9682		17								1.681667	0.1517939		16.48084		18
1.683333	0.03006888		15.19752		15.5								1.683333	0.05443826		15.45394		16								1.68333	0.103177		15.9668		17								1.683333	0.1519158		16.47962		18
1.685	0.03024758		15.19774		15.5								1.685	0.0546056		15.45427		16								1.685	0.103322		15.9673		17								1.685	0.1520377		16.4804		18
1.686667	0.03022625		15.19795		15.5								1.686667	0.05457291		15.4546		16								1.68667	0.103266		15.9679		17								1.686667	0.1519596		16.48118		18
1.688333	0.03020517		15.19815		15.5								1.688333	0.0545405		15.45491		16								1.68833	0.103211		15.9684		17								1.688333	0.1518818		16.48195		18
1.69	0.03018461		15.19836		15.5								1.69	0.0545086		15.45523		16								1.69	0.103157		15.969		17								1.69	0.1518046		16.48272		18
1.691667	0.03016449		15.19855		15.5								1.691667	0.05447717		15.45554		16								1.69167	0.103103		15.9695		17								1.691667	0.1517279		16.48348		18
1.693333	0.03014477		15.19875		15.5								1.693333	0.05444613		15.45585		16								1.69333	0.103049		15.97		17								1.693333	0.1516516		16.48424		18
1.695	0.03012539		15.19894		15.5								1.695	0.05441545		15.45615		16								1.695	0.102996		15.9706		17								1.695	0.1515757		16.485		18
1.696667	0.03010631		15.19913		15.5								1.696667	0.05438508		15.45645		16								1.69667	0.102943		15.9711		17								1.696667	0.1515001		16.48575		18
1.698333	0.0300875		15.19931		15.5								1.698333	0.05435498		15.45675		16								1.69833	0.10289		15.9716		17								1.698333	0.1514249		16.4865		18
1.7	0.03006892		15.19949		15.5								1.7	0.05432513		15.45705		16								1.7	0.102838		15.9721		17								1.7	0.15135		16.48725		18
1.701667	0.03005055		15.19368		15.5								1.701667	0.0542955		15.45134		16								1.70167	0.102785		15.9667		17								1.701667	0.1512753		16.48199		18
1.703333	0.03063236		15.18787		15.5								1.703333	0.05486606		15.44564		16								1.70333	0.103333		15.9612		17								1.703333	0.1518009		16.47674		18
1.705	0.03121333		15.18207		15.5								1.705	0.0554358		15.43996		16								1.705	0.103881		15.9557		17								1.705	0.1523256		16.47151		18
1.706667	0.03179267		15.1763		15.5								1.706667	0.0560039		15.43429		16								1.70667	0.104426		15.9503		17								1.706667	0.1528488		16.46629		18
1.708333	0.0323705		15.17053		15.5								1.708333	0.05657051		15.42864		16								1.70833	0.104971		15.9449		17								1.708333	0.1533705		16.46109		18
1.71	0.03294691		15.16478		15.5								1.71	0.05713571		15.423		16								1.71	0.105513		15.9395		17								1.71	0.1538909		16.4559		18
1.711667	0.03352203		15.15904		15.5								1.711667	0.05769962		15.41738		16								1.71167	0.106055		15.934		17								1.711667	0.15441		16.45072		18
1.713333	0.03409591		15.15331		15.5								1.713333	0.05826232		15.41176		16								1.71333	0.106595		15.9287		17								1.713333	0.1549279		16.44555		18
1.715	0.03466865		15.1476		15.5								1.715	0.05882388		15.40616		16								1.715	0.107134		15.9233		17								1.715	0.1554448		16.44039		18
1.716667	0.0352403		15.14189		15.5								1.716667	0.05938435		15.40056		16								1.71667	0.107672		15.9179		17								1.716667	0.1559606		16.43525		18
1.718333	0.03581092		15.14219		15.5								1.718333	0.05994381		15.40098		16								1.71833	0.10821		15.9185		17								1.718333	0.1564754		16.43611		18
1.72	0.03578055		15.1425		15.5								1.72	0.0599023		15.40139		16								1.72	0.108146		15.9192		17								1.72	0.1563893		16.43697		18
1.721667	0.03575025		15.14279		15.5								1.721667	0.05986085		15.4018		16								1.72167	0.108082		15.9198		17								1.721667	0.1563033		16.43782		18
1.723333	0.03572082		15.14308		15.5								1.723333	0.05982029		15.40219		16								1.72333	0.108019		15.9204		17								1.723333	0.1562182		16.43866		18
1.725	0.03569216		15.14336		15.5								1.725	0.05978052		15.40259		16								1.725	0.107957		15.921		17								1.725	0.1561339		16.4395		18
1.726667	0.03566419		15.14363		15.5								1.726667	0.05974143		15.40297		16								1.72667	0.107896		15.9216		17								1.726667	0.1560504		16.44033		18
1.728333	0.03563681		15.1439		15.5								1.728333	0.05970295		15.40335		16								1.72833	0.107835		15.9222		17								1.728333	0.1559675		16.44115		18
1.73	0.03560995		15.14416		15.5								1.73	0.059665		15.40372		16								1.73	0.107775		15.9228		17								1.73	0.1558852		16.44197		18
1.731667	0.03558355		15.14442		15.5								1.731667	0.05962752		15.4041		16								1.73167	0.107715		15.9234		17								1.731667	0.1558034		16.44278		18
1.733333	0.03555756		15.14468		15.5								1.733333	0.05959045		15.40446		16								1.73333	0.107656		15.924		17								1.733333	0.155722		16.44359		18
1.735	0.03553192		15.14093		15.5								1.735	0.05955376		15.40083		16								1.735	0.107597		15.9206		17								1.735	0.1556411		16.4404		18
1.736667	0.0359066		15.13719		15.5								1.736667	0.05991738		15.39719		16								1.73667	0.107939		15.9172		17								1.736667	0.1559605		16.4372		18
1.738333	0.0362809		15.13346		15.5								1.738333	0.06028064		15.39357		16								1.73833	0.10828		15.9138		17								1.738333	0.1562796		16.43402		18
1.74	0.03665426		15.12973		15.5								1.74	0.06064297		15.38996		16								1.74	0.10862		15.9104		17								1.74	0.1565978		16.43085		18
1.741667	0.03702675		15.12602		15.5								1.741667	0.06100443		15.38635		16								1.74167	0.10896		15.907		17								1.741667	0.1569152		16.42768		18
1.743333	0.03739842		15.12231		15.5								1.743333	0.06136509		15.38275		16								1.74333	0.109298		15.9036		17								1.743333	0.1572318		16.42452		18
1.745	0.03776933		15.1186		15.5								1.745	0.06172499		15.37916		16								1.745	0.109636		15.9003		17								1.745	0.1575476		16.42137		18
1.746667	0.03813952		15.11491		15.5								1.746667	0.06208419		15.37557		16								1.74667	0.109974		15.8969		17								1.746667	0.1578629		16.41823		18
1.748333	0.03850903		15.11122		15.5								1.748333	0.06244271		15.37199		16								1.74833	0.11031		15.8935		17								1.748333	0.1581775		16.41509		18
1.75	0.03887789		15.10754		15.5								1.75	0.06280061		15.36842		16								1.75	0.110646		15.8902		17								1.75	0.1584915		16.41195		18
1.751667	0.03924615		15.10586		15.5								1.751667	0.06315789		15.36685		16								1.75167	0.110981		15.8888		17								1.751667	0.1588049		16.41082		18
1.753333	0.03941381		15.10419		15.5								1.753333	0.0633146		15.36529		16								1.75333	0.111116		15.8875		17								1.753333	0.1589178		16.4097		18
1.755	0.03958124		15.10251		15.5								1.755	0.06347109		15.36372		16								1.755	0.111251		15.8861		17								1.755	0.1590305		16.40857		18
1.756667	0.03974872		15.10084		15.5								1.756667	0.06362763		15.36216		16								1.75667	0.111385		15.8848		17								1.756667	0.1591433		16.40744		18
1.758333	0.03991622		15.09916		15.5								1.758333	0.0637842		15.36059		16								1.75833	0.11152		15.8835		17								1.758333	0.1592561		16.40631		18
1.76	0.04008371		15.09749		15.5								1.76	0.06394078		15.35903		16								1.76	0.111655		15.8821		17								1.76	0.1593691		16.40518		18
1.761667	0.04025117		15.09581		15.5								1.761667	0.06409734		15.35746		16								1.76167	0.11179		15.8808		17								1.761667	0.159482		16.40405		18
1.763333	0.04041859		15.09414		15.5								1.763333	0.06425385		15.3559		16								1.76333	0.111924		15.8794		17								1.763333	0.1595949		16.40292		18
1.765	0.04058594		15.09247		15.5								1.765	0.06441032		15.35433		16								1.765	0.112059		15.8781		17								1.765	0.1597078		16.40179		18
1.766667	0.04075321		15.0908		15.5								1.766667	0.06456671		15.35277		16								1.76667	0.112194		15.8767		17								1.766667	0.1598207		16.40066		18
1.768333	0.04092039		15.09213		15.5								1.768333	0.06472302		15.35421		16								1.76833	0.112328		15.8784		17								1.768333	0.1599335		16.40254		18
1.77	0.04078747		15.09345		15.5								1.77	0.06457924		15.35564		16								1.77	0.112163		15.88		17								1.77	0.1597463		16.4044		18
1.771667	0.04065493		15.09477		15.5								1.771667	0.06443585		15.35707		16								1.77167	0.111998		15.8817		17								1.771667	0.1595595		16.40626		18
1.773333	0.04052316		15.09608		15.5								1.773333	0.06429324		15.35849		16								1.77333	0.111833		15.8833		17								1.773333	0.1593736		16.40812		18
1.775	0.04039209		15.09738		15.5								1.775	0.06415134		15.3599		16								1.775	0.11167		15.8849		17								1.775	0.1591883		16.40996		18
1.776667	0.04026164		15.09868		15.5								1.776667	0.06401007		15.36131		16								1.77667	0.111507		15.8866		17								1.776667	0.1590038		16.4118		18
1.778333	0.04013175		15.09998		15.5								1.778333	0.06386937		15.36271		16								1.77833	0.111345		15.8882		17								1.778333	0.1588198		16.41364		18
1.78	0.04000239		15.10127		15.5								1.78	0.0637292		15.3641		16								1.78	0.111183		15.8898		17								1.78	0.1586364		16.41546		18
1.781667	0.03987348		15.10255		15.5								1.781667	0.0635895		15.3655		16								1.78167	0.111022		15.8914		17								1.781667	0.1584536		16.41729		18
1.783333	0.03974501		15.10383		15.5								1.783333	0.06345025		15.36689		16								1.78333	0.110861		15.893		17								1.783333	0.1582712		16.41911		18
1.785	0.03961694		15.10211		15.5								1.785	0.0633114		15.36527		16								1.785	0.1107		15.8916		17								1.785	0.1580892		16.41792		18
1.786667	0.03978923		15.10039		15.5								1.786667	0.06347293		15.36366		16								1.78667	0.11084		15.8902		17								1.786667	0.1582077		16.41674		18
1.788333	0.03996137		15.09867		15.5								1.788333	0.06363431		15.36205		16								1.78833	0.11098		15.8888		17								1.788333	0.1583261		16.41556		18
1.79	0.04013293		15.09696		15.5								1.79	0.06379512		15.36045		16								1.79	0.11112		15.8874		17								1.79	0.1584439		16.41439		18
1.791667	0.04030396		15.09525		15.5								1.791667	0.06395542		15.35885		16								1.79167	0.111258		15.886		17								1.791667	0.1585613		16.41322		18
1.793333	0.04047452		15.09355		15.5								1.793333	0.06411525		15.35725		16								1.79333	0.111397		15.8847		17								1.793333	0.1586782		16.41205		18
1.795	0.04064464		15.09186		15.5								1.795	0.06427465		15.35566		16								1.795	0.111535		15.8833		17								1.795	0.1587947		16.41089		18
1.796667	0.04081435		15.09016		15.5								1.796667	0.06443366		15.35408		16								1.79667	0.111672		15.8819		17								1.796667	0.1589109		16.40973		18
1.798333	0.04098369		15.08847		15.5								1.798333	0.06459229		15.35249		16								1.79833	0.11181		15.8805		17								1.798333	0.1590267		16.40858		18
1.8	0.04115268		15.08679		15.5								1.8	0.06475059		15.35091		16								1.8	0.111946		15.8792		17								1.8	0.1591422		16.40743		18
1.801667	0.04132134		15.0831		15.5								1.801667	0.06490857		15.34734		16								1.80167	0.112083		15.8758		17								1.801667	0.1592575		16.40428		18
1.803333	0.04168969		15.07943		15.5								1.803333	0.06526625		15.34377		16								1.80333	0.112419		15.8724		17								1.803333	0.1595725		16.40113		18
1.805	0.04205742		15.07576		15.5								1.805	0.06562332		15.3402		16								1.805	0.112755		15.8691		17								1.805	0.1598869		16.39799		18
1.806667	0.04242428		15.0721		15.5								1.806667	0.06597953		15.33665		16								1.80667	0.11309		15.8658		17								1.806667	0.1602005		16.39487		18
1.808333	0.04279033		15.06844		15.5								1.808333	0.06633493		15.3331		16								1.80833	0.113424		15.8624		17								1.808333	0.1605133		16.39175		18
1.81	0.04315562		15.0648		15.5								1.81	0.06668959		15.32956		16								1.81	0.113758		15.8591		17								1.81	0.1608254		16.38863		18
1.811667	0.04352021		15.06116		15.5								1.811667	0.06704354		15.32603		16								1.81167	0.11409		15.8558		17								1.811667	0.1611369		16.38552		18
1.813333	0.04388412		15.05753		15.5								1.813333	0.06739684		15.3225		16								1.81333	0.114422		15.8525		17								1.813333	0.1614477		16.38242		18
1.815	0.04424739		15.0539		15.5								1.815	0.06774951		15.31898		16								1.815	0.114754		15.8492		17								1.815	0.161758		16.37932		18
1.816667	0.04461006		15.05028		15.5								1.816667	0.06810158		15.31547		16								1.81667	0.115085		15.8459		17								1.816667	0.1620676		16.37623		18
1.818333	0.04497215		15.04866		15.5								1.818333	0.06845308		15.31396		16								1.81833	0.115415		15.8446		17								1.818333	0.1623768		16.37515		18
1.82	0.04513369		15.04705		15.5								1.82	0.06860404		15.31245		16								1.82	0.115545		15.8433		17								1.82	0.1624854		16.37406		18
1.821667	0.04529503		15.04544		15.5								1.821667	0.0687548		15.31094		16								1.82167	0.115674		15.842		17								1.821667	0.1625939		16.37297		18
1.823333	0.04545644		15.04382		15.5								1.823333	0.06890565		15.30943		16								1.82333	0.115804		15.8407		17								1.823333	0.1627025		16.37189		18
1.825	0.0456179		15.04221		15.5								1.825	0.06905656		15.30793		16								1.825	0.115934		15.8394		17								1.825	0.1628112		16.3708		18
1.826667	0.04577938		15.04059		15.5								1.826667	0.0692075		15.30642		16								1.82667	0.116064		15.8381		17								1.826667	0.16292		16.36971		18
1.828333	0.04594085		15.03898		15.5								1.828333	0.06935844		15.30491		16								1.82833	0.116194		15.8368		17								1.828333	0.1630288		16.36862		18
1.83	0.0461023		15.03736		15.5								1.83	0.06950936		15.3034		16								1.83	0.116323		15.8355		17								1.83	0.1631376		16.36754		18
1.831667	0.04626371		15.03575		15.5								1.831667	0.06966025		15.30189		16								1.83167	0.116453		15.8342		17								1.831667	0.1632464		16.36645		18
1.833333	0.04642506		15.03414		15.5								1.833333	0.0698111		15.30038		16								1.83333	0.116583		15.8329		17								1.833333	0.1633552		16.36536		18
1.835	0.04658634		15.03352		15.5								1.835	0.06996187		15.29987		16								1.835	0.116713		15.8326		17								1.835	0.163464		16.36527		18
1.836667	0.04664753		15.03291		15.5								1.836667	0.07001258		15.29937		16								1.83667	0.116743		15.8323		17								1.836667	0.1634728		16.36518		18
1.838333	0.0467088		15.0323		15.5								1.838333	0.07006336		15.29886		16								1.83833	0.116772		15.832		17								1.838333	0.1634816		16.36509		18
1.84	0.04677026		15.03168		15.5								1.84	0.07011435		15.29834		16								1.84	0.116803		15.8317		17								1.84	0.1634907		16.365		18
1.841667	0.04683188		15.03106		15.5								1.841667	0.07016551		15.29783		16								1.84167	0.116833		15.8314		17								1.841667	0.1635		16.3649		18
1.843333	0.04689364		15.03044		15.5								1.843333	0.07021682		15.29732		16								1.84333	0.116863		15.8311		17								1.843333	0.1635095		16.36481		18
1.845	0.04695552		15.02983		15.5								1.845	0.07026825		15.2968		16								1.845	0.116894		15.8308		17								1.845	0.1635192		16.36471		18
1.846667	0.04701748		15.0292		15.5								1.846667	0.07031978		15.29629		16								1.84667	0.116924		15.8304		17								1.846667	0.163529		16.36461		18
1.848333	0.04707952		15.02858		15.5								1.848333	0.07037139		15.29577		16								1.84833	0.116955		15.8301		17								1.848333	0.1635389		16.36451		18
1.85	0.04714162		15.02796		15.5								1.85	0.07042308		15.29525		16								1.85	0.116986		15.8298		17								1.85	0.1635489		16.36441		18
1.851667	0.04720377		15.03334		15.5								1.851667	0.07047481		15.30073		16								1.85167	0.117017		15.8355		17								1.851667	0.163559		16.37031		18
1.853333	0.04666595		15.03871		15.5								1.853333	0.06992659		15.30621		16								1.85333	0.116448		15.8412		17								1.853333	0.1629692		16.3762		18
1.855	0.04612914		15.04406		15.5								1.855	0.0693794		15.31166		16								1.855	0.11588		15.8469		17								1.855	0.1623804		16.38207		18
1.856667	0.04559414		15.04939		15.5								1.856667	0.06883401		15.3171		16								1.85667	0.115314		15.8525		17								1.856667	0.1617935		16.38792		18
1.858333	0.04506078		15.05471		15.5								1.858333	0.06829028		15.32252		16								1.85833	0.114749		15.8581		17								1.858333	0.1612083		16.39375		18
1.86	0.04452894		15.06001		15.5								1.86	0.06774807		15.32793		16								1.86	0.114186		15.8638		17								1.86	0.1606246		16.39958		18
1.861667	0.04399851		15.06531		15.5								1.861667	0.06720729		15.33332		16								1.86167	0.113625		15.8694		17								1.861667	0.1600424		16.40538		18
1.863333	0.04346938		15.07059		15.5								1.863333	0.06666781		15.3387		16								1.86333	0.113065		15.8749		17								1.863333	0.1594615		16.41118		18
1.865	0.04294148		15.07585		15.5								1.865	0.06612956		15.34408		16								1.865	0.112506		15.8805		17								1.865	0.1588819		16.41696		18
1.866667	0.04241471		15.08111		15.5								1.866667	0.06559247		15.34944		16								1.86667	0.111948		15.8861		17								1.866667	0.1583035		16.42274		18
1.868333	0.04188902		15.07636		15.5								1.868333	0.06505646		15.34479		16								1.86833	0.111391		15.8816		17								1.868333	0.1577262		16.4185		18
1.87	0.04236435		15.07161		15.5								1.87	0.06552148		15.34014		16								1.87	0.111836		15.8772		17								1.87	0.15815		16.41427		18
1.871667	0.042839		15.06688		15.5								1.871667	0.06598582		15.33552		16								1.87167	0.112279		15.8728		17								1.871667	0.1585731		16.41006		18
1.873333	0.04331159		15.06218		15.5								1.873333	0.06644812		15.33091		16								1.87333	0.112721		15.8684		17								1.873333	0.1589942		16.40586		18
1.875	0.04378234		15.05749		15.5								1.875	0.06690858		15.32633		16								1.875	0.113161		15.864		17								1.875	0.1594135		16.40169		18
1.876667	0.04425141		15.05281		15.5								1.876667	0.06736737		15.32175		16								1.87667	0.113599		15.8596		17								1.876667	0.1598312		16.39753		18
1.878333	0.04471894		15.04815		15.5								1.878333	0.06782464		15.31719		16								1.87833	0.114036		15.8553		17								1.878333	0.1602474		16.39338		18
1.88	0.04518509		15.0435		15.5								1.88	0.06828052		15.31265		16								1.88	0.114471		15.8509		17								1.88	0.1606623		16.38924		18
1.881667	0.04564995		15.03886		15.5								1.881667	0.06873514		15.30811		16								1.88167	0.114906		15.8466		17								1.881667	0.1610759		16.38512		18
1.883333	0.04611363		15.03424		15.5								1.883333	0.06918857		15.30359		16								1.88333	0.115338		15.8423		17								1.883333	0.1614883		16.381		18
1.885	0.04657622		15.03562		15.5								1.885	0.06964093		15.30508		16								1.885	0.11577		15.844		17								1.885	0.1618998		16.3829		18
1.886667	0.04643779		15.03701		15.5								1.886667	0.06949227		15.30656		16								1.88667	0.115601		15.8457		17								1.886667	0.1617102		16.38479		18
1.888333	0.0462994		15.03838		15.5								1.888333	0.06934366		15.30804		16								1.88833	0.115432		15.8474		17								1.888333	0.1615207		16.38668		18
1.89	0.04616189		15.03975		15.5								1.89	0.06919595		15.30951		16								1.89	0.115264		15.849		17								1.89	0.1613322		16.38856		18
1.891667	0.04602519		15.04111		15.5								1.891667	0.06904905		15.31097		16								1.89167	0.115097		15.8507		17								1.891667	0.1611445		16.39042		18
1.893333	0.0458892		15.04246		15.5								1.893333	0.06890287		15.31243		16								1.89333	0.11493		15.8524		17								1.893333	0.1609575		16.39229		18
1.895	0.04575386		15.04381		15.5								1.895	0.06875735		15.31388		16								1.895	0.114764		15.854		17								1.895	0.1607713		16.39414		18
1.896667	0.04561911		15.04515		15.5								1.896667	0.06861242		15.31532		16								1.89667	0.114599		15.8557		17								1.896667	0.1605857		16.39599		18
1.898333	0.04548489		15.04649		15.5								1.898333	0.06846804		15.31676		16								1.89833	0.114434		15.8573		17								1.898333	0.1604006		16.39784		18
1.9	0.04535116		15.04782		15.5								1.9	0.06832415		15.31819		16								1.9	0.11427		15.8589		17								1.9	0.1602161		16.39968		18
1.901667	0.04521787		15.11315		15.5								1.901667	0.06818072		15.38362		16								1.90167	0.114106		15.9246		17								1.901667	0.1600321		16.46551		18
1.903333	0.038685		15.17837		15.5								1.903333	0.0616377		15.44894		16								1.90333	0.107543		15.9901		17								1.903333	0.1534485		16.53124		18
1.905	0.0321631		15.24339		15.5								1.905	0.05510567		15.51407		16								1.905	0.100991		16.0554		17								1.905	0.146876		16.59677		18
1.906667	0.02566058		15.30824		15.5								1.906667	0.04859303		15.57902		16								1.90667	0.0944579		16.1206		17								1.906667	0.1403228		16.66212		18
1.908333	0.01917591		15.37292		15.5								1.908333	0.04209825		15.6438		16								1.90833	0.0879429		16.1856		17								1.908333	0.1337876		16.72731		18
1.91	0.01270776		15.43745		15.5								1.91	0.03561999		15.70843		16								1.91	0.0814444		16.2504		17								1.91	0.1272689		16.79234		18
1.911667	0.006254937		15.50184		15.5								1.911667	0.02915707		15.77292		16								1.91167	0.0749613		16.3151		17								1.911667	0.1207656		16.85723		18
1.913333	-0.0001835703		15.56609		15.5								1.913333	0.02270847		15.83727		16								1.91333	0.0684926		16.3796		17								1.913333	0.1142766		16.92199		18
1.915	-0.006608657		15.63021		15.5								1.915	0.01627331		15.90149		16								1.915	0.0620372		16.4441		17								1.915	0.1078012		16.98662		18
1.916667	-0.0130211		15.69422		15.5								1.916667	0.009850791		15.9656		16								1.91667	0.0555946		16.5084		17								1.916667	0.1013384		17.05112		18
1.918333	-0.01942158		15.72811		15.5								1.918333	0.003440246		15.99959		16								1.91833	0.0491639		16.5426		17								1.918333	0.09488756		17.08552		18
1.92	-0.0228107		15.76194		15.5								1.92	4.107858e-05		16.03352		16								1.92	0.0457446		16.5767		17								1.92	0.09144818		17.11985		18
1.921667	-0.02619392		15.79576		15.5								1.921667	-0.003352193		16.06744		16								1.92167	0.0423313		16.6108		17								1.921667	0.08801472		17.15417		18
1.923333	-0.02957567		15.82956		15.5								1.923333	-0.006743979		16.10134		16								1.92333	0.0389194		16.6449		17								1.923333	0.08458278		17.18847		18
1.925	-0.03295563		15.86334		15.5								1.925	-0.01013397		16.13522		16								1.925	0.0355093		16.679		17								1.925	0.08115267		17.22275		18
1.926667	-0.03633354		15.89709		15.5								1.926667	-0.0135219		16.16908		16								1.92667	0.0321014		16.713		17								1.926667	0.07772466		17.25701		18
1.928333	-0.03970915		15.93082		15.5								1.928333	-0.01690752		16.20291		16								1.92833	0.0286957		16.7471		17								1.928333	0.07429898		17.29124		18
1.93	-0.04308226		15.96453		15.5								1.93	-0.02029064		16.23671		16								1.93	0.0252926		16.7811		17								1.93	0.07087585		17.32545		18
1.931667	-0.0464527		15.9982		15.5								1.931667	-0.02367107		16.27049		16								1.93167	0.0218922		16.8151		17								1.931667	0.06745543		17.35962		18
1.933333	-0.04982031		16.03185		15.5								1.933333	-0.02704867		16.30423		16								1.93333	0.0184946		16.849		17								1.933333	0.06403788		17.39377		18
1.935	-0.05318496		16.04647		15.5								1.935	-0.03042331		16.31895		16								1.935	0.0151		16.8639		17								1.935	0.06062333		17.40888		18
1.936667	-0.05464655		16.06108		15.5								1.936667	-0.03189486		16.33366		16								1.93667	0.0136085		16.8788		17								1.936667	0.05911188		17.42399		18
1.938333	-0.05610811		16.07572		15.5								1.938333	-0.03336639		16.3484		16								1.93833	0.0121171		16.8938		17								1.938333	0.05760051		17.43913		18
1.94	-0.05757208		16.09038		15.5								1.94	-0.03484031		16.36316		16								1.94	0.0106232		16.9087		17								1.94	0.05608677		17.45429		18
1.941667	-0.05903793		16.10505		15.5								1.941667	-0.03631611		16.37793		16								1.94167	0.00912754		16.9237		17								1.941667	0.05457119		17.46946		18
1.943333	-0.06050521		16.11974		15.5								1.943333	-0.03779333		16.39272		16								1.94333	0.00763044		16.9387		17								1.943333	0.05305421		17.48464		18
1.945	-0.06197353		16.13443		15.5								1.945	-0.03927157		16.40751		16								1.945	0.00613234		16.9537		17								1.945	0.05153625		17.49982		18
1.946667	-0.06344254		16.14912		15.5								1.946667	-0.04075051		16.4223		16								1.94667	0.00463356		16.9687		17								1.946667	0.05001763		17.51501		18
1.948333	-0.06491195		16.16382		15.5								1.948333	-0.04222983		16.43709		16								1.94833	0.00313441		16.9836		17								1.948333	0.04849865		17.5302		18
1.95	-0.06638151		16.17851		15.5								1.95	-0.04370929		16.45189		16								1.95	0.00163514		16.9986		17								1.95	0.04697957		17.54539		18
1.951667	-0.06785098		16.1772		15.5								1.951667	-0.04518866		16.45068		16								1.95167	0.000135974		16.9976		17								1.951667	0.04546061		17.54458		18
1.953333	-0.06772018		16.17592		15.5								1.953333	-0.04506775		16.44949		16								1.95333	0.000237112		16.9966		17								1.953333	0.04554197		17.54379		18
1.955	-0.06759158		16.17467		15.5								1.955	-0.04494903		16.44834		16								1.955	0.000336071		16.9957		17								1.955	0.04562117		17.54304		18
1.956667	-0.06746714		16.17346		15.5								1.956667	-0.04483447		16.44724		16								1.95667	0.000430887		16.9948		17								1.956667	0.04569624		17.54232		18
1.958333	-0.06734638		16.17229		15.5								1.958333	-0.04472356		16.44616		16								1.95833	0.000522062		16.9939		17								1.958333	0.04576769		17.54164		18
1.96	-0.06722883		16.17114		15.5								1.96	-0.04461588		16.44511		16								1.96	0.000610036		16.993		17								1.96	0.04583595		17.54099		18
1.961667	-0.06711413		16.17002		15.5								1.961667	-0.04451103		16.44409		16								1.96167	0.000695193		16.9922		17								1.961667	0.04590141		17.54036		18
1.963333	-0.06700194		16.16892		15.5								1.963333	-0.04440867		16.44309		16								1.96333	0.000777865		16.9914		17								1.963333	0.0459644		17.53975		18
1.965	-0.06689197		16.16784		15.5								1.965	-0.04430853		16.4421		16								1.965	0.000858343		16.9906		17								1.965	0.04602522		17.53916		18
1.966667	-0.06678396		16.16678		15.5								1.966667	-0.04421035		16.44114		16								1.96667	0.00093688		16.9899		17								1.966667	0.04608411		17.53859		18
1.968333	-0.0666777		16.16073		15.5								1.968333	-0.0441139		16.43519		16								1.96833	0.00101369		16.9841		17								1.968333	0.04614129		17.53303		18
1.97	-0.066073		16.15471		15.5								1.97	-0.04351901		16.42926		16								1.97	0.00158898		16.9784		17								1.97	0.04669696		17.5275		18
1.971667	-0.06547051		16.14871		15.5								1.971667	-0.04292632		16.42336		16								1.97167	0.00216207		16.9727		17								1.971667	0.04725045		17.52199		18
1.973333	-0.06487075		16.14273		15.5								1.973333	-0.04233635		16.41749		16								1.97333	0.00273245		16.967		17								1.973333	0.04780125		17.5165		18
1.975	-0.06427348		16.13678		15.5								1.975	-0.04174887		16.41164		16								1.975	0.00330037		16.9613		17								1.975	0.04834961		17.51104		18
1.976667	-0.06367849		16.13086		15.5								1.976667	-0.04116365		16.40581		16								1.97667	0.00386604		16.9557		17								1.976667	0.04889573		17.5056		18
1.978333	-0.06308558		16.12495		15.5								1.978333	-0.04058051		16.39999		16								1.97833	0.00442965		16.9501		17								1.978333	0.0494398		17.50018		18
1.98	-0.0624946		16.11905		15.5								1.98	-0.03999928		16.3942		16								1.98	0.00499135		16.9445		17								1.98	0.04998199		17.49478		18
1.981667	-0.06190541		16.11318		15.5								1.981667	-0.03941984		16.38842		16								1.98167	0.0055513		16.9389		17								1.981667	0.05052243		17.48939		18
1.983333	-0.06131787		16.10732		15.5								1.983333	-0.03884205		16.38266		16								1.98333	0.0061096		16.9333		17								1.983333	0.05106125		17.48401		18
1.985	-0.0607319		16.10347		15.5								1.985	-0.03826581		16.37891		16								1.985	0.00666637		16.9298		17								1.985	0.05159856		17.48066		18
1.986667	-0.06034738		16.09964		15.5								1.986667	-0.03789102		16.37517		16								1.98667	0.00702171		16.9262		17								1.986667	0.05193444		17.47731		18
1.988333	-0.05996391		16.09581		15.5								1.988333	-0.03751727		16.37144		16								1.98833	0.00737602		16.9227		17								1.988333	0.05226931		17.47396		18
1.99	-0.05958116		16.09199		15.5								1.99	-0.03714422		16.36772		16								1.99	0.00772965		16.9192		17								1.99	0.05260352		17.47063		18
1.991667	-0.0591991		16.08818		15.5								1.991667	-0.03677187		16.364		16								1.99167	0.0080826		16.9157		17								1.991667	0.05293706		17.4673		18
1.993333	-0.05881772		16.08437		15.5								1.993333	-0.03640019		16.36029		16								1.99333	0.00843489		16.9121		17								1.993333	0.05326996		17.46398		18
1.995	-0.05843702		16.08057		15.5								1.995	-0.03602917		16.35659		16								1.995	0.00878653		16.9086		17								1.995	0.05360223		17.46066		18
1.996667	-0.05805698		16.07678		15.5								1.996667	-0.03565881		16.35289		16								1.99667	0.00913753		16.9051		17								1.996667	0.05393387		17.45735		18
1.998333	-0.0576776		16.07299		15.5								1.998333	-0.0352891		16.3492		16								1.99833	0.0094879		16.9016		17								1.998333	0.0542649		17.45405		18
2	-0.05729886		16.06921		15.5								2	-0.03492002		16.34552		16								2	0.00983766		16.8981		17								2	0.05459533		17.45075		18
2.001667	-0.05692075	0.01420071	16.06943	15.25706	15.5								2.001667	-0.03455157	0.03360529	16.34584	15.59288	16								2.00167	0.0101868	0.0717839	16.8986	16.2678	17								2.001667	0.05492516	0.1093105	17.45146	16.88831	18
2.003333	-0.05694328	0.01420071	16.06966	15.25706	15.5								2.003333	-0.03458374	0.03360529	16.34616	15.59288	16								2.00333	0.0101353	0.0717839	16.8992	16.2678	17								2.003333	0.0548544	0.1093105	17.45216	16.88831	18
2.005	-0.05696576	0.01420071	16.06988	15.25706	15.5								2.005	-0.03461587	0.03360529	16.34647	15.59288	16								2.005	0.0100839	0.0717839	16.8997	16.2678	17								2.005	0.05478371	0.1093105	17.45286	16.88831	18
2.006667	-0.05698768	0.01420071	16.07009	15.25706	15.5								2.006667	-0.03464742	0.03360529	16.34678	15.59288	16								2.00667	0.0100331	0.0717839	16.9002	16.2678	17								2.006667	0.05471364	0.1093105	17.45356	16.88831	18
2.008333	-0.05700912	0.01420071	16.0703	15.25706	15.5								2.008333	-0.03467847	0.03360529	16.34709	15.59288	16								2.00833	0.00998281	0.0717839	16.9007	16.2678	17								2.008333	0.05464409	0.1093105	17.45425	16.88831	18
2.01	-0.05703015	0.01420071	16.07051	15.25706	15.5								2.01	-0.03470912	0.03360529	16.34739	15.59288	16								2.01	0.00993293	0.0717839	16.9012	16.2678	17								2.01	0.05457498	0.1093105	17.45494	16.88831	18
2.011667	-0.05705084	0.01420071	16.07071	15.25706	15.5								2.011667	-0.03473942	0.03360529	16.34769	15.59288	16								2.01167	0.00988341	0.0717839	16.9017	16.2678	17								2.011667	0.05450625	0.1093105	17.45562	16.88831	18
2.013333	-0.05707126	0.01420071	16.07091	15.25706	15.5								2.013333	-0.03476944	0.03360529	16.34799	15.59288	16								2.01333	0.0098342	0.0717839	16.9021	16.2678	17								2.013333	0.05443783	0.1093105	17.4563	16.88831	18
2.015	-0.05709145	0.01420071	16.07111	15.25706	15.5								2.015	-0.03479922	0.03360529	16.34829	15.59288	16								2.015	0.00978523	0.0717839	16.9026	16.2678	17								2.015	0.05436968	0.1093105	17.45698	16.88831	18
2.016667	-0.05711146	0.01210396	16.07131	15.27545	15.5								2.016667	-0.03482882	0.03126529	16.34858	15.61082	16								2.01667	0.00973646	0.0691817	16.9031	16.2901	17								2.016667	0.05430175	0.1061467	17.45766	16.93804	18
2.018333	-0.05713133	0.01210396	16.08151	15.27545	15.5								2.018333	-0.03485826	0.03126529	16.35888	15.61082	16								2.01833	0.00968787	0.0691817	16.9136	16.2901	17								2.018333	0.054234	0.1061467	17.46834	16.93804	18
2.02	-0.05815109	0.01210396	16.09169	15.27545	15.5								2.02	-0.03588759	0.03126529	16.36915	15.61082	16								2.02	0.0086394	0.0691817	16.9241	16.2901	17								2.02	0.0531664	0.1061467	17.47899	16.93804	18
2.021667	-0.05916911	0.01210396	16.10184	15.27545	15.5								2.021667	-0.03691518	0.03126529	16.3794	15.61082	16								2.02167	0.0075927	0.0691817	16.9345	16.2901	17								2.021667	0.05210057	0.1061467	17.48962	16.93804	18
2.023333	-0.06018411	0.01210396	16.11196	15.27545	15.5								2.023333	-0.03793973	0.03126529	16.38961	15.61082	16								2.02333	0.00654904	0.0691817	16.9449	16.2901	17								2.023333	0.05103781	0.1061467	17.50022	16.93804	18
2.025	-0.06119633	0.01210396	16.12206	15.27545	15.5								2.025	-0.0389615	0.03126529	16.39981	15.61082	16								2.025	0.00550818	0.0691817	16.9553	16.2901	17								2.025	0.04997785	0.1061467	17.5108	16.93804	18
2.026667	-0.06220601	0.01210396	16.13213	15.27545	15.5								2.026667	-0.03998071	0.03126529	16.40998	15.61082	16								2.02667	0.00446989	0.0691817	16.9657	16.2901	17								2.026667	0.04892049	0.1061467	17.52134	16.93804	18
2.028333	-0.06321335	0.01210396	16.14219	15.27545	15.5								2.028333	-0.04099758	0.03126529	16.42012	15.61082	16								2.02833	0.00343397	0.0691817	16.976	16.2901	17								2.028333	0.04786551	0.1061467	17.53187	16.93804	18
2.03	-0.0642185	0.01210396	16.15222	15.27545	15.5								2.03	-0.04201225	0.03126529	16.43025	15.61082	16								2.03	0.00240024	0.0691817	16.9863	16.2901	17								2.03	0.04681274	0.1061467	17.54238	16.93804	18
2.031667	-0.06522163	0.01210396	16.16223	15.27545	15.5								2.031667	-0.0430249	0.03126529	16.44036	15.61082	16								2.03167	0.00136857	0.0691817	16.9966	16.2901	17								2.031667	0.04576204	0.1061467	17.55287	16.93804	18
2.033333	-0.06622286	0.00988915	16.17222	15.2883	15.5								2.033333	-0.04403564	0.028906	16.45045	15.62879	16								2.03333	0.000338821	0.066474	17.0069	16.3124	17								2.033333	0.04471328	0.1029909	17.56334	16.99518	18
2.035	-0.06722231	0.00988915	16.1742	15.2883	15.5								2.035	-0.04504458	0.028906	16.45252	15.62879	16								2.035	-0.000689125	0.066474	17.0092	16.3124	17								2.035	0.04366633	0.1029909	17.56579	16.99518	18
2.036667	-0.06742008	0.00988915	16.17618	15.2883	15.5								2.036667	-0.04525184	0.028906	16.45459	15.62879	16								2.03667	-0.000915364	0.066474	17.0114	16.3124	17								2.036667	0.04342111	0.1029909	17.56824	16.99518	18
2.038333	-0.06761757	0.00988915	16.17816	15.2883	15.5								2.038333	-0.04545882	0.028906	16.45667	15.62879	16								2.03833	-0.00114131	0.066474	17.0137	16.3124	17								2.038333	0.0431762	0.1029909	17.5707	16.99518	18
2.04	-0.06781592	0.00988915	16.18015	15.2883	15.5								2.04	-0.04566664	0.028906	16.45875	15.62879	16								2.04	-0.00136808	0.066474	17.016	16.3124	17								2.04	0.04293048	0.1029909	17.57316	16.99518	18
2.041667	-0.06801501	0.00988915	16.18215	15.2883	15.5								2.041667	-0.04587519	0.028906	16.46084	15.62879	16								2.04167	-0.00159557	0.066474	17.0182	16.3124	17								2.041667	0.04268405	0.1029909	17.57563	16.99518	18
2.043333	-0.06821472	0.00988915	16.18415	15.2883	15.5								2.043333	-0.04608437	0.028906	16.46294	15.62879	16								2.04333	-0.00182366	0.066474	17.0205	16.3124	17								2.043333	0.04243704	0.1029909	17.5781	16.99518	18
2.045	-0.06841496	0.00988915	16.18616	15.2883	15.5								2.045	-0.04629407	0.028906	16.46504	15.62879	16								2.045	-0.00205227	0.066474	17.0228	16.3124	17								2.045	0.04218953	0.1029909	17.58058	16.99518	18
2.046667	-0.06861566	0.00988915	16.18817	15.2883	15.5								2.046667	-0.04650421	0.028906	16.46715	15.62879	16								2.04667	-0.0022813	0.066474	17.0251	16.3124	17								2.046667	0.04194161	0.1029909	17.58307	16.99518	18
2.048333	-0.06881674	0.00988915	16.19018	15.2883	15.5								2.048333	-0.04671472	0.028906	16.46926	15.62879	16								2.04833	-0.00251069	0.066474	17.0274	16.3124	17								2.048333	0.04169335	0.1029909	17.58555	16.99518	18
2.05	-0.06901814	0.007639138	16.1922	15.30766	15.5								2.05	-0.04692555	0.02632295	16.47137	15.64723	16								2.05	-0.00274038	0.0635866	17.0297	16.3358	17								2.05	0.0414448	0.09972735	17.58804	17.04409	18
2.051667	-0.0692198	0.007639138	16.21122	15.30766	15.5								2.051667	-0.04713664	0.02632295	16.49048	15.64723	16								2.05167	-0.00297031	0.0635866	17.049	16.3358	17								2.051667	0.04119603	0.09972735	17.60753	17.04409	18
2.053333	-0.07112169	0.007639138	16.23021	15.30766	15.5								2.053333	-0.04904793	0.02632295	16.50957	15.64723	16								2.05333	-0.00490043	0.0635866	17.0683	16.3358	17								2.053333	0.03924707	0.09972735	17.62699	17.04409	18
2.055	-0.07302094	0.007639138	16.24915	15.30766	15.5								2.055	-0.05095659	0.02632295	16.5286	15.64723	16								2.055	-0.0068279	0.0635866	17.0875	16.3358	17								2.055	0.03730079	0.09972735	17.64641	17.04409	18
2.056667	-0.07491528	0.007639138	16.26805	15.30766	15.5								2.056667	-0.05286033	0.02632295	16.5476	15.64723	16								2.05667	-0.00875044	0.0635866	17.1067	16.3358	17								2.056667	0.03535946	0.09972735	17.66577	17.04409	18
2.058333	-0.07680507	0.007639138	16.28691	15.30766	15.5								2.058333	-0.05475952	0.02632295	16.56654	15.64723	16								2.05833	-0.0106684	0.0635866	17.1258	16.3358	17								2.058333	0.0334227	0.09972735	17.6851	17.04409	18
2.06	-0.07869065	0.007639138	16.30572	15.30766	15.5								2.06	-0.05665448	0.02632295	16.58546	15.64723	16								2.06	-0.0125821	0.0635866	17.1449	16.3358	17								2.06	0.0314902	0.09972735	17.70438	17.04409	18
2.061667	-0.0805723	0.007639138	16.3245	15.30766	15.5								2.061667	-0.05854551	0.02632295	16.60433	15.64723	16								2.06167	-0.0144919	0.0635866	17.164	16.3358	17								2.061667	0.02956167	0.09972735	17.72363	17.04409	18
2.063333	-0.08245026	0.007639138	16.34325	15.30766	15.5								2.063333	-0.06043284	0.02632295	16.62317	15.64723	16								2.06333	-0.016398	0.0635866	17.183	16.3358	17								2.063333	0.02763687	0.09972735	17.74284	17.04409	18
2.065	-0.08432476	0.007639138	16.36196	15.30766	15.5								2.065	-0.06231669	0.02632295	16.64197	15.64723	16								2.065	-0.0183006	0.0635866	17.202	16.3358	17								2.065	0.02571557	0.09972735	17.76202	17.04409	18
2.066667	-0.08619597	0.005241447	16.38064	15.32439	15.5								2.066667	-0.06419726	0.02373639	16.66075	15.66576	16								2.06667	-0.0201998	0.0606236	17.221	16.3593	17								2.066667	0.02379759	0.09640592	17.78117	17.07323	18
2.068333	-0.08806407	0.005241447	16.37929	15.32439	15.5								2.068333	-0.0660747	0.02373639	16.65949	15.66576	16								2.06833	-0.022096	0.0606236	17.2199	16.3593	17								2.068333	0.02188276	0.09640592	17.78029	17.07323	18
2.07	-0.08792919	0.005241447	16.37795	15.32439	15.5								2.07	-0.06594916	0.02373639	16.65824	15.66576	16								2.07	-0.0219891	0.0606236	17.2188	16.3593	17								2.07	0.02197095	0.09640592	17.77941	17.07323	18
2.071667	-0.08779478	0.005241447	16.37664	15.32439	15.5								2.071667	-0.06582408	0.02373639	16.65702	15.66576	16								2.07167	-0.0218827	0.0606236	17.2178	16.3593	17								2.071667	0.02205871	0.09640592	17.77857	17.07323	18
2.073333	-0.08766357	0.005241447	16.37535	15.32439	15.5								2.073333	-0.0657022	0.02373639	16.65583	15.66576	16								2.07333	-0.0217795	0.0606236	17.2168	16.3593	17								2.073333	0.0221433	0.09640592	17.77775	17.07323	18
2.075	-0.0875352	0.005241447	16.37409	15.32439	15.5								2.075	-0.06558314	0.02373639	16.65467	15.66576	16								2.075	-0.021679	0.0606236	17.2158	16.3593	17								2.075	0.02222509	0.09640592	17.77696	17.07323	18
2.076667	-0.08740933	0.005241447	16.37286	15.32439	15.5								2.076667	-0.06546659	0.02373639	16.65352	15.66576	16								2.07667	-0.0215811	0.0606236	17.2149	16.3593	17								2.076667	0.02230441	0.09640592	17.77618	17.07323	18
2.078333	-0.08728569	0.005241447	16.37164	15.32439	15.5								2.078333	-0.06535224	0.02373639	16.6524	15.66576	16								2.07833	-0.0214853	0.0606236	17.2139	16.3593	17								2.078333	0.02238155	0.09640592	17.77543	17.07323	18
2.08	-0.08716401	0.005241447	16.37044	15.32439	15.5								2.08	-0.06523986	0.02373639	16.65129	15.66576	16								2.08	-0.0213915	0.0606236	17.213	16.3593	17								2.08	0.02245676	0.09640592	17.7747	17.07323	18
2.081667	-0.08704409	0.005241447	16.36926	15.32439	15.5								2.081667	-0.06512922	0.02373639	16.6502	15.66576	16								2.08167	-0.0212995	0.0606236	17.2121	16.3593	17								2.081667	0.02253026	0.09640592	17.77398	17.07323	18
2.083333	-0.08692572	0.002734915	16.36809	15.34186	15.5								2.083333	-0.06502013	0.02094541	16.64912	15.68538	16								2.08333	-0.021209	0.05753	17.2112	16.3828	17								2.083333	0.02260223	0.0929817	17.77327	17.10215	18
2.085	-0.08680876	0.002734915	16.39093	15.34186	15.5								2.085	-0.06491244	0.02094541	16.67206	15.68538	16								2.085	-0.0211198	0.05753	17.2343	16.3828	17								2.085	0.02267284	0.0929817	17.79658	17.10215	18
2.086667	-0.08909305	0.002734915	16.41374	15.34186	15.5								2.086667	-0.06720599	0.02094541	16.69497	15.68538	16								2.08667	-0.0234319	0.05753	17.2574	16.3828	17								2.086667	0.02034223	0.0929817	17.81985	17.10215	18
2.088333	-0.0913745	0.002734915	16.4365	15.34186	15.5								2.088333	-0.0694967	0.02094541	16.71781	15.68538	16								2.08833	-0.0257411	0.05753	17.2804	16.3828	17								2.088333	0.0180145	0.0929817	17.84307	17.10215	18
2.09	-0.09364983	0.002734915	16.4592	15.34186	15.5								2.09	-0.07178128	0.02094541	16.7406	15.68538	16								2.09	-0.0280442	0.05753	17.3034	16.3828	17								2.09	0.01569292	0.0929817	17.86623	17.10215	18
2.091667	-0.09591952	0.002734915	16.48184	15.34186	15.5								2.091667	-0.07406021	0.02094541	16.76334	15.68538	16								2.09167	-0.0303416	0.05753	17.3263	16.3828	17								2.091667	0.01337703	0.0929817	17.88934	17.10215	18
2.093333	-0.09818399	0.002734915	16.50444	15.34186	15.5								2.093333	-0.07633391	0.02094541	16.78603	15.68538	16								2.09333	-0.0326338	0.05753	17.3492	16.3828	17								2.093333	0.0110664	0.0929817	17.91239	17.10215	18
2.095	-0.1004436	0.002734915	16.52699	15.34186	15.5								2.095	-0.07860273	0.02094541	16.80867	15.68538	16								2.095	-0.034921	0.05753	17.372	16.3828	17								2.095	0.00876067	0.0929817	17.9354	17.10215	18
2.096667	-0.1026986	0.002734915	16.54949	15.34186	15.5								2.096667	-0.08086699	0.02094541	16.83127	15.68538	16								2.09667	-0.0372037	0.05753	17.3948	16.3828	17								2.096667	0.006459534	0.0929817	17.95837	17.10215	18
2.098333	-0.1049494	0.002734915	16.57196	15.34186	15.5								2.098333	-0.08312697	0.02094541	16.85383	15.68538	16								2.09833	-0.0394821	0.05753	17.4176	16.3828	17								2.098333	0.004162712	0.0929817	17.9813	17.10215	18
2.1	-0.1071961	-2.431358e-05	16.59439	16.57959	15.5								2.1	-0.0853829	0.01810593	16.87635	15.70509	16								2.1	-0.0417565	0.0543001	17.4403	16.4073	17								2.1	0.001869965	0.08946035	18.00419	17.13235	18
2.101667	-0.109439	-2.431358e-05	16.59378	16.57959	15.5								2.101667	-0.08763499	0.01810593	16.87583	15.70509	16								2.10167	-0.044027	0.0543001	17.4399	16.4073	17								2.101667	-0.0004189164	0.08946035	18.00404	17.13235	18
2.103333	-0.1093783	-2.431358e-05	16.59318	16.57959	15.5								2.103333	-0.08758343	0.01810593	16.87532	15.70509	16								2.10333	-0.0439938	0.0543001	17.4396	16.4073	17								2.103333	-0.0004041157	0.08946035	18.0039	17.13235	18
2.105	-0.1093178	-2.431358e-05	16.59261	16.57959	15.5								2.105	-0.08753219	0.01810593	16.87484	15.70509	16								2.105	-0.0439609	0.0543001	17.4393	16.4073	17								2.105	-0.0003895975	0.08946035	18.00379	17.13235	18
2.106667	-0.1092609	-2.431358e-05	16.59207	16.57959	15.5								2.106667	-0.08748443	0.01810593	16.8744	15.70509	16								2.10667	-0.0439315	0.0543001	17.4391	16.4073	17								2.106667	-0.0003785351	0.08946035	18.00371	17.13235	18
2.108333	-0.109207	-2.431358e-05	16.59156	16.57959	15.5								2.108333	-0.08743973	0.01810593	16.87398	15.70509	16								2.10833	-0.0439051	0.0543001	17.4388	16.4073	17								2.108333	-0.0003705101	0.08946035	18.00365	17.13235	18
2.11	-0.1091559	-2.431358e-05	16.59107	16.57959	15.5								2.11	-0.08739774	0.01810593	16.87358	15.70509	16								2.11	-0.0438814	0.0543001	17.4386	16.4073	17								2.11	-0.0003651536	0.08946035	18.00362	17.13235	18
2.111667	-0.1091071	-2.431358e-05	16.5906	16.57959	15.5								2.111667	-0.08735812	0.01810593	16.87321	15.70509	16								2.11167	-0.0438601	0.0543001	17.4384	16.4073	17								2.111667	-0.0003621447	0.08946035	18.00361	17.13235	18
2.113333	-0.1090604	-2.431358e-05	16.59016	16.57959	15.5								2.113333	-0.0873206	0.01810593	16.87285	15.70509	16								2.11333	-0.0438409	0.0543001	17.4382	16.4073	17								2.113333	-0.000361204	0.08946035	18.00362	17.13235	18
2.115	-0.1090156	-2.431358e-05	16.58972	16.57959	15.5								2.115	-0.08728493	0.01810593	16.87251	15.70509	16								2.115	-0.0438235	0.0543001	17.4381	16.4073	17								2.115	-0.0003620888	0.08946035	18.00365	17.13235	18
2.116667	-0.1089725	-0.003153207	16.58931	15.38089	15.5								2.116667	-0.0872509	0.01499633	16.87218	15.72669	16								2.11667	-0.0438077	0.050877	17.4379	16.4317	17								2.116667	-0.0003645875	0.08571277	18.00369	17.16285	18
2.118333	-0.1089308	-0.003153207	16.5979	15.38089	15.5								2.118333	-0.08721834	0.01499633	16.88087	15.72669	16								2.11833	-0.0437934	0.050877	17.4468	16.4317	17								2.118333	-0.0003685161	0.08571277	18.01274	17.16285	18
2.12	-0.1097904	-0.003153207	16.6065	15.38089	15.5								2.12	-0.08808707	0.01499633	16.88955	15.72669	16								2.12	-0.0446804	0.050877	17.4557	16.4317	17								2.12	-0.001273715	0.08571277	18.02179	17.16285	18
2.121667	-0.1106497	-0.003153207	16.61507	15.38089	15.5								2.121667	-0.08895548	0.01499633	16.89822	15.72669	16								2.12167	-0.045567	0.050877	17.4645	16.4317	17								2.121667	-0.002178555	0.08571277	18.03082	17.16285	18
2.123333	-0.1115074	-0.003153207	16.62364	15.38089	15.5								2.123333	-0.08982225	0.01499633	16.90687	15.72669	16								2.12333	-0.046452	0.050877	17.4734	16.4317	17								2.123333	-0.003081729	0.08571277	18.03983	17.16285	18
2.125	-0.1123635	-0.003153207	16.63218	15.38089	15.5								2.125	-0.09068748	0.01499633	16.91551	15.72669	16								2.125	-0.0473354	0.050877	17.4822	16.4317	17								2.125	-0.003983342	0.08571277	18.04883	17.16285	18
2.126667	-0.1132182	-0.003153207	16.64072	15.38089	15.5								2.126667	-0.09155128	0.01499633	16.92414	15.72669	16								2.12667	-0.0482174	0.050877	17.491	16.4317	17								2.126667	-0.004883489	0.08571277	18.05782	17.16285	18
2.128333	-0.1140716	-0.003153207	16.64924	15.38089	15.5								2.128333	-0.09241373	0.01499633	16.93275	15.72669	16								2.12833	-0.049098	0.050877	17.4998	16.4317	17								2.128333	-0.005782253	0.08571277	18.0668	17.16285	18
2.13	-0.1149237	-0.003153207	16.65775	15.38089	15.5								2.13	-0.09327489	0.01499633	16.94135	15.72669	16								2.13	-0.0499773	0.050877	17.5086	16.4317	17								2.13	-0.006679705	0.08571277	18.07576	17.16285	18
2.131667	-0.1157746	-0.003153207	16.66624	15.38089	15.5								2.131667	-0.09413483	0.01499633	16.94994	15.72669	16								2.13167	-0.0508554	0.050877	17.5173	16.4317	17								2.131667	-0.007575907	0.08571277	18.08471	17.16285	18
2.133333	-0.1166243	-0.006262713	16.67473	15.40065	15.5								2.133333	-0.09499361	0.01176255	16.95851	15.74856	16								2.13333	-0.0517323	0.0472975	17.5261	16.4561	17								2.133333	-0.008470916	0.08198704	18.09365	17.19387	18
2.135	-0.1174729	-0.006262713	16.6622	15.40065	15.5								2.135	-0.09585126	0.01176255	16.94608	15.74856	16								2.135	-0.052608	0.0472975	17.5138	16.4561	17								2.135	-0.009364778	0.08198704	18.08158	17.19387	18
2.136667	-0.1162204	-0.006262713	16.6497	15.40065	15.5								2.136667	-0.09460785	0.01176255	16.93367	15.74856	16								2.13667	-0.0513827	0.0472975	17.5016	16.4561	17								2.136667	-0.008157536	0.08198704	18.06953	17.19387	18
2.138333	-0.1149704	-0.006262713	16.63726	15.40065	15.5								2.138333	-0.09336687	0.01176255	16.92131	15.74856	16								2.13833	-0.0501598	0.0472975	17.4894	16.4561	17								2.138333	-0.006952701	0.08198704	18.05753	17.19387	18
2.14	-0.1137256	-0.006262713	16.62486	15.40065	15.5								2.14	-0.09213112	0.01176255	16.909	15.74856	16								2.14	-0.0489421	0.0472975	17.4773	16.4561	17								2.14	-0.005753073	0.08198704	18.04558	17.19387	18
2.141667	-0.1124856	-0.006262713	16.6125	15.40065	15.5								2.141667	-0.09090015	0.01176255	16.89674	15.74856	16								2.14167	-0.0477292	0.0472975	17.4652	16.4561	17								2.141667	-0.004558187	0.08198704	18.03368	17.19387	18
2.143333	-0.11125	-0.006262713	16.60018	15.40065	15.5								2.143333	-0.08967353	0.01176255	16.88451	15.74856	16								2.14333	-0.0465206	0.0472975	17.4532	16.4561	17								2.143333	-0.003367634	0.08198704	18.02181	17.19387	18
2.145	-0.1100184	-0.006262713	16.5879	15.40065	15.5								2.145	-0.08845093	0.01176255	16.87232	15.74856	16								2.145	-0.045316	0.0472975	17.4412	16.4561	17								2.145	-0.002181056	0.08198704	18.00998	17.19387	18
2.146667	-0.1087905	-0.006262713	16.57566	15.40065	15.5								2.146667	-0.08723201	0.01176255	16.86017	15.74856	16								2.14667	-0.0441151	0.0472975	17.4292	16.4561	17								2.146667	-0.0009981407	0.08198704	17.99819	17.19387	18
2.148333	-0.107566	-0.006262713	16.56345	15.40065	15.5								2.148333	-0.08601651	0.01176255	16.84804	15.74856	16								2.14833	-0.0429176	0.0472975	17.4172	16.4561	17								2.148333	0.000181382	0.08198704	17.98642	17.19387	18
2.15	-0.1063447	-0.009304891	16.55126	15.42092	15.5								2.15	-0.0848042	0.008345824	16.83595	15.77	16								2.15	-0.0417232	0.0437688	17.4053	16.4816	17								2.15	0.001357749	0.07817471	17.97469	17.22471	18
2.151667	-0.1051264	-0.009304891	16.54711	15.42092	15.5								2.151667	-0.08359487	0.008345824	16.83188	15.77	16								2.15167	-0.0405318	0.0437688	17.4014	16.4816	17								2.151667	0.002531167	0.07817471	17.97098	17.22471	18
2.153333	-0.1047109	-0.009304891	16.54297	15.42092	15.5								2.153333	-0.08318833	0.008345824	16.82783	15.77	16								2.15333	-0.0401433	0.0437688	17.3976	16.4816	17								2.153333	0.002901816	0.07817471	17.96729	17.22471	18
2.155	-0.1042967	-0.009304891	16.53883	15.42092	15.5								2.155	-0.08278311	0.008345824	16.82378	15.77	16								2.155	-0.039756	0.0437688	17.3937	16.4816	17								2.155	0.003271176	0.07817471	17.9636	17.22471	18
2.156667	-0.1038826	-0.009304891	16.53469	15.42092	15.5								2.156667	-0.08237801	0.008345824	16.81973	15.77	16								2.15667	-0.0393688	0.0437688	17.3898	16.4816	17								2.156667	0.00364044	0.07817471	17.9599	17.22471	18
2.158333	-0.1034688	-0.009304891	16.53055	15.42092	15.5								2.158333	-0.08197311	0.008345824	16.81568	15.77	16								2.15833	-0.0389818	0.0437688	17.386	16.4816	17								2.158333	0.00400954	0.07817471	17.95622	17.22471	18
2.16	-0.1030552	-0.009304891	16.52642	15.42092	15.5								2.16	-0.08156846	0.008345824	16.81164	15.77	16								2.16	-0.038595	0.0437688	17.3821	16.4816	17								2.16	0.004378415	0.07817471	17.95253	17.22471	18
2.161667	-0.1026419	-0.009304891	16.52229	15.42092	15.5								2.161667	-0.08116412	0.008345824	16.8076	15.77	16								2.16167	-0.0382086	0.0437688	17.3782	16.4816	17								2.161667	0.004747012	0.07817471	17.94885	17.22471	18
2.163333	-0.102229	-0.009304891	16.51816	15.42092	15.5								2.163333	-0.08076013	0.008345824	16.80357	15.77	16								2.16333	-0.0378224	0.0437688	17.3744	16.4816	17								2.163333	0.005115287	0.07817471	17.94517	17.22471	18
2.165	-0.1018165	-0.009304891	16.51404	15.42092	15.5								2.165	-0.08035652	0.008345824	16.79953	15.77	16								2.165	-0.0374367	0.0437688	17.3705	16.4816	17								2.165	0.005483199	0.07817471	17.94149	17.22471	18
2.166667	-0.1014044	-0.01253162	16.50993	15.44229	15.5								2.166667	-0.07995335	0.005055955	16.79551	15.79329	16								2.16667	-0.0370513	0.0401191	17.3667	16.5091	17								2.166667	0.005850715	0.07433549	17.93782	17.25592	18
2.168333	-0.1009927	-0.01253162	16.50582	15.44229	15.5								2.168333	-0.07955062	0.005055955	16.79148	15.79329	16								2.16833	-0.0366664	0.0401191	17.3628	16.5091	17								2.168333	0.006217807	0.07433549	17.93416	17.25592	18
2.17	-0.1005816	-0.01253162	16.50171	15.44229	15.5								2.17	-0.07914838	0.005055955	16.78747	15.79329	16								2.17	-0.036282	0.0401191	17.359	16.5091	17								2.17	0.006584448	0.07433549	17.93049	17.25592	18
2.171667	-0.1001709	-0.01253162	16.49761	15.44229	15.5								2.171667	-0.07874663	0.005055955	16.78345	15.79329	16								2.17167	-0.035898	0.0401191	17.3551	16.5091	17								2.171667	0.006950617	0.07433549	17.92684	17.25592	18
2.173333	-0.09976083	-0.01253162	16.49351	15.44229	15.5								2.173333	-0.0783454	0.005055955	16.77945	15.79329	16								2.17333	-0.0355146	0.0401191	17.3513	16.5091	17								2.173333	0.007316297	0.07433549	17.92319	17.25592	18
2.175	-0.09935126	-0.01253162	16.48942	15.44229	15.5								2.175	-0.07794471	0.005055955	16.77545	15.79329	16								2.175	-0.0351316	0.0401191	17.3475	16.5091	17								2.175	0.00768147	0.07433549	17.91954	17.25592	18
2.176667	-0.09894224	-0.01253162	16.48534	15.44229	15.5								2.176667	-0.07754456	0.005055955	16.77145	15.79329	16								2.17667	-0.0347492	0.0401191	17.3437	16.5091	17								2.176667	0.008046123	0.07433549	17.9159	17.25592	18
2.178333	-0.09853378	-0.01253162	16.48126	15.44229	15.5								2.178333	-0.07714498	0.005055955	16.76746	15.79329	16								2.17833	-0.0343674	0.0401191	17.3399	16.5091	17								2.178333	0.008410246	0.07433549	17.91226	17.25592	18
2.18	-0.09812591	-0.01253162	16.47719	15.44229	15.5								2.18	-0.07674596	0.005055955	16.76348	15.79329	16								2.18	-0.0339861	0.0401191	17.3361	16.5091	17								2.18	0.008773828	0.07433549	17.90863	17.25592	18
2.181667	-0.09771861	-0.01253162	16.47312	15.44229	15.5								2.181667	-0.07634752	0.005055955	16.7595	15.79329	16								2.18167	-0.0336053	0.0401191	17.3323	16.5091	17								2.181667	0.009136862	0.07433549	17.90501	17.25592	18
2.183333	-0.09731191	-0.01588851	16.46906	15.46404	15.5								2.183333	-0.07594966	0.001713564	16.75552	15.81656	16								2.18333	-0.0332252	0.0365403	17.3285	16.5347	17								2.183333	0.009499339	0.07068858	17.90139	17.28621	18
2.185	-0.0969058	-0.01588851	16.457	15.46404	15.5								2.185	-0.07555239	0.001713564	16.74356	15.81656	16								2.185	-0.0328456	0.0365403	17.3167	16.5347	17								2.185	0.009861256	0.07068858	17.88977	17.28621	18
2.186667	-0.0957003	-0.01588851	16.44497	15.46404	15.5								2.186667	-0.07435572	0.001713564	16.73161	15.81656	16								2.18667	-0.0316666	0.0365403	17.3049	16.5347	17								2.186667	0.01102261	0.07068858	17.87818	17.28621	18
2.188333	-0.09449672	-0.01588851	16.43296	15.46404	15.5								2.188333	-0.07316096	0.001713564	16.71969	15.81656	16								2.18833	-0.0304895	0.0365403	17.2932	16.5347	17								2.188333	0.01218206	0.07068858	17.86661	17.28621	18
2.19	-0.09329613	-0.01588851	16.42098	15.46404	15.5								2.19	-0.07196919	0.001713564	16.7078	15.81656	16								2.19	-0.0293153	0.0365403	17.2814	16.5347	17								2.19	0.01333857	0.07068858	17.85508	17.28621	18
2.191667	-0.09209834	-0.01588851	16.40903	15.46404	15.5								2.191667	-0.07078021	0.001713564	16.69594	15.81656	16								2.19167	-0.028144	0.0365403	17.2698	16.5347	17								2.191667	0.01449231	0.07068858	17.84357	17.28621	18
2.193333	-0.09090319	-0.01588851	16.39711	15.46404	15.5								2.193333	-0.06959386	0.001713564	16.6841	15.81656	16								2.19333	-0.0269752	0.0365403	17.2581	16.5347	17								2.193333	0.01564345	0.07068858	17.83208	17.28621	18
2.195	-0.08971053	-0.01588851	16.3852	15.46404	15.5								2.195	-0.06841	0.001713564	16.67228	15.81656	16								2.195	-0.0258089	0.0365403	17.2465	16.5347	17								2.195	0.01679212	0.07068858	17.82062	17.28621	18
2.196667	-0.08852023	-0.01588851	16.37332	15.46404	15.5								2.196667	-0.06722849	0.001713564	16.66049	15.81656	16								2.19667	-0.024645	0.0365403	17.2348	16.5347	17								2.196667	0.01793847	0.07068858	17.80917	17.28621	18
2.198333	-0.0873322	-0.01588851	16.36146	15.46404	15.5								2.198333	-0.06604924	0.001713564	16.64872	15.81656	16								2.19833	-0.0234833	0.0365403	17.2232	16.5347	17								2.198333	0.01908259	0.07068858	17.79775	17.28621	18
2.2	-0.08614633	-0.01894102	16.34963	15.48515	15.5								2.2	-0.06487215	-0.001707991	16.63697	15.83868	16								2.2	-0.0223238	0.0328265	17.2117	16.5614	17								2.2	0.02022458	0.06700385	17.78635	17.31581	18
2.201667	-0.08496254	-0.01894102	16.34481	15.48515	15.5								2.201667	-0.06369713	-0.001707991	16.63224	15.83868	16								2.20167	-0.0211663	0.0328265	17.2071	16.5614	17								2.201667	0.02136453	0.06700385	17.78197	17.31581	18
2.203333	-0.08448076	-0.01894102	16.34	15.48515	15.5								2.203333	-0.06322411	-0.001707991	16.62752	15.83868	16								2.20333	-0.0207108	0.0328265	17.2026	16.5614	17								2.203333	0.0218025	0.06700385	17.7776	17.31581	18
2.205	-0.08399976	-0.01894102	16.33519	15.48515	15.5								2.205	-0.06275186	-0.001707991	16.62279	15.83868	16								2.205	-0.0202561	0.0328265	17.198	16.5614	17								2.205	0.02223972	0.06700385	17.77323	17.31581	18
2.206667	-0.08351857	-0.01894102	16.33037	15.48515	15.5								2.206667	-0.06227942	-0.001707991	16.61807	15.83868	16								2.20667	-0.0198011	0.0328265	17.1935	16.5614	17								2.206667	0.02267718	0.06700385	17.76885	17.31581	18
2.208333	-0.08303729	-0.01894102	16.32556	15.48515	15.5								2.208333	-0.06180688	-0.001707991	16.61334	15.83868	16								2.20833	-0.0193461	0.0328265	17.1889	16.5614	17								2.208333	0.02311475	0.06700385	17.76448	17.31581	18
2.21	-0.08255604	-0.01894102	16.32075	15.48515	15.5								2.21	-0.06133436	-0.001707991	16.60862	15.83868	16								2.21	-0.018891	0.0328265	17.1844	16.5614	17								2.21	0.02355233	0.06700385	17.7601	17.31581	18
2.211667	-0.08207489	-0.01894102	16.31594	15.48515	15.5								2.211667	-0.06086194	-0.001707991	16.6039	15.83868	16								2.21167	-0.0184361	0.0328265	17.1798	16.5614	17								2.211667	0.02398984	0.06700385	17.75573	17.31581	18
2.213333	-0.08159393	-0.01894102	16.31113	15.48515	15.5								2.213333	-0.0603897	-0.001707991	16.59918	15.83868	16								2.21333	-0.0179813	0.0328265	17.1753	16.5614	17								2.213333	0.0244272	0.06700385	17.75136	17.31581	18
2.215	-0.08111322	-0.01894102	16.30633	15.48515	15.5								2.215	-0.0599177	-0.001707991	16.59446	15.83868	16								2.215	-0.0175267	0.0328265	17.1707	16.5614	17								2.215	0.02486435	0.06700385	17.74699	17.31581	18
2.216667	-0.08063281	-0.02230189	16.30153	15.50592	15.5								2.216667	-0.059446	-0.004990758	16.58975	15.8609	16								2.21667	-0.0170724	0.0293203	17.1662	16.5882	17								2.216667	0.02530122	0.06343537	17.74262	17.34486	18
2.218333	-0.08015276	-0.02230189	16.30273	15.50592	15.5								2.218333	-0.05897465	-0.004990758	16.59104	15.8609	16								2.21833	-0.0166184	0.0293203	17.1676	16.5882	17								2.218333	0.02573777	0.06343537	17.74426	17.34486	18
2.22	-0.08027311	-0.02230189	16.30393	15.50592	15.5								2.22	-0.05910369	-0.004990758	16.59232	15.8609	16								2.22	-0.0167649	0.0293203	17.1691	16.5882	17								2.22	0.02557396	0.06343537	17.74589	17.34486	18
2.221667	-0.0803929	-0.02230189	16.30511	15.50592	15.5								2.221667	-0.05923217	-0.004990758	16.59359	15.8609	16								2.22167	-0.0169107	0.0293203	17.1706	16.5882	17								2.221667	0.02541073	0.06343537	17.74751	17.34486	18
2.223333	-0.08051137	-0.02230189	16.30629	15.50592	15.5								2.223333	-0.05935933	-0.004990758	16.59485	15.8609	16								2.22333	-0.0170552	0.0293203	17.172	16.5882	17								2.223333	0.02524886	0.06343537	17.74912	17.34486	18
2.225	-0.0806287	-0.02230189	16.30745	15.50592	15.5								2.225	-0.05948532	-0.004990758	16.5961	15.8609	16								2.225	-0.0171986	0.0293203	17.1734	16.5882	17								2.225	0.02508817	0.06343537	17.75071	17.34486	18
2.226667	-0.08074502	-0.02230189	16.3086	15.50592	15.5								2.226667	-0.05961031	-0.004990758	16.59734	15.8609	16								2.22667	-0.0173409	0.0293203	17.1748	16.5882	17								2.226667	0.02492852	0.06343537	17.7523	17.34486	18
2.228333	-0.08086047	-0.02230189	16.30975	15.50592	15.5								2.228333	-0.05973442	-0.004990758	16.59858	15.8609	16								2.22833	-0.0174823	0.0293203	17.1762	16.5882	17								2.228333	0.02476977	0.06343537	17.75388	17.34486	18
2.23	-0.08097516	-0.02230189	16.31089	15.50592	15.5								2.23	-0.05985777	-0.004990758	16.5998	15.8609	16								2.23	-0.017623	0.0293203	17.1776	16.5882	17								2.23	0.02461182	0.06343537	17.75545	17.34486	18
2.231667	-0.08108919	-0.02230189	16.31203	15.50592	15.5								2.231667	-0.05998044	-0.004990758	16.60103	15.8609	16								2.23167	-0.0177629	0.0293203	17.179	16.5882	17								2.231667	0.02445457	0.06343537	17.75702	17.34486	18
2.233333	-0.08120264	-0.02532872	16.31316	15.52517	15.5								2.233333	-0.06010253	-0.008123907	16.60224	15.88326	16								2.23333	-0.0179023	0.0260375	17.1804	16.6153	17								2.233333	0.02429792	0.05990449	17.75858	17.37381	18
2.235	-0.08131558	-0.02532872	16.31828	15.52517	15.5								2.235	-0.0602241	-0.008123907	16.60745	15.88326	16								2.235	-0.0180411	0.0260375	17.1858	16.6153	17								2.235	0.02414182	0.05990449	17.76414	17.37381	18
2.236667	-0.08182808	-0.02532872	16.3234	15.52517	15.5								2.236667	-0.06074523	-0.008123907	16.61265	15.88326	16								2.23667	-0.0185795	0.0260375	17.1912	16.6153	17								2.236667	0.0235862	0.05990449	17.76968	17.37381	18
2.238333	-0.08233954	-0.02532872	16.32849	15.52517	15.5								2.238333	-0.0612653	-0.008123907	16.61784	15.88326	16								2.23833	-0.0191168	0.0260375	17.1965	16.6153	17								2.238333	0.02303165	0.05990449	17.77521	17.37381	18
2.24	-0.08284946	-0.02532872	16.33358	15.52517	15.5								2.24	-0.06178383	-0.008123907	16.62301	15.88326	16								2.24	-0.0196526	0.0260375	17.2019	16.6153	17								2.24	0.02247867	0.05990449	17.78073	17.37381	18
2.241667	-0.08335799	-0.02532872	16.33865	15.52517	15.5								2.241667	-0.06230097	-0.008123907	16.62817	15.88326	16								2.24167	-0.0201869	0.0260375	17.2072	16.6153	17								2.241667	0.02192711	0.05990449	17.78623	17.37381	18
2.243333	-0.08386525	-0.02532872	16.34371	15.52517	15.5								2.243333	-0.06281683	-0.008123907	16.63332	15.88326	16								2.24333	-0.02072	0.0260375	17.2125	16.6153	17								2.243333	0.02137686	0.05990449	17.79172	17.37381	18
2.245	-0.08437134	-0.02532872	16.34876	15.52517	15.5								2.245	-0.06333151	-0.008123907	16.63845	15.88326	16								2.245	-0.0212519	0.0260375	17.2178	16.6153	17								2.245	0.02082781	0.05990449	17.7972	17.37381	18
2.246667	-0.08487636	-0.02532872	16.3538	15.52517	15.5								2.246667	-0.06384511	-0.008123907	16.64358	15.88326	16								2.24667	-0.0217826	0.0260375	17.2231	16.6153	17								2.246667	0.02027987	0.05990449	17.80267	17.37381	18
2.248333	-0.08538037	-0.02532872	16.35883	15.52517	15.5								2.248333	-0.06435771	-0.008123907	16.64869	15.88326	16								2.24833	-0.0223124	0.0260375	17.2284	16.6153	17								2.248333	0.01973297	0.05990449	17.80813	17.37381	18
2.25	-0.08588346	-0.0284361	16.36386	15.54606	15.5								2.25	-0.06486936	-0.01124255	16.6538	15.90695	16								2.25	-0.0228412	0.0228318	17.2337	16.6443	17								2.25	0.01918702	0.05634932	17.81358	17.40277	18
2.251667	-0.08638567	-0.0284361	16.35287	15.54606	15.5								2.251667	-0.06538014	-0.01124255	16.6429	15.90695	16								2.25167	-0.0233691	0.0228318	17.223	16.6443	17								2.251667	0.01864199	0.05634932	17.80302	17.40277	18
2.253333	-0.08528707	-0.0284361	16.3419	15.54606	15.5								2.253333	-0.06429009	-0.01124255	16.63202	15.90695	16								2.25333	-0.0222961	0.0228318	17.2123	16.6443	17								2.253333	0.0196978	0.05634932	17.79248	17.40277	18
2.255	-0.08419034	-0.0284361	16.33098	15.54606	15.5								2.255	-0.06320192	-0.01124255	16.62118	15.90695	16								2.255	-0.0212251	0.0228318	17.2016	16.6443	17								2.255	0.02075177	0.05634932	17.78198	17.40277	18
2.256667	-0.08309763	-0.0284361	16.32009	15.54606	15.5								2.256667	-0.06211775	-0.01124255	16.61037	15.90695	16								2.25667	-0.020158	0.0228318	17.1909	16.6443	17								2.256667	0.02180176	0.05634932	17.77152	17.40277	18
2.258333	-0.08200861	-0.0284361	16.30923	15.54606	15.5								2.258333	-0.06103727	-0.01124255	16.5996	15.90695	16								2.25833	-0.0190946	0.0228318	17.1803	16.6443	17								2.258333	0.02284809	0.05634932	17.76109	17.40277	18
2.26	-0.08092296	-0.0284361	16.2984	15.54606	15.5								2.26	-0.05996016	-0.01124255	16.58886	15.90695	16								2.26	-0.0180345	0.0228318	17.1698	16.6443	17								2.26	0.02389108	0.05634932	17.75069	17.40277	18
2.261667	-0.07984044	-0.0284361	16.28761	15.54606	15.5								2.261667	-0.05888616	-0.01124255	16.57815	15.90695	16								2.26167	-0.0169776	0.0228318	17.1592	16.6443	17								2.261667	0.02493098	0.05634932	17.74032	17.40277	18
2.263333	-0.07876081	-0.0284361	16.27684	15.54606	15.5								2.263333	-0.05781504	-0.01124255	16.56747	15.90695	16								2.26333	-0.0159235	0.0228318	17.1487	16.6443	17								2.263333	0.02596802	0.05634932	17.72998	17.40277	18
2.265	-0.07768387	-0.0284361	16.26609	15.54606	15.5								2.265	-0.05674661	-0.01124255	16.55681	15.90695	16								2.265	-0.0148721	0.0228318	17.1382	16.6443	17								2.265	0.0270024	0.05634932	17.71966	17.40277	18
2.266667	-0.07660944	-0.03138508	16.25537	15.56617	15.5								2.266667	-0.05568069	-0.01427267	16.54617	15.93082	16								2.26667	-0.0138232	0.019556	17.1278	16.6717	17								2.266667	0.0280343	0.05295077	17.70936	17.43077	18
2.268333	-0.07553738	-0.03138508	16.24968	15.56617	15.5								2.268333	-0.05461713	-0.01427267	16.54056	15.93082	16								2.26833	-0.0127766	0.019556	17.1223	16.6717	17								2.268333	0.02906387	0.05295077	17.70409	17.43077	18
2.27	-0.07496756	-0.03138508	16.24399	15.56617	15.5								2.27	-0.0540558	-0.01427267	16.53496	15.93082	16								2.27	-0.0122323	0.019556	17.1169	16.6717	17								2.27	0.02959124	0.05295077	17.69883	17.43077	18
2.271667	-0.07439902	-0.03138508	16.23831	15.56617	15.5								2.271667	-0.05349575	-0.01427267	16.52936	15.93082	16								2.27167	-0.0116892	0.019556	17.1115	16.6717	17								2.271667	0.03011735	0.05295077	17.69357	17.43077	18
2.273333	-0.07383101	-0.03138508	16.23264	15.56617	15.5								2.273333	-0.05293622	-0.01427267	16.52377	15.93082	16								2.27333	-0.0111466	0.019556	17.106	16.6717	17								2.273333	0.03064297	0.05295077	17.68832	17.43077	18
2.275	-0.07326357	-0.03138508	16.22697	15.56617	15.5								2.275	-0.05237724	-0.01427267	16.51819	15.93082	16								2.275	-0.0106046	0.019556	17.1006	16.6717	17								2.275	0.03116805	0.05295077	17.68307	17.43077	18
2.276667	-0.07269671	-0.03138508	16.2213	15.56617	15.5								2.276667	-0.05181885	-0.01427267	16.51261	15.93082	16								2.27667	-0.0100631	0.019556	17.0952	16.6717	17								2.276667	0.03169259	0.05295077	17.67783	17.43077	18
2.278333	-0.07213045	-0.03138508	16.21565	15.56617	15.5								2.278333	-0.05126105	-0.01427267	16.50704	15.93082	16								2.27833	-0.00952225	0.019556	17.0898	16.6717	17								2.278333	0.03221655	0.05295077	17.6726	17.43077	18
2.28	-0.07156482	-0.03138508	16.21	15.56617	15.5								2.28	-0.05070388	-0.01427267	16.50147	15.93082	16								2.28	-0.00898198	0.019556	17.0844	16.6717	17								2.28	0.03273992	0.05295077	17.66737	17.43077	18
2.281667	-0.07099984	-0.03138508	16.20436	15.56617	15.5								2.281667	-0.05014734	-0.01427267	16.49591	15.93082	16								2.28167	-0.00844233	0.019556	17.079	16.6717	17								2.281667	0.03326267	0.05295077	17.66215	17.43077	18
2.283333	-0.07043551	-0.03415755	16.19872	15.58787	15.5								2.283333	-0.04959145	-0.01721986	16.49036	15.95227	16								2.28333	-0.00790332	0.0166538	17.0736	16.698	17								2.283333	0.03378481	0.04995574	17.65694	17.45699	18
2.285	-0.06987186	-0.03415755	16.19509	15.58787	15.5								2.285	-0.04903623	-0.01721986	16.48682	15.95227	16								2.285	-0.00736496	0.0166538	17.0703	16.698	17								2.285	0.0343063	0.04995574	17.65373	17.45699	18
2.286667	-0.06950888	-0.03415755	16.19146	15.58787	15.5								2.286667	-0.04868167	-0.01721986	16.48327	15.95227	16								2.28667	-0.00702726	0.0166538	17.0669	16.698	17								2.286667	0.03462715	0.04995574	17.65052	17.45699	18
2.288333	-0.06914626	-0.03415755	16.18784	15.58787	15.5								2.288333	-0.04832747	-0.01721986	16.47973	15.95227	16								2.28833	-0.0066899	0.0166538	17.0635	16.698	17								2.288333	0.03494768	0.04995574	17.64732	17.45699	18
2.29	-0.06878374	-0.03415755	16.18421	15.58787	15.5								2.29	-0.04797336	-0.01721986	16.47619	15.95227	16								2.29	-0.00635262	0.0166538	17.0602	16.698	17								2.29	0.03526813	0.04995574	17.64412	17.45699	18
2.291667	-0.06842137	-0.03415755	16.18059	15.58787	15.5								2.291667	-0.0476194	-0.01721986	16.47266	15.95227	16								2.29167	-0.00601547	0.0166538	17.0568	16.698	17								2.291667	0.03558847	0.04995574	17.64091	17.45699	18
2.293333	-0.0680592	-0.03415755	16.17697	15.58787	15.5								2.293333	-0.04726564	-0.01721986	16.46912	15.95227	16								2.29333	-0.0056785	0.0166538	17.0534	16.698	17								2.293333	0.03590864	0.04995574	17.63771	17.45699	18
2.295	-0.06769728	-0.03415755	16.17336	15.58787	15.5								2.295	-0.0469121	-0.01721986	16.46559	15.95227	16								2.295	-0.00534175	0.0166538	17.0501	16.698	17								2.295	0.0362286	0.04995574	17.63452	17.45699	18
2.296667	-0.06733562	-0.03415755	16.16974	15.58787	15.5								2.296667	-0.04655883	-0.01721986	16.46206	15.95227	16								2.29667	-0.00500525	0.0166538	17.0467	16.698	17								2.296667	0.03654832	0.04995574	17.63132	17.45699	18
2.298333	-0.06697427	-0.03415755	16.16613	15.58787	15.5								2.298333	-0.04620586	-0.01721986	16.45853	15.95227	16								2.29833	-0.00466904	0.0166538	17.0433	16.698	17								2.298333	0.03686777	0.04995574	17.62813	17.45699	18
2.3	-0.06661325	-0.03674148	16.16253	15.60831	15.5								2.3	-0.04585321	-0.01983341	16.45501	15.97524	16								2.3	-0.00433314	0.0138219	17.04	16.7208	17								2.3	0.03718693	0.04718759	17.62494	17.4808	18
2.301667	-0.06625258	-0.03674148	16.15492	15.60831	15.5								2.301667	-0.04550091	-0.01983341	16.44749	15.97524	16								2.30167	-0.00399758	0.0138219	17.0326	16.7208	17								2.301667	0.03750576	0.04718759	17.61776	17.4808	18
2.303333	-0.06549228	-0.03674148	16.14733	15.60831	15.5								2.303333	-0.04474898	-0.01983341	16.43998	15.97524	16								2.30333	-0.00326236	0.0138219	17.0253	16.7208	17								2.303333	0.03822425	0.04718759	17.61058	17.4808	18
2.305	-0.06473304	-0.03674148	16.13975	15.60831	15.5								2.305	-0.04399808	-0.01983341	16.43249	15.97524	16								2.305	-0.00252818	0.0138219	17.018	16.7208	17								2.305	0.03894173	0.04718759	17.60342	17.4808	18
2.306667	-0.06397538	-0.03674148	16.13219	15.60831	15.5								2.306667	-0.04324877	-0.01983341	16.42501	15.97524	16								2.30667	-0.00179556	0.0138219	17.0106	16.7208	17								2.306667	0.03965765	0.04718759	17.59628	17.4808	18
2.308333	-0.06321923	-0.03674148	16.12465	15.60831	15.5								2.308333	-0.04250096	-0.01983341	16.41755	15.97524	16								2.30833	-0.00106444	0.0138219	17.0033	16.7208	17								2.308333	0.04037209	0.04718759	17.58915	17.4808	18
2.31	-0.06246452	-0.03674148	16.11711	15.60831	15.5								2.31	-0.04175459	-0.01983341	16.4101	15.97524	16								2.31	-0.000334728	0.0138219	16.9961	16.7208	17								2.31	0.04108513	0.04718759	17.58203	17.4808	18
2.311667	-0.06171118	-0.03674148	16.10959	15.60831	15.5								2.311667	-0.04100958	-0.01983341	16.40266	15.97524	16								2.31167	0.000393626	0.0138219	16.9888	16.7208	17								2.311667	0.04179683	0.04718759	17.57493	17.4808	18
2.313333	-0.06095916	-0.03674148	16.10208	15.60831	15.5								2.313333	-0.04026588	-0.01983341	16.39523	15.97524	16								2.31333	0.00112068	0.0138219	16.9815	16.7208	17								2.313333	0.04250724	0.04718759	17.56784	17.4808	18
2.315	-0.0602084	-0.03674148	16.09459	15.60831	15.5								2.315	-0.03952344	-0.01983341	16.38782	15.97524	16								2.315	0.00184649	0.0138219	16.9743	16.7208	17								2.315	0.04321642	0.04718759	17.56076	17.4808	18
2.316667	-0.05945888	-0.0391406	16.08711	15.6272	15.5								2.316667	-0.03878222	-0.02216882	16.38042	15.9955	16								2.31667	0.00257109	0.0115063	16.9671	16.7471	17								2.316667	0.0439244	0.04483842	17.55369	17.50435	18
2.318333	-0.05871054	-0.0391406	16.08463	15.6272	15.5								2.318333	-0.03804219	-0.02216882	16.37803	15.9955	16								2.31833	0.00329452	0.0115063	16.9648	16.7471	17								2.318333	0.04463122	0.04483842	17.55163	17.50435	18
2.32	-0.05846336	-0.0391406	16.08216	15.6272	15.5								2.32	-0.0378033	-0.02216882	16.37565	15.9955	16								2.32	0.00351681	0.0115063	16.9626	16.7471	17								2.32	0.04483693	0.04483842	17.54958	17.50435	18
2.321667	-0.05821647	-0.0391406	16.07969	15.6272	15.5								2.321667	-0.03756471	-0.02216882	16.37326	15.9955	16								2.32167	0.00373883	0.0115063	16.9604	16.7471	17								2.321667	0.04504236	0.04483842	17.54752	17.50435	18
2.323333	-0.0579692	-0.0391406	16.07722	15.6272	15.5								2.323333	-0.03732572	-0.02216882	16.37086	15.9955	16								2.32333	0.00396125	0.0115063	16.9582	16.7471	17								2.323333	0.04524821	0.04483842	17.54546	17.50435	18
2.325	-0.05772165	-0.0391406	16.07474	15.6272	15.5								2.325	-0.03708644	-0.02216882	16.36847	15.9955	16								2.325	0.00418397	0.0115063	16.9559	16.7471	17								2.325	0.04545439	0.04483842	17.54339	17.50435	18
2.326667	-0.05747388	-0.0391406	16.07226	15.6272	15.5								2.326667	-0.03684695	-0.02216882	16.36607	15.9955	16								2.32667	0.00440693	0.0115063	16.9537	16.7471	17								2.326667	0.0456608	0.04483842	17.54133	17.50435	18
2.328333	-0.05722598	-0.0391406	16.06978	15.6272	15.5								2.328333	-0.03660731	-0.02216882	16.36368	15.9955	16								2.32833	0.00463003	0.0115063	16.9515	16.7471	17								2.328333	0.04586738	0.04483842	17.53926	17.50435	18
2.33	-0.05697801	-0.0391406	16.0673	15.6272	15.5								2.33	-0.0363676	-0.02216882	16.36128	15.9955	16								2.33	0.00485323	0.0115063	16.9492	16.7471	17								2.33	0.04607406	0.04483842	17.53719	17.50435	18
2.331667	-0.05673003	-0.0391406	16.06482	15.6272	15.5								2.331667	-0.03612787	-0.02216882	16.35888	15.9955	16								2.33167	0.00507646	0.0115063	16.947	16.7471	17								2.331667	0.04628079	0.04483842	17.53512	17.50435	18
2.333333	-0.05648207	-0.04108403	16.06234	15.65014	15.5								2.333333	-0.03588816	-0.02416511	16.35649	16.0149	16								2.33333	0.00529968	0.00950815	16.9448	16.7683	17								2.333333	0.04648752	0.04303952	17.53306	17.5243	18
2.335	-0.05623419	-0.04108403	16.06186	15.65014	15.5								2.335	-0.03564851	-0.02416511	16.35609	16.0149	16								2.335	0.00552285	0.00950815	16.9445	16.7683	17								2.335	0.04669421	0.04303952	17.53299	17.5243	18
2.336667	-0.05618641	-0.04108403	16.06138	15.65014	15.5								2.336667	-0.03560897	-0.02416511	16.35569	16.0149	16								2.33667	0.00554593	0.00950815	16.9443	16.7683	17								2.336667	0.04670082	0.04303952	17.53292	17.5243	18
2.338333	-0.05613845	-0.04108403	16.0609	15.65014	15.5								2.338333	-0.03556923	-0.02416511	16.35529	16.0149	16								2.33833	0.00556922	0.00950815	16.9441	16.7683	17								2.338333	0.04670766	0.04303952	17.53285	17.5243	18
2.34	-0.05609005	-0.04108403	16.06041	15.65014	15.5								2.34	-0.03552905	-0.02416511	16.35489	16.0149	16								2.34	0.00559296	0.00950815	16.9438	16.7683	17								2.34	0.04671496	0.04303952	17.53277	17.5243	18
2.341667	-0.05604129	-0.04108403	16.05992	15.65014	15.5								2.341667	-0.0354885	-0.02416511	16.35448	16.0149	16								2.34167	0.00561707	0.00950815	16.9436	16.7683	17								2.341667	0.04672265	0.04303952	17.53269	17.5243	18
2.343333	-0.05599224	-0.04108403	16.05943	15.65014	15.5								2.343333	-0.03544765	-0.02416511	16.35407	16.0149	16								2.34333	0.00564151	0.00950815	16.9433	16.7683	17								2.343333	0.04673067	0.04303952	17.53261	17.5243	18
2.345	-0.05594293	-0.04108403	16.05893	15.65014	15.5								2.345	-0.03540655	-0.02416511	16.35365	16.0149	16								2.345	0.00566621	0.00950815	16.9431	16.7683	17								2.345	0.04673897	0.04303952	17.53253	17.5243	18
2.346667	-0.05589344	-0.04108403	16.05844	15.65014	15.5								2.346667	-0.03536525	-0.02416511	16.35324	16.0149	16								2.34667	0.00569112	0.00950815	16.9428	16.7683	17								2.346667	0.04674749	0.04303952	17.53244	17.5243	18
2.348333	-0.05584378	-0.04108403	16.05794	15.65014	15.5								2.348333	-0.03532378	-0.02416511	16.35282	16.0149	16								2.34833	0.00571622	0.00950815	16.9426	16.7683	17								2.348333	0.04675621	0.04303952	17.53235	17.5243	18
2.35	-0.055794	-0.04290112	16.05744	15.66869	15.5								2.35	-0.03528218	-0.02594292	16.3524	16.03685	16								2.35	0.00574145	0.00777269	16.9423	16.7875	17								2.35	0.04676509	0.04144953	17.53226	17.54266	18
2.351667	-0.05574412	-0.04290112	16.05394	15.66869	15.5								2.351667	-0.03524048	-0.02594292	16.34899	16.03685	16								2.35167	0.0057668	0.00777269	16.9391	16.7875	17								2.351667	0.04677408	0.04144953	17.52917	17.54266	18
2.353333	-0.05539418	-0.04290112	16.05045	15.66869	15.5								2.353333	-0.03489871	-0.02594292	16.34557	16.03685	16								2.35333	0.00609224	0.00777269	16.9358	16.7875	17								2.353333	0.04708318	0.04144953	17.52608	17.54266	18
2.355	-0.05504469	-0.04290112	16.04696	15.66869	15.5								2.355	-0.03455738	-0.02594292	16.34217	16.03685	16								2.355	0.00641724	0.00777269	16.9326	16.7875	17								2.355	0.04739185	0.04144953	17.523	17.54266	18
2.356667	-0.05469607	-0.04290112	16.04348	15.66869	15.5								2.356667	-0.03421692	-0.02594292	16.33877	16.03685	16								2.35667	0.00674139	0.00777269	16.9294	16.7875	17								2.356667	0.04769969	0.04144953	17.51993	17.54266	18
2.358333	-0.05434826	-0.04290112	16.04001	15.66869	15.5								2.358333	-0.03387726	-0.02594292	16.33538	16.03685	16								2.35833	0.00706475	0.00777269	16.9261	16.7875	17								2.358333	0.04800675	0.04144953	17.51687	17.54266	18
2.36	-0.05400122	-0.04290112	16.03655	15.66869	15.5								2.36	-0.03353836	-0.02594292	16.332	16.03685	16								2.36	0.00738735	0.00777269	16.9229	16.7875	17								2.36	0.04831307	0.04144953	17.51381	17.54266	18
2.361667	-0.05365491	-0.04290112	16.03309	15.66869	15.5								2.361667	-0.03320019	-0.02594292	16.32863	16.03685	16								2.36167	0.00770926	0.00777269	16.9197	16.7875	17								2.361667	0.0486187	0.04144953	17.51076	17.54266	18
2.363333	-0.05330928	-0.04290112	16.02964	15.66869	15.5								2.363333	-0.03286269	-0.02594292	16.32526	16.03685	16								2.36333	0.00803049	0.00777269	16.9165	16.7875	17								2.363333	0.04892366	0.04144953	17.50772	17.54266	18
2.365	-0.05296432	-0.04290112	16.0262	15.66869	15.5								2.365	-0.03252585	-0.02594292	16.3219	16.03685	16								2.365	0.00835108	0.00777269	16.9133	16.7875	17								2.365	0.04922801	0.04144953	17.50468	17.54266	18
2.366667	-0.05261998	-0.04452923	16.02276	15.68558	15.5								2.366667	-0.03218963	-0.0275861	16.31854	16.05496	16								2.36667	0.00867106	0.00625374	16.9101	16.8039	17								2.366667	0.04953175	0.0400613	17.50165	17.55867	18
2.368333	-0.05227625	-0.04452923	16.01533	15.68558	15.5								2.368333	-0.03185402	-0.0275861	16.31119	16.05496	16								2.36833	0.00899045	0.00625374	16.9029	16.8039	17								2.368333	0.04983491	0.0400613	17.49462	17.55867	18
2.37	-0.0515331	-0.04452923	16.00791	15.68558	15.5								2.37	-0.03111898	-0.0275861	16.30385	16.05496	16								2.37	0.00970927	0.00625374	16.8957	16.8039	17								2.37	0.05053752	0.0400613	17.48761	17.55867	18
2.371667	-0.05079119	-0.04452923	16.00051	15.68558	15.5								2.371667	-0.03038516	-0.0275861	16.29653	16.05496	16								2.37167	0.0104269	0.00625374	16.8886	16.8039	17								2.371667	0.05123894	0.0400613	17.48061	17.55867	18
2.373333	-0.05005101	-0.04452923	15.99312	15.68558	15.5								2.373333	-0.02965308	-0.0275861	16.28923	16.05496	16								2.37333	0.0111428	0.00625374	16.8814	16.8039	17								2.373333	0.05193865	0.0400613	17.47363	17.55867	18
2.375	-0.04931247	-0.04452923	15.98575	15.68558	15.5								2.375	-0.02892262	-0.0275861	16.28194	16.05496	16								2.375	0.0118571	0.00625374	16.8743	16.8039	17								2.375	0.05263675	0.0400613	17.46667	17.55867	18
2.376667	-0.04857546	-0.04452923	15.9784	15.68558	15.5								2.376667	-0.0281937	-0.0275861	16.27466	16.05496	16								2.37667	0.0125698	0.00625374	16.8672	16.8039	17								2.376667	0.05333335	0.0400613	17.45971	17.55867	18
2.378333	-0.0478399	-0.04452923	15.97106	15.68558	15.5								2.378333	-0.02746621	-0.0275861	16.2674	16.05496	16								2.37833	0.0132812	0.00625374	16.8601	16.8039	17								2.378333	0.05402853	0.0400613	17.45278	17.55867	18
2.38	-0.04710572	-0.04452923	15.96373	15.68558	15.5								2.38	-0.0267401	-0.0275861	16.26015	16.05496	16								2.38	0.0139911	0.00625374	16.853	16.8039	17								2.38	0.05472237	0.0400613	17.44585	17.55867	18
2.381667	-0.04637286	-0.04452923	15.95641	15.68558	15.5								2.381667	-0.02601531	-0.0275861	16.25292	16.05496	16								2.38167	0.0146998	0.00625374	16.8459	16.8039	17								2.381667	0.05541491	0.0400613	17.43894	17.55867	18
2.383333	-0.04564126	-0.04576537	15.94911	15.70299	15.5								2.383333	-0.02529176	-0.0287553	16.24569	16.07179	16								2.38333	0.0154072	0.00513565	16.8389	16.8199	17								2.383333	0.05610623	0.03895003	17.43204	17.57238	18
2.385	-0.04491087	-0.04576537	15.94282	15.70299	15.5								2.385	-0.02456942	-0.0287553	16.23948	16.07179	16								2.385	0.0161135	0.00513565	16.8328	16.8199	17								2.385	0.05679637	0.03895003	17.42615	17.57238	18
2.386667	-0.04428165	-0.04576537	15.93653	15.70299	15.5								2.386667	-0.02394824	-0.0287553	16.23328	16.07179	16								2.38667	0.0167186	0.00513565	16.8268	16.8199	17								2.386667	0.05738537	0.03895003	17.42027	17.57238	18
2.388333	-0.04365339	-0.04576537	15.93026	15.70299	15.5								2.388333	-0.02332803	-0.0287553	16.22709	16.07179	16								2.38833	0.0173227	0.00513565	16.8207	16.8199	17								2.388333	0.05797343	0.03895003	17.41439	17.57238	18
2.39	-0.04302593	-0.04576537	15.92399	15.70299	15.5								2.39	-0.0227086	-0.0287553	16.2209	16.07179	16								2.39	0.0179261	0.00513565	16.8147	16.8199	17								2.39	0.05856072	0.03895003	17.40853	17.57238	18
2.391667	-0.04239927	-0.04576537	15.91773	15.70299	15.5								2.391667	-0.02208997	-0.0287553	16.21472	16.07179	16								2.39167	0.0185286	0.00513565	16.8087	16.8199	17								2.391667	0.05914725	0.03895003	17.40267	17.57238	18
2.393333	-0.04177341	-0.04576537	15.91148	15.70299	15.5								2.393333	-0.02147212	-0.0287553	16.20855	16.07179	16								2.39333	0.0191305	0.00513565	16.8027	16.8199	17								2.393333	0.05973302	0.03895003	17.39682	17.57238	18
2.395	-0.04114832	-0.04576537	15.90524	15.70299	15.5								2.395	-0.02085505	-0.0287553	16.20239	16.07179	16								2.395	0.0197315	0.00513565	16.7967	16.8199	17								2.395	0.06031804	0.03895003	17.39098	17.57238	18
2.396667	-0.04052402	-0.04576537	15.89901	15.70299	15.5								2.396667	-0.02023876	-0.0287553	16.19623	16.07179	16								2.39667	0.0203318	0.00513565	16.7907	16.8199	17								2.396667	0.0609023	0.03895003	17.38514	17.57238	18
2.398333	-0.0399005	-0.04576537	15.89278	15.70299	15.5								2.398333	-0.01962324	-0.0287553	16.19008	16.07179	16								2.39833	0.0209313	0.00513565	16.7847	16.8199	17								2.398333	0.06148581	0.03895003	17.37931	17.57238	18
2.4	-0.03927775	-0.04643745	15.88656	15.71466	15.5								2.4	-0.01900849	-0.02943888	16.18394	16.08452	16								2.4	0.02153	0.0043672	16.7787	16.8318	17								2.4	0.06206859	0.03798331	17.37349	17.5842	18
2.401667	-0.03865578	-0.04643745	15.88335	15.71466	15.5								2.401667	-0.0183945	-0.02943888	16.18081	16.08452	16								2.40167	0.0221281	0.0043672	16.7757	16.8318	17								2.401667	0.06265062	0.03798331	17.37068	17.5842	18
2.403333	-0.03833457	-0.04643745	15.88014	15.71466	15.5								2.403333	-0.01808127	-0.02943888	16.17768	16.08452	16								2.40333	0.0224253	0.0043672	16.7728	16.8318	17								2.403333	0.06293191	0.03798331	17.36787	17.5842	18
2.405	-0.03801363	-0.04643745	15.87693	15.71466	15.5								2.405	-0.01776831	-0.02943888	16.17455	16.08452	16								2.405	0.0227223	0.0043672	16.7698	16.8318	17								2.405	0.06321296	0.03798331	17.36506	17.5842	18
2.406667	-0.03769256	-0.04643745	15.87371	15.71466	15.5								2.406667	-0.01745521	-0.02943888	16.17142	16.08452	16								2.40667	0.0230195	0.0043672	16.7668	16.8318	17								2.406667	0.06349418	0.03798331	17.36225	17.5842	18
2.408333	-0.03737143	-0.04643745	15.8705	15.71466	15.5								2.408333	-0.01714205	-0.02943888	16.16829	16.08452	16								2.40833	0.0233167	0.0043672	16.7639	16.8318	17								2.408333	0.06377549	0.03798331	17.35943	17.5842	18
2.41	-0.03705029	-0.04643745	15.86729	15.71466	15.5								2.41	-0.01682887	-0.02943888	16.16516	16.08452	16								2.41	0.023614	0.0043672	16.7609	16.8318	17								2.41	0.06405683	0.03798331	17.35662	17.5842	18
2.411667	-0.03672921	-0.04643745	15.86408	15.71466	15.5								2.411667	-0.01651574	-0.02943888	16.16203	16.08452	16								2.41167	0.0239112	0.0043672	16.7579	16.8318	17								2.411667	0.06433815	0.03798331	17.35381	17.5842	18
2.413333	-0.03640821	-0.04643745	15.86087	15.71466	15.5								2.413333	-0.01620269	-0.02943888	16.1589	16.08452	16								2.41333	0.0242084	0.0043672	16.7549	16.8318	17								2.413333	0.06461941	0.03798331	17.35099	17.5842	18
2.415	-0.03608735	-0.04643745	15.85767	15.71466	15.5								2.415	-0.01588977	-0.02943888	16.15577	16.08452	16								2.415	0.0245054	0.0043672	16.752	16.8318	17								2.415	0.06490057	0.03798331	17.34818	17.5842	18
2.416667	-0.03576666	-0.04689438	15.85446	15.72644	15.5								2.416667	-0.01557701	-0.02985834	16.15264	16.09556	16								2.41667	0.0248023	0.00377226	16.749	16.8395	17								2.416667	0.06518159	0.03720413	17.34538	17.595	18
2.418333	-0.03544616	-0.04689438	15.84926	15.72644	15.5								2.418333	-0.01526444	-0.02985834	16.14752	16.09556	16								2.41833	0.025099	0.00377226	16.744	16.8395	17								2.418333	0.06546245	0.03720413	17.34057	17.595	18
2.42	-0.03492588	-0.04689438	15.84406	15.72644	15.5								2.42	-0.01475208	-0.02985834	16.1424	16.09556	16								2.42	0.0255955	0.00377226	16.7391	16.8395	17								2.42	0.06594312	0.03720413	17.33577	17.595	18
2.421667	-0.03440617	-0.04689438	15.83887	15.72644	15.5								2.421667	-0.01424028	-0.02985834	16.13729	16.09556	16								2.42167	0.0260915	0.00377226	16.7341	16.8395	17								2.421667	0.06642325	0.03720413	17.33097	17.595	18
2.423333	-0.03388731	-0.04689438	15.83369	15.72644	15.5								2.423333	-0.01372934	-0.02985834	16.13219	16.09556	16								2.42333	0.0265866	0.00377226	16.7292	16.8395	17								2.423333	0.06690255	0.03720413	17.32619	17.595	18
2.425	-0.03336928	-0.04689438	15.82852	15.72644	15.5								2.425	-0.01321921	-0.02985834	16.1271	16.09556	16								2.425	0.0270809	0.00377226	16.7243	16.8395	17								2.425	0.06738106	0.03720413	17.32141	17.595	18
2.426667	-0.03285204	-0.04689438	15.82336	15.72644	15.5								2.426667	-0.01270987	-0.02985834	16.12201	16.09556	16								2.42667	0.0275745	0.00377226	16.7193	16.8395	17								2.426667	0.06785881	0.03720413	17.31664	17.595	18
2.428333	-0.03233558	-0.04689438	15.8182	15.72644	15.5								2.428333	-0.0122013	-0.02985834	16.11693	16.09556	16								2.42833	0.0280673	0.00377226	16.7144	16.8395	17								2.428333	0.06833581	0.03720413	17.31188	17.595	18
2.43	-0.03181986	-0.04689438	15.81305	15.72644	15.5								2.43	-0.01169347	-0.02985834	16.11186	16.09556	16								2.43	0.0285593	0.00377226	16.7095	16.8395	17								2.43	0.0688121	0.03720413	17.30712	17.595	18
2.431667	-0.03130488	-0.04689438	15.80791	15.72644	15.5								2.431667	-0.01118637	-0.02985834	16.1068	16.09556	16								2.43167	0.0290507	0.00377226	16.7046	16.8395	17								2.431667	0.06928768	0.03720413	17.30237	17.595	18
2.433333	-0.03079062	-0.04706939	15.80277	15.73512	15.5								2.433333	-0.01067998	-0.03018224	16.10174	16.10312	16								2.43333	0.0295413	0.00339202	16.6997	16.8471	17								2.433333	0.06976257	0.03650618	17.29763	17.60502	18
2.435	-0.03027705	-0.04706939	15.79964	15.73512	15.5								2.435	-0.01017428	-0.03018224	16.09869	16.10312	16								2.435	0.0300313	0.00339202	16.6968	16.8471	17								2.435	0.0702368	0.03650618	17.2949	17.60502	18
2.436667	-0.02996417	-0.04706939	15.79652	15.73512	15.5								2.436667	-0.009869266	-0.03018224	16.09565	16.10312	16								2.43667	0.0303205	0.00339202	16.6939	16.8471	17								2.436667	0.07051036	0.03650618	17.29216	17.60502	18
2.438333	-0.02965164	-0.04706939	15.79339	15.73512	15.5								2.438333	-0.009564591	-0.03018224	16.0926	16.10312	16								2.43833	0.0306095	0.00339202	16.691	16.8471	17								2.438333	0.07078362	0.03650618	17.28943	17.60502	18
2.44	-0.02933918	-0.04706939	15.79027	15.73512	15.5								2.44	-0.009259981	-0.03018224	16.08955	16.10312	16								2.44	0.0308984	0.00339202	16.6881	16.8471	17								2.44	0.07105682	0.03650618	17.2867	17.60502	18
2.441667	-0.02902683	-0.04706939	15.78715	15.73512	15.5								2.441667	-0.008955475	-0.03018224	16.08651	16.10312	16								2.44167	0.0311872	0.00339202	16.6852	16.8471	17								2.441667	0.07132995	0.03650618	17.28397	17.60502	18
2.443333	-0.02871463	-0.04706939	15.78403	15.73512	15.5								2.443333	-0.008651107	-0.03018224	16.08347	16.10312	16								2.44333	0.0314759	0.00339202	16.6824	16.8471	17								2.443333	0.07160297	0.03650618	17.28124	17.60502	18
2.445	-0.02840259	-0.04706939	15.78091	15.73512	15.5								2.445	-0.008346904	-0.03018224	16.08043	16.10312	16								2.445	0.0317645	0.00339202	16.6795	16.8471	17								2.445	0.07187584	0.03650618	17.27851	17.60502	18
2.446667	-0.02809075	-0.04706939	15.77779	15.73512	15.5								2.446667	-0.008042893	-0.03018224	16.07739	16.10312	16								2.44667	0.0320528	0.00339202	16.6766	16.8471	17								2.446667	0.07214855	0.03650618	17.27579	17.60502	18
2.448333	-0.02777914	-0.04706939	15.77468	15.73512	15.5								2.448333	-0.007739095	-0.03018224	16.07436	16.10312	16								2.44833	0.032341	0.00339202	16.6737	16.8471	17								2.448333	0.07242107	0.03650618	17.27307	17.60502	18
2.45	-0.02746775	-0.0470877	15.77157	15.74226	15.5								2.45	-0.007435528	-0.03030845	16.07132	16.11004	16								2.45	0.0326289	0.00306187	16.6708	16.8535	17								2.45	0.07269338	0.03586308	17.27035	17.61451	18
2.451667	-0.02715663	-0.0470877	15.76846	15.74226	15.5								2.451667	-0.007132208	-0.03030845	16.06829	16.11004	16								2.45167	0.0329166	0.00306187	16.668	16.8535	17								2.451667	0.07296546	0.03586308	17.26763	17.61451	18
2.453333	-0.02684577	-0.0470877	15.76535	15.74226	15.5								2.453333	-0.00682915	-0.03030845	16.06526	16.11004	16								2.45333	0.0332041	0.00306187	16.6651	16.8535	17								2.453333	0.07323731	0.03586308	17.26491	17.61451	18
2.455	-0.02653518	-0.0470877	15.76225	15.74226	15.5								2.455	-0.006526365	-0.03030845	16.06224	16.11004	16								2.455	0.0334913	0.00306187	16.6622	16.8535	17								2.455	0.07350891	0.03586308	17.2622	17.61451	18
2.456667	-0.02622489	-0.0470877	15.75915	15.74226	15.5								2.456667	-0.006223864	-0.03030845	16.05922	16.11004	16								2.45667	0.0337782	0.00306187	16.6594	16.8535	17								2.456667	0.07378025	0.03586308	17.25949	17.61451	18
2.458333	-0.0259149	-0.0470877	15.75605	15.74226	15.5								2.458333	-0.005921655	-0.03030845	16.0562	16.11004	16								2.45833	0.0340648	0.00306187	16.6565	16.8535	17								2.458333	0.07405132	0.03586308	17.25678	17.61451	18
2.46	-0.02560521	-0.0470877	15.75296	15.74226	15.5								2.46	-0.005619747	-0.03030845	16.05318	16.11004	16								2.46	0.0343512	0.00306187	16.6536	16.8535	17								2.46	0.07432211	0.03586308	17.25407	17.61451	18
2.461667	-0.02529584	-0.0470877	15.74987	15.74226	15.5								2.461667	-0.005318144	-0.03030845	16.05017	16.11004	16								2.46167	0.0346372	0.00306187	16.6508	16.8535	17								2.461667	0.07459262	0.03586308	17.25137	17.61451	18
2.463333	-0.02498678	-0.0470877	15.74678	15.74226	15.5								2.463333	-0.005016853	-0.03030845	16.04716	16.11004	16								2.46333	0.034923	0.00306187	16.6479	16.8535	17								2.463333	0.07486285	0.03586308	17.24867	17.61451	18
2.465	-0.02467804	-0.0470877	15.7437	15.74226	15.5								2.465	-0.004715879	-0.03030845	16.04415	16.11004	16								2.465	0.0352084	0.00306187	16.6451	16.8535	17								2.465	0.07513278	0.03586308	17.24598	17.61451	18
2.466667	-0.02436963	-0.04700255	15.74062	15.7474	15.5								2.466667	-0.004415225	-0.03033383	16.04115	16.11459	16								2.46667	0.0354936	0.00278046	16.6422	16.8605	17								2.466667	0.07540241	0.03538729	17.24328	17.62348	18
2.468333	-0.02406155	-0.04700255	15.73654	15.7474	15.5								2.468333	-0.004114895	-0.03033383	16.03715	16.11459	16								2.46833	0.0357784	0.00278046	16.6384	16.8605	17								2.468333	0.07567174	0.03538729	17.23959	17.62348	18
2.47	-0.02365381	-0.04700255	15.73247	15.7474	15.5								2.47	-0.003714891	-0.03033383	16.03315	16.11459	16								2.47	0.0361629	0.00278046	16.6345	16.8605	17								2.47	0.07604078	0.03538729	17.23591	17.62348	18
2.471667	-0.02324656	-0.04700255	15.7284	15.7474	15.5								2.471667	-0.00331538	-0.03033383	16.02916	16.11459	16								2.47167	0.036547	0.00278046	16.6307	16.8605	17								2.471667	0.07640934	0.03538729	17.23223	17.62348	18
2.473333	-0.02283995	-0.04700255	15.72434	15.7474	15.5								2.473333	-0.002916498	-0.03033383	16.02518	16.11459	16								2.47333	0.0369304	0.00278046	16.6269	16.8605	17								2.473333	0.07677729	0.03538729	17.22855	17.62348	18
2.475	-0.02243394	-0.04700255	15.72029	15.7474	15.5								2.475	-0.002518221	-0.03033383	16.02121	16.11459	16								2.475	0.0373132	0.00278046	16.623	16.8605	17								2.475	0.07714467	0.03538729	17.22489	17.62348	18
2.476667	-0.02202853	-0.04700255	15.71624	15.7474	15.5								2.476667	-0.00212053	-0.03033383	16.01723	16.11459	16								2.47667	0.0376955	0.00278046	16.6192	16.8605	17								2.476667	0.07751148	0.03538729	17.22122	17.62348	18
2.478333	-0.0216237	-0.04700255	15.71219	15.7474	15.5								2.478333	-0.001723409	-0.03033383	16.01327	16.11459	16								2.47833	0.0380772	0.00278046	16.6154	16.8605	17								2.478333	0.07787774	0.03538729	17.21757	17.62348	18
2.48	-0.02121942	-0.04700255	15.70816	15.7474	15.5								2.48	-0.001326841	-0.03033383	16.00931	16.11459	16								2.48	0.0384583	0.00278046	16.6116	16.8605	17								2.48	0.07824348	0.03538729	17.21391	17.62348	18
2.481667	-0.02081569	-0.04700255	15.70412	15.7474	15.5								2.481667	-0.0009308132	-0.03033383	16.00535	16.11459	16								2.48167	0.0388389	0.00278046	16.6078	16.8605	17								2.481667	0.0786087	0.03538729	17.21027	17.62348	18
2.483333	-0.0204125	-0.04690258	15.7001	15.75069	15.5								2.483333	-0.0005353146	-0.03031151	16.0014	16.11822	16								2.48333	0.039219	0.00255081	16.604	16.8658	17								2.483333	0.07897341	0.03493211	17.20662	17.63063	18
2.485	-0.02000982	-0.04690258	15.69608	15.75069	15.5								2.485	-0.0001403345	-0.03031151	15.99746	16.11822	16								2.485	0.0395986	0.00255081	16.6002	16.8658	17								2.485	0.07933763	0.03493211	17.20299	17.63063	18
2.486667	-0.01960767	-0.04690258	15.69206	15.75069	15.5								2.486667	0.0002541363	-0.03031151	15.99352	16.11822	16								2.48667	0.0399777	0.00255081	16.5964	16.8658	17								2.486667	0.07970136	0.03493211	17.19935	17.63063	18
2.488333	-0.01920602	-0.04690258	15.68805	15.75069	15.5								2.488333	0.0006481057	-0.03031151	15.98958	16.11822	16								2.48833	0.0403564	0.00255081	16.5927	16.8658	17								2.488333	0.08006461	0.03493211	17.19573	17.63063	18
2.49	-0.01880487	-0.04690258	15.68404	15.75069	15.5								2.49	0.001041581	-0.03031151	15.98565	16.11822	16								2.49	0.0407345	0.00255081	16.5889	16.8658	17								2.49	0.08042739	0.03493211	17.1921	17.63063	18
2.491667	-0.01840422	-0.04690258	15.68004	15.75069	15.5								2.491667	0.001434569	-0.03031151	15.98173	16.11822	16								2.49167	0.0411121	0.00255081	16.5851	16.8658	17								2.491667	0.08078971	0.03493211	17.18848	17.63063	18
2.493333	-0.01800405	-0.04690258	15.67604	15.75069	15.5								2.493333	0.001827075	-0.03031151	15.97781	16.11822	16								2.49333	0.0414893	0.00255081	16.5813	16.8658	17								2.493333	0.08115157	0.03493211	17.18487	17.63063	18
2.495	-0.01760436	-0.04690258	15.67205	15.75069	15.5								2.495	0.002219104	-0.03031151	15.97389	16.11822	16								2.495	0.041866	0.00255081	16.5776	16.8658	17								2.495	0.08151298	0.03493211	17.18126	17.63063	18
2.496667	-0.01720516	-0.04690258	15.66806	15.75069	15.5								2.496667	0.002610662	-0.03031151	15.96998	16.11822	16								2.49667	0.0422423	0.00255081	16.5738	16.8658	17								2.496667	0.08187394	0.03493211	17.17766	17.63063	18
2.498333	-0.01680642	-0.04690258	15.66408	15.75069	15.5								2.498333	0.003001751	-0.03031151	15.96608	16.11822	16								2.49833	0.0426181	0.00255081	16.5701	16.8658	17								2.498333	0.08223445	0.03493211	17.17405	17.63063	18
2.5	-0.01640816	-0.0466813	15.6601	15.75253	15.5								2.5	0.003392376	-0.03013435	15.96217	16.11957	16								2.5	0.0429934	0.00247307	16.5663	16.8696	17								2.5	0.08259452	0.03456788	17.17046	17.63875	18
2.501667	-0.01601036	-0.0466813	15.65513	15.75253	15.5								2.501667	0.003782541	-0.03013435	15.95728	16.11957	16								2.50167	0.0433683	0.00247307	16.5616	16.8696	17								2.501667	0.08295416	0.03456788	17.16587	17.63875	18
2.503333	-0.01551303	-0.0466813	15.65016	15.75253	15.5								2.503333	0.004272248	-0.03013435	15.95239	16.11957	16								2.50333	0.0438428	0.00247307	16.5568	16.8696	17								2.503333	0.08341336	0.03456788	17.16128	17.63875	18
2.505	-0.01501632	-0.0466813	15.6452	15.75253	15.5								2.505	0.004761335	-0.03013435	15.9475	16.11957	16								2.505	0.0443166	0.00247307	16.5521	16.8696	17								2.505	0.08387196	0.03456788	17.1567	17.63875	18
2.506667	-0.01452037	-0.0466813	15.64025	15.75253	15.5								2.506667	0.005249673	-0.03013435	15.94263	16.11957	16								2.50667	0.0447898	0.00247307	16.5474	16.8696	17								2.506667	0.08432984	0.03456788	17.15213	17.63875	18
2.508333	-0.01402514	-0.0466813	15.63531	15.75253	15.5								2.508333	0.005737288	-0.03013435	15.93776	16.11957	16								2.50833	0.0452622	0.00247307	16.5427	16.8696	17								2.508333	0.08478701	0.03456788	17.14756	17.63875	18
2.51	-0.01353062	-0.0466813	15.63037	15.75253	15.5								2.51	0.006224203	-0.03013435	15.9329	16.11957	16								2.51	0.0457339	0.00247307	16.538	16.8696	17								2.51	0.08524351	0.03456788	17.14301	17.63875	18
2.511667	-0.01303679	-0.0466813	15.62544	15.75253	15.5								2.511667	0.006710437	-0.03013435	15.92804	16.11957	16								2.51167	0.0462049	0.00247307	16.5332	16.8696	17								2.511667	0.08569936	0.03456788	17.13845	17.63875	18
2.513333	-0.01254363	-0.0466813	15.62051	15.75253	15.5								2.513333	0.007196009	-0.03013435	15.92319	16.11957	16								2.51333	0.0466753	0.00247307	16.5285	16.8696	17								2.513333	0.08615456	0.03456788	17.13391	17.63875	18
2.515	-0.01205112	-0.0466813	15.61559	15.75253	15.5								2.515	0.007680935	-0.03013435	15.91835	16.11957	16								2.515	0.047145	0.00247307	16.5239	16.8696	17								2.515	0.08660914	0.03456788	17.12937	17.63875	18
2.516667	-0.01155924	-0.04629455	15.61068	16.40323	15.5								2.516667	0.008165228	-0.02991105	15.91351	16.12025	16								2.51667	0.0476142	0.0024452	16.5192	16.8731	17								2.516667	0.08706311	0.03428748	17.12484	17.64555	18
2.518333	-0.011068	-0.04629455	15.60877	16.40323	15.5								2.518333	0.0086489	-0.02991105	15.91168	16.12025	16								2.51833	0.0480827	0.0024452	16.5175	16.8731	17								2.518333	0.08751648	0.03428748	17.12331	17.64555	18
2.52	-0.01087736	-0.04629455	15.60687	16.40323	15.5								2.52	0.008831962	-0.02991105	15.90985	16.12025	16								2.52	0.0482506	0.0024452	16.5158	16.8731	17								2.52	0.08766926	0.03428748	17.12178	17.64555	18
2.521667	-0.01068684	-0.04629455	15.60496	16.40323	15.5								2.521667	0.00901492	-0.02991105	15.90802	16.12025	16								2.52167	0.0484184	0.0024452	16.5141	16.8731	17								2.521667	0.08782197	0.03428748	17.12025	17.64555	18
2.523333	-0.01049603	-0.04629455	15.60305	16.40323	15.5								2.523333	0.009198178	-0.02991105	15.90618	16.12025	16								2.52333	0.0485866	0.0024452	16.5125	16.8731	17								2.523333	0.08797499	0.03428748	17.11872	17.64555	18
2.525	-0.01030498	-0.04629455	15.60114	16.40323	15.5								2.525	0.009381673	-0.02991105	15.90435	16.12025	16								2.525	0.048755	0.0024452	16.5108	16.8731	17								2.525	0.08812828	0.03428748	17.11718	17.64555	18
2.526667	-0.01011376	-0.04629455	15.59922	16.40323	15.5								2.526667	0.00956535	-0.02991105	15.90251	16.12025	16								2.52667	0.0489236	0.0024452	16.5091	16.8731	17								2.526667	0.08828177	0.03428748	17.11565	17.64555	18
2.528333	-0.009922404	-0.04629455	15.59731	16.40323	15.5								2.528333	0.009749161	-0.02991105	15.90067	16.12025	16								2.52833	0.0490923	0.0024452	16.5074	16.8731	17								2.528333	0.08843542	0.03428748	17.11411	17.64555	18
2.53	-0.009730966	-0.04629455	15.59539	16.40323	15.5								2.53	0.009933063	-0.02991105	15.89883	16.12025	16								2.53	0.0492611	0.0024452	16.5057	16.8731	17								2.53	0.08858918	0.03428748	17.11257	17.64555	18
2.531667	-0.009539479	-0.04629455	15.59348	16.40323	15.5								2.531667	0.01011702	-0.02991105	15.89699	16.12025	16								2.53167	0.04943	0.0024452	16.504	16.8731	17								2.531667	0.08874302	0.03428748	17.11103	17.64555	18
2.533333	-0.009347973	-0.04589516	15.59156	15.75256	15.5								2.533333	0.010301	-0.02960352	15.89515	16.12068	16								2.53333	0.049599	0.00258085	16.5023	16.876	17								2.533333	0.08889691	0.03404862	17.10949	17.6521	18
2.535	-0.009156475	-0.04589516	15.58765	15.75256	15.5								2.535	0.01048498	-0.02960352	15.89131	16.12068	16								2.535	0.0497679	0.00258085	16.4986	16.876	17								2.535	0.08905082	0.03404862	17.10595	17.6521	18
2.536667	-0.00876501	-0.04589516	15.58374	15.75256	15.5								2.536667	0.01086894	-0.02960352	15.88747	16.12068	16								2.53667	0.0501368	0.00258085	16.4949	16.876	17								2.536667	0.08940472	0.03404862	17.10242	17.6521	18
2.538333	-0.00837393	-0.04589516	15.57984	15.75256	15.5								2.538333	0.01125251	-0.02960352	15.88365	16.12068	16								2.53833	0.0505054	0.00258085	16.4913	16.876	17								2.538333	0.08975827	0.03404862	17.09889	17.6521	18
2.54	-0.007983514	-0.04589516	15.57594	15.75256	15.5								2.54	0.01163542	-0.02960352	15.87982	16.12068	16								2.54	0.0508733	0.00258085	16.4876	16.876	17								2.54	0.09011118	0.03404862	17.09537	17.6521	18
2.541667	-0.007593732	-0.04589516	15.57205	15.75256	15.5								2.541667	0.01201771	-0.02960352	15.87601	16.12068	16								2.54167	0.0512406	0.00258085	16.4839	16.876	17								2.541667	0.09046348	0.03404862	17.09185	17.6521	18
2.543333	-0.007204556	-0.04589516	15.56816	15.75256	15.5								2.543333	0.0123994	-0.02960352	15.87219	16.12068	16								2.54333	0.0516073	0.00258085	16.4803	16.876	17								2.543333	0.09081521	0.03404862	17.08834	17.6521	18
2.545	-0.006815961	-0.04589516	15.56428	15.75256	15.5								2.545	0.01278051	-0.02960352	15.86839	16.12068	16								2.545	0.0519734	0.00258085	16.4766	16.876	17								2.545	0.09116639	0.03404862	17.08483	17.6521	18
2.546667	-0.006427926	-0.04589516	15.5604	15.75256	15.5								2.546667	0.01316106	-0.02960352	15.86459	16.12068	16								2.54667	0.052339	0.00258085	16.473	16.876	17								2.546667	0.09151703	0.03404862	17.08133	17.6521	18
2.548333	-0.006040432	-0.04589516	15.55653	15.75256	15.5								2.548333	0.01354109	-0.02960352	15.86079	16.12068	16								2.54833	0.0527041	0.00258085	16.4693	16.876	17								2.548333	0.09186716	0.03404862	17.07783	17.6521	18
2.55	-0.005653462	-0.04542697	15.55267	15.75005	15.5								2.55	0.01392059	-0.02927539	15.857	16.12063	16								2.55	0.0530687	0.00268068	16.4657	16.8774	17								2.55	0.09221679	0.03387261	17.07434	17.65785	18
2.551667	-0.005267002	-0.04542697	15.55181	15.75005	15.5								2.551667	0.01429959	-0.02927539	15.85622	16.12063	16								2.55167	0.0534328	0.00268068	16.465	16.8774	17								2.551667	0.09256595	0.03387261	17.07385	17.65785	18
2.553333	-0.005181039	-0.04542697	15.55095	15.75005	15.5								2.553333	0.01437809	-0.02927539	15.85543	16.12063	16								2.55333	0.0534964	0.00268068	16.4644	16.8774	17								2.553333	0.09261463	0.03387261	17.07337	17.65785	18
2.555	-0.005095065	-0.04542697	15.55009	15.75005	15.5								2.555	0.01445662	-0.02927539	15.85464	16.12063	16								2.555	0.05356	0.00268068	16.4638	16.8774	17								2.555	0.09266335	0.03387261	17.07287	17.65785	18
2.556667	-0.005008675	-0.04542697	15.54922	15.75005	15.5								2.556667	0.01453556	-0.02927539	15.85385	16.12063	16								2.55667	0.053624	0.00268068	16.4631	16.8774	17								2.556667	0.09271252	0.03387261	17.07238	17.65785	18
2.558333	-0.004921932	-0.04542697	15.54835	15.75005	15.5								2.558333	0.01461487	-0.02927539	15.85306	16.12063	16								2.55833	0.0536885	0.00268068	16.4625	16.8774	17								2.558333	0.09276207	0.03387261	17.07188	17.65785	18
2.56	-0.004834888	-0.04542697	15.54748	15.75005	15.5								2.56	0.01469448	-0.02927539	15.85226	16.12063	16								2.56	0.0537532	0.00268068	16.4618	16.8774	17								2.56	0.09281194	0.03387261	17.07138	17.65785	18
2.561667	-0.004747592	-0.04542697	15.5466	15.75005	15.5								2.561667	0.01477435	-0.02927539	15.85146	16.12063	16								2.56167	0.0538182	0.00268068	16.4612	16.8774	17								2.561667	0.0928621	0.03387261	17.07088	17.65785	18
2.563333	-0.004660085	-0.04542697	15.54572	15.75005	15.5								2.563333	0.01485443	-0.02927539	15.85065	16.12063	16								2.56333	0.0538835	0.00268068	16.4605	16.8774	17								2.563333	0.09291249	0.03387261	17.07037	17.65785	18
2.565	-0.004572402	-0.04542697	15.54485	15.75005	15.5								2.565	0.0149347	-0.02927539	15.84985	16.12063	16								2.565	0.0539489	0.00268068	16.4599	16.8774	17								2.565	0.09296309	0.03387261	17.06986	17.65785	18
2.566667	-0.004484574	-0.04497488	15.54397	15.74771	15.5								2.566667	0.01501511	-0.02885308	15.84904	16.11981	16								2.56667	0.0540145	0.00290105	16.4592	16.8798	17								2.566667	0.09301387	0.03375814	17.06935	17.6638	18
2.568333	-0.004396629	-0.04497488	15.54009	15.74771	15.5								2.568333	0.01509565	-0.02885308	15.84524	16.11981	16								2.56833	0.0540802	0.00290105	16.4555	16.8798	17								2.568333	0.09306478	0.03375814	17.06584	17.6638	18
2.57	-0.00400859	-0.04497488	15.53621	15.74771	15.5								2.57	0.01547629	-0.02885308	15.84143	16.11981	16								2.57	0.0544461	0.00290105	16.4519	16.8798	17								2.57	0.09341582	0.03375814	17.06234	17.6638	18
2.571667	-0.003620973	-0.04497488	15.53234	15.74771	15.5								2.571667	0.01585651	-0.02885308	15.83764	16.11981	16								2.57167	0.0548115	0.00290105	16.4482	16.8798	17								2.571667	0.09376647	0.03375814	17.05884	17.6638	18
2.573333	-0.003234192	-0.04497488	15.52848	15.74771	15.5								2.573333	0.01623591	-0.02885308	15.83385	16.11981	16								2.57333	0.0551761	0.00290105	16.4446	16.8798	17								2.573333	0.0941163	0.03375814	17.05535	17.6638	18
2.575	-0.002848192	-0.04497488	15.52463	15.74771	15.5								2.575	0.01661452	-0.02885308	15.83008	16.11981	16								2.575	0.05554	0.00290105	16.441	16.8798	17								2.575	0.09446539	0.03375814	17.05186	17.6638	18
2.576667	-0.002462924	-0.04497488	15.52078	15.74771	15.5								2.576667	0.01699241	-0.02885308	15.8263	16.11981	16								2.57667	0.0559031	0.00290105	16.4373	16.8798	17								2.576667	0.09481377	0.03375814	17.04839	17.6638	18
2.578333	-0.002078346	-0.04497488	15.51694	15.74771	15.5								2.578333	0.01736962	-0.02885308	15.82254	16.11981	16								2.57833	0.0562656	0.00290105	16.4337	16.8798	17								2.578333	0.09516148	0.03375814	17.04491	17.6638	18
2.58	-0.00169442	-0.04497488	15.51311	15.74771	15.5								2.58	0.01774618	-0.02885308	15.81878	16.11981	16								2.58	0.0566274	0.00290105	16.4301	16.8798	17								2.58	0.09550858	0.03375814	17.04145	17.6638	18
2.581667	-0.001311113	-0.04497488	15.50928	15.74771	15.5								2.581667	0.01812212	-0.02885308	15.81503	16.11981	16								2.58167	0.0569886	0.00290105	16.4265	16.8798	17								2.581667	0.09585508	0.03375814	17.03799	17.6638	18
2.583333	-0.0009283988	-0.0444104	15.50546	15.74503	15.5								2.583333	0.01849748	-0.0284302	15.81128	16.11822	16								2.58333	0.0573492	0.0031362	16.4229	16.8826	17								2.583333	0.09620101	0.03365314	17.03454	17.66896	18
2.585	-0.0005462511	-0.0444104	15.50065	15.74503	15.5								2.585	0.01887228	-0.0284302	15.80653	16.11822	16								2.585	0.0577093	0.0031362	16.4183	16.8826	17								2.585	0.09654641	0.03365314	17.03009	17.66896	18
2.586667	-6.464869e-05	-0.0444104	15.49584	15.74503	15.5								2.586667	0.01934654	-0.0284302	15.8018	16.11822	16								2.58667	0.0581689	0.0031362	16.4137	16.8826	17								2.586667	0.09699129	0.03365314	17.02564	17.66896	18
2.588333	0.0004162621	-0.0444104	15.49104	15.74503	15.5								2.588333	0.01982011	-0.0284302	15.79707	16.11822	16								2.58833	0.0586278	0.0031362	16.4091	16.8826	17								2.588333	0.09743551	0.03365314	17.02121	17.66896	18
2.59	0.000896366	-0.0444104	15.48624	15.74503	15.5								2.59	0.02029288	-0.0284302	15.79235	16.11822	16								2.59	0.0590859	0.0031362	16.4046	16.8826	17								2.59	0.09787894	0.03365314	17.01678	17.66896	18
2.591667	0.001375701	-0.0444104	15.48146	15.74503	15.5								2.591667	0.02076489	-0.0284302	15.78764	16.11822	16								2.59167	0.0595433	0.0031362	16.4	16.8826	17								2.591667	0.09832164	0.03365314	17.01236	17.66896	18
2.593333	0.001854301	-0.0444104	15.47668	15.74503	15.5								2.593333	0.02123617	-0.0284302	15.78293	16.11822	16								2.59333	0.0599999	0.0031362	16.3954	16.8826	17								2.593333	0.09876362	0.03365314	17.00795	17.66896	18
2.595	0.002332195	-0.0444104	15.47191	15.74503	15.5								2.595	0.02170674	-0.0284302	15.77823	16.11822	16								2.595	0.0604558	0.0031362	16.3909	16.8826	17								2.595	0.09920493	0.03365314	17.00354	17.66896	18
2.596667	0.002809409	-0.0444104	15.46714	15.74503	15.5								2.596667	0.02217664	-0.0284302	15.77354	16.11822	16								2.59667	0.0609111	0.0031362	16.3863	16.8826	17								2.596667	0.09964559	0.03365314	16.99914	17.66896	18
2.598333	0.003285965	-0.0444104	15.46238	15.74503	15.5								2.598333	0.02264589	-0.0284302	15.76885	16.11822	16								2.59833	0.0613658	0.0031362	16.3818	16.8826	17								2.598333	0.1000856	0.03365314	16.99475	17.66896	18
2.6	0.003761883	-0.04382429	15.45763	15.74229	15.5								2.6	0.02311451	-0.02796796	15.76417	16.11575	16								2.6	0.0618198	0.00344813	16.3773	16.8827	17								2.6	0.100525	0.03364226	16.99036	17.67369	18
2.601667	0.00423718	-0.04382429	15.46088	15.74229	15.5								2.601667	0.02358251	-0.02796796	15.7675	16.11575	16								2.60167	0.0622732	0.00344813	16.3807	16.8827	17								2.601667	0.1009639	0.03364226	16.99398	17.67369	18
2.603333	0.003911872	-0.04382429	15.46413	15.74229	15.5								2.603333	0.02324992	-0.02796796	15.77082	16.11575	16								2.60333	0.061926	0.00344813	16.3842	16.8827	17								2.603333	0.1006021	0.03364226	16.99759	17.67369	18
2.605	0.003587295	-0.04382429	15.46735	15.74229	15.5								2.605	0.02291806	-0.02796796	15.77412	16.11575	16								2.605	0.0615796	0.00344813	16.3877	16.8827	17								2.605	0.1002411	0.03364226	17.00118	17.67369	18
2.606667	0.003264517	-0.04382429	15.47057	15.74229	15.5								2.606667	0.022588	-0.02796796	15.7774	16.11575	16								2.60667	0.061235	0.00344813	16.3911	16.8827	17								2.606667	0.09988193	0.03364226	17.00476	17.67369	18
2.608333	0.00294336	-0.04382429	15.47376	15.74229	15.5								2.608333	0.02225957	-0.02796796	15.78067	16.11575	16								2.60833	0.060892	0.00344813	16.3945	16.8827	17								2.608333	0.0995244	0.03364226	17.00832	17.67369	18
2.61	0.002623666	-0.04382429	15.47695	15.74229	15.5								2.61	0.02193261	-0.02796796	15.78393	16.11575	16								2.61	0.0605505	0.00344813	16.3979	16.8827	17								2.61	0.09916837	0.03364226	17.01186	17.67369	18
2.611667	0.002305301	-0.04382429	15.48012	15.74229	15.5								2.611667	0.02160698	-0.02796796	15.78717	16.11575	16								2.61167	0.0602103	0.00344813	16.4013	16.8827	17								2.611667	0.09881369	0.03364226	17.0154	17.67369	18
2.613333	0.001988145	-0.04382429	15.48328	15.74229	15.5								2.613333	0.02128257	-0.02796796	15.79041	16.11575	16								2.61333	0.0598714	0.00344813	16.4047	16.8827	17								2.613333	0.09846025	0.03364226	17.01892	17.67369	18
2.615	0.001672096	-0.04382429	15.48643	15.74229	15.5								2.615	0.02095927	-0.02796796	15.79363	16.11575	16								2.615	0.0595336	0.00344813	16.408	16.8827	17								2.615	0.09810795	0.03364226	17.02243	17.67369	18
2.616667	0.001357062	-0.0431917	15.48957	15.73925	15.5								2.616667	0.02063699	-0.02746251	15.79684	16.11456	16								2.61667	0.0591968	0.0038127	16.4114	16.8835	17								2.616667	0.09775668	0.03365338	17.02594	17.67696	18
2.618333	0.001042966	-0.0431917	15.4887	15.73925	15.5								2.618333	0.02031565	-0.02746251	15.79605	16.11456	16								2.61833	0.058861	0.0038127	16.4107	16.8835	17								2.618333	0.09740639	0.03365338	17.02543	17.67696	18
2.62	0.00112974	-0.0431917	15.48783	15.73925	15.5								2.62	0.02039519	-0.02746251	15.79525	16.11456	16								2.62	0.0589261	0.0038127	16.4101	16.8835	17								2.62	0.09745698	0.03365338	17.02492	17.67696	18
2.621667	0.001216662	-0.0431917	15.48697	15.73925	15.5								2.621667	0.02047488	-0.02746251	15.79446	16.11456	16								2.62167	0.0589913	0.0038127	16.4094	16.8835	17								2.621667	0.09750776	0.03365338	17.02442	17.67696	18
2.623333	0.001303152	-0.0431917	15.48611	15.73925	15.5								2.623333	0.02055415	-0.02746251	15.79367	16.11456	16								2.62333	0.0590561	0.0038127	16.4088	16.8835	17								2.623333	0.09755813	0.03365338	17.02392	17.67696	18
2.625	0.00138926	-0.0431917	15.48525	15.73925	15.5								2.625	0.02063304	-0.02746251	15.79288	16.11456	16								2.625	0.0591206	0.0038127	16.4082	16.8835	17								2.625	0.09760814	0.03365338	17.02342	17.67696	18
2.626667	0.001475028	-0.0431917	15.4844	15.73925	15.5								2.626667	0.02071159	-0.02746251	15.7921	16.11456	16								2.62667	0.0591847	0.0038127	16.4075	16.8835	17								2.626667	0.09765784	0.03365338	17.02293	17.67696	18
2.628333	0.001560495	-0.0431917	15.48354	15.73925	15.5								2.628333	0.02078985	-0.02746251	15.79132	16.11456	16								2.62833	0.0592486	0.0038127	16.4069	16.8835	17								2.628333	0.09770727	0.03365338	17.02244	17.67696	18
2.63	0.001645692	-0.0431917	15.48269	15.73925	15.5								2.63	0.02086784	-0.02746251	15.79054	16.11456	16								2.63	0.0593121	0.0038127	16.4062	16.8835	17								2.63	0.09775645	0.03365338	17.02195	17.67696	18
2.631667	0.001730648	-0.0431917	15.48185	15.73925	15.5								2.631667	0.0209456	-0.02746251	15.78977	16.11456	16								2.63167	0.0593755	0.0038127	16.4056	16.8835	17								2.631667	0.09780542	0.03365338	17.02146	17.67696	18
2.633333	0.001815389	-0.04259993	15.481	15.73595	15.5								2.633333	0.02102315	-0.02692736	15.78899	16.11327	16								2.63333	0.0594387	0.00422253	16.405	16.8842	17								2.633333	0.0978542	0.03374397	17.02097	17.66185	18
2.635	0.001899935	-0.04259993	15.47616	15.73595	15.5								2.635	0.02110051	-0.02692736	15.78422	16.11327	16								2.635	0.0595017	0.00422253	16.4004	16.8842	17								2.635	0.09790281	0.03374397	17.01649	17.66185	18
2.636667	0.002384305	-0.04259993	15.47132	15.73595	15.5								2.636667	0.0215777	-0.02692736	15.77946	16.11327	16								2.63667	0.0599645	0.00422253	16.3957	16.8842	17								2.636667	0.09835128	0.03374397	17.01201	17.66185	18
2.638333	0.002867854	-0.04259993	15.4665	15.73595	15.5								2.638333	0.02205407	-0.02692736	15.77471	16.11327	16								2.63833	0.0604265	0.00422253	16.3911	16.8842	17								2.638333	0.09879895	0.03374397	17.00755	17.66185	18
2.64	0.003350069	-0.04259993	15.46169	15.73595	15.5								2.64	0.02252912	-0.02692736	15.76997	16.11327	16								2.64	0.0608872	0.00422253	16.3865	16.8842	17								2.64	0.09924531	0.03374397	17.0031	17.66185	18
2.641667	0.003831055	-0.04259993	15.45689	15.73595	15.5								2.641667	0.02300294	-0.02692736	15.76524	16.11327	16								2.64167	0.0613467	0.00422253	16.3819	16.8842	17								2.641667	0.09969047	0.03374397	16.99865	17.66185	18
2.643333	0.004310907	-0.04259993	15.4521	15.73595	15.5								2.643333	0.02347563	-0.02692736	15.76053	16.11327	16								2.64333	0.0618051	0.00422253	16.3774	16.8842	17								2.643333	0.1001345	0.03374397	16.99422	17.66185	18
2.645	0.004789706	-0.04259993	15.44732	15.73595	15.5								2.645	0.02394727	-0.02692736	15.75582	16.11327	16								2.645	0.0622624	0.00422253	16.3728	16.8842	17								2.645	0.1005776	0.03374397	16.9898	17.66185	18
2.646667	0.005267523	-0.04259993	15.44256	15.73595	15.5								2.646667	0.02441794	-0.02692736	15.75112	16.11327	16								2.64667	0.0627188	0.00422253	16.3683	16.8842	17								2.646667	0.1010196	0.03374397	16.98539	17.66185	18
2.648333	0.00574442	-0.04259993	15.4378	15.73595	15.5								2.648333	0.0248877	-0.02692736	15.74643	16.11327	16								2.64833	0.0631742	0.00422253	16.3637	16.8842	17								2.648333	0.1014608	0.03374397	16.98099	17.66185	18
2.65	0.006220451	-0.04196775	15.43304	15.73254	15.5								2.65	0.02535659	-0.02636008	15.74175	16.1112	16								2.65	0.0636289	0.00459372	16.3592	16.8861	17								2.65	0.1019011	0.03475357	16.97659	17.64269	18
2.651667	0.006695664	-0.04196775	15.4333	15.73254	15.5								2.651667	0.02582467	-0.02636008	15.74208	16.1112	16								2.65167	0.0640827	0.00459372	16.3596	16.8861	17								2.651667	0.1023407	0.03475357	16.97721	17.64269	18
2.653333	0.006670099	-0.04196775	15.43355	15.73254	15.5								2.653333	0.02579198	-0.02636008	15.74241	16.1112	16								2.65333	0.0640357	0.00459372	16.3601	16.8861	17								2.653333	0.1022795	0.03475357	16.97782	17.64269	18
2.655	0.00664462	-0.04196775	15.4338	15.73254	15.5								2.655	0.02575938	-0.02636008	15.74272	16.1112	16								2.655	0.0639889	0.00459372	16.3606	16.8861	17								2.655	0.1022184	0.03475357	16.97842	17.64269	18
2.656667	0.006619917	-0.04196775	15.43404	15.73254	15.5								2.656667	0.02572756	-0.02636008	15.74304	16.1112	16								2.65667	0.0639428	0.00459372	16.361	16.8861	17								2.656667	0.1021581	0.03475357	16.97901	17.64269	18
2.658333	0.006595901	-0.04196775	15.43428	15.73254	15.5								2.658333	0.02569643	-0.02636008	15.74334	16.1112	16								2.65833	0.0638975	0.00459372	16.3615	16.8861	17								2.658333	0.1020985	0.03475357	16.9796	17.64269	18
2.66	0.006572493	-0.04196775	15.4345	15.73254	15.5								2.66	0.02566591	-0.02636008	15.74364	16.1112	16								2.66	0.0638528	0.00459372	16.3619	16.8861	17								2.66	0.1020396	0.03475357	16.98019	17.64269	18
2.661667	0.006549622	-0.04196775	15.43473	15.73254	15.5								2.661667	0.02563594	-0.02636008	15.74394	16.1112	16								2.66167	0.0638086	0.00459372	16.3624	16.8861	17								2.661667	0.1019812	0.03475357	16.98077	17.64269	18
2.663333	0.006527229	-0.04196775	15.43495	15.73254	15.5								2.663333	0.02560645	-0.02636008	15.74423	16.1112	16								2.66333	0.0637649	0.00459372	16.3628	16.8861	17								2.663333	0.1019233	0.03475357	16.98134	17.64269	18
2.665	0.006505261	-0.04196775	15.43516	15.73254	15.5								2.665	0.02557739	-0.02636008	15.74451	16.1112	16								2.665	0.0637217	0.00459372	16.3632	16.8861	17								2.665	0.1018659	0.03475357	16.98191	17.64269	18
2.666667	0.006483674	-0.04122616	15.43538	15.72885	15.5								2.666667	0.02554872	-0.02582145	15.7448	16.10945	16								2.66667	0.0636788	0.00497733	16.3636	16.887	17								2.666667	0.1018089	0.0366337	16.98248	17.62336	18
2.668333	0.006462427	-0.04122616	15.43059	15.72885	15.5								2.668333	0.02552039	-0.02582145	15.74008	16.10945	16								2.66833	0.0636363	0.00497733	16.3591	16.887	17								2.668333	0.1017523	0.0366337	16.97804	17.62336	18
2.67	0.006941485	-0.04122616	15.4258	15.72885	15.5								2.67	0.02599238	-0.02582145	15.73536	16.10945	16								2.67	0.0640942	0.00497733	16.3545	16.887	17								2.67	0.1021959	0.0366337	16.97361	17.62336	18
2.671667	0.007419992	-0.04122616	15.42103	15.72885	15.5								2.671667	0.02646382	-0.02582145	15.73066	16.10945	16								2.67167	0.0645515	0.00497733	16.3499	16.887	17								2.671667	0.1026391	0.0366337	16.96919	17.62336	18
2.673333	0.007897262	-0.04122616	15.41627	15.72885	15.5								2.673333	0.02693402	-0.02582145	15.72597	16.10945	16								2.67333	0.0650075	0.00497733	16.3454	16.887	17								2.673333	0.1030811	0.0366337	16.96478	17.62336	18
2.675	0.00837339	-0.04122616	15.41152	15.72885	15.5								2.675	0.02740309	-0.02582145	15.72129	16.10945	16								2.675	0.0654625	0.00497733	16.3408	16.887	17								2.675	0.1035219	0.0366337	16.96038	17.62336	18
2.676667	0.008848459	-0.04122616	15.40677	15.72885	15.5								2.676667	0.02787111	-0.02582145	15.71662	16.10945	16								2.67667	0.0659164	0.00497733	16.3363	16.887	17								2.676667	0.1039617	0.0366337	16.95599	17.62336	18
2.678333	0.009322542	-0.04122616	15.40204	15.72885	15.5								2.678333	0.02833814	-0.02582145	15.71196	16.10945	16								2.67833	0.0663693	0.00497733	16.3318	16.887	17								2.678333	0.1044005	0.0366337	16.95162	17.62336	18
2.68	0.009795704	-0.04122616	15.39732	15.72885	15.5								2.68	0.02880426	-0.02582145	15.7073	16.10945	16								2.68	0.0668214	0.00497733	16.3273	16.887	17								2.68	0.1048385	0.0366337	16.94724	17.62336	18
2.681667	0.010268	-0.04122616	15.39261	15.72885	15.5								2.681667	0.02926952	-0.02582145	15.70266	16.10945	16								2.68167	0.0672726	0.00497733	16.3228	16.887	17								2.681667	0.1052756	0.0366337	16.94288	17.62336	18
2.683333	0.01073948	-0.04054582	15.3879	15.72448	15.5								2.683333	0.02973396	-0.0252214	15.69802	16.10782	16								2.68333	0.0677229	0.00537359	16.3183	16.8874	17								2.683333	0.1057119	0.03849479	16.93853	17.60417	18
2.685	0.01121018	-0.04054582	15.3862	15.72448	15.5								2.685	0.03019763	-0.0252214	15.69639	16.10782	16								2.685	0.0681726	0.00537359	16.3168	16.8874	17								2.685	0.1061475	0.03849479	16.93718	17.60417	18
2.686667	0.01138014	-0.04054582	15.3845	15.72448	15.5								2.686667	0.03036057	-0.0252214	15.69477	16.10782	16								2.68667	0.0683214	0.00537359	16.3153	16.8874	17								2.686667	0.1062823	0.03849479	16.93583	17.60417	18
2.688333	0.01154989	-0.04054582	15.3828	15.72448	15.5								2.688333	0.03052331	-0.0252214	15.69314	16.10782	16								2.68833	0.0684701	0.00537359	16.3138	16.8874	17								2.688333	0.106417	0.03849479	16.93448	17.60417	18
2.69	0.01171985	-0.04054582	15.3811	15.72448	15.5								2.69	0.03068626	-0.0252214	15.69151	16.10782	16								2.69	0.0686191	0.00537359	16.3123	16.8874	17								2.69	0.1065519	0.03849479	16.93313	17.60417	18
2.691667	0.01188999	-0.04054582	15.3794	15.72448	15.5								2.691667	0.03084939	-0.0252214	15.68987	16.10782	16								2.69167	0.0687682	0.00537359	16.3108	16.8874	17								2.691667	0.106687	0.03849479	16.93178	17.60417	18
2.693333	0.01206025	-0.04054582	15.37769	15.72448	15.5								2.693333	0.03101265	-0.0252214	15.68824	16.10782	16								2.69333	0.0689174	0.00537359	16.3093	16.8874	17								2.693333	0.1068222	0.03849479	16.93042	17.60417	18
2.695	0.0122306	-0.04054582	15.37599	15.72448	15.5								2.695	0.031176	-0.0252214	15.68661	16.10782	16								2.695	0.0690668	0.00537359	16.3078	16.8874	17								2.695	0.1069576	0.03849479	16.92907	17.60417	18
2.696667	0.01240101	-0.04054582	15.37429	15.72448	15.5								2.696667	0.03133942	-0.0252214	15.68497	16.10782	16								2.69667	0.0692163	0.00537359	16.3063	16.8874	17								2.696667	0.1070931	0.03849479	16.92771	17.60417	18
2.698333	0.01257146	-0.04054582	15.37258	15.72448	15.5								2.698333	0.03150288	-0.0252214	15.68334	16.10782	16								2.69833	0.0693657	0.00537359	16.3048	16.8874	17								2.698333	0.1072286	0.03849479	16.92636	17.60417	18
2.7	0.01274192	-0.03976245	15.37088	15.72052	15.5								2.7	0.03166636	-0.02448224	15.6817	16.10694	16								2.7	0.0695153	0.00579917	16.3034	16.8861	17								2.7	0.1073642	0.04074358	16.925	17.58472	18
2.701667	0.01291237	-0.03976245	15.36717	15.72052	15.5								2.701667	0.03182984	-0.02448224	15.67807	16.10694	16								2.70167	0.0696648	0.00579917	16.2999	16.8861	17								2.701667	0.1074997	0.04074358	16.92165	17.58472	18
2.703333	0.01328279	-0.03976245	15.36347	15.72052	15.5								2.703333	0.03219329	-0.02448224	15.67444	16.10694	16								2.70333	0.0700143	0.00579917	16.2964	16.8861	17								2.703333	0.1078353	0.04074358	16.91829	17.58472	18
2.705	0.01365285	-0.03976245	15.35978	15.72052	15.5								2.705	0.03255638	-0.02448224	15.67081	16.10694	16								2.705	0.0703635	0.00579917	16.2929	16.8861	17								2.705	0.1081705	0.04074358	16.91495	17.58472	18
2.706667	0.01402225	-0.03976245	15.35609	15.72052	15.5								2.706667	0.03291883	-0.02448224	15.66719	16.10694	16								2.70667	0.070712	0.00579917	16.2894	16.8861	17								2.706667	0.1085051	0.04074358	16.91161	17.58472	18
2.708333	0.01439104	-0.03976245	15.35241	15.72052	15.5								2.708333	0.03328067	-0.02448224	15.66358	16.10694	16								2.70833	0.0710599	0.00579917	16.2859	16.8861	17								2.708333	0.1088392	0.04074358	16.90827	17.58472	18
2.71	0.01475926	-0.03976245	15.34873	15.72052	15.5								2.71	0.03364193	-0.02448224	15.65997	16.10694	16								2.71	0.0714073	0.00579917	16.2825	16.8861	17								2.71	0.1091726	0.04074358	16.90494	17.58472	18
2.711667	0.01512692	-0.03976245	15.34506	15.72052	15.5								2.711667	0.03400265	-0.02448224	15.65637	16.10694	16								2.71167	0.0717541	0.00579917	16.279	16.8861	17								2.711667	0.1095056	0.04074358	16.90162	17.58472	18
2.713333	0.01549404	-0.03976245	15.34139	15.72052	15.5								2.713333	0.03436284	-0.02448224	15.65277	16.10694	16								2.71333	0.0721004	0.00579917	16.2755	16.8861	17								2.713333	0.109838	0.04074358	16.8983	17.58472	18
2.715	0.01586067	-0.03976245	15.33773	15.72052	15.5								2.715	0.03472253	-0.02448224	15.64918	16.10694	16								2.715	0.0724462	0.00579917	16.2721	16.8861	17								2.715	0.11017	0.04074358	16.89499	17.58472	18
2.716667	0.0162268	-0.03901462	15.33408	15.71589	15.5								2.716667	0.03508173	-0.02375843	15.6456	16.10189	16								2.71667	0.0727916	0.00621779	16.2686	16.8852	17								2.716667	0.1105015	0.04290279	16.89168	17.56543	18
2.718333	0.01659246	-0.03901462	15.33142	15.71589	15.5								2.718333	0.03544046	-0.02375843	15.64301	16.10189	16								2.71833	0.0731365	0.00621779	16.2662	16.8852	17								2.718333	0.1108325	0.04290279	16.88937	17.56543	18
2.72	0.01685766	-0.03901462	15.32877	15.71589	15.5								2.72	0.03569875	-0.02375843	15.64043	16.10189	16								2.72	0.0733809	0.00621779	16.2637	16.8852	17								2.72	0.1110631	0.04290279	16.88707	17.56543	18
2.721667	0.01712257	-0.03901462	15.32613	15.71589	15.5								2.721667	0.03595675	-0.02375843	15.63785	16.10189	16								2.72167	0.0736251	0.00621779	16.2613	16.8852	17								2.721667	0.1112935	0.04290279	16.88476	17.56543	18
2.723333	0.01738735	-0.03901462	15.32348	15.71589	15.5								2.723333	0.03621462	-0.02375843	15.63528	16.10189	16								2.72333	0.0738692	0.00621779	16.2589	16.8852	17								2.723333	0.1115237	0.04290279	16.88246	17.56543	18
2.725	0.01765198	-0.03901462	15.32084	15.71589	15.5								2.725	0.03647235	-0.02375843	15.6327	16.10189	16								2.725	0.0741131	0.00621779	16.2564	16.8852	17								2.725	0.1117538	0.04290279	16.88016	17.56543	18
2.726667	0.01791644	-0.03901462	15.31819	15.71589	15.5								2.726667	0.03672991	-0.02375843	15.63013	16.10189	16								2.72667	0.0743568	0.00621779	16.254	16.8852	17								2.726667	0.1119838	0.04290279	16.87786	17.56543	18
2.728333	0.01818073	-0.03901462	15.31555	15.71589	15.5								2.728333	0.03698731	-0.02375843	15.62755	16.10189	16								2.72833	0.0746005	0.00621779	16.2516	16.8852	17								2.728333	0.1122136	0.04290279	16.87557	17.56543	18
2.73	0.01844483	-0.03901462	15.31291	15.71589	15.5								2.73	0.03724452	-0.02375843	15.62498	16.10189	16								2.73	0.0748439	0.00621779	16.2491	16.8852	17								2.73	0.1124433	0.04290279	16.87327	17.56543	18
2.731667	0.01870874	-0.03901462	15.31028	15.71589	15.5								2.731667	0.03750155	-0.02375843	15.62242	16.10189	16								2.73167	0.0750872	0.00621779	16.2467	16.8852	17								2.731667	0.1126728	0.04290279	16.87098	17.56543	18
2.733333	0.01897246	-0.03808418	15.30764	15.71076	15.5								2.733333	0.03775839	-0.02304128	15.61985	16.09753	16								2.73333	0.0753302	0.00733365	16.2443	16.887	17								2.733333	0.1129021	0.04505363	16.86869	17.54625	18
2.735	0.01923596	-0.03808418	15.30501	15.71076	15.5								2.735	0.03801502	-0.02304128	15.61729	16.09753	16								2.735	0.0755731	0.00733365	16.2418	16.887	17								2.735	0.1131312	0.04505363	16.8664	17.54625	18
2.736667	0.01949926	-0.03808418	15.30238	15.71076	15.5								2.736667	0.03827145	-0.02304128	15.61472	16.09753	16								2.73667	0.0758158	0.00733365	16.2394	16.887	17								2.736667	0.1133602	0.04505363	16.86411	17.54625	18
2.738333	0.01976235	-0.03808418	15.29975	15.71076	15.5								2.738333	0.03852767	-0.02304128	15.61216	16.09753	16								2.73833	0.0760583	0.00733365	16.237	16.887	17								2.738333	0.113589	0.04505363	16.86182	17.54625	18
2.74	0.02002521	-0.03808418	15.29712	15.71076	15.5								2.74	0.03878368	-0.02304128	15.60961	16.09753	16								2.74	0.0763006	0.00733365	16.2346	16.887	17								2.74	0.1138176	0.04505363	16.85954	17.54625	18
2.741667	0.02028786	-0.03808418	15.2945	15.71076	15.5								2.741667	0.03903948	-0.02304128	15.60705	16.09753	16								2.74167	0.0765427	0.00733365	16.2322	16.887	17								2.741667	0.114046	0.04505363	16.85726	17.54625	18
2.743333	0.02055028	-0.03808418	15.29188	15.71076	15.5								2.743333	0.03929505	-0.02304128	15.6045	16.09753	16								2.74333	0.0767846	0.00733365	16.2297	16.887	17								2.743333	0.1142741	0.04505363	16.85498	17.54625	18
2.745	0.02081248	-0.03808418	15.28926	15.71076	15.5								2.745	0.03955041	-0.02304128	15.60194	16.09753	16								2.745	0.0770263	0.00733365	16.2273	16.887	17								2.745	0.1145021	0.04505363	16.8527	17.54625	18
2.746667	0.02107445	-0.03808418	15.28664	15.71076	15.5								2.746667	0.03980554	-0.02304128	15.5994	16.09753	16								2.74667	0.0772677	0.00733365	16.2249	16.887	17								2.746667	0.1147299	0.04505363	16.85042	17.54625	18
2.748333	0.02133619	-0.03808418	15.28402	15.71076	15.5								2.748333	0.04006046	-0.02304128	15.59685	16.09753	16								2.74833	0.077509	0.00733365	16.2225	16.887	17								2.748333	0.1149575	0.04505363	16.84815	17.54625	18
2.75	0.0215977	-0.0371985	15.28141	15.70566	15.5								2.75	0.04031514	-0.02220091	15.5943	16.09457	16								2.75	0.07775	0.00974412	16.2201	16.8848	17								2.75	0.1151849	0.04716531	16.84588	17.52701	18
2.751667	0.02185898	-0.0371985	15.2778	15.70566	15.5								2.751667	0.0405696	-0.02220091	15.59076	16.09457	16								2.75167	0.0779908	0.00974412	16.2167	16.8848	17								2.751667	0.1154121	0.04716531	16.84261	17.52701	18
2.753333	0.02222003	-0.0371985	15.27419	15.70566	15.5								2.753333	0.04092383	-0.02220091	15.58722	16.09457	16								2.75333	0.0783314	0.00974412	16.2133	16.8848	17								2.753333	0.115739	0.04716531	16.83934	17.52701	18
2.755	0.02258069	-0.0371985	15.27059	15.70566	15.5								2.755	0.04127767	-0.02220091	15.58369	16.09457	16								2.755	0.0786717	0.00974412	16.2099	16.8848	17								2.755	0.1160656	0.04716531	16.83608	17.52701	18
2.756667	0.02294081	-0.0371985	15.267	15.70566	15.5								2.756667	0.04163099	-0.02220091	15.58016	16.09457	16								2.75667	0.0790114	0.00974412	16.2065	16.8848	17								2.756667	0.1163917	0.04716531	16.83283	17.52701	18
2.758333	0.02330042	-0.0371985	15.2634	15.70566	15.5								2.758333	0.0419838	-0.02220091	15.57664	16.09457	16								2.75833	0.0793506	0.00974412	16.2031	16.8848	17								2.758333	0.1167173	0.04716531	16.82958	17.52701	18
2.76	0.02365955	-0.0371985	15.25982	15.70566	15.5								2.76	0.04233613	-0.02220091	15.57312	16.09457	16								2.76	0.0796893	0.00974412	16.1997	16.8848	17								2.76	0.1170425	0.04716531	16.82633	17.52701	18
2.761667	0.02401821	-0.0371985	15.25624	15.70566	15.5								2.761667	0.042688	-0.02220091	15.56961	16.09457	16								2.76167	0.0800276	0.00974412	16.1963	16.8848	17								2.761667	0.1173672	0.04716531	16.82309	17.52701	18
2.763333	0.02437641	-0.0371985	15.25266	15.70566	15.5								2.763333	0.04303942	-0.02220091	15.5661	16.09457	16								2.76333	0.0803654	0.00974412	16.193	16.8848	17								2.763333	0.1176915	0.04716531	16.81985	17.52701	18
2.765	0.02473418	-0.0371985	15.24908	15.70566	15.5								2.765	0.04339041	-0.02220091	15.56259	16.09457	16								2.765	0.0807029	0.00974412	16.1896	16.8848	17								2.765	0.1180153	0.04716531	16.81661	17.52701	18
2.766667	0.02509152	-0.03630603	15.24552	15.7001	15.5								2.766667	0.04374097	-0.0213022	15.55909	16.09148	16								2.76667	0.0810399	0.0117919	16.1862	16.8851	17								2.766667	0.1183388	0.04922097	16.81338	17.50771	18
2.768333	0.02544844	-0.03630603	15.24295	15.7001	15.5								2.768333	0.04409112	-0.0213022	15.55659	16.09148	16								2.76833	0.0813765	0.0117919	16.1839	16.8851	17								2.768333	0.1186618	0.04922097	16.81115	17.50771	18
2.77	0.02570495	-0.03630603	15.24039	15.7001	15.5								2.77	0.04434087	-0.0213022	15.5541	16.09148	16								2.77	0.0816127	0.0117919	16.1815	16.8851	17								2.77	0.1188845	0.04922097	16.80893	17.50771	18
2.771667	0.02596124	-0.03630603	15.23783	15.7001	15.5								2.771667	0.04459039	-0.0213022	15.5516	16.09148	16								2.77167	0.0818487	0.0117919	16.1792	16.8851	17								2.771667	0.119107	0.04922097	16.80671	17.50771	18
2.773333	0.02621742	-0.03630603	15.23527	15.7001	15.5								2.773333	0.04483982	-0.0213022	15.54911	16.09148	16								2.77333	0.0820846	0.0117919	16.1768	16.8851	17								2.773333	0.1193294	0.04922097	16.80448	17.50771	18
2.775	0.0264735	-0.03630603	15.23271	15.7001	15.5								2.775	0.04508915	-0.0213022	15.54662	16.09148	16								2.775	0.0823204	0.0117919	16.1744	16.8851	17								2.775	0.1195517	0.04922097	16.80226	17.50771	18
2.776667	0.02672945	-0.03630603	15.23015	15.7001	15.5								2.776667	0.04533835	-0.0213022	15.54413	16.09148	16								2.77667	0.0825562	0.0117919	16.1721	16.8851	17								2.776667	0.119774	0.04922097	16.80004	17.50771	18
2.778333	0.02698526	-0.03630603	15.22759	15.7001	15.5								2.778333	0.04558742	-0.0213022	15.54164	16.09148	16								2.77833	0.0827917	0.0117919	16.1697	16.8851	17								2.778333	0.1199961	0.04922097	16.79782	17.50771	18
2.78	0.02724091	-0.03630603	15.22504	15.7001	15.5								2.78	0.04583634	-0.0213022	15.53915	16.09148	16								2.78	0.0830272	0.0117919	16.1674	16.8851	17								2.78	0.120218	0.04922097	16.7956	17.50771	18
2.781667	0.02749641	-0.03630603	15.22248	15.7001	15.5								2.781667	0.04608511	-0.0213022	15.53666	16.09148	16								2.78167	0.0832625	0.0117919	16.165	16.8851	17								2.781667	0.1204399	0.04922097	16.79338	17.50771	18
2.783333	0.02775174	-0.03533287	15.21993	15.69446	15.5								2.783333	0.04633371	-0.02044867	15.53418	16.08706	16								2.78333	0.0834977	0.0141304	16.1627	16.8764	17								2.783333	0.1206616	0.05126046	16.79117	17.48873	18
2.785	0.02800689	-0.03533287	15.21738	15.69446	15.5								2.785	0.04658214	-0.02044867	15.5317	16.08706	16								2.785	0.0837326	0.0141304	16.1603	16.8764	17								2.785	0.1208831	0.05126046	16.78895	17.48873	18
2.786667	0.02826186	-0.03533287	15.21483	15.69446	15.5								2.786667	0.0468304	-0.02044867	15.52922	16.08706	16								2.78667	0.0839675	0.0141304	16.158	16.8764	17								2.786667	0.1211045	0.05126046	16.78674	17.48873	18
2.788333	0.02851665	-0.03533287	15.21229	15.69446	15.5								2.788333	0.04707847	-0.02044867	15.52674	16.08706	16								2.78833	0.0842021	0.0141304	16.1556	16.8764	17								2.788333	0.1213258	0.05126046	16.78453	17.48873	18
2.79	0.02877124	-0.03533287	15.20974	15.69446	15.5								2.79	0.04732635	-0.02044867	15.52426	16.08706	16								2.79	0.0844366	0.0141304	16.1533	16.8764	17								2.79	0.1215468	0.05126046	16.78232	17.48873	18
2.791667	0.02902563	-0.03533287	15.2072	15.69446	15.5								2.791667	0.04757405	-0.02044867	15.52178	16.08706	16								2.79167	0.0846709	0.0141304	16.151	16.8764	17								2.791667	0.1217677	0.05126046	16.78012	17.48873	18
2.793333	0.02927983	-0.03533287	15.20466	15.69446	15.5								2.793333	0.04782155	-0.02044867	15.51931	16.08706	16								2.79333	0.084905	0.0141304	16.1486	16.8764	17								2.793333	0.1219884	0.05126046	16.77791	17.48873	18
2.795	0.02953382	-0.03533287	15.20212	15.69446	15.5								2.795	0.04806885	-0.02044867	15.51684	16.08706	16								2.795	0.0851389	0.0141304	16.1463	16.8764	17								2.795	0.122209	0.05126046	16.77571	17.48873	18
2.796667	0.02978761	-0.03533287	15.19959	15.69446	15.5								2.796667	0.04831595	-0.02044867	15.51437	16.08706	16								2.79667	0.0853726	0.0141304	16.1439	16.8764	17								2.796667	0.1224293	0.05126046	16.77351	17.48873	18
2.798333	0.03004119	-0.03533287	15.19705	15.69446	15.5								2.798333	0.04856285	-0.02044867	15.5119	16.08706	16								2.79833	0.0856062	0.0141304	16.1416	16.8764	17								2.798333	0.1226495	0.05126046	16.77131	17.48873	18
2.8	0.03029456	-0.03432914	15.19452	15.68877	15.5								2.8	0.04880954	-0.01945927	15.50944	16.08238	16								2.8	0.0858395	0.0162871	16.1393	16.8554	17								2.8	0.1228695	0.05326001	16.76911	17.47034	18
2.801667	0.03054772	-0.03432914	15.19299	15.68877	15.5								2.801667	0.04905603	-0.01945927	15.50798	16.08238	16								2.80167	0.0860727	0.0162871	16.1379	16.8554	17								2.801667	0.1230893	0.05326001	16.76791	17.47034	18
2.803333	0.03070067	-0.03432914	15.19146	15.68877	15.5								2.803333	0.04920232	-0.01945927	15.50651	16.08238	16								2.80333	0.0862056	0.0162871	16.1366	16.8554	17								2.803333	0.1232089	0.05326001	16.76671	17.47034	18
2.805	0.03085357	-0.03432914	15.18993	15.68877	15.5								2.805	0.04934856	-0.01945927	15.50505	16.08238	16								2.805	0.0863385	0.0162871	16.1353	16.8554	17								2.805	0.1233285	0.05326001	16.76552	17.47034	18
2.806667	0.03100656	-0.03432914	15.1884	15.68877	15.5								2.806667	0.04949489	-0.01945927	15.50359	16.08238	16								2.80667	0.0864716	0.0162871	16.134	16.8554	17								2.806667	0.1234482	0.05326001	16.76432	17.47034	18
2.808333	0.03115961	-0.03432914	15.18687	15.68877	15.5								2.808333	0.04964129	-0.01945927	15.50212	16.08238	16								2.80833	0.0866046	0.0162871	16.1326	16.8554	17								2.808333	0.123568	0.05326001	16.76312	17.47034	18
2.81	0.0313127	-0.03432914	15.18534	15.68877	15.5								2.81	0.04978773	-0.01945927	15.50066	16.08238	16								2.81	0.0867378	0.0162871	16.1313	16.8554	17								2.81	0.1236879	0.05326001	16.76192	17.47034	18
2.811667	0.0314658	-0.03432914	15.18381	15.68877	15.5								2.811667	0.0499342	-0.01945927	15.49919	16.08238	16								2.81167	0.086871	0.0162871	16.13	16.8554	17								2.811667	0.1238078	0.05326001	16.76072	17.47034	18
2.813333	0.03161892	-0.03432914	15.18228	15.68877	15.5								2.813333	0.05008067	-0.01945927	15.49773	16.08238	16								2.81333	0.0870042	0.0162871	16.1286	16.8554	17								2.813333	0.1239277	0.05326001	16.75952	17.47034	18
2.815	0.03177202	-0.03432914	15.18075	15.68877	15.5								2.815	0.05022714	-0.01945927	15.49626	16.08238	16								2.815	0.0871374	0.0162871	16.1273	16.8554	17								2.815	0.1240476	0.05326001	16.75832	17.47034	18
2.816667	0.0319251	-0.03322929	15.17922	15.68265	15.5								2.816667	0.0503736	-0.01825683	15.4948	16.07635	16								2.81667	0.0872706	0.0184241	16.126	16.8344	17								2.816667	0.1241676	0.05526801	16.75712	17.4526	18
2.818333	0.03207815	-0.03322929	15.17569	15.68265	15.5								2.818333	0.05052003	-0.01825683	15.49134	16.07635	16								2.81833	0.0874038	0.0184241	16.1226	16.8344	17								2.818333	0.1242875	0.05526801	16.75393	17.4526	18
2.82	0.03243116	-0.03322929	15.17216	15.68265	15.5								2.82	0.05086642	-0.01825683	15.48788	16.07635	16								2.82	0.0877369	0.0184241	16.1193	16.8344	17								2.82	0.1246074	0.05526801	16.75073	17.4526	18
2.821667	0.03278379	-0.03322929	15.16864	15.68265	15.5								2.821667	0.05121244	-0.01825683	15.48442	16.07635	16								2.82167	0.0880697	0.0184241	16.116	16.8344	17								2.821667	0.124927	0.05526801	16.74754	17.4526	18
2.823333	0.03313577	-0.03322929	15.16513	15.68265	15.5								2.823333	0.05155781	-0.01825683	15.48097	16.07635	16								2.82333	0.0884019	0.0184241	16.1127	16.8344	17								2.823333	0.125246	0.05526801	16.74436	17.4526	18
2.825	0.03348714	-0.03322929	15.16162	15.68265	15.5								2.825	0.05190258	-0.01825683	15.47753	16.07635	16								2.825	0.0887334	0.0184241	16.1094	16.8344	17								2.825	0.1255643	0.05526801	16.74118	17.4526	18
2.826667	0.03383794	-0.03322929	15.15812	15.68265	15.5								2.826667	0.05224678	-0.01825683	15.4741	16.07635	16								2.82667	0.0890645	0.0184241	16.1061	16.8344	17								2.826667	0.1258821	0.05526801	16.73801	17.4526	18
2.828333	0.0341882	-0.03322929	15.15462	15.68265	15.5								2.828333	0.05259044	-0.01825683	15.47066	16.07635	16								2.82833	0.0893949	0.0184241	16.1028	16.8344	17								2.828333	0.1261994	0.05526801	16.73484	17.4526	18
2.83	0.03453794	-0.03322929	15.15113	15.68265	15.5								2.83	0.0529336	-0.01825683	15.46724	16.07635	16								2.83	0.0897249	0.0184241	16.0995	16.8344	17								2.83	0.1265162	0.05526801	16.73167	17.4526	18
2.831667	0.0348872	-0.03322929	15.14764	15.68265	15.5								2.831667	0.05327627	-0.01825683	15.46382	16.07635	16								2.83167	0.0900544	0.0184241	16.0962	16.8344	17								2.831667	0.1268326	0.05526801	16.72852	17.4526	18
2.833333	0.03523598	-0.03205569	15.14416	15.67648	15.5								2.833333	0.05361848	-0.01535242	15.4604	16.07062	16								2.83333	0.0903835	0.0205219	16.0929	16.8138	17								2.833333	0.1271485	0.05723828	16.72536	17.43458	18
2.835	0.03558432	-0.03205569	15.14268	15.67648	15.5								2.835	0.05396024	-0.01535242	15.45898	16.07062	16								2.835	0.0907121	0.0205219	16.0916	16.8138	17								2.835	0.1274639	0.05723828	16.72421	17.43458	18
2.836667	0.03573222	-0.03205569	15.1412	15.67648	15.5								2.836667	0.05410158	-0.01535242	15.45757	16.07062	16								2.83667	0.0908403	0.0205219	16.0903	16.8138	17								2.836667	0.127579	0.05723828	16.72306	17.43458	18
2.838333	0.03588004	-0.03205569	15.13972	15.67648	15.5								2.838333	0.05424283	-0.01535242	15.45616	16.07062	16								2.83833	0.0909684	0.0205219	16.089	16.8138	17								2.838333	0.127694	0.05723828	16.72191	17.43458	18
2.84	0.03602804	-0.03205569	15.13824	15.67648	15.5								2.84	0.05438427	-0.01535242	15.45474	16.07062	16								2.84	0.0910967	0.0205219	16.0877	16.8138	17								2.84	0.1278092	0.05723828	16.72075	17.43458	18
2.841667	0.03617619	-0.03205569	15.13676	15.67648	15.5								2.841667	0.05452587	-0.01535242	15.45332	16.07062	16								2.84167	0.0912252	0.0205219	16.0865	16.8138	17								2.841667	0.1279246	0.05723828	16.7196	17.43458	18
2.843333	0.03632446	-0.03205569	15.13527	15.67648	15.5								2.843333	0.05466759	-0.01535242	15.45191	16.07062	16								2.84333	0.0913539	0.0205219	16.0852	16.8138	17								2.843333	0.1280401	0.05723828	16.71844	17.43458	18
2.845	0.03647283	-0.03205569	15.13379	15.67648	15.5								2.845	0.05480941	-0.01535242	15.45049	16.07062	16								2.845	0.0914826	0.0205219	16.0839	16.8138	17								2.845	0.1281558	0.05723828	16.71729	17.43458	18
2.846667	0.03662126	-0.03205569	15.1323	15.67648	15.5								2.846667	0.0549513	-0.01535242	15.44907	16.07062	16								2.84667	0.0916114	0.0205219	16.0826	16.8138	17								2.846667	0.1282715	0.05723828	16.71613	17.43458	18
2.848333	0.03676974	-0.03205569	15.13082	15.67648	15.5								2.848333	0.05509325	-0.01535242	15.44765	16.07062	16								2.84833	0.0917403	0.0205219	16.0813	16.8138	17								2.848333	0.1283873	0.05723828	16.71497	17.43458	18
2.85	0.03691824	-0.03051588	15.12933	15.67012	15.5								2.85	0.05523523	-0.01323359	15.44623	16.06634	16								2.85	0.0918692	0.0225713	16.08	16.7933	17								2.85	0.1285032	0.05914074	16.71381	17.41668	18
2.851667	0.03706676	-0.03051588	15.12585	15.67012	15.5								2.851667	0.05537722	-0.01323359	15.44281	16.06634	16								2.85167	0.0919981	0.0225713	16.0767	16.7933	17								2.851667	0.1286191	0.05914074	16.71065	17.41668	18
2.853333	0.03741528	-0.03051588	15.12237	15.67012	15.5								2.853333	0.05571922	-0.01323359	15.43939	16.06634	16								2.85333	0.0923271	0.0225713	16.0734	16.7933	17								2.853333	0.128935	0.05914074	16.70749	17.41668	18
2.855	0.03776346	-0.03051588	15.11889	15.67012	15.5								2.855	0.05606088	-0.01323359	15.43598	16.06634	16								2.855	0.0926557	0.0225713	16.0702	16.7933	17								2.855	0.1292506	0.05914074	16.70434	17.41668	18
2.856667	0.03811101	-0.03051588	15.11542	15.67012	15.5								2.856667	0.05640193	-0.01323359	15.43258	16.06634	16								2.85667	0.0929838	0.0225713	16.0669	16.7933	17								2.856667	0.1295656	0.05914074	16.7012	17.41668	18
2.858333	0.03845799	-0.03051588	15.11196	15.67012	15.5								2.858333	0.0567424	-0.01323359	15.42918	16.06634	16								2.85833	0.0933112	0.0225713	16.0636	16.7933	17								2.858333	0.12988	0.05914074	16.69806	17.41668	18
2.86	0.03880442	-0.03051588	15.1085	15.67012	15.5								2.86	0.05708233	-0.01323359	15.42578	16.06634	16								2.86	0.0936381	0.0225713	16.0604	16.7933	17								2.86	0.130194	0.05914074	16.69493	17.41668	18
2.861667	0.03915034	-0.03051588	15.10504	15.67012	15.5								2.861667	0.05742175	-0.01323359	15.42239	16.06634	16								2.86167	0.0939646	0.0225713	16.0571	16.7933	17								2.861667	0.1305074	0.05914074	16.6918	17.41668	18
2.863333	0.03949576	-0.03051588	15.10159	15.67012	15.5								2.863333	0.05776068	-0.01323359	15.41901	16.06634	16								2.86333	0.0942905	0.0225713	16.0538	16.7933	17								2.863333	0.1308204	0.05914074	16.68867	17.41668	18
2.865	0.03984072	-0.03051588	15.09815	15.67012	15.5								2.865	0.05809915	-0.01323359	15.41563	16.06634	16								2.865	0.094616	0.0225713	16.0506	16.7933	17								2.865	0.1311329	0.05914074	16.68555	17.41668	18
2.866667	0.04018522	-0.02845761	15.09471	15.66401	15.5								2.866667	0.05843717	-0.01114504	15.41225	16.06176	16								2.86667	0.0949411	0.0245585	16.0473	16.7733	17								2.866667	0.131445	0.06105249	16.68243	17.39849	18
2.868333	0.04052929	-0.02845761	15.09427	15.66401	15.5								2.868333	0.05877477	-0.01114504	15.41188	16.06176	16								2.86833	0.0952657	0.0245585	16.0471	16.7733	17								2.868333	0.1317567	0.06105249	16.68232	17.39849	18
2.87	0.04057295	-0.02845761	15.09383	15.66401	15.5								2.87	0.05881195	-0.01114504	15.41151	16.06176	16								2.87	0.09529	0.0245585	16.0469	16.7733	17								2.87	0.131768	0.06105249	16.68221	17.39849	18
2.871667	0.0406167	-0.02845761	15.09339	15.66401	15.5								2.871667	0.05884923	-0.01114504	15.41113	16.06176	16								2.87167	0.0953143	0.0245585	16.0466	16.7733	17								2.871667	0.1317794	0.06105249	16.68209	17.39849	18
2.873333	0.04066095	-0.02845761	15.09294	15.66401	15.5								2.873333	0.05888702	-0.01114504	15.41075	16.06176	16								2.87333	0.0953392	0.0245585	16.0464	16.7733	17								2.873333	0.1317913	0.06105249	16.68196	17.39849	18
2.875	0.04070563	-0.02845761	15.09249	15.66401	15.5								2.875	0.05892525	-0.01114504	15.41036	16.06176	16								2.875	0.0953645	0.0245585	16.0461	16.7733	17								2.875	0.1318037	0.06105249	16.68183	17.39849	18
2.876667	0.04075071	-0.02845761	15.09204	15.66401	15.5								2.876667	0.05896387	-0.01114504	15.40997	16.06176	16								2.87667	0.0953902	0.0245585	16.0458	16.7733	17								2.876667	0.1318165	0.06105249	16.6817	17.39849	18
2.878333	0.04079612	-0.02845761	15.09158	15.66401	15.5								2.878333	0.05900283	-0.01114504	15.40958	16.06176	16								2.87833	0.0954163	0.0245585	16.0456	16.7733	17								2.878333	0.1318297	0.06105249	16.68157	17.39849	18
2.88	0.04084183	-0.02845761	15.09112	15.66401	15.5								2.88	0.0590421	-0.01114504	15.40918	16.06176	16								2.88	0.0954426	0.0245585	16.0453	16.7733	17								2.88	0.1318432	0.06105249	16.68143	17.39849	18
2.881667	0.0408878	-0.02845761	15.09066	15.66401	15.5								2.881667	0.05908163	-0.01114504	15.40879	16.06176	16								2.88167	0.0954693	0.0245585	16.045	16.7733	17								2.881667	0.131857	0.06105249	16.68129	17.39849	18
2.883333	0.04093401	-0.02637421	15.0902	15.65633	15.5								2.883333	0.0591214	-0.00911016	15.40839	16.05449	16								2.88333	0.0954962	0.0265342	16.0448	16.753	17								2.883333	0.131871	0.06290558	16.68115	17.38095	18
2.885	0.04098042	-0.02637421	15.08773	15.65633	15.5								2.885	0.05916139	-0.00911016	15.40598	16.05449	16								2.885	0.0955233	0.0265342	16.0425	16.753	17								2.885	0.1318853	0.06290558	16.679	17.38095	18
2.886667	0.04122702	-0.02637421	15.08527	15.65633	15.5								2.886667	0.05940156	-0.00911016	15.40358	16.05449	16								2.88667	0.0957506	0.0265342	16.0402	16.753	17								2.886667	0.1320997	0.06290558	16.67686	17.38095	18
2.888333	0.04147345	-0.02637421	15.08281	15.65633	15.5								2.888333	0.05964157	-0.00911016	15.40119	16.05449	16								2.88833	0.0959778	0.0265342	16.038	16.753	17								2.888333	0.1323141	0.06290558	16.67472	17.38095	18
2.89	0.04171943	-0.02637421	15.08035	15.65633	15.5								2.89	0.05988114	-0.00911016	15.3988	16.05449	16								2.89	0.0962046	0.0265342	16.0357	16.753	17								2.89	0.132528	0.06290558	16.67259	17.38095	18
2.891667	0.04196499	-0.02637421	15.0779	15.65633	15.5								2.891667	0.06012029	-0.00911016	15.39641	16.05449	16								2.89167	0.0964309	0.0265342	16.0334	16.753	17								2.891667	0.1327415	0.06290558	16.67045	17.38095	18
2.893333	0.04221017	-0.02637421	15.07545	15.65633	15.5								2.893333	0.06035906	-0.00911016	15.39403	16.05449	16								2.89333	0.0966568	0.0265342	16.0312	16.753	17								2.893333	0.1329546	0.06290558	16.66833	17.38095	18
2.895	0.04245498	-0.02637421	15.07301	15.65633	15.5								2.895	0.06059747	-0.00911016	15.39164	16.05449	16								2.895	0.0968825	0.0265342	16.0289	16.753	17								2.895	0.1331674	0.06290558	16.6662	17.38095	18
2.896667	0.04269944	-0.02637421	15.07056	15.65633	15.5								2.896667	0.06083554	-0.00911016	15.38927	16.05449	16								2.89667	0.0971077	0.0265342	16.0267	16.753	17								2.896667	0.1333799	0.06290558	16.66408	17.38095	18
2.898333	0.04294359	-0.02637421	15.06813	15.65633	15.5								2.898333	0.06107329	-0.00911016	15.38689	16.05449	16								2.89833	0.0973327	0.0265342	16.0244	16.753	17								2.898333	0.1335921	0.06290558	16.66196	17.38095	18
2.9	0.04318742	-0.02431774	15.06569	15.65078	15.5								2.9	0.06131074	-0.007041651	15.38452	16.05031	16								2.9	0.0975574	0.0284578	16.0222	16.7347	17								2.9	0.133804	0.06471101	16.65984	17.36378	18
2.901667	0.04343096	-0.02431774	15.06426	15.65078	15.5								2.901667	0.0615479	-0.007041651	15.38315	16.05031	16								2.90167	0.0977818	0.0284578	16.0209	16.7347	17								2.901667	0.1340156	0.06471101	16.65873	17.36378	18
2.903333	0.04357422	-0.02431774	15.06283	15.65078	15.5								2.903333	0.06168478	-0.007041651	15.38178	16.05031	16								2.90333	0.0979059	0.0284578	16.0197	16.7347	17								2.903333	0.134127	0.06471101	16.65762	17.36378	18
2.905	0.04371737	-0.02431774	15.06139	15.65078	15.5								2.905	0.06182155	-0.007041651	15.38042	16.05031	16								2.905	0.0980299	0.0284578	16.0185	16.7347	17								2.905	0.1342383	0.06471101	16.6565	17.36378	18
2.906667	0.04386056	-0.02431774	15.05996	15.65078	15.5								2.906667	0.06195837	-0.007041651	15.37905	16.05031	16								2.90667	0.098154	0.0284578	16.0172	16.7347	17								2.906667	0.1343496	0.06471101	16.65539	17.36378	18
2.908333	0.04400376	-0.02431774	15.05853	15.65078	15.5								2.908333	0.06209522	-0.007041651	15.37768	16.05031	16								2.90833	0.0982781	0.0284578	16.016	16.7347	17								2.908333	0.134461	0.06471101	16.65428	17.36378	18
2.91	0.04414698	-0.02431774	15.0571	15.65078	15.5								2.91	0.06223208	-0.007041651	15.37631	16.05031	16								2.91	0.0984023	0.0284578	16.0147	16.7347	17								2.91	0.1345725	0.06471101	16.65316	17.36378	18
2.911667	0.04429019	-0.02431774	15.05567	15.65078	15.5								2.911667	0.06236893	-0.007041651	15.37494	16.05031	16								2.91167	0.0985264	0.0284578	16.0135	16.7347	17								2.911667	0.1346839	0.06471101	16.65205	17.36378	18
2.913333	0.04443339	-0.02431774	15.05423	15.65078	15.5								2.913333	0.06250578	-0.007041651	15.37357	16.05031	16								2.91333	0.0986506	0.0284578	16.0123	16.7347	17								2.913333	0.1347953	0.06471101	16.65093	17.36378	18
2.915	0.04457656	-0.02431774	15.0528	15.65078	15.5								2.915	0.06264261	-0.007041651	15.37221	16.05031	16								2.915	0.0987747	0.0284578	16.011	16.7347	17								2.915	0.1349068	0.06471101	16.64982	17.36378	18
2.916667	0.0447197	-0.02236018	15.05137	15.64307	15.5								2.916667	0.06277941	-0.005107737	15.37084	16.045	16								2.91667	0.0988988	0.0303437	16.0098	16.7161	17								2.916667	0.1350182	0.06643642	16.6487	17.34735	18
2.918333	0.0448628	-0.02236018	15.04994	15.64307	15.5								2.918333	0.06291617	-0.005107737	15.36947	16.045	16								2.91833	0.0990229	0.0303437	16.0085	16.7161	17								2.918333	0.1351297	0.06643642	16.64759	17.34735	18
2.92	0.04500586	-0.02236018	15.04851	15.64307	15.5								2.92	0.0630529	-0.005107737	15.3681	16.045	16								2.92	0.099147	0.0303437	16.0073	16.7161	17								2.92	0.1352411	0.06643642	16.64648	17.34735	18
2.921667	0.04514887	-0.02236018	15.04708	15.64307	15.5								2.921667	0.06318959	-0.005107737	15.36674	16.045	16								2.92167	0.099271	0.0303437	16.006	16.7161	17								2.921667	0.1353525	0.06643642	16.64536	17.34735	18
2.923333	0.04529183	-0.02236018	15.04565	15.64307	15.5								2.923333	0.06332622	-0.005107737	15.36537	16.045	16								2.92333	0.099395	0.0303437	16.0048	16.7161	17								2.923333	0.1354638	0.06643642	16.64425	17.34735	18
2.925	0.04543473	-0.02236018	15.04422	15.64307	15.5								2.925	0.06346281	-0.005107737	15.36401	16.045	16								2.925	0.099519	0.0303437	16.0036	16.7161	17								2.925	0.1355751	0.06643642	16.64314	17.34735	18
2.926667	0.04557757	-0.02236018	15.0428	15.64307	15.5								2.926667	0.06359933	-0.005107737	15.36264	16.045	16								2.92667	0.0996429	0.0303437	16.0023	16.7161	17								2.926667	0.1356864	0.06643642	16.64202	17.34735	18
2.928333	0.04572034	-0.02236018	15.04137	15.64307	15.5								2.928333	0.0637358	-0.005107737	15.36128	16.045	16								2.92833	0.0997667	0.0303437	16.0011	16.7161	17								2.928333	0.1357976	0.06643642	16.64091	17.34735	18
2.93	0.04586306	-0.02236018	15.03994	15.64307	15.5								2.93	0.06387221	-0.005107737	15.35991	16.045	16								2.93	0.0998905	0.0303437	15.9999	16.7161	17								2.93	0.1359088	0.06643642	16.6398	17.34735	18
2.931667	0.0460057	-0.02236018	15.03852	15.64307	15.5								2.931667	0.06400856	-0.005107737	15.35855	16.045	16								2.93167	0.100014	0.0303437	15.9986	16.7161	17								2.931667	0.13602	0.06643642	16.63869	17.34735	18
2.933333	0.04614828	-0.02046755	15.03709	15.63559	15.5								2.933333	0.06414484	-0.003264176	15.35719	16.03791	16								2.93333	0.100138	0.0321715	15.9974	16.6962	17								2.933333	0.1361311	0.06820572	16.63758	17.32987	18
2.935	0.04629078	-0.02046755	15.03367	15.63559	15.5								2.935	0.06428106	-0.003264176	15.35383	16.03791	16								2.935	0.100262	0.0321715	15.9941	16.6962	17								2.935	0.1362422	0.06820572	16.63447	17.32987	18
2.936667	0.04663321	-0.02046755	15.03025	15.63559	15.5								2.936667	0.0646172	-0.003264176	15.35047	16.03791	16								2.93667	0.100585	0.0321715	15.9909	16.6962	17								2.936667	0.1365532	0.06820572	16.63136	17.32987	18
2.938333	0.04697524	-0.02046755	15.02683	15.63559	15.5								2.938333	0.06495295	-0.003264176	15.34712	16.03791	16								2.93833	0.100908	0.0321715	15.9877	16.6962	17								2.938333	0.1368638	0.06820572	16.62826	17.32987	18
2.94	0.0473166	-0.02046755	15.02343	15.63559	15.5								2.94	0.06528803	-0.003264176	15.34378	16.03791	16								2.94	0.101231	0.0321715	15.9845	16.6962	17								2.94	0.1371738	0.06820572	16.62517	17.32987	18
2.941667	0.04765733	-0.02046755	15.02003	15.63559	15.5								2.941667	0.0656225	-0.003264176	15.34044	16.03791	16								2.94167	0.101553	0.0321715	15.9813	16.6962	17								2.941667	0.1374832	0.06820572	16.62208	17.32987	18
2.943333	0.04799748	-0.02046755	15.01663	15.63559	15.5								2.943333	0.06595638	-0.003264176	15.3371	16.03791	16								2.94333	0.101874	0.0321715	15.978	16.6962	17								2.943333	0.137792	0.06820572	16.619	17.32987	18
2.945	0.04833709	-0.02046755	15.01324	15.63559	15.5								2.945	0.06628973	-0.003264176	15.33377	16.03791	16								2.945	0.102195	0.0321715	15.9748	16.6962	17								2.945	0.1381003	0.06820572	16.61592	17.32987	18
2.946667	0.04867618	-0.02046755	15.00985	15.63559	15.5								2.946667	0.06662256	-0.003264176	15.33045	16.03791	16								2.94667	0.102515	0.0321715	15.9716	16.6962	17								2.946667	0.1384081	0.06820572	16.61285	17.32987	18
2.948333	0.04901478	-0.02046755	15.00647	15.63559	15.5								2.948333	0.06695491	-0.003264176	15.32713	16.03791	16								2.94833	0.102835	0.0321715	15.9685	16.6962	17								2.948333	0.1387154	0.06820572	16.60978	17.32987	18
2.95	0.04935292	-0.01866028	15.00309	15.62796	15.5								2.95	0.0672868	-0.001438018	15.32382	16.02218	16								2.95	0.103155	0.0339616	15.9653	16.679	17								2.95	0.1390223	0.0698882	16.60671	17.31357	18
2.951667	0.04969061	-0.01866028	15.00272	15.62796	15.5								2.951667	0.06761825	-0.001438018	15.32351	16.02218	16								2.95167	0.103474	0.0339616	15.9651	16.679	17								2.951667	0.1393288	0.0698882	16.60665	17.31357	18
2.953333	0.04972787	-0.01866028	15.00235	15.62796	15.5								2.953333	0.06764928	-0.001438018	15.3232	16.02218	16								2.95333	0.103492	0.0339616	15.9649	16.679	17								2.953333	0.1393349	0.0698882	16.60659	17.31357	18
2.955	0.04976522	-0.01866028	15.00197	15.62796	15.5								2.955	0.06768039	-0.001438018	15.32288	16.02218	16								2.955	0.103511	0.0339616	15.9647	16.679	17								2.955	0.1393411	0.0698882	16.60652	17.31357	18
2.956667	0.04980307	-0.01866028	15.00159	15.62796	15.5								2.956667	0.06771201	-0.001438018	15.32256	16.02218	16								2.95667	0.10353	0.0339616	15.9645	16.679	17								2.956667	0.1393478	0.0698882	16.60645	17.31357	18
2.958333	0.04984135	-0.01866028	15.0012	15.62796	15.5								2.958333	0.06774406	-0.001438018	15.32223	16.02218	16								2.95833	0.103549	0.0339616	15.9643	16.679	17								2.958333	0.1393549	0.0698882	16.60638	17.31357	18
2.96	0.04988001	-0.01866028	15.00081	15.62796	15.5								2.96	0.06777651	-0.001438018	15.32191	16.02218	16								2.96	0.10357	0.0339616	15.9641	16.679	17								2.96	0.1393625	0.0698882	16.6063	17.31357	18
2.961667	0.04991902	-0.01866028	15.00042	15.62796	15.5								2.961667	0.0678093	-0.001438018	15.32158	16.02218	16								2.96167	0.10359	0.0339616	15.9639	16.679	17								2.961667	0.1393704	0.0698882	16.60621	17.31357	18
2.963333	0.04995832	-0.01866028	15.00002	15.62796	15.5								2.963333	0.06784239	-0.001438018	15.32124	16.02218	16								2.96333	0.103611	0.0339616	15.9637	16.679	17								2.963333	0.1393787	0.0698882	16.60613	17.31357	18
2.965	0.0499979	-0.01866028	14.99962	15.62796	15.5								2.965	0.06787576	-0.001438018	15.32091	16.02218	16								2.965	0.103631	0.0339616	15.9635	16.679	17								2.965	0.1393872	0.0698882	16.60604	17.31357	18
2.966667	0.0500377	-0.01686651	14.99922	15.62153	15.5								2.966667	0.06790937	0.0003539321	15.32057	16.00327	16								2.96667	0.103653	0.0356543	15.9633	16.6613	17								2.966667	0.139396	0.07155855	16.60595	17.29767	18
2.968333	0.05007773	-0.01686651	14.99382	15.62153	15.5								2.968333	0.06794319	0.0003539321	15.31523	16.00327	16								2.96833	0.103674	0.0356543	15.958	16.6613	17								2.968333	0.1394051	0.07155855	16.60086	17.29767	18
2.97	0.05061794	-0.01686651	14.98843	15.62153	15.5								2.97	0.06847721	0.0003539321	15.30989	16.00327	16								2.97	0.104196	0.0356543	15.9528	16.6613	17								2.97	0.1399143	0.07155855	16.59577	17.29767	18
2.971667	0.05115749	-0.01686651	14.98304	15.62153	15.5								2.971667	0.06901058	0.0003539321	15.30457	16.00327	16								2.97167	0.104717	0.0356543	15.9476	16.6613	17								2.971667	0.1404229	0.07155855	16.5907	17.29767	18
2.973333	0.05169571	-0.01686651	14.97767	15.62153	15.5								2.973333	0.06954261	0.0003539321	15.29927	16.00327	16								2.97333	0.105236	0.0356543	15.9425	16.6613	17								2.973333	0.1409302	0.07155855	16.58564	17.29767	18
2.975	0.05223269	-0.01686651	14.97231	15.62153	15.5								2.975	0.07007342	0.0003539321	15.29397	16.00327	16								2.975	0.105755	0.0356543	15.9373	16.6613	17								2.975	0.1414363	0.07155855	16.58059	17.29767	18
2.976667	0.05276854	-0.01686651	14.96697	15.62153	15.5								2.976667	0.07060309	0.0003539321	15.28868	16.00327	16								2.97667	0.106272	0.0356543	15.9321	16.6613	17								2.976667	0.1419413	0.07155855	16.57555	17.29767	18
2.978333	0.05330333	-0.01686651	14.96163	15.62153	15.5								2.978333	0.07113171	0.0003539321	15.28341	16.00327	16								2.97833	0.106788	0.0356543	15.927	16.6613	17								2.978333	0.1424452	0.07155855	16.57052	17.29767	18
2.98	0.05383712	-0.01686651	14.9563	15.62153	15.5								2.98	0.07165933	0.0003539321	15.27814	16.00327	16								2.98	0.107304	0.0356543	15.9218	16.6613	17								2.98	0.1429482	0.07155855	16.5655	17.29767	18
2.981667	0.05436998	-0.01686651	14.95098	15.62153	15.5								2.981667	0.07218603	0.0003539321	15.27288	16.00327	16								2.98167	0.107818	0.0356543	15.9167	16.6613	17								2.981667	0.1434502	0.07155855	16.56049	17.29767	18
2.983333	0.05490195	-0.01510678	14.94567	15.61411	15.5								2.983333	0.07271185	0.002053789	15.26763	15.98523	16								2.98333	0.108332	0.0373292	15.9116	16.6439	17								2.983333	0.1439514	0.07321337	16.55548	17.28227	18
2.985	0.0554331	-0.01510678	14.94537	15.61411	15.5								2.985	0.07323684	0.002053789	15.26739	15.98523	16								2.985	0.108844	0.0373292	15.9114	16.6439	17								2.985	0.1444518	0.07321337	16.55549	17.28227	18
2.986667	0.05546345	-0.01510678	14.94506	15.61411	15.5								2.986667	0.07326105	0.002053789	15.26715	15.98523	16								2.98667	0.108856	0.0373292	15.9113	16.6439	17								2.986667	0.1444514	0.07321337	16.55549	17.28227	18
2.988333	0.05549386	-0.01510678	14.94475	15.61411	15.5								2.988333	0.07328532	0.002053789	15.2669	15.98523	16								2.98833	0.108868	0.0373292	15.9112	16.6439	17								2.988333	0.1444511	0.07321337	16.55548	17.28227	18
2.99	0.05552504	-0.01510678	14.94443	15.61411	15.5								2.99	0.07331035	0.002053789	15.26664	15.98523	16								2.99	0.108881	0.0373292	15.9111	16.6439	17								2.99	0.1444516	0.07321337	16.55547	17.28227	18
2.991667	0.05555687	-0.01510678	14.94411	15.61411	15.5								2.991667	0.07333606	0.002053789	15.26638	15.98523	16								2.99167	0.108894	0.0373292	15.9109	16.6439	17								2.991667	0.1444528	0.07321337	16.55545	17.28227	18
2.993333	0.0555893	-0.01510678	14.94378	15.61411	15.5								2.993333	0.07336236	0.002053789	15.26611	15.98523	16								2.99333	0.108908	0.0373292	15.9108	16.6439	17								2.993333	0.1444546	0.07321337	16.55543	17.28227	18
2.995	0.05562224	-0.01510678	14.94344	15.61411	15.5								2.995	0.07338917	0.002053789	15.26584	15.98523	16								2.995	0.108923	0.0373292	15.9106	16.6439	17								2.995	0.1444569	0.07321337	16.5554	17.28227	18
2.996667	0.05565564	-0.01510678	14.94311	15.61411	15.5								2.996667	0.07341645	0.002053789	15.26556	15.98523	16								2.99667	0.108938	0.0373292	15.9105	16.6439	17								2.996667	0.1444597	0.07321337	16.55537	17.28227	18
2.998333	0.05568944	-0.01510678	14.94276	15.61411	15.5								2.998333	0.07344413	0.002053789	15.26528	15.98523	16								2.99833	0.108954	0.0373292	15.9103	16.6439	17								2.998333	0.1444629	0.07321337	16.55533	17.28227	18
3	0.0557236	-0.01346546	14.94242	15.60518	15.5								3	0.07347218	0.003770137	15.26499	15.96686	16								3	0.108969	0.0390231	15.9101	16.627	17								3	0.1444665	0.07479241	16.5553	17.26686	18
3.001667	0.05575807	-0.01346546	14.94107	15.60518	15.5								3.001667	0.07350055	0.003770137	15.26371	15.96686	16								3.00167	0.108986	0.0390231	15.909	16.627	17								3.001667	0.1444705	0.07479241	16.55425	17.26686	18
3.003333	0.05589283	-0.01346546	14.93972	15.60518	15.5								3.003333	0.0736292	0.003770137	15.26242	15.96686	16								3.00333	0.109102	0.0390231	15.9078	16.627	17								3.003333	0.1445747	0.07479241	16.55321	17.26686	18
3.005	0.05602767	-0.01346546	14.93838	15.60518	15.5								3.005	0.07375795	0.003770137	15.26113	15.96686	16								3.005	0.109219	0.0390231	15.9067	16.627	17								3.005	0.1446791	0.07479241	16.55217	17.26686	18
3.006667	0.05616244	-0.01346546	14.93703	15.60518	15.5								3.006667	0.07388662	0.003770137	15.25985	15.96686	16								3.00667	0.109335	0.0390231	15.9055	16.627	17								3.006667	0.1447834	0.07479241	16.55112	17.26686	18
3.008333	0.05629714	-0.01346546	14.93568	15.60518	15.5								3.008333	0.07401523	0.003770137	15.25856	15.96686	16								3.00833	0.109451	0.0390231	15.9043	16.627	17								3.008333	0.1448876	0.07479241	16.55008	17.26686	18
3.01	0.05643177	-0.01346546	14.93434	15.60518	15.5								3.01	0.07414378	0.003770137	15.25728	15.96686	16								3.01	0.109568	0.0390231	15.9032	16.627	17								3.01	0.1449918	0.07479241	16.54904	17.26686	18
3.011667	0.05656632	-0.01346546	14.93299	15.60518	15.5								3.011667	0.07427226	0.003770137	15.25599	15.96686	16								3.01167	0.109684	0.0390231	15.902	16.627	17								3.011667	0.145096	0.07479241	16.548	17.26686	18
3.013333	0.05670081	-0.01346546	14.93165	15.60518	15.5								3.013333	0.07440067	0.003770137	15.25471	15.96686	16								3.01333	0.1098	0.0390231	15.9008	16.627	17								3.013333	0.1452001	0.07479241	16.54696	17.26686	18
3.015	0.05683523	-0.01346546	14.9303	15.60518	15.5								3.015	0.07452902	0.003770137	15.25343	15.96686	16								3.015	0.109917	0.0390231	15.8997	16.627	17								3.015	0.1453042	0.07479241	16.54592	17.26686	18
3.016667	0.05696958	-0.01179323	14.92896	15.5975	15.5								3.016667	0.0746573	0.0054179	15.25214	15.94954	16								3.01667	0.110033	0.0406377	15.8985	16.611	17								3.016667	0.1454082	0.07634909	16.54488	17.25199	18
3.018333	0.05710386	-0.01179323	14.92762	15.5975	15.5								3.018333	0.07478552	0.0054179	15.25086	15.94954	16								3.01833	0.110149	0.0406377	15.8974	16.611	17								3.018333	0.1455121	0.07634909	16.54384	17.25199	18
3.02	0.05723808	-0.01179323	14.92628	15.5975	15.5								3.02	0.07491367	0.0054179	15.24958	15.94954	16								3.02	0.110265	0.0406377	15.8962	16.611	17								3.02	0.1456161	0.07634909	16.5428	17.25199	18
3.021667	0.05737222	-0.01179323	14.92494	15.5975	15.5								3.021667	0.07504177	0.0054179	15.2483	15.94954	16								3.02167	0.110381	0.0406377	15.895	16.611	17								3.021667	0.1457199	0.07634909	16.54176	17.25199	18
3.023333	0.0575063	-0.01179323	14.9236	15.5975	15.5								3.023333	0.0751698	0.0054179	15.24702	15.94954	16								3.02333	0.110497	0.0406377	15.8939	16.611	17								3.023333	0.1458238	0.07634909	16.54072	17.25199	18
3.025	0.05764031	-0.01179323	14.92226	15.5975	15.5								3.025	0.07529776	0.0054179	15.24574	15.94954	16								3.025	0.110613	0.0406377	15.8927	16.611	17								3.025	0.1459276	0.07634909	16.53969	17.25199	18
3.026667	0.05777425	-0.01179323	14.92092	15.5975	15.5								3.026667	0.07542566	0.0054179	15.24446	15.94954	16								3.02667	0.110728	0.0406377	15.8916	16.611	17								3.026667	0.1460313	0.07634909	16.53865	17.25199	18
3.028333	0.05790813	-0.01179323	14.91958	15.5975	15.5								3.028333	0.0755535	0.0054179	15.24319	15.94954	16								3.02833	0.110844	0.0406377	15.8904	16.611	17								3.028333	0.146135	0.07634909	16.53761	17.25199	18
3.03	0.05804194	-0.01179323	14.91824	15.5975	15.5								3.03	0.07568128	0.0054179	15.24191	15.94954	16								3.03	0.11096	0.0406377	15.8892	16.611	17								3.03	0.1462387	0.07634909	16.53658	17.25199	18
3.031667	0.05817568	-0.01179323	14.91691	15.5975	15.5								3.031667	0.075809	0.0054179	15.24063	15.94954	16								3.03167	0.111076	0.0406377	15.8881	16.611	17								3.031667	0.1463423	0.07634909	16.53554	17.25199	18
3.033333	0.05830935	-0.01021669	14.91557	15.58445	15.5								3.033333	0.07593665	0.007027964	15.23936	15.93258	16								3.03333	0.111191	0.0422233	15.8869	16.5945	17								3.033333	0.1464458	0.07787688	16.53451	17.23709	18
3.035	0.05844296	-0.01021669	14.91423	15.58445	15.5								3.035	0.07606424	0.007027964	15.23808	15.93258	16								3.035	0.111307	0.0422233	15.8858	16.5945	17								3.035	0.1465494	0.07787688	16.53347	17.23709	18
3.036667	0.0585765	-0.01021669	14.9129	15.58445	15.5								3.036667	0.07619177	0.007027964	15.23681	15.93258	16								3.03667	0.111422	0.0422233	15.8846	16.5945	17								3.036667	0.1466528	0.07787688	16.53244	17.23709	18
3.038333	0.05870998	-0.01021669	14.91157	15.58445	15.5								3.038333	0.07631924	0.007027964	15.23553	15.93258	16								3.03833	0.111538	0.0422233	15.8835	16.5945	17								3.038333	0.1467563	0.07787688	16.5314	17.23709	18
3.04	0.05884339	-0.01021669	14.91023	15.58445	15.5								3.04	0.07644664	0.007027964	15.23426	15.93258	16								3.04	0.111653	0.0422233	15.8823	16.5945	17								3.04	0.1468596	0.07787688	16.53037	17.23709	18
3.041667	0.05897673	-0.01021669	14.9089	15.58445	15.5								3.041667	0.07657398	0.007027964	15.23299	15.93258	16								3.04167	0.111768	0.0422233	15.8812	16.5945	17								3.041667	0.146963	0.07787688	16.52934	17.23709	18
3.043333	0.05911001	-0.01021669	14.90757	15.58445	15.5								3.043333	0.07670126	0.007027964	15.23172	15.93258	16								3.04333	0.111884	0.0422233	15.88	16.5945	17								3.043333	0.1470663	0.07787688	16.5283	17.23709	18
3.045	0.05924322	-0.01021669	14.90624	15.58445	15.5								3.045	0.07682848	0.007027964	15.23044	15.93258	16								3.045	0.111999	0.0422233	15.8789	16.5945	17								3.045	0.1471695	0.07787688	16.52727	17.23709	18
3.046667	0.05937636	-0.01021669	14.90491	15.58445	15.5								3.046667	0.07695564	0.007027964	15.22917	15.93258	16								3.04667	0.112114	0.0422233	15.8777	16.5945	17								3.046667	0.1472727	0.07787688	16.52624	17.23709	18
3.048333	0.05950944	-0.01021669	14.90358	15.58445	15.5								3.048333	0.07708274	0.007027964	15.2279	15.93258	16								3.04833	0.112229	0.0422233	15.8766	16.5945	17								3.048333	0.1473759	0.07787688	16.52521	17.23709	18
3.05	0.05964246	-0.008669316	14.90225	15.56832	15.5								3.05	0.07720977	0.008572072	15.22663	15.91582	16								3.05	0.112344	0.0437712	15.8754	16.5787	17								3.05	0.147479	0.07939301	16.52418	17.22183	18
3.051667	0.0597754	-0.008669316	14.90092	15.56832	15.5								3.051667	0.07733674	0.008572072	15.22536	15.91582	16								3.05167	0.112459	0.0437712	15.8743	16.5787	17								3.051667	0.1475821	0.07939301	16.52315	17.22183	18
3.053333	0.05990828	-0.008669316	14.89959	15.56832	15.5								3.053333	0.07746366	0.008572072	15.22409	15.91582	16								3.05333	0.112574	0.0437712	15.8731	16.5787	17								3.053333	0.1476851	0.07939301	16.52212	17.22183	18
3.055	0.0600411	-0.008669316	14.89826	15.56832	15.5								3.055	0.07759051	0.008572072	15.22283	15.91582	16								3.055	0.112689	0.0437712	15.872	16.5787	17								3.055	0.1477881	0.07939301	16.52109	17.22183	18
3.056667	0.06017385	-0.008669316	14.89693	15.56832	15.5								3.056667	0.0777173	0.008572072	15.22156	15.91582	16								3.05667	0.112804	0.0437712	15.8708	16.5787	17								3.056667	0.1478911	0.07939301	16.52006	17.22183	18
3.058333	0.06030653	-0.008669316	14.89561	15.56832	15.5								3.058333	0.07784402	0.008572072	15.22029	15.91582	16								3.05833	0.112919	0.0437712	15.8697	16.5787	17								3.058333	0.147994	0.07939301	16.51903	17.22183	18
3.06	0.06043915	-0.008669316	14.89428	15.56832	15.5								3.06	0.07797069	0.008572072	15.21903	15.91582	16								3.06	0.113034	0.0437712	15.8685	16.5787	17								3.06	0.1480968	0.07939301	16.518	17.22183	18
3.061667	0.0605717	-0.008669316	14.89296	15.56832	15.5								3.061667	0.07809729	0.008572072	15.21776	15.91582	16								3.06167	0.113148	0.0437712	15.8674	16.5787	17								3.061667	0.1481997	0.07939301	16.51698	17.22183	18
3.063333	0.06070419	-0.008669316	14.89163	15.56832	15.5								3.063333	0.07822384	0.008572072	15.2165	15.91582	16								3.06333	0.113263	0.0437712	15.8662	16.5787	17								3.063333	0.1483024	0.07939301	16.51595	17.22183	18
3.065	0.06083661	-0.008669316	14.89031	15.56832	15.5								3.065	0.07835032	0.008572072	15.21523	15.91582	16								3.065	0.113378	0.0437712	15.8651	16.5787	17								3.065	0.1484052	0.07939301	16.51492	17.22183	18
3.066667	0.06096897	-0.007213818	14.88899	15.55232	15.5								3.066667	0.07847674	0.01011195	15.21397	15.89988	16								3.06667	0.113492	0.0452746	15.8639	16.5631	17								3.066667	0.1485078	0.080848	16.5139	17.20778	18
3.068333	0.06110126	-0.007213818	14.88767	15.55232	15.5								3.068333	0.0786031	0.01011195	15.21271	15.89988	16								3.06833	0.113607	0.0452746	15.8628	16.5631	17								3.068333	0.1486105	0.080848	16.51287	17.20778	18
3.07	0.06123348	-0.007213818	14.88634	15.55232	15.5								3.07	0.0787294	0.01011195	15.21144	15.89988	16								3.07	0.113721	0.0452746	15.8616	16.5631	17								3.07	0.1487131	0.080848	16.51184	17.20778	18
3.071667	0.06136564	-0.007213818	14.88502	15.55232	15.5								3.071667	0.07885564	0.01011195	15.21018	15.89988	16								3.07167	0.113836	0.0452746	15.8605	16.5631	17								3.071667	0.1488156	0.080848	16.51082	17.20778	18
3.073333	0.06149774	-0.007213818	14.8837	15.55232	15.5								3.073333	0.07898182	0.01011195	15.20892	15.89988	16								3.07333	0.11395	0.0452746	15.8594	16.5631	17								3.073333	0.1489181	0.080848	16.50979	17.20778	18
3.075	0.06162977	-0.007213818	14.88238	15.55232	15.5								3.075	0.07910793	0.01011195	15.20766	15.89988	16								3.075	0.114064	0.0452746	15.8582	16.5631	17								3.075	0.1490206	0.080848	16.50877	17.20778	18
3.076667	0.06176173	-0.007213818	14.88106	15.55232	15.5								3.076667	0.07923399	0.01011195	15.2064	15.89988	16								3.07667	0.114178	0.0452746	15.8571	16.5631	17								3.076667	0.149123	0.080848	16.50775	17.20778	18
3.078333	0.06189363	-0.007213818	14.87975	15.55232	15.5								3.078333	0.07935998	0.01011195	15.20514	15.89988	16								3.07833	0.114293	0.0452746	15.8559	16.5631	17								3.078333	0.1492254	0.080848	16.50672	17.20778	18
3.08	0.06202546	-0.007213818	14.87843	15.55232	15.5								3.08	0.07948592	0.01011195	15.20388	15.89988	16								3.08	0.114407	0.0452746	15.8548	16.5631	17								3.08	0.1493277	0.080848	16.5057	17.20778	18
3.081667	0.06215723	-0.007213818	14.87711	15.55232	15.5								3.081667	0.07961179	0.01011195	15.20262	15.89988	16								3.08167	0.114521	0.0452746	15.8537	16.5631	17								3.081667	0.14943	0.080848	16.50468	17.20778	18
3.083333	0.06228894	-0.005698135	14.87579	15.53658	15.5								3.083333	0.0797376	0.01156101	15.20137	15.88416	16								3.08333	0.114635	0.0467441	15.8525	16.5481	17								3.083333	0.1495323	0.08227576	16.50366	17.19418	18
3.085	0.06242057	-0.005698135	14.87548	15.53658	15.5								3.085	0.07986335	0.01156101	15.20111	15.88416	16								3.085	0.114749	0.0467441	15.8524	16.5481	17								3.085	0.1496345	0.08227576	16.50363	17.19418	18
3.086667	0.06245215	-0.005698135	14.87516	15.53658	15.5								3.086667	0.07988904	0.01156101	15.20085	15.88416	16								3.08667	0.114763	0.0467441	15.8522	16.5481	17								3.086667	0.1496366	0.08227576	16.50361	17.19418	18
3.088333	0.06248382	-0.005698135	14.87484	15.53658	15.5								3.088333	0.07991484	0.01156101	15.20059	15.88416	16								3.08833	0.114777	0.0467441	15.8521	16.5481	17								3.088333	0.1496389	0.08227576	16.50359	17.19418	18
3.09	0.06251573	-0.005698135	14.87452	15.53658	15.5								3.09	0.07994087	0.01156101	15.20033	15.88416	16								3.09	0.114791	0.0467441	15.8519	16.5481	17								3.09	0.1496414	0.08227576	16.50356	17.19418	18
3.091667	0.06254784	-0.005698135	14.8742	15.53658	15.5								3.091667	0.07996711	0.01156101	15.20006	15.88416	16								3.09167	0.114806	0.0467441	15.8518	16.5481	17								3.091667	0.1496442	0.08227576	16.50353	17.19418	18
3.093333	0.06258014	-0.005698135	14.87387	15.53658	15.5								3.093333	0.07999355	0.01156101	15.1998	15.88416	16								3.09333	0.11482	0.0467441	15.8516	16.5481	17								3.093333	0.1496472	0.08227576	16.5035	17.19418	18
3.095	0.06261262	-0.005698135	14.87355	15.53658	15.5								3.095	0.08002016	0.01156101	15.19953	15.88416	16								3.095	0.114835	0.0467441	15.8515	16.5481	17								3.095	0.1496503	0.08227576	16.50346	17.19418	18
3.096667	0.06264524	-0.005698135	14.87322	15.53658	15.5								3.096667	0.08004693	0.01156101	15.19926	15.88416	16								3.09667	0.11485	0.0467441	15.8513	16.5481	17								3.096667	0.1496537	0.08227576	16.50343	17.19418	18
3.098333	0.06267801	-0.005698135	14.87289	15.53658	15.5								3.098333	0.08007385	0.01156101	15.19899	15.88416	16								3.09833	0.114866	0.0467441	15.8512	16.5481	17								3.098333	0.1496572	0.08227576	16.50339	17.19418	18
3.1	0.06271091	-0.004329553	14.87256	15.52206	15.5								3.1	0.0801009	0.01302702	15.19872	15.8698	16								3.1	0.114881	0.0481638	15.851	16.5335	17								3.1	0.1496608	0.08368103	16.50335	17.17986	18
3.101667	0.06274392	-0.004329553	14.87223	15.52206	15.5								3.101667	0.08012807	0.01302702	15.19845	15.8698	16								3.10167	0.114896	0.0481638	15.8509	16.5335	17								3.101667	0.1496646	0.08368103	16.50331	17.17986	18
3.103333	0.06277705	-0.004329553	14.8719	15.52206	15.5								3.103333	0.08015535	0.01302702	15.19817	15.8698	16								3.10333	0.114912	0.0481638	15.8507	16.5335	17								3.103333	0.1496686	0.08368103	16.50327	17.17986	18
3.105	0.06281028	-0.004329553	14.87156	15.52206	15.5								3.105	0.08018274	0.01302702	15.1979	15.8698	16								3.105	0.114928	0.0481638	15.8506	16.5335	17								3.105	0.1496726	0.08368103	16.50323	17.17986	18
3.106667	0.0628436	-0.004329553	14.87123	15.52206	15.5								3.106667	0.08021023	0.01302702	15.19762	15.8698	16								3.10667	0.114944	0.0481638	15.8504	16.5335	17								3.106667	0.1496768	0.08368103	16.50319	17.17986	18
3.108333	0.062877	-0.004329553	14.8709	15.52206	15.5								3.108333	0.08023781	0.01302702	15.19735	15.8698	16								3.10833	0.114959	0.0481638	15.8502	16.5335	17								3.108333	0.149681	0.08368103	16.50315	17.17986	18
3.11	0.0629105	-0.004329553	14.87056	15.52206	15.5								3.11	0.08026548	0.01302702	15.19707	15.8698	16								3.11	0.114975	0.0481638	15.8501	16.5335	17								3.11	0.1496854	0.08368103	16.5031	17.17986	18
3.111667	0.06294407	-0.004329553	14.87022	15.52206	15.5								3.111667	0.08029323	0.01302702	15.19679	15.8698	16								3.11167	0.114992	0.0481638	15.8499	16.5335	17								3.111667	0.1496899	0.08368103	16.50306	17.17986	18
3.113333	0.06297771	-0.004329553	14.86989	15.52206	15.5								3.113333	0.08032106	0.01302702	15.19651	15.8698	16								3.11333	0.115008	0.0481638	15.8498	16.5335	17								3.113333	0.1496945	0.08368103	16.50301	17.17986	18
3.115	0.06301143	-0.004329553	14.86955	15.52206	15.5								3.115	0.08034897	0.01302702	15.19623	15.8698	16								3.115	0.115024	0.0481638	15.8496	16.5335	17								3.115	0.1496991	0.08368103	16.50296	17.17986	18
3.116667	0.06304521	-0.003017066	14.86921	15.50722	15.5								3.116667	0.08037694	0.01437573	15.19595	15.85471	16								3.11667	0.11504	0.0495582	15.8494	16.5187	17								3.116667	0.1497039	0.0850165	16.50291	17.16632	18
3.118333	0.06307906	-0.003017066	14.86787	15.50722	15.5								3.118333	0.08040499	0.01437573	15.19467	15.85471	16								3.11833	0.115057	0.0495582	15.8483	16.5187	17								3.118333	0.1497087	0.0850165	16.50186	17.16632	18
3.12	0.06321296	-0.003017066	14.86653	15.50722	15.5								3.12	0.0805331	0.01437573	15.19339	15.85471	16								3.12	0.115173	0.0495582	15.8471	16.5187	17								3.12	0.1498136	0.0850165	16.50082	17.16632	18
3.121667	0.06334677	-0.003017066	14.8652	15.50722	15.5								3.121667	0.08066111	0.01437573	15.19211	15.85471	16								3.12167	0.11529	0.0495582	15.8459	16.5187	17								3.121667	0.1499185	0.0850165	16.49977	17.16632	18
3.123333	0.06348033	-0.003017066	14.86386	15.50722	15.5								3.123333	0.08078889	0.01437573	15.19084	15.85471	16								3.12333	0.115406	0.0495582	15.8448	16.5187	17								3.123333	0.1500231	0.0850165	16.49872	17.16632	18
3.125	0.06361368	-0.003017066	14.86253	15.50722	15.5								3.125	0.08091645	0.01437573	15.18956	15.85471	16								3.125	0.115522	0.0495582	15.8436	16.5187	17								3.125	0.1501275	0.0850165	16.49768	17.16632	18
3.126667	0.06374683	-0.003017066	14.8612	15.50722	15.5								3.126667	0.08104382	0.01437573	15.18829	15.85471	16								3.12667	0.115638	0.0495582	15.8425	16.5187	17								3.126667	0.1502318	0.0850165	16.49664	17.16632	18
3.128333	0.0638798	-0.003017066	14.85987	15.50722	15.5								3.128333	0.08117101	0.01437573	15.18702	15.85471	16								3.12833	0.115753	0.0495582	15.8413	16.5187	17								3.128333	0.1503359	0.0850165	16.4956	17.16632	18
3.13	0.0640126	-0.003017066	14.85855	15.50722	15.5								3.13	0.08129804	0.01437573	15.18575	15.85471	16								3.13	0.115869	0.0495582	15.8402	16.5187	17								3.13	0.1504398	0.0850165	16.49456	17.16632	18
3.131667	0.06414525	-0.003017066	14.85722	15.50722	15.5								3.131667	0.08142492	0.01437573	15.18448	15.85471	16								3.13167	0.115984	0.0495582	15.839	16.5187	17								3.131667	0.1505436	0.0850165	16.49353	17.16632	18
3.133333	0.06427775	-0.001714681	14.8559	15.49325	15.5								3.133333	0.08155166	0.01572984	15.18322	15.84028	16								3.13333	0.116099	0.050908	15.8379	16.5048	17								3.133333	0.1506473	0.08637156	16.49249	17.15239	18
3.135	0.06441012	-0.001714681	14.93458	15.49325	15.5								3.135	0.08167827	0.01572984	15.26195	15.84028	16								3.135	0.116215	0.050908	15.9167	16.5048	17								3.135	0.1507509	0.08637156	16.57146	17.15239	18
3.136667	0.05654237	-0.001714681	15.01312	15.49325	15.5								3.136667	0.07380476	0.01572984	15.34056	15.84028	16								3.13667	0.10833	0.050908	15.9954	16.5048	17								3.136667	0.1428543	0.08637156	16.65029	17.15239	18
3.138333	0.04868773	-0.001714681	15.09143	15.49325	15.5								3.138333	0.06594437	0.01572984	15.41892	15.84028	16								3.13833	0.100458	0.050908	16.0739	16.5048	17								3.138333	0.1349709	0.08637156	16.72889	17.15239	18
3.14	0.04085676	-0.001714681	15.16952	15.49325	15.5								3.14	0.05810766	0.01572984	15.49707	15.84028	16								3.14	0.0926094	0.050908	16.1522	16.5048	17								3.14	0.1271112	0.08637156	16.80727	17.15239	18
3.141667	0.03304759	-0.001714681	15.24741	15.49325	15.5								3.141667	0.05029274	0.01572984	15.57502	15.84028	16								3.14167	0.0847831	0.050908	16.2302	16.5048	17								3.141667	0.1192734	0.08637156	16.88544	17.15239	18
3.143333	0.02525856	-0.001714681	15.32512	15.49325	15.5								3.143333	0.04249798	0.01572984	15.65278	15.84028	16								3.14333	0.0769768	0.050908	16.3081	16.5048	17								3.143333	0.1114556	0.08637156	16.96343	17.15239	18
3.145	0.01748824	-0.001714681	15.40265	15.49325	15.5								3.145	0.03472193	0.01572984	15.73037	15.84028	16								3.145	0.0691893	0.050908	16.3858	16.5048	17								3.145	0.1036567	0.08637156	17.04125	17.15239	18
3.146667	0.009735373	-0.001714681	15.48001	15.49325	15.5								3.146667	0.02696332	0.01572984	15.80779	15.84028	16								3.14667	0.0614192	0.050908	16.4633	16.5048	17								3.146667	0.09587513	0.08637156	17.1189	17.15239	18
3.148333	0.001998856	-0.001714681	15.55722	15.49325	15.5								3.148333	0.01922108	0.01572984	15.88506	15.84028	16								3.14833	0.0536655	0.050908	16.5407	16.5048	17								3.148333	0.08810998	0.08637156	17.1964	17.15239	18
3.15	-0.005722262	-0.0009311219	15.63429	15.48705	15.5								3.15	0.01149424	0.0165381	15.96218	15.8332	16								3.15	0.0459272	0.0517172	16.618	16.4984	17								3.15	0.08036026	0.08710608	17.27375	17.14718	18
3.151667	-0.01342882	-0.0009311219	15.71422	15.48705	15.5								3.151667	0.003781971	0.0165381	16.04216	15.8332	16								3.15167	0.0382035	0.0517172	16.6981	16.4984	17								3.151667	0.07262511	0.08710608	17.35396	17.14718	18
3.153333	-0.02142153	-0.0009311219	15.79401	15.48705	15.5								3.153333	-0.004216461	0.0165381	16.12201	15.8332	16								3.15333	0.0301937	0.0517172	16.778	16.4984	17								3.153333	0.06460383	0.08710608	17.43404	17.14718	18
3.155	-0.02940056	-0.0009311219	15.87366	15.48705	15.5								3.155	-0.01220119	0.0165381	16.20172	15.8332	16								3.155	0.0221975	0.0517172	16.8579	16.4984	17								3.155	0.05659626	0.08710608	17.51398	17.14718	18
3.156667	-0.03736604	-0.0009311219	15.95319	15.48705	15.5								3.156667	-0.02017239	0.0165381	16.28131	15.8332	16								3.15667	0.0142149	0.0517172	16.9375	16.4984	17								3.156667	0.04860225	0.08710608	17.59379	17.14718	18
3.158333	-0.04531856	-0.0009311219	16.03259	15.48705	15.5								3.158333	-0.0281306	0.0165381	16.36076	15.8332	16								3.15833	0.00624531	0.0517172	17.0171	16.4984	17								3.158333	0.04062123	0.08710608	17.67347	17.14718	18
3.16	-0.05325859	-0.0009311219	16.11187	15.48705	15.5								3.16	-0.03607633	0.0165381	16.4401	15.8332	16								3.16	-0.0017118	0.0517172	17.0966	16.4984	17								3.16	0.03265272	0.08710608	17.75304	17.14718	18
3.161667	-0.06118656	-0.0009311219	16.19103	15.48705	15.5								3.161667	-0.04400999	0.0165381	16.51932	15.8332	16								3.16167	-0.00965685	0.0517172	17.1759	16.4984	17								3.161667	0.02469628	0.08710608	17.83248	17.14718	18
3.163333	-0.06910285	-0.0009311219	16.27008	15.48705	15.5								3.163333	-0.05193197	0.0165381	16.59843	15.8332	16								3.16333	-0.0175902	0.0517172	17.2551	16.4984	17								3.163333	0.01675155	0.08710608	17.91182	17.14718	18
3.165	-0.07700779	-0.0009311219	16.34902	15.48705	15.5								3.165	-0.05984259	0.0165381	16.67742	15.8332	16								3.165	-0.0255122	0.0517172	17.3342	16.4984	17								3.165	0.008818192	0.08710608	17.99104	17.14718	18
3.166667	-0.08490167	-0.002254674	16.42785	15.50335	15.5								3.166667	-0.06774215	0.01504737	16.75631	15.85154	16								3.16667	-0.0334231	0.0500486	17.4132	16.5176	17								3.166667	0.0008959113	0.08526519	18.07016	17.16773	18
3.168333	-0.09278474	-0.002254674	16.48457	15.50335	15.5								3.168333	-0.0756309	0.01504737	16.81309	15.85154	16								3.16833	-0.0413232	0.0500486	17.4701	16.5176	17								3.168333	-0.007015545	0.08526519	18.12716	17.16773	18
3.17	-0.09845724	-0.002254674	16.54123	15.50335	15.5								3.17	-0.08130907	0.01504737	16.8698	15.85154	16								3.17	-0.0470127	0.0500486	17.527	16.5176	17								3.17	-0.0127164	0.08526519	18.18411	17.16773	18
3.171667	-0.104123	-0.002254674	16.59785	15.50335	15.5								3.171667	-0.0869805	0.01504737	16.92648	15.85154	16								3.17167	-0.0526955	0.0500486	17.5837	16.5176	17								3.171667	-0.0184105	0.08526519	18.24101	17.16773	18
3.173333	-0.1097851	-0.002254674	16.65443	15.50335	15.5								3.173333	-0.09264826	0.01504737	16.98312	15.85154	16								3.17333	-0.0583746	0.0500486	17.6405	16.5176	17								3.173333	-0.02410092	0.08526519	18.29787	17.16773	18
3.175	-0.1154432	-0.002254674	16.71097	15.50335	15.5								3.175	-0.098312	0.01504737	17.03971	15.85154	16								3.175	-0.0640496	0.0500486	17.6972	16.5176	17								3.175	-0.02978729	0.08526519	18.35469	17.16773	18
3.176667	-0.1210969	-0.002254674	16.76746	15.50335	15.5								3.176667	-0.1039714	0.01504737	17.09626	15.85154	16								3.17667	-0.0697204	0.0500486	17.7539	16.5176	17								3.176667	-0.03546931	0.08526519	18.41147	17.16773	18
3.178333	-0.126746	-0.002254674	16.8239	15.50335	15.5								3.178333	-0.1096262	0.01504737	17.15276	15.85154	16								3.17833	-0.0753864	0.0500486	17.8105	16.5176	17								3.178333	-0.0411467	0.08526519	18.46819	17.16773	18
3.18	-0.1323903	-0.002254674	16.8803	15.50335	15.5								3.18	-0.1152761	0.01504737	17.20921	15.85154	16								3.18	-0.0810477	0.0500486	17.867	16.5176	17								3.18	-0.04681922	0.08526519	18.52487	17.16773	18
3.181667	-0.1380296	-0.002254674	16.93664	15.50335	15.5								3.181667	-0.120921	0.01504737	17.26561	15.85154	16								3.18167	-0.0867038	0.0500486	17.9235	16.5176	17								3.181667	-0.05248668	0.08526519	18.58149	17.16773	18
3.183333	-0.1436636	-0.004209029	16.99292	15.52683	15.5								3.183333	-0.1265607	0.01295264	17.32195	15.8762	16								3.18333	-0.0923548	0.047769	17.98	16.5432	17								3.183333	-0.0581489	0.08275632	18.63806	17.19364	18
3.185	-0.1492923	-0.004209029	17.01015	15.52683	15.5								3.185	-0.132195	0.01295264	17.33924	15.8762	16								3.185	-0.0980003	0.047769	17.9974	16.5432	17								3.185	-0.06380573	0.08275632	18.65557	17.19364	18
3.186667	-0.1510154	-0.004209029	17.02739	15.52683	15.5								3.186667	-0.1339237	0.01295264	17.35653	15.8762	16								3.18667	-0.0997404	0.047769	18.0148	16.5432	17								3.186667	-0.06555704	0.08275632	18.67309	17.19364	18
3.188333	-0.1527394	-0.004209029	17.04469	15.52683	15.5								3.188333	-0.1356534	0.01295264	17.37389	15.8762	16								3.18833	-0.101481	0.047769	18.0323	16.5432	17								3.188333	-0.06730919	0.08275632	18.69067	17.19364	18
3.19	-0.1544693	-0.004209029	17.06204	15.52683	15.5								3.19	-0.1373889	0.01295264	17.39129	15.8762	16								3.19	-0.103228	0.047769	18.0498	16.5432	17								3.19	-0.06906721	0.08275632	18.7083	17.19364	18
3.191667	-0.1562042	-0.004209029	17.07943	15.52683	15.5								3.191667	-0.1391294	0.01295264	17.40874	15.8762	16								3.19167	-0.10498	0.047769	18.0674	16.5432	17								3.191667	-0.07083012	0.08275632	18.72597	17.19364	18
3.193333	-0.157943	-0.004209029	17.09685	15.52683	15.5								3.193333	-0.1408738	0.01295264	17.42622	15.8762	16								3.19333	-0.106735	0.047769	18.0849	16.5432	17								3.193333	-0.07259705	0.08275632	18.74367	17.19364	18
3.195	-0.1596851	-0.004209029	17.1143	15.52683	15.5								3.195	-0.1426216	0.01295264	17.44372	15.8762	16								3.195	-0.108494	0.047769	18.1026	16.5432	17								3.195	-0.07436722	0.08275632	18.7614	17.19364	18
3.196667	-0.1614299	-0.004209029	17.13177	15.52683	15.5								3.196667	-0.1443719	0.01295264	17.46124	15.8762	16								3.19667	-0.110256	0.047769	18.1202	16.5432	17								3.196667	-0.07614	0.08275632	18.77915	17.19364	18
3.198333	-0.1631767	-0.004209029	17.14925	15.52683	15.5								3.198333	-0.1461243	0.01295264	17.47878	15.8762	16								3.19833	-0.11202	0.047769	18.1378	16.5432	17								3.198333	-0.07791479	0.08275632	18.79691	17.19364	18
3.2	-0.164925	-0.006433924	17.16674	15.55344	15.5								3.2	-0.1478782	0.01059701	17.49633	15.90398	16								3.2	-0.113785	0.045194	18.1555	16.5717	17								3.2	-0.07969111	0.08004854	18.81469	17.22203	18
3.201667	-0.1666744	-0.006433924	17.32625	15.55344	15.5								3.201667	-0.1496333	0.01059701	17.65589	15.90398	16								3.20167	-0.115551	0.045194	18.3152	16.5717	17								3.201667	-0.08146853	0.08004854	18.97447	17.22203	18
3.203333	-0.1826246	-0.006433924	17.48552	15.55344	15.5								3.203333	-0.165589	0.01059701	17.81522	15.90398	16								3.20333	-0.131518	0.045194	18.4746	16.5717	17								3.203333	-0.09744666	0.08004854	19.13402	17.22203	18
3.205	-0.1985517	-0.006433924	17.64437	15.55344	15.5								3.205	-0.1815217	0.01059701	17.97412	15.90398	16								3.205	-0.147462	0.045194	18.6336	16.5717	17								3.205	-0.1134017	0.08004854	19.29315	17.22203	18
3.206667	-0.2144368	-0.006433924	17.80283	15.55344	15.5								3.206667	-0.1974123	0.01059701	18.13264	15.90398	16								3.20667	-0.163363	0.045194	18.7923	16.5717	17								3.206667	-0.1293146	0.08004854	19.45189	17.22203	18
3.208333	-0.2302828	-0.006433924	17.96093	15.55344	15.5								3.208333	-0.2132639	0.01059701	18.29079	15.90398	16								3.20833	-0.179226	0.045194	18.9505	16.5717	17								3.208333	-0.1451885	0.08004854	19.61026	17.22203	18
3.21	-0.2460925	-0.006433924	18.11868	15.55344	15.5								3.21	-0.2290793	0.01059701	18.44861	15.90398	16								3.21	-0.195053	0.045194	19.1085	16.5717	17								3.21	-0.1610262	0.08004854	19.7683	17.22203	18
3.211667	-0.2618684	-0.006433924	18.27612	15.55344	15.5								3.211667	-0.2448607	0.01059701	18.6061	15.90398	16								3.21167	-0.210845	0.045194	19.2661	16.5717	17								3.211667	-0.1768299	0.08004854	19.92602	17.22203	18
3.213333	-0.2776125	-0.006433924	18.43327	15.55344	15.5								3.213333	-0.2606103	0.01059701	18.7633	15.90398	16								3.21333	-0.226606	0.045194	19.4234	16.5717	17								3.213333	-0.1926018	0.08004854	20.08344	17.22203	18
3.215	-0.2933266	-0.006433924	18.59012	15.55344	15.5								3.215	-0.27633	0.01059701	18.92021	15.90398	16								3.215	-0.242337	0.045194	19.5804	16.5717	17								3.215	-0.2083437	0.08004854	20.24057	17.22203	18
3.216667	-0.3090122	-0.009094348	18.74671	15.5863	15.5								3.216667	-0.2920212	0.007739431	19.07685	15.93729	16								3.21667	-0.258039	0.0421566	19.7371	16.6049	17								3.216667	-0.2240571	0.07693472	20.39743	17.25447	18
3.218333	-0.3246708	-0.009094348	18.73304	15.5863	15.5								3.218333	-0.3076853	0.007739431	19.06324	15.93729	16								3.21833	-0.273714	0.0421566	19.7236	16.6049	17								3.218333	-0.2397435	0.07693472	20.38404	17.25447	18
3.22	-0.3233036	-0.009094348	18.7194	15.5863	15.5								3.22	-0.3063237	0.007739431	19.04965	15.93729	16								3.22	-0.272364	0.0421566	19.7102	16.6049	17								3.22	-0.238404	0.07693472	20.37068	17.25447	18
3.221667	-0.3219397	-0.009094348	18.70603	15.5863	15.5								3.221667	-0.3049654	0.007739431	19.03634	15.93729	16								3.22167	-0.271017	0.0421566	19.697	16.6049	17								3.221667	-0.2370679	0.07693472	20.35758	17.25447	18
3.223333	-0.3206026	-0.009094348	18.69289	15.5863	15.5								3.223333	-0.3036337	0.007739431	19.02326	15.93729	16								3.22333	-0.269696	0.0421566	19.684	16.6049	17								3.223333	-0.2357584	0.07693472	20.34472	17.25447	18
3.225	-0.3192889	-0.009094348	18.67996	15.5863	15.5								3.225	-0.3023256	0.007739431	19.01038	15.93729	16								3.225	-0.268399	0.0421566	19.6712	16.6049	17								3.225	-0.2344724	0.07693472	20.33207	17.25447	18
3.226667	-0.3179959	-0.009094348	18.66721	15.5863	15.5								3.226667	-0.3010382	0.007739431	18.99769	15.93729	16								3.22667	-0.267123	0.0421566	19.6586	16.6049	17								3.226667	-0.2332071	0.07693472	20.3196	17.25447	18
3.228333	-0.3167212	-0.009094348	18.65463	15.5863	15.5								3.228333	-0.299769	0.007739431	18.98516	15.93729	16								3.22833	-0.265865	0.0421566	19.6462	16.6049	17								3.228333	-0.23196	0.07693472	20.30729	17.25447	18
3.23	-0.3154626	-0.009094348	18.64218	15.5863	15.5								3.23	-0.2985159	0.007739431	18.97277	15.93729	16								3.23	-0.264623	0.0421566	19.6339	16.6049	17								3.23	-0.2307291	0.07693472	20.29512	17.25447	18
3.231667	-0.3142183	-0.009094348	18.62987	15.5863	15.5								3.231667	-0.2972771	0.007739431	18.96051	15.93729	16								3.23167	-0.263395	0.0421566	19.6218	16.6049	17								3.231667	-0.2295124	0.07693472	20.28308	17.25447	18
3.233333	-0.3129867	-0.01211458	18.61766	15.62479	15.5								3.233333	-0.296051	0.004601482	18.94836	15.97529	16								3.23333	-0.26218	0.0388754	19.6098	16.641	17								3.233333	-0.2283083	0.07350922	20.27116	17.29002	18
3.235	-0.3117663	-0.01211458	18.66556	15.62479	15.5								3.235	-0.2948362	0.004601482	18.99631	15.97529	16								3.235	-0.260976	0.0388754	19.6578	16.641	17								3.235	-0.2271155	0.07350922	20.31933	17.29002	18
3.236667	-0.316556	-0.01211458	18.71345	15.62479	15.5								3.236667	-0.2996313	0.004601482	19.04426	15.97529	16								3.23667	-0.265782	0.0388754	19.7059	16.641	17								3.236667	-0.2319327	0.07350922	20.36749	17.29002	18
3.238333	-0.3213447	-0.01211458	18.76124	15.62479	15.5								3.238333	-0.3044256	0.004601482	19.0921	15.97529	16								3.23833	-0.270587	0.0388754	19.7538	16.641	17								3.238333	-0.236749	0.07350922	20.41555	17.29002	18
3.24	-0.3261237	-0.01211458	18.80894	15.62479	15.5								3.24	-0.3092101	0.004601482	19.13985	15.97529	16								3.24	-0.275383	0.0388754	19.8017	16.641	17								3.24	-0.2415555	0.07350922	20.46353	17.29002	18
3.241667	-0.3308935	-0.01211458	18.85655	15.62479	15.5								3.241667	-0.3139854	0.004601482	19.18752	15.97529	16								3.24167	-0.280169	0.0388754	19.8495	16.641	17								3.241667	-0.2463528	0.07350922	20.51141	17.29002	18
3.243333	-0.3356547	-0.01211458	18.90408	15.62479	15.5								3.243333	-0.318752	0.004601482	19.23511	15.97529	16								3.24333	-0.284947	0.0388754	19.8972	16.641	17								3.243333	-0.2511414	0.07350922	20.55922	17.29002	18
3.245	-0.3404077	-0.01211458	18.95153	15.62479	15.5								3.245	-0.3235105	0.004601482	19.28261	15.97529	16								3.245	-0.289716	0.0388754	19.9448	16.641	17								3.245	-0.2559219	0.07350922	20.60695	17.29002	18
3.246667	-0.345153	-0.01211458	18.99891	15.62479	15.5								3.246667	-0.3282613	0.004601482	19.33005	15.97529	16								3.24667	-0.294478	0.0388754	19.9923	16.641	17								3.246667	-0.2606946	0.07350922	20.6546	17.29002	18
3.248333	-0.3498909	-0.01211458	19.04622	15.62479	15.5								3.248333	-0.3330047	0.004601482	19.37741	15.97529	16								3.24833	-0.299232	0.0388754	20.0398	16.641	17								3.248333	-0.2654599	0.07350922	20.70218	17.29002	18
3.25	-0.3546218	-0.015621	19.09346	15.65138	15.5								3.25	-0.3377411	0.001123194	19.42471	16.01896	16								3.25	-0.30398	0.0353217	20.0872	16.6815	17								3.25	-0.2702182	0.06987519	20.7497	17.32743	18
3.251667	-0.3593459	-0.015621	19.08563	15.65138	15.5								3.251667	-0.3424706	0.001123194	19.41694	16.01896	16								3.25167	-0.30872	0.0353217	20.0795	16.6815	17								3.251667	-0.2749696	0.06987519	20.74214	17.32743	18
3.253333	-0.3585634	-0.015621	19.07784	15.65138	15.5								3.253333	-0.3416936	0.001123194	19.40919	16.01896	16								3.25333	-0.307954	0.0353217	20.0719	16.6815	17								3.253333	-0.2742145	0.06987519	20.73462	17.32743	18
3.255	-0.3577837	-0.015621	19.07014	15.65138	15.5								3.255	-0.3409194	0.001123194	19.40155	16.01896	16								3.255	-0.307191	0.0353217	20.0644	16.6815	17								3.255	-0.2734621	0.06987519	20.7272	17.32743	18
3.256667	-0.3570142	-0.015621	19.06254	15.65138	15.5								3.256667	-0.3401554	0.001123194	19.394	16.01896	16								3.25667	-0.306438	0.0353217	20.0569	16.6815	17								3.256667	-0.27272	0.06987519	20.71987	17.32743	18
3.258333	-0.3562538	-0.015621	19.05502	15.65138	15.5								3.258333	-0.3394004	0.001123194	19.38654	16.01896	16								3.25833	-0.305694	0.0353217	20.0496	16.6815	17								3.258333	-0.2719869	0.06987519	20.71262	17.32743	18
3.26	-0.3555015	-0.015621	19.04756	15.65138	15.5								3.26	-0.3386536	0.001123194	19.37914	16.01896	16								3.26	-0.304958	0.0353217	20.0423	16.6815	17								3.26	-0.2712618	0.06987519	20.70544	17.32743	18
3.261667	-0.3547565	-0.015621	19.04018	15.65138	15.5								3.261667	-0.337914	0.001123194	19.37181	16.01896	16								3.26167	-0.304229	0.0353217	20.0351	16.6815	17								3.261667	-0.270544	0.06987519	20.69833	17.32743	18
3.263333	-0.3540178	-0.015621	19.03285	15.65138	15.5								3.263333	-0.3371808	0.001123194	19.36453	16.01896	16								3.26333	-0.303507	0.0353217	20.0279	16.6815	17								3.263333	-0.2698326	0.06987519	20.69127	17.32743	18
3.265	-0.353285	-0.015621	19.02557	15.65138	15.5								3.265	-0.3364534	0.001123194	19.35731	16.01896	16								3.265	-0.30279	0.0353217	20.0208	16.6815	17								3.265	-0.269127	0.06987519	20.68427	17.32743	18
3.266667	-0.3525574	-0.01953905	19.01835	15.67536	15.5								3.266667	-0.3357313	-0.002738444	19.35014	16.06872	16								3.26667	-0.302079	0.0310657	20.0137	16.7247	17								3.266667	-0.2684266	0.06561561	20.67731	17.36727	18
3.268333	-0.3518346	-0.01953905	19.08516	15.67536	15.5								3.268333	-0.3350139	-0.002738444	19.41701	16.06872	16								3.26833	-0.301372	0.0310657	20.0807	16.7247	17								3.268333	-0.2677309	0.06561561	20.7444	17.36727	18
3.27	-0.3585161	-0.01953905	19.15189	15.67536	15.5								3.27	-0.3417008	-0.002738444	19.48379	16.06872	16								3.27	-0.30807	0.0310657	20.1476	16.7247	17								3.27	-0.2744395	0.06561561	20.8114	17.36727	18
3.271667	-0.3651892	-0.01953905	19.21844	15.67536	15.5								3.271667	-0.3483794	-0.002738444	19.5504	16.06872	16								3.27167	-0.31476	0.0310657	20.2143	16.7247	17								3.271667	-0.2811398	0.06561561	20.87822	17.36727	18
3.273333	-0.371844	-0.01953905	19.28482	15.67536	15.5								3.273333	-0.3550395	-0.002738444	19.61683	16.06872	16								3.27333	-0.321431	0.0310657	20.2808	16.7247	17								3.273333	-0.2878217	0.06561561	20.94487	17.36727	18
3.275	-0.3784818	-0.01953905	19.35104	15.67536	15.5								3.275	-0.3616828	-0.002738444	19.6831	16.06872	16								3.275	-0.328085	0.0310657	20.3472	16.7247	17								3.275	-0.2944866	0.06561561	21.01136	17.36727	18
3.276667	-0.385104	-0.01953905	19.41712	15.67536	15.5								3.276667	-0.3683103	-0.002738444	19.74923	16.06872	16								3.27667	-0.334723	0.0310657	20.4135	16.7247	17								3.276667	-0.3011358	0.06561561	21.0777	17.36727	18
3.278333	-0.3917116	-0.01953905	19.48306	15.67536	15.5								3.278333	-0.3749234	-0.002738444	19.81523	16.06872	16								3.27833	-0.341347	0.0310657	20.4796	16.7247	17								3.278333	-0.3077705	0.06561561	21.14392	17.36727	18
3.28	-0.3983056	-0.01953905	19.54887	15.67536	15.5								3.28	-0.3815228	-0.002738444	19.8811	16.06872	16								3.28	-0.347957	0.0310657	20.5455	16.7247	17								3.28	-0.3143915	0.06561561	21.21	17.36727	18
3.281667	-0.4048869	-0.01953905	19.61456	15.67536	15.5								3.281667	-0.3881095	-0.002738444	19.94684	16.06872	16								3.28167	-0.354555	0.0310657	20.6114	16.7247	17								3.281667	-0.3209999	0.06561561	21.27596	17.36727	18
3.283333	-0.4114563	-0.02395215	19.68014	15.70016	15.5								3.283333	-0.3946843	-0.007107876	20.01248	16.12432	16								3.28333	-0.36114	0.0268127	20.6771	16.7726	17								3.283333	-0.3275962	0.06128361	21.34181	17.41284	18
3.285	-0.4180143	-0.02395215	19.67162	15.70016	15.5								3.285	-0.4012477	-0.007107876	20.004	16.12432	16								3.285	-0.367714	0.0268127	20.6688	16.7726	17								3.285	-0.3341812	0.06128361	21.33355	17.41284	18
3.286667	-0.4171615	-0.02395215	19.66311	15.70016	15.5								3.286667	-0.4004003	-0.007107876	19.99555	16.12432	16								3.28667	-0.366878	0.0268127	20.6604	16.7726	17								3.286667	-0.3333554	0.06128361	21.32532	17.41284	18
3.288333	-0.4163108	-0.02395215	19.65472	15.70016	15.5								3.288333	-0.3995549	-0.007107876	19.98722	16.12432	16								3.28833	-0.366043	0.0268127	20.6522	16.7726	17								3.288333	-0.3325315	0.06128361	21.3172	17.41284	18
3.29	-0.4154721	-0.02395215	19.64644	15.70016	15.5								3.29	-0.3987217	-0.007107876	19.97899	16.12432	16								3.29	-0.365221	0.0268127	20.6441	16.7726	17								3.29	-0.3317198	0.06128361	21.30919	17.41284	18
3.291667	-0.4146443	-0.02395215	19.63826	15.70016	15.5								3.291667	-0.3978992	-0.007107876	19.97086	16.12432	16								3.29167	-0.364409	0.0268127	20.6361	16.7726	17								3.291667	-0.3309188	0.06128361	21.30127	17.41284	18
3.293333	-0.4138261	-0.02395215	19.63016	15.70016	15.5								3.293333	-0.3970863	-0.007107876	19.96282	16.12432	16								3.29333	-0.363607	0.0268127	20.6281	16.7726	17								3.293333	-0.3301275	0.06128361	21.29345	17.41284	18
3.295	-0.4130164	-0.02395215	19.62214	15.70016	15.5								3.295	-0.396282	-0.007107876	19.95485	16.12432	16								3.295	-0.362813	0.0268127	20.6203	16.7726	17								3.295	-0.3293447	0.06128361	21.28569	17.41284	18
3.296667	-0.4122143	-0.02395215	19.61419	15.70016	15.5								3.296667	-0.3954854	-0.007107876	19.94696	16.12432	16								3.29667	-0.362027	0.0268127	20.6125	16.7726	17								3.296667	-0.3285694	0.06128361	21.27801	17.41284	18
3.298333	-0.4114191	-0.02395215	19.6063	15.70016	15.5								3.298333	-0.3946955	-0.007107876	19.93912	16.12432	16								3.29833	-0.361248	0.0268127	20.6048	16.7726	17								3.298333	-0.3278011	0.06128361	21.27039	17.41284	18
3.3	-0.4106301	-0.02935817	19.59847	15.72786	15.5								3.3	-0.3939119	-0.01243041	19.93134	16.16047	16								3.3	-0.360475	0.0217246	20.5971	16.8287	17								3.3	-0.3270388	0.05635088	21.26282	17.46213	18
3.301667	-0.4098466	-0.02935817	19.64268	15.72786	15.5								3.301667	-0.3931337	-0.01243041	19.97561	16.16047	16								3.30167	-0.359708	0.0217246	20.6415	16.8287	17								3.301667	-0.3262821	0.05635088	21.3073	17.46213	18
3.303333	-0.4142682	-0.02935817	19.68686	15.72786	15.5								3.303333	-0.3975606	-0.01243041	20.01984	16.16047	16								3.30333	-0.364146	0.0217246	20.6858	16.8287	17								3.303333	-0.3307304	0.05635088	21.35175	17.46213	18
3.305	-0.4186857	-0.02935817	19.73092	15.72786	15.5								3.305	-0.4019835	-0.01243041	20.06395	16.16047	16								3.305	-0.368579	0.0217246	20.73	16.8287	17								3.305	-0.3351747	0.05635088	21.39608	17.46213	18
3.306667	-0.423092	-0.02935817	19.77488	15.72786	15.5								3.306667	-0.4063951	-0.01243041	20.10796	16.16047	16								3.30667	-0.373001	0.0217246	20.7741	16.8287	17								3.306667	-0.3396077	0.05635088	21.4403	17.46213	18
3.308333	-0.4274879	-0.02935817	19.81874	15.72786	15.5								3.308333	-0.4107963	-0.01243041	20.15188	16.16047	16								3.30833	-0.377413	0.0217246	20.8182	16.8287	17								3.308333	-0.3440303	0.05635088	21.48443	17.46213	18
3.31	-0.4318741	-0.02935817	19.86251	15.72786	15.5								3.31	-0.4151879	-0.01243041	20.19571	16.16047	16								3.31	-0.381816	0.0217246	20.8621	16.8287	17								3.31	-0.3484432	0.05635088	21.52847	17.46213	18
3.311667	-0.4362514	-0.02935817	19.9062	15.72786	15.5								3.311667	-0.4195705	-0.01243041	20.23945	16.16047	16								3.31167	-0.386209	0.0217246	20.9059	16.8287	17								3.311667	-0.3528471	0.05635088	21.57243	17.46213	18
3.313333	-0.4406203	-0.02935817	19.94981	15.72786	15.5								3.313333	-0.4239448	-0.01243041	20.28311	16.16047	16								3.31333	-0.390594	0.0217246	20.9497	16.8287	17								3.313333	-0.3572427	0.05635088	21.6163	17.46213	18
3.315	-0.4449814	-0.02935817	19.99335	15.72786	15.5								3.315	-0.4283112	-0.01243041	20.3267	16.16047	16								3.315	-0.394971	0.0217246	20.9934	16.8287	17								3.315	-0.3616304	0.05635088	21.66011	17.46213	18
3.316667	-0.4493351	-0.03559656	20.03682	15.75787	15.5								3.316667	-0.4326703	-0.01837137	20.37022	16.18778	16								3.31667	-0.39934	0.016123	21.037	16.8921	17								3.316667	-0.3660107	0.05090145	21.70384	17.51398	18
3.318333	-0.4536818	-0.03559656	19.99722	15.75787	15.5								3.318333	-0.4370223	-0.01837137	20.33068	16.18778	16								3.31833	-0.403703	0.016123	20.9976	16.8921	17								3.318333	-0.370384	0.05090145	21.66451	17.51398	18
3.32	-0.4497219	-0.03559656	19.95769	15.75787	15.5								3.32	-0.4330676	-0.01837137	20.2912	16.18778	16								3.32	-0.399759	0.016123	20.9582	16.8921	17								3.32	-0.3664506	0.05090145	21.62525	17.51398	18
3.321667	-0.4457693	-0.03559656	19.91835	15.75787	15.5								3.321667	-0.4291203	-0.01837137	20.25192	16.18778	16								3.32167	-0.395822	0.016123	20.919	16.8921	17								3.321667	-0.3625245	0.05090145	21.58617	17.51398	18
3.323333	-0.4418353	-0.03559656	19.87918	15.75787	15.5								3.323333	-0.4251916	-0.01837137	20.2128	16.18778	16								3.32333	-0.391904	0.016123	20.88	16.8921	17								3.323333	-0.358617	0.05090145	21.54726	17.51398	18
3.325	-0.4379181	-0.03559656	19.84016	15.75787	15.5								3.325	-0.4212797	-0.01837137	20.17383	16.18778	16								3.325	-0.388003	0.016123	20.8412	16.8921	17								3.325	-0.3547264	0.05090145	21.50851	17.51398	18
3.326667	-0.4340162	-0.03559656	19.80128	15.75787	15.5								3.326667	-0.4173832	-0.01837137	20.13501	16.18778	16								3.32667	-0.384117	0.016123	20.8025	16.8921	17								3.326667	-0.350851	0.05090145	21.4699	17.51398	18
3.328333	-0.4301284	-0.03559656	19.76253	15.75787	15.5								3.328333	-0.4135007	-0.01837137	20.09631	16.18778	16								3.32833	-0.380245	0.016123	20.7639	16.8921	17								3.328333	-0.3469896	0.05090145	21.43141	17.51398	18
3.33	-0.4262534	-0.03559656	19.7239	15.75787	15.5								3.33	-0.409631	-0.01837137	20.05773	16.18778	16								3.33	-0.376386	0.016123	20.7254	16.8921	17								3.33	-0.3431411	0.05090145	21.39304	17.51398	18
3.331667	-0.4223903	-0.03559656	19.68538	15.75787	15.5								3.331667	-0.4057731	-0.01837137	20.01926	16.18778	16								3.33167	-0.372539	0.016123	20.687	16.8921	17								3.331667	-0.3393044	0.05090145	21.35479	17.51398	18
[truncated: 186,271 more rows]
[truncated: 85 more columns]
