# Supplementary material for: Simulation of gravity- and pump-driven perfusion techniques for measuring outflow facility of ex vivo and in vivo eyes
Source: PLoS One. 2023 Nov 21;18(11):e0294607. doi: 10.1371/journal.pone.0294607 (PMC10662726; doi:10.1371/journal.pone.0294607)
Supplement: S4 Appendix — (ZIP) [file pone.0294607.s004.zip › SimulationOutputs/Figure_5.xlsx]

## Sheet: Sheet1
Time	Noise		binCenters	binCounts		Gauss_fit_x	Gauss_fit_y		Time	Flow	Ps	meanFlow	meanPs	ratio	meanRatio	Pe	Setpoint		Steady State Criterias	Times		FilterWidth	window_CPg1	ratio_CPg1		FilterWidth	Avg_window_CPg1	Std_window_CPg1	Avg_ratio_CPg1	Std_ratio_CPg1		FilterWidth	window_CPg2	ratio_CPg2		FilterWidth	Avg_window_CPg2	Std_window_CPg2	Avg_ratio_CPg2	Std_ratio_CPg2		FilterWidth	window_CPp	ratio_CPp		FilterWidth	Avg_window_CPp	Std_window_CPp	Avg_ratio_CPp
0	0.24107		-0.92387	17		-2	3.9823e-18		0	0	15	0	15	0	0	15	15		window	8		0	90	13.7367		0	18.3496	22.7739	14.3544	1.893		0	90	90		0	12.5039	24.4065	29.8897	28.7635		0	90	90		0	12.1531	24.5154	59.4981
0.000833333	0.231		-0.85815	34		-1.99	5.8211e-18		0.00166667	8.33333	15.1177			0.551229		13.4094	20		ratio	10.3817		0.25	9.84	13.8117		0.25	9.21722	0.397516	14.4667	1.8967		0.25	5.42833	59.7233		0.25	5.41139	0.00815981	16.9943	13.9147		0.25	5.25	90		0.25	5.25	0	21.13
0.00166667	0.22095		-0.79243	33		-1.98	8.4927e-18		0.00333333	8.1371	15.3426			0.530361		14.8815	20					0.5	8.84667	13.9467		0.5	9.10153	0.199421	14.5761	1.898		0.5	5.61167	30.5083		0.5	5.58917	0.00830298	13.9778	6.20078		0.5	5.5	30.4833		0.5	5.5	9.27672e-16	13.4347
0.0025	0.21096		-0.72671	71		-1.97	1.2367e-17		0.005	7.76237	15.5401			0.499508		14.9378	20					0.75	8.94833	14.095		0.75	9.21667	0.218909	14.6839	1.8988		0.75	5.80833	18.78		0.75	5.79361	0.00626975	11.7988	2.91164		0.75	5.75	18.66		0.75	5.75	0	12.6933
0.00333333	0.20105		-0.66099	187		-1.96	1.7973e-17		0.00666667	7.43325	15.7116			0.473105		14.9671	20					1	9.03333	14.24		1	9.34806	0.257256	14.8101	1.8867		1	6.01667	18.8767		1	6.00986	0.00351464	11.9199	2.90618		1	6	18.8183		1	6	9.27672e-16	11.7933
0.00416667	0.19125		-0.59527	355		-1.95	2.6072e-17		0.00833333	7.14727	15.8618			0.450597		15.0065	20					1.25	9.20667	14.41		1.25	9.48875	0.26215	14.9379	1.871		1.25	6.25	10.7617		1.25	6.25	0	11.1621	1.95723		1.25	6.25	10.72		1.25	6.25	0	11.2846
0.005	0.18159		-0.52955	708		-1.94	3.7748e-17		0.01	6.89703	15.9943			0.431218		15.0555	20					1.5	9.485	14.5283		1.5	9.64403	0.261219	15.3806	1.6699		1.5	6.5	10.9367		1.5	6.5	2.78302e-15	11.3025	1.94722		1.5	6.5	10.8917		1.5	6.5	2.78302e-15	10.9608
0.00583333	0.17209		-0.46383	1060		-1.93	5.4548e-17		0.0116667	6.6762	16.1123			0.414353		15.1126	20					1.75	9.59833	14.695		1.75	9.77347	0.265624	15.5028	1.6529		1.75	6.75	13.7733		1.75	6.75	0	11.4917	1.71586		1.75	6.75	13.72		1.75	6.75	0	11.1113
0.00666667	0.16277		-0.39811	1715		-1.92	7.8675e-17		0.0133333	6.47944	16.2186			0.399506		15.1767	20					2	9.61	22.2633		2	9.90278	0.280635	15.9404	2.1834		2	7	13.9333		2	7	2.78302e-15	12.1325	1.73065		2	7	13.885		2	7	2.78302e-15	11.4992
0.0075	0.15368		-0.33239	2924		-1.91	1.1326e-16		0.015	6.3023	16.3154			0.386279		15.2468	20					2.25	9.85833	21.9833		2.25	10.0497	0.27953	16.0254	2.0656		2.25	7.25	14.075		2.25	7.25	2.78302e-15	12.3149	1.73381		2.25	7.25	13.99		2.25	7.25	2.78302e-15	12.0085
0.00833333	0.14482		-0.26667	4472		-1.9	1.6273e-16		0.0166667	6.14101	16.4045			0.374348		15.3221	20					2.5	10.025	21.9683		2.5	10.1939	0.285065	16.1349	2.0154		2.5	7.5	14.1667		2.5	7.5	2.78302e-15	12.4704	1.71412		2.5	7.5	14.1217		2.5	7.5	2.78302e-15	12.1786
0.00916667	0.13624		-0.20095	5994		-1.89	2.3336e-16		0.0183333	5.99243	16.4869			0.363466		15.394	20					2.75	10.16	22.075		2.75	10.3426	0.295187	16.2603	1.9951		2.75	7.75	14.0733		2.75	7.75	0	12.2243	1.44601		2.75	7.75	13.9517		2.75	7.75	0	12.0714
0.01	0.12795		-0.13523	7617		-1.88	3.3401e-16		0.02	5.85512	16.5647			0.35347		15.4779	20					3	10.2933	22.2233		3	10.5014	0.300108	16.3932	1.9857		3	8	10.3817		3	8	1.85534e-15	12.0458	1.42275		3	8	14.1		3	8	1.85534e-15	12.1935
0.0108333	0.11998		-0.069507	8462		-1.87	4.7716e-16		0.0216667	5.72553	16.639			0.344103		15.5657	20					3.25	10.4417	22.3417		3.25	10.6649	0.299001	16.5288	1.9686		3.25	8.25	10.5833		3.25	8.25	1.85534e-15	12.6314	1.72384		3.25	8.25	11.7067		3.25	8.25	1.85534e-15	12.7883
0.0116667	0.11237		-0.0037867	8567		-1.86	6.8037e-16		0.0233333	5.60167	16.7108			0.335212		15.6566	20					3.5	10.5983	22.4233		3.5	10.8293	0.296616	16.6669	1.9413		3.5	8.5	10.79		3.5	8.5	1.85534e-15	12.9871	2.71982		3.5	8.5	10.6233		3.5	8.5	1.85534e-15	12.8504
0.0125	0.10513		0.061934	7920		-1.85	9.6826e-16		0.025	5.48197	16.7809			0.326678		15.7497	20					3.75	10.7533	22.5017		3.75	10.9929	0.297112	16.8086	1.9125		3.75	8.75	11.0283		3.75	8.75	0	13.1229	2.69486		3.75	8.75	10.8683		3.75	8.75	0	13.1104
0.0133333	0.098299		0.12765	6756		-1.84	1.3753e-15		0.0266667	5.36511	16.8499			0.318405		15.8442	20					4	10.9283	22.6117		4	11.1572	0.291998	16.9528	1.8923		4	9	11.3017		4	9	1.85534e-15	13.2678	2.66467		4	9	11.1017		4	9	1.85534e-15	13.225
0.0141667	0.091894		0.19337	5521		-1.83	1.9498e-15		0.0283333	5.2501	16.9183			0.31032		15.9392	20					4.25	11.135	22.75		4.25	11.3225	0.276594	17.0985	1.8817		4.25	9.25	11.5483		4.25	9.25	1.85534e-15	13.274	2.69992		4.25	9.25	11.3867		4.25	9.25	1.85534e-15	13.264
0.015	0.085944		0.2591	4561		-1.82	2.759e-15		0.03	5.13615	16.9864			0.302369		16.0339	20					4.5	11.2817	22.9067		4.5	11.4847	0.267468	17.2453	1.8779		4.5	9.5	11.8		4.5	9.5	1.85534e-15	13.455	2.65439		4.5	9.5	11.595		4.5	9.5	1.85534e-15	13.2664
0.0158333	0.080475		0.32482	3009		-1.81	3.8965e-15		0.0316667	5.02274	17.0543			0.294515		16.1274	20					4.75	11.4283	23.1033		4.75	11.6493	0.263778	17.3899	1.892		4.75	9.75	12.1733		4.75	9.75	0	13.2678	1.63699		4.75	9.75	11.9333		4.75	9.75	0	13.4631
0.0166667	0.075512		0.39054	1977		-1.8	5.4925e-15		0.0333333	4.90955	17.1221			0.286738		16.2185	20					5	11.57	23.2683		5	11.8126	0.254936	17.5264	1.9021		5	10	12.53		5	10	1.85534e-15	13.466	1.58703		5	10	12.3417		5	10	1.85534e-15	13.2875
0.0175	0.070711		0.45626	1225		-1.79	7.7274e-15		0.035	4.79648	17.1887			0.279048		16.2941	20
0.0183333	0.06647		0.52198	718		-1.78	1.0851e-14		0.0366667	4.6855	17.2551			0.271542		16.3784	20
0.0191667	0.062821		0.5877	461		-1.77	1.5208e-14		0.0383333	4.57476	17.3213			0.264112		16.4588	20
0.02	0.059793		0.65342	365		-1.76	2.1274e-14		0.04	4.46449	17.3869			0.256773		16.5342	20
0.0208333	0.057413		0.71914	126		-1.75	2.9702e-14		0.0416667	4.3551	17.4517			0.249552		16.6033	20
0.0216667	0.055706		0.78486	114		-1.74	4.1391e-14		0.0433333	4.24719	17.5151			0.242487		16.6653	20
0.0225	0.054696		0.85058	33		-1.73	5.7569e-14		0.045	4.14146	17.5767			0.235621		16.7193	20
0.0233333	0.054403		0.9163	6		-1.72	7.9918e-14		0.0466667	4.03875	17.636			0.229006		16.7644	20
0.0241667	0.054846		0.98202	12		-1.71	1.1073e-13		0.0483333	3.94001	17.6923			0.222697		16.8001	20
0.025	0.05604					-1.7	1.5313e-13		0.05	3.84622	17.7449			0.216751		16.8258	20
0.0258333	0.057996					-1.69	2.1136e-13		0.0516667	3.75845	17.799			0.211161		16.902	20
0.0266667	0.060723					-1.68	2.9118e-13		0.0533333	3.66838	17.8476			0.20554		16.9042	20
0.0275	0.064226					-1.67	4.0037e-13		0.055	3.58741	17.8895			0.200531		16.8898	20
0.0283333	0.068503					-1.66	5.4946e-13		0.0566667	3.51743	17.9241			0.19624		16.8618	20
0.0291667	0.073553					-1.65	7.5263e-13		0.0583333	3.4598	17.9506			0.19274		16.8221	20
0.03	0.079366					-1.64	1.029e-12		0.06	3.41561	17.9687			0.190087		16.7732	20
0.0308333	0.08593					-1.63	1.404e-12		0.0616667	3.38552	17.9781			0.188313		16.7181	20
0.0316667	0.093226					-1.62	1.9122e-12		0.0633333	3.36976	17.9792			0.187426		16.6602	20
0.0325	0.10123					-1.61	2.5993e-12		0.065	3.36805	17.9722			0.187403		16.6035	20
0.0333333	0.10992					-1.6	3.5265e-12		0.0666667	3.3796	17.9581			0.188193		16.5517	20
0.0341667	0.11869					-1.59	4.7754e-12		0.0683333	3.40309	17.9276			0.189824		16.3963	20
0.035	0.12808					-1.58	6.4542e-12		0.07	3.45408	17.8935			0.193036		16.3733	20
0.0358333	0.13806					-1.57	8.7066e-12		0.0716667	3.51091	17.8585			0.196595		16.3794	20
0.0366667	0.1486					-1.56	1.1722e-11		0.0733333	3.5691	17.8253			0.200227		16.4138	20
0.0375	0.15966					-1.55	1.5753e-11		0.075	3.62456	17.7961			0.203672		16.4772	20
0.0383333	0.17119					-1.54	2.1129e-11		0.0766667	3.67324	17.7732			0.206673		16.5695	20
0.0391667	0.18314					-1.53	2.8285e-11		0.0783333	3.71131	17.7588			0.208984		16.6892	20
0.04	0.19545					-1.52	3.7793e-11		0.08	3.73533	17.7546			0.210387		16.8337	20
0.0408333	0.20806					-1.51	5.04e-11		0.0816667	3.74236	17.7619			0.210695		16.9993	20
0.0416667	0.22091					-1.5	6.7084e-11		0.0833333	3.73009	17.7818			0.20977		17.1816	20
0.0425	0.23393					-1.49	8.9122e-11		0.085	3.69699	17.8261			0.207392		17.4987	20
0.0433333	0.24703					-1.48	1.1817e-10		0.0866667	3.62323	17.8819			0.202621		17.6899	20
0.0441667	0.26013					-1.47	1.5639e-10		0.0883333	3.53024	17.9474			0.196699		17.8664	20
0.045	0.27315					-1.46	2.0658e-10		0.09	3.42092	18.021			0.189829		18.0265	20
0.0458333	0.286					-1.45	2.7235e-10		0.0916667	3.29827	18.1006			0.182219		18.166	20
0.0466667	0.29859					-1.44	3.5838e-10		0.0933333	3.1657	18.1838			0.174094		18.2814	20
0.0475	0.31081					-1.43	4.7067e-10		0.095	3.02698	18.2684			0.165695		18.3701	20
0.0483333	0.32257					-1.42	6.1698e-10		0.0966667	2.88603	18.3519			0.15726		18.4309	20
0.0491667	0.33377					-1.41	8.0722e-10		0.0983333	2.74679	18.4322			0.149021		18.4633	20
0.05	0.34431					-1.4	1.0541e-09		0.1	2.61305	18.507			0.141193		18.4683	20
0.0508333	0.35691					-1.39	1.3739e-09		0.101667	2.48834	18.5674			0.134017		18.3699	20
0.0516667	0.36858					-1.38	1.7872e-09		0.103333	2.38771	18.6198			0.128235		18.3312	20
0.0525	0.37917					-1.37	2.3205e-09		0.105	2.30034	18.6638			0.123252		18.2817	20
0.0533333	0.38852					-1.36	3.0071e-09		0.106667	2.22699	18.6991			0.119096		18.2227	20
0.0541667	0.39646					-1.35	3.8894e-09		0.108333	2.16823	18.7255			0.11579		18.1577	20
0.055	0.40286					-1.34	5.021e-09		0.11	2.12411	18.7435			0.113325		18.0904	20
0.0558333	0.40758					-1.33	6.4695e-09		0.111667	2.09421	18.7534			0.111671		18.0242	20
0.0566667	0.41049					-1.32	8.32e-09		0.113333	2.07762	18.7562			0.11077		17.9624	20
0.0575	0.41147					-1.31	1.0679e-08		0.115	2.07302	18.7527			0.110545		17.9082	20
0.0583333	0.41042					-1.3	1.3681e-08		0.116667	2.07875	18.7443			0.110901		17.8641	20
0.0591667	0.40726					-1.29	1.7494e-08		0.118333	2.09286	18.7317			0.111728		17.8278	20
0.06	0.40191					-1.28	2.2326e-08		0.12	2.11387	18.7167			0.11294		17.8097	20
0.0608333	0.39433					-1.27	2.8439e-08		0.121667	2.13881	18.7008			0.11437		17.8072	20
0.0616667	0.38449					-1.26	3.6157e-08		0.123333	2.16528	18.6854			0.115881		17.8204	20
0.0625	0.37236					-1.25	4.588e-08		0.125	2.19097	18.6718			0.117341		17.8495	20
0.0633333	0.35797					-1.24	5.8108e-08		0.126667	2.21368	18.6611			0.118625		17.8934	20
0.0641667	0.34134					-1.23	7.3454e-08		0.128333	2.23142	18.6545			0.119619		17.951	20
0.065	0.32252					-1.22	9.2675e-08		0.13	2.24251	18.6526			0.120225		18.0202	20
0.0658333	0.30159					-1.21	1.167e-07		0.131667	2.2456	18.6562			0.120368		18.0987	20
0.0666667	0.27866					-1.2	1.4668e-07		0.133333	2.23973	18.6654			0.119994		18.1839	20
0.0675	0.24855					-1.19	1.84e-07		0.135	2.22437	18.6869			0.119033		18.3442	20
0.0683333	0.21681					-1.18	2.3039e-07		0.136667	2.18842	18.7133			0.116945		18.4294	20
0.0691667	0.18369					-1.17	2.8791e-07		0.138333	2.14448	18.7433			0.114413		18.5042	20
0.07	0.14951					-1.16	3.591e-07		0.14	2.09444	18.7759			0.111549		18.5681	20
0.0708333	0.11456					-1.15	4.4705e-07		0.141667	2.04011	18.8099			0.108459		18.6194	20
0.0716667	0.079152					-1.14	5.5548e-07		0.143333	1.98346	18.8441			0.105256		18.6572	20
0.0725	0.043624					-1.13	6.8888e-07		0.145	1.92651	18.8773			0.102054		18.6811	20
0.0733333	0.0083009					-1.12	8.5269e-07		0.146667	1.8712	18.9084			0.0989615		18.6914	20
0.0741667	-0.026485					-1.11	1.0534e-06		0.148333	1.81937	18.9364			0.0960774		18.6891	20
0.075	-0.060403					-1.1	1.299e-06		0.15	1.77258	18.9607			0.0934872		18.6758	20
0.0758333	-0.09313					-1.09	1.5986e-06		0.151667	1.73213	18.9716			0.0913016		18.5558	20
0.0766667	-0.12435					-1.08	1.9637e-06		0.153333	1.71404	18.9788			0.0903134		18.5334	20
0.0775	-0.15375					-1.07	2.4075e-06		0.155	1.70197	18.9833			0.0896558		18.5184	20
0.0783333	-0.18105					-1.06	2.9461e-06		0.156667	1.69446	18.9858			0.0892485		18.5103	20
0.0791667	-0.20598					-1.05	3.5981e-06		0.158333	1.69026	18.9872			0.0890212		18.5104	20
0.08	-0.22827					-1.04	4.3861e-06		0.16	1.68798	18.9883			0.0888954		18.5199	20
0.0808333	-0.24772					-1.03	5.3365e-06		0.161667	1.6861	18.9901			0.0887885		18.5393	20
0.0816667	-0.2641					-1.02	6.4805e-06		0.163333	1.68316	18.9934			0.0886185		18.5685	20
0.0825	-0.27725					-1.01	7.8546e-06		0.165	1.67775	18.9988			0.0883081		18.6068	20
0.0833333	-0.28703					-1	9.5018e-06		0.166667	1.66863	19.0071			0.0877895		18.6531	20
0.0841667	-0.28752					-0.99	1.1473e-05		0.168333	1.65478	19.028			0.0869659		18.8056	20
0.085	-0.28458					-0.98	1.3826e-05		0.17	1.62008	19.0512			0.0850383		18.8563	20
0.0858333	-0.27827					-0.97	1.663e-05		0.171667	1.5813	19.076			0.0828947		18.898	20
0.0866667	-0.26871					-0.96	1.9964e-05		0.173333	1.53994	19.1017			0.0806183		18.9317	20
0.0875	-0.25604					-0.95	2.3921e-05		0.175	1.49723	19.1273			0.0782771		18.9566	20
0.0883333	-0.24042					-0.94	2.8608e-05		0.176667	1.45447	19.1522			0.0759425		18.9721	20
0.0891667	-0.22205					-0.93	3.4148e-05		0.178333	1.41298	19.1756			0.0736862		18.978	20
0.09	-0.20114					-0.92	4.0683e-05		0.18	1.37403	19.1967			0.0715761		18.9749	20
0.0908333	-0.17794					-0.91	4.8375e-05		0.181667	1.33878	19.2151			0.0696731		18.9635	20
0.0916667	-0.1527					-0.9	5.7413e-05		0.183333	1.30819	19.2302			0.068028		18.9452	20
0.0925	-0.1257					-0.89	6.8009e-05		0.185	1.28302	19.231			0.0667159		18.8056	20
0.0933333	-0.097214					-0.88	8.0406e-05		0.186667	1.28163	19.2294			0.0666491		18.7857	20
0.0941667	-0.067553					-0.87	9.4882e-05		0.188333	1.28426	19.2266			0.0667962		18.7774	20
0.095	-0.037019					-0.86	0.00011175		0.19	1.289	19.2234			0.0670539		18.7785	20
0.0958333	-0.0059214					-0.85	0.00013137		0.191667	1.29435	19.2207			0.0673418		18.7893	20
0.0966667	0.025429					-0.84	0.00015413		0.193333	1.29887	19.2193			0.0675817		18.8096	20
0.0975	0.056723					-0.83	0.00018049		0.195	1.30122	19.2198			0.067702		18.8383	20
0.0983333	0.087655					-0.82	0.00021096		0.196667	1.30028	19.2229			0.0676423		18.8739	20
0.0991667	0.11793					-0.81	0.0002461		0.198333	1.2952	19.2287			0.0673577		18.9144	20
0.1	0.14726					-0.8	0.00028655		0.2	1.28548	19.2374			0.0668218		18.9572	20
0.100833	0.17174					-0.79	0.00033301		0.201667	1.27099	19.2626			0.0659823		19.1491	20
0.101667	0.19484					-0.78	0.00038626		0.203333	1.22897	19.2885			0.0637153		19.1794	20
0.1025	0.21638					-0.77	0.00044716		0.205	1.18579	19.3131			0.061398		19.187	20
0.103333	0.23624					-0.76	0.00051669		0.206667	1.14483	19.3346			0.0592116		19.1745	20
0.104167	0.25427					-0.75	0.00059589		0.208333	1.10893	19.3515			0.0573045		19.1419	20
0.105	0.27039					-0.74	0.00068591		0.21	1.08076	19.3623			0.0558177		19.0903	20
0.105833	0.28449					-0.73	0.00078802		0.211667	1.06276	19.3658			0.0548781		19.0215	20
0.106667	0.29652					-0.72	0.00090361		0.213333	1.05696	19.3611			0.054592		18.9386	20
0.1075	0.30643					-0.71	0.0010342		0.215	1.06487	19.3476			0.0550391		18.8456	20
0.108333	0.31419					-0.7	0.0011813		0.216667	1.08737	19.3252			0.056267		18.7471	20
0.109167	0.3198					-0.69	0.0013469		0.218333	1.12462	19.2782			0.0583362		18.4737	20
0.11	0.32327					-0.68	0.0015327		0.22	1.20297	19.2254			0.0625721		18.3911	20
0.110833	0.32463					-0.67	0.0017408		0.221667	1.29101	19.1697			0.0673463		18.3392	20
0.111667	0.32393					-0.66	0.0019733		0.223333	1.38386	19.1138			0.0724014		18.3169	20
0.1125	0.32125					-0.65	0.0022327		0.225	1.47708	19.0604			0.077495		18.3268	20
0.113333	0.31666					-0.64	0.0025214		0.226667	1.56607	19.0122			0.0823719		18.3701	20
0.114167	0.31028					-0.63	0.0028419		0.228333	1.64628	18.972			0.0867741		18.4464	20
0.115	0.3022					-0.62	0.003197		0.23	1.71336	18.9419			0.0904531		18.5542	20
0.115833	0.29257					-0.61	0.0035897		0.231667	1.76342	18.9241			0.0931836		18.6904	20
0.116667	0.28152					-0.6	0.0040229		0.233333	1.79314	18.92			0.0947749		18.8508	20
0.1175	0.269					-0.59	0.0044998		0.235	1.79997	18.945			0.0950103		19.1853	20
0.118333	0.25537					-0.58	0.0050236		0.236667	1.75827	18.9836			0.0926204		19.3675	20
0.119167	0.24079					-0.57	0.0055976		0.238333	1.694	19.0341			0.0889983		19.5382	20
0.12	0.22545					-0.56	0.0062254		0.24	1.60982	19.095			0.0843062		19.6961	20
0.120833	0.20953					-0.55	0.0069103		0.241667	1.5084	19.1642			0.078709		19.8362	20
0.121667	0.1932					-0.54	0.0076559		0.243333	1.39294	19.2398			0.0723989		19.9545	20
0.1225	0.17665					-0.53	0.0084658		0.245	1.26708	19.3192			0.0655865		20.0477	20
0.123333	0.16007					-0.52	0.0093434		0.246667	1.13473	19.4			0.058491		20.1136	20
0.124167	0.14363					-0.51	0.010292		0.248333	0.999918	19.48			0.0513304		20.1513	20
0.125	0.12751					-0.5	0.011316		0.25	0.866629	19.5568			0.0443134		20.1607	20
0.125833	0.11187					-0.49	0.012418		0.251667	0.738651	19.6192			0.0376494		20.0443	20
0.126667	0.096885					-0.48	0.013601		0.253333	0.634674	19.6756			0.0322569		20.0079	20
0.1275	0.082693					-0.47	0.014868		0.255	0.540668	19.7255			0.0274096		19.9604	20
0.128333	0.069438					-0.46	0.016222		0.256667	0.457558	19.7682			0.0231461		19.9017	20
0.129167	0.057248					-0.45	0.017666		0.258333	0.386271	19.8036			0.0195051		19.8346	20
0.13	0.046238					-0.44	0.019202		0.26	0.327321	19.8315			0.0165051		19.7619	20
0.130833	0.036506					-0.43	0.020831		0.261667	0.280817	19.8521			0.0141454		19.6863	20
0.131667	0.028137					-0.42	0.022555		0.263333	0.246493	19.8657			0.0124079		19.6104	20
0.1325	0.021199					-0.41	0.024376		0.265	0.223751	19.873			0.011259		19.5366	20
0.133333	0.015744					-0.4	0.026293		0.266667	0.211705	19.8745			0.0106521		19.4668	20
0.134167	0.015147					-0.39	0.028306		0.268333	0.209242	19.8746			0.0105281		19.4427	20
0.135	0.016017					-0.38	0.030416		0.27	0.208935	19.8702			0.010515		19.3832	20
0.135833	0.018282					-0.37	0.032621		0.271667	0.216258	19.8618			0.0108882		19.3275	20
0.136667	0.021852					-0.36	0.034918		0.273333	0.230364	19.8499			0.0116053		19.2777	20
0.1375	0.026628					-0.35	0.037306		0.275	0.250144	19.8353			0.012611		19.2345	20
0.138333	0.032493					-0.34	0.039781		0.276667	0.27443	19.8188			0.0138469		19.1987	20
0.139167	0.039323					-0.33	0.042339		0.278333	0.302024	19.801			0.015253		19.1707	20
0.14	0.046983					-0.32	0.044976		0.28	0.331729	19.7826			0.0167687		19.1507	20
0.140833	0.055329					-0.31	0.047686		0.281667	0.362373	19.7643			0.0183347		19.1387	20
0.141667	0.064215					-0.3	0.050462		0.283333	0.392836	19.7468			0.0198937		19.1346	20
0.1425	0.073488					-0.29	0.053298		0.285	0.422074	19.7299			0.0213927		19.1308	20
0.143333	0.082994					-0.28	0.056187		0.286667	0.450248	19.7148			0.0228381		19.1416	20
0.144167	0.092581					-0.27	0.059118		0.288333	0.475279	19.7022			0.0241232		19.1596	20
0.145	0.1021					-0.26	0.062083		0.29	0.496355	19.6923			0.0252055		19.1836	20
0.145833	0.11139					-0.25	0.065073		0.291667	0.512855	19.6854			0.0260526		19.2124	20
0.146667	0.12033					-0.24	0.068077		0.293333	0.524335	19.6817			0.0266407		19.245	20
0.1475	0.12877					-0.23	0.071083		0.295	0.530529	19.6812			0.0269562		19.28	20
0.148333	0.13659					-0.22	0.07408		0.296667	0.531362	19.6838			0.0269948		19.3161	20
0.149167	0.14368					-0.21	0.077056		0.298333	0.526943	19.6895			0.0267627		19.3519	20
0.15	0.14994					-0.2	0.079999		0.3	0.517563	19.6978			0.0262752		19.3862	20
0.150833	0.15069					-0.19	0.082896		0.301667	0.503686	19.7074			0.0255582		19.4061	20
0.151667	0.15053					-0.18	0.085733		0.303333	0.487691	19.719			0.0247321		19.4339	20
0.1525	0.14952					-0.17	0.088498		0.305	0.468395	19.7321			0.0237377		19.4578	20
0.153333	0.14771					-0.16	0.091178		0.306667	0.446501	19.7463			0.0226119		19.4763	20
0.154167	0.14515					-0.15	0.093759		0.308333	0.422885	19.7609			0.0214001		19.4885	20
0.155	0.14193					-0.14	0.09623		0.31	0.398521	19.7753			0.0201524		19.4935	20
0.155833	0.13812					-0.13	0.098577		0.311667	0.374465	19.7889			0.018923		19.4905	20
0.156667	0.13383					-0.12	0.10079		0.313333	0.351825	19.801			0.0177681		19.4792	20
0.1575	0.12916					-0.11	0.10285		0.315	0.331735	19.8108			0.0167451		19.4593	20
0.158333	0.1242					-0.1	0.10476		0.316667	0.315325	19.8178			0.0159112		19.4305	20
0.159167	0.11909					-0.09	0.1065		0.318333	0.303692	19.825			0.0153186		19.4339	20
0.16	0.11392					-0.08	0.10806		0.32	0.291597	19.8278			0.0147064		19.3862	20
0.160833	0.10882					-0.07	0.10943		0.321667	0.28692	19.8253			0.0144724		19.3267	20
0.161667	0.1039					-0.06	0.11061		0.323333	0.29109	19.8169			0.0146889		19.2577	20
0.1625	0.099269					-0.05	0.11159		0.325	0.305114	19.8022			0.0154081		19.181	20
0.163333	0.09504					-0.04	0.11236		0.326667	0.329696	19.7809			0.0166674		19.0991	20
0.164167	0.091317					-0.03	0.11292		0.328333	0.365193	19.7531			0.0184879		19.0144	20
0.165	0.088195					-0.02	0.11327		0.33	0.411582	19.7189			0.0208724		18.9299	20
0.165833	0.085764					-0.01	0.1134		0.331667	0.468434	19.6791			0.0238037		18.8486	20
0.166667	0.084101					0	0.11331		0.333333	0.534906	19.6342			0.0272437		18.7736	20
0.1675	0.087952					0.01	0.11301		0.335	0.609748	19.5772			0.0311459		18.6213	20
0.168333	0.092597					0.02	0.1125		0.336667	0.704733	19.5182			0.0361064		18.5733	20
0.169167	0.097981					0.03	0.11177		0.338333	0.802976	19.4595			0.041264		18.55	20
0.17	0.10404					0.04	0.11084		0.34	0.900851	19.403			0.0464285		18.5506	20
0.170833	0.1107					0.05	0.1097		0.341667	0.995052	19.3506			0.0514223		18.5754	20
0.171667	0.11787					0.06	0.10837		0.343333	1.08236	19.3041			0.056069		18.6239	20
0.1725	0.12548					0.07	0.10685		0.345	1.15978	19.2652			0.0602007		18.6947	20
0.173333	0.13342					0.08	0.10515		0.346667	1.22463	19.2352			0.0636661		18.7856	20
0.174167	0.14159					0.09	0.10328		0.348333	1.27468	19.2151			0.0663377		18.8933	20
0.175	0.14989					0.1	0.10124		0.35	1.30825	19.2054			0.0681187		19.0139	20
0.175833	0.15823					0.11	0.099063		0.351667	1.32426	19.2183			0.0689062		19.2696	20
0.176667	0.16649					0.12	0.096744		0.353333	1.3028	19.2405			0.0677112		19.3951	20
0.1775	0.17456					0.13	0.094299		0.355	1.26586	19.2702			0.0656899		19.5053	20
0.178333	0.18236					0.14	0.09174		0.356667	1.21636	19.3057			0.0630053		19.6	20
0.179167	0.18978					0.15	0.08908		0.358333	1.15709	19.3454			0.0598124		19.6764	20
0.18	0.19673					0.16	0.086332		0.36	1.09107	19.3871			0.056278		19.7326	20
0.180833	0.20313					0.17	0.083509		0.361667	1.02144	19.4292			0.0525726		19.7675	20
0.181667	0.20889					0.18	0.080624		0.363333	0.951345	19.4698			0.0488627		19.7812	20
0.1825	0.21394					0.19	0.07769		0.365	0.883749	19.5072			0.0453038		19.7747	20
0.183333	0.21823					0.2	0.07472		0.366667	0.821343	19.5402			0.0420336		19.7498	20
0.184167	0.21628					0.21	0.071727		0.368333	0.766412	19.5539			0.0391948		19.5622	20
0.185	0.21359					0.22	0.068721		0.37	0.743456	19.563			0.0380033		19.5184	20
0.185833	0.21024					0.23	0.065716		0.371667	0.728411	19.5682			0.0372242		19.4824	20
0.186667	0.20633					0.24	0.062723		0.373333	0.719625	19.5705			0.0367709		19.4529	20
0.1875	0.20197					0.25	0.059751		0.375	0.715769	19.5708			0.0365733		19.432	20
0.188333	0.19726					0.26	0.056811		0.376667	0.715308	19.57			0.0365512		19.4208	20
0.189167	0.19232					0.27	0.053913		0.378333	0.716598	19.5692			0.0366186		19.4202	20
0.19	0.18725					0.28	0.051065		0.38	0.717989	19.5692			0.0366897		19.4299	20
0.190833	0.18216					0.29	0.048276		0.381667	0.71794	19.5709			0.036684		19.4491	20
0.191667	0.17718					0.3	0.045551		0.383333	0.715111	19.5749			0.036532		19.4763	20
0.1925	0.17241					0.31	0.042898		0.385	0.708451	19.5964			0.0361521		19.669	20
0.193333	0.16794					0.32	0.040323		0.386667	0.672651	19.6191			0.0342855		19.696	20
0.194167	0.16387					0.33	0.037829		0.388333	0.634835	19.6414			0.0323212		19.7059	20
0.195	0.16029					0.34	0.035422		0.39	0.597608	19.6622			0.0303938		19.7016	20
0.195833	0.15727					0.35	0.033105		0.391667	0.562986	19.6802			0.0286067		19.6829	20
0.196667	0.15487					0.36	0.030881		0.393333	0.532947	19.6944			0.0270609		19.6499	20
0.1975	0.15316					0.37	0.028751		0.395	0.509338	19.7037			0.0258498		19.6039	20
0.198333	0.15215					0.38	0.026716		0.396667	0.493751	19.7075			0.0250539		19.5468	20
0.199167	0.15187					0.39	0.024779		0.398333	0.487426	19.7053			0.0247358		19.4814	20
0.2	0.15233					0.4	0.022937		0.4	0.491154	19.6969			0.0249356		19.4109	20
0.200833	0.16051					0.41	0.021193		0.401667	0.505211	19.6656			0.0256901		19.1575	20
0.201667	0.16925					0.42	0.019543		0.403333	0.557357	19.6307			0.0283921		19.0996	20
0.2025	0.17834					0.43	0.017988		0.405	0.615506	19.5947			0.0314118		19.0688	20
0.203333	0.18759					0.44	0.016524		0.406667	0.675426	19.5599			0.0345311		19.0627	20
0.204167	0.19677					0.45	0.015151		0.408333	0.733511	19.5283			0.0375615		19.0819	20
0.205	0.20568					0.46	0.013865		0.41	0.786205	19.5019			0.0403142		19.1263	20
0.205833	0.21408					0.47	0.012664		0.411667	0.830145	19.4826			0.0426096		19.1944	20
0.206667	0.22175					0.48	0.011546		0.413333	0.862341	19.4718			0.0442867		19.2834	20
0.2075	0.22846					0.49	0.010505		0.415	0.880326	19.4706			0.0452131		19.3896	20
0.208333	0.234					0.5	0.0095407		0.416667	0.882295	19.4797			0.0452931		19.508	20
0.209167	0.23815					0.51	0.008648		0.418333	0.867211	19.5171			0.0444333		19.8282	20
0.21	0.24072					0.52	0.0078239		0.42	0.804784	19.5625			0.0411392		19.9422	20
0.210833	0.24153					0.53	0.0070648		0.421667	0.729223	19.6129			0.0371807		20.0289	20
0.211667	0.2404					0.54	0.0063672		0.423333	0.645101	19.666			0.0328028		20.0892	20
0.2125	0.23719					0.55	0.0057275		0.425	0.556583	19.7192			0.0282255		20.1201	20
0.213333	0.23177					0.56	0.0051423		0.426667	0.468054	19.7696			0.0236754		20.1201	20
0.214167	0.22404					0.57	0.004608		0.428333	0.383933	19.8149			0.019376		20.0887	20
0.215	0.21393					0.58	0.0041213		0.43	0.308473	19.8527			0.0155381		20.0273	20
0.215833	0.20139					0.59	0.003679		0.431667	0.245562	19.8809			0.0123517		19.9383	20
0.216667	0.18641					0.6	0.0032779		0.433333	0.198538	19.898			0.00997778		19.8258	20
0.2175	0.16081					0.61	0.002915		0.435	0.170032	19.8866			0.00855008		19.519	20
0.218333	0.133					0.62	0.0025873		0.436667	0.188948	19.8644			0.00951185		19.3861	20
0.219167	0.10324					0.63	0.002292		0.438333	0.22593	19.8331			0.0113915		19.2666	20
0.22	0.071802					0.64	0.0020266		0.44	0.278169	19.7942			0.0140531		19.1609	20
0.220833	0.038987					0.65	0.0017885		0.441667	0.342998	19.7496			0.0173673		19.0732	20
0.221667	0.0051202					0.66	0.0015753		0.443333	0.417273	19.7015			0.0211798		19.0071	20
0.2225	-0.029456					0.67	0.0013849		0.445	0.497516	19.652			0.0253164		18.965	20
0.223333	-0.064385					0.68	0.0012152		0.446667	0.580066	19.6033			0.0295903		18.9482	20
0.224167	-0.099303					0.69	0.0010643		0.448333	0.661245	19.5575			0.0338103		18.957	20
0.225	-0.13384					0.7	0.00093028		0.45	0.737523	19.5166			0.0377895		18.9904	20
0.225833	-0.16761					0.71	0.00081161		0.451667	0.805666	19.4925			0.0413321		19.1572	20
0.226667	-0.20026					0.72	0.00070673		0.453333	0.8458	19.4751			0.0434297		19.2259	20
0.2275	-0.2314					0.73	0.00061423		0.455	0.874757	19.4644			0.0449413		19.2984	20
0.228333	-0.26069					0.74	0.00053281		0.456667	0.89262	19.4603			0.0458687		19.3744	20
0.229167	-0.28778					0.75	0.00046131		0.458333	0.899459	19.4625			0.0462149		19.4508	20
0.23	-0.31235					0.76	0.00039863		0.46	0.895766	19.4705			0.0460062		19.5247	20
0.230833	-0.33407					0.77	0.00034382		0.461667	0.882429	19.4836			0.0452909		19.5933	20
0.231667	-0.35268					0.78	0.00029597		0.463333	0.86067	19.5008			0.0441351		19.6542	20
0.2325	-0.36792					0.79	0.0002543		0.465	0.831981	19.5212			0.0426194		19.7055	20
0.233333	-0.37956					0.8	0.00021808		0.466667	0.798044	19.5436			0.040834		19.7459	20
0.234167	-0.38014					0.81	0.00018666		0.468333	0.760661	19.5648			0.0388792		19.7501	20
0.235	-0.37693					0.82	0.00015946		0.47	0.725393	19.5861			0.0370361		19.7682	20
0.235833	-0.36998					0.83	0.00013596		0.471667	0.689817	19.6068			0.0351824		19.7767	20
0.236667	-0.35933					0.84	0.00011571		0.473333	0.655252	19.6262			0.0333866		19.7755	20
0.2375	-0.34511					0.85	9.8284e-05		0.475	0.622997	19.6435			0.0317152		19.7654	20
0.238333	-0.32743					0.86	8.3323e-05		0.476667	0.594185	19.6582			0.0302259		19.7473	20
0.239167	-0.30645					0.87	7.0505e-05		0.478333	0.569738	19.6698			0.0289651		19.7227	20
0.24	-0.28237					0.88	5.9545e-05		0.48	0.55034	19.6782			0.0279671		19.6931	20
0.240833	-0.2554					0.89	5.0192e-05		0.481667	0.536411	19.6831			0.0272523		19.6605	20
0.241667	-0.22576					0.9	4.2228e-05		0.483333	0.528101	19.6848			0.0268278		19.6267	20
0.2425	-0.19372					0.91	3.546e-05		0.485	0.525284	19.6782			0.0266937		19.5371	20
0.243333	-0.15955					0.92	2.9719e-05		0.486667	0.536283	19.6695			0.0272647		19.5096	20
0.244167	-0.12354					0.93	2.486e-05		0.488333	0.55081	19.6597			0.0280172		19.4927	20
0.245	-0.085978					0.94	2.0756e-05		0.49	0.567141	19.6498			0.0288625		19.4858	20
0.245833	-0.047179					0.95	1.7297e-05		0.491667	0.583733	19.6406			0.0297208		19.4893	20
0.246667	-0.0074541					0.96	1.4386e-05		0.493333	0.599069	19.633			0.0305134		19.5029	20
0.2475	0.032883					0.97	1.1943e-05		0.495	0.611735	19.6277			0.0311669		19.526	20
0.248333	0.073519					0.98	9.8951e-06		0.496667	0.620497	19.6254			0.0316171		19.5572	20
0.249167	0.11414					0.99	8.183e-06		0.498333	0.624366	19.6264			0.0318125		19.5947	20
0.25	0.15445					1	6.7542e-06		0.5	0.622657	19.631			0.0317181		19.6364	20
0.250833	0.18953					1.01	5.5643e-06		0.501667	0.615035	19.6506			0.0312986		19.8037	20
0.251667	0.22383					1.02	4.5752e-06		0.503333	0.582414	19.6721			0.0296061		19.8389	20
0.2525	0.25717					1.03	3.7547e-06		0.505	0.546469	19.6941			0.0277479		19.8567	20
0.253333	0.28942					1.04	3.0755e-06		0.506667	0.509904	19.715			0.0258638		19.859	20
0.254167	0.32042					1.05	2.5144e-06		0.508333	0.474979	19.7337			0.0240695		19.8456	20
0.255	0.35006					1.06	2.0517e-06		0.51	0.443903	19.7488			0.0224775		19.8166	20
0.255833	0.37822					1.07	1.671e-06		0.511667	0.418729	19.7593			0.0211915		19.7735	20
0.256667	0.40481					1.08	1.3583e-06		0.513333	0.401239	19.7643			0.0203012		19.7181	20
0.2575	0.42975					1.09	1.102e-06		0.515	0.392839	19.7633			0.0198772		19.6533	20
0.258333	0.45299					1.1	8.9236e-07		0.516667	0.39447	19.7561			0.019967		19.5825	20
0.259167	0.47447					1.11	7.2122e-07		0.518333	0.406542	19.7256			0.0206099		19.3252	20
0.26	0.49417					1.12	5.8179e-07		0.52	0.457325	19.6913			0.0232247		19.2651	20
0.260833	0.51207					1.13	4.6843e-07		0.521667	0.514438	19.6558			0.0261724		19.2316	20
0.261667	0.52816					1.14	3.7643e-07		0.523333	0.573711	19.621			0.0292396		19.2219	20
0.2625	0.54247					1.15	3.0192e-07		0.525	0.631622	19.5892			0.0322434		19.2368	20
0.263333	0.55501					1.16	2.417e-07		0.526667	0.6847	19.5622			0.0350012		19.276	20
0.264167	0.56582					1.17	1.9312e-07		0.528333	0.729686	19.5418			0.0373398		19.3379	20
0.265	0.57496					1.18	1.5401e-07		0.53	0.763706	19.5293			0.0391056		19.4196	20
0.265833	0.58247					1.19	1.2258e-07		0.531667	0.784433	19.5259			0.0401741		19.5171	20
0.266667	0.58843					1.2	9.7385e-08		0.533333	0.790218	19.5319			0.0404579		19.6255	20
0.2675	0.59478					1.21	7.7218e-08		0.535	0.780198	19.5678			0.0398715		19.9598	20
0.268333	0.59969					1.22	6.1111e-08		0.536667	0.720306	19.6104			0.0367308		20.0591	20
0.269167	0.60322					1.23	4.8271e-08		0.538333	0.649346	19.6565			0.0330346		20.1266	20
0.27	0.60541					1.24	3.8056e-08		0.54	0.572478	19.7034			0.0290547		20.1642	20
0.270833	0.60633					1.25	2.9946e-08		0.541667	0.494275	19.7483			0.0250287		20.1697	20
0.271667	0.60605					1.26	2.3519e-08		0.543333	0.41943	19.7885			0.0211957		20.142	20
0.2725	0.60465					1.27	1.8436e-08		0.545	0.35255	19.8212			0.0177865		20.0819	20
0.273333	0.60219					1.28	1.4424e-08		0.546667	0.297928	19.8444			0.0150132		19.9916	20
0.274167	0.59877					1.29	1.1263e-08		0.548333	0.259331	19.8561			0.0130605		19.8751	20
0.275	0.59446					1.3	8.7787e-09		0.55	0.2398	19.8551			0.0120775		19.7376	20
0.275833	0.58935					1.31	6.829e-09		0.551667	0.241487	19.8218			0.0121829		19.3815	20
0.276667	0.58353					1.32	5.3022e-09		0.553333	0.297005	19.7772			0.0150175		19.2347	20
0.2775	0.57709					1.33	4.1089e-09		0.555	0.371297	19.7239			0.0188247		19.111	20
0.278333	0.57013					1.34	3.1781e-09		0.556667	0.460135	19.6643			0.0233995		19.0111	20
0.279167	0.56273					1.35	2.4534e-09		0.558333	0.559479	19.6011			0.0285432		18.9397	20
0.28	0.55498					1.36	1.8904e-09		0.56	0.664799	19.5373			0.0340273		18.9005	20
0.280833	0.54699					1.37	1.4538e-09		0.561667	0.771249	19.4757			0.0396006		18.8958	20
0.281667	0.53883					1.38	1.1159e-09		0.563333	0.873876	19.4193			0.0450004		18.9265	20
0.2825	0.5306					1.39	8.5487e-10		0.565	0.967835	19.3708			0.0499635		18.9919	20
0.283333	0.52238					1.4	6.5367e-10		0.566667	1.04859	19.3327			0.0542393		19.0898	20
0.284167	0.51392					1.41	4.9887e-10		0.568333	1.11213	19.318			0.0575696		19.3364	20
0.285	0.50564					1.42	3.8e-10		0.57	1.13664	19.3159			0.058845		19.4799	20
0.285833	0.49763					1.43	2.889e-10		0.571667	1.14025	19.3261			0.0590004		19.6287	20
0.286667	0.48996					1.44	2.1922e-10		0.573333	1.12318	19.3485			0.0580503		19.7808	20
0.2875	0.48272					1.45	1.6603e-10		0.575	1.08591	19.3822			0.0560262		19.931	20
0.288333	0.47597					1.46	1.2551e-10		0.576667	1.0296	19.4264			0.0530002		20.074	20
0.289167	0.46978					1.47	9.4692e-11		0.578333	0.956076	19.4794			0.0490815		20.2051	20
0.29	0.46419					1.48	7.1307e-11		0.58	0.867749	19.5395			0.04441		20.32	20
0.290833	0.45927					1.49	5.3594e-11		0.581667	0.767527	19.6048			0.03915		20.4149	20
0.291667	0.45505					1.5	4.0204e-11		0.583333	0.658697	19.6731			0.0334821		20.4868	20
0.2925	0.45158					1.51	3.0102e-11		0.585	0.544814	19.7418			0.0275969		20.5291	20
0.293333	0.44888					1.52	2.2495e-11		0.586667	0.43028	19.8092			0.0217212		20.5503	20
0.294167	0.44698					1.53	1.6779e-11		0.588333	0.317929	19.8732			0.0159979		20.5451	20
0.295	0.44589					1.54	1.2491e-11		0.59	0.211305	19.9317			0.0106014		20.5138	20
0.295833	0.44562					1.55	9.2811e-12		0.591667	0.113758	19.983			0.00569271		20.4577	20
0.296667	0.44617					1.56	6.883e-12		0.593333	0.0283118	20.0255			0.00141379		20.3787	20
0.2975	0.44753					1.57	5.0947e-12		0.595	-0.0424369	20.0578			-0.00211572		20.28	20
0.298333	0.44969					1.58	3.7639e-12		0.596667	-0.0964109	20.0793			-0.00480151		20.165	20
0.299167	0.45262					1.59	2.7754e-12		0.598333	-0.132121	20.0892			-0.0065767		20.0379	20
0.3	0.45629					1.6	2.0426e-12		0.6	-0.148718	20.0876			-0.00740349		19.9032	20
0.300833	0.46014					1.61	1.5004e-12		0.601667	-0.146026	20.0673			-0.00727683		19.6851	20
0.301667	0.46466					1.62	1.1e-12		0.603333	-0.112086	20.0371			-0.00559391		19.5546	20
0.3025	0.46982					1.63	8.0494e-13		0.605	-0.0618989	19.9991			-0.00309509		19.4401	20
0.303333	0.47556					1.64	5.8789e-13		0.606667	0.00149993	19.955			7.51659e-05		19.3432	20
0.304167	0.48184					1.65	4.2855e-13		0.608333	0.0750283	19.9068			0.00376898		19.2669	20
0.305	0.4886					1.66	3.118e-13		0.61	0.155349	19.8566			0.00782353		19.2131	20
0.305833	0.49578					1.67	2.2642e-13		0.611667	0.238998	19.8065			0.0120667		19.1831	20
0.306667	0.50331					1.68	1.6411e-13		0.613333	0.32253	19.7584			0.0163237		19.1768	20
0.3075	0.51111					1.69	1.1872e-13		0.615	0.402649	19.7142			0.0204243		19.1934	20
0.308333	0.5191					1.7	8.5717e-14		0.616667	0.476344	19.6754			0.0242101		19.2312	20
0.309167	0.52721					1.71	6.1772e-14		0.618333	0.540998	19.6524			0.0275283		19.3859	20
0.31	0.53535					1.72	4.4431e-14		0.62	0.579291	19.636			0.0295015		19.4512	20
0.310833	0.54342					1.73	3.1897e-14		0.621667	0.606619	19.6259			0.0309092		19.5169	20
0.311667	0.55134					1.74	2.2855e-14		0.623333	0.623565	19.6216			0.0317796		19.5824	20
0.3125	0.55901					1.75	1.6345e-14		0.625	0.630726	19.6226			0.0321429		19.6448	20
0.313333	0.56632					1.76	1.1667e-14		0.626667	0.629068	19.6281			0.0320494		19.7015	20
0.314167	0.5732					1.77	8.3119e-15		0.628333	0.619871	19.6372			0.0315661		19.7504	20
0.315	0.57953					1.78	5.9104e-15		0.63	0.604643	19.649			0.0307723		19.79	20
0.315833	0.58522					1.79	4.1947e-15		0.631667	0.585039	19.6623			0.0297543		19.8191	20
0.316667	0.59018					1.8	2.9713e-15		0.633333	0.562769	19.6763			0.0286014		19.8373	20
0.3175	0.5962					1.81	2.1007e-15		0.635	0.539517	19.684			0.0274089		19.7807	20
0.318333	0.60127					1.82	1.4824e-15		0.636667	0.526734	19.6911			0.0267498		19.7822	20
0.319167	0.60524					1.83	1.0441e-15		0.638333	0.514771	19.6977			0.0261335		19.7819	20
0.32	0.608					1.84	7.3394e-16		0.64	0.503799	19.7035			0.025569		19.7788	20
0.320833	0.60943					1.85	5.1494e-16		0.641667	0.49412	19.7085			0.0250714		19.774	20
0.321667	0.60942					1.86	3.606e-16		0.643333	0.485892	19.7125			0.0246489		19.7683	20
0.3225	0.60787					1.87	2.5204e-16		0.645	0.479138	19.7157			0.0243023		19.7625	20
0.323333	0.60467					1.88	1.7583e-16		0.646667	0.473758	19.7183			0.0240263		19.7574	20
0.324167	0.59977					1.89	1.2242e-16		0.648333	0.469547	19.7203			0.0238104		19.7536	20
0.325	0.59308					1.9	8.5078e-17		0.65	0.466224	19.7219			0.0236399		19.7516	20
0.325833	0.58455					1.91	5.9012e-17		0.651667	0.463456	19.7252			0.0234956		19.7708	20
0.326667	0.57415					1.92	4.0854e-17		0.653333	0.457946	19.7284			0.0232125		19.7719	20
0.3275	0.56185					1.93	2.8229e-17		0.655	0.452631	19.7315			0.0229395		19.7731	20
0.328333	0.54764					1.94	1.9468e-17		0.656667	0.447462	19.7346			0.022674		19.775	20
0.329167	0.53153					1.95	1.3401e-17		0.658333	0.442312	19.7378			0.0224094		19.7776	20
0.33	0.51355					1.96	9.2065e-18		0.66	0.437064	19.741			0.0221399		19.7807	20
0.330833	0.49374					1.97	6.313e-18		0.661667	0.431627	19.7444			0.0218607		19.7843	20
0.331667	0.47217					1.98	4.3206e-18		0.663333	0.425934	19.748			0.0215684		19.788	20
0.3325	0.4489					1.99	2.9514e-18		0.665	0.419957	19.7518			0.0212617		19.7917	20
0.333333	0.42403					2	2.0122e-18		0.666667	0.413704	19.7557			0.020941		19.7951	20
0.334167	0.39362								0.668333	0.407223	19.7599			0.0206085		19.801	20
0.335	0.36194								0.67	0.400129	19.7642			0.0202452		19.8027	20
0.335833	0.32921								0.671667	0.393077	19.7682			0.0198843		19.803	20
0.336667	0.29568								0.673333	0.386277	19.772			0.0195365		19.8016	20
0.3375	0.26161								0.675	0.37995	19.7754			0.0192133		19.7984	20
0.338333	0.22725								0.676667	0.374334	19.7782			0.0189266		19.7934	20
0.339167	0.19287								0.678333	0.36967	19.7803			0.0186888		19.7864	20
0.34	0.15874								0.68	0.366194	19.7815			0.0185119		19.7776	20
0.340833	0.12513								0.681667	0.364127	19.7818			0.0184072		19.767	20
0.341667	0.092294								0.683333	0.363662	19.781			0.0183844		19.7549	20
0.3425	0.060499								0.685	0.364958	19.7789			0.0184519		19.739	20
0.343333	0.029995								0.686667	0.36852	19.7756			0.0186351		19.7249	20
0.344167	0.0010208								0.688333	0.373963	19.7713			0.0189145		19.7106	20
0.345	-0.026197								0.69	0.381249	19.7658			0.0192883		19.6964	20
0.345833	-0.051447								0.691667	0.390295	19.7594			0.0197524		19.6828	20
0.346667	-0.074535								0.693333	0.40096	19.7522			0.0202995		19.6702	20
0.3475	-0.095289								0.695	0.413044	19.7442			0.0209198		19.6591	20
0.348333	-0.11356								0.696667	0.426293	19.7358			0.0216001		19.6499	20
0.349167	-0.12921								0.698333	0.440401	19.727			0.0223248		19.643	20
0.35	-0.14214								0.7	0.455016	19.7182			0.023076		19.6389	20
0.350833	-0.14637								0.701667	0.469747	19.7092			0.0238339		19.6348	20
0.351667	-0.14787								0.703333	0.484625	19.7008			0.0245993		19.6371	20
0.3525	-0.14675								0.705	0.498713	19.6931			0.0253243		19.6431	20
0.353333	-0.14313								0.706667	0.511521	19.6865			0.0259834		19.6529	20
0.354167	-0.13717								0.708333	0.52258	19.6811			0.0265523		19.6663	20
0.355	-0.12904								0.71	0.531447	19.6774			0.027008		19.6833	20
0.355833	-0.11892								0.711667	0.537717	19.6754			0.0273294		19.7036	20
0.356667	-0.10701								0.713333	0.541036	19.6753			0.0274982		19.7267	20
0.3575	-0.09353								0.715	0.541116	19.6774			0.0274994		19.7523	20
0.358333	-0.078708								0.716667	0.537743	19.6815			0.0273222		19.7798	20
0.359167	-0.062776								0.718333	0.530787	19.6873			0.0269608		19.8026	20
0.36	-0.045974								0.72	0.521125	19.6953			0.0264594		19.8322	20
0.360833	-0.028542								0.721667	0.507809	19.7055			0.02577		19.8622	20
0.361667	-0.010721								0.723333	0.490902	19.7176			0.0248966		19.8918	20
0.3625	0.0072513								0.725	0.4706	19.7317			0.02385		19.92	20
0.363333	0.025144								0.726667	0.447212	19.7473			0.0226468		19.946	20
0.364167	0.042735								0.728333	0.421157	19.7642			0.0213091		19.9689	20
0.365	0.059812								0.73	0.392953	19.7821			0.0198641		19.988	20
0.365833	0.076178								0.731667	0.363214	19.8004			0.0183437		20.0024	20
0.366667	0.091649								0.733333	0.332632	19.8188			0.0167836		20.0115	20
0.3675	0.099174								0.735	0.301964	19.8399			0.0152201		20.0483	20
0.368333	0.10564								0.736667	0.266838	19.8597			0.0134362		20.0435	20
0.369167	0.11108								0.738333	0.233813	19.8775			0.0117627		20.0286	20
0.37	0.11551								0.74	0.20423	19.8925			0.0102667		20.0047	20
0.370833	0.11901								0.741667	0.179189	19.9042			0.00900257		19.9727	20
0.371667	0.12163								0.743333	0.159642	19.9122			0.0080173		19.9335	20
0.3725	0.12347								0.745	0.14635	19.9161			0.00734834		19.8885	20
0.373333	0.12461								0.746667	0.139848	19.9158			0.00702198		19.8393	20
0.374167	0.12517								0.748333	0.140413	19.9112			0.00705195		19.788	20
0.375	0.12524								0.75	0.148043	19.9025			0.0074384		19.7365	20
0.375833	0.12495								0.751667	0.16245	19.8829			0.00817037		19.6082	20
0.376667	0.12442								0.753333	0.195204	19.8608			0.00982861		19.5672	20
0.3775	0.12377								0.755	0.231969	19.8377			0.0116933		19.5409	20
0.378333	0.12312								0.756667	0.270434	19.8149			0.0136481		19.5283	20
0.379167	0.12259								0.758333	0.308582	19.7933			0.0155902		19.5297	20
0.38	0.12229								0.76	0.344452	19.7743			0.0174192		19.5447	20
0.380833	0.12233								0.761667	0.376227	19.7586			0.0190411		19.5722	20
0.381667	0.12281								0.763333	0.402318	19.7471			0.0203735		19.6108	20
0.3825	0.12381								0.765	0.421449	19.7404			0.0213496		19.658	20
0.383333	0.12541								0.766667	0.432718	19.7386			0.0219224		19.7114	20
0.384167	0.13514								0.768333	0.43565	19.7542			0.0220535		19.9009	20
0.385	0.14541								0.77	0.409677	19.7731			0.0207189		19.9492	20
0.385833	0.15611								0.771667	0.378089	19.7937			0.0191015		19.9793	20
0.386667	0.1671								0.773333	0.34384	19.8143			0.0173531		19.9928	20
0.3875	0.17822								0.775	0.309454	19.8335			0.0156026		19.989	20
0.388333	0.18933								0.776667	0.277451	19.8499			0.0139775		19.9678	20
0.389167	0.20026								0.778333	0.250224	19.8621			0.0125981		19.9303	20
0.39	0.21086								0.78	0.229913	19.869			0.0115714		19.8783	20
0.390833	0.22096								0.781667	0.218285	19.87			0.0109856		19.8145	20
0.391667	0.2304								0.783333	0.216629	19.8646			0.0109053		19.7425	20
0.3925	0.23902								0.785	0.225677	19.835			0.0113778		19.4748	20
0.393333	0.24668								0.786667	0.275075	19.8011			0.0138919		19.4099	20
0.394167	0.25324								0.788333	0.331466	19.7655			0.0167699		19.3708	20
0.395	0.25855								0.79	0.390754	19.7303			0.0198047		19.3549	20
0.395833	0.26252								0.791667	0.449471	19.6975			0.0228187		19.3632	20
0.396667	0.26503								0.793333	0.504155	19.6691			0.0256318		19.3958	20
0.3975	0.266								0.795	0.551509	19.6469			0.0280711		19.4513	20
0.398333	0.26537								0.796667	0.58858	19.6322			0.0299803		19.5273	20
0.399167	0.26309								0.798333	0.612921	19.6264			0.0312295		19.6199	20
0.4	0.25914								0.8	0.622731	19.6298			0.0317237		19.7245	20
0.400833	0.24502								0.801667	0.616969	19.6654			0.0313734		20.0797	20
0.401667	0.22942								0.803333	0.557748	19.7074			0.0283014		20.1766	20
0.4025	0.21259								0.805	0.487671	19.7528			0.0246887		20.2408	20
0.403333	0.19475								0.806667	0.412041	19.7987			0.0208115		20.2749	20
0.404167	0.17617								0.808333	0.335425	19.8425			0.0169043		20.2772	20
0.405	0.15713								0.81	0.262447	19.8814			0.0132006		20.2472	20
0.405833	0.13789								0.811667	0.197583	19.913			0.00992232		20.1859	20
0.406667	0.11876								0.813333	0.144931	19.9352			0.00727012		20.0963	20
0.4075	0.10001								0.815	0.107992	19.9463			0.00541414		19.9826	20
0.408333	0.081929								0.816667	0.0894837	19.9453			0.00448646		19.8506	20
0.409167	0.064802								0.818333	0.0911818	19.906			0.00458062		19.429	20
0.41	0.048898								0.82	0.156704	19.8573			0.00789151		19.2982	20
0.410833	0.034477								0.821667	0.237896	19.8026			0.0120133		19.2021	20
0.411667	0.021784								0.823333	0.328953	19.7451			0.0166599		19.1384	20
0.4125	0.011043								0.825	0.42476	19.688			0.0215746		19.1105	20
0.413333	0.0024584								0.826667	0.519976	19.6344			0.0264829		19.12	20
0.414167	-0.0037908								0.828333	0.609267	19.5875			0.0311049		19.1669	20
0.415	-0.0075526								0.83	0.687571	19.5498			0.0351703		19.249	20
0.415833	-0.0087047								0.831667	0.750354	19.5237			0.038433		19.3626	20
0.416667	-0.0071564								0.833333	0.793836	19.5109			0.0406868		19.5023	20
0.4175	0.0062782								0.835	0.815191	19.5383			0.0417227		19.9412	20
0.418333	0.022299								0.836667	0.769497	19.5774			0.0393054		20.0943	20
0.419167	0.0407								0.838333	0.704375	19.6251			0.0358916		20.2193	20
0.42	0.061246								0.84	0.624877	19.6787			0.031754		20.3175	20
0.420833	0.083675								0.841667	0.53551	19.7353			0.0271347		20.3846	20
0.421667	0.1077								0.843333	0.441188	19.7918			0.0222915		20.4176	20
0.4225	0.13302								0.845	0.347014	19.8452			0.0174861		20.4151	20
0.423333	0.1593								0.846667	0.258033	19.8926			0.0129713		20.3776	20
0.424167	0.18621								0.848333	0.178988	19.9315			0.00898014		20.3073	20
0.425	0.21341								0.85	0.114086	19.9599			0.00571573		20.208	20
0.425833	0.24054								0.851667	0.0667944	19.9527			0.00334763		19.8312	20
0.426667	0.26725								0.853333	0.0787978	19.9352			0.0039527		19.7061	20
0.4275	0.2932								0.855	0.108024	19.9094			0.00542579		19.5988	20
0.428333	0.31804								0.856667	0.150998	19.8772			0.00759658		19.5076	20
0.429167	0.34143								0.858333	0.204736	19.8405			0.0103191		19.4365	20
0.43	0.36308								0.86	0.265848	19.8016			0.0134256		19.3884	20
0.430833	0.38267								0.861667	0.330696	19.7626			0.0167334		19.3649	20
0.431667	0.39994								0.863333	0.395589	19.7258			0.0200544		19.3663	20
0.4325	0.41462								0.865	0.456976	19.693			0.023205		19.3917	20
0.433333	0.42651								0.866667	0.51163	19.6659			0.0260161		19.4387	20
0.434167	0.42719								0.868333	0.55681	19.6659			0.0283135		19.7213	20
0.435	0.42491								0.87	0.556857	19.6713			0.028308		19.7871	20
0.435833	0.41972								0.871667	0.54777	19.6806			0.027833		19.8376	20
0.436667	0.41171								0.873333	0.532299	19.6924			0.0270306		19.8756	20
0.4375	0.40099								0.875	0.512626	19.7053			0.0260146		19.8986	20
0.438333	0.3877								0.876667	0.49114	19.7178			0.0249084		19.9055	20
0.439167	0.37203								0.878333	0.470317	19.7285			0.0238395		19.8956	20
0.44	0.35415								0.88	0.452566	19.7359			0.0229311		19.8697	20
0.440833	0.33429								0.881667	0.440087	19.7392			0.0222951		19.8294	20
0.441667	0.31269								0.883333	0.43473	19.7373			0.0220258		19.7773	20
0.4425	0.28959								0.885	0.437882	19.7116			0.0222144		19.5203	20
0.443333	0.26526								0.886667	0.480679	19.6823			0.024422		19.4673	20
0.444167	0.23998								0.888333	0.529568	19.6514			0.0269482		19.436	20
0.445	0.21402								0.89	0.581081	19.6206			0.0296159		19.4237	20
0.445833	0.18769								0.891667	0.632356	19.5917			0.0322767		19.4319	20
0.446667	0.16125								0.893333	0.680462	19.5665			0.0347769		19.461	20
0.4475	0.13501								0.895	0.722524	19.5465			0.0369644		19.5105	20
0.448333	0.10923								0.896667	0.75588	19.5331			0.0386975		19.5787	20
0.449167	0.084193								0.898333	0.778227	19.5274			0.0398532		19.6631	20
0.45	0.060154								0.9	0.787744	19.5301			0.0403349		19.76	20
0.450833	0.042541								0.901667	0.783207	19.5595			0.0400423		20.0586	20
0.451667	0.026279								0.903333	0.734195	19.5955			0.0374675		20.1554	20
0.4525	0.011465								0.905	0.674142	19.6358			0.0343322		20.2288	20
0.453333	-0.0018175								0.906667	0.606937	19.6784			0.0308428		20.281	20
0.454167	-0.013507								0.908333	0.535947	19.7212			0.0271762		20.3097	20
0.455	-0.023557								0.91	0.464666	19.7621			0.023513		20.3141	20
0.455833	-0.031941								0.911667	0.396563	19.7991			0.0200294		20.2943	20
0.456667	-0.038649								0.913333	0.334908	19.8304			0.0168886		20.2518	20
0.4575	-0.043689								0.915	0.282612	19.8548			0.014234		20.1892	20
0.458333	-0.047085								0.916667	0.242078	19.871			0.0121825		20.1101	20
0.459167	-0.048879								0.918333	0.215077	19.8602			0.0108295		19.8228	20
0.46	-0.049127								0.92	0.232929	19.8427			0.0117388		19.7368	20
0.460833	-0.047897								0.921667	0.262166	19.8205			0.013227		19.6712	20
0.461667	-0.045273								0.923333	0.299213	19.7954			0.0151152		19.6245	20
0.4625	-0.04135								0.925	0.34095	19.7696			0.0172462		19.5991	20
0.463333	-0.036234								0.926667	0.384056	19.7449			0.0194509		19.5967	20
0.464167	-0.03004								0.928333	0.425159	19.7234			0.0215561		19.6173	20
0.465	-0.022888								0.93	0.461011	19.7068			0.0233935		19.6602	20
0.465833	-0.01491								0.931667	0.488658	19.6966			0.0248092		19.723	20
0.466667	-0.0062371								0.933333	0.505595	19.6941			0.0256725		19.8027	20
0.4675	0.0018577								0.935	0.509903	19.7167			0.0258615		20.0777	20
0.468333	0.010406								0.936667	0.472143	19.746			0.0239108		20.1664	20
0.469167	0.019292								0.938333	0.423289	19.7801			0.0213997		20.2371	20
0.47	0.028402								0.94	0.366492	19.8173			0.0184935		20.291	20
0.470833	0.037621								0.941667	0.304533	19.8557			0.0153373		20.3253	20
0.471667	0.046839								0.943333	0.240457	19.8935			0.0120872		20.3381	20
0.4725	0.055949								0.945	0.177434	19.9288			0.00890336		20.3286	20
0.473333	0.064847								0.946667	0.118604	19.9598			0.00594211		20.297	20
0.474167	0.073436								0.948333	0.0669233	19.985			0.00334868		20.2447	20
0.475	0.081623								0.95	0.0250171	20.003			0.00125067		20.174	20
0.475833	0.089326								0.951667	-0.00495381	19.9989			-0.000247704		19.9381	20
0.476667	0.096468								0.953333	0.00177717	19.9878			8.89128e-05		19.8507	20
0.4775	0.10298								0.955	0.0203018	19.9709			0.00101657		19.7736	20
0.478333	0.10881								0.956667	0.0485435	19.9492			0.00243335		19.706	20
0.479167	0.1139								0.958333	0.0846645	19.9241			0.00424935		19.6509	20
0.48	0.11821								0.96	0.126529	19.8969			0.00635923		19.6104	20
0.480833	0.12173								0.961667	0.171796	19.8692			0.00864637		19.5858	20
0.481667	0.12442								0.963333	0.218035	19.8423			0.0109884		19.578	20
0.4825	0.12629								0.965	0.262842	19.8176			0.0132631		19.5865	20
0.483333	0.12734								0.966667	0.303955	19.7964			0.0153541		19.6106	20
0.484167	0.12495								0.968333	0.339358	19.7897			0.0171482		19.7579	20
0.485	0.12182								0.97	0.350496	19.787			0.0177134		19.8006	20
0.485833	0.11805								0.971667	0.354928	19.7879			0.0179367		19.8398	20
0.486667	0.11374								0.973333	0.353533	19.7918			0.0178626		19.8765	20
0.4875	0.109								0.975	0.346981	19.7983			0.0175258		19.9089	20
0.488333	0.10394								0.976667	0.336151	19.8068			0.0169715		19.9357	20
0.489167	0.098671								0.978333	0.322074	19.8165			0.0162528		19.9558	20
0.49	0.093316								0.98	0.305873	19.8268			0.0154273		19.9686	20
0.490833	0.087991								0.981667	0.288694	19.837			0.0145533		19.974	20
0.491667	0.082813								0.983333	0.271641	19.8466			0.0136871		19.9724	20
0.4925	0.077896								0.985	0.255716	19.8476			0.012884		19.8846	20
0.493333	0.07335								0.986667	0.254066	19.8478			0.0128007		19.8763	20
0.494167	0.069278								0.988333	0.253622	19.8479			0.0127783		19.8727	20
0.495	0.065778								0.99	0.253573	19.848			0.0127757		19.8726	20
0.495833	0.062935								0.991667	0.253375	19.8485			0.0127654		19.8764	20
0.496667	0.060829								0.993333	0.252452	19.8499			0.0127181		19.8842	20
0.4975	0.059524								0.995	0.25023	19.8523			0.0126046		19.8958	20
0.498333	0.059075								0.996667	0.246184	19.8561			0.0123984		19.9109	20
0.499167	0.059521								0.998333	0.239875	19.8614			0.0120774		19.9287	20
0.5	0.06089								1	0.230993	19.8684			0.0116262		19.9482	20
0.500833	0.068988								1.00167	0.219384	19.8832			0.0110336		20.0362	20
0.501667	0.077899								1.00333	0.194592	19.8989			0.00977906		20.0514	20
0.5025	0.087481								1.005	0.168523	19.9144			0.00846236		20.0568	20
0.503333	0.09758								1.00667	0.142645	19.9291			0.00715763		20.0535	20
0.504167	0.10803								1.00833	0.118183	19.9422			0.0059263		20.0413	20
0.505	0.11867								1.01	0.0963476	19.953			0.00482872		20.0204	20
0.505833	0.12932								1.01167	0.0782811	19.961			0.0039217		19.9911	20
0.506667	0.1398								1.01333	0.0650051	19.9656			0.00325586		19.9543	20
0.5075	0.14993								1.015	0.0573662	19.9664			0.00287313		19.9115	20
0.508333	0.15954								1.01667	0.0559904	19.9633			0.00280467		19.8642	20
0.509167	0.16845								1.01833	0.0612467	19.95			0.00307001		19.7487	20
0.51	0.17651								1.02	0.0833299	19.9335			0.00418039		19.7022	20
0.510833	0.18355								1.02167	0.110769	19.9148			0.00556217		19.6645	20
0.511667	0.18944								1.02333	0.142048	19.8945			0.00714004		19.6354	20
0.5125	0.19404								1.025	0.175782	19.8737			0.00884497		19.6159	20
0.513333	0.19724								1.02667	0.210512	19.8531			0.0106034		19.6066	20
0.514167	0.19894								1.02833	0.244756	19.8338			0.0123404		19.6076	20
0.515	0.19907								1.03	0.277082	19.8163			0.0139825		19.6187	20
0.515833	0.19757								1.03167	0.306171	19.8015			0.015462		19.6391	20
0.516667	0.19441								1.03333	0.330876	19.7898			0.0167195		19.6676	20
0.5175	0.18095								1.035	0.350273	19.7869			0.0177022		19.7583	20
0.518333	0.166								1.03667	0.355102	19.7872			0.017946		19.7945	20
0.519167	0.14979								1.03833	0.3546	19.7903			0.0179179		19.827	20
0.52	0.13254								1.04	0.349576	19.7955			0.0176593		19.8558	20
0.520833	0.11451								1.04167	0.340801	19.8025			0.01721		19.8795	20
0.521667	0.095971								1.04333	0.329197	19.8105			0.0166173		19.897	20
0.5225	0.077184								1.045	0.3158	19.819			0.0159342		19.9075	20
0.523333	0.058428								1.04667	0.301703	19.8272			0.0152166		19.9106	20
0.524167	0.039983								1.04833	0.28801	19.8345			0.0145206		19.9063	20
0.525	0.022124								1.05	0.275778	19.8404			0.0138998		19.8947	20
0.525833	0.0051218								1.05167	0.265972	19.8415			0.0134048		19.846	20
0.526667	-0.010763								1.05333	0.264135	19.8406			0.0133128		19.8243	20
0.5275	-0.025284								1.055	0.265638	19.8377			0.0133906		19.8017	20
0.528333	-0.038208								1.05667	0.270459	19.8329			0.0136369		19.7783	20
0.529167	-0.049324								1.05833	0.278548	19.8262			0.0140495		19.7552	20
0.53	-0.058443								1.06	0.289702	19.8179			0.0146182		19.7337	20
0.530833	-0.065401								1.06167	0.303574	19.8082			0.0153257		19.7146	20
0.531667	-0.070063								1.06333	0.319686	19.7975			0.0161478		19.699	20
0.5325	-0.072322								1.065	0.337454	19.7863			0.017055		19.6875	20
0.533333	-0.072105								1.06667	0.356207	19.7749			0.0180131		19.6809	20
0.534167	-0.059045								1.06833	0.375216	19.7631			0.0189857		19.6724	20
0.535	-0.043684								1.07	0.394842	19.7521			0.0199898		19.6768	20
0.535833	-0.026274								1.07167	0.413108	19.7425			0.0209248		19.6876	20
0.536667	-0.0070929								1.07333	0.429166	19.7346			0.0217469		19.7044	20
0.5375	0.013554								1.075	0.442271	19.7289			0.0224174		19.7266	20
0.538333	0.03534								1.07667	0.451779	19.7257			0.0229031		19.7536	20
0.539167	0.057919								1.07833	0.457178	19.7251			0.0231774		19.7844	20
0.54	0.080935								1.08	0.45811	19.7274			0.0232221		19.8178	20
0.540833	0.10402								1.08167	0.454393	19.7324			0.0230278		19.8526	20
0.541667	0.1268								1.08333	0.446031	19.7401			0.0225952		19.8875	20
0.5425	0.14889								1.085	0.433221	19.7541			0.0219307		19.9631	20
0.543333	0.16995								1.08667	0.409852	19.7698			0.0207312		19.9914	20
0.544167	0.18959								1.08833	0.383701	19.7863			0.0193922		20.0111	20
0.545	0.20749								1.09	0.356146	19.8029			0.0179845		20.0223	20
0.545833	0.2233								1.09167	0.328434	19.8189			0.0165717		20.0248	20
0.546667	0.23672								1.09333	0.3018	19.8336			0.0152166		20.0187	20
0.5475	0.24747								1.095	0.277415	19.8462			0.0139782		20.0043	20
0.548333	0.25529								1.09667	0.256331	19.8563			0.0129093		19.9826	20
0.549167	0.25998								1.09833	0.239433	19.8636			0.0120539		19.9547	20
0.55	0.26135								1.1	0.227393	19.8676			0.0114454		19.9221	20
0.550833	0.24971								1.10167	0.220637	19.8628			0.0111081		19.8255	20
0.551667	0.23471								1.10333	0.228742	19.8553			0.0115204		19.7926	20
0.5525	0.2165								1.105	0.2411	19.8462			0.0121484		19.7674	20
0.553333	0.19526								1.10667	0.256369	19.836			0.0129244		19.7497	20
0.554167	0.17121								1.10833	0.273332	19.8256			0.0137868		19.7403	20
0.555	0.1446								1.11	0.290701	19.8157			0.0146703		19.7398	20
0.555833	0.11572								1.11167	0.307176	19.8071			0.0155084		19.7482	20
0.556667	0.084864								1.11333	0.321509	19.8005			0.0162374		19.7652	20
0.5575	0.052376								1.115	0.332565	19.7964			0.0167993		19.79	20
0.558333	0.018606								1.11667	0.339386	19.7953			0.0171448		19.8212	20
0.559167	-0.016075								1.11833	0.341232	19.8022			0.017232		19.9089	20
0.56	-0.051285								1.12	0.329668	19.812			0.0166398		19.9448	20
0.560833	-0.086633								1.12167	0.313395	19.824			0.0158089		19.976	20
0.561667	-0.12172								1.12333	0.29333	19.8378			0.0147864		20.0022	20
0.5625	-0.15616								1.125	0.270363	19.8527			0.0136184		20.0219	20
0.563333	-0.18955								1.12667	0.24554	19.868			0.0123586		20.0342	20
0.564167	-0.22152								1.12833	0.220021	19.883			0.0110658		20.0382	20
0.565	-0.25168								1.13	0.195026	19.8969			0.00980179		20.0334	20
0.565833	-0.2797								1.13167	0.171783	19.9091			0.00862833		20.0197	20
0.566667	-0.30522								1.13333	0.151476	19.9189			0.00760464		19.9975	20
0.5675	-0.32235								1.135	0.135193	19.9241			0.00678541		19.9504	20
0.568333	-0.33652								1.13667	0.126515	19.9261			0.00634923		19.9148	20
0.569167	-0.34762								1.13833	0.123228	19.9246			0.0061847		19.8755	20
0.57	-0.35552								1.14	0.125611	19.9197			0.00630588		19.8334	20
0.570833	-0.36016								1.14167	0.133813	19.9113			0.00672043		19.7901	20
0.571667	-0.36148								1.14333	0.147764	19.8997			0.00742542		19.7472	20
0.5725	-0.35946								1.145	0.167177	19.8851			0.00840715		19.7061	20
0.573333	-0.35413								1.14667	0.191551	19.8679			0.00964123		19.6686	20
0.574167	-0.34551								1.14833	0.220185	19.8487			0.0110932		19.6361	20
0.575	-0.33367								1.15	0.252194	19.8281			0.0127191		19.61	20
0.575833	-0.31872								1.15167	0.286542	19.8035			0.0144693		19.5565	20
0.576667	-0.30078								1.15333	0.327467	19.7794			0.016556		19.5484	20
0.5775	-0.27999								1.155	0.367745	19.7567			0.0186137		19.5535	20
0.578333	-0.25653								1.15667	0.405539	19.7365			0.0205477		19.5709	20
0.579167	-0.23059								1.15833	0.439228	19.7196			0.0222737		19.6001	20
0.58	-0.20238								1.16	0.467332	19.7069			0.0237142		19.6401	20
0.580833	-0.17215								1.16167	0.488572	19.6988			0.0248021		19.6895	20
0.581667	-0.14013								1.16333	0.501928	19.696			0.0254838		19.7464	20
0.5825	-0.1066								1.165	0.506684	19.6985			0.0257219		19.8088	20
0.583333	-0.071826								1.16667	0.502468	19.7064			0.0254977		19.874	20
0.584167	-0.036317								1.16833	0.489276	19.7273			0.024802		20.0231	20
0.585	-0.00012424								1.17	0.454551	19.752			0.023013		20.0811	20
0.585833	0.03646								1.17167	0.413399	19.7791			0.0209008		20.1246	20
0.586667	0.073143								1.17333	0.368203	19.8073			0.0185892		20.1542	20
0.5875	0.10963								1.175	0.321121	19.8354			0.0161893		20.1689	20
0.588333	0.14563								1.17667	0.27434	19.862			0.0138123		20.1684	20
0.589167	0.18086								1.17833	0.229978	19.886			0.0115648		20.1533	20
0.59	0.21503								1.18	0.18999	19.9064			0.00954417		20.1246	20
0.590833	0.24789								1.18167	0.156071	19.9223			0.007834		20.0842	20
0.591667	0.27917								1.18333	0.129579	19.9331			0.00650068		20.0345	20
0.5925	0.30863								1.185	0.111464	19.9281			0.00559333		19.864	20
0.593333	0.33604								1.18667	0.119852	19.9189			0.00601699		19.8114	20
0.594167	0.36121								1.18833	0.13514	19.9069			0.0067886		19.7715	20
0.595	0.38393								1.19	0.155102	19.8933			0.0077967		19.7435	20
0.595833	0.40406								1.19167	0.177774	19.8794			0.00894266		19.7289	20
0.596667	0.42144								1.19333	0.20108	19.8662			0.0101217		19.7284	20
0.5975	0.43595								1.195	0.222928	19.8552			0.0112277		19.7422	20
0.598333	0.44751								1.19667	0.241328	19.8473			0.0121592		19.7694	20
0.599167	0.45606								1.19833	0.254491	19.8434			0.0128249		19.8087	20
0.6	0.46154								1.2	0.260929	19.8443			0.0131488		19.8577	20
0.600833	0.46018								1.20167	0.25954	19.8607			0.013068		20.0271	20
0.601667	0.45584								1.20333	0.232166	19.8811			0.0116777		20.08	20
0.6025	0.44865								1.205	0.198156	19.9042			0.00995546		20.1208	20
0.603333	0.43876								1.20667	0.159609	19.929			0.00800888		20.1498	20
0.604167	0.42633								1.20833	0.118405	19.954			0.00593389		20.1654	20
0.605	0.41156								1.21	0.0765952	19.9782			0.00383393		20.1664	20
0.605833	0.39466								1.21167	0.0363098	20.0002			0.00181547		20.1522	20
0.606667	0.37586								1.21333	-0.000342154	20.0188			-1.70916e-05		20.1229	20
0.6075	0.35539								1.215	-0.0313761	20.033			-0.00156622		20.0796	20
0.608333	0.33352								1.21667	-0.0550288	20.0419			-0.00274569		20.0238	20
0.609167	0.31049								1.21833	-0.0698454	20.0372			-0.00348578		19.8755	20
0.61	0.28658								1.22	-0.062076	20.0271			-0.00309959		19.8071	20
0.610833	0.26205								1.22167	-0.0452385	20.0123			-0.00226054		19.7433	20
0.611667	0.23717								1.22333	-0.0204324	19.9932			-0.00102196		19.6845	20
0.6125	0.2122								1.225	0.0112807	19.9709			0.000564861		19.6329	20
0.613333	0.18741								1.22667	0.0485792	19.946			0.00243553		19.5904	20
0.614167	0.16305								1.22833	0.0899321	19.9198			0.00451471		19.5585	20
0.615	0.13936								1.23	0.133666	19.8932			0.00671919		19.5383	20
0.615833	0.11656								1.23167	0.178037	19.8672			0.00896132		19.5303	20
0.616667	0.094876								1.23333	0.221299	19.8429			0.0111525		19.5348	20
0.6175	0.079108								1.235	0.261783	19.8243			0.0132051		19.5846	20
0.618333	0.064722								1.23667	0.292774	19.8088			0.01478		19.6097	20
0.619167	0.051777								1.23833	0.318747	19.7965			0.0161012		19.6407	20
0.62	0.040311								1.24	0.339129	19.7879			0.0171381		19.6772	20
0.620833	0.030346								1.24167	0.353419	19.7832			0.0178646		19.7178	20
0.621667	0.021885								1.24333	0.361347	19.7823			0.0182662		19.7608	20
0.6225	0.014913								1.245	0.362874	19.7851			0.0183408		19.8046	20
0.623333	0.0093977								1.24667	0.358198	19.7914			0.0180987		19.8474	20
0.624167	0.0052936								1.24833	0.347739	19.8007			0.0175619		19.8878	20
0.625	0.002539								1.25	0.332121	19.8127			0.016763		19.9242	20
0.625833	0.0010592								1.25167	0.312152	19.8271			0.0157438		19.9587	20
0.626667	0.00076794								1.25333	0.288232	19.8428			0.0145258		19.983	20
0.6275	0.0015686								1.255	0.262052	19.8591			0.0131956		19.9993	20
0.628333	0.0033555								1.25667	0.23484	19.8753			0.0118157		20.007	20
0.629167	0.0060161								1.25833	0.207847	19.8906			0.0104495		20.0058	20
0.63	0.009432								1.26	0.182321	19.9043			0.00915988		19.9956	20
0.630833	0.013481								1.26167	0.159461	19.9158			0.00800674		19.9767	20
0.631667	0.018039								1.26333	0.140374	19.9244			0.00704535		19.9497	20
0.6325	0.02298								1.265	0.126042	19.9296			0.00632434		19.9155	20
0.633333	0.028181								1.26667	0.117279	19.9312			0.0058842		19.8751	20
0.634167	0.030521								1.26833	0.114706	19.9281			0.00575602		19.8228	20
0.635	0.032952								1.27	0.119831	19.9211			0.00601529		19.7749	20
0.635833	0.035427								1.27167	0.131579	19.9101			0.00660864		19.7263	20
0.636667	0.037903								1.27333	0.149769	19.8956			0.00752773		19.6785	20
0.6375	0.040339								1.275	0.174022	19.8778			0.0087546		19.6331	20
0.638333	0.042703								1.27667	0.203743	19.8571			0.0102605		19.5918	20
0.639167	0.044967								1.27833	0.238138	19.8343			0.0120064		19.5561	20
0.64	0.047107								1.28	0.276235	19.8099			0.0139443		19.5272	20
0.640833	0.049105								1.28167	0.316915	19.7846			0.0160182		19.5065	20
0.641667	0.05095								1.28333	0.358946	19.7594			0.0181658		19.4948	20
0.6425	0.052634								1.285	0.401021	19.7326			0.0203228		19.4677	20
0.643333	0.054154								1.28667	0.445675	19.7076			0.0226143		19.4769	20
0.644167	0.055511								1.28833	0.487294	19.6855			0.024754		19.499	20
0.645	0.056713								1.29	0.524208	19.667			0.0266542		19.5326	20
0.645833	0.05777								1.29167	0.554999	19.6529			0.02824		19.5769	20
0.646667	0.058695								1.29333	0.578454	19.6438			0.0294471		19.6302	20
0.6475	0.059505								1.295	0.593617	19.6401			0.0302248		19.6909	20
0.648333	0.06022								1.29667	0.599832	19.6419			0.0305383		19.7567	20
0.649167	0.060863								1.29833	0.596772	19.6493			0.0303712		19.8252	20
0.65	0.061456								1.3	0.584468	19.662			0.0297258		19.8939	20
0.650833	0.062917								1.30167	0.563313	19.6859			0.0286151		20.0281	20
0.651667	0.064356								1.30333	0.523539	19.7132			0.0265578		20.085	20
0.6525	0.065781								1.305	0.477926	19.7426			0.0242078		20.1267	20
0.653333	0.067199								1.30667	0.428927	19.7727			0.0216929		20.1532	20
0.654167	0.068618								1.30833	0.378828	19.802			0.0191307		20.1638	20
0.655	0.070048								1.31	0.329928	19.8293			0.0166384		20.1582	20
0.655833	0.071495								1.31167	0.284455	19.8533			0.0143278		20.1369	20
0.656667	0.072969								1.31333	0.244463	19.873			0.0123013		20.101	20
0.6575	0.074477								1.315	0.211745	19.8873			0.0106472		20.0524	20
0.658333	0.076027								1.31667	0.187755	19.8959			0.0094369		19.9935	20
0.659167	0.077624								1.31833	0.173542	19.8891			0.00872546		19.8291	20
0.66	0.079276								1.32	0.184818	19.8771			0.00929806		19.7643	20
0.660833	0.080985								1.32167	0.204868	19.8609			0.0103151		19.7095	20
0.661667	0.082756								1.32333	0.231804	19.8417			0.0116827		19.6645	20
0.6625	0.084591								1.325	0.263886	19.8205			0.0133138		19.6312	20
0.663333	0.086491								1.32667	0.299201	19.7986			0.0151123		19.6108	20
0.664167	0.088455								1.32833	0.335749	19.7771			0.0169767		19.6041	20
0.665	0.09048								1.33	0.371539	19.7572			0.0188053		19.6108	20
0.665833	0.092564								1.33167	0.404689	19.7399			0.0205011		19.6304	20
0.666667	0.094701								1.33333	0.433511	19.726			0.0219766		19.6614	20
0.6675	0.097027								1.335	0.456597	19.7259			0.0231471		19.8057	20
0.668333	0.099387								1.33667	0.456863	19.7291			0.0231568		19.8471	20
0.669167	0.10177								1.33833	0.45147	19.7349			0.0228767		19.8815	20
0.67	0.10416								1.34	0.441754	19.7427			0.0223755		19.9098	20
0.670833	0.10654								1.34167	0.428814	19.7517			0.0217103		19.9308	20
0.671667	0.10889								1.34333	0.41388	19.7611			0.0209442		19.9435	20
0.6725	0.1112								1.345	0.398243	19.7701			0.0201437		19.9477	20
0.673333	0.11344								1.34667	0.383184	19.7781			0.0193742		19.9434	20
0.674167	0.1156								1.34833	0.369891	19.7844			0.0186961		19.9314	20
0.675	0.11765								1.35	0.359389	19.7885			0.0181615		19.9129	20
0.675833	0.11958								1.35167	0.352482	19.7811			0.0178191		19.791	20
0.676667	0.12137								1.35333	0.364889	19.7721			0.0184548		19.7706	20
0.6775	0.12298								1.355	0.3799	19.7625			0.0192233		19.7603	20
0.678333	0.1244								1.35667	0.39589	19.7531			0.0200419		19.7588	20
0.679167	0.12562								1.35833	0.411534	19.7447			0.0208427		19.7667	20
0.68	0.12661								1.36	0.425464	19.7382			0.0215554		19.7843	20
0.680833	0.12735								1.36167	0.436338	19.7343			0.0221107		19.8114	20
0.681667	0.12782								1.36333	0.442906	19.7335			0.0224443		19.8472	20
0.6825	0.12802								1.365	0.44409	19.7366			0.0225009		19.8904	20
0.683333	0.12792								1.36667	0.439045	19.7437			0.0222373		19.9393	20
0.684167	0.12738								1.36833	0.427214	19.7637			0.0216161		20.0858	20
0.685	0.12654								1.37	0.393857	19.7868			0.019905		20.1337	20
0.685833	0.12537								1.37167	0.355262	19.812			0.0179317		20.1698	20
0.686667	0.12387								1.37333	0.313365	19.8381			0.0157962		20.195	20
0.6875	0.12205								1.375	0.269858	19.8641			0.0135852		20.2083	20
0.688333	0.11989								1.37667	0.226502	19.889			0.0113883		20.2089	20
0.689167	0.11741								1.37833	0.185058	19.9117			0.00929394		20.1971	20
0.69	0.11461								1.38	0.147202	19.9313			0.00738546		20.1733	20
0.690833	0.11149								1.38167	0.114448	19.9472			0.00573756		20.1387	20
0.691667	0.10807								1.38333	0.088075	19.9586			0.00441289		20.0951	20
0.6925	0.10436								1.385	0.0690666	19.9558			0.00346098		19.9432	20
0.693333	0.10037								1.38667	0.073675	19.9491			0.00369314		19.894	20
0.694167	0.096126								1.38833	0.0847886	19.9396			0.00425228		19.8541	20
0.695	0.091639								1.39	0.100727	19.928			0.00505458		19.8223	20
0.695833	0.086936								1.39167	0.120074	19.9152			0.00602926		19.7999	20
0.696667	0.082041								1.39333	0.141327	19.9022			0.00710108		19.7875	20
0.6975	0.07698								1.395	0.162976	19.8899			0.00819391		19.785	20
0.698333	0.071782								1.39667	0.183581	19.8789			0.00923495		19.792	20
0.699167	0.066478								1.39833	0.201854	19.87			0.0101588		19.8073	20
0.7	0.0611								1.4	0.21673	19.8635			0.0109109		19.8293	20
0.700833	0.055546								1.40167	0.227422	19.8697			0.0114457		19.9623	20
0.701667	0.04999								1.40333	0.217098	19.8777			0.0109217		19.9853	20
0.7025	0.044471								1.405	0.203884	19.8862			0.0102525		19.9966	20
0.703333	0.039029								1.40667	0.189665	19.8944			0.00953357		19.9978	20
0.704167	0.033706								1.40833	0.175997	19.9013			0.00884348		19.988	20
0.705	0.028543								1.41	0.164465	19.906			0.00826206		19.9672	20
0.705833	0.02358								1.41167	0.156599	19.9077			0.00786625		19.9358	20
0.706667	0.018859								1.41333	0.153784	19.9057			0.00772565		19.8951	20
0.7075	0.014419								1.415	0.157173	19.8994			0.00789835		19.8468	20
0.708333	0.010301								1.41667	0.167606	19.8887			0.00842721		19.7932	20
0.709167	0.0065422								1.41833	0.185552	19.8647			0.00934079		19.6435	20
0.71	0.0031798								1.42	0.225506	19.8374			0.0113677		19.5938	20
0.710833	0.00024866								1.42167	0.270952	19.8082			0.0136788		19.5583	20
0.711667	-0.0022181								1.42333	0.319589	19.7784			0.0161585		19.5368	20
0.7125	-0.00419								1.425	0.369274	19.7494			0.018698		19.531	20
0.713333	-0.0056387								1.42667	0.417715	19.7225			0.0211797		19.5422	20
0.714167	-0.0065393								1.42833	0.462555	19.6991			0.023481		19.5707	20
0.715	-0.0068693								1.43	0.501473	19.6806			0.0254805		19.6164	20
0.715833	-0.00661								1.43167	0.53228	19.6682			0.027063		19.6782	20
0.716667	-0.005746								1.43333	0.553014	19.6628			0.0281249		19.7546	20
0.7175	-0.004542								1.435	0.562029	19.6694			0.0285738		19.8888	20
0.718333	-0.0027094								1.43667	0.551042	19.6837			0.0279948		19.9838	20
0.719167	-0.00023834								1.43833	0.527116	19.7056			0.0267495		20.0801	20
0.72	0.0028771								1.44	0.490626	19.7347			0.0248611		20.1758	20
0.720833	0.0066383								1.44167	0.442168	19.7704			0.0223652		20.2678	20
0.721667	0.011042								1.44333	0.382739	19.8118			0.0193188		20.3531	20
0.7225	0.016081								1.445	0.313703	19.8579			0.0157974		20.429	20
0.723333	0.021743								1.44667	0.236759	19.9077			0.0118928		20.4928	20
0.724167	0.02801								1.44833	0.15388	19.9596			0.00770956		20.5424	20
0.725	0.034862								1.45	0.0672592	20.0125			0.00336087		20.5761	20
0.725833	0.04227								1.45167	-0.0207634	20.067			-0.00103471		20.6178	20
0.726667	0.050203								1.45333	-0.111663	20.1192			-0.00555007		20.6151	20
0.7275	0.058627								1.455	-0.198746	20.1676			-0.00985474		20.5915	20
0.728333	0.067499								1.45667	-0.279275	20.2105			-0.0138183		20.5482	20
0.729167	0.076775								1.45833	-0.350819	20.2467			-0.0173272		20.4865	20
0.73	0.086407								1.46	-0.411241	20.2753			-0.0202829		20.4084	20
0.730833	0.096341								1.46167	-0.458772	20.2953			-0.0226049		20.3166	20
0.731667	0.10652								1.46333	-0.492085	20.3062			-0.0242332		20.2142	20
0.7325	0.11689								1.465	-0.510343	20.3079			-0.0251302		20.1046	20
0.733333	0.12738								1.46667	-0.513243	20.3006			-0.0252821		19.9919	20
0.734167	0.13949								1.46833	-0.501032	20.2773			-0.0247091		19.7995	20
0.735	0.15157								1.47	-0.462093	20.2469			-0.0228228		19.6971	20
0.735833	0.16351								1.47167	-0.411557	20.2115			-0.0203625		19.6124	20
0.736667	0.1752								1.47333	-0.352486	20.1727			-0.0174734		19.546	20
0.7375	0.18655								1.475	-0.287858	20.1325			-0.0142982		19.5	20
0.738333	0.19746								1.47667	-0.22078	20.0926			-0.0109881		19.4754	20
0.739167	0.20782								1.47833	-0.154368	20.055			-0.00769723		19.4724	20
0.74	0.21755								1.48	-0.0916131	20.0212			-0.00457582		19.4902	20
0.740833	0.22656								1.48167	-0.0352634	19.9926			-0.00176382		19.5273	20
0.741667	0.23476								1.48333	0.0122949	19.9705			0.000615655		19.5812	20
0.7425	0.24208								1.485	0.0491354	19.9631			0.00246131		19.7287	20
0.743333	0.24846								1.48667	0.0615223	19.9625			0.00308189		19.801	20
0.744167	0.25383								1.48833	0.062448	19.9682			0.00312737		19.87	20
0.745	0.25815								1.49	0.0529845	19.9794			0.00265196		19.9345	20
0.745833	0.26137								1.49167	0.0343298	19.9951			0.00171691		19.991	20
0.746667	0.26348								1.49333	0.0080843	20.0143			0.000403926		20.0366	20
0.7475	0.26444								1.495	-0.0238164	20.0355			-0.00118871		20.069	20
0.748333	0.26425								1.49667	-0.0591882	20.0574			-0.00295094		20.0863	20
0.749167	0.26292								1.49833	-0.0956929	20.0786			-0.00476593		20.0874	20
0.75	0.26047								1.5	-0.130937	20.0975			-0.00651506		20.0717	20
0.750833	0.25325								1.50167	-0.162568	20.1107			-0.00808366		20.0148	20
0.751667	0.24504								1.50333	-0.184567	20.1195			-0.0091735		19.9688	20
0.7525	0.23598								1.505	-0.199246	20.1232			-0.00990134		19.9114	20
0.753333	0.22621								1.50667	-0.205297	20.121			-0.0102031		19.8437	20
0.754167	0.21588								1.50833	-0.201614	20.1125			-0.0100243		19.7678	20
0.755	0.20514								1.51	-0.187452	20.0975			-0.00932715		19.6864	20
0.755833	0.19414								1.51167	-0.162451	20.076			-0.0080918		19.6021	20
0.756667	0.18304								1.51333	-0.126657	20.0483			-0.00631761		19.518	20
0.7575	0.172								1.515	-0.0805269	20.0149			-0.00402334		19.437	20
0.758333	0.16118								1.51667	-0.0249145	19.9766			-0.00124718		19.3621	20
0.759167	0.15071								1.51833	0.038948	19.93			0.00195424		19.2491	20
0.76	0.14076								1.52	0.116737	19.8809			0.00587181		19.197	20
0.760833	0.13145								1.52167	0.198563	19.831			0.0100127		19.1638	20
0.761667	0.12292								1.52333	0.2816	19.7821			0.0142351		19.1497	20
0.7625	0.11527								1.525	0.36315	19.7357			0.0184007		19.1551	20
0.763333	0.10862								1.52667	0.440558	19.6932			0.0223711		19.18	20
0.764167	0.10306								1.52833	0.51131	19.6561			0.0260128		19.2234	20
0.765	0.098652								1.53	0.57313	19.6256			0.0292033		19.2837	20
0.765833	0.095465								1.53167	0.624073	19.6024			0.0318365		19.3585	20
0.766667	0.093537								1.53333	0.662604	19.5874			0.0338281		19.4451	20
0.7675	0.09912								1.535	0.687662	19.5879			0.0351065		19.6168	20
0.768333	0.10586								1.53667	0.686854	19.596			0.0350508		19.7117	20
0.769167	0.11362								1.53833	0.673379	19.6106			0.0343375		19.7988	20
0.77	0.12223								1.54	0.648964	19.6308			0.0330585		19.8772	20
0.770833	0.13153								1.54167	0.615375	19.6552			0.0313085		19.9441	20
0.771667	0.14132								1.54333	0.57465	19.6826			0.0291959		19.9975	20
0.7725	0.15142								1.545	0.529025	19.7115			0.0268384		20.036	20
0.773333	0.16164								1.54667	0.480825	19.7406			0.0243572		20.0587	20
0.774167	0.17177								1.54833	0.432371	19.7685			0.0218718		20.0657	20
0.775	0.18161								1.55	0.385879	19.794			0.0194947		20.0575	20
0.775833	0.19098								1.55167	0.343365	19.8119			0.0173313		19.9901	20
0.776667	0.19969								1.55333	0.313557	19.826			0.0158154		19.9591	20
0.7775	0.20754								1.555	0.290011	19.8362			0.0146203		19.9235	20
0.778333	0.21439								1.55667	0.273023	19.8424			0.0137596		19.8843	20
0.779167	0.22006								1.55833	0.26274	19.8446			0.0132399		19.8438	20
0.78	0.22442								1.56	0.258973	19.8433			0.0130509		19.8045	20
0.780833	0.22734								1.56167	0.261207	19.8388			0.0131664		19.7685	20
0.781667	0.22873								1.56333	0.268629	19.8319			0.0135453		19.7381	20
0.7825	0.22849								1.565	0.280166	19.8233			0.0141332		19.7151	20
0.783333	0.22657								1.56667	0.294529	19.8138			0.0148648		19.7011	20
0.784167	0.21398								1.56833	0.31027	19.8021			0.0156686		19.671	20
0.785	0.19986								1.57	0.329872	19.7916			0.0166672		19.6793	20
0.785833	0.18439								1.57167	0.347308	19.7836			0.0175553		19.7017	20
0.786667	0.16781								1.57333	0.360604	19.7792			0.0182315		19.7372	20
0.7875	0.15036								1.575	0.368037	19.7791			0.0186073		19.7848	20
0.788333	0.13229								1.57667	0.368109	19.7842			0.0186062		19.8428	20
0.789167	0.11387								1.57833	0.359618	19.795			0.0181671		19.9092	20
0.79	0.095368								1.58	0.341723	19.8116			0.0172486		19.9812	20
0.790833	0.077058								1.58167	0.313992	19.8341			0.0158309		20.056	20
0.791667	0.059217								1.58333	0.276441	19.8623			0.0139179		20.1302	20
0.7925	0.042115								1.585	0.229553	19.9031			0.0115335		20.2832	20
0.793333	0.026014								1.58667	0.161497	19.9473			0.0080962		20.3412	20
0.794167	0.011166								1.58833	0.087873	19.9929			0.0043952		20.3793	20
0.795	-0.0021927								1.59	0.0117673	20.0383			0.00058724		20.3975	20
0.795833	-0.013842								1.59167	-0.0639051	20.0817			-0.00318225		20.3945	20
0.796667	-0.023585								1.59333	-0.136175	20.1213			-0.0067677		20.3699	20
0.7975	-0.031247								1.595	-0.202134	20.1554			-0.0100288		20.324	20
0.798333	-0.036682								1.59667	-0.25906	20.1827			-0.0128358		20.2581	20
0.799167	-0.03977								1.59833	-0.304531	20.2019			-0.0150744		20.1743	20
0.8	-0.040425								1.6	-0.336534	20.2121			-0.0166501		20.0756	20
0.800833	-0.027168								1.60167	-0.353551	20.2039			-0.0174991		19.87	20
0.801667	-0.011643								1.60333	-0.339907	20.187			-0.0168379		19.7585	20
0.8025	0.0058931								1.605	-0.311692	20.1624			-0.0154591		19.6547	20
0.803333	0.025155								1.60667	-0.270685	20.1312			-0.013446		19.5596	20
0.804167	0.045834								1.60833	-0.218691	20.0947			-0.010883		19.4764	20
0.805	0.067601								1.61	-0.157862	20.0544			-0.00787171		19.4077	20
0.805833	0.090111								1.61167	-0.0906175	20.0117			-0.00452822		19.3555	20
0.806667	0.11301								1.61333	-0.0195386	19.9684			-0.000978478		19.3211	20
0.8075	0.13593								1.615	0.0527323	19.9258			0.00264643		19.3052	20
0.808333	0.15851								1.61667	0.123598	19.8856			0.00621544		19.3074	20
0.809167	0.18038								1.61833	0.190606	19.8548			0.00960003		19.3884	20
0.81	0.20119								1.62	0.242074	19.828			0.0122087		19.4199	20
0.810833	0.22059								1.62167	0.286683	19.8057			0.0144748		19.4585	20
0.811667	0.23826								1.62333	0.323853	19.7882			0.016366		19.5038	20
0.8125	0.25389								1.625	0.353038	19.7756			0.0178522		19.554	20
0.813333	0.26719								1.62667	0.373984	19.768			0.0189187		19.6069	20
0.814167	0.27791								1.62833	0.386722	19.7651			0.0195659		19.6608	20
0.815	0.28583								1.63	0.391549	19.7666			0.0198086		19.7137	20
0.815833	0.29076								1.63167	0.389001	19.7721			0.0196742		19.7639	20
0.816667	0.29255								1.63333	0.379814	19.7811			0.0192009		19.81	20
0.8175	0.27809								1.635	0.364889	19.791			0.0184371		19.8312	20
0.818333	0.26059								1.63667	0.34826	19.8034			0.0175859		19.867	20
0.819167	0.24032								1.63833	0.327644	19.8177			0.0165329		19.898	20
0.82	0.21756								1.64	0.303877	19.8332			0.0153216		19.923	20
0.820833	0.19263								1.64167	0.277919	19.8496			0.0140013		19.9416	20
0.821667	0.1659								1.64333	0.250738	19.866			0.0126214		19.9538	20
0.8225	0.13774								1.645	0.22328	19.8821			0.0112302		19.9593	20
0.823333	0.10854								1.64667	0.196444	19.8974			0.00987288		19.9586	20
0.824167	0.078718								1.64833	0.171058	19.9113			0.00859103		19.9519	20
0.825	0.048688								1.65	0.147857	19.9235			0.00742123		19.9399	20
0.825833	0.018875								1.65167	0.127464	19.9336			0.00639446		19.921	20
0.826667	-0.010298								1.65333	0.110714	19.9414			0.00555195		19.9004	20
0.8275	-0.038416								1.655	0.097602	19.947			0.00489306		19.8772	20
0.828333	-0.065076								1.65667	0.0883198	19.9502			0.004427		19.8521	20
0.829167	-0.089889								1.65833	0.0829306	19.9512			0.00415668		19.8261	20
0.83	-0.11249								1.66	0.0813651	19.9499			0.00407847		19.8001	20
0.830833	-0.13254								1.66167	0.0834292	19.9467			0.0041826		19.775	20
0.831667	-0.14974								1.66333	0.0888156	19.9417			0.00445375		19.7517	20
0.8325	-0.16381								1.665	0.0971188	19.9353			0.0048717		19.7308	20
0.833333	-0.17451								1.66667	0.107852	19.9277			0.00541218		19.7131	20
0.834167	-0.16855								1.66833	0.120469	19.9193			0.00604784		19.698	20
0.835	-0.15917								1.67	0.134518	19.9105			0.00675616		19.6878	20
0.835833	-0.14655								1.67167	0.149247	19.9016			0.00749926		19.6818	20
0.836667	-0.13091								1.67333	0.164033	19.893			0.00824577		19.6801	20
0.8375	-0.11249								1.675	0.178283	19.8851			0.00896564		19.6825	20
0.838333	-0.091597								1.67667	0.191447	19.8782			0.00963103		19.6888	20
0.839167	-0.068531								1.67833	0.203042	19.8724			0.0102173		19.6985	20
0.84	-0.043642								1.68	0.212665	19.868			0.0107039		19.7111	20
0.840833	-0.017291								1.68167	0.220009	19.8651			0.0110752		19.726	20
0.841667	0.010142								1.68333	0.224873	19.8637			0.0113208		19.7424	20
0.8425	0.038266								1.685	0.227168	19.8643			0.011436		19.7647	20
0.843333	0.066683								1.68667	0.226116	19.8663			0.0113819		19.7814	20
0.844167	0.094992								1.68833	0.222761	19.8695			0.0112112		19.7965	20
0.845	0.1228								1.69	0.217439	19.8737			0.0109411		19.8095	20
0.845833	0.14971								1.69167	0.210554	19.8784			0.0105921		19.8197	20
0.846667	0.17535								1.69333	0.202587	19.8836			0.0101887		19.8265	20
0.8475	0.19937								1.695	0.194073	19.8886			0.009758		19.8295	20
0.848333	0.22142								1.69667	0.185588	19.8934			0.00932913		19.8284	20
0.849167	0.24119								1.69833	0.17772	19.8974			0.00893186		19.8231	20
0.85	0.25841								1.7	0.171055	19.9003			0.00859559		19.8136	20
0.850833	0.26095								1.70167	0.166146	19.9024			0.00834806		19.8056	20
0.851667	0.26073								1.70333	0.16264	19.9029			0.00817168		19.7882	20
0.8525	0.25783								1.705	0.161912	19.9014			0.00813573		19.7668	20
0.853333	0.25235								1.70667	0.164402	19.8978			0.00826232		19.7425	20
0.854167	0.24446								1.70833	0.17041	19.8919			0.00856678		19.716	20
0.855	0.2343								1.71	0.180108	19.8839			0.009058		19.6882	20
0.855833	0.22208								1.71167	0.193527	19.8737			0.00973787		19.6602	20
0.856667	0.20802								1.71333	0.210547	19.8615			0.0106008		19.6332	20
0.8575	0.19236								1.715	0.230896	19.8475			0.0116335		19.6082	20
0.858333	0.17535								1.71667	0.254153	19.8321			0.0128152		19.5864	20
0.859167	0.15725								1.71833	0.279758	19.8129			0.01412		19.538	20
0.86	0.13836								1.72	0.311785	19.7935			0.0157519		19.5274	20
0.860833	0.11894								1.72167	0.344151	19.7747			0.0174036		19.5262	20
0.861667	0.099274								1.72333	0.375498	19.7572			0.0190056		19.534	20
0.8625	0.079651								1.725	0.404609	19.7418			0.020495		19.5508	20
0.863333	0.060341								1.72667	0.430331	19.729			0.0218121		19.5759	20
0.864167	0.041608								1.72833	0.451621	19.7194			0.0229023		19.6088	20
0.865	0.023703								1.73	0.467591	19.7135			0.0237194		19.6483	20
0.865833	0.0068593								1.73167	0.47755	19.7114			0.0242271		19.6929	20
0.866667	-0.0087084								1.73333	0.481039	19.7133			0.0244018		19.7411	20
0.8675	-0.012633								1.735	0.477854	19.7235			0.0242276		19.8379	20
0.868333	-0.015146								1.73667	0.460803	19.737			0.0233472		19.8844	20
0.869167	-0.016322								1.73833	0.438311	19.753			0.0221896		19.9234	20
0.87	-0.016259								1.74	0.411716	19.7706			0.0208247		19.9546	20
0.870833	-0.015074								1.74167	0.38231	19.7891			0.0193192		19.977	20
0.871667	-0.012904								1.74333	0.351475	19.8076			0.0177444		19.9896	20
0.8725	-0.0098994								1.745	0.320635	19.8253			0.016173		19.9924	20
0.873333	-0.0062259								1.74667	0.291191	19.8413			0.014676		19.9852	20
0.874167	-0.0020586								1.74833	0.264464	19.855			0.0133198		19.9688	20
0.875	0.0024193								1.75	0.24164	19.8658			0.0121636		19.9439	20
0.875833	0.0070195								1.75167	0.223717	19.869			0.0112596		19.8672	20
0.876667	0.011552								1.75333	0.218366	19.869			0.0109903		19.8325	20
0.8775	0.015827								1.755	0.218405	19.866			0.0109939		19.7989	20
0.878333	0.019659								1.75667	0.223382	19.8603			0.0112477		19.7668	20
0.879167	0.02287								1.75833	0.232843	19.8523			0.0117288		19.7376	20
0.88	0.025289								1.76	0.246169	19.8424			0.0124062		19.7124	20
0.880833	0.02676								1.76167	0.262607	19.8312			0.0132421		19.6922	20
0.881667	0.027141								1.76333	0.281308	19.8192			0.0141937		19.6776	20
0.8825	0.026305								1.765	0.301364	19.8069			0.0152151		19.6692	20
0.883333	0.024146								1.76667	0.321849	19.7949			0.0162592		19.667	20
0.884167	0.011388								1.76833	0.34186	19.7858			0.0172781		19.6939	20
0.885	-0.0026409								1.77	0.35703	19.7777			0.0180522		19.7022	20
0.885833	-0.017784								1.77167	0.370554	19.7707			0.0187426		19.7132	20
0.886667	-0.033865								1.77333	0.382153	19.7651			0.0193348		19.727	20
0.8875	-0.050693								1.775	0.391541	19.7609			0.0198139		19.743	20
0.888333	-0.06806								1.77667	0.398529	19.7582			0.0201703		19.7605	20
0.889167	-0.085749								1.77833	0.403025	19.757			0.0203991		19.7788	20
0.89	-0.10353								1.78	0.405034	19.7572			0.0205006		19.7975	20
0.890833	-0.12118								1.78167	0.404648	19.7588			0.0204794		19.8157	20
0.891667	-0.13845								1.78333	0.402035	19.7615			0.0203443		19.833	20
0.8925	-0.15512								1.785	0.397432	19.7656			0.0201073		19.8517	20
0.893333	-0.17095								1.78667	0.390706	19.7704			0.0197621		19.8658	20
0.894167	-0.18571								1.78833	0.382635	19.7758			0.0193486		19.8776	20
0.895	-0.1992								1.79	0.373614	19.7816			0.0188869		19.8869	20
0.895833	-0.2112								1.79167	0.364026	19.7875			0.0183968		19.8937	20
0.896667	-0.22153								1.79333	0.354241	19.7932			0.017897		19.8981	20
0.8975	-0.23001								1.795	0.34459	19.7988			0.0174046		19.9004	20
0.898333	-0.23651								1.79667	0.335359	19.8039			0.0169339		19.9009	20
0.899167	-0.24088								1.79833	0.326768	19.8086			0.0164962		19.8999	20
0.9	-0.24303								1.8	0.318966	19.8128			0.016099		19.8981	20
0.900833	-0.23382								1.80167	0.312021	19.8139			0.0157476		19.8681	20
0.901667	-0.22245								1.80333	0.310208	19.8148			0.0156554		19.8677	20
0.9025	-0.20909								1.805	0.308669	19.8159			0.0155768		19.8712	20
0.903333	-0.19394								1.80667	0.306801	19.8175			0.0154813		19.878	20
0.904167	-0.17721								1.80833	0.304111	19.8199			0.0153437		19.8881	20
0.905	-0.15914								1.81	0.300129	19.8233			0.0151402		19.9015	20
0.905833	-0.13996								1.81167	0.294431	19.828			0.0148493		19.9176	20
0.906667	-0.11995								1.81333	0.286673	19.834			0.0144536		19.9359	20
0.9075	-0.099362								1.815	0.276608	19.8415			0.0139409		19.9556	20
0.908333	-0.078478								1.81667	0.264114	19.8505			0.0133052		19.9759	20
0.909167	-0.05757								1.81833	0.2492	19.8652			0.0125446		20.0437	20
0.91	-0.036911								1.82	0.22462	19.8807			0.0112984		20.0593	20
0.910833	-0.016771								1.82167	0.198903	19.8961			0.0099971		20.0669	20
0.911667	0.0025924								1.82333	0.173229	19.9108			0.00870025		20.0675	20
0.9125	0.02093								1.825	0.148598	19.9244			0.00745807		20.0609	20
0.913333	0.03801								1.82667	0.125979	19.9362			0.0063191		20.0472	20
0.914167	0.053616								1.82833	0.106274	19.9458			0.00532811		20.0271	20
0.915	0.067553								1.83	0.090265	19.9529			0.00452392		20.0014	20
0.915833	0.079652								1.83167	0.0785779	19.957			0.00393736		19.9711	20
0.916667	0.089766								1.83333	0.0716438	19.9582			0.00358969		19.9379	20
0.9175	0.088594								1.835	0.0696728	19.9502			0.00349234		19.8358	20
0.918333	0.085428								1.83667	0.0830351	19.9401			0.00416423		19.8053	20
0.919167	0.080406								1.83833	0.0998923	19.9288			0.00501246		19.7844	20
0.92	0.073688								1.84	0.118696	19.9171			0.00595947		19.7721	20
0.920833	0.065459								1.84167	0.138104	19.9059			0.00693784		19.769	20
0.921667	0.055927								1.84333	0.15677	19.896			0.00787949		19.7752	20
0.9225	0.045313								1.845	0.173398	19.8879			0.00871874		19.7902	20
0.923333	0.033857								1.84667	0.186811	19.8824			0.0093958		19.8133	20
0.924167	0.021806								1.84833	0.196014	19.8799			0.00985996		19.8431	20
0.925	0.0094184								1.85	0.200247	19.8806			0.0100725		19.8779	20
0.925833	-0.0030441								1.85167	0.199026	19.892			0.0100053		19.9942	20
0.926667	-0.015318								1.85333	0.180081	19.9058			0.00904666		20.0281	20
0.9275	-0.027144								1.855	0.157029	19.9211			0.00788257		20.0519	20
0.928333	-0.038265								1.85667	0.131555	19.9369			0.00659859		20.0661	20
0.929167	-0.048436								1.85833	0.105155	19.9524			0.0052703		20.0698	20
0.93	-0.057424								1.86	0.0793907	19.9665			0.00397619		20.0624	20
0.930833	-0.06501								1.86167	0.0558228	19.9784			0.00279415		20.0441	20
0.931667	-0.070994								1.86333	0.035932	19.9874			0.00179773		20.0153	20
0.9325	-0.075199								1.865	0.0210441	19.9926			0.00105259		19.9774	20
0.933333	-0.077469								1.86667	0.0122629	19.9938			0.000613335		19.9317	20
0.934167	-0.06912								1.86833	0.0104106	19.9838			0.00052095		19.8096	20
0.935	-0.058793								1.87	0.0269188	19.9702			0.00134795		19.7595	20
0.935833	-0.0466								1.87167	0.0497303	19.9535			0.00249231		19.7165	20
0.936667	-0.032676								1.87333	0.0775204	19.9346			0.00388874		19.6806	20
0.9375	-0.017179								1.875	0.109048	19.9143			0.00547586		19.6535	20
0.938333	-0.00028704								1.87667	0.142913	19.8934			0.00718394		19.6361	20
0.939167	0.017801								1.87833	0.177616	19.873			0.00893754		19.6294	20
0.94	0.036871								1.88	0.211623	19.8539			0.010659		19.6335	20
0.940833	0.056697								1.88167	0.243436	19.837			0.0122718		19.6482	20
0.941667	0.07704								1.88333	0.271661	19.823			0.0137043		19.6728	20
0.9425	0.097656								1.885	0.295068	19.8159			0.0148905		19.7433	20
0.943333	0.11829								1.88667	0.306912	19.8123			0.015491		19.7813	20
0.944167	0.13871								1.88833	0.312873	19.8122			0.015792		19.8206	20
0.945	0.15864								1.89	0.313075	19.8154			0.0157996		19.8603	20
0.945833	0.17785								1.89167	0.307723	19.8217			0.0155246		19.899	20
0.946667	0.19611								1.89333	0.297248	19.8306			0.0149893		19.9347	20
0.9475	0.21318								1.895	0.282295	19.8418			0.0142273		19.9661	20
0.948333	0.22886								1.89667	0.263699	19.8545			0.0132815		19.9918	20
0.949167	0.24295								1.89833	0.242444	19.8682			0.0122026		20.0105	20
0.95	0.25527								1.9	0.219637	19.8821			0.011047		20.0215	20
0.950833	0.25863								1.90167	0.196458	19.8966			0.00987393		20.0355	20
0.951667	0.26009								1.90333	0.172349	19.9097			0.00865653		20.0289	20
0.9525	0.2597								1.905	0.150444	19.9208			0.00755212		20.0123	20
0.953333	0.2575								1.90667	0.132067	19.929			0.00662689		19.9865	20
0.954167	0.2536								1.90833	0.118374	19.9338			0.00593836		19.9524	20
0.955	0.24807								1.91	0.110348	19.9347			0.00553548		19.9112	20
0.955833	0.24106								1.91167	0.108759	19.9315			0.00545661		19.8643	20
0.956667	0.23268								1.91333	0.114123	19.924			0.0057279		19.8137	20
0.9575	0.2231								1.915	0.126679	19.9122			0.00636187		19.7613	20
0.958333	0.21246								1.91667	0.146367	19.8963			0.00735651		19.7093	20
0.959167	0.20094								1.91833	0.172824	19.8717			0.00869697		19.6054	20
0.96	0.18873								1.92	0.21381	19.8446			0.0107742		19.5642	20
0.960833	0.17599								1.92167	0.259013	19.8162			0.0130708		19.536	20
0.961667	0.16293								1.92333	0.306377	19.7876			0.0154832		19.5208	20
0.9625	0.14973								1.925	0.353976	19.7601			0.0179137		19.5193	20
0.963333	0.13657								1.92667	0.399866	19.7347			0.0202621		19.5317	20
0.964167	0.12364								1.92833	0.442157	19.7125			0.0224303		19.5578	20
0.965	0.11112								1.93	0.479098	19.6945			0.0243265		19.5965	20
0.965833	0.099177								1.93167	0.509148	19.6814			0.0258695		19.6464	20
0.966667	0.087972								1.93333	0.531047	19.6737			0.0269928		19.7055	20
0.9675	0.082774								1.935	0.54387	19.6787			0.0276375		19.8463	20
0.968333	0.078483								1.93667	0.535515	19.6888			0.027199		19.9119	20
0.969167	0.075112								1.93833	0.5187	19.7031			0.0263258		19.9704	20
0.97	0.072659								1.94	0.494848	19.7208			0.0250927		20.0218	20
0.970833	0.071112								1.94167	0.465306	19.741			0.0235705		20.0642	20
0.971667	0.070447								1.94333	0.431598	19.7628			0.0218389		20.0964	20
0.9725	0.070627								1.945	0.395358	19.7851			0.0199826		20.1176	20
0.973333	0.071609								1.94667	0.358248	19.8069			0.0180871		20.1275	20
0.974167	0.073338								1.94833	0.321892	19.8273			0.0162348		20.1263	20
0.975	0.075752								1.95	0.287795	19.8456			0.0145017		20.1149	20
0.975833	0.078783								1.95167	0.257281	19.8537			0.0129588		20.0143	20
0.976667	0.082355								1.95333	0.243794	19.8594			0.012276		19.9911	20
0.9775	0.086391								1.955	0.234376	19.863			0.0117996		19.9713	20
0.978333	0.090807								1.95667	0.22829	19.865			0.0114921		19.9538	20
0.979167	0.095521								1.95833	0.224988	19.8657			0.0113254		19.9397	20
0.98	0.10045								1.96	0.223816	19.8656			0.0112665		19.9297	20
0.980833	0.1055								1.96167	0.224057	19.865			0.011279		19.9241	20
0.981667	0.11061								1.96333	0.224986	19.8645			0.011326		19.923	20
0.9825	0.11568								1.965	0.225913	19.8643			0.0113728		19.9259	20
0.983333	0.12065								1.96667	0.226239	19.8647			0.011389		19.9323	20
0.984167	0.12171								1.96833	0.22549	19.8749			0.0113455		20.0379	20
0.985	0.12261								1.97	0.208422	19.8851			0.0104813		20.0425	20
0.985833	0.12338								1.97167	0.191509	19.8942			0.00962636		20.0366	20
0.986667	0.12405								1.97333	0.176301	19.9016			0.00885861		20.0225	20
0.9875	0.12465								1.975	0.163922	19.9068			0.00823449		20.0004	20
0.988333	0.12521								1.97667	0.155405	19.909			0.00780574		19.971	20
0.989167	0.12578								1.97833	0.151633	19.908			0.00761666		19.9356	20
0.99	0.1264								1.98	0.153278	19.9036			0.00770104		19.8957	20
0.990833	0.12712								1.98167	0.160746	19.8955			0.00807949		19.8535	20
0.991667	0.12797								1.98333	0.17413	19.8841			0.00875727		19.8111	20
0.9925	0.12901								1.985	0.193188	19.8555			0.00972972		19.6187	20
0.993333	0.13029								1.98667	0.240854	19.826			0.0121484		19.5926	20
0.994167	0.13183								1.98833	0.290043	19.7977			0.0146503		19.5907	20
0.995	0.1337								1.99	0.337144	19.7725			0.0170512		19.6098	20
0.995833	0.13591								1.99167	0.379246	19.7518			0.0192006		19.6494	20
0.996667	0.13852								1.99333	0.413648	19.7372			0.0209578		19.7078	20
0.9975	0.14154								1.995	0.437989	19.7298			0.0221994		19.7826	20
0.998333	0.145								1.99667	0.450384	19.7303			0.0228271		19.8702	20
0.999167	0.14891								1.99833	0.449541	19.7391			0.0227742		19.9663	20
1	0.15329								2	0.434854	19.7561			0.0220111		20.0658	20
1.00083	0.16133								2.00167	0.406463	19.8036			0.0205247		20.4091	20
1.00167	0.16975								2.00333	0.327364	19.8552			0.0164876		20.4846	20
1.0025	0.1785								2.005	0.241404	19.9071			0.0121265		20.5197	20
1.00333	0.18747								2.00667	0.154789	19.9563			0.00775641		20.5183	20
1.00417	0.19659								2.00833	0.0727999	19.9997			0.00364006		20.4798	20
1.005	0.20575								2.01	0.000558751	20.0343			2.78897e-05		20.4052	20
1.00583	0.21485								2.01167	-0.0572028	20.0578			-0.00285189		20.2976	20
1.00667	0.22381								2.01333	-0.0963931	20.0683			-0.00480326		20.1616	20
1.0075	0.23251								2.015	-0.113783	20.0643			-0.0056709		20.0035	20
1.00833	0.24086								2.01667	-0.107193	20.0454			-0.0053475		19.8309	20
1.00917	0.24876								2.01833	-0.0756403	19.9797			-0.00378585		19.3076	20
1.01	0.25612								2.02	0.0338077	19.9038			0.00169855		19.1533	20
1.01083	0.26285								2.02167	0.160308	19.8226			0.00808714		19.0501	20
1.01167	0.26886								2.02333	0.295636	19.7405			0.0149762		18.9946	20
1.0125	0.27406								2.025	0.432572	19.6617			0.0220007		18.9897	20
1.01333	0.2784								2.02667	0.563805	19.5906			0.0287793		19.0362	20
1.01417	0.2818								2.02833	0.682251	19.5312			0.0349314		19.1324	20
1.015	0.28422								2.03	0.781408	19.4866			0.0400998		19.2742	20
1.01583	0.2856								2.03167	0.855679	19.4596			0.0439721		19.4548	20
1.01667	0.28591								2.03333	0.900667	19.452			0.0463021		19.6657	20
1.0175	0.28207								2.035	0.913411	19.5017			0.0468376		20.2982	20
1.01833	0.27719								2.03667	0.830571	19.5671			0.0424474		20.5133	20
1.01917	0.27133								2.03833	0.721532	19.6433			0.0367318		20.6801	20
1.02	0.26459								2.04	0.594573	19.7257			0.030142		20.8013	20
1.02083	0.25703								2.04167	0.457084	19.8099			0.0230735		20.8713	20
1.02167	0.24876								2.04333	0.316882	19.8909			0.015931		20.8868	20
1.0225	0.23986								2.045	0.181875	19.9642			0.00911004		20.8474	20
1.02333	0.23046								2.04667	0.0596693	20.0257			0.00297964		20.7553	20
1.02417	0.22065								2.04833	-0.0428037	20.0718			-0.00213253		20.6152	20
1.025	0.21056								2.05	-0.119633	20.0997			-0.00595198		20.4345	20
1.02583	0.20029								2.05167	-0.166229	20.0715			-0.00828185		19.8313	20
1.02667	0.18997								2.05333	-0.119186	20.0267			-0.00595136		19.6232	20
1.0275	0.1797								2.055	-0.044468	19.9692			-0.00222683		19.4502	20
1.02833	0.16961								2.05667	0.0514107	19.9024			0.00258314		19.3108	20
1.02917	0.1598								2.05833	0.16263	19.8304			0.00820106		19.2114	20
1.03	0.15038								2.06	0.282716	19.7571			0.0143096		19.157	20
1.03083	0.14145								2.06167	0.404826	19.6867			0.0205634		19.1499	20
1.03167	0.13311								2.06333	0.522088	19.6232			0.0266056		19.1904	20
1.0325	0.12543								2.065	0.627938	19.5701			0.0320865		19.2762	20
1.03333	0.1185								2.06667	0.716439	19.5305			0.0366832		19.4029	20
1.03417	0.11499								2.06833	0.782572	19.5368			0.0400563		19.8913	20
1.035	0.11228								2.07	0.771989	19.5569			0.039474		20.0585	20
1.03583	0.11038								2.07167	0.738465	19.5884			0.0376991		20.2065	20
1.03667	0.10925								2.07333	0.685976	19.6292			0.0349466		20.3372	20
1.0375	0.10887								2.075	0.617921	19.677			0.0314032		20.4451	20
1.03833	0.1092								2.07667	0.538304	19.7291			0.0272848		20.5258	20
1.03917	0.11019								2.07833	0.451544	19.7827			0.0228253		20.5765	20
1.04	0.11179								2.08	0.36224	19.835			0.0182626		20.5961	20
1.04083	0.11392								2.08167	0.274933	19.8837			0.0138271		20.585	20
1.04167	0.11653								2.08333	0.193874	19.9263			0.00972956		20.5451	20
1.0425	0.11954								2.085	0.122815	19.9377			0.00615994		20.227	20
1.04333	0.12287								2.08667	0.103877	19.9425			0.00520883		20.1571	20
1.04417	0.12644								2.08833	0.0957526	19.9425			0.00480144		20.1004	20
1.045	0.13016								2.09	0.0958628	19.9386			0.00480789		20.0539	20
1.04583	0.13396								2.09167	0.102271	19.9324			0.0051309		20.0202	20
1.04667	0.13774								2.09333	0.112748	19.9251			0.00565861		20.0013	20
1.0475	0.14142								2.095	0.124897	19.9182			0.00627049		19.9983	20
1.04833	0.14492								2.09667	0.136306	19.9132			0.00684502		20.0109	20
1.04917	0.14816								2.09833	0.144705	19.9111			0.00726752		20.0381	20
1.05	0.15105								2.1	0.148106	19.913			0.00743763		20.0776	20
1.05083	0.15211								2.10167	0.144938	19.9383			0.00726932		20.3294	20
1.05167	0.15272								2.10333	0.10285	19.9662			0.00515119		20.3715	20
1.0525	0.15287								2.105	0.0562583	19.9949			0.00281363		20.3927	20
1.05333	0.15251								2.10667	0.0084554	20.0228			0.000422289		20.396	20
1.05417	0.15165								2.10833	-0.0379213	20.0481			-0.00189152		20.3803	20
1.055	0.15026								2.11	-0.0801758	20.0694			-0.00399493		20.3451	20
1.05583	0.14834								2.11167	-0.115678	20.0852			-0.00575938		20.2911	20
1.05667	0.14589								2.11333	-0.142012	20.0943			-0.0070673		20.2199	20
1.0575	0.14292								2.115	-0.157111	20.0956			-0.00781817		20.1343	20
1.05833	0.13945								2.11667	-0.159385	20.0887			-0.00793406		20.0378	20
1.05917	0.13548								2.11833	-0.147823	20.056			-0.00737054		19.7483	20
1.06	0.13105								2.12	-0.0933176	20.0169			-0.00466193		19.6546	20
1.06083	0.12619								2.12167	-0.0282447	19.9739			-0.00141408		19.5848	20
1.06167	0.12093								2.12333	0.0434595	19.929			0.00218072		19.537	20
1.0625	0.11532								2.125	0.118355	19.8843			0.00595219		19.5134	20
1.06333	0.10939								2.12667	0.192873	19.8419			0.00972049		19.515	20
1.06417	0.1032								2.12833	0.263465	19.8039			0.0133037		19.5416	20
1.065	0.096795								2.13	0.326767	19.7721			0.0165266		19.592	20
1.06583	0.090238								2.13167	0.379761	19.7481			0.0192303		19.6636	20
1.06667	0.083583								2.13333	0.419916	19.7328			0.0212801		19.753	20
1.0675	0.076552								2.135	0.445317	19.7448			0.0225536		20.0468	20
1.06833	0.069547								2.13667	0.425294	19.7647			0.0215179		20.1465	20
1.06917	0.062636								2.13833	0.392209	19.7904			0.0198181		20.2281	20
1.07	0.055888								2.14	0.349356	19.8202			0.0176262		20.293	20
1.07083	0.049373								2.14167	0.299598	19.8524			0.0150913		20.3388	20
1.07167	0.043155								2.14333	0.246013	19.8849			0.0123718		20.3636	20
1.0725	0.037302								2.145	0.191753	19.9161			0.00962805		20.3672	20
1.07333	0.031874								2.14667	0.139879	19.9441			0.00701355		20.3502	20
1.07417	0.02693								2.14833	0.0932024	19.9675			0.0046677		20.3144	20
1.075	0.022525								2.15	0.0541419	19.9852			0.00270909		20.2625	20
1.07583	0.018709								2.15167	0.0245965	19.9779			0.00123118		19.9978	20
1.07667	0.015525								2.15333	0.0367719	19.9659			0.00184174		19.9376	20
1.0775	0.013014								2.155	0.0568351	19.951			0.00284873		19.8961	20
1.07833	0.011207								2.15667	0.0815875	19.935			0.00409268		19.871	20
1.07917	0.01013								2.15833	0.108402	19.9193			0.00544209		19.8638	20
1.08	0.009801								2.16	0.134536	19.9056			0.00675871		19.8755	20
1.08083	0.010232								2.16167	0.157269	19.8956			0.00790474		19.9057	20
1.08167	0.011427								2.16333	0.174065	19.8904			0.0087512		19.9528	20
1.0825	0.01338								2.165	0.182724	19.8911			0.00918622		20.0143	20
1.08333	0.016081								2.16667	0.181523	19.8984			0.00912249		20.0868	20
1.08417	0.021478								2.16833	0.169329	19.9307			0.00849586		20.3619	20
1.085	0.027535								2.17	0.115419	19.9677			0.00578029		20.4307	20
1.08583	0.034176								2.17167	0.0537856	20.0069			0.00268835		20.4743	20
1.08667	0.041318								2.17333	-0.011536	20.0462			-0.00057547		20.4948	20
1.0875	0.048872								2.175	-0.0770408	20.0835			-0.00383603		20.4901	20
1.08833	0.056746								2.17667	-0.139098	20.1165			-0.00691461		20.4592	20
1.08917	0.064844								2.17833	-0.194106	20.1432			-0.00963628		20.4025	20
1.09	0.07307								2.18	-0.238673	20.1619			-0.0118378		20.3216	20
1.09083	0.081324								2.18167	-0.269786	20.171			-0.013375		20.2193	20
1.09167	0.08951								2.18333	-0.28497	20.1695			-0.0141288		20.0996	20
1.0925	0.09753								2.185	-0.282418	20.1417			-0.0140216		19.8059	20
1.09333	0.10529								2.18667	-0.23621	20.1044			-0.0117492		19.6766	20
1.09417	0.11271								2.18833	-0.17393	20.0593			-0.00867082		19.5644	20
1.095	0.11969								2.19	-0.098763	20.0082			-0.00493612		19.4694	20
1.09583	0.12615								2.19167	-0.0137388	19.9534			-0.000688545		19.3957	20
1.09667	0.13203								2.19333	0.0777168	19.8969			0.00390598		19.3462	20
1.0975	0.13727								2.195	0.171912	19.841			0.00866448		19.3229	20
1.09833	0.14179								2.19667	0.265044	19.788			0.0133942		19.3266	20
1.09917	0.14557								2.19833	0.35336	19.74			0.0179007		19.3572	20
1.1	0.14855								2.2	0.433312	19.699			0.0219967		19.4133	20
1.10083	0.14786								2.20167	0.501698	19.6751			0.0254991		19.5855	20
1.10167	0.1464								2.20333	0.541469	19.6601			0.0275415		19.6785	20
1.1025	0.14423								2.205	0.566518	19.6539			0.0288247		19.7772	20
1.10333	0.14141								2.20667	0.576807	19.6565			0.0293443		19.8801	20
1.10417	0.13801								2.20833	0.572429	19.6676			0.0291052		19.9836	20
1.105	0.13411								2.21	0.55398	19.6865			0.0281401		20.0842	20
1.10583	0.12981								2.21167	0.522528	19.7123			0.0265078		20.1783	20
1.10667	0.1252								2.21333	0.479562	19.7438			0.0242892		20.263	20
1.1075	0.12037								2.215	0.426925	19.78			0.0215837		20.3356	20
1.10833	0.11542								2.21667	0.366744	19.8192			0.0185045		20.3939	20
1.10917	0.11046								2.21833	0.301339	19.8586			0.0151743		20.4199	20
1.11	0.10558								2.22	0.235684	19.8984			0.0118444		20.4469	20
1.11083	0.10089								2.22167	0.169358	19.9373			0.00849451		20.4583	20
1.11167	0.096489								2.22333	0.104518	19.974			0.00523271		20.4537	20
1.1125	0.092466								2.225	0.0432939	20.0074			0.00216389		20.4337	20
1.11333	0.088915								2.22667	-0.012355	20.0364			-0.000616626		20.3993	20
1.11417	0.085919								2.22833	-0.0606983	20.0602			-0.00302581		20.352	20
1.115	0.083554								2.23	-0.10029	20.078			-0.00499504		20.2936	20
1.11583	0.081891								2.23167	-0.130014	20.0895			-0.00647175		20.2264	20
1.11667	0.080989								2.23333	-0.149113	20.0943			-0.00742065		20.1529	20
1.1175	0.083315								2.235	-0.157215	20.0895			-0.00782572		20.0428	20
1.11833	0.086436								2.23667	-0.149221	20.0787			-0.00743178		19.9669	20
1.11917	0.090331								2.23833	-0.13122	20.0627			-0.0065405		19.8968	20
1.12	0.094965								2.24	-0.104505	20.0423			-0.00521424		19.8339	20
1.12083	0.1003								2.24167	-0.070499	20.0185			-0.00352169		19.7802	20
1.12167	0.10627								2.24333	-0.0308321	19.9924			-0.00154219		19.7374	20
1.1225	0.11284								2.245	0.012719	19.965			0.000637063		19.7065	20
1.12333	0.11992								2.24667	0.0583036	19.9376			0.00292431		19.6884	20
1.12417	0.12744								2.24833	0.104068	19.9111			0.00522663		19.683	20
1.125	0.13532								2.25	0.148225	19.8865			0.00745352		19.6901	20
1.12583	0.14347								2.25167	0.189119	19.8681			0.00951871		19.7443	20
1.12667	0.15181								2.25333	0.21982	19.8529			0.0110724		19.7713	20
1.1275	0.16023								2.255	0.24521	19.8411			0.0123587		19.8033	20
1.12833	0.16864								2.25667	0.264887	19.8329			0.013356		19.8396	20
1.12917	0.17695								2.25833	0.278532	19.8284			0.0140471		19.8789	20
1.13	0.18504								2.26	0.286048	19.8275			0.0144268		19.9195	20
1.13083	0.19283								2.26167	0.287558	19.83			0.0145012		19.9599	20
1.13167	0.20021								2.26333	0.283387	19.8356			0.0142868		19.9987	20
1.1325	0.2071								2.265	0.274035	19.8439			0.0138095		20.0346	20
1.13333	0.2134								2.26667	0.260151	19.8545			0.0131029		20.0667	20
1.13417	0.21822								2.26833	0.2425	19.8664			0.0122065		20.0896	20
1.135	0.22232								2.27	0.222586	19.8797			0.0111967		20.1119	20
1.13583	0.22563								2.27167	0.200538	19.8937			0.0100805		20.1287	20
1.13667	0.22811								2.27333	0.177199	19.9079			0.0089009		20.1398	20
1.1375	0.22972								2.275	0.153421	19.922			0.00770107		20.1451	20
1.13833	0.23041								2.27667	0.130014	19.9354			0.00652179		20.1448	20
1.13917	0.23017								2.27833	0.107719	19.9477			0.00540009		20.1395	20
1.14	0.22897								2.28	0.087181	19.9586			0.00436808		20.1295	20
1.14083	0.22682								2.28167	0.0689291	19.968			0.00345198		20.1158	20
1.14167	0.2237								2.28333	0.0533619	19.9756			0.00267136		20.0992	20
1.1425	0.21962								2.285	0.0407365	19.9778			0.00203909		20.043	20
1.14333	0.21461								2.28667	0.0369668	19.9786			0.00185032		20.0255	20
1.14417	0.20869								2.28833	0.0355861	19.9785			0.00178122		20.0122	20
1.145	0.20189								2.29	0.0358438	19.9777			0.00179419		20.0026	20
1.14583	0.19427								2.29167	0.0371061	19.9768			0.00185746		19.9969	20
1.14667	0.18586								2.29333	0.038741	19.9759			0.00193939		19.9952	20
1.1475	0.17674								2.295	0.0401567	19.9755			0.0020103		19.997	20
1.14833	0.16697								2.29667	0.0408417	19.9758			0.00204457		20.0018	20
1.14917	0.15662								2.29833	0.0404004	19.9769			0.00202236		20.0087	20
1.15	0.14578								2.3	0.0385828	19.9788			0.00193119		20.0168	20
1.15083	0.1329								2.30167	0.0353073	19.9889			0.00176634		20.1041	20
1.15167	0.11974								2.30333	0.0184175	19.9989			0.000920925		20.1059	20
1.1525	0.10642								2.305	0.00181611	20.0077			9.07707e-05		20.0964	20
1.15333	0.09309								2.30667	-0.0128114	20.0145			-0.000640105		20.077	20
1.15417	0.07988								2.30833	-0.0241276	20.0185			-0.00120526		20.0482	20
1.155	0.06693								2.31	-0.0308854	20.0192			-0.00154279		20.0105	20
1.15583	0.054373								2.31167	-0.0319925	20.0159			-0.00159835		19.9652	20
1.15667	0.042344								2.31333	-0.0265808	20.0084			-0.00132848		19.914	20
1.1575	0.030972								2.315	-0.0140658	19.9965			-0.000703413		19.859	20
1.15833	0.020379								2.31667	0.00580471	19.9803			0.000290522		19.8027	20
1.15917	0.010683								2.31833	0.032916	19.9482			0.00165007		19.6212	20
1.16	0.0019914								2.32	0.0863075	19.914			0.00433402		19.5779	20
1.16083	-0.0055953								2.32167	0.143375	19.8794			0.00721222		19.5557	20
1.16167	-0.011989								2.32333	0.200921	19.8463			0.0101239		19.5524	20
1.1625	-0.017112								2.325	0.256232	19.816			0.0129306		19.5683	20
1.16333	-0.020899								2.32667	0.306679	19.7901			0.0154966		19.603	20
1.16417	-0.023299								2.32833	0.349832	19.7698			0.0176953		19.6548	20
1.165	-0.024273								2.33	0.383586	19.7562			0.0194159		19.7215	20
1.16583	-0.0238								2.33167	0.406268	19.75			0.0205706		19.7998	20
1.16667	-0.021869								2.33333	0.416735	19.7513			0.0210991		19.886	20
1.1675	-0.014571								2.335	0.414445	19.7773			0.0209555		20.1596	20
1.16833	-0.0059242								2.33667	0.37112	19.8086			0.0187354		20.2373	20
1.16917	0.00395								2.33833	0.31908	19.8425			0.0160807		20.2888	20
1.17	0.014919								2.34	0.262565	19.8769			0.0132096		20.3163	20
1.17083	0.026837								2.34167	0.205238	19.9095			0.0103085		20.3184	20
1.17167	0.039553								2.34333	0.150774	19.9384			0.00756201		20.2951	20
1.1725	0.052906								2.345	0.102697	19.9615			0.00514474		20.2474	20
1.17333	0.066728								2.34667	0.0641935	19.9772			0.00321333		20.1779	20
1.17417	0.080853								2.34833	0.0379536	19.9844			0.00189916		20.0901	20
1.175	0.095108								2.35	0.0260215	19.9822			0.00130223		19.9886	20
1.17583	0.10932								2.35167	0.0296803	19.9475			0.00148792		19.6324	20
1.17667	0.12334								2.35333	0.0874333	19.9061			0.00439228		19.5353	20
1.1775	0.13698								2.355	0.156494	19.861			0.00787949		19.4695	20
1.17833	0.1501								2.35667	0.231739	19.8147			0.0116953		19.4323	20
1.17917	0.16255								2.35833	0.308782	19.7701			0.0156186		19.4255	20
1.18	0.1742								2.36	0.383164	19.7297			0.0194207		19.4497	20
1.18083	0.18491								2.36167	0.450564	19.6958			0.0228762		19.5039	20
1.18167	0.19459								2.36333	0.507025	19.6705			0.0257759		19.5852	20
1.1825	0.20313								2.365	0.549165	19.6554			0.0279397		19.6896	20
1.18333	0.21045								2.36667	0.574369	19.6514			0.0292278		19.8113	20
1.18417	0.21115								2.36833	0.580939	19.6873			0.0295084		20.2482	20
1.185	0.21065								2.37	0.521247	19.7312			0.0264174		20.3661	20
1.18583	0.20902								2.37167	0.44797	19.7796			0.0226481		20.4462	20
1.18667	0.20638								2.37333	0.367307	19.8293			0.0185235		20.4919	20
1.1875	0.20284								2.375	0.284561	19.8769			0.0143161		20.5007	20
1.18833	0.19853								2.37667	0.205145	19.9194			0.0102987		20.4718	20
1.18917	0.19359								2.37833	0.134332	19.9538			0.00673214		20.4064	20
1.19	0.18818								2.38	0.0769767	19.9776			0.00385314		20.3075	20
1.19083	0.18245								2.38167	0.0372564	19.9889			0.00186385		20.1802	20
1.19167	0.17655								2.38333	0.0184391	19.9864			0.000922583		20.0311	20
1.1925	0.17066								2.385	0.0226914	19.9372			0.00113814		19.52	20
1.19333	0.16493								2.38667	0.10466	19.8775			0.00526526		19.373	20
1.19417	0.15952								2.38833	0.204145	19.8116			0.0103044		19.2689	20
1.195	0.15459								2.39	0.314053	19.7431			0.015907		19.2042	20
1.19583	0.15029								2.39167	0.42822	19.6758			0.0217637		19.1828	20
1.19667	0.14676								2.39333	0.540261	19.6137			0.0275451		19.2062	20
1.1975	0.14413								2.395	0.64385	19.5602			0.0329164		19.2738	20
1.19833	0.14252								2.39667	0.733043	19.5185			0.0375564		19.3829	20
1.19917	0.14203								2.39833	0.802574	19.4911			0.0411764		19.5285	20
1.2	0.14274								2.4	0.848137	19.48			0.0435388		19.7037	20
1.20083	0.15005								2.40167	0.866614	19.5203			0.0443955		20.2676	20
1.20167	0.15857								2.40333	0.799505	19.5742			0.0408449		20.4528	20
1.2025	0.16823								2.405	0.709724	19.6375			0.0361413		20.5982	20
1.20333	0.17893								2.40667	0.60417	19.7067			0.0306581		20.7067	20
1.20417	0.19056								2.40833	0.488879	19.7778			0.0247185		20.7734	20
1.205	0.203								2.41	0.370269	19.8471			0.0186561		20.7956	20
1.20583	0.21611								2.41167	0.254848	19.9107			0.0127996		20.7728	20
1.20667	0.22975								2.41333	0.148888	19.9651			0.00745738		20.7066	20
1.2075	0.24375								2.415	0.0581079	20.0076			0.0029043		20.6012	20
1.20833	0.25797								2.41667	-0.0126148	20.0357			-0.000629615		20.4625	20
1.20917	0.27222								2.41833	-0.0595001	20.0153			-0.00297273		19.9452	20
1.21	0.28635								2.42	-0.0255522	19.9823			-0.00127874		19.7863	20
1.21083	0.30017								2.42167	0.02955	19.94			0.00148194		19.6602	20
1.21167	0.31353								2.42333	0.0999296	19.8917			0.00502368		19.5644	20
1.2125	0.32625								2.425	0.180474	19.8406			0.0090962		19.5038	20
1.21333	0.33818								2.42667	0.265621	19.7902			0.0134218		19.4816	20
1.21417	0.34915								2.42833	0.349608	19.7439			0.0177071		19.4991	20
1.215	0.35904								2.43	0.426781	19.7049			0.0216586		19.5553	20
1.21583	0.3677								2.43167	0.491877	19.6758			0.024999		19.6475	20
1.21667	0.37501								2.43333	0.540306	19.659			0.0274839		19.7708	20
1.2175	0.37702								2.435	0.568391	19.6833			0.0288768		20.2146	20
1.21833	0.37757								2.43667	0.527868	19.719			0.0267696		20.3607	20
1.21917	0.37667								2.43833	0.468374	19.7633			0.0236992		20.4819	20
1.22	0.37434								2.44	0.394479	19.8139			0.0199093		20.5797	20
1.22083	0.37061								2.44167	0.310217	19.8679			0.0156139		20.6493	20
1.22167	0.36554								2.44333	0.220118	19.9226			0.0110487		20.6871	20
1.2225	0.35919								2.445	0.129019	19.9749			0.00645905		20.6909	20
1.22333	0.35164								2.44667	0.0418156	20.0221			0.00208847		20.6605	20
1.22417	0.34297								2.44833	-0.0367743	20.0615			-0.00183308		20.5972	20
1.225	0.33329								2.45	-0.102444	20.0909			-0.00509902		20.5039	20
1.22583	0.32269								2.45167	-0.15151	20.0897			-0.00754171		20.1797	20
1.22667	0.3113								2.45333	-0.149419	20.0778			-0.00744203		20.0539	20
1.2275	0.29924								2.455	-0.129593	20.0566			-0.00646137		19.9376	20
1.22833	0.28663								2.45667	-0.0942946	20.0273			-0.00470829		19.8304	20
1.22917	0.27362								2.45833	-0.0455648	19.9916			-0.0022792		19.737	20
1.23	0.26034								2.46	0.014019	19.9511			0.000702667		19.6611	20
1.23083	0.24692								2.46167	0.0814514	19.9079			0.00409141		19.606	20
1.23167	0.23351								2.46333	0.153443	19.8641			0.00772468		19.5735	20
1.2325	0.22024								2.465	0.226575	19.8215			0.0114308		19.5646	20
1.23333	0.20724								2.46667	0.29745	19.7823			0.0150362		19.5794	20
1.23417	0.19623								2.46833	0.362846	19.7574			0.0183651		19.7172	20
1.235	0.1857								2.47	0.404348	19.7379			0.0204859		19.7683	20
1.23583	0.17575								2.47167	0.436819	19.7241			0.0221465		19.8258	20
1.23667	0.16646								2.47333	0.459845	19.7162			0.0233232		19.8899	20
1.2375	0.15789								2.475	0.472969	19.7143			0.0239911		19.958	20
1.23833	0.15011								2.47667	0.476111	19.7183			0.0241457		20.0275	20
1.23917	0.14318								2.47833	0.469564	19.7276			0.0238024		20.0958	20
1.24	0.13715								2.48	0.453959	19.7419			0.0229947		20.1606	20
1.24083	0.13205								2.48167	0.430223	19.7603			0.0217721		20.2196	20
1.24167	0.12791								2.48333	0.399535	19.782			0.0201968		20.2711	20
1.2425	0.12476								2.485	0.363262	19.8054			0.0183416		20.3043	20
1.24333	0.1226								2.48667	0.324357	19.8304			0.0163566		20.3379	20
1.24417	0.12143								2.48833	0.282714	19.8561			0.0142381		20.362	20
1.245	0.12126								2.49	0.239773	19.8818			0.0120599		20.3759	20
1.24583	0.12206								2.49167	0.196986	19.9066			0.00989553		20.3797	20
1.24667	0.1238								2.49333	0.155722	19.9297			0.00781356		20.374	20
1.2475	0.12646								2.495	0.117217	19.9505			0.00587542		20.3595	20
1.24833	0.12999								2.49667	0.082534	19.9685			0.00413321		20.3375	20
1.24917	0.13434								2.49833	0.052519	19.9833			0.00262814		20.3092	20
1.25	0.13945								2.5	0.0277795	19.9948			0.00138934		20.2765	20
1.25083	0.14542								2.50167	0.00866232	19.9994			0.000433129		20.2037	20
1.25167	0.15201								2.50333	0.000996069	20.0011			4.98007e-05		20.1695	20
1.2525	0.15915								2.505	-0.00179525	20.0004			-8.97606e-05		20.1404	20
1.25333	0.16674								2.50667	-0.00072621	19.9981			-3.6314e-05		20.1168	20
1.25417	0.17469								2.50833	0.00319709	19.9947			0.000159897		20.0997	20
1.255	0.18291								2.51	0.0088759	19.9909			0.000443997		20.0899	20
1.25583	0.19129								2.51167	0.0151737	19.9874			0.000759162		20.0874	20
1.25667	0.19975								2.51333	0.0209762	19.9849			0.0010496		20.0922	20
1.2575	0.20818								2.515	0.0252499	19.9837			0.00126352		20.1037	20
1.25833	0.21648								2.51667	0.0270974	19.9845			0.00135592		20.1209	20
1.25917	0.22454								2.51833	0.0258062	19.9894			0.00129099		20.163	20
1.26	0.23228								2.52	0.0177161	19.9963			0.000885969		20.1859	20
1.26083	0.23958								2.52167	0.00616973	20.0051			0.000308408		20.2075	20
1.26167	0.24637								2.52333	-0.0084751	20.0154			-0.000423429		20.2266	20
1.2625	0.25255								2.525	-0.0257106	20.0269			-0.00128381		20.2415	20
1.26333	0.25804								2.52667	-0.044805	20.0389			-0.0022359		20.2506	20
1.26417	0.26276								2.52833	-0.0648224	20.0508			-0.00323291		20.2525	20
1.265	0.26664								2.53	-0.0846545	20.0618			-0.00421968		20.2458	20
1.26583	0.26961								2.53167	-0.103059	20.0712			-0.00513467		20.2296	20
1.26667	0.27162								2.53333	-0.118705	20.0781			-0.00591216		20.2032	20
1.2675	0.27228								2.535	-0.130223	20.0865			-0.00648309		20.2179	20
1.26833	0.2719								2.53667	-0.144206	20.0904			-0.00717786		20.1682	20
1.26917	0.27046								2.53833	-0.15059	20.0885			-0.00749634		20.1029	20
1.27	0.26793								2.54	-0.147418	20.0799			-0.00734157		20.0251	20
1.27083	0.26432								2.54167	-0.133243	20.0642			-0.00664083		19.9369	20
1.27167	0.25962								2.54333	-0.106996	20.0408			-0.00533888		19.8411	20
1.2725	0.25386								2.545	-0.0680575	20.0098			-0.00340121		19.7412	20
1.27333	0.24706								2.54667	-0.016321	19.9713			-0.000817221		19.641	20
1.27417	0.23923								2.54833	0.0477687	19.9261			0.0023973		19.5447	20
1.275	0.23044								2.55	0.123191	19.875			0.00619828		19.4565	20
1.27583	0.22073								2.55167	0.208348	19.8064			0.0105192		19.2412	20
1.27667	0.21015								2.55333	0.32266	19.7363			0.0163486		19.1904	20
1.2775	0.19877								2.555	0.439515	19.6678			0.0223469		19.1756	20
1.27833	0.18667								2.55667	0.553671	19.6037			0.0282431		19.1948	20
1.27917	0.17392								2.55833	0.660437	19.5468			0.0337874		19.2483	20
1.28	0.16062								2.56	0.755289	19.4996			0.0387336		19.3352	20
1.28083	0.14685								2.56167	0.834048	19.4642			0.0428504		19.4528	20
1.28167	0.13272								2.56333	0.893065	19.4424			0.0459339		19.5975	20
1.2825	0.11832								2.565	0.929389	19.4355			0.0478192		19.7642	20
1.28333	0.10377								2.56667	0.940911	19.4441			0.0483905		19.9467	20
1.28417	0.087986								2.56833	0.926474	19.4855			0.0475468		20.3226	20
1.285	0.072284								2.57	0.857472	19.5401			0.0438828		20.5044	20
1.28583	0.056796								2.57167	0.766539	19.6049			0.0390994		20.6596	20
1.28667	0.041658								2.57333	0.65849	19.6772			0.0334646		20.7874	20
1.2875	0.027003								2.575	0.537952	19.754			0.0272325		20.8834	20
1.28833	0.012962								2.57667	0.409942	19.8322			0.0206705		20.9446	20
1.28917	-0.0003406								2.57833	0.279665	19.9086			0.0140474		20.9695	20
1.29	-0.012784								2.58	0.152295	19.9803			0.00762226		20.9581	20
1.29083	-0.024255								2.58167	0.0327595	20.0447			0.00163433		20.912	20
1.29167	-0.034649								2.58333	-0.0744734	20.0993			-0.00370526		20.8343	20
1.2925	-0.043871								2.585	-0.165576	20.1278			-0.00822621		20.5704	20
1.29333	-0.051836								2.58667	-0.21301	20.1452			-0.0105737		20.4536	20
1.29417	-0.058468								2.58833	-0.242011	20.1523			-0.0120091		20.3389	20
1.295	-0.063707								2.59	-0.253909	20.15			-0.0126009		20.2274	20
1.29583	-0.067504								2.59167	-0.250059	20.1394			-0.0124164		20.124	20
1.29667	-0.069823								2.59333	-0.232415	20.1221			-0.0115503		20.0328	20
1.2975	-0.070643								2.595	-0.203439	20.0996			-0.0101216		19.9576	20
1.29833	-0.069958								2.59667	-0.165972	20.0739			-0.00826809		19.901	20
1.29917	-0.067774								2.59833	-0.123095	20.0468			-0.0061404		19.8647	20
1.3	-0.064116								2.6	-0.0779864	20.0203			-0.00389537		19.8497	20
1.30083	-0.055834								2.60167	-0.0337786	20.0034			-0.00168864		19.9352	20
1.30167	-0.046231								2.60333	-0.00568898	19.9896			-0.000284597		19.9559	20
1.3025	-0.035444								2.605	0.0173596	19.9794			0.000868874		19.9859	20
1.30333	-0.023618								2.60667	0.0343332	19.9735			0.00171894		20.0254	20
1.30417	-0.010912								2.60833	0.044175	19.9723			0.00221181		20.0725	20
1.305	0.0025086								2.61	0.0461639	19.976			0.00231096		20.1247	20
1.30583	0.01647								2.61167	0.0399325	19.9847			0.00199815		20.1799	20
1.30667	0.030795								2.61333	0.0254638	19.9982			0.00127331		20.2355	20
1.3075	0.045302								2.615	0.00307593	20.016			0.000153674		20.2892	20
1.30833	0.059808								2.61667	-0.0266027	20.0376			-0.00132764		20.3389	20
1.30917	0.074134								2.61833	-0.0626686	20.0618			-0.00312378		20.376	20
1.31	0.0881								2.62	-0.102984	20.0884			-0.00512651		20.4125	20
1.31083	0.10153								2.62167	-0.147381	20.1167			-0.00732631		20.4405	20
1.31167	0.11427								2.62333	-0.194501	20.1457			-0.00965469		20.4588	20
1.3125	0.12615								2.625	-0.242858	20.1746			-0.0120378		20.4665	20
1.31333	0.13702								2.62667	-0.290929	20.2023			-0.0144008		20.4633	20
1.31417	0.14675								2.62833	-0.337208	20.2282			-0.0166702		20.4491	20
1.315	0.15522								2.63	-0.380258	20.2513			-0.018777		20.4245	20
1.31583	0.16233								2.63167	-0.418765	20.2709			-0.0206584		20.3901	20
1.31667	0.16797								2.63333	-0.451581	20.2867			-0.02226		20.347	20
1.3175	0.1675								2.635	-0.47777	20.2971			-0.0235388		20.2878	20
1.31833	0.16553								2.63667	-0.49524	20.3031			-0.0243924		20.2327	20
1.31917	0.16214								2.63833	-0.505127	20.3044			-0.0248777		20.175	20
1.32	0.15739								2.64	-0.507414	20.3014			-0.024994		20.1162	20
1.32083	0.15139								2.64167	-0.502305	20.2942			-0.0247512		20.0583	20
1.32167	0.14422								2.64333	-0.49026	20.2832			-0.0241708		20.003	20
1.3225	0.13602								2.645	-0.471974	20.269			-0.0232855		19.9523	20
1.32333	0.12692								2.64667	-0.448349	20.2523			-0.0221382		19.9075	20
1.32417	0.11704								2.64833	-0.420468	20.2337			-0.0207806		19.8701	20
1.325	0.10653								2.65	-0.389549	20.2141			-0.0192711		19.8411	20
1.32583	0.095551								2.65167	-0.356902	20.19			-0.0176771		19.775	20
1.32667	0.084245								2.65333	-0.316742	20.167			-0.015706		19.7671	20
1.3275	0.072769								2.655	-0.278308	20.1462			-0.0138144		19.774	20
1.32833	0.061276								2.65667	-0.243613	20.1286			-0.0121028		19.7936	20
1.32917	0.049918								2.65833	-0.214272	20.115			-0.0106524		19.8245	20
1.33	0.038841								2.66	-0.191615	20.106			-0.00953024		19.8646	20
1.33083	0.028186								2.66167	-0.176619	20.1019			-0.00878618		19.9114	20
1.33167	0.018086								2.66333	-0.169855	20.1029			-0.0084493		19.9619	20
1.3325	0.0086628								2.665	-0.171443	20.1086			-0.00852585		20.0129	20
1.33333	2.9842e-05								2.66667	-0.181029	20.1187			-0.00899804		20.0608	20
1.33417	-0.0028563								2.66833	-0.197778	20.145			-0.00981774		20.2397	20
1.335	-0.0048713								2.67	-0.241593	20.1723			-0.0119765		20.2635	20
1.33583	-0.006046								2.67167	-0.287214	20.1983			-0.0142197		20.2592	20
1.33667	-0.0064237								2.67333	-0.330425	20.2206			-0.0163411		20.2291	20
1.3375	-0.0060587								2.675	-0.3676	20.2372			-0.0181646		20.1735	20
1.33833	-0.0050152								2.67667	-0.395295	20.2462			-0.0195244		20.0937	20
1.33917	-0.0033668								2.67833	-0.410416	20.2462			-0.0202712		19.9921	20
1.34	-0.0011944								2.68	-0.410373	20.2359			-0.0202794		19.8727	20
1.34083	0.0014147								2.68167	-0.393231	20.2147			-0.0194527		19.7401	20
1.34167	0.0043682								2.68333	-0.357825	20.1823			-0.0177296		19.6	20
1.3425	0.0075707								2.685	-0.303847	20.1194			-0.0151022		19.2455	20
1.34333	0.010924								2.68667	-0.199002	20.0488			-0.00992587		19.1222	20
1.34417	0.014332								2.68833	-0.0814119	19.9741			-0.00407588		19.0345	20
1.345	0.017695								2.69	0.0432241	19.8982			0.00217227		18.9811	20
1.34583	0.020922								2.69167	0.169749	19.8243			0.00856267		18.9644	20
1.34667	0.023921								2.69333	0.292886	19.7555			0.0148255		18.9854	20
1.3475	0.026607								2.695	0.407458	19.6948			0.0206886		19.0434	20
1.34833	0.028904								2.69667	0.508629	19.6447			0.0258914		19.1361	20
1.34917	0.030742								2.69833	0.592123	19.6073			0.030199		19.2593	20
1.35	0.032059								2.7	0.654433	19.5842			0.0334164		19.4077	20
1.35083	0.028198								2.70167	0.692988	19.5982			0.0353598		19.8117	20
1.35167	0.023829								2.70333	0.669686	19.625			0.0341241		19.9748	20
1.3525	0.019022								2.705	0.624945	19.6621			0.0317843		20.1144	20
1.35333	0.013856								2.70667	0.563249	19.7068			0.0285815		20.2307	20
1.35417	0.0084199								2.70833	0.488728	19.7564			0.0247377		20.3192	20
1.355	0.002809								2.71	0.405956	19.8082			0.0204944		20.3765	20
1.35583	-0.002876								2.71167	0.319747	19.859			0.0161008		20.401	20
1.35667	-0.0085297								2.71333	0.234934	19.9063			0.011802		20.3923	20
1.3575	-0.014044								2.715	0.156137	19.9475			0.00782739		20.3521	20
1.35833	-0.019308								2.71667	0.0875496	19.9804			0.00438179		20.2831	20
1.35917	-0.024214								2.71833	0.032746	19.984			0.00163861		19.9817	20
1.36	-0.028651								2.72	0.0266288	19.9788			0.00133285		19.8823	20
1.36083	-0.032516								2.72167	0.0352756	19.9662			0.00176677		19.7931	20
1.36167	-0.035706								2.72333	0.0563831	19.9472			0.00282661		19.7134	20
1.3625	-0.038127								2.725	0.0879566	19.9235			0.00441472		19.647	20
1.36333	-0.03969								2.72667	0.127557	19.8965			0.00641102		19.597	20
1.36417	-0.040318								2.72833	0.172422	19.8682			0.00867829		19.5656	20
1.365	-0.039939								2.73	0.21962	19.8403			0.0110694		19.5539	20
1.36583	-0.038495								2.73167	0.266204	19.8144			0.0134349		19.562	20
1.36667	-0.03594								2.73333	0.309371	19.792			0.0156311		19.5889	20
1.3675	-0.02784								2.735	0.346598	19.7885			0.0175151		19.7834	20
1.36833	-0.018669								2.73667	0.352512	19.7891			0.0178134		19.8316	20
1.36917	-0.0085143								2.73833	0.35146	19.7932			0.0177567		19.8737	20
1.37	0.0025258								2.74	0.34474	19.8			0.0174111		19.9112	20
1.37083	0.014342								2.74167	0.333311	19.809			0.0168262		19.9421	20
1.37167	0.026817								2.74333	0.318361	19.8193			0.0160632		19.965	20
1.3725	0.039824								2.745	0.301247	19.83			0.0151915		19.9786	20
1.37333	0.053233								2.74667	0.283405	19.8402			0.0142843		19.9826	20
1.37417	0.066906								2.74833	0.266266	19.8493			0.0134144		19.9771	20
1.375	0.080704								2.75	0.251168	19.8564			0.0126492		19.9629	20
1.37583	0.094487								2.75167	0.239278	19.852			0.0120531		19.8432	20
1.37667	0.10811								2.75333	0.246625	19.8458			0.0124271		19.8218	20
1.3775	0.12145								2.755	0.256987	19.8385			0.0129539		19.8074	20
1.37833	0.13435								2.75667	0.269162	19.8307			0.013573		19.7988	20
1.37917	0.1467								2.75833	0.282227	19.8229			0.0142374		19.7967	20
1.38	0.15836								2.76	0.295174	19.8158			0.0148959		19.8019	20
1.38083	0.16922								2.76167	0.306957	19.8101			0.015495		19.8145	20
1.38167	0.17918								2.76333	0.316551	19.8062			0.0159824		19.8342	20
1.3825	0.18815								2.765	0.323011	19.8047			0.0163098		19.8604	20
1.38333	0.19603								2.76667	0.325527	19.8059			0.0164358		19.8922	20
1.38417	0.19803								2.76833	0.323472	19.815			0.0163246		19.9812	20
1.385	0.19892								2.77	0.308258	19.8267			0.0155476		20.0162	20
1.38583	0.19876								2.77167	0.288883	19.8402			0.0145605		20.046	20
1.38667	0.19763								2.77333	0.266287	19.8552			0.0134115		20.0707	20
1.3875	0.1956								2.775	0.241346	19.871			0.0121457		20.089	20
1.38833	0.19276								2.77667	0.21506	19.8869			0.0108142		20.1001	20
1.38917	0.18921								2.77833	0.188518	19.9023			0.00947217		20.1033	20
1.39	0.18506								2.78	0.162851	19.9165			0.00817669		20.0982	20
1.39083	0.18041								2.78167	0.139188	19.9288			0.00698427		20.0848	20
1.39167	0.17539								2.78333	0.118608	19.9387			0.00594861		20.0636	20
1.3925	0.17009								2.785	0.102091	19.9448			0.00511871		20.0249	20
1.39333	0.16464								2.78667	0.0920625	19.9476			0.00461522		19.9911	20
1.39417	0.15915								2.78833	0.0873976	19.947			0.0043815		19.9533	20
1.395	0.15373								2.79	0.0884113	19.9428			0.00443323		19.9127	20
1.39583	0.14848								2.79167	0.09526	19.9353			0.00477847		19.8708	20
1.39667	0.1435								2.79333	0.107887	19.9244			0.00541484		19.829	20
1.3975	0.13889								2.795	0.12602	19.9105			0.00632931		19.7891	20
1.39833	0.13472								2.79667	0.149169	19.894			0.00749817		19.7525	20
1.39917	0.13106								2.79833	0.176643	19.8755			0.0088875		19.7209	20
1.4	0.12797								2.8	0.207566	19.8555			0.0104539		19.6957	20
1.40083	0.13048								2.80167	0.240901	19.8308			0.0121478		19.6363	20
1.40167	0.13353								2.80333	0.281917	19.8067			0.0142335		19.6295	20
1.4025	0.13705								2.805	0.322226	19.7841			0.0162872		19.6367	20
1.40333	0.14093								2.80667	0.359869	19.7641			0.0182082		19.6568	20
1.40417	0.14509								2.80833	0.393142	19.7477			0.0199082		19.6892	20
1.405	0.1494								2.81	0.4205	19.7356			0.0213067		19.7328	20
1.40583	0.15374								2.81167	0.44062	19.7285			0.0223342		19.7861	20
1.40667	0.158								2.81333	0.452459	19.7268			0.0229363		19.8471	20
1.4075	0.16205								2.815	0.455311	19.7307			0.0230763		19.9132	20
1.40833	0.16577								2.81667	0.448844	19.7401			0.0227376		19.9818	20
1.40917	0.16902								2.81833	0.433125	19.7624			0.0219165		20.1323	20
1.41	0.17169								2.82	0.395917	19.7887			0.0200073		20.1922	20
1.41083	0.17366								2.82167	0.352235	19.8172			0.0177742		20.2366	20
1.41167	0.17482								2.82333	0.304604	19.8468			0.0153478		20.2659	20
1.4125	0.17508								2.825	0.255358	19.8759			0.0128476		20.2788	20
1.41333	0.17432								2.82667	0.206883	19.9031			0.0103945		20.275	20
1.41417	0.17249								2.82833	0.161512	19.9271			0.00810514		20.2548	20
1.415	0.1695								2.83	0.121427	19.9469			0.00608752		20.2193	20
1.41583	0.16531								2.83167	0.0885506	19.9613			0.00443611		20.1702	20
1.41667	0.15989								2.83333	0.0644613	19.9698			0.00322794		20.1101	20
1.4175	0.14881								2.835	0.050315	19.964			0.00252028		19.9564	20
1.41833	0.13658								2.83667	0.0599734	19.9527			0.00300578		19.8889	20
1.41917	0.12328								2.83833	0.0788922	19.9368			0.00395712		19.8297	20
1.42	0.10905								2.84	0.105384	19.9173			0.00529106		19.7797	20
1.42083	0.094018								2.84167	0.137783	19.8955			0.00692532		19.7411	20
1.42167	0.078343								2.84333	0.174163	19.8726			0.00876399		19.716	20
1.4225	0.062184								2.845	0.212416	19.8498			0.0107012		19.7056	20
1.42333	0.045712								2.84667	0.250346	19.8285			0.0126256		19.7106	20
1.42417	0.029109								2.84833	0.285765	19.81			0.0144253		19.731	20
1.425	0.01256								2.85	0.31659	19.7954			0.0159931		19.7661	20
1.42583	-0.0037429								2.85167	0.34093	19.7894			0.0172279		19.8547	20
1.42667	-0.019607								2.85333	0.350973	19.7886			0.0177361		19.9117	20
1.4275	-0.034838								2.855	0.35241	19.793			0.0178048		19.9734	20
1.42833	-0.049244								2.85667	0.344989	19.8028			0.0174212		20.0383	20
1.42917	-0.062635								2.85833	0.328641	19.8178			0.0165831		20.104	20
1.43	-0.074827								2.86	0.303649	19.8376			0.0153067		20.1678	20
1.43083	-0.085644								2.86167	0.270649	19.8616			0.0136267		20.2273	20
1.43167	-0.094919								2.86333	0.230602	19.8891			0.0115944		20.2799	20
1.4325	-0.1025								2.865	0.184771	19.9192			0.00927601		20.3236	20
1.43333	-0.10823								2.86667	0.134669	19.9508			0.00675004		20.3563	20
1.43417	-0.10986								2.86833	0.0820165	19.9856			0.00410378		20.407	20
1.435	-0.10946								2.87	0.0239761	20.0194			0.00119764		20.412	20
1.43583	-0.10697								2.87167	-0.0323167	20.0506			-0.00161176		20.3992	20
1.43667	-0.10237								2.87333	-0.084415	20.0781			-0.00420434		20.3695	20
1.4375	-0.095627								2.875	-0.130112	20.1004			-0.00647312		20.3235	20
1.43833	-0.086751								2.87667	-0.167406	20.1167			-0.00832171		20.2628	20
1.43917	-0.075755								2.87833	-0.194574	20.1262			-0.00966771		20.1892	20
1.44	-0.062671								2.88	-0.210252	20.1281			-0.0104457		20.1053	20
1.44083	-0.04755								2.88167	-0.213493	20.1223			-0.0106098		20.0142	20
1.44167	-0.030459								2.88333	-0.203815	20.1087			-0.0101357		19.9191	20
1.4425	-0.01148								2.885	-0.181232	20.08			-0.0090255		19.74	20
1.44333	0.009288								2.88667	-0.133321	20.0453			-0.00665096		19.653	20
1.44417	0.031732								2.88833	-0.0754901	20.0063			-0.00377332		19.5825	20
1.445	0.055726								2.89	-0.0105249	19.9647			-0.000527176		19.5286	20
1.44583	0.081129								2.89167	0.0589022	19.922			0.00295664		19.4934	20
1.44667	0.10779								2.89333	0.129991	19.88			0.00653877		19.4777	20
1.4475	0.13555								2.895	0.199925	19.8404			0.0100767		19.4819	20
1.44833	0.16422								2.89667	0.265989	19.8046			0.0134307		19.5052	20
1.44917	0.19365								2.89833	0.325687	19.7739			0.0164705		19.5463	20
1.45	0.22363								2.9	0.376841	19.7494			0.0190812		19.6029	20
1.45083	0.25514								2.90167	0.417692	19.7397			0.02116		19.7573	20
1.45167	0.28681								2.90333	0.433829	19.7365			0.021981		19.8305	20
1.4525	0.31841								2.905	0.439172	19.7391			0.0222488		19.8998	20
1.45333	0.34971								2.90667	0.434866	19.7467			0.0220222		19.9643	20
1.45417	0.38048								2.90833	0.42209	19.7586			0.0213624		20.0212	20
1.455	0.41052								2.91	0.402346	19.7736			0.0203477		20.0683	20
1.45583	0.43961								2.91167	0.377397	19.7905			0.0190696		20.1036	20
1.45667	0.46754								2.91333	0.349178	19.8082			0.017628		20.1258	20
1.4575	0.49412								2.915	0.31971	19.8254			0.0161263		20.1345	20
1.45833	0.51915								2.91667	0.291005	19.841			0.0146668		20.1294	20
1.45917	0.54248								2.91833	0.264979	19.8509			0.0133485		20.0783	20
1.46	0.56394								2.92	0.248461	19.8577			0.0125121		20.0507	20
1.46083	0.58339								2.92167	0.237209	19.8609			0.0119435		20.0165	20
1.46167	0.60071								2.92333	0.231892	19.8602			0.0116762		19.9767	20
1.4625	0.6158								2.925	0.233029	19.8555			0.0117363		19.9333	20
1.46333	0.62856								2.92667	0.240834	19.8469			0.0121346		19.8884	20
1.46417	0.63894								2.92833	0.2552	19.8346			0.0128664		19.8443	20
1.465	0.64689								2.93	0.275704	19.819			0.0139111		19.8033	20
1.46583	0.65239								2.93167	0.301625	19.8008			0.015233		19.7676	20
1.46667	0.65545								2.93333	0.331968	19.7807			0.0167824		19.7391	20
1.4675	0.65233								2.935	0.365497	19.7554			0.0185011		19.6751	20
1.46833	0.64691								2.93667	0.407639	19.7305			0.0206604		19.6683	20
1.46917	0.63935								2.93833	0.449245	19.7072			0.0227959		19.678	20
1.47	0.62981								2.94	0.487965	19.687			0.0247862		19.7032	20
1.47083	0.61848								2.94167	0.521709	19.6709			0.0265219		19.7434	20
1.47167	0.60556								2.94333	0.548553	19.6599			0.0279021		19.7975	20
1.4725	0.59128								2.945	0.566825	19.6549			0.0288389		19.8635	20
1.47333	0.57584								2.94667	0.575184	19.6564			0.0292619		19.9392	20
1.47417	0.5595								2.94833	0.572691	19.6647			0.0291228		20.0216	20
1.475	0.54248								2.95	0.558861	19.6798			0.0283977		20.1074	20
1.47583	0.52504								2.95167	0.533702	19.7118			0.0270753		20.3055	20
1.47667	0.50741								2.95333	0.480374	19.7485			0.0243246		20.3807	20
1.4775	0.48985								2.955	0.419181	19.788			0.0211836		20.4359	20
1.47833	0.47257								2.95667	0.353349	19.8285			0.0178203		20.4718	20
1.47917	0.45583								2.95833	0.285819	19.8683			0.0143857		20.4871	20
1.48	0.43983								2.96	0.219576	19.9055			0.011031		20.4814	20
1.48083	0.42478								2.96167	0.157533	19.9386			0.00790094		20.4551	20
1.48167	0.41089								2.96333	0.102391	19.9661			0.00512822		20.4098	20
1.4825	0.39832								2.965	0.056513	19.9869			0.0028275		20.3478	20
1.48333	0.38725								2.96667	0.0218197	20.0002			0.00109097		20.2722	20
1.48417	0.38155								2.96833	-0.000309453	19.9913			-1.54794e-05		20.0341	20
1.485	0.37752								2.97	0.0144823	19.976			0.000724987		19.9525	20
1.48583	0.37517								2.97167	0.0400714	19.9559			0.002008		19.8871	20
1.48667	0.3745								2.97333	0.073571	19.9325			0.003691		19.8366	20
1.4875	0.37548								2.975	0.112431	19.9076			0.00564761		19.8034	20
1.48833	0.37808								2.97667	0.153928	19.8828			0.00774178		19.7885	20
1.48917	0.38221								2.97833	0.195299	19.8597			0.00983393		19.7924	20
1.49	0.3878								2.98	0.233874	19.8397			0.0117882		19.8142	20
1.49083	0.39476								2.98167	0.267223	19.824			0.0134798		19.8523	20
1.49167	0.40296								2.98333	0.293277	19.8137			0.0148017		19.9041	20
1.4925	0.41227								2.985	0.310438	19.8244			0.0156594		20.1281	20
1.49333	0.42254								2.98667	0.292688	19.8396			0.0147527		20.1869	20
1.49417	0.43362								2.98833	0.267411	19.8576			0.0134664		20.2301	20
1.495	0.44535								2.99	0.237305	19.8772			0.0119386		20.2591	20
1.49583	0.45754								2.99167	0.204663	19.8968			0.0102862		20.2721	20
1.49667	0.47002								2.99333	0.171932	19.915			0.00863329		20.2681	20
1.4975	0.48259								2.995	0.141592	19.9304			0.00710432		20.2469	20
1.49833	0.49507								2.99667	0.116019	19.9416			0.00581794		20.2095	20
1.49917	0.50728								2.99833	0.0973553	19.9476			0.00488056		20.1575	20
1.5	0.51902								3	0.0873851	19.9475	0.488755	19.7095	0.00438075	0.0247979	20.0937	20
1.50083	0.52894								3.00167	0.0874299	19.9276	0.484174	19.7122	0.00438739	0.0245622	19.8757	20
1.50167	0.53807								3.00333	0.120736	19.9025	0.47972	19.7147	0.00606639	0.0243331	19.8077	20
1.5025	0.54626								3.005	0.162429	19.8741	0.475498	19.7171	0.00817292	0.024116	19.7555	20
1.50333	0.55335								3.00667	0.209812	19.8437	0.471485	19.7194	0.0105732	0.0239097	19.7181	20
1.50417	0.55923								3.00833	0.260491	19.8129	0.467659	19.7216	0.0131476	0.023713	19.6978	20
1.505	0.56377								3.01	0.311879	19.7832	0.464	19.7237	0.0157648	0.023525	19.696	20
1.50583	0.56686								3.01167	0.361298	19.7563	0.460492	19.7257	0.0182877	0.0233447	19.7133	20
1.50667	0.56841								3.01333	0.40611	19.7337	0.457118	19.7277	0.0205795	0.0231714	19.7493	20
1.5075	0.56832								3.015	0.443839	19.7166	0.453863	19.7296	0.0225109	0.0230042	19.803	20
1.50833	0.56652								3.01667	0.472293	19.7062	0.450714	19.7314	0.0239667	0.0228425	19.8722	20
1.50917	0.56298								3.01833	0.489668	19.7131	0.447657	19.7332	0.0248397	0.0226855	20.061	20
1.51	0.55763								3.02	0.47815	19.7268	0.44467	19.735	0.0242386	0.0225321	20.1457	20
1.51083	0.55046								3.02167	0.455351	19.7464	0.441742	19.7367	0.02306	0.0223818	20.2241	20
1.51167	0.54146								3.02333	0.422714	19.771	0.438865	19.7384	0.0213805	0.0222341	20.296	20
1.5125	0.53065								3.025	0.381602	19.7998	0.436031	19.7401	0.019273	0.0220886	20.3588	20
1.51333	0.51804								3.02667	0.33368	19.8315	0.433236	19.7417	0.0168258	0.0219452	20.4102	20
1.51417	0.50368								3.02833	0.280852	19.8649	0.430475	19.7434	0.0141381	0.0218036	20.4485	20
1.515	0.48763								3.03	0.225172	19.8987	0.427747	19.745	0.0113159	0.0216636	20.4726	20
1.51583	0.46996								3.03167	0.168757	19.9318	0.42505	19.7466	0.00846673	0.0215253	20.4819	20
1.51667	0.45076								3.03333	0.113694	19.9628	0.422386	19.7481	0.0056953	0.0213886	20.4766	20
1.5175	0.42794								3.035	0.0619573	19.9859	0.419756	19.7497	0.00310005	0.0212538	20.4043	20
1.51833	0.40387								3.03667	0.023495	20.0056	0.417166	19.7512	0.00117442	0.021121	20.3759	20
1.51917	0.37871								3.03833	-0.00932084	20.0217	0.414619	19.7527	-0.000465538	0.0209905	20.3424	20
1.52	0.35266								3.04	-0.0361049	20.0339	0.412119	19.7542	-0.00180219	0.0208623	20.304	20
1.52083	0.32592								3.04167	-0.0564923	20.0422	0.409668	19.7556	-0.00281867	0.0207368	20.2624	20
1.52167	0.2987								3.04333	-0.0703626	20.0467	0.407269	19.757	-0.00350993	0.0206139	20.2193	20
1.5225	0.27121								3.045	-0.0778356	20.0476	0.404925	19.7584	-0.00388255	0.0204938	20.1763	20
1.52333	0.24366								3.04667	-0.079254	20.0451	0.402637	19.7598	-0.00395379	0.0203766	20.1349	20
1.52417	0.21627								3.04833	-0.0751586	20.0398	0.400407	19.7611	-0.00375047	0.0202624	20.0967	20
1.525	0.18926								3.05	-0.0662577	20.032	0.398233	19.7623	-0.00330759	0.0201511	20.0627	20
1.52583	0.16284								3.05167	-0.0533925	20.0222	0.396115	19.7636	-0.00266667	0.0200427	20.0307	20
1.52667	0.13721								3.05333	-0.0369693	20.0111	0.394057	19.7648	-0.00184744	0.0199373	20.008	20
1.5275	0.11259								3.055	-0.0185269	19.9995	0.392053	19.7659	-0.000926371	0.0198348	19.9922	20
1.52833	0.089147								3.05667	0.00087269	19.9879	0.3901	19.7671	4.3661e-05	0.0197348	19.9833	20
1.52917	0.067073								3.05833	0.020212	19.9769	0.388189	19.7682	0.00101177	0.019637	19.9812	20
1.53	0.046532								3.06	0.0385468	19.967	0.386313	19.7693	0.00193053	0.019541	19.9855	20
1.53083	0.027675								3.06167	0.055045	19.9586	0.384463	19.7704	0.00275796	0.0194463	19.9954	20
1.53167	0.010637								3.06333	0.0690204	19.952	0.382629	19.7715	0.00345932	0.0193525	20.0099	20
1.5325	-0.0044649								3.065	0.0799611	19.9475	0.380802	19.7726	0.00400858	0.0192591	20.0278	20
1.53333	-0.017531								3.06667	0.0875501	19.945	0.378973	19.7737	0.00438958	0.0191655	20.0478	20
1.53417	-0.02489								3.06833	0.0916786	19.9491	0.377134	19.7748	0.00459563	0.0190714	20.1173	20
1.535	-0.030155								3.07	0.0848946	19.9545	0.375262	19.776	0.00425442	0.0189756	20.1343	20
1.53583	-0.033365								3.07167	0.0758966	19.9604	0.373353	19.7772	0.00380235	0.018878	20.1435	20
1.53667	-0.03458								3.07333	0.0659446	19.9663	0.371407	19.7783	0.0033028	0.0187785	20.1455	20
1.5375	-0.033878								3.075	0.0561566	19.9714	0.369425	19.7796	0.00281185	0.0186771	20.1398	20
1.53833	-0.031352								3.07667	0.0476531	19.9751	0.367411	19.7808	0.00238563	0.0185741	20.1264	20
1.53917	-0.027116								3.07833	0.0415013	19.9768	0.365372	19.782	0.00207748	0.0184699	20.1058	20
1.54	-0.021293								3.08	0.0386555	19.9761	0.363318	19.7832	0.00193509	0.0183649	20.0787	20
1.54083	-0.014022								3.08167	0.0399029	19.9725	0.361261	19.7845	0.00199789	0.0182598	20.0465	20
1.54167	-0.0054542								3.08333	0.0458161	19.966	0.359214	19.7857	0.00229471	0.0181553	20.0108	20
1.5425	0.0042516								3.085	0.0567154	19.9491	0.357192	19.7869	0.002843	0.018052	19.8944	20
1.54333	0.014928								3.08667	0.0848005	19.9302	0.355226	19.788	0.00425487	0.0179516	19.8617	20
1.54417	0.026401								3.08833	0.116296	19.9103	0.35333	19.7891	0.005841	0.0178548	19.8401	20
1.545	0.038495								3.09	0.149449	19.8904	0.351512	19.7901	0.00751362	0.017762	19.8286	20
1.54583	0.051029								3.09167	0.182731	19.8712	0.349781	19.7911	0.00919573	0.0176736	19.8281	20
1.54667	0.063825								3.09333	0.214587	19.8539	0.348142	19.792	0.0108083	0.01759	19.8386	20
1.5475	0.076705								3.095	0.243503	19.8392	0.346595	19.7929	0.0122738	0.0175111	19.8599	20
1.54833	0.089497								3.09667	0.268076	19.8277	0.345141	19.7937	0.0135203	0.0174369	19.8912	20
1.54917	0.10203								3.09833	0.287092	19.8202	0.343774	19.7945	0.0144848	0.0173672	19.931	20
1.55	0.11415								3.1	0.299586	19.8171	0.342489	19.7952	0.0151176	0.0173016	19.9776	20
1.55083	0.12358								3.10167	0.30489	19.8281	0.341276	19.7959	0.0153767	0.0172397	20.134	20
1.55167	0.13236								3.10333	0.286456	19.8426	0.340109	19.7966	0.0144364	0.0171801	20.1812	20
1.5525	0.14039								3.105	0.262369	19.8592	0.338977	19.7973	0.0132115	0.0171224	20.2163	20
1.55333	0.14762								3.10667	0.234656	19.877	0.33787	19.7979	0.0118054	0.0170659	20.2407	20
1.55417	0.15399								3.10833	0.205025	19.8949	0.336779	19.7986	0.0103054	0.0170103	20.2535	20
1.555	0.15944								3.11	0.17522	19.9118	0.335696	19.7992	0.00879981	0.016955	20.2544	20
1.55583	0.16396								3.11167	0.146944	19.9269	0.334614	19.7999	0.00737412	0.0168998	20.2438	20
1.55667	0.1675								3.11333	0.121762	19.9394	0.333528	19.8005	0.00610658	0.0168444	20.2225	20
1.5575	0.17009								3.115	0.101023	19.9485	0.332432	19.8012	0.00506421	0.0167885	20.1923	20
1.55833	0.17171								3.11667	0.0857896	19.9539	0.331325	19.8019	0.00429938	0.016732	20.1552	20
1.55917	0.1724								3.11833	0.0767711	19.9421	0.330205	19.8025	0.0038497	0.0166749	19.9695	20
1.56	0.17218								3.12	0.0965198	19.9279	0.329084	19.8032	0.00484346	0.0166177	19.9347	20
1.56083	0.1711								3.12167	0.120225	19.9129	0.327963	19.8039	0.00603755	0.0165605	19.9169	20
1.56167	0.16923								3.12333	0.145167	19.8985	0.326841	19.8046	0.00729537	0.0165033	19.9138	20
1.5625	0.16663								3.125	0.169156	19.886	0.325717	19.8052	0.00850632	0.016446	19.9256	20
1.56333	0.16338								3.12667	0.190056	19.8765	0.324593	19.8059	0.00956184	0.0163887	19.952	20
1.56417	0.15957								3.12833	0.205891	19.871	0.323468	19.8066	0.0103614	0.0163313	19.9916	20
1.565	0.1553								3.13	0.214971	19.8704	0.322341	19.8073	0.0108187	0.0162739	20.0424	20
1.56583	0.15067								3.13167	0.215999	19.8751	0.321214	19.8079	0.0108678	0.0162164	20.1014	20
1.56667	0.1458								3.13333	0.208158	19.8853	0.320085	19.8086	0.0104679	0.0161589	20.165	20
1.5675	0.1396								3.135	0.191188	19.919	0.318956	19.8093	0.00959823	0.0161013	20.4269	20
1.56833	0.1334								3.13667	0.134917	19.9555	0.317815	19.81	0.00676091	0.0160432	20.4757	20
1.56917	0.12738								3.13833	0.0742163	19.9918	0.316665	19.8107	0.00371234	0.0159845	20.4947	20
1.57	0.12168								3.14	0.0136623	20.0257	0.315509	19.8114	0.000682238	0.0159256	20.487	20
1.57083	0.11645								3.14167	-0.0428915	20.055	0.314351	19.8121	-0.00213869	0.0158667	20.4519	20
1.57167	0.11184								3.14333	-0.0916792	20.0775	0.313199	19.8128	-0.00456626	0.0158079	20.3902	20
1.5725	0.108								3.145	-0.129197	20.0914	0.312057	19.8134	-0.00643046	0.0157497	20.3037	20
1.57333	0.10508								3.14667	-0.152392	20.0953	0.310932	19.8141	-0.00758346	0.0156925	20.1959	20
1.57417	0.10319								3.14833	-0.158831	20.0881	0.309833	19.8147	-0.00790669	0.0156365	20.0714	20
1.575	0.10248								3.15	-0.146847	20.0694	0.308767	19.8154	-0.00731697	0.0155822	19.9358	20
1.57583	0.10304								3.15167	-0.115659	20.0165	0.30774	19.8159	-0.00577816	0.0155299	19.5499	20
1.57667	0.10499								3.15333	-0.0275353	19.9555	0.306773	19.8165	-0.00137983	0.0154807	19.4266	20
1.5775	0.1084								3.155	0.0741735	19.8899	0.305869	19.817	0.00372921	0.0154347	19.3399	20
1.57833	0.11335								3.15667	0.183544	19.8228	0.305029	19.8174	0.00925925	0.015392	19.2878	20
1.57917	0.11991								3.15833	0.295308	19.7576	0.304254	19.8179	0.0149466	0.0153525	19.2729	20
1.58	0.1281								3.16	0.404061	19.6973	0.303541	19.8183	0.0205135	0.0153162	19.2963	20
1.58083	0.13795								3.16167	0.504494	19.645	0.302884	19.8186	0.0256805	0.0152828	19.3574	20
1.58167	0.14947								3.16333	0.591641	19.6033	0.302278	19.819	0.0301806	0.015252	19.4535	20
1.5825	0.16264								3.165	0.66112	19.5744	0.301713	19.8193	0.0337747	0.0152232	19.5807	20
1.58333	0.17743								3.16667	0.709344	19.5598	0.30118	19.8196	0.0362654	0.0151961	19.7332	20
1.58417	0.19765								3.16833	0.733701	19.5847	0.300669	19.8199	0.037463	0.01517	20.1664	20
1.585	0.21929								3.17	0.692181	19.6222	0.300153	19.8202	0.0352753	0.0151438	20.3316	20
1.58583	0.24217								3.17167	0.629611	19.6694	0.299624	19.8206	0.0320096	0.0151169	20.4695	20
1.58667	0.26609								3.17333	0.55097	19.7235	0.299075	19.8209	0.0279346	0.0150889	20.5811	20
1.5875	0.29086								3.175	0.460769	19.7816	0.298499	19.8213	0.0232927	0.0150595	20.6619	20
1.58833	0.31627								3.17667	0.363933	19.8406	0.297893	19.8216	0.0183428	0.0150287	20.7089	20
1.58917	0.34207								3.17833	0.265588	19.8975	0.297256	19.822	0.0133478	0.0149962	20.7205	20
1.59	0.36805								3.18	0.170813	19.9494	0.296587	19.8225	0.00856232	0.0149622	20.6972	20
1.59083	0.39397								3.18167	0.0843956	19.9936	0.295891	19.8229	0.00422112	0.0149267	20.6409	20
1.59167	0.41958								3.18333	0.010608	20.0282	0.29517	19.8233	0.000529653	0.01489	20.5553	20
1.5925	0.44464								3.185	-0.0469985	20.029	0.294431	19.8238	-0.00234652	0.0148524	20.2032	20
1.59333	0.46891								3.18667	-0.048391	20.0201	0.293692	19.8242	-0.00241712	0.0148148	20.09	20
1.59417	0.49217								3.18833	-0.0335627	20.0034	0.29296	19.8247	-0.00167785	0.0147775	19.9924	20
1.595	0.51419								3.19	-0.00566891	19.9805	0.29224	19.8251	-0.000283723	0.014741	19.9091	20
1.59583	0.53474								3.19167	0.032574	19.9532	0.291539	19.8255	0.00163252	0.0147053	19.844	20
1.59667	0.55363								3.19333	0.0780288	19.9236	0.290861	19.8259	0.00391639	0.0146708	19.8	20
1.5975	0.57067								3.195	0.127289	19.8939	0.290209	19.8262	0.00639842	0.0146376	19.779	20
1.59833	0.58568								3.19667	0.176868	19.866	0.289585	19.8266	0.00890308	0.0146059	19.7815	20
1.59917	0.59851								3.19833	0.223383	19.8418	0.288989	19.8269	0.0112582	0.0145756	19.8065	20
1.6	0.60902								3.2	0.263734	19.8228	0.288422	19.8273	0.0133045	0.0145467	19.8522	20
1.60083	0.61264								3.20167	0.295268	19.8289	0.28788	19.8276	0.0148908	0.0145192	20.1148	20
1.60167	0.61383								3.20333	0.28513	19.8402	0.287355	19.8279	0.0143713	0.0144925	20.179	20
1.6025	0.61263								3.205	0.266257	19.8553	0.286845	19.8282	0.0134099	0.0144665	20.2298	20
1.60333	0.60908								3.20667	0.241088	19.8731	0.286343	19.8285	0.0121314	0.014441	20.2693	20
1.60417	0.60327								3.20833	0.211573	19.8921	0.285844	19.8288	0.010636	0.0144156	20.2953	20
1.605	0.59527								3.21	0.179893	19.911	0.285343	19.8291	0.00903485	0.0143901	20.3061	20
1.60583	0.5852								3.21167	0.148355	19.9284	0.284835	19.8294	0.00744437	0.0143643	20.301	20
1.60667	0.57319								3.21333	0.119255	19.9432	0.284315	19.8297	0.00597976	0.0143378	20.2803	20
1.6075	0.55938								3.215	0.0947463	19.954	0.283776	19.8301	0.00474824	0.0143104	20.245	20
1.60833	0.54393								3.21667	0.0767116	19.96	0.283214	19.8304	0.00384326	0.0142818	20.1973	20
1.60917	0.52701								3.21833	0.0666534	19.9462	0.282626	19.8308	0.00334165	0.0142519	19.9841	20
1.61	0.50881								3.22	0.0896255	19.9284	0.282008	19.8312	0.00449738	0.0142204	19.9299	20
1.61083	0.4895								3.22167	0.119335	19.908	0.281357	19.8316	0.00599432	0.0141873	19.8904	20
1.61167	0.4693								3.22333	0.153303	19.8863	0.280673	19.832	0.00770895	0.0141525	19.8638	20
1.6125	0.44839								3.225	0.18946	19.8646	0.279958	19.8325	0.00953756	0.0141161	19.8518	20
1.61333	0.427								3.22667	0.225599	19.8443	0.279213	19.8329	0.0113684	0.0140783	19.8555	20
1.61417	0.40532								3.22833	0.259468	19.8267	0.278443	19.8334	0.0130868	0.0140391	19.8751	20
1.615	0.38356								3.23	0.288891	19.8129	0.277651	19.8339	0.014581	0.0139988	19.9099	20
1.61583	0.36192								3.23167	0.311878	19.804	0.276845	19.8344	0.0157483	0.0139578	19.9585	20
1.61667	0.34059								3.23333	0.326733	19.8007	0.27603	19.8349	0.0165011	0.0139164	20.0188	20
1.6175	0.32265								3.235	0.332145	19.8155	0.275215	19.8354	0.0167619	0.013875	20.2163	20
1.61833	0.30532								3.23667	0.30747	19.8353	0.274409	19.8358	0.0155011	0.013834	20.2833	20
1.61917	0.28872								3.23833	0.274429	19.8589	0.27362	19.8363	0.013819	0.0137939	20.338	20
1.62	0.27295								3.24	0.2352	19.885	0.272856	19.8367	0.011828	0.0137551	20.3814	20
1.62083	0.2581								3.24167	0.191686	19.9124	0.272125	19.8371	0.00962646	0.013718	20.4116	20
1.62167	0.24423								3.24333	0.145962	19.9399	0.271432	19.8375	0.00732009	0.0136828	20.4272	20
1.6225	0.23144								3.245	0.100187	19.9661	0.270784	19.8379	0.00501787	0.0136498	20.4278	20
1.62333	0.21975								3.24667	0.0565053	19.9898	0.270185	19.8382	0.0028267	0.0136194	20.4133	20
1.62417	0.20923								3.24833	0.0169394	20.01	0.269639	19.8385	0.000846547	0.0135917	20.3847	20
1.625	0.19991								3.25	-0.0166998	20.0257	0.269148	19.8388	-0.000833915	0.0135668	20.3435	20
1.62583	0.1918								3.25167	-0.0428991	20.0255	0.268714	19.839	-0.00214223	0.0135447	20.1745	20
1.62667	0.18492								3.25333	-0.0424414	20.0208	0.268338	19.8392	-0.00211986	0.0135256	20.1217	20
1.6275	0.17927								3.255	-0.0347237	20.0128	0.268018	19.8393	-0.00173508	0.0135094	20.0767	20
1.62833	0.17484								3.25667	-0.0212634	20.002	0.267752	19.8395	-0.00106306	0.0134959	20.0383	20
1.62917	0.1716								3.25833	-0.00328406	19.9893	0.267536	19.8396	-0.000164291	0.0134849	20.0077	20
1.63	0.16954								3.26	0.0178702	19.9755	0.267364	19.8397	0.000894607	0.0134762	19.9859	20
1.63083	0.16861								3.26167	0.0408066	19.9615	0.26723	19.8397	0.00204427	0.0134695	19.973	20
1.63167	0.16877								3.26333	0.0641683	19.948	0.267129	19.8398	0.00321678	0.0134643	19.9687	20
1.6325	0.16996								3.265	0.0867163	19.9356	0.267053	19.8398	0.00434983	0.0134605	19.9723	20
1.63333	0.17213								3.26667	0.107404	19.9247	0.266995	19.8398	0.00539048	0.0134575	19.9823	20
1.63417	0.17429								3.26833	0.125441	19.9258	0.266948	19.8399	0.0062954	0.0134552	20.1052	20
1.635	0.17731								3.27	0.123619	19.9277	0.266901	19.8399	0.00620339	0.0134527	20.1156	20
1.63583	0.18114								3.27167	0.120424	19.9294	0.266848	19.8399	0.00604256	0.01345	20.1142	20
1.63667	0.18571								3.27333	0.117725	19.9298	0.266785	19.84	0.00590698	0.0134469	20.1025	20
1.6375	0.19097								3.275	0.117039	19.9281	0.266711	19.84	0.0058731	0.0134431	20.08	20
1.63833	0.19684								3.27667	0.119906	19.9233	0.266625	19.8401	0.00601837	0.0134387	20.0467	20
1.63917	0.20326								3.27833	0.127803	19.9148	0.266529	19.8401	0.00641747	0.0134338	20.003	20
1.64	0.21015								3.28	0.142058	19.9017	0.266423	19.8402	0.00713795	0.0134284	19.9502	20
1.64083	0.21745								3.28167	0.163764	19.8838	0.266313	19.8403	0.00823608	0.0134228	19.8901	20
1.64167	0.22507								3.28333	0.193704	19.8606	0.266202	19.8403	0.00975318	0.0134172	19.8252	20
1.6425	0.23295								3.285	0.232283	19.8257	0.266097	19.8404	0.0117162	0.0134119	19.687	20
1.64333	0.24101								3.28667	0.29046	19.7867	0.266008	19.8404	0.0146796	0.0134074	19.6256	20
1.64417	0.24918								3.28833	0.355492	19.7448	0.265942	19.8405	0.0180044	0.013404	19.5765	20
1.645	0.25738								3.29	0.425349	19.7012	0.265902	19.8405	0.02159	0.013402	19.5405	20
1.64583	0.26555								3.29167	0.498008	19.6573	0.265894	19.8404	0.0253345	0.0134016	19.5197	20
1.64667	0.27362								3.29333	0.571217	19.6145	0.26592	19.8404	0.0291223	0.0134029	19.5159	20
1.6475	0.28152								3.295	0.642573	19.5742	0.265982	19.8404	0.0328275	0.0134061	19.5302	20
1.64833	0.2892								3.29667	0.709601	19.5381	0.266081	19.8403	0.0363189	0.0134112	19.5634	20
1.64917	0.29659								3.29833	0.769852	19.5074	0.266216	19.8402	0.0394646	0.013418	19.6152	20
1.65	0.30364								3.3	0.820991	19.4835	0.266385	19.8401	0.0421379	0.0134266	19.6849	20
1.65083	0.31021								3.30167	0.860886	19.4672	0.266583	19.8399	0.0442224	0.0134367	19.7688	20
1.65167	0.31634								3.30333	0.888025	19.4596	0.266806	19.8398	0.0456342	0.013448	19.869	20
1.6525	0.322								3.305	0.900624	19.4614	0.267046	19.8396	0.0462774	0.0134602	19.9813	20
1.65333	0.32717								3.30667	0.897585	19.473	0.267296	19.8395	0.0460937	0.013473	20.1025	20
1.65417	0.33181								3.30833	0.878294	19.4944	0.267549	19.8393	0.0450537	0.0134858	20.229	20
1.655	0.33589								3.31	0.842663	19.5253	0.267796	19.8392	0.0431575	0.0134983	20.3569	20
1.65583	0.33941								3.31167	0.791149	19.5651	0.268028	19.8391	0.0404367	0.0135101	20.4821	20
1.65667	0.34235								3.31333	0.724769	19.6129	0.268235	19.839	0.0369536	0.0135206	20.6003	20
1.6575	0.3447								3.315	0.645089	19.6675	0.268409	19.8389	0.0327998	0.0135294	20.7074	20
1.65833	0.34647								3.31667	0.554198	19.7272	0.268542	19.8388	0.0280931	0.0135362	20.7994	20
1.65917	0.34766								3.31833	0.454663	19.7973	0.268625	19.8388	0.0229659	0.0135404	20.9477	20
1.66	0.34827								3.32	0.33784	19.868	0.268651	19.8388	0.0170042	0.0135417	20.9943	20
1.66083	0.34832								3.32167	0.219949	19.9366	0.268614	19.8389	0.0110324	0.0135398	21.0076	20
1.66167	0.34784								3.32333	0.105712	20.0003	0.268511	19.839	0.0052855	0.0135345	20.9886	20
1.6625	0.34684								3.325	-0.000495648	20.0567	0.268341	19.8391	-2.47123e-05	0.0135258	20.9372	20
1.66333	0.34534								3.32667	-0.0944922	20.1035	0.268105	19.8393	-0.0047003	0.0135138	20.8547	20
1.66417	0.34339								3.32833	-0.172445	20.1386	0.267807	19.8395	-0.0085629	0.0134986	20.7434	20
1.665	0.34101								3.33	-0.231019	20.1605	0.26745	19.8398	-0.011459	0.0134805	20.6069	20
[truncated: 73,021 more rows]
[truncated: 1 more columns]
