# Supplementary material for: Simulation of gravity- and pump-driven perfusion techniques for measuring outflow facility of ex vivo and in vivo eyes
Source: PLoS One. 2023 Nov 21;18(11):e0294607. doi: 10.1371/journal.pone.0294607 (PMC10662726; doi:10.1371/journal.pone.0294607)
Supplement: S4 Appendix — (ZIP) [file pone.0294607.s004.zip › SimulationOutputs/Figure_2.xlsx]

## Sheet: Sheet1
Time	Flow	Ps	Flow_eye	Pe		Time	Flow	Ps	Flow_eye	Pe		Time	Flow	Ps	Flow_eye	Pe		Time	Flow	Ps	Flow_eye	Pe		CF_K Values	Settling Times		CPg_Rs Values	Settling Times		CPp_K Values	Settling Times
0	0	15	0	15		0	0	15	0	15		0	0	15	0	15		0	0	15	0	15		0.01	47.2233		0.1	5.40667		0.01	33.2667
0.00166667	0.114056	15.0019	0.0574522	14.9812		0.00166667	0.5	15.0083	0.25186	14.9176		0.00166667	8.33333	15.1379	4.19767	13.6267		0.00166667	35	15.579	17.6302	9.23211		0.012589	47.2233		0.125893	5.425		0.012589	30.9383
0.00333333	0.114056	15.0053	0.0122341	15.0009		0.00333333	0.499173	15.0231	0.0532153	15.004		0.00333333	8.10357	15.382	0.778132	15.1019		0.00333333	30.9471	16.5535	1.71268	15.9369		0.015849	47.2233		0.158489	5.45		0.015849	28.4533
0.005	0.114056	15.0084	0.0200372	15.0012		0.005	0.497686	15.0368	0.0870022	15.0055		0.005	7.69661	15.5974	1.23435	15.1531		0.005	24.1257	17.2817	2.27799	16.4617		0.019953	47.2233		0.199526	5.48167		0.019953	25.8633
0.00666667	0.114056	15.0113	0.0268472	15.0017		0.00666667	0.496317	15.0495	0.116699	15.0075		0.00666667	7.33759	15.7855	1.6967	15.1747		0.00666667	19.0279	17.7751	4.22696	16.2534		0.025119	47.2233		0.251189	5.52167		0.025119	23.7333
0.00833333	0.114056	15.014	0.0327913	15.0022		0.00833333	0.495052	15.0612	0.142511	15.0099		0.00833333	7.02421	15.9505	2.07391	15.2039		0.00833333	15.5743	18.1068	5.62379	16.0822		0.031623	47.2233		0.316228	5.57167		0.031623	22.1367
0.01	0.114056	15.0166	0.0379808	15.0029		0.01	0.493877	15.0722	0.164945	15.0128		0.01	6.74919	16.0962	2.37795	15.2401		0.01	13.2526	18.3336	6.44864	16.0121		0.039811	47.2233		0.398107	5.635		0.039811	20.3917
0.0116667	0.114056	15.019	0.0425124	15.0036		0.0116667	0.49278	15.0825	0.184441	15.0161		0.0116667	6.50635	16.2257	2.62121	15.2821		0.0116667	11.665	18.4931	6.87948	16.0165		0.050119	47.2233		0.501187	5.71667		0.050119	18.5817
0.0133333	0.114056	15.0212	0.0464706	15.0045		0.0133333	0.491753	15.0922	0.201382	15.0197		0.0133333	6.2905	16.3416	2.81408	15.3285		0.0133333	10.5484	18.6094	7.05893	16.0682		0.063096	47.2233		0.630957	5.82167		0.063096	16.78
0.015	0.114056	15.0233	0.0499289	15.0054		0.015	0.490785	15.1013	0.216102	15.0235		0.015	6.09737	16.446	2.9652	15.3785		0.015	9.73416	18.6978	7.08187	16.1483		0.079433	47.2233		0.794328	5.955		0.079433	15.0533
0.0166667	0.114056	15.0254	0.0529514	15.0063		0.0166667	0.489869	15.11	0.228889	15.0276		0.0166667	5.92336	16.5407	3.08174	15.4313		0.0166667	9.11529	18.768	7.00896	16.2448		0.1	47.2233		1	6.125		0.1	13.4517
0.0183333	0.114056	15.0273	0.055594	15.0073		0.0183333	0.488999	15.1183	0.239995	15.0319		0.0183333	5.76549	16.6272	3.16968	15.4861		0.0183333	8.62381	18.8262	6.87858	16.3499		0.12589	47.2233		1.25893	6.345		0.12589	12.01
0.02	0.114056	15.0292	0.0579056	15.0084		0.02	0.488169	15.1263	0.249641	15.0364		0.02	5.62128	16.7068	3.23398	15.5426		0.02	8.21659	18.8763	6.71491	16.4589		0.15849	47.2233		1.58489	6.62833		0.15849	10.7483
0.0216667	0.114056	15.031	0.0599284	15.0094		0.0216667	0.487374	15.1339	0.258016	15.041		0.0216667	5.48865	16.7805	3.27878	15.6001		0.0216667	7.8662	18.9207	6.53314	16.5688		0.19953	47.2233		1.99526	6.99167		0.19953	9.67
0.0233333	0.114056	15.0327	0.0616996	15.0105		0.0233333	0.48661	15.1413	0.265286	15.0458		0.0233333	5.36588	16.8491	3.30749	15.6584		0.0233333	7.55515	18.9611	6.34278	16.6777		0.25119	47.2233		2.51189	7.455		0.25119	8.77333
0.025	0.114056	15.0344	0.0632515	15.0117		0.025	0.485872	15.1484	0.271595	15.0507		0.025	5.25153	16.9134	3.32298	15.7171		0.025	7.27227	18.9985	6.14974	16.7846		0.31623	47.2233		3.16228	8.04		0.31623	8.04
0.0266667	0.114056	15.0361	0.0646121	15.0128		0.0266667	0.485158	15.1554	0.277068	15.0556		0.0266667	5.14439	16.9739	3.32761	15.776		0.0266667	7.01034	19.0336	5.95765	16.8889		0.39811	47.2233		3.98107	8.77333		0.39811	7.455
0.0283333	0.114056	15.0377	0.065806	15.014		0.0283333	0.484464	15.1621	0.281814	15.0607		0.0283333	5.04345	17.0313	3.32335	15.8349		0.0283333	6.76471	19.0668	5.76871	16.9901		0.50119	47.2233		5.01187	9.67		0.50119	6.99167
0.03	0.114056	15.0393	0.0668546	15.0152		0.03	0.483788	15.1687	0.285928	15.0658		0.03	4.94789	17.0858	3.31183	15.8935		0.03	6.53231	19.0984	5.58424	17.0881		0.63096	47.2233		6.30957	10.7483		0.63096	6.62833
0.0316667	0.114056	15.0408	0.0677764	15.0164		0.0316667	0.483129	15.1752	0.289493	15.0709		0.0316667	4.857	17.1379	3.29442	15.9519		0.0316667	6.3111	19.1286	5.40495	17.1828		0.79433	47.2233		7.94328	12.01		0.79433	6.345
0.0333333	0.114056	15.0423	0.0685878	15.0176		0.0333333	0.482483	15.1815	0.29258	15.0762		0.0333333	4.77019	17.1878	3.27224	16.0098		0.0333333	6.09966	19.1576	5.23123	17.2743		1	47.2233		10	13.4517		1	6.125
0.035	0.114056	15.0438	0.0693028	15.0189		0.035	0.48185	15.1877	0.295251	15.0814		0.035	4.68697	17.2358	3.24622	16.0672		0.035	5.89703	19.1854	5.06323	17.3626		1.2589	47.2233		12.5893	15.0533		1.2589	5.955
0.0366667	0.114056	15.0453	0.0699338	15.0201		0.0366667	0.481228	15.1938	0.29756	15.0867		0.0366667	4.60693	17.2822	3.21714	16.124		0.0366667	5.70248	19.2121	4.90097	17.4477		1.5849	47.2233		15.8489	16.78		1.5849	5.82167
0.0383333	0.114056	15.0467	0.0704916	15.0214		0.0383333	0.480616	15.1999	0.299555	15.092		0.0383333	4.52972	17.327	3.18564	16.1801		0.0383333	5.51546	19.2378	4.74438	17.5298		1.9953	47.2233		19.9526	18.5817		1.9953	5.71667
0.04	0.114056	15.0482	0.0709855	15.0226		0.04	0.480013	15.2058	0.301277	15.0974		0.04	4.45505	17.3704	3.15226	16.2356		0.04	5.33554	19.2625	4.59335	17.6089		2.5119	47.2233		25.1189	20.3917		2.5119	5.635
0.0416667	0.114056	15.0496	0.0714238	15.0239		0.0416667	0.479417	15.2117	0.302761	15.1027		0.0416667	4.38267	17.4126	3.11744	16.2903		0.0416667	5.16236	19.2863	4.44772	17.6852		3.1623	47.2233		31.6228	22.1367		3.1623	5.57167
0.0433333	0.114056	15.051	0.0718134	15.0252		0.0433333	0.478828	15.2175	0.304038	15.1081		0.0433333	4.31238	17.4536	3.08153	16.3442		0.0433333	4.99561	19.3093	4.30734	17.7586		3.9811	47.2233		39.8107	23.7333		3.9811	5.52167
0.045	0.114056	15.0524	0.0721607	15.0264		0.045	0.478245	15.2233	0.305135	15.1135		0.045	4.244	17.4936	3.04485	16.3974		0.045	4.83502	19.3314	4.17204	17.8294		5.0119	47.2233		50.1187	25.8633		5.0119	5.48167
0.0466667	0.114056	15.0538	0.0724711	15.0277		0.0466667	0.477668	15.229	0.306076	15.1188		0.0466667	4.17738	17.5326	3.00764	16.4498		0.0466667	4.68032	19.3527	4.04164	17.8977		6.3096	47.2233		63.0957	28.4533		6.3096	5.45
0.0483333	0.114056	15.0552	0.0727493	15.029		0.0483333	0.477096	15.2347	0.30688	15.1242		0.0483333	4.11239	17.5706	2.9701	16.5014		0.0483333	4.5313	19.3732	3.91598	17.9634		7.9433	47.2233		79.4328	30.9383		7.9433	5.425
0.05	0.114056	15.0565	0.0729993	15.0303		0.05	0.476529	15.2403	0.307567	15.1296		0.05	4.04893	17.6079	2.9324	16.5522		0.05	4.38772	19.3929	3.79488	18.0268		10	47.2233		100	33.2667		10	5.40667
0.0516667	0.114056	15.0579	0.0732248	15.0315		0.0516667	0.475966	15.2459	0.30815	15.135		0.0516667	3.9869	17.6443	2.89469	16.6022		0.0516667	4.2494	19.412	3.67819	18.0878
0.0533333	0.114056	15.0593	0.0734288	15.0328		0.0533333	0.475406	15.2515	0.308644	15.1404		0.0533333	3.92623	17.6799	2.85706	16.6514		0.0533333	4.11611	19.4303	3.56574	18.1467
0.055	0.114056	15.0606	0.0736142	15.0341		0.055	0.474851	15.257	0.30906	15.1458		0.055	3.86683	17.7148	2.81963	16.6997		0.055	3.98769	19.448	3.45738	18.2034
0.0566667	0.114056	15.0619	0.0737833	15.0354		0.0566667	0.474298	15.2625	0.309408	15.1511		0.0566667	3.80865	17.749	2.78245	16.7473		0.0566667	3.86395	19.465	3.35296	18.258
0.0583333	0.114056	15.0633	0.0739382	15.0367		0.0583333	0.473748	15.268	0.309698	15.1565		0.0583333	3.75164	17.7826	2.74559	16.7941		0.0583333	3.74472	19.4815	3.25233	18.3106
0.06	0.114056	15.0646	0.0740806	15.0379		0.06	0.473201	15.2734	0.309936	15.1619		0.06	3.69575	17.8154	2.70909	16.8402		0.06	3.62983	19.4973	3.15537	18.3613
0.0616667	0.114056	15.0659	0.0742121	15.0392		0.0616667	0.472657	15.2788	0.310129	15.1672		0.0616667	3.64093	17.8477	2.67301	16.8854		0.0616667	3.51912	19.5125	3.06192	18.4102
0.0633333	0.114056	15.0673	0.0743342	15.0405		0.0633333	0.472115	15.2842	0.310284	15.1725		0.0633333	3.58716	17.8794	2.63736	16.9299		0.0633333	3.41244	19.5272	2.97187	18.4573
0.065	0.114056	15.0686	0.0744479	15.0418		0.065	0.471576	15.2896	0.310405	15.1779		0.065	3.53439	17.9104	2.60217	16.9737		0.065	3.30964	19.5413	2.88509	18.5027
0.0666667	0.114056	15.0699	0.0745544	15.0431		0.0666667	0.471039	15.295	0.310497	15.1832		0.0666667	3.4826	17.9409	2.56745	17.0167		0.0666667	3.21058	19.555	2.80146	18.5465
0.0683333	0.114056	15.0712	0.0746546	15.0443		0.0683333	0.470504	15.3003	0.310563	15.1885		0.0683333	3.43176	17.9709	2.53323	17.0589		0.0683333	3.11512	19.5681	2.72087	18.5886
0.07	0.114056	15.0725	0.0747492	15.0456		0.07	0.46997	15.3056	0.310606	15.1938		0.07	3.38184	18.0003	2.49951	17.1005		0.07	3.02313	19.5808	2.6432	18.6292
0.0716667	0.114056	15.0738	0.0748389	15.0469		0.0716667	0.469439	15.3109	0.310631	15.1991		0.0716667	3.33282	18.0292	2.46629	17.1413		0.0716667	2.93448	19.593	2.56834	18.6684
0.0733333	0.114056	15.0751	0.0749243	15.0482		0.0733333	0.46891	15.3162	0.310638	15.2043		0.0733333	3.28468	18.0576	2.43358	17.1815		0.0733333	2.84905	19.6048	2.4962	18.7061
0.075	0.114056	15.0764	0.075006	15.0494		0.075	0.468382	15.3214	0.310631	15.2096		0.075	3.2374	18.0854	2.40138	17.2209		0.075	2.76672	19.6161	2.42667	18.7425
0.0766667	0.114056	15.0777	0.0750845	15.0507		0.0766667	0.467856	15.3267	0.310611	15.2149		0.0766667	3.19095	18.1128	2.36969	17.2597		0.0766667	2.68737	19.627	2.35966	18.7775
0.0783333	0.114056	15.079	0.07516	15.052		0.0783333	0.467332	15.3319	0.31058	15.2201		0.0783333	3.14533	18.1397	2.33851	17.2978		0.0783333	2.61091	19.6375	2.29507	18.8113
0.08	0.114056	15.0803	0.075233	15.0532		0.08	0.46681	15.3371	0.31054	15.2253		0.08	3.1005	18.1661	2.30783	17.3353		0.08	2.53721	19.6477	2.23282	18.8439
0.0816667	0.114056	15.0816	0.0753038	15.0545		0.0816667	0.466289	15.3423	0.31049	15.2305		0.0816667	3.05647	18.1921	2.27765	17.3721		0.0816667	2.46619	19.6575	2.17282	18.8752
0.0833333	0.114056	15.0829	0.0753726	15.0558		0.0833333	0.46577	15.3475	0.310434	15.2357		0.0833333	3.0132	18.2176	2.24797	17.4083		0.0833333	2.39774	19.6669	2.11499	18.9055
0.085	0.114056	15.0842	0.0754396	15.057		0.085	0.465252	15.3526	0.310371	15.2409		0.085	2.97069	18.2427	2.21878	17.4439		0.085	2.33176	19.676	2.05925	18.9346
0.0866667	0.114056	15.0855	0.0755052	15.0583		0.0866667	0.464736	15.3578	0.310302	15.2461		0.0866667	2.92891	18.2673	2.19008	17.4789		0.0866667	2.26818	19.6847	2.00552	18.9627
0.0883333	0.114056	15.0868	0.0755693	15.0596		0.0883333	0.464221	15.3629	0.310229	15.2512		0.0883333	2.88787	18.2915	2.16185	17.5132		0.0883333	2.20689	19.6932	1.95373	18.9898
0.09	0.114056	15.088	0.0756323	15.0608		0.09	0.463707	15.368	0.310151	15.2564		0.09	2.84753	18.3153	2.1341	17.547		0.09	2.14782	19.7013	1.9038	19.0159
0.0916667	0.114056	15.0893	0.0756941	15.0621		0.0916667	0.463196	15.3731	0.31007	15.2615		0.0916667	2.8079	18.3386	2.10681	17.5802		0.0916667	2.09088	19.7091	1.85568	19.0411
0.0933333	0.114056	15.0906	0.075755	15.0633		0.0933333	0.462685	15.3782	0.309985	15.2666		0.0933333	2.76895	18.3616	2.07998	17.6128		0.0933333	2.036	19.7167	1.80928	19.0654
0.095	0.114056	15.0919	0.0758151	15.0646		0.095	0.462176	15.3833	0.309897	15.2718		0.095	2.73067	18.3842	2.05361	17.6449		0.095	1.9831	19.724	1.76456	19.0887
0.0966667	0.114056	15.0931	0.0758743	15.0658		0.0966667	0.461669	15.3884	0.309807	15.2768		0.0966667	2.69306	18.4063	2.02768	17.6764		0.0966667	1.93211	19.731	1.72144	19.1113
0.0983333	0.114056	15.0944	0.0759329	15.0671		0.0983333	0.461162	15.3934	0.309715	15.2819		0.0983333	2.65609	18.4281	2.00219	17.7074		0.0983333	1.88295	19.7378	1.67988	19.133
0.1	0.114056	15.0957	0.0759908	15.0683		0.1	0.460658	15.3985	0.309621	15.287		0.1	2.61976	18.4496	1.97712	17.7378		0.1	1.83557	19.7443	1.6398	19.154
0.101667	0.114056	15.097	0.0760482	15.0696		0.101667	0.460154	15.4035	0.309525	15.2921		0.101667	2.58406	18.4706	1.95249	17.7677		0.101667	1.78989	19.7506	1.60116	19.1742
0.103333	0.114056	15.0982	0.0761051	15.0708		0.103333	0.459652	15.4085	0.309428	15.2971		0.103333	2.54897	18.4913	1.92826	17.7971		0.103333	1.74585	19.7567	1.56391	19.1936
0.105	0.114056	15.0995	0.0761615	15.0721		0.105	0.459151	15.4135	0.309329	15.3021		0.105	2.51449	18.5116	1.90445	17.826		0.105	1.7034	19.7625	1.52799	19.2124
0.106667	0.114056	15.1007	0.0762174	15.0733		0.106667	0.458652	15.4185	0.30923	15.3071		0.106667	2.4806	18.5316	1.88105	17.8544		0.106667	1.66247	19.7681	1.49336	19.2305
0.108333	0.114056	15.102	0.076273	15.0745		0.108333	0.458154	15.4234	0.309129	15.3121		0.108333	2.44729	18.5513	1.85804	17.8824		0.108333	1.62301	19.7736	1.45997	19.248
0.11	0.114056	15.1033	0.0763282	15.0758		0.11	0.457657	15.4284	0.309027	15.3171		0.11	2.41456	18.5706	1.83541	17.9098		0.11	1.58497	19.7788	1.42776	19.2648
0.111667	0.114056	15.1045	0.076383	15.077		0.111667	0.457162	15.4333	0.308925	15.3221		0.111667	2.38238	18.5895	1.81317	17.9368		0.111667	1.54829	19.7839	1.39671	19.2811
0.113333	0.114056	15.1058	0.0764375	15.0783		0.113333	0.456667	15.4383	0.308822	15.3271		0.113333	2.35076	18.6082	1.79131	17.9633		0.113333	1.51292	19.7887	1.36676	19.2967
0.115	0.114056	15.107	0.0764917	15.0795		0.115	0.456175	15.4432	0.308718	15.332		0.115	2.31968	18.6265	1.76982	17.9894		0.115	1.47882	19.7934	1.33788	19.3118
0.116667	0.114056	15.1083	0.0765457	15.0807		0.116667	0.455683	15.4481	0.308614	15.337		0.116667	2.28913	18.6445	1.74869	18.015		0.116667	1.44593	19.798	1.31003	19.3264
0.118333	0.114056	15.1095	0.0765993	15.0819		0.118333	0.455193	15.453	0.308509	15.3419		0.118333	2.25911	18.6622	1.72792	18.0402		0.118333	1.41422	19.8023	1.28317	19.3404
0.12	0.114056	15.1108	0.0766527	15.0832		0.12	0.454704	15.4578	0.308403	15.3468		0.12	2.2296	18.6796	1.7075	18.0649		0.12	1.38364	19.8065	1.25726	19.3539
0.121667	0.114056	15.112	0.0767059	15.0844		0.121667	0.454216	15.4627	0.308298	15.3517		0.121667	2.20059	18.6968	1.68742	18.0893		0.121667	1.35415	19.8106	1.23227	19.367
0.123333	0.114056	15.1133	0.0767588	15.0856		0.123333	0.45373	15.4676	0.308192	15.3566		0.123333	2.17208	18.7136	1.66769	18.1132		0.123333	1.32571	19.8145	1.20816	19.3796
0.125	0.114056	15.1145	0.0768116	15.0868		0.125	0.453245	15.4724	0.308085	15.3615		0.125	2.14406	18.7301	1.64828	18.1367		0.125	1.29829	19.8183	1.18491	19.3917
0.126667	0.114056	15.1157	0.0768641	15.0881		0.126667	0.452761	15.4772	0.307979	15.3663		0.126667	2.11652	18.7463	1.6292	18.1598		0.126667	1.27183	19.822	1.16248	19.4035
0.128333	0.114056	15.117	0.0769163	15.0893		0.128333	0.452278	15.482	0.307872	15.3712		0.128333	2.08944	18.7623	1.61045	18.1825		0.128333	1.24632	19.8255	1.14084	19.4148
0.13	0.114056	15.1182	0.0769684	15.0905		0.13	0.451797	15.4868	0.307764	15.376		0.13	2.06283	18.778	1.59201	18.2049		0.13	1.2217	19.8289	1.11996	19.4257
0.131667	0.114056	15.1194	0.0770203	15.0917		0.131667	0.451317	15.4916	0.307657	15.3809		0.131667	2.03668	18.7934	1.57388	18.2268		0.131667	1.19796	19.8321	1.09981	19.4362
0.133333	0.114056	15.1207	0.077072	15.0929		0.133333	0.450838	15.4964	0.307549	15.3857		0.133333	2.01096	18.8086	1.55606	18.2484		0.133333	1.17506	19.8353	1.08038	19.4464
0.135	0.114056	15.1219	0.0771235	15.0941		0.135	0.45036	15.5012	0.307441	15.3905		0.135	1.98569	18.8235	1.53853	18.2696		0.135	1.15297	19.8383	1.06162	19.4562
0.136667	0.114056	15.1231	0.0771748	15.0954		0.136667	0.449884	15.5059	0.307333	15.3953		0.136667	1.96085	18.8381	1.5213	18.2905		0.136667	1.13165	19.8413	1.04352	19.4656
0.138333	0.114056	15.1244	0.077226	15.0966		0.138333	0.449409	15.5107	0.307225	15.4001		0.138333	1.93643	18.8525	1.50436	18.311		0.138333	1.11109	19.8441	1.02605	19.4747
0.14	0.114056	15.1256	0.0772769	15.0978		0.14	0.448935	15.5154	0.307117	15.4048		0.14	1.91243	18.8667	1.48771	18.3311		0.14	1.09125	19.8468	1.0092	19.4835
0.141667	0.114056	15.1268	0.0773277	15.099		0.141667	0.448462	15.5201	0.307008	15.4096		0.141667	1.88883	18.8806	1.47133	18.3509		0.141667	1.0721	19.8495	0.992926	19.492
0.143333	0.114056	15.128	0.0773784	15.1002		0.143333	0.447991	15.5248	0.3069	15.4143		0.143333	1.86564	18.8943	1.45523	18.3704		0.143333	1.05363	19.852	0.977221	19.5002
0.145	0.114056	15.1293	0.0774288	15.1014		0.145	0.44752	15.5295	0.306791	15.419		0.145	1.84284	18.9077	1.43939	18.3896		0.145	1.0358	19.8545	0.962061	19.5081
0.146667	0.114056	15.1305	0.0774791	15.1026		0.146667	0.447051	15.5342	0.306682	15.4238		0.146667	1.82042	18.921	1.42382	18.4084		0.146667	1.01859	19.8569	0.947426	19.5158
0.148333	0.114056	15.1317	0.0775292	15.1038		0.148333	0.446583	15.5388	0.306573	15.4285		0.148333	1.79839	18.934	1.40851	18.4269		0.148333	1.00199	19.8591	0.933297	19.5232
0.15	0.114056	15.1329	0.0775791	15.105		0.15	0.446117	15.5435	0.306463	15.4332		0.15	1.77673	18.9467	1.39346	18.4451		0.15	0.98596	19.8614	0.919655	19.5303
0.151667	0.114056	15.1341	0.0776289	15.1062		0.151667	0.445651	15.5481	0.306354	15.4378		0.151667	1.75544	18.9593	1.37866	18.463		0.151667	0.970489	19.8635	0.906482	19.5372
0.153333	0.114056	15.1353	0.0776785	15.1074		0.153333	0.445187	15.5528	0.306244	15.4425		0.153333	1.7345	18.9716	1.3641	18.4806		0.153333	0.955554	19.8656	0.893762	19.5438
0.155	0.114056	15.1366	0.077728	15.1086		0.155	0.444724	15.5574	0.306135	15.4472		0.155	1.71393	18.9838	1.34979	18.4979		0.155	0.941136	19.8675	0.881477	19.5502
0.156667	0.114056	15.1378	0.0777773	15.1098		0.156667	0.444262	15.562	0.306025	15.4518		0.156667	1.6937	18.9957	1.33572	18.5149		0.156667	0.927215	19.8695	0.869612	19.5564
0.158333	0.114056	15.139	0.0778264	15.111		0.158333	0.443801	15.5666	0.305915	15.4565		0.158333	1.67381	19.0074	1.32188	18.5316		0.158333	0.913775	19.8713	0.858151	19.5624
0.16	0.114056	15.1402	0.0778754	15.1121		0.16	0.443341	15.5712	0.305805	15.4611		0.16	1.65426	19.019	1.30827	18.548		0.16	0.900796	19.8731	0.84708	19.5682
0.161667	0.114056	15.1414	0.0779243	15.1133		0.161667	0.442883	15.5757	0.305695	15.4657		0.161667	1.63504	19.0303	1.29488	18.5642		0.161667	0.888262	19.8748	0.836385	19.5737
0.163333	0.114056	15.1426	0.0779729	15.1145		0.163333	0.442426	15.5803	0.305585	15.4703		0.163333	1.61614	19.0415	1.28172	18.58		0.163333	0.876158	19.8765	0.826051	19.5791
0.165	0.114056	15.1438	0.0780214	15.1157		0.165	0.441969	15.5849	0.305475	15.4749		0.165	1.59756	19.0524	1.26877	18.5957		0.165	0.864466	19.8781	0.816066	19.5843
0.166667	0.114056	15.145	0.0780698	15.1169		0.166667	0.441514	15.5894	0.305364	15.4795		0.166667	1.57929	19.0632	1.25604	18.611		0.166667	0.853173	19.8797	0.806416	19.5894
0.168333	0.114056	15.1462	0.078118	15.1181		0.168333	0.441061	15.5939	0.305254	15.484		0.168333	1.56133	19.0738	1.24352	18.6261		0.168333	0.842263	19.8812	0.79709	19.5942
0.17	0.114056	15.1474	0.0781661	15.1192		0.17	0.440608	15.5984	0.305143	15.4886		0.17	1.54368	19.0842	1.23121	18.641		0.17	0.831722	19.8826	0.788075	19.5989
0.171667	0.114056	15.1486	0.078214	15.1204		0.171667	0.440156	15.6029	0.305033	15.4931		0.171667	1.52632	19.0944	1.2191	18.6556		0.171667	0.821538	19.884	0.779361	19.6035
0.173333	0.114056	15.1498	0.0782617	15.1216		0.173333	0.439706	15.6074	0.304922	15.4977		0.173333	1.50925	19.1045	1.20719	18.6699		0.173333	0.811697	19.8854	0.770936	19.6079
0.175	0.114056	15.151	0.0783093	15.1228		0.175	0.439257	15.6119	0.304811	15.5022		0.175	1.49247	19.1144	1.19547	18.684		0.175	0.802186	19.8867	0.76279	19.6121
0.176667	0.114056	15.1521	0.0783568	15.1239		0.176667	0.438808	15.6164	0.3047	15.5067		0.176667	1.47597	19.1242	1.18395	18.6979		0.176667	0.792994	19.888	0.754912	19.6162
0.178333	0.114056	15.1533	0.0784041	15.1251		0.178333	0.438361	15.6208	0.304589	15.5112		0.178333	1.45975	19.1337	1.17262	18.7116		0.178333	0.784108	19.8892	0.747294	19.6202
0.18	0.114056	15.1545	0.0784512	15.1263		0.18	0.437916	15.6253	0.304478	15.5157		0.18	1.4438	19.1431	1.16147	18.725		0.18	0.775518	19.8904	0.739924	19.624
0.181667	0.114056	15.1557	0.0784982	15.1274		0.181667	0.437471	15.6297	0.304367	15.5202		0.181667	1.42811	19.1524	1.15051	18.7382		0.181667	0.767213	19.8915	0.732795	19.6277
0.183333	0.114056	15.1569	0.0785451	15.1286		0.183333	0.437027	15.6342	0.304256	15.5246		0.183333	1.41269	19.1615	1.13972	18.7512		0.183333	0.759182	19.8927	0.725897	19.6313
0.185	0.114056	15.1581	0.0785918	15.1298		0.185	0.436584	15.6386	0.304144	15.5291		0.185	1.39752	19.1704	1.12912	18.764		0.185	0.751416	19.8937	0.719223	19.6348
0.186667	0.114056	15.1593	0.0786384	15.1309		0.186667	0.436143	15.643	0.304033	15.5335		0.186667	1.38261	19.1792	1.11868	18.7765		0.186667	0.743904	19.8948	0.712763	19.6382
0.188333	0.114056	15.1604	0.0786848	15.1321		0.188333	0.435703	15.6474	0.303922	15.538		0.188333	1.36795	19.1879	1.10842	18.7889		0.188333	0.736638	19.8958	0.70651	19.6414
0.19	0.114056	15.1616	0.078731	15.1333		0.19	0.435263	15.6517	0.30381	15.5424		0.19	1.35353	19.1964	1.09832	18.801		0.19	0.729608	19.8967	0.700457	19.6446
0.191667	0.114056	15.1628	0.0787772	15.1344		0.191667	0.434825	15.6561	0.303698	15.5468		0.191667	1.33935	19.2048	1.08839	18.8129		0.191667	0.722806	19.8977	0.694597	19.6476
0.193333	0.114056	15.164	0.0788232	15.1356		0.193333	0.434388	15.6605	0.303586	15.5512		0.193333	1.32541	19.213	1.07862	18.8247		0.193333	0.716224	19.8986	0.688921	19.6506
0.195	0.114056	15.1651	0.078869	15.1367		0.195	0.433952	15.6648	0.303475	15.5556		0.195	1.3117	19.2211	1.06901	18.8362		0.195	0.709853	19.8995	0.683424	19.6534
0.196667	0.114056	15.1663	0.0789147	15.1379		0.196667	0.433517	15.6692	0.303363	15.56		0.196667	1.29822	19.229	1.05955	18.8476		0.196667	0.703687	19.9003	0.6781	19.6562
0.198333	0.114056	15.1675	0.0789602	15.139		0.198333	0.433083	15.6735	0.303251	15.5643		0.198333	1.28496	19.2368	1.05025	18.8588		0.198333	0.697716	19.9012	0.672941	19.6589
0.2	0.114056	15.1686	0.0790056	15.1402		0.2	0.432651	15.6778	0.303139	15.5687		0.2	1.27192	19.2445	1.0411	18.8697		0.2	0.691935	19.902	0.667941	19.6615
0.201667	0.114056	15.1698	0.0790509	15.1414		0.201667	0.432219	15.6821	0.303026	15.573		0.201667	1.25909	19.2521	1.03209	18.8806		0.201667	0.686337	19.9027	0.663096	19.664
0.203333	0.114056	15.171	0.079096	15.1425		0.203333	0.431788	15.6864	0.302914	15.5774		0.203333	1.24648	19.2596	1.02323	18.8912		0.203333	0.680914	19.9035	0.658399	19.6665
0.205	0.114056	15.1721	0.079141	15.1436		0.205	0.431359	15.6907	0.302802	15.5817		0.205	1.23408	19.2669	1.01452	18.9016		0.205	0.67566	19.9042	0.653845	19.6688
0.206667	0.114056	15.1733	0.0791859	15.1448		0.206667	0.43093	15.695	0.302689	15.586		0.206667	1.22188	19.2741	1.00594	18.9119		0.206667	0.67057	19.9049	0.649429	19.6711
0.208333	0.114056	15.1745	0.0792306	15.1459		0.208333	0.430503	15.6992	0.302577	15.5903		0.208333	1.20989	19.2811	0.997502	18.922		0.208333	0.665637	19.9056	0.645145	19.6733
0.21	0.114056	15.1756	0.0792751	15.1471		0.21	0.430076	15.7035	0.302464	15.5946		0.21	1.19809	19.2881	0.9892	18.932		0.21	0.660856	19.9063	0.64099	19.6755
0.211667	0.114056	15.1768	0.0793195	15.1482		0.211667	0.429651	15.7077	0.302352	15.5989		0.211667	1.18648	19.295	0.98103	18.9418		0.211667	0.65622	19.9069	0.636958	19.6776
0.213333	0.114056	15.1779	0.0793638	15.1494		0.213333	0.429227	15.712	0.302239	15.6032		0.213333	1.17507	19.3017	0.972992	18.9514		0.213333	0.651726	19.9075	0.633045	19.6796
0.215	0.114056	15.1791	0.079408	15.1505		0.215	0.428803	15.7162	0.302126	15.6074		0.215	1.16384	19.3083	0.965082	18.9609		0.215	0.647367	19.9081	0.629246	19.6816
0.216667	0.114056	15.1802	0.079452	15.1516		0.216667	0.428381	15.7204	0.302014	15.6117		0.216667	1.1528	19.3148	0.957298	18.9702		0.216667	0.643139	19.9087	0.625557	19.6835
0.218333	0.114056	15.1814	0.0794958	15.1528		0.218333	0.42796	15.7246	0.301901	15.6159		0.218333	1.14194	19.3212	0.949638	18.9794		0.218333	0.639036	19.9093	0.621976	19.6854
0.22	0.114056	15.1825	0.0795396	15.1539		0.22	0.42754	15.7288	0.301788	15.6202		0.22	1.13125	19.3276	0.9421	18.9884		0.22	0.635055	19.9098	0.618496	19.6872
0.221667	0.114056	15.1837	0.0795832	15.155		0.221667	0.42712	15.733	0.301675	15.6244		0.221667	1.12075	19.3338	0.934682	18.9973		0.221667	0.631192	19.9104	0.615116	19.6889
0.223333	0.114056	15.1848	0.0796266	15.1562		0.223333	0.426702	15.7371	0.301561	15.6286		0.223333	1.11041	19.3399	0.927382	19.006		0.223333	0.627441	19.9109	0.61183	19.6906
0.225	0.114056	15.186	0.07967	15.1573		0.225	0.426285	15.7413	0.301448	15.6328		0.225	1.10024	19.3459	0.920197	19.0146		0.225	0.623798	19.9114	0.608637	19.6923
0.226667	0.114056	15.1871	0.0797132	15.1584		0.226667	0.425869	15.7455	0.301335	15.637		0.226667	1.09024	19.3518	0.913126	19.023		0.226667	0.620261	19.9119	0.605532	19.6939
0.228333	0.114056	15.1883	0.0797562	15.1596		0.228333	0.425454	15.7496	0.301222	15.6412		0.228333	1.0804	19.3576	0.906167	19.0313		0.228333	0.616824	19.9124	0.602513	19.6955
0.23	0.114056	15.1894	0.0797991	15.1607		0.23	0.42504	15.7537	0.301108	15.6453		0.23	1.07072	19.3633	0.899317	19.0395		0.23	0.613485	19.9128	0.599575	19.697
0.231667	0.114056	15.1906	0.0798419	15.1618		0.231667	0.424627	15.7579	0.300995	15.6495		0.231667	1.0612	19.3689	0.892575	19.0476		0.231667	0.610239	19.9133	0.596717	19.6985
0.233333	0.114056	15.1917	0.0798846	15.1629		0.233333	0.424215	15.762	0.300881	15.6536		0.233333	1.05183	19.3744	0.885939	19.0555		0.233333	0.607084	19.9137	0.593936	19.6999
0.235	0.114056	15.1928	0.0799271	15.1641		0.235	0.423803	15.7661	0.300768	15.6578		0.235	1.04261	19.3799	0.879407	19.0633		0.235	0.604016	19.9141	0.591228	19.7013
0.236667	0.114056	15.194	0.0799695	15.1652		0.236667	0.423393	15.7702	0.300654	15.6619		0.236667	1.03355	19.3852	0.872977	19.071		0.236667	0.601032	19.9146	0.588591	19.7027
0.238333	0.114056	15.1951	0.0800118	15.1663		0.238333	0.422984	15.7742	0.30054	15.666		0.238333	1.02463	19.3905	0.866648	19.0785		0.238333	0.598129	19.915	0.586022	19.704
0.24	0.114056	15.1962	0.0800539	15.1674		0.24	0.422576	15.7783	0.300427	15.6702		0.24	1.01585	19.3957	0.860418	19.0859		0.24	0.595304	19.9153	0.58352	19.7053
0.241667	0.114056	15.1974	0.0800959	15.1685		0.241667	0.422169	15.7824	0.300313	15.6743		0.241667	1.00721	19.4008	0.854284	19.0932		0.241667	0.592555	19.9157	0.581081	19.7065
0.243333	0.114056	15.1985	0.0801377	15.1697		0.243333	0.421763	15.7864	0.300199	15.6784		0.243333	0.998718	19.4058	0.848246	19.1004		0.243333	0.589877	19.9161	0.578704	19.7078
0.245	0.114056	15.1996	0.0801795	15.1708		0.245	0.421357	15.7905	0.300085	15.6824		0.245	0.990358	19.4107	0.842302	19.1075		0.245	0.58727	19.9165	0.576385	19.709
0.246667	0.114056	15.2008	0.0802211	15.1719		0.246667	0.420953	15.7945	0.299971	15.6865		0.246667	0.982133	19.4156	0.83645	19.1145		0.246667	0.58473	19.9168	0.574124	19.7101
0.248333	0.114056	15.2019	0.0802626	15.173		0.248333	0.42055	15.7985	0.299857	15.6906		0.248333	0.974039	19.4204	0.830688	19.1213		0.248333	0.582256	19.9172	0.571918	19.7113
0.25	0.114056	15.203	0.0803039	15.1741		0.25	0.420148	15.8025	0.299743	15.6946		0.25	0.966075	19.4251	0.825015	19.1281		0.25	0.579844	19.9175	0.569765	19.7124
0.251667	0.114056	15.2041	0.0803451	15.1752		0.251667	0.419746	15.8065	0.299629	15.6987		0.251667	0.958239	19.4297	0.819429	19.1347		0.251667	0.577492	19.9178	0.567663	19.7135
0.253333	0.114056	15.2053	0.0803862	15.1763		0.253333	0.419346	15.8105	0.299514	15.7027		0.253333	0.950527	19.4342	0.81393	19.1412		0.253333	0.575198	19.9181	0.56561	19.7145
0.255	0.114056	15.2064	0.0804272	15.1774		0.255	0.418946	15.8145	0.2994	15.7067		0.255	0.942938	19.4387	0.808514	19.1477		0.255	0.572961	19.9185	0.563605	19.7156
0.256667	0.114056	15.2075	0.080468	15.1785		0.256667	0.418548	15.8185	0.299286	15.7108		0.256667	0.93547	19.4431	0.803182	19.154		0.256667	0.570778	19.9188	0.561646	19.7166
0.258333	0.114056	15.2086	0.0805087	15.1796		0.258333	0.41815	15.8225	0.299171	15.7148		0.258333	0.928121	19.4475	0.797931	19.1602		0.258333	0.568647	19.9191	0.559731	19.7176
0.26	0.114056	15.2097	0.0805493	15.1807		0.26	0.417754	15.8264	0.299057	15.7188		0.26	0.920888	19.4517	0.79276	19.1663		0.26	0.566567	19.9194	0.557858	19.7185
0.261667	0.114056	15.2108	0.0805898	15.1818		0.261667	0.417358	15.8304	0.298942	15.7227		0.261667	0.91377	19.4559	0.787667	19.1724		0.261667	0.564535	19.9196	0.556027	19.7195
0.263333	0.114056	15.212	0.0806301	15.1829		0.263333	0.416963	15.8343	0.298828	15.7267		0.263333	0.906764	19.4601	0.782652	19.1783		0.263333	0.56255	19.9199	0.554236	19.7204
0.265	0.114056	15.2131	0.0806703	15.184		0.265	0.41657	15.8382	0.298713	15.7307		0.265	0.899869	19.4642	0.777713	19.1842		0.265	0.56061	19.9202	0.552483	19.7213
0.266667	0.114056	15.2142	0.0807104	15.1851		0.266667	0.416177	15.8422	0.298599	15.7347		0.266667	0.893083	19.4682	0.772848	19.1899		0.266667	0.558713	19.9204	0.550766	19.7222
0.268333	0.114056	15.2153	0.0807504	15.1862		0.268333	0.415785	15.8461	0.298484	15.7386		0.268333	0.886403	19.4721	0.768057	19.1956		0.268333	0.556859	19.9207	0.549086	19.723
0.27	0.114056	15.2164	0.0807902	15.1873		0.27	0.415394	15.85	0.298369	15.7425		0.27	0.879828	19.476	0.763338	19.2012		0.27	0.555045	19.921	0.54744	19.7239
0.271667	0.114056	15.2175	0.0808299	15.1884		0.271667	0.415004	15.8539	0.298254	15.7465		0.271667	0.873356	19.4798	0.758689	19.2067		0.271667	0.553271	19.9212	0.545827	19.7247
0.273333	0.114056	15.2186	0.0808695	15.1895		0.273333	0.414615	15.8577	0.298139	15.7504		0.273333	0.866986	19.4836	0.754111	19.2121		0.273333	0.551534	19.9215	0.544246	19.7255
0.275	0.114056	15.2197	0.080909	15.1906		0.275	0.414226	15.8616	0.298024	15.7543		0.275	0.860715	19.4873	0.7496	19.2174		0.275	0.549833	19.9217	0.542695	19.7263
0.276667	0.114056	15.2208	0.0809483	15.1917		0.276667	0.413839	15.8655	0.297909	15.7582		0.276667	0.854542	19.4909	0.745157	19.2227		0.276667	0.548168	19.9219	0.541175	19.7271
0.278333	0.114056	15.2219	0.0809876	15.1928		0.278333	0.413453	15.8693	0.297794	15.7621		0.278333	0.848465	19.4945	0.74078	19.2278		0.278333	0.546536	19.9222	0.539683	19.7279
0.28	0.114056	15.223	0.0810267	15.1939		0.28	0.413067	15.8732	0.297679	15.766		0.28	0.842483	19.498	0.736468	19.2329		0.28	0.544937	19.9224	0.53822	19.7286
0.281667	0.114056	15.2241	0.0810656	15.1949		0.281667	0.412682	15.877	0.297564	15.7699		0.281667	0.836593	19.5015	0.732219	19.2379		0.281667	0.54337	19.9226	0.536783	19.7294
0.283333	0.114056	15.2252	0.0811045	15.196		0.283333	0.412299	15.8808	0.297449	15.7738		0.283333	0.830794	19.5049	0.728034	19.2429		0.283333	0.541833	19.9228	0.535371	19.7301
0.285	0.114056	15.2263	0.0811432	15.1971		0.285	0.411916	15.8847	0.297334	15.7776		0.285	0.825086	19.5083	0.723909	19.2477		0.285	0.540325	19.923	0.533985	19.7308
0.286667	0.114056	15.2274	0.0811819	15.1982		0.286667	0.411534	15.8885	0.297219	15.7815		0.286667	0.819465	19.5116	0.719846	19.2525		0.286667	0.538846	19.9232	0.532623	19.7315
0.288333	0.114056	15.2285	0.0812204	15.1993		0.288333	0.411153	15.8923	0.297103	15.7853		0.288333	0.81393	19.5149	0.715842	19.2572		0.288333	0.537394	19.9234	0.531284	19.7322
0.29	0.114056	15.2296	0.0812588	15.2004		0.29	0.410773	15.8961	0.296988	15.7891		0.29	0.808481	19.5181	0.711896	19.2618		0.29	0.535968	19.9236	0.529968	19.7328
0.291667	0.114056	15.2307	0.081297	15.2014		0.291667	0.410393	15.8998	0.296872	15.793		0.291667	0.803115	19.5213	0.708008	19.2664		0.291667	0.534568	19.9238	0.528673	19.7335
0.293333	0.114056	15.2318	0.0813352	15.2025		0.293333	0.410015	15.9036	0.296757	15.7968		0.293333	0.797831	19.5244	0.704176	19.2709		0.293333	0.533193	19.924	0.527399	19.7342
0.295	0.114056	15.2329	0.0813732	15.2036		0.295	0.409638	15.9074	0.296642	15.8006		0.295	0.792628	19.5275	0.7004	19.2754		0.295	0.531841	19.9242	0.526146	19.7348
0.296667	0.114056	15.234	0.0814111	15.2047		0.296667	0.409261	15.9111	0.296526	15.8044		0.296667	0.787504	19.5305	0.696678	19.2797		0.296667	0.530512	19.9244	0.524912	19.7354
0.298333	0.114056	15.2351	0.0814489	15.2057		0.298333	0.408885	15.9149	0.29641	15.8082		0.298333	0.782458	19.5335	0.69301	19.284		0.298333	0.529205	19.9246	0.523696	19.7361
0.3	0.114056	15.2361	0.0814866	15.2068		0.3	0.40851	15.9186	0.296295	15.812		0.3	0.777489	19.5364	0.689394	19.2883		0.3	0.52792	19.9248	0.522499	19.7367
0.301667	0.114056	15.2372	0.0815242	15.2079		0.301667	0.408136	15.9224	0.296179	15.8157		0.301667	0.772595	19.5393	0.685831	19.2924		0.301667	0.526655	19.9249	0.52132	19.7373
0.303333	0.114056	15.2383	0.0815616	15.2089		0.303333	0.407763	15.9261	0.296064	15.8195		0.303333	0.767775	19.5422	0.682318	19.2965		0.303333	0.52541	19.9251	0.520158	19.7379
0.305	0.114056	15.2394	0.081599	15.21		0.305	0.407391	15.9298	0.295948	15.8233		0.305	0.763027	19.545	0.678855	19.3006		0.305	0.524185	19.9253	0.519012	19.7384
0.306667	0.114056	15.2405	0.0816362	15.2111		0.306667	0.407019	15.9335	0.295832	15.827		0.306667	0.758351	19.5478	0.675441	19.3046		0.306667	0.522978	19.9255	0.517882	19.739
0.308333	0.114056	15.2416	0.0816733	15.2121		0.308333	0.406649	15.9372	0.295716	15.8308		0.308333	0.753745	19.5505	0.672076	19.3085		0.308333	0.521789	19.9256	0.516767	19.7396
0.31	0.114056	15.2426	0.0817103	15.2132		0.31	0.406279	15.9409	0.2956	15.8345		0.31	0.749208	19.5532	0.668758	19.3124		0.31	0.520617	19.9258	0.515667	19.7402
0.311667	0.114056	15.2437	0.0817471	15.2143		0.311667	0.40591	15.9446	0.295485	15.8382		0.311667	0.744738	19.5558	0.665487	19.3162		0.311667	0.519462	19.926	0.514582	19.7407
0.313333	0.114056	15.2448	0.0817839	15.2153		0.313333	0.405542	15.9483	0.295369	15.8419		0.313333	0.740335	19.5584	0.662262	19.32		0.313333	0.518323	19.9261	0.51351	19.7413
0.315	0.114056	15.2459	0.0818206	15.2164		0.315	0.405174	15.9519	0.295253	15.8456		0.315	0.735998	19.561	0.659081	19.3237		0.315	0.5172	19.9263	0.512452	19.7418
0.316667	0.114056	15.2469	0.0818571	15.2175		0.316667	0.404808	15.9556	0.295137	15.8493		0.316667	0.731725	19.5635	0.655945	19.3274		0.316667	0.516092	19.9264	0.511407	19.7423
0.318333	0.114056	15.248	0.0818935	15.2185		0.318333	0.404443	15.9592	0.295021	15.853		0.318333	0.727515	19.566	0.652853	19.331		0.318333	0.514999	19.9266	0.510374	19.7428
0.32	0.114056	15.2491	0.0819299	15.2196		0.32	0.404078	15.9629	0.294905	15.8567		0.32	0.723367	19.5684	0.649803	19.3345		0.32	0.51392	19.9267	0.509353	19.7434
0.321667	0.114056	15.2501	0.0819661	15.2206		0.321667	0.403714	15.9665	0.294788	15.8604		0.321667	0.71928	19.5708	0.646796	19.338		0.321667	0.512854	19.9269	0.508344	19.7439
0.323333	0.114056	15.2512	0.0820021	15.2217		0.323333	0.403351	15.9701	0.294672	15.864		0.323333	0.715253	19.5732	0.643829	19.3415		0.323333	0.511802	19.927	0.507347	19.7444
0.325	0.114056	15.2523	0.0820381	15.2227		0.325	0.402989	15.9737	0.294556	15.8677		0.325	0.711285	19.5756	0.640904	19.3448		0.325	0.510762	19.9272	0.50636	19.7449
0.326667	0.114056	15.2533	0.082074	15.2238		0.326667	0.402627	15.9773	0.29444	15.8713		0.326667	0.707375	19.5779	0.638018	19.3482		0.326667	0.509735	19.9273	0.505384	19.7454
0.328333	0.114056	15.2544	0.0821098	15.2249		0.328333	0.402266	15.9809	0.294324	15.875		0.328333	0.703522	19.5802	0.635171	19.3515		0.328333	0.50872	19.9275	0.504418	19.7459
0.33	0.114056	15.2555	0.0821454	15.2259		0.33	0.401907	15.9845	0.294207	15.8786		0.33	0.699725	19.5824	0.632364	19.3548		0.33	0.507716	19.9276	0.503463	19.7464
0.331667	0.114056	15.2565	0.082181	15.227		0.331667	0.401548	15.9881	0.294091	15.8822		0.331667	0.695982	19.5846	0.629594	19.358		0.331667	0.506724	19.9278	0.502517	19.7468
0.333333	0.114056	15.2576	0.0822164	15.228		0.333333	0.401189	15.9917	0.293975	15.8858		0.333333	0.692294	19.5868	0.626861	19.3611		0.333333	0.505742	19.9279	0.50158	19.7473
0.335	0.114056	15.2587	0.0822517	15.229		0.335	0.400832	15.9952	0.293859	15.8895		0.335	0.688659	19.589	0.624165	19.3643		0.335	0.504771	19.928	0.500652	19.7478
0.336667	0.114056	15.2597	0.082287	15.2301		0.336667	0.400475	15.9988	0.293742	15.8931		0.336667	0.685076	19.5911	0.621505	19.3673		0.336667	0.50381	19.9282	0.499733	19.7483
0.338333	0.114056	15.2608	0.0823221	15.2311		0.338333	0.40012	16.0024	0.293626	15.8966		0.338333	0.681544	19.5932	0.61888	19.3704		0.338333	0.502859	19.9283	0.498823	19.7487
0.34	0.114056	15.2618	0.0823571	15.2322		0.34	0.399765	16.0059	0.293509	15.9002		0.34	0.678063	19.5952	0.616291	19.3734		0.34	0.501917	19.9284	0.49792	19.7492
0.341667	0.114056	15.2629	0.082392	15.2332		0.341667	0.399411	16.0094	0.293393	15.9038		0.341667	0.674631	19.5973	0.613735	19.3763		0.341667	0.500984	19.9286	0.497026	19.7496
0.343333	0.114056	15.2639	0.0824268	15.2343		0.343333	0.399057	16.013	0.293276	15.9074		0.343333	0.671248	19.5993	0.611213	19.3792		0.343333	0.500061	19.9287	0.496139	19.7501
0.345	0.114056	15.265	0.0824614	15.2353		0.345	0.398705	16.0165	0.29316	15.9109		0.345	0.667913	19.6012	0.608724	19.3821		0.345	0.499146	19.9288	0.49526	19.7505
0.346667	0.114056	15.266	0.082496	15.2363		0.346667	0.398353	16.02	0.293043	15.9145		0.346667	0.664624	19.6032	0.606268	19.3849		0.346667	0.498239	19.929	0.494388	19.751
0.348333	0.114056	15.2671	0.0825305	15.2374		0.348333	0.398002	16.0235	0.292927	15.918		0.348333	0.661382	19.6051	0.603843	19.3877		0.348333	0.497341	19.9291	0.493524	19.7514
0.35	0.114056	15.2681	0.0825649	15.2384		0.35	0.397651	16.027	0.29281	15.9216		0.35	0.658186	19.607	0.60145	19.3905		0.35	0.49645	19.9292	0.492666	19.7518
0.351667	0.114056	15.2692	0.0825991	15.2395		0.351667	0.397302	16.0305	0.292693	15.9251		0.351667	0.655034	19.6088	0.599088	19.3932		0.351667	0.495567	19.9293	0.491814	19.7523
0.353333	0.114056	15.2702	0.0826333	15.2405		0.353333	0.396953	16.0339	0.292577	15.9286		0.353333	0.651926	19.6107	0.596756	19.3959		0.353333	0.494691	19.9295	0.490969	19.7527
0.355	0.114056	15.2713	0.0826673	15.2415		0.355	0.396605	16.0374	0.29246	15.9321		0.355	0.648861	19.6125	0.594454	19.3985		0.355	0.493823	19.9296	0.490131	19.7531
0.356667	0.114056	15.2723	0.0827013	15.2426		0.356667	0.396258	16.0409	0.292343	15.9356		0.356667	0.645838	19.6143	0.592181	19.4011		0.356667	0.492961	19.9297	0.489298	19.7536
0.358333	0.114056	15.2734	0.0827351	15.2436		0.358333	0.395912	16.0443	0.292227	15.9391		0.358333	0.642857	19.616	0.589937	19.4037		0.358333	0.492107	19.9298	0.488471	19.754
0.36	0.114056	15.2744	0.0827689	15.2446		0.36	0.395566	16.0478	0.29211	15.9426		0.36	0.639917	19.6178	0.587722	19.4062		0.36	0.491258	19.9299	0.48765	19.7544
0.361667	0.114056	15.2755	0.0828025	15.2457		0.361667	0.395221	16.0512	0.291993	15.9461		0.361667	0.637017	19.6195	0.585534	19.4087		0.361667	0.490416	19.9301	0.486835	19.7548
0.363333	0.114056	15.2765	0.0828361	15.2467		0.363333	0.394877	16.0547	0.291876	15.9496		0.363333	0.634157	19.6212	0.583374	19.4112		0.363333	0.489581	19.9302	0.486025	19.7552
0.365	0.114056	15.2775	0.0828695	15.2477		0.365	0.394534	16.0581	0.291759	15.9531		0.365	0.631336	19.6229	0.58124	19.4136		0.365	0.488751	19.9303	0.48522	19.7556
0.366667	0.114056	15.2786	0.0829028	15.2487		0.366667	0.394191	16.0615	0.291643	15.9565		0.366667	0.628553	19.6245	0.579133	19.416		0.366667	0.487927	19.9304	0.48442	19.756
0.368333	0.114056	15.2796	0.0829361	15.2498		0.368333	0.39385	16.0649	0.291526	15.96		0.368333	0.625807	19.6261	0.577053	19.4184		0.368333	0.487109	19.9305	0.483625	19.7564
0.37	0.114056	15.2807	0.0829692	15.2508		0.37	0.393508	16.0683	0.291409	15.9634		0.37	0.623099	19.6277	0.574997	19.4207		0.37	0.486296	19.9306	0.482835	19.7568
0.371667	0.114056	15.2817	0.0830022	15.2518		0.371667	0.393168	16.0717	0.291292	15.9668		0.371667	0.620426	19.6293	0.572967	19.4231		0.371667	0.485488	19.9308	0.48205	19.7572
0.373333	0.114056	15.2827	0.0830352	15.2528		0.373333	0.392829	16.0751	0.291175	15.9703		0.373333	0.61779	19.6309	0.570962	19.4253		0.373333	0.484686	19.9309	0.481269	19.7576
0.375	0.114056	15.2838	0.083068	15.2539		0.375	0.39249	16.0785	0.291058	15.9737		0.375	0.615188	19.6324	0.568981	19.4276		0.375	0.483889	19.931	0.480493	19.758
0.376667	0.114056	15.2848	0.0831007	15.2549		0.376667	0.392152	16.0819	0.290941	15.9771		0.376667	0.612621	19.6339	0.567024	19.4298		0.376667	0.483096	19.9311	0.479721	19.7584
0.378333	0.114056	15.2858	0.0831334	15.2559		0.378333	0.391814	16.0852	0.290824	15.9805		0.378333	0.610088	19.6354	0.56509	19.432		0.378333	0.482309	19.9312	0.478953	19.7588
0.38	0.114056	15.2868	0.0831659	15.2569		0.38	0.391478	16.0886	0.290707	15.9839		0.38	0.607588	19.6369	0.563179	19.4342		0.38	0.481526	19.9313	0.478189	19.7592
0.381667	0.114056	15.2879	0.0831984	15.2579		0.381667	0.391142	16.0919	0.29059	15.9873		0.381667	0.605121	19.6384	0.561292	19.4363		0.381667	0.480747	19.9314	0.47743	19.7596
0.383333	0.114056	15.2889	0.0832307	15.2589		0.383333	0.390806	16.0953	0.290473	15.9907		0.383333	0.602686	19.6398	0.559426	19.4384		0.383333	0.479973	19.9315	0.476674	19.7599
0.385	0.114056	15.2899	0.0832629	15.26		0.385	0.390472	16.0986	0.290356	15.9941		0.385	0.600283	19.6413	0.557583	19.4405		0.385	0.479203	19.9317	0.475922	19.7603
0.386667	0.114056	15.291	0.0832951	15.261		0.386667	0.390138	16.1019	0.290239	15.9975		0.386667	0.59791	19.6427	0.555761	19.4426		0.386667	0.478438	19.9318	0.475174	19.7607
0.388333	0.114056	15.292	0.0833271	15.262		0.388333	0.389805	16.1053	0.290122	16.0008		0.388333	0.595569	19.644	0.55396	19.4446		0.388333	0.477676	19.9319	0.474429	19.7611
0.39	0.114056	15.293	0.0833591	15.263		0.39	0.389473	16.1086	0.290005	16.0042		0.39	0.593257	19.6454	0.55218	19.4466		0.39	0.476918	19.932	0.473688	19.7614
0.391667	0.114056	15.294	0.0833909	15.264		0.391667	0.389141	16.1119	0.289887	16.0075		0.391667	0.590975	19.6468	0.550421	19.4486		0.391667	0.476165	19.9321	0.47295	19.7618
0.393333	0.114056	15.295	0.0834227	15.265		0.393333	0.388811	16.1152	0.28977	16.0109		0.393333	0.588722	19.6481	0.548682	19.4506		0.393333	0.475415	19.9322	0.472216	19.7622
0.395	0.114056	15.2961	0.0834543	15.266		0.395	0.388481	16.1185	0.289653	16.0142		0.395	0.586498	19.6494	0.546963	19.4525		0.395	0.474668	19.9323	0.471485	19.7626
0.396667	0.114056	15.2971	0.0834859	15.267		0.396667	0.388151	16.1218	0.289536	16.0175		0.396667	0.584301	19.6507	0.545263	19.4544		0.396667	0.473926	19.9324	0.470757	19.7629
0.398333	0.114056	15.2981	0.0835174	15.268		0.398333	0.387822	16.1251	0.289419	16.0209		0.398333	0.582133	19.652	0.543583	19.4563		0.398333	0.473186	19.9325	0.470033	19.7633
0.4	0.114056	15.2991	0.0835488	15.269		0.4	0.387494	16.1283	0.289302	16.0242		0.4	0.579991	19.6533	0.541921	19.4582		0.4	0.47245	19.9326	0.469311	19.7637
0.401667	0.114056	15.3001	0.08358	15.27		0.401667	0.387167	16.1316	0.289184	16.0275		0.401667	0.577876	19.6545	0.540278	19.46		0.401667	0.471718	19.9327	0.468592	19.764
0.403333	0.114056	15.3012	0.0836112	15.2711		0.403333	0.38684	16.1349	0.289067	16.0308		0.403333	0.575787	19.6558	0.538654	19.4619		0.403333	0.470989	19.9328	0.467877	19.7644
0.405	0.114056	15.3022	0.0836423	15.2721		0.405	0.386515	16.1381	0.28895	16.0341		0.405	0.573724	19.657	0.537047	19.4637		0.405	0.470262	19.9329	0.467164	19.7647
0.406667	0.114056	15.3032	0.0836733	15.2731		0.406667	0.386189	16.1414	0.288833	16.0374		0.406667	0.571687	19.6582	0.535458	19.4654		0.406667	0.469539	19.933	0.466454	19.7651
0.408333	0.114056	15.3042	0.0837042	15.2741		0.408333	0.385865	16.1446	0.288715	16.0407		0.408333	0.569674	19.6594	0.533886	19.4672		0.408333	0.468819	19.9331	0.465747	19.7655
0.41	0.114056	15.3052	0.083735	15.2751		0.41	0.385541	16.1478	0.288598	16.0439		0.41	0.567686	19.6606	0.532332	19.4689		0.41	0.468102	19.9332	0.465042	19.7658
0.411667	0.114056	15.3062	0.0837657	15.2761		0.411667	0.385218	16.151	0.288481	16.0472		0.411667	0.565722	19.6617	0.530794	19.4706		0.411667	0.467388	19.9333	0.46434	19.7662
0.413333	0.114056	15.3072	0.0837964	15.2771		0.413333	0.384895	16.1543	0.288364	16.0505		0.413333	0.563781	19.6629	0.529273	19.4723		0.413333	0.466677	19.9334	0.463641	19.7665
0.415	0.114056	15.3082	0.0838269	15.278		0.415	0.384574	16.1575	0.288246	16.0537		0.415	0.561864	19.664	0.527768	19.474		0.415	0.465969	19.9335	0.462944	19.7669
0.416667	0.114056	15.3092	0.0838573	15.279		0.416667	0.384252	16.1607	0.288129	16.057		0.416667	0.55997	19.6651	0.526279	19.4757		0.416667	0.465263	19.9336	0.46225	19.7672
0.418333	0.114056	15.3102	0.0838877	15.28		0.418333	0.383932	16.1639	0.288012	16.0602		0.418333	0.558098	19.6663	0.524805	19.4773		0.418333	0.46456	19.9337	0.461558	19.7676
0.42	0.114056	15.3112	0.0839179	15.281		0.42	0.383612	16.1671	0.287894	16.0634		0.42	0.556248	19.6673	0.523348	19.4789		0.42	0.463859	19.9338	0.460868	19.7679
0.421667	0.114056	15.3122	0.0839481	15.282		0.421667	0.383293	16.1703	0.287777	16.0667		0.421667	0.554421	19.6684	0.521905	19.4805		0.421667	0.463161	19.9339	0.460181	19.7683
0.423333	0.114056	15.3132	0.0839782	15.283		0.423333	0.382975	16.1734	0.28766	16.0699		0.423333	0.552614	19.6695	0.520477	19.4821		0.423333	0.462466	19.934	0.459496	19.7686
0.425	0.114056	15.3143	0.0840082	15.284		0.425	0.382657	16.1766	0.287542	16.0731		0.425	0.550829	19.6706	0.519064	19.4837		0.425	0.461773	19.9341	0.458814	19.769
0.426667	0.114056	15.3153	0.0840381	15.285		0.426667	0.38234	16.1798	0.287425	16.0763		0.426667	0.549064	19.6716	0.517666	19.4852		0.426667	0.461083	19.9342	0.458133	19.7693
0.428333	0.114056	15.3163	0.0840679	15.286		0.428333	0.382024	16.1829	0.287308	16.0795		0.428333	0.54732	19.6726	0.516282	19.4868		0.428333	0.460394	19.9343	0.457455	19.7696
0.43	0.114056	15.3173	0.0840976	15.287		0.43	0.381708	16.1861	0.28719	16.0827		0.43	0.545595	19.6737	0.514912	19.4883		0.43	0.459709	19.9344	0.456779	19.77
0.431667	0.114056	15.3182	0.0841272	15.288		0.431667	0.381393	16.1892	0.287073	16.0859		0.431667	0.543891	19.6747	0.513555	19.4898		0.431667	0.459025	19.9345	0.456105	19.7703
0.433333	0.114056	15.3192	0.0841568	15.2889		0.433333	0.381079	16.1924	0.286955	16.089		0.433333	0.542205	19.6757	0.512213	19.4913		0.433333	0.458344	19.9346	0.455434	19.7707
0.435	0.114056	15.3202	0.0841862	15.2899		0.435	0.380765	16.1955	0.286838	16.0922		0.435	0.540539	19.6767	0.510883	19.4927		0.435	0.457665	19.9347	0.454764	19.771
0.436667	0.114056	15.3212	0.0842156	15.2909		0.436667	0.380452	16.1986	0.286721	16.0954		0.436667	0.538892	19.6776	0.509567	19.4942		0.436667	0.456988	19.9348	0.454096	19.7713
0.438333	0.114056	15.3222	0.0842449	15.2919		0.438333	0.380139	16.2017	0.286603	16.0985		0.438333	0.537262	19.6786	0.508263	19.4956		0.438333	0.456313	19.9349	0.45343	19.7717
0.44	0.114056	15.3232	0.0842741	15.2929		0.44	0.379828	16.2048	0.286486	16.1017		0.44	0.535651	19.6796	0.506972	19.4971		0.44	0.455641	19.935	0.452767	19.772
0.441667	0.114056	15.3242	0.0843032	15.2939		0.441667	0.379516	16.2079	0.286368	16.1048		0.441667	0.534058	19.6805	0.505694	19.4985		0.441667	0.45497	19.9351	0.452105	19.7723
0.443333	0.114056	15.3252	0.0843322	15.2948		0.443333	0.379206	16.211	0.286251	16.108		0.443333	0.532482	19.6814	0.504428	19.4999		0.443333	0.454301	19.9352	0.451445	19.7727
0.445	0.114056	15.3262	0.0843611	15.2958		0.445	0.378896	16.2141	0.286134	16.1111		0.445	0.530924	19.6824	0.503174	19.5012		0.445	0.453635	19.9353	0.450787	19.773
0.446667	0.114056	15.3272	0.0843899	15.2968		0.446667	0.378587	16.2172	0.286016	16.1143		0.446667	0.529382	19.6833	0.501933	19.5026		0.446667	0.45297	19.9354	0.45013	19.7733
0.448333	0.114056	15.3282	0.0844187	15.2978		0.448333	0.378278	16.2203	0.285899	16.1174		0.448333	0.527857	19.6842	0.500702	19.5039		0.448333	0.452308	19.9355	0.449476	19.7737
0.45	0.114056	15.3292	0.0844474	15.2988		0.45	0.37797	16.2234	0.285781	16.1205		0.45	0.526349	19.6851	0.499484	19.5053		0.45	0.451647	19.9356	0.448823	19.774
0.451667	0.114056	15.3301	0.0844759	15.2997		0.451667	0.377663	16.2264	0.285664	16.1236		0.451667	0.524856	19.686	0.498276	19.5066		0.451667	0.450988	19.9357	0.448172	19.7743
0.453333	0.114056	15.3311	0.0845044	15.3007		0.453333	0.377356	16.2295	0.285546	16.1267		0.453333	0.523379	19.6868	0.49708	19.5079		0.453333	0.450331	19.9358	0.447523	19.7747
0.455	0.114056	15.3321	0.0845328	15.3017		0.455	0.37705	16.2326	0.285429	16.1298		0.455	0.521918	19.6877	0.495895	19.5092		0.455	0.449676	19.9359	0.446876	19.775
0.456667	0.114056	15.3331	0.0845612	15.3027		0.456667	0.376745	16.2356	0.285312	16.1329		0.456667	0.520473	19.6886	0.49472	19.5105		0.456667	0.449022	19.9359	0.44623	19.7753
0.458333	0.114056	15.3341	0.0845894	15.3036		0.458333	0.37644	16.2386	0.285194	16.136		0.458333	0.519042	19.6894	0.493556	19.5117		0.458333	0.448371	19.936	0.445586	19.7756
0.46	0.114056	15.3351	0.0846176	15.3046		0.46	0.376136	16.2417	0.285077	16.139		0.46	0.517626	19.6903	0.492403	19.513		0.46	0.447721	19.9361	0.444944	19.776
0.461667	0.114056	15.336	0.0846457	15.3056		0.461667	0.375832	16.2447	0.284959	16.1421		0.461667	0.516225	19.6911	0.49126	19.5142		0.461667	0.447073	19.9362	0.444303	19.7763
0.463333	0.114056	15.337	0.0846736	15.3065		0.463333	0.37553	16.2477	0.284842	16.1452		0.463333	0.514838	19.6919	0.490127	19.5155		0.463333	0.446427	19.9363	0.443664	19.7766
0.465	0.114056	15.338	0.0847016	15.3075		0.465	0.375227	16.2507	0.284725	16.1482		0.465	0.513465	19.6927	0.489004	19.5167		0.465	0.445782	19.9364	0.443026	19.7769
0.466667	0.114056	15.339	0.0847294	15.3085		0.466667	0.374926	16.2538	0.284607	16.1513		0.466667	0.512106	19.6935	0.487891	19.5179		0.466667	0.445139	19.9365	0.44239	19.7772
0.468333	0.114056	15.34	0.0847571	15.3094		0.468333	0.374625	16.2568	0.28449	16.1543		0.468333	0.510761	19.6943	0.486788	19.5191		0.468333	0.444498	19.9366	0.441756	19.7776
0.47	0.114056	15.3409	0.0847848	15.3104		0.47	0.374324	16.2598	0.284372	16.1574		0.47	0.509429	19.6951	0.485694	19.5203		0.47	0.443858	19.9367	0.441123	19.7779
0.471667	0.114056	15.3419	0.0848124	15.3114		0.471667	0.374024	16.2627	0.284255	16.1604		0.471667	0.50811	19.6959	0.484609	19.5215		0.471667	0.44322	19.9368	0.440492	19.7782
0.473333	0.114056	15.3429	0.0848399	15.3123		0.473333	0.373725	16.2657	0.284137	16.1634		0.473333	0.506805	19.6967	0.483534	19.5226		0.473333	0.442583	19.9369	0.439862	19.7785
0.475	0.114056	15.3438	0.0848673	15.3133		0.475	0.373426	16.2687	0.28402	16.1665		0.475	0.505512	19.6975	0.482467	19.5238		0.475	0.441949	19.937	0.439234	19.7788
0.476667	0.114056	15.3448	0.0848946	15.3143		0.476667	0.373128	16.2717	0.283903	16.1695		0.476667	0.504232	19.6982	0.48141	19.5249		0.476667	0.441315	19.937	0.438608	19.7791
0.478333	0.114056	15.3458	0.0849219	15.3152		0.478333	0.372831	16.2747	0.283785	16.1725		0.478333	0.502964	19.699	0.480361	19.526		0.478333	0.440683	19.9371	0.437982	19.7795
0.48	0.114056	15.3468	0.084949	15.3162		0.48	0.372534	16.2776	0.283668	16.1755		0.48	0.501708	19.6997	0.479321	19.5272		0.48	0.440053	19.9372	0.437359	19.7798
0.481667	0.114056	15.3477	0.0849761	15.3171		0.481667	0.372238	16.2806	0.28355	16.1785		0.481667	0.500464	19.7005	0.47829	19.5283		0.481667	0.439424	19.9373	0.436736	19.7801
0.483333	0.114056	15.3487	0.0850031	15.3181		0.483333	0.371942	16.2835	0.283433	16.1815		0.483333	0.499232	19.7012	0.477267	19.5294		0.483333	0.438797	19.9374	0.436116	19.7804
0.485	0.114056	15.3497	0.0850301	15.3191		0.485	0.371647	16.2865	0.283316	16.1845		0.485	0.498012	19.7019	0.476252	19.5305		0.485	0.438171	19.9375	0.435496	19.7807
0.486667	0.114056	15.3506	0.0850569	15.32		0.486667	0.371353	16.2894	0.283198	16.1875		0.486667	0.496803	19.7026	0.475245	19.5315		0.486667	0.437547	19.9376	0.434878	19.781
0.488333	0.114056	15.3516	0.0850837	15.321		0.488333	0.371059	16.2923	0.283081	16.1904		0.488333	0.495606	19.7033	0.474247	19.5326		0.488333	0.436924	19.9377	0.434262	19.7813
0.49	0.114056	15.3526	0.0851104	15.3219		0.49	0.370766	16.2953	0.282963	16.1934		0.49	0.494419	19.7041	0.473256	19.5337		0.49	0.436303	19.9378	0.433646	19.7816
0.491667	0.114056	15.3535	0.085137	15.3229		0.491667	0.370473	16.2982	0.282846	16.1964		0.491667	0.493243	19.7048	0.472273	19.5347		0.491667	0.435683	19.9378	0.433033	19.782
0.493333	0.114056	15.3545	0.0851635	15.3238		0.493333	0.370181	16.3011	0.282729	16.1993		0.493333	0.492078	19.7054	0.471297	19.5358		0.493333	0.435065	19.9379	0.43242	19.7823
0.495	0.114056	15.3555	0.08519	15.3248		0.495	0.369889	16.304	0.282611	16.2023		0.495	0.490924	19.7061	0.470329	19.5368		0.495	0.434448	19.938	0.431809	19.7826
0.496667	0.114056	15.3564	0.0852164	15.3257		0.496667	0.369598	16.3069	0.282494	16.2052		0.496667	0.48978	19.7068	0.469369	19.5378		0.496667	0.433832	19.9381	0.431199	19.7829
0.498333	0.114056	15.3574	0.0852427	15.3267		0.498333	0.369308	16.3098	0.282377	16.2082		0.498333	0.488646	19.7075	0.468416	19.5389		0.498333	0.433218	19.9382	0.430591	19.7832
0.5	0.114056	15.3583	0.0852689	15.3276		0.5	0.369018	16.3127	0.282259	16.2111		0.5	0.487522	19.7082	0.46747	19.5399		0.5	0.432605	19.9383	0.429984	19.7835
0.501667	0.114056	15.3593	0.085295	15.3286		0.501667	0.368729	16.3156	0.282142	16.214		0.501667	0.486408	19.7088	0.466531	19.5409		0.501667	0.431993	19.9384	0.429378	19.7838
0.503333	0.114056	15.3603	0.0853211	15.3295		0.503333	0.368441	16.3185	0.282025	16.2169		0.503333	0.485304	19.7095	0.465599	19.5419		0.503333	0.431383	19.9385	0.428774	19.7841
0.505	0.114056	15.3612	0.0853471	15.3305		0.505	0.368152	16.3213	0.281907	16.2199		0.505	0.484209	19.7101	0.464674	19.5428		0.505	0.430774	19.9385	0.428171	19.7844
0.506667	0.114056	15.3622	0.085373	15.3314		0.506667	0.367865	16.3242	0.28179	16.2228		0.506667	0.483124	19.7108	0.463755	19.5438		0.506667	0.430167	19.9386	0.427569	19.7847
0.508333	0.114056	15.3631	0.0853988	15.3324		0.508333	0.367578	16.3271	0.281673	16.2257		0.508333	0.482048	19.7114	0.462843	19.5448		0.508333	0.429561	19.9387	0.426969	19.785
0.51	0.114056	15.3641	0.0854246	15.3333		0.51	0.367292	16.3299	0.281556	16.2286		0.51	0.480981	19.712	0.461938	19.5457		0.51	0.428956	19.9388	0.426369	19.7853
0.511667	0.114056	15.365	0.0854503	15.3343		0.511667	0.367006	16.3328	0.281438	16.2315		0.511667	0.479923	19.7127	0.461039	19.5467		0.511667	0.428352	19.9389	0.425771	19.7856
0.513333	0.114056	15.366	0.0854759	15.3352		0.513333	0.366721	16.3356	0.281321	16.2344		0.513333	0.478874	19.7133	0.460147	19.5476		0.513333	0.42775	19.939	0.425175	19.7859
0.515	0.114056	15.3669	0.0855014	15.3362		0.515	0.366436	16.3385	0.281204	16.2372		0.515	0.477833	19.7139	0.459261	19.5486		0.515	0.427149	19.9391	0.424579	19.7862
0.516667	0.114056	15.3679	0.0855269	15.3371		0.516667	0.366152	16.3413	0.281087	16.2401		0.516667	0.476801	19.7145	0.458381	19.5495		0.516667	0.42655	19.9391	0.423985	19.7865
0.518333	0.114056	15.3688	0.0855523	15.338		0.518333	0.365868	16.3441	0.280969	16.243		0.518333	0.475778	19.7151	0.457507	19.5504		0.518333	0.425951	19.9392	0.423392	19.7868
0.52	0.114056	15.3698	0.0855776	15.339		0.52	0.365585	16.347	0.280852	16.2459		0.52	0.474763	19.7157	0.456639	19.5514		0.52	0.425354	19.9393	0.422801	19.7871
0.521667	0.114056	15.3707	0.0856028	15.3399		0.521667	0.365303	16.3498	0.280735	16.2487		0.521667	0.473756	19.7163	0.455777	19.5523		0.521667	0.424758	19.9394	0.42221	19.7874
0.523333	0.114056	15.3717	0.085628	15.3409		0.523333	0.365021	16.3526	0.280618	16.2516		0.523333	0.472757	19.7169	0.454921	19.5532		0.523333	0.424164	19.9395	0.421621	19.7877
0.525	0.114056	15.3726	0.0856531	15.3418		0.525	0.36474	16.3554	0.280501	16.2544		0.525	0.471766	19.7175	0.454071	19.5541		0.525	0.42357	19.9396	0.421033	19.788
0.526667	0.114056	15.3736	0.0856781	15.3427		0.526667	0.364459	16.3582	0.280383	16.2573		0.526667	0.470783	19.7181	0.453226	19.555		0.526667	0.422978	19.9397	0.420446	19.7883
0.528333	0.114056	15.3745	0.085703	15.3437		0.528333	0.364179	16.361	0.280266	16.2601		0.528333	0.469808	19.7187	0.452387	19.5558		0.528333	0.422388	19.9397	0.419861	19.7886
0.53	0.114056	15.3755	0.0857279	15.3446		0.53	0.363899	16.3638	0.280149	16.2629		0.53	0.46884	19.7193	0.451553	19.5567		0.53	0.421798	19.9398	0.419276	19.7889
0.531667	0.114056	15.3764	0.0857527	15.3455		0.531667	0.36362	16.3666	0.280032	16.2658		0.531667	0.46788	19.7198	0.450724	19.5576		0.531667	0.42121	19.9399	0.418693	19.7892
0.533333	0.114056	15.3773	0.0857774	15.3465		0.533333	0.363341	16.3694	0.279915	16.2686		0.533333	0.466927	19.7204	0.449901	19.5584		0.533333	0.420623	19.94	0.418111	19.7895
0.535	0.114056	15.3783	0.0858021	15.3474		0.535	0.363063	16.3721	0.279798	16.2714		0.535	0.465981	19.721	0.449084	19.5593		0.535	0.420037	19.9401	0.417531	19.7898
0.536667	0.114056	15.3792	0.0858267	15.3483		0.536667	0.362786	16.3749	0.279681	16.2742		0.536667	0.465042	19.7215	0.448271	19.5602		0.536667	0.419452	19.9402	0.416951	19.7901
0.538333	0.114056	15.3802	0.0858512	15.3493		0.538333	0.362509	16.3777	0.279564	16.277		0.538333	0.46411	19.7221	0.447463	19.561		0.538333	0.418868	19.9402	0.416373	19.7904
0.54	0.114056	15.3811	0.0858756	15.3502		0.54	0.362232	16.3804	0.279447	16.2798		0.54	0.463185	19.7226	0.446661	19.5618		0.54	0.418286	19.9403	0.415795	19.7906
0.541667	0.114056	15.382	0.0859	15.3511		0.541667	0.361956	16.3832	0.27933	16.2826		0.541667	0.462267	19.7232	0.445863	19.5627		0.541667	0.417705	19.9404	0.415219	19.7909
0.543333	0.114056	15.383	0.0859243	15.3521		0.543333	0.361681	16.3859	0.279212	16.2854		0.543333	0.461356	19.7237	0.44507	19.5635		0.543333	0.417125	19.9405	0.414645	19.7912
0.545	0.114056	15.3839	0.0859485	15.353		0.545	0.361406	16.3887	0.279095	16.2882		0.545	0.460451	19.7243	0.444283	19.5643		0.545	0.416546	19.9406	0.414071	19.7915
0.546667	0.114056	15.3849	0.0859726	15.3539		0.546667	0.361131	16.3914	0.278978	16.291		0.546667	0.459553	19.7248	0.443499	19.5651		0.546667	0.415969	19.9407	0.413498	19.7918
0.548333	0.114056	15.3858	0.0859967	15.3548		0.548333	0.360858	16.3942	0.278861	16.2938		0.548333	0.458661	19.7253	0.442721	19.566		0.548333	0.415392	19.9407	0.412927	19.7921
0.55	0.114056	15.3867	0.0860207	15.3558		0.55	0.360584	16.3969	0.278745	16.2965		0.55	0.457776	19.7259	0.441947	19.5668		0.55	0.414817	19.9408	0.412357	19.7924
0.551667	0.114056	15.3877	0.0860447	15.3567		0.551667	0.360311	16.3996	0.278628	16.2993		0.551667	0.456896	19.7264	0.441178	19.5676		0.551667	0.414243	19.9409	0.411787	19.7927
0.553333	0.114056	15.3886	0.0860686	15.3576		0.553333	0.360039	16.4023	0.278511	16.3021		0.553333	0.456023	19.7269	0.440413	19.5684		0.553333	0.41367	19.941	0.411219	19.7929
0.555	0.114056	15.3895	0.0860924	15.3585		0.555	0.359767	16.405	0.278394	16.3048		0.555	0.455156	19.7274	0.439652	19.5691		0.555	0.413098	19.9411	0.410652	19.7932
0.556667	0.114056	15.3905	0.0861161	15.3595		0.556667	0.359496	16.4077	0.278277	16.3076		0.556667	0.454294	19.7279	0.438896	19.5699		0.556667	0.412527	19.9411	0.410087	19.7935
0.558333	0.114056	15.3914	0.0861398	15.3604		0.558333	0.359225	16.4104	0.27816	16.3103		0.558333	0.453439	19.7284	0.438145	19.5707		0.558333	0.411958	19.9412	0.409522	19.7938
0.56	0.114056	15.3923	0.0861634	15.3613		0.56	0.358955	16.4131	0.278043	16.313		0.56	0.452589	19.729	0.437397	19.5715		0.56	0.41139	19.9413	0.408959	19.7941
0.561667	0.114056	15.3932	0.0861869	15.3622		0.561667	0.358686	16.4158	0.277926	16.3158		0.561667	0.451745	19.7295	0.436654	19.5723		0.561667	0.410822	19.9414	0.408396	19.7944
0.563333	0.114056	15.3942	0.0862103	15.3631		0.563333	0.358416	16.4185	0.277809	16.3185		0.563333	0.450907	19.73	0.435914	19.573		0.563333	0.410256	19.9415	0.407835	19.7947
0.565	0.114056	15.3951	0.0862337	15.3641		0.565	0.358148	16.4212	0.277693	16.3212		0.565	0.450074	19.7305	0.435179	19.5738		0.565	0.409691	19.9416	0.407275	19.7949
0.566667	0.114056	15.396	0.0862571	15.365		0.566667	0.357879	16.4239	0.277576	16.324		0.566667	0.449246	19.7309	0.434448	19.5745		0.566667	0.409127	19.9416	0.406716	19.7952
0.568333	0.114056	15.397	0.0862803	15.3659		0.568333	0.357612	16.4266	0.277459	16.3267		0.568333	0.448424	19.7314	0.433721	19.5753		0.568333	0.408565	19.9417	0.406158	19.7955
0.57	0.114056	15.3979	0.0863035	15.3668		0.57	0.357345	16.4292	0.277342	16.3294		0.57	0.447607	19.7319	0.432997	19.576		0.57	0.408003	19.9418	0.405601	19.7958
0.571667	0.114056	15.3988	0.0863266	15.3677		0.571667	0.357078	16.4319	0.277226	16.3321		0.571667	0.446796	19.7324	0.432278	19.5768		0.571667	0.407443	19.9419	0.405045	19.7961
0.573333	0.114056	15.3997	0.0863497	15.3686		0.573333	0.356812	16.4345	0.277109	16.3348		0.573333	0.445989	19.7329	0.431562	19.5775		0.573333	0.406883	19.942	0.40449	19.7963
0.575	0.114056	15.4007	0.0863727	15.3696		0.575	0.356546	16.4372	0.276992	16.3375		0.575	0.445188	19.7334	0.43085	19.5783		0.575	0.406325	19.942	0.403937	19.7966
0.576667	0.114056	15.4016	0.0863956	15.3705		0.576667	0.356281	16.4398	0.276876	16.3402		0.576667	0.444391	19.7338	0.430142	19.579		0.576667	0.405768	19.9421	0.403384	19.7969
0.578333	0.114056	15.4025	0.0864184	15.3714		0.578333	0.356016	16.4425	0.276759	16.3428		0.578333	0.4436	19.7343	0.429437	19.5797		0.578333	0.405212	19.9422	0.402833	19.7972
0.58	0.114056	15.4034	0.0864412	15.3723		0.58	0.355752	16.4451	0.276642	16.3455		0.58	0.442813	19.7348	0.428736	19.5804		0.58	0.404656	19.9423	0.402283	19.7974
0.581667	0.114056	15.4043	0.086464	15.3732		0.581667	0.355488	16.4477	0.276526	16.3482		0.581667	0.442031	19.7352	0.428039	19.5812		0.581667	0.404103	19.9424	0.401733	19.7977
0.583333	0.114056	15.4053	0.0864866	15.3741		0.583333	0.355225	16.4504	0.276409	16.3509		0.583333	0.441253	19.7357	0.427345	19.5819		0.583333	0.40355	19.9424	0.401185	19.798
0.585	0.114056	15.4062	0.0865092	15.375		0.585	0.354962	16.453	0.276292	16.3535		0.585	0.440481	19.7362	0.426654	19.5826		0.585	0.402998	19.9425	0.400638	19.7983
0.586667	0.114056	15.4071	0.0865317	15.3759		0.586667	0.3547	16.4556	0.276176	16.3562		0.586667	0.439713	19.7366	0.425967	19.5833		0.586667	0.402447	19.9426	0.400092	19.7986
0.588333	0.114056	15.408	0.0865542	15.3768		0.588333	0.354438	16.4582	0.276059	16.3588		0.588333	0.438949	19.7371	0.425284	19.584		0.588333	0.401898	19.9427	0.399547	19.7988
0.59	0.114056	15.4089	0.0865766	15.3778		0.59	0.354177	16.4608	0.275943	16.3615		0.59	0.43819	19.7375	0.424603	19.5847		0.59	0.401349	19.9427	0.399003	19.7991
0.591667	0.114056	15.4098	0.0865989	15.3787		0.591667	0.353916	16.4634	0.275826	16.3641		0.591667	0.437435	19.738	0.423926	19.5854		0.591667	0.400802	19.9428	0.39846	19.7994
0.593333	0.114056	15.4108	0.0866212	15.3796		0.593333	0.353656	16.466	0.27571	16.3668		0.593333	0.436684	19.7384	0.423252	19.5861		0.593333	0.400255	19.9429	0.397918	19.7996
0.595	0.114056	15.4117	0.0866434	15.3805		0.595	0.353396	16.4686	0.275594	16.3694		0.595	0.435938	19.7389	0.422581	19.5868		0.595	0.39971	19.943	0.397377	19.7999
0.596667	0.114056	15.4126	0.0866655	15.3814		0.596667	0.353137	16.4712	0.275477	16.372		0.596667	0.435196	19.7393	0.421914	19.5874		0.596667	0.399166	19.9431	0.396838	19.8002
0.598333	0.114056	15.4135	0.0866876	15.3823		0.598333	0.352878	16.4738	0.275361	16.3747		0.598333	0.434458	19.7398	0.421249	19.5881		0.598333	0.398622	19.9431	0.396299	19.8005
0.6	0.114056	15.4144	0.0867096	15.3832		0.6	0.35262	16.4764	0.275244	16.3773		0.6	0.433724	19.7402	0.420588	19.5888		0.6	0.39808	19.9432	0.395761	19.8007
0.601667	0.114056	15.4153	0.0867316	15.3841		0.601667	0.352362	16.479	0.275128	16.3799		0.601667	0.432995	19.7406	0.41993	19.5895		0.601667	0.397539	19.9433	0.395225	19.801
0.603333	0.114056	15.4162	0.0867535	15.385		0.603333	0.352104	16.4815	0.275012	16.3825		0.603333	0.432269	19.7411	0.419275	19.5901		0.603333	0.396999	19.9434	0.394689	19.8013
0.605	0.114056	15.4171	0.0867753	15.3859		0.605	0.351847	16.4841	0.274895	16.3851		0.605	0.431547	19.7415	0.418622	19.5908		0.605	0.39646	19.9434	0.394155	19.8015
0.606667	0.114056	15.418	0.0867971	15.3868		0.606667	0.351591	16.4867	0.274779	16.3877		0.606667	0.430829	19.7419	0.417973	19.5915		0.606667	0.395922	19.9435	0.393621	19.8018
0.608333	0.114056	15.4189	0.0868188	15.3877		0.608333	0.351335	16.4892	0.274663	16.3903		0.608333	0.430115	19.7424	0.417326	19.5921		0.608333	0.395385	19.9436	0.393089	19.8021
0.61	0.114056	15.4199	0.0868404	15.3886		0.61	0.351079	16.4918	0.274547	16.3929		0.61	0.429404	19.7428	0.416683	19.5928		0.61	0.394849	19.9437	0.392557	19.8023
0.611667	0.114056	15.4208	0.086862	15.3895		0.611667	0.350824	16.4943	0.274431	16.3955		0.611667	0.428697	19.7432	0.416042	19.5934		0.611667	0.394315	19.9437	0.392027	19.8026
0.613333	0.114056	15.4217	0.0868835	15.3904		0.613333	0.350569	16.4968	0.274314	16.3981		0.613333	0.427994	19.7436	0.415404	19.5941		0.613333	0.393781	19.9438	0.391497	19.8029
0.615	0.114056	15.4226	0.0869049	15.3913		0.615	0.350315	16.4994	0.274198	16.4007		0.615	0.427295	19.744	0.414768	19.5947		0.615	0.393248	19.9439	0.390969	19.8031
0.616667	0.114056	15.4235	0.0869263	15.3922		0.616667	0.350062	16.5019	0.274082	16.4032		0.616667	0.426599	19.7445	0.414136	19.5954		0.616667	0.392716	19.944	0.390442	19.8034
0.618333	0.114056	15.4244	0.0869477	15.3931		0.618333	0.349808	16.5044	0.273966	16.4058		0.618333	0.425907	19.7449	0.413506	19.596		0.618333	0.392185	19.944	0.389915	19.8037
0.62	0.114056	15.4253	0.0869689	15.394		0.62	0.349555	16.507	0.27385	16.4084		0.62	0.425218	19.7453	0.412879	19.5966		0.62	0.391656	19.9441	0.38939	19.8039
0.621667	0.114056	15.4262	0.0869901	15.3949		0.621667	0.349303	16.5095	0.273734	16.4109		0.621667	0.424532	19.7457	0.412254	19.5973		0.621667	0.391127	19.9442	0.388866	19.8042
0.623333	0.114056	15.4271	0.0870113	15.3958		0.623333	0.349051	16.512	0.273618	16.4135		0.623333	0.42385	19.7461	0.411632	19.5979		0.623333	0.390599	19.9443	0.388342	19.8045
0.625	0.114056	15.428	0.0870324	15.3967		0.625	0.3488	16.5145	0.273502	16.4161		0.625	0.423171	19.7465	0.411013	19.5985		0.625	0.390073	19.9444	0.38782	19.8047
0.626667	0.114056	15.4289	0.0870534	15.3975		0.626667	0.348549	16.517	0.273386	16.4186		0.626667	0.422496	19.7469	0.410396	19.5992		0.626667	0.389547	19.9444	0.387299	19.805
0.628333	0.114056	15.4298	0.0870744	15.3984		0.628333	0.348298	16.5195	0.27327	16.4211		0.628333	0.421824	19.7473	0.409781	19.5998		0.628333	0.389022	19.9445	0.386778	19.8053
0.63	0.114056	15.4307	0.0870953	15.3993		0.63	0.348048	16.522	0.273154	16.4237		0.63	0.421155	19.7477	0.409169	19.6004		0.63	0.388499	19.9446	0.386259	19.8055
0.631667	0.114056	15.4316	0.0871161	15.4002		0.631667	0.347798	16.5245	0.273038	16.4262		0.631667	0.420489	19.7481	0.40856	19.601		0.631667	0.387976	19.9446	0.385741	19.8058
0.633333	0.114056	15.4325	0.0871369	15.4011		0.633333	0.347549	16.527	0.272922	16.4287		0.633333	0.419826	19.7485	0.407953	19.6016		0.633333	0.387455	19.9447	0.385223	19.806
0.635	0.114056	15.4334	0.0871577	15.402		0.635	0.347301	16.5295	0.272807	16.4313		0.635	0.419166	19.7489	0.407348	19.6022		0.635	0.386934	19.9448	0.384707	19.8063
0.636667	0.114056	15.4343	0.0871783	15.4029		0.636667	0.347052	16.532	0.272691	16.4338		0.636667	0.41851	19.7493	0.406746	19.6029		0.636667	0.386414	19.9449	0.384192	19.8066
0.638333	0.114056	15.4352	0.0871989	15.4038		0.638333	0.346804	16.5344	0.272575	16.4363		0.638333	0.417856	19.7497	0.406146	19.6035		0.638333	0.385896	19.9449	0.383677	19.8068
0.64	0.114056	15.4361	0.0872195	15.4047		0.64	0.346557	16.5369	0.272459	16.4388		0.64	0.417206	19.7501	0.405548	19.6041		0.64	0.385378	19.945	0.383164	19.8071
0.641667	0.114056	15.437	0.08724	15.4056		0.641667	0.34631	16.5394	0.272344	16.4413		0.641667	0.416558	19.7505	0.404952	19.6047		0.641667	0.384861	19.9451	0.382652	19.8073
0.643333	0.114056	15.4379	0.0872604	15.4064		0.643333	0.346063	16.5418	0.272228	16.4438		0.643333	0.415913	19.7508	0.404359	19.6053		0.643333	0.384346	19.9452	0.38214	19.8076
0.645	0.114056	15.4387	0.0872808	15.4073		0.645	0.345817	16.5443	0.272112	16.4463		0.645	0.415271	19.7512	0.403768	19.6059		0.645	0.383831	19.9452	0.38163	19.8079
0.646667	0.114056	15.4396	0.0873011	15.4082		0.646667	0.345572	16.5467	0.271997	16.4488		0.646667	0.414632	19.7516	0.40318	19.6065		0.646667	0.383318	19.9453	0.38112	19.8081
0.648333	0.114056	15.4405	0.0873214	15.4091		0.648333	0.345326	16.5492	0.271881	16.4513		0.648333	0.413996	19.752	0.402593	19.607		0.648333	0.382805	19.9454	0.380612	19.8084
0.65	0.114056	15.4414	0.0873416	15.41		0.65	0.345081	16.5516	0.271766	16.4538		0.65	0.413363	19.7524	0.402009	19.6076		0.65	0.382293	19.9455	0.380104	19.8086
0.651667	0.114056	15.4423	0.0873618	15.4109		0.651667	0.344837	16.5541	0.27165	16.4563		0.651667	0.412732	19.7527	0.401426	19.6082		0.651667	0.381782	19.9455	0.379598	19.8089
0.653333	0.114056	15.4432	0.0873819	15.4117		0.653333	0.344593	16.5565	0.271535	16.4588		0.653333	0.412104	19.7531	0.400846	19.6088		0.653333	0.381273	19.9456	0.379092	19.8091
0.655	0.114056	15.4441	0.0874019	15.4126		0.655	0.34435	16.5589	0.271419	16.4612		0.655	0.411478	19.7535	0.400268	19.6094		0.655	0.380764	19.9457	0.378588	19.8094
0.656667	0.114056	15.445	0.0874219	15.4135		0.656667	0.344107	16.5614	0.271304	16.4637		0.656667	0.410855	19.7539	0.399692	19.61		0.656667	0.380256	19.9458	0.378084	19.8096
0.658333	0.114056	15.4459	0.0874418	15.4144		0.658333	0.343864	16.5638	0.271188	16.4662		0.658333	0.410235	19.7542	0.399118	19.6105		0.658333	0.379749	19.9458	0.377581	19.8099
0.66	0.114056	15.4467	0.0874617	15.4153		0.66	0.343622	16.5662	0.271073	16.4686		0.66	0.409618	19.7546	0.398547	19.6111		0.66	0.379243	19.9459	0.37708	19.8101
0.661667	0.114056	15.4476	0.0874815	15.4161		0.661667	0.34338	16.5686	0.270958	16.4711		0.661667	0.409003	19.755	0.397977	19.6117		0.661667	0.378739	19.946	0.376579	19.8104
0.663333	0.114056	15.4485	0.0875012	15.417		0.663333	0.343138	16.571	0.270842	16.4735		0.663333	0.40839	19.7553	0.397409	19.6123		0.663333	0.378235	19.946	0.376079	19.8106
0.665	0.114056	15.4494	0.0875209	15.4179		0.665	0.342897	16.5734	0.270727	16.476		0.665	0.40778	19.7557	0.396843	19.6128		0.665	0.377732	19.9461	0.37558	19.8109
0.666667	0.114056	15.4503	0.0875406	15.4188		0.666667	0.342657	16.5758	0.270612	16.4784		0.666667	0.407172	19.7561	0.396279	19.6134		0.666667	0.37723	19.9462	0.375082	19.8112
0.668333	0.114056	15.4512	0.0875602	15.4196		0.668333	0.342417	16.5782	0.270496	16.4809		0.668333	0.406567	19.7564	0.395717	19.614		0.668333	0.376729	19.9463	0.374586	19.8114
0.67	0.114056	15.4521	0.0875797	15.4205		0.67	0.342177	16.5806	0.270381	16.4833		0.67	0.405964	19.7568	0.395157	19.6145		0.67	0.376229	19.9463	0.37409	19.8117
0.671667	0.114056	15.4529	0.0875992	15.4214		0.671667	0.341938	16.583	0.270266	16.4857		0.671667	0.405364	19.7571	0.394598	19.6151		0.671667	0.37573	19.9464	0.373595	19.8119
0.673333	0.114056	15.4538	0.0876186	15.4223		0.673333	0.341699	16.5854	0.270151	16.4881		0.673333	0.404766	19.7575	0.394042	19.6156		0.673333	0.375231	19.9465	0.3731	19.8122
0.675	0.114056	15.4547	0.087638	15.4231		0.675	0.34146	16.5878	0.270036	16.4906		0.675	0.40417	19.7579	0.393487	19.6162		0.675	0.374734	19.9465	0.372607	19.8124
0.676667	0.114056	15.4556	0.0876573	15.424		0.676667	0.341222	16.5902	0.269921	16.493		0.676667	0.403577	19.7582	0.392935	19.6168		0.676667	0.374238	19.9466	0.372115	19.8126
0.678333	0.114056	15.4565	0.0876766	15.4249		0.678333	0.340984	16.5925	0.269806	16.4954		0.678333	0.402985	19.7586	0.392384	19.6173		0.678333	0.373743	19.9467	0.371624	19.8129
0.68	0.114056	15.4573	0.0876958	15.4258		0.68	0.340747	16.5949	0.269691	16.4978		0.68	0.402396	19.7589	0.391834	19.6179		0.68	0.373248	19.9467	0.371133	19.8131
0.681667	0.114056	15.4582	0.0877149	15.4266		0.681667	0.34051	16.5973	0.269576	16.5002		0.681667	0.40181	19.7593	0.391287	19.6184		0.681667	0.372755	19.9468	0.370644	19.8134
0.683333	0.114056	15.4591	0.087734	15.4275		0.683333	0.340274	16.5996	0.269461	16.5026		0.683333	0.401225	19.7596	0.390741	19.6189		0.683333	0.372262	19.9469	0.370156	19.8136
0.685	0.114056	15.46	0.0877531	15.4284		0.685	0.340038	16.602	0.269346	16.505		0.685	0.400643	19.76	0.390198	19.6195		0.685	0.371771	19.947	0.369668	19.8139
0.686667	0.114056	15.4608	0.0877721	15.4292		0.686667	0.339802	16.6043	0.269231	16.5074		0.686667	0.400062	19.7603	0.389656	19.62		0.686667	0.37128	19.947	0.369181	19.8141
0.688333	0.114056	15.4617	0.087791	15.4301		0.688333	0.339567	16.6067	0.269116	16.5098		0.688333	0.399484	19.7607	0.389115	19.6206		0.688333	0.37079	19.9471	0.368696	19.8144
0.69	0.114056	15.4626	0.0878099	15.431		0.69	0.339332	16.609	0.269002	16.5122		0.69	0.398908	19.761	0.388576	19.6211		0.69	0.370302	19.9472	0.368211	19.8146
0.691667	0.114056	15.4635	0.0878287	15.4318		0.691667	0.339098	16.6114	0.268887	16.5146		0.691667	0.398334	19.7613	0.388039	19.6216		0.691667	0.369814	19.9472	0.367727	19.8149
0.693333	0.114056	15.4643	0.0878475	15.4327		0.693333	0.338864	16.6137	0.268772	16.5169		0.693333	0.397762	19.7617	0.387504	19.6222		0.693333	0.369327	19.9473	0.367244	19.8151
0.695	0.114056	15.4652	0.0878662	15.4336		0.695	0.33863	16.616	0.268657	16.5193		0.695	0.397192	19.762	0.38697	19.6227		0.695	0.368841	19.9474	0.366762	19.8153
0.696667	0.114056	15.4661	0.0878849	15.4344		0.696667	0.338397	16.6184	0.268543	16.5217		0.696667	0.396624	19.7624	0.386438	19.6232		0.696667	0.368356	19.9474	0.366281	19.8156
0.698333	0.114056	15.467	0.0879035	15.4353		0.698333	0.338164	16.6207	0.268428	16.5241		0.698333	0.396058	19.7627	0.385908	19.6238		0.698333	0.367872	19.9475	0.365801	19.8158
0.7	0.114056	15.4678	0.0879221	15.4362		0.7	0.337931	16.623	0.268314	16.5264		0.7	0.395495	19.763	0.385379	19.6243		0.7	0.367389	19.9476	0.365322	19.8161
0.701667	0.114056	15.4687	0.0879406	15.437		0.701667	0.337699	16.6253	0.268199	16.5288		0.701667	0.394933	19.7634	0.384851	19.6248		0.701667	0.366906	19.9477	0.364844	19.8163
0.703333	0.114056	15.4696	0.0879591	15.4379		0.703333	0.337468	16.6276	0.268085	16.5311		0.703333	0.394372	19.7637	0.384326	19.6254		0.703333	0.366425	19.9477	0.364366	19.8166
0.705	0.114056	15.4704	0.0879775	15.4388		0.705	0.337236	16.6299	0.26797	16.5335		0.705	0.393814	19.764	0.383802	19.6259		0.705	0.365945	19.9478	0.36389	19.8168
0.706667	0.114056	15.4713	0.0879959	15.4396		0.706667	0.337006	16.6322	0.267856	16.5358		0.706667	0.393258	19.7644	0.383279	19.6264		0.706667	0.365465	19.9479	0.363414	19.817
0.708333	0.114056	15.4722	0.0880142	15.4405		0.708333	0.336775	16.6346	0.267741	16.5382		0.708333	0.392704	19.7647	0.382758	19.6269		0.708333	0.364987	19.9479	0.362939	19.8173
0.71	0.114056	15.473	0.0880325	15.4413		0.71	0.336545	16.6368	0.267627	16.5405		0.71	0.392151	19.765	0.382238	19.6274		0.71	0.364509	19.948	0.362466	19.8175
0.711667	0.114056	15.4739	0.0880507	15.4422		0.711667	0.336315	16.6391	0.267513	16.5428		0.711667	0.3916	19.7654	0.38172	19.6279		0.711667	0.364032	19.9481	0.361993	19.8177
0.713333	0.114056	15.4748	0.0880689	15.4431		0.713333	0.336086	16.6414	0.267398	16.5452		0.713333	0.391052	19.7657	0.381204	19.6285		0.713333	0.363556	19.9481	0.361521	19.818
0.715	0.114056	15.4756	0.088087	15.4439		0.715	0.335857	16.6437	0.267284	16.5475		0.715	0.390504	19.766	0.380689	19.629		0.715	0.363081	19.9482	0.36105	19.8182
0.716667	0.114056	15.4765	0.0881051	15.4448		0.716667	0.335628	16.646	0.26717	16.5498		0.716667	0.389959	19.7664	0.380175	19.6295		0.716667	0.362607	19.9483	0.360579	19.8185
0.718333	0.114056	15.4774	0.0881231	15.4456		0.718333	0.3354	16.6483	0.267056	16.5521		0.718333	0.389416	19.7667	0.379663	19.63		0.718333	0.362134	19.9483	0.36011	19.8187
0.72	0.114056	15.4782	0.088141	15.4465		0.72	0.335172	16.6506	0.266941	16.5545		0.72	0.388874	19.767	0.379152	19.6305		0.72	0.361662	19.9484	0.359642	19.8189
0.721667	0.114056	15.4791	0.088159	15.4474		0.721667	0.334945	16.6528	0.266827	16.5568		0.721667	0.388334	19.7673	0.378643	19.631		0.721667	0.36119	19.9485	0.359174	19.8192
0.723333	0.114056	15.48	0.0881768	15.4482		0.723333	0.334718	16.6551	0.266713	16.5591		0.723333	0.387795	19.7676	0.378135	19.6315		0.723333	0.36072	19.9485	0.358708	19.8194
0.725	0.114056	15.4808	0.0881946	15.4491		0.725	0.334491	16.6574	0.266599	16.5614		0.725	0.387259	19.768	0.377629	19.632		0.725	0.36025	19.9486	0.358242	19.8196
0.726667	0.114056	15.4817	0.0882124	15.4499		0.726667	0.334265	16.6596	0.266485	16.5637		0.726667	0.386724	19.7683	0.377124	19.6325		0.726667	0.359782	19.9487	0.357777	19.8199
0.728333	0.114056	15.4825	0.0882301	15.4508		0.728333	0.334039	16.6619	0.266371	16.566		0.728333	0.38619	19.7686	0.37662	19.633		0.728333	0.359314	19.9487	0.357313	19.8201
0.73	0.114056	15.4834	0.0882478	15.4516		0.73	0.333813	16.6641	0.266257	16.5683		0.73	0.385659	19.7689	0.376118	19.6335		0.73	0.358847	19.9488	0.35685	19.8203
0.731667	0.114056	15.4843	0.0882654	15.4525		0.731667	0.333588	16.6664	0.266144	16.5706		0.731667	0.385129	19.7692	0.375617	19.634		0.731667	0.358381	19.9489	0.356388	19.8206
0.733333	0.114056	15.4851	0.088283	15.4533		0.733333	0.333363	16.6686	0.26603	16.5728		0.733333	0.3846	19.7696	0.375117	19.6345		0.733333	0.357916	19.9489	0.355926	19.8208
0.735	0.114056	15.486	0.0883005	15.4542		0.735	0.333139	16.6709	0.265916	16.5751		0.735	0.384073	19.7699	0.374619	19.635		0.735	0.357452	19.949	0.355466	19.821
0.736667	0.114056	15.4868	0.088318	15.455		0.736667	0.332915	16.6731	0.265802	16.5774		0.736667	0.383548	19.7702	0.374122	19.6355		0.736667	0.356988	19.9491	0.355006	19.8213
0.738333	0.114056	15.4877	0.0883354	15.4559		0.738333	0.332691	16.6753	0.265688	16.5797		0.738333	0.383024	19.7705	0.373627	19.636		0.738333	0.356526	19.9491	0.354548	19.8215
0.74	0.114056	15.4886	0.0883528	15.4567		0.74	0.332468	16.6776	0.265575	16.5819		0.74	0.382502	19.7708	0.373133	19.6365		0.74	0.356064	19.9492	0.35409	19.8217
0.741667	0.114056	15.4894	0.0883702	15.4576		0.741667	0.332245	16.6798	0.265461	16.5842		0.741667	0.381982	19.7711	0.37264	19.637		0.741667	0.355604	19.9493	0.353633	19.822
0.743333	0.114056	15.4903	0.0883874	15.4584		0.743333	0.332022	16.682	0.265347	16.5865		0.743333	0.381463	19.7714	0.372148	19.6375		0.743333	0.355144	19.9493	0.353177	19.8222
0.745	0.114056	15.4911	0.0884047	15.4593		0.745	0.3318	16.6842	0.265234	16.5887		0.745	0.380945	19.7717	0.371658	19.6379		0.745	0.354685	19.9494	0.352722	19.8224
0.746667	0.114056	15.492	0.0884219	15.4601		0.746667	0.331578	16.6864	0.26512	16.591		0.746667	0.380429	19.7721	0.371169	19.6384		0.746667	0.354227	19.9495	0.352267	19.8226
0.748333	0.114056	15.4928	0.088439	15.461		0.748333	0.331357	16.6886	0.265007	16.5932		0.748333	0.379915	19.7724	0.370681	19.6389		0.748333	0.35377	19.9495	0.351814	19.8229
0.75	0.114056	15.4937	0.0884561	15.4618		0.75	0.331135	16.6909	0.264893	16.5955		0.75	0.379402	19.7727	0.370194	19.6394		0.75	0.353313	19.9496	0.351361	19.8231
0.751667	0.114056	15.4945	0.0884732	15.4627		0.751667	0.330915	16.6931	0.26478	16.5977		0.751667	0.37889	19.773	0.369709	19.6399		0.751667	0.352858	19.9497	0.350909	19.8233
0.753333	0.114056	15.4954	0.0884902	15.4635		0.753333	0.330694	16.6953	0.264667	16.6		0.753333	0.37838	19.7733	0.369225	19.6404		0.753333	0.352403	19.9497	0.350459	19.8236
0.755	0.114056	15.4962	0.0885071	15.4644		0.755	0.330474	16.6975	0.264553	16.6022		0.755	0.377872	19.7736	0.368742	19.6408		0.755	0.351949	19.9498	0.350009	19.8238
0.756667	0.114056	15.4971	0.088524	15.4652		0.756667	0.330254	16.6997	0.26444	16.6045		0.756667	0.377364	19.7739	0.368261	19.6413		0.756667	0.351497	19.9499	0.349559	19.824
0.758333	0.114056	15.4979	0.0885409	15.4661		0.758333	0.330035	16.7018	0.264327	16.6067		0.758333	0.376859	19.7742	0.36778	19.6418		0.758333	0.351045	19.9499	0.349111	19.8242
0.76	0.114056	15.4988	0.0885577	15.4669		0.76	0.329816	16.704	0.264214	16.6089		0.76	0.376354	19.7745	0.367301	19.6423		0.76	0.350593	19.95	0.348664	19.8245
0.761667	0.114056	15.4996	0.0885745	15.4678		0.761667	0.329597	16.7062	0.2641	16.6111		0.761667	0.375851	19.7748	0.366823	19.6427		0.761667	0.350143	19.95	0.348217	19.8247
0.763333	0.114056	15.5005	0.0885912	15.4686		0.763333	0.329379	16.7084	0.263987	16.6134		0.763333	0.37535	19.7751	0.366347	19.6432		0.763333	0.349694	19.9501	0.347771	19.8249
0.765	0.114056	15.5013	0.0886079	15.4694		0.765	0.329161	16.7106	0.263874	16.6156		0.765	0.37485	19.7754	0.365871	19.6437		0.765	0.349245	19.9502	0.347326	19.8251
0.766667	0.114056	15.5022	0.0886246	15.4703		0.766667	0.328943	16.7127	0.263761	16.6178		0.766667	0.374351	19.7757	0.365397	19.6441		0.766667	0.348797	19.9502	0.346882	19.8254
0.768333	0.114056	15.503	0.0886412	15.4711		0.768333	0.328726	16.7149	0.263648	16.62		0.768333	0.373853	19.776	0.364923	19.6446		0.768333	0.34835	19.9503	0.346439	19.8256
0.77	0.114056	15.5039	0.0886577	15.472		0.77	0.328509	16.7171	0.263535	16.6222		0.77	0.373357	19.7763	0.364451	19.6451		0.77	0.347904	19.9504	0.345996	19.8258
0.771667	0.114056	15.5047	0.0886742	15.4728		0.771667	0.328293	16.7192	0.263422	16.6244		0.771667	0.372862	19.7766	0.36398	19.6455		0.771667	0.347459	19.9504	0.345555	19.826
0.773333	0.114056	15.5056	0.0886907	15.4736		0.773333	0.328076	16.7214	0.263309	16.6266		0.773333	0.372369	19.7769	0.363511	19.646		0.773333	0.347015	19.9505	0.345114	19.8262
0.775	0.114056	15.5064	0.0887071	15.4745		0.775	0.32786	16.7236	0.263197	16.6288		0.775	0.371877	19.7772	0.363042	19.6465		0.775	0.346571	19.9506	0.344674	19.8265
0.776667	0.114056	15.5073	0.0887234	15.4753		0.776667	0.327645	16.7257	0.263084	16.631		0.776667	0.371386	19.7775	0.362574	19.6469		0.776667	0.346129	19.9506	0.344235	19.8267
0.778333	0.114056	15.5081	0.0887398	15.4762		0.778333	0.32743	16.7279	0.262971	16.6332		0.778333	0.370897	19.7778	0.362108	19.6474		0.778333	0.345687	19.9507	0.343797	19.8269
0.78	0.114056	15.5089	0.0887561	15.477		0.78	0.327215	16.73	0.262858	16.6354		0.78	0.370408	19.778	0.361643	19.6479		0.78	0.345246	19.9507	0.34336	19.8271
0.781667	0.114056	15.5098	0.0887723	15.4778		0.781667	0.327	16.7321	0.262746	16.6376		0.781667	0.369921	19.7783	0.361179	19.6483		0.781667	0.344806	19.9508	0.342923	19.8274
0.783333	0.114056	15.5106	0.0887885	15.4787		0.783333	0.326786	16.7343	0.262633	16.6397		0.783333	0.369436	19.7786	0.360716	19.6488		0.783333	0.344367	19.9509	0.342487	19.8276
0.785	0.114056	15.5115	0.0888046	15.4795		0.785	0.326572	16.7364	0.26252	16.6419		0.785	0.368951	19.7789	0.360254	19.6492		0.785	0.343928	19.9509	0.342053	19.8278
0.786667	0.114056	15.5123	0.0888207	15.4803		0.786667	0.326359	16.7385	0.262408	16.6441		0.786667	0.368468	19.7792	0.359793	19.6497		0.786667	0.34349	19.951	0.341619	19.828
0.788333	0.114056	15.5132	0.0888368	15.4812		0.788333	0.326146	16.7407	0.262295	16.6462		0.788333	0.367986	19.7795	0.359333	19.6501		0.788333	0.343054	19.9511	0.341185	19.8282
0.79	0.114056	15.514	0.0888528	15.482		0.79	0.325933	16.7428	0.262183	16.6484		0.79	0.367505	19.7798	0.358874	19.6506		0.79	0.342618	19.9511	0.340753	19.8284
0.791667	0.114056	15.5148	0.0888688	15.4828		0.791667	0.32572	16.7449	0.262071	16.6506		0.791667	0.367026	19.7801	0.358417	19.651		0.791667	0.342183	19.9512	0.340321	19.8287
0.793333	0.114056	15.5157	0.0888847	15.4837		0.793333	0.325508	16.747	0.261958	16.6527		0.793333	0.366547	19.7804	0.35796	19.6515		0.793333	0.341748	19.9512	0.339891	19.8289
0.795	0.114056	15.5165	0.0889006	15.4845		0.795	0.325296	16.7492	0.261846	16.6549		0.795	0.36607	19.7806	0.357505	19.6519		0.795	0.341315	19.9513	0.339461	19.8291
0.796667	0.114056	15.5173	0.0889165	15.4853		0.796667	0.325085	16.7513	0.261734	16.657		0.796667	0.365595	19.7809	0.35705	19.6524		0.796667	0.340882	19.9514	0.339031	19.8293
0.798333	0.114056	15.5182	0.0889323	15.4862		0.798333	0.324874	16.7534	0.261621	16.6592		0.798333	0.36512	19.7812	0.356597	19.6528		0.798333	0.34045	19.9514	0.338603	19.8295
0.8	0.114056	15.519	0.088948	15.487		0.8	0.324663	16.7555	0.261509	16.6613		0.8	0.364646	19.7815	0.356144	19.6533		0.8	0.340019	19.9515	0.338176	19.8297
0.801667	0.114056	15.5199	0.0889638	15.4878		0.801667	0.324452	16.7576	0.261397	16.6635		0.801667	0.364174	19.7818	0.355693	19.6537		0.801667	0.339589	19.9515	0.337749	19.83
0.803333	0.114056	15.5207	0.0889794	15.4887		0.803333	0.324242	16.7597	0.261285	16.6656		0.803333	0.363703	19.7821	0.355243	19.6542		0.803333	0.33916	19.9516	0.337323	19.8302
0.805	0.114056	15.5215	0.0889951	15.4895		0.805	0.324032	16.7618	0.261173	16.6678		0.805	0.363233	19.7823	0.354793	19.6546		0.805	0.338731	19.9517	0.336898	19.8304
0.806667	0.114056	15.5224	0.0890107	15.4903		0.806667	0.323823	16.7639	0.261061	16.6699		0.806667	0.362764	19.7826	0.354345	19.6551		0.806667	0.338304	19.9517	0.336474	19.8306
0.808333	0.114056	15.5232	0.0890262	15.4911		0.808333	0.323613	16.766	0.260949	16.672		0.808333	0.362296	19.7829	0.353898	19.6555		0.808333	0.337877	19.9518	0.33605	19.8308
0.81	0.114056	15.524	0.0890417	15.492		0.81	0.323405	16.768	0.260837	16.6741		0.81	0.36183	19.7832	0.353452	19.6559		0.81	0.33745	19.9519	0.335628	19.831
0.811667	0.114056	15.5249	0.0890572	15.4928		0.811667	0.323196	16.7701	0.260725	16.6763		0.811667	0.361364	19.7835	0.353006	19.6564		0.811667	0.337025	19.9519	0.335206	19.8312
0.813333	0.114056	15.5257	0.0890726	15.4936		0.813333	0.322988	16.7722	0.260613	16.6784		0.813333	0.3609	19.7837	0.352562	19.6568		0.813333	0.336601	19.952	0.334785	19.8315
0.815	0.114056	15.5265	0.089088	15.4945		0.815	0.32278	16.7743	0.260501	16.6805		0.815	0.360437	19.784	0.352119	19.6573		0.815	0.336177	19.952	0.334365	19.8317
0.816667	0.114056	15.5274	0.0891034	15.4953		0.816667	0.322572	16.7764	0.26039	16.6826		0.816667	0.359975	19.7843	0.351676	19.6577		0.816667	0.335754	19.9521	0.333945	19.8319
0.818333	0.114056	15.5282	0.0891187	15.4961		0.818333	0.322365	16.7784	0.260278	16.6847		0.818333	0.359514	19.7846	0.351235	19.6581		0.818333	0.335332	19.9522	0.333527	19.8321
0.82	0.114056	15.529	0.0891339	15.4969		0.82	0.322158	16.7805	0.260166	16.6868		0.82	0.359054	19.7848	0.350795	19.6586		0.82	0.334911	19.9522	0.333109	19.8323
0.821667	0.114056	15.5299	0.0891492	15.4978		0.821667	0.321951	16.7825	0.260055	16.6889		0.821667	0.358595	19.7851	0.350355	19.659		0.821667	0.33449	19.9523	0.332692	19.8325
0.823333	0.114056	15.5307	0.0891644	15.4986		0.823333	0.321745	16.7846	0.259943	16.691		0.823333	0.358137	19.7854	0.349917	19.6594		0.823333	0.334071	19.9523	0.332275	19.8327
0.825	0.114056	15.5315	0.0891795	15.4994		0.825	0.321539	16.7867	0.259832	16.6931		0.825	0.35768	19.7857	0.34948	19.6599		0.825	0.333652	19.9524	0.33186	19.8329
0.826667	0.114056	15.5323	0.0891946	15.5002		0.826667	0.321333	16.7887	0.25972	16.6952		0.826667	0.357225	19.7859	0.349043	19.6603		0.826667	0.333234	19.9525	0.331445	19.8331
0.828333	0.114056	15.5332	0.0892097	15.5011		0.828333	0.321128	16.7908	0.259609	16.6973		0.828333	0.35677	19.7862	0.348608	19.6607		0.828333	0.332816	19.9525	0.331031	19.8333
0.83	0.114056	15.534	0.0892247	15.5019		0.83	0.320923	16.7928	0.259497	16.6994		0.83	0.356317	19.7865	0.348173	19.6611		0.83	0.3324	19.9526	0.330618	19.8336
0.831667	0.114056	15.5348	0.0892397	15.5027		0.831667	0.320718	16.7949	0.259386	16.7015		0.831667	0.355864	19.7868	0.347739	19.6616		0.831667	0.331984	19.9526	0.330206	19.8338
0.833333	0.114056	15.5357	0.0892546	15.5035		0.833333	0.320514	16.7969	0.259275	16.7036		0.833333	0.355413	19.787	0.347307	19.662		0.833333	0.331569	19.9527	0.329794	19.834
0.835	0.114056	15.5365	0.0892695	15.5043		0.835	0.32031	16.7989	0.259163	16.7056		0.835	0.354963	19.7873	0.346875	19.6624		0.835	0.331155	19.9528	0.329384	19.8342
0.836667	0.114056	15.5373	0.0892844	15.5052		0.836667	0.320106	16.801	0.259052	16.7077		0.836667	0.354513	19.7876	0.346444	19.6628		0.836667	0.330742	19.9528	0.328974	19.8344
0.838333	0.114056	15.5381	0.0892992	15.506		0.838333	0.319902	16.803	0.258941	16.7098		0.838333	0.354065	19.7878	0.346014	19.6633		0.838333	0.330329	19.9529	0.328564	19.8346
0.84	0.114056	15.539	0.089314	15.5068		0.84	0.319699	16.805	0.25883	16.7119		0.84	0.353618	19.7881	0.345585	19.6637		0.84	0.329917	19.9529	0.328156	19.8348
0.841667	0.114056	15.5398	0.0893288	15.5076		0.841667	0.319496	16.8071	0.258719	16.7139		0.841667	0.353172	19.7884	0.345157	19.6641		0.841667	0.329506	19.953	0.327748	19.835
0.843333	0.114056	15.5406	0.0893435	15.5084		0.843333	0.319294	16.8091	0.258608	16.716		0.843333	0.352726	19.7886	0.34473	19.6645		0.843333	0.329096	19.953	0.327342	19.8352
0.845	0.114056	15.5414	0.0893581	15.5093		0.845	0.319091	16.8111	0.258497	16.718		0.845	0.352282	19.7889	0.344304	19.6649		0.845	0.328687	19.9531	0.326935	19.8354
0.846667	0.114056	15.5422	0.0893728	15.5101		0.846667	0.318889	16.8131	0.258386	16.7201		0.846667	0.351839	19.7892	0.343878	19.6654		0.846667	0.328278	19.9532	0.32653	19.8356
0.848333	0.114056	15.5431	0.0893874	15.5109		0.848333	0.318688	16.8151	0.258275	16.7222		0.848333	0.351397	19.7894	0.343454	19.6658		0.848333	0.32787	19.9532	0.326126	19.8358
0.85	0.114056	15.5439	0.0894019	15.5117		0.85	0.318486	16.8171	0.258164	16.7242		0.85	0.350955	19.7897	0.34303	19.6662		0.85	0.327463	19.9533	0.325722	19.836
0.851667	0.114056	15.5447	0.0894164	15.5125		0.851667	0.318285	16.8192	0.258053	16.7263		0.851667	0.350515	19.79	0.342608	19.6666		0.851667	0.327057	19.9533	0.325319	19.8362
0.853333	0.114056	15.5455	0.0894309	15.5133		0.853333	0.318084	16.8212	0.257943	16.7283		0.853333	0.350076	19.7902	0.342186	19.667		0.853333	0.326651	19.9534	0.324917	19.8364
0.855	0.114056	15.5464	0.0894454	15.5142		0.855	0.317884	16.8232	0.257832	16.7303		0.855	0.349637	19.7905	0.341765	19.6674		0.855	0.326247	19.9535	0.324515	19.8366
0.856667	0.114056	15.5472	0.0894598	15.515		0.856667	0.317684	16.8252	0.257721	16.7324		0.856667	0.3492	19.7907	0.341345	19.6679		0.856667	0.325843	19.9535	0.324114	19.8368
0.858333	0.114056	15.548	0.0894741	15.5158		0.858333	0.317484	16.8272	0.257611	16.7344		0.858333	0.348764	19.791	0.340926	19.6683		0.858333	0.325439	19.9536	0.323714	19.837
0.86	0.114056	15.5488	0.0894885	15.5166		0.86	0.317284	16.8291	0.2575	16.7364		0.86	0.348328	19.7913	0.340508	19.6687		0.86	0.325037	19.9536	0.323315	19.8372
0.861667	0.114056	15.5496	0.0895028	15.5174		0.861667	0.317085	16.8311	0.25739	16.7385		0.861667	0.347894	19.7915	0.34009	19.6691		0.861667	0.324635	19.9537	0.322917	19.8374
0.863333	0.114056	15.5504	0.089517	15.5182		0.863333	0.316886	16.8331	0.257279	16.7405		0.863333	0.34746	19.7918	0.339674	19.6695		0.863333	0.324234	19.9537	0.322519	19.8376
0.865	0.114056	15.5513	0.0895312	15.519		0.865	0.316687	16.8351	0.257169	16.7425		0.865	0.347028	19.792	0.339258	19.6699		0.865	0.323834	19.9538	0.322122	19.8378
0.866667	0.114056	15.5521	0.0895454	15.5198		0.866667	0.316489	16.8371	0.257058	16.7446		0.866667	0.346596	19.7923	0.338843	19.6703		0.866667	0.323435	19.9539	0.321726	19.838
0.868333	0.114056	15.5529	0.0895595	15.5207		0.868333	0.316291	16.8391	0.256948	16.7466		0.868333	0.346165	19.7926	0.338429	19.6707		0.868333	0.323036	19.9539	0.321331	19.8382
0.87	0.114056	15.5537	0.0895737	15.5215		0.87	0.316093	16.841	0.256838	16.7486		0.87	0.345736	19.7928	0.338016	19.6711		0.87	0.322638	19.954	0.320936	19.8384
0.871667	0.114056	15.5545	0.0895877	15.5223		0.871667	0.315896	16.843	0.256728	16.7506		0.871667	0.345307	19.7931	0.337604	19.6715		0.871667	0.322241	19.954	0.320542	19.8386
0.873333	0.114056	15.5553	0.0896018	15.5231		0.873333	0.315698	16.845	0.256617	16.7526		0.873333	0.344879	19.7933	0.337193	19.6719		0.873333	0.321844	19.9541	0.320149	19.8388
0.875	0.114056	15.5562	0.0896158	15.5239		0.875	0.315501	16.847	0.256507	16.7546		0.875	0.344452	19.7936	0.336782	19.6723		0.875	0.321449	19.9541	0.319756	19.839
0.876667	0.114056	15.557	0.0896297	15.5247		0.876667	0.315305	16.8489	0.256397	16.7566		0.876667	0.344026	19.7938	0.336372	19.6727		0.876667	0.321054	19.9542	0.319365	19.8392
0.878333	0.114056	15.5578	0.0896436	15.5255		0.878333	0.315108	16.8509	0.256287	16.7586		0.878333	0.3436	19.7941	0.335963	19.6731		0.878333	0.32066	19.9542	0.318974	19.8394
0.88	0.114056	15.5586	0.0896575	15.5263		0.88	0.314912	16.8528	0.256177	16.7606		0.88	0.343176	19.7943	0.335555	19.6735		0.88	0.320266	19.9543	0.318584	19.8396
0.881667	0.114056	15.5594	0.0896714	15.5271		0.881667	0.314716	16.8548	0.256067	16.7626		0.881667	0.342753	19.7946	0.335148	19.6739		0.881667	0.319874	19.9544	0.318194	19.8398
0.883333	0.114056	15.5602	0.0896852	15.5279		0.883333	0.314521	16.8567	0.255957	16.7646		0.883333	0.34233	19.7949	0.334742	19.6743		0.883333	0.319482	19.9544	0.317806	19.84
0.885	0.114056	15.561	0.089699	15.5287		0.885	0.314326	16.8587	0.255848	16.7666		0.885	0.341909	19.7951	0.334336	19.6747		0.885	0.319091	19.9545	0.317418	19.8402
0.886667	0.114056	15.5619	0.0897127	15.5296		0.886667	0.314131	16.8606	0.255738	16.7686		0.886667	0.341488	19.7954	0.333931	19.6751		0.886667	0.3187	19.9545	0.31703	19.8404
0.888333	0.114056	15.5627	0.0897264	15.5304		0.888333	0.313936	16.8626	0.255628	16.7706		0.888333	0.341068	19.7956	0.333527	19.6755		0.888333	0.318311	19.9546	0.316644	19.8406
0.89	0.114056	15.5635	0.0897401	15.5312		0.89	0.313742	16.8645	0.255518	16.7725		0.89	0.340649	19.7959	0.333124	19.6759		0.89	0.317922	19.9546	0.316258	19.8408
0.891667	0.114056	15.5643	0.0897537	15.532		0.891667	0.313548	16.8665	0.255409	16.7745		0.891667	0.340231	19.7961	0.332722	19.6763		0.891667	0.317534	19.9547	0.315873	19.841
0.893333	0.114056	15.5651	0.0897673	15.5328		0.893333	0.313354	16.8684	0.255299	16.7765		0.893333	0.339814	19.7964	0.332321	19.6767		0.893333	0.317146	19.9547	0.315489	19.8412
0.895	0.114056	15.5659	0.0897809	15.5336		0.895	0.31316	16.8703	0.25519	16.7785		0.895	0.339398	19.7966	0.33192	19.6771		0.895	0.316759	19.9548	0.315105	19.8414
0.896667	0.114056	15.5667	0.0897944	15.5344		0.896667	0.312967	16.8723	0.25508	16.7804		0.896667	0.338982	19.7969	0.33152	19.6775		0.896667	0.316373	19.9549	0.314722	19.8416
0.898333	0.114056	15.5675	0.0898079	15.5352		0.898333	0.312774	16.8742	0.254971	16.7824		0.898333	0.338568	19.7971	0.331121	19.6779		0.898333	0.315988	19.9549	0.31434	19.8418
0.9	0.114056	15.5683	0.0898214	15.536		0.9	0.312582	16.8761	0.254861	16.7844		0.9	0.338154	19.7974	0.330723	19.6783		0.9	0.315604	19.955	0.313959	19.8419
0.901667	0.114056	15.5691	0.0898348	15.5368		0.901667	0.312389	16.878	0.254752	16.7863		0.901667	0.337741	19.7976	0.330325	19.6787		0.901667	0.31522	19.955	0.313578	19.8421
0.903333	0.114056	15.5699	0.0898482	15.5376		0.903333	0.312197	16.8799	0.254643	16.7883		0.903333	0.337329	19.7978	0.329928	19.6791		0.903333	0.314837	19.9551	0.313198	19.8423
0.905	0.114056	15.5707	0.0898616	15.5384		0.905	0.312005	16.8819	0.254534	16.7902		0.905	0.336918	19.7981	0.329532	19.6795		0.905	0.314455	19.9551	0.312819	19.8425
0.906667	0.114056	15.5716	0.0898749	15.5392		0.906667	0.311814	16.8838	0.254424	16.7922		0.906667	0.336508	19.7983	0.329137	19.6799		0.906667	0.314073	19.9552	0.312441	19.8427
0.908333	0.114056	15.5724	0.0898882	15.54		0.908333	0.311622	16.8857	0.254315	16.7941		0.908333	0.336098	19.7986	0.328743	19.6802		0.908333	0.313692	19.9552	0.312063	19.8429
0.91	0.114056	15.5732	0.0899015	15.5408		0.91	0.311431	16.8876	0.254206	16.7961		0.91	0.33569	19.7988	0.328349	19.6806		0.91	0.313312	19.9553	0.311686	19.8431
0.911667	0.114056	15.574	0.0899147	15.5416		0.911667	0.311241	16.8895	0.254097	16.798		0.911667	0.335282	19.7991	0.327956	19.681		0.911667	0.312933	19.9553	0.31131	19.8433
0.913333	0.114056	15.5748	0.0899279	15.5424		0.913333	0.31105	16.8914	0.253988	16.8		0.913333	0.334875	19.7993	0.327564	19.6814		0.913333	0.312554	19.9554	0.310934	19.8435
0.915	0.114056	15.5756	0.089941	15.5432		0.915	0.31086	16.8933	0.253879	16.8019		0.915	0.334469	19.7996	0.327173	19.6818		0.915	0.312176	19.9555	0.310559	19.8437
0.916667	0.114056	15.5764	0.0899542	15.544		0.916667	0.31067	16.8952	0.25377	16.8038		0.916667	0.334063	19.7998	0.326783	19.6822		0.916667	0.311799	19.9555	0.310185	19.8438
0.918333	0.114056	15.5772	0.0899673	15.5448		0.918333	0.31048	16.8971	0.253661	16.8058		0.918333	0.333659	19.8	0.326393	19.6825		0.918333	0.311422	19.9556	0.309811	19.844
0.92	0.114056	15.578	0.0899803	15.5456		0.92	0.310291	16.899	0.253553	16.8077		0.92	0.333255	19.8003	0.326004	19.6829		0.92	0.311046	19.9556	0.309439	19.8442
0.921667	0.114056	15.5788	0.0899933	15.5464		0.921667	0.310102	16.9009	0.253444	16.8096		0.921667	0.332852	19.8005	0.325616	19.6833		0.921667	0.310671	19.9557	0.309067	19.8444
0.923333	0.114056	15.5796	0.0900063	15.5472		0.923333	0.309913	16.9028	0.253335	16.8116		0.923333	0.33245	19.8008	0.325228	19.6837		0.923333	0.310297	19.9557	0.308695	19.8446
0.925	0.114056	15.5804	0.0900193	15.548		0.925	0.309724	16.9046	0.253227	16.8135		0.925	0.332049	19.801	0.324842	19.6841		0.925	0.309923	19.9558	0.308325	19.8448
0.926667	0.114056	15.5812	0.0900322	15.5488		0.926667	0.309536	16.9065	0.253118	16.8154		0.926667	0.331649	19.8013	0.324456	19.6844		0.926667	0.30955	19.9558	0.307955	19.845
0.928333	0.114056	15.582	0.0900451	15.5496		0.928333	0.309348	16.9084	0.25301	16.8173		0.928333	0.331249	19.8015	0.32407	19.6848		0.928333	0.309178	19.9559	0.307585	19.8452
0.93	0.114056	15.5828	0.090058	15.5504		0.93	0.30916	16.9103	0.252901	16.8192		0.93	0.33085	19.8017	0.323686	19.6852		0.93	0.308806	19.9559	0.307217	19.8453
0.931667	0.114056	15.5836	0.0900708	15.5512		0.931667	0.308973	16.9121	0.252793	16.8211		0.931667	0.330452	19.802	0.323302	19.6856		0.931667	0.308435	19.956	0.306849	19.8455
0.933333	0.114056	15.5844	0.0900836	15.552		0.933333	0.308785	16.914	0.252684	16.8231		0.933333	0.330055	19.8022	0.322919	19.686		0.933333	0.308065	19.956	0.306482	19.8457
0.935	0.114056	15.5852	0.0900963	15.5528		0.935	0.308598	16.9159	0.252576	16.825		0.935	0.329659	19.8024	0.322537	19.6863		0.935	0.307696	19.9561	0.306115	19.8459
0.936667	0.114056	15.586	0.0901091	15.5535		0.936667	0.308412	16.9177	0.252468	16.8269		0.936667	0.329263	19.8027	0.322156	19.6867		0.936667	0.307327	19.9561	0.30575	19.8461
0.938333	0.114056	15.5868	0.0901218	15.5543		0.938333	0.308225	16.9196	0.252359	16.8288		0.938333	0.328868	19.8029	0.321775	19.6871		0.938333	0.306959	19.9562	0.305385	19.8463
0.94	0.114056	15.5876	0.0901344	15.5551		0.94	0.308039	16.9215	0.252251	16.8307		0.94	0.328474	19.8032	0.321395	19.6874		0.94	0.306592	19.9563	0.30502	19.8464
0.941667	0.114056	15.5884	0.0901471	15.5559		0.941667	0.307853	16.9233	0.252143	16.8326		0.941667	0.328081	19.8034	0.321016	19.6878		0.941667	0.306225	19.9563	0.304657	19.8466
0.943333	0.114056	15.5892	0.0901597	15.5567		0.943333	0.307667	16.9252	0.252035	16.8344		0.943333	0.327688	19.8036	0.320637	19.6882		0.943333	0.305859	19.9564	0.304294	19.8468
0.945	0.114056	15.59	0.0901722	15.5575		0.945	0.307482	16.927	0.251927	16.8363		0.945	0.327297	19.8039	0.32026	19.6886		0.945	0.305494	19.9564	0.303931	19.847
0.946667	0.114056	15.5908	0.0901848	15.5583		0.946667	0.307297	16.9289	0.251819	16.8382		0.946667	0.326906	19.8041	0.319882	19.6889		0.946667	0.305129	19.9565	0.30357	19.8472
0.948333	0.114056	15.5916	0.0901973	15.5591		0.948333	0.307112	16.9307	0.251711	16.8401		0.948333	0.326515	19.8043	0.319506	19.6893		0.948333	0.304765	19.9565	0.303209	19.8474
0.95	0.114056	15.5924	0.0902098	15.5599		0.95	0.306927	16.9326	0.251603	16.842		0.95	0.326126	19.8046	0.319131	19.6897		0.95	0.304402	19.9566	0.302849	19.8475
0.951667	0.114056	15.5932	0.0902222	15.5607		0.951667	0.306743	16.9344	0.251496	16.8439		0.951667	0.325737	19.8048	0.318756	19.69		0.951667	0.30404	19.9566	0.302489	19.8477
0.953333	0.114056	15.5939	0.0902346	15.5615		0.953333	0.306558	16.9363	0.251388	16.8458		0.953333	0.32535	19.805	0.318382	19.6904		0.953333	0.303678	19.9567	0.30213	19.8479
0.955	0.114056	15.5947	0.090247	15.5623		0.955	0.306375	16.9381	0.25128	16.8476		0.955	0.324962	19.8053	0.318008	19.6908		0.955	0.303317	19.9567	0.301772	19.8481
0.956667	0.114056	15.5955	0.0902594	15.563		0.956667	0.306191	16.9399	0.251172	16.8495		0.956667	0.324576	19.8055	0.317635	19.6911		0.956667	0.302956	19.9568	0.301415	19.8483
0.958333	0.114056	15.5963	0.0902717	15.5638		0.958333	0.306008	16.9418	0.251065	16.8514		0.958333	0.32419	19.8057	0.317263	19.6915		0.958333	0.302597	19.9568	0.301058	19.8484
0.96	0.114056	15.5971	0.090284	15.5646		0.96	0.305824	16.9436	0.250957	16.8532		0.96	0.323806	19.8059	0.316892	19.6919		0.96	0.302238	19.9569	0.300702	19.8486
0.961667	0.114056	15.5979	0.0902962	15.5654		0.961667	0.305641	16.9454	0.25085	16.8551		0.961667	0.323422	19.8062	0.316521	19.6922		0.961667	0.301879	19.9569	0.300346	19.8488
0.963333	0.114056	15.5987	0.0903085	15.5662		0.963333	0.305459	16.9472	0.250742	16.857		0.963333	0.323038	19.8064	0.316151	19.6926		0.963333	0.301521	19.957	0.299991	19.849
0.965	0.114056	15.5995	0.0903207	15.567		0.965	0.305276	16.9491	0.250635	16.8588		0.965	0.322656	19.8066	0.315782	19.693		0.965	0.301164	19.957	0.299637	19.8492
0.966667	0.114056	15.6003	0.0903328	15.5678		0.966667	0.305094	16.9509	0.250528	16.8607		0.966667	0.322274	19.8069	0.315414	19.6933		0.966667	0.300808	19.9571	0.299284	19.8493
0.968333	0.114056	15.6011	0.090345	15.5685		0.968333	0.304912	16.9527	0.25042	16.8625		0.968333	0.321893	19.8071	0.315046	19.6937		0.968333	0.300452	19.9571	0.298931	19.8495
0.97	0.114056	15.6019	0.0903571	15.5693		0.97	0.304731	16.9545	0.250313	16.8644		0.97	0.321512	19.8073	0.314679	19.694		0.97	0.300097	19.9572	0.298579	19.8497
0.971667	0.114056	15.6027	0.0903691	15.5701		0.971667	0.304549	16.9563	0.250206	16.8662		0.971667	0.321133	19.8075	0.314313	19.6944		0.971667	0.299743	19.9572	0.298228	19.8499
0.973333	0.114056	15.6034	0.0903812	15.5709		0.973333	0.304368	16.9581	0.250099	16.8681		0.973333	0.320754	19.8078	0.313947	19.6948		0.973333	0.29939	19.9573	0.297877	19.85
0.975	0.114056	15.6042	0.0903932	15.5717		0.975	0.304187	16.9599	0.249992	16.8699		0.975	0.320376	19.808	0.313582	19.6951		0.975	0.299037	19.9573	0.297527	19.8502
0.976667	0.114056	15.605	0.0904052	15.5725		0.976667	0.304007	16.9617	0.249885	16.8718		0.976667	0.319998	19.8082	0.313218	19.6955		0.976667	0.298684	19.9574	0.297177	19.8504
0.978333	0.114056	15.6058	0.0904172	15.5733		0.978333	0.303826	16.9635	0.249778	16.8736		0.978333	0.319621	19.8085	0.312854	19.6958		0.978333	0.298333	19.9574	0.296829	19.8506
0.98	0.114056	15.6066	0.0904291	15.574		0.98	0.303646	16.9653	0.249671	16.8755		0.98	0.319245	19.8087	0.312491	19.6962		0.98	0.297982	19.9575	0.296481	19.8507
0.981667	0.114056	15.6074	0.090441	15.5748		0.981667	0.303466	16.9671	0.249564	16.8773		0.981667	0.31887	19.8089	0.312129	19.6965		0.981667	0.297631	19.9575	0.296133	19.8509
0.983333	0.114056	15.6082	0.0904529	15.5756		0.983333	0.303287	16.9689	0.249457	16.8791		0.983333	0.318496	19.8091	0.311767	19.6969		0.983333	0.297282	19.9576	0.295786	19.8511
0.985	0.114056	15.609	0.0904647	15.5764		0.985	0.303107	16.9707	0.24935	16.881		0.985	0.318122	19.8094	0.311406	19.6972		0.985	0.296933	19.9576	0.29544	19.8513
0.986667	0.114056	15.6097	0.0904765	15.5772		0.986667	0.302928	16.9725	0.249244	16.8828		0.986667	0.317749	19.8096	0.311046	19.6976		0.986667	0.296585	19.9577	0.295095	19.8514
0.988333	0.114056	15.6105	0.0904883	15.578		0.988333	0.302749	16.9743	0.249137	16.8846		0.988333	0.317376	19.8098	0.310687	19.6979		0.988333	0.296237	19.9577	0.29475	19.8516
0.99	0.114056	15.6113	0.0905	15.5787		0.99	0.30257	16.9761	0.24903	16.8864		0.99	0.317005	19.81	0.310328	19.6983		0.99	0.29589	19.9578	0.294406	19.8518
0.991667	0.114056	15.6121	0.0905118	15.5795		0.991667	0.302392	16.9779	0.248924	16.8883		0.991667	0.316634	19.8102	0.30997	19.6987		0.991667	0.295544	19.9578	0.294062	19.852
0.993333	0.114056	15.6129	0.0905235	15.5803		0.993333	0.302214	16.9796	0.248817	16.8901		0.993333	0.316264	19.8105	0.309612	19.699		0.993333	0.295198	19.9579	0.293719	19.8521
0.995	0.114056	15.6137	0.0905351	15.5811		0.995	0.302036	16.9814	0.248711	16.8919		0.995	0.315894	19.8107	0.309255	19.6994		0.995	0.294853	19.9579	0.293377	19.8523
0.996667	0.114056	15.6144	0.0905468	15.5819		0.996667	0.301858	16.9832	0.248605	16.8937		0.996667	0.315525	19.8109	0.308899	19.6997		0.996667	0.294509	19.958	0.293036	19.8525
0.998333	0.114056	15.6152	0.0905584	15.5826		0.998333	0.30168	16.985	0.248498	16.8955		0.998333	0.315157	19.8111	0.308544	19.7001		0.998333	0.294165	19.958	0.292695	19.8527
1	0.114056	15.616	0.09057	15.5834		1	0.301503	16.9867	0.248392	16.8973		1	0.31479	19.8113	0.308189	19.7004		1	0.293822	19.9581	0.292355	19.8528
1.00167	0.114056	15.6168	0.0905815	15.5842		1.00167	0.301326	16.9885	0.248286	16.8991		1.00167	0.314423	19.8116	0.307835	19.7007		1.00167	0.29348	19.9581	0.292015	19.853
1.00333	0.114056	15.6176	0.090593	15.585		1.00333	0.301149	16.9903	0.24818	16.9009		1.00333	0.314057	19.8118	0.307481	19.7011		1.00333	0.293138	19.9582	0.291676	19.8532
1.005	0.114056	15.6184	0.0906045	15.5857		1.005	0.300973	16.992	0.248073	16.9027		1.005	0.313692	19.812	0.307128	19.7014		1.005	0.292797	19.9582	0.291338	19.8533
1.00667	0.114056	15.6191	0.090616	15.5865		1.00667	0.300796	16.9938	0.247967	16.9045		1.00667	0.313327	19.8122	0.306776	19.7018		1.00667	0.292456	19.9583	0.291	19.8535
1.00833	0.114056	15.6199	0.0906275	15.5873		1.00833	0.30062	16.9956	0.247861	16.9063		1.00833	0.312963	19.8124	0.306425	19.7021		1.00833	0.292117	19.9583	0.290663	19.8537
1.01	0.114056	15.6207	0.0906389	15.5881		1.01	0.300444	16.9973	0.247755	16.9081		1.01	0.3126	19.8127	0.306074	19.7025		1.01	0.291777	19.9584	0.290327	19.8538
1.01167	0.114056	15.6215	0.0906503	15.5889		1.01167	0.300269	16.9991	0.24765	16.9099		1.01167	0.312237	19.8129	0.305724	19.7028		1.01167	0.291439	19.9584	0.289991	19.854
1.01333	0.114056	15.6223	0.0906616	15.5896		1.01333	0.300093	17.0008	0.247544	16.9117		1.01333	0.311875	19.8131	0.305374	19.7032		1.01333	0.291101	19.9585	0.289656	19.8542
1.015	0.114056	15.623	0.0906729	15.5904		1.015	0.299918	17.0026	0.247438	16.9135		1.015	0.311514	19.8133	0.305025	19.7035		1.015	0.290764	19.9585	0.289321	19.8544
1.01667	0.114056	15.6238	0.0906842	15.5912		1.01667	0.299743	17.0043	0.247332	16.9153		1.01667	0.311154	19.8135	0.304677	19.7038		1.01667	0.290427	19.9586	0.288988	19.8545
1.01833	0.114056	15.6246	0.0906955	15.592		1.01833	0.299569	17.0061	0.247226	16.9171		1.01833	0.310794	19.8137	0.30433	19.7042		1.01833	0.290091	19.9586	0.288654	19.8547
1.02	0.114056	15.6254	0.0907068	15.5927		1.02	0.299394	17.0078	0.247121	16.9188		1.02	0.310435	19.814	0.303983	19.7045		1.02	0.289756	19.9587	0.288322	19.8549
1.02167	0.114056	15.6262	0.090718	15.5935		1.02167	0.29922	17.0095	0.247015	16.9206		1.02167	0.310076	19.8142	0.303636	19.7049		1.02167	0.289421	19.9587	0.28799	19.855
1.02333	0.114056	15.6269	0.0907292	15.5943		1.02333	0.299046	17.0113	0.24691	16.9224		1.02333	0.309719	19.8144	0.303291	19.7052		1.02333	0.289087	19.9587	0.287659	19.8552
1.025	0.114056	15.6277	0.0907404	15.595		1.025	0.298872	17.013	0.246804	16.9242		1.025	0.309362	19.8146	0.302946	19.7055		1.025	0.288754	19.9588	0.287328	19.8554
1.02667	0.114056	15.6285	0.0907515	15.5958		1.02667	0.298698	17.0147	0.246699	16.9259		1.02667	0.309005	19.8148	0.302601	19.7059		1.02667	0.288421	19.9588	0.286998	19.8555
1.02833	0.114056	15.6293	0.0907626	15.5966		1.02833	0.298525	17.0165	0.246594	16.9277		1.02833	0.308649	19.815	0.302258	19.7062		1.02833	0.288089	19.9589	0.286669	19.8557
1.03	0.114056	15.63	0.0907737	15.5974		1.03	0.298352	17.0182	0.246488	16.9295		1.03	0.308294	19.8152	0.301915	19.7065		1.03	0.287758	19.9589	0.28634	19.8559
1.03167	0.114056	15.6308	0.0907848	15.5981		1.03167	0.298179	17.0199	0.246383	16.9312		1.03167	0.30794	19.8154	0.301572	19.7069		1.03167	0.287427	19.959	0.286012	19.856
1.03333	0.114056	15.6316	0.0907958	15.5989		1.03333	0.298006	17.0217	0.246278	16.933		1.03333	0.307586	19.8157	0.30123	19.7072		1.03333	0.287097	19.959	0.285684	19.8562
1.035	0.114056	15.6324	0.0908068	15.5997		1.035	0.297834	17.0234	0.246173	16.9348		1.035	0.307233	19.8159	0.300889	19.7076		1.035	0.286767	19.9591	0.285357	19.8564
1.03667	0.114056	15.6331	0.0908178	15.6004		1.03667	0.297662	17.0251	0.246068	16.9365		1.03667	0.306881	19.8161	0.300549	19.7079		1.03667	0.286438	19.9591	0.285031	19.8565
1.03833	0.114056	15.6339	0.0908287	15.6012		1.03833	0.29749	17.0268	0.245963	16.9383		1.03833	0.306529	19.8163	0.300209	19.7082		1.03833	0.28611	19.9592	0.284705	19.8567
1.04	0.114056	15.6347	0.0908397	15.602		1.04	0.297318	17.0285	0.245858	16.94		1.04	0.306178	19.8165	0.299869	19.7086		1.04	0.285782	19.9592	0.28438	19.8568
1.04167	0.114056	15.6355	0.0908506	15.6028		1.04167	0.297147	17.0302	0.245753	16.9418		1.04167	0.305827	19.8167	0.299531	19.7089		1.04167	0.285455	19.9593	0.284056	19.857
1.04333	0.114056	15.6362	0.0908614	15.6035		1.04333	0.296975	17.032	0.245648	16.9435		1.04333	0.305477	19.8169	0.299193	19.7092		1.04333	0.285128	19.9593	0.283732	19.8572
1.045	0.114056	15.637	0.0908723	15.6043		1.045	0.296804	17.0337	0.245543	16.9453		1.045	0.305128	19.8171	0.298855	19.7095		1.045	0.284803	19.9594	0.283409	19.8573
1.04667	0.114056	15.6378	0.0908831	15.6051		1.04667	0.296633	17.0354	0.245438	16.947		1.04667	0.30478	19.8173	0.298519	19.7099		1.04667	0.284477	19.9594	0.283086	19.8575
1.04833	0.114056	15.6386	0.0908939	15.6058		1.04833	0.296463	17.0371	0.245333	16.9488		1.04833	0.304432	19.8175	0.298183	19.7102		1.04833	0.284153	19.9595	0.282764	19.8577
1.05	0.114056	15.6393	0.0909047	15.6066		1.05	0.296292	17.0388	0.245229	16.9505		1.05	0.304085	19.8178	0.297847	19.7105		1.05	0.283829	19.9595	0.282443	19.8578
1.05167	0.114056	15.6401	0.0909154	15.6074		1.05167	0.296122	17.0405	0.245124	16.9522		1.05167	0.303738	19.818	0.297512	19.7109		1.05167	0.283505	19.9595	0.282122	19.858
1.05333	0.114056	15.6409	0.0909262	15.6081		1.05333	0.295952	17.0422	0.24502	16.954		1.05333	0.303392	19.8182	0.297178	19.7112		1.05333	0.283183	19.9596	0.281802	19.8581
1.055	0.114056	15.6416	0.0909369	15.6089		1.055	0.295782	17.0439	0.244915	16.9557		1.055	0.303047	19.8184	0.296844	19.7115		1.055	0.28286	19.9596	0.281482	19.8583
1.05667	0.114056	15.6424	0.0909475	15.6097		1.05667	0.295613	17.0456	0.244811	16.9574		1.05667	0.302702	19.8186	0.296511	19.7118		1.05667	0.282539	19.9597	0.281163	19.8585
1.05833	0.114056	15.6432	0.0909582	15.6104		1.05833	0.295443	17.0473	0.244706	16.9592		1.05833	0.302358	19.8188	0.296179	19.7122		1.05833	0.282218	19.9597	0.280845	19.8586
1.06	0.114056	15.6439	0.0909688	15.6112		1.06	0.295274	17.0489	0.244602	16.9609		1.06	0.302015	19.819	0.295847	19.7125		1.06	0.281898	19.9598	0.280527	19.8588
1.06167	0.114056	15.6447	0.0909794	15.612		1.06167	0.295105	17.0506	0.244498	16.9626		1.06167	0.301672	19.8192	0.295516	19.7128		1.06167	0.281578	19.9598	0.28021	19.8589
1.06333	0.114056	15.6455	0.09099	15.6127		1.06333	0.294937	17.0523	0.244394	16.9643		1.06333	0.30133	19.8194	0.295185	19.7131		1.06333	0.281259	19.9599	0.279894	19.8591
1.065	0.114056	15.6463	0.0910005	15.6135		1.065	0.294768	17.054	0.24429	16.9661		1.065	0.300989	19.8196	0.294855	19.7135		1.065	0.28094	19.9599	0.279578	19.8593
1.06667	0.114056	15.647	0.091011	15.6143		1.06667	0.2946	17.0557	0.244185	16.9678		1.06667	0.300648	19.8198	0.294526	19.7138		1.06667	0.280622	19.96	0.279263	19.8594
1.06833	0.114056	15.6478	0.0910215	15.615		1.06833	0.294432	17.0574	0.244081	16.9695		1.06833	0.300308	19.82	0.294197	19.7141		1.06833	0.280305	19.96	0.278948	19.8596
1.07	0.114056	15.6486	0.091032	15.6158		1.07	0.294264	17.059	0.243977	16.9712		1.07	0.299969	19.8202	0.293869	19.7144		1.07	0.279988	19.96	0.278634	19.8597
1.07167	0.114056	15.6493	0.0910425	15.6166		1.07167	0.294096	17.0607	0.243873	16.9729		1.07167	0.29963	19.8204	0.293541	19.7148		1.07167	0.279672	19.9601	0.27832	19.8599
1.07333	0.114056	15.6501	0.0910529	15.6173		1.07333	0.293929	17.0624	0.24377	16.9746		1.07333	0.299291	19.8206	0.293214	19.7151		1.07333	0.279357	19.9601	0.278007	19.8601
1.075	0.114056	15.6509	0.0910633	15.6181		1.075	0.293762	17.0641	0.243666	16.9763		1.075	0.298954	19.8208	0.292888	19.7154		1.075	0.279042	19.9602	0.277695	19.8602
1.07667	0.114056	15.6516	0.0910736	15.6188		1.07667	0.293595	17.0657	0.243562	16.978		1.07667	0.298617	19.821	0.292562	19.7157		1.07667	0.278728	19.9602	0.277383	19.8604
1.07833	0.114056	15.6524	0.091084	15.6196		1.07833	0.293428	17.0674	0.243458	16.9797		1.07833	0.29828	19.8212	0.292237	19.716		1.07833	0.278414	19.9603	0.277072	19.8605
1.08	0.114056	15.6532	0.0910943	15.6204		1.08	0.293261	17.069	0.243355	16.9814		1.08	0.297945	19.8214	0.291912	19.7163		1.08	0.278101	19.9603	0.276762	19.8607
1.08167	0.114056	15.6539	0.0911046	15.6211		1.08167	0.293095	17.0707	0.243251	16.9831		1.08167	0.29761	19.8216	0.291588	19.7167		1.08167	0.277788	19.9604	0.276452	19.8608
1.08333	0.114056	15.6547	0.0911149	15.6219		1.08333	0.292929	17.0724	0.243148	16.9848		1.08333	0.297275	19.8218	0.291265	19.717		1.08333	0.277477	19.9604	0.276142	19.861
1.085	0.114056	15.6555	0.0911252	15.6226		1.085	0.292763	17.074	0.243044	16.9865		1.085	0.296941	19.822	0.290942	19.7173		1.085	0.277165	19.9604	0.275834	19.8611
1.08667	0.114056	15.6562	0.0911354	15.6234		1.08667	0.292597	17.0757	0.242941	16.9882		1.08667	0.296608	19.8222	0.29062	19.7176		1.08667	0.276855	19.9605	0.275525	19.8613
1.08833	0.114056	15.657	0.0911456	15.6242		1.08833	0.292432	17.0773	0.242837	16.9899		1.08833	0.296275	19.8224	0.290298	19.7179		1.08833	0.276544	19.9605	0.275218	19.8615
1.09	0.114056	15.6577	0.0911558	15.6249		1.09	0.292266	17.079	0.242734	16.9916		1.09	0.295943	19.8226	0.289977	19.7182		1.09	0.276235	19.9606	0.274911	19.8616
1.09167	0.114056	15.6585	0.0911659	15.6257		1.09167	0.292101	17.0806	0.242631	16.9933		1.09167	0.295612	19.8228	0.289657	19.7186		1.09167	0.275926	19.9606	0.274604	19.8618
1.09333	0.114056	15.6593	0.0911761	15.6264		1.09333	0.291936	17.0823	0.242528	16.995		1.09333	0.295281	19.823	0.289337	19.7189		1.09333	0.275618	19.9607	0.274299	19.8619
1.095	0.114056	15.66	0.0911862	15.6272		1.095	0.291772	17.0839	0.242424	16.9967		1.095	0.294951	19.8232	0.289018	19.7192		1.095	0.27531	19.9607	0.273993	19.8621
1.09667	0.114056	15.6608	0.0911963	15.628		1.09667	0.291607	17.0856	0.242321	16.9983		1.09667	0.294621	19.8234	0.288699	19.7195		1.09667	0.275003	19.9608	0.273689	19.8622
1.09833	0.114056	15.6616	0.0912063	15.6287		1.09833	0.291443	17.0872	0.242218	17		1.09833	0.294292	19.8236	0.288381	19.7198		1.09833	0.274696	19.9608	0.273384	19.8624
1.1	0.114056	15.6623	0.0912164	15.6295		1.1	0.291279	17.0889	0.242115	17.0017		1.1	0.293964	19.8238	0.288064	19.7201		1.1	0.27439	19.9608	0.273081	19.8625
1.10167	0.114056	15.6631	0.0912264	15.6302		1.10167	0.291115	17.0905	0.242012	17.0034		1.10167	0.293636	19.824	0.287747	19.7204		1.10167	0.274085	19.9609	0.272778	19.8627
1.10333	0.114056	15.6638	0.0912364	15.631		1.10333	0.290951	17.0921	0.24191	17.005		1.10333	0.293309	19.8242	0.28743	19.7207		1.10333	0.27378	19.9609	0.272476	19.8628
1.105	0.114056	15.6646	0.0912464	15.6317		1.105	0.290788	17.0938	0.241807	17.0067		1.105	0.292982	19.8244	0.287115	19.721		1.105	0.273475	19.961	0.272174	19.863
1.10667	0.114056	15.6654	0.0912563	15.6325		1.10667	0.290625	17.0954	0.241704	17.0084		1.10667	0.292656	19.8246	0.286799	19.7214		1.10667	0.273172	19.961	0.271873	19.8631
1.10833	0.114056	15.6661	0.0912662	15.6333		1.10833	0.290461	17.097	0.241601	17.01		1.10833	0.292331	19.8248	0.286485	19.7217		1.10833	0.272869	19.9611	0.271572	19.8633
1.11	0.114056	15.6669	0.0912761	15.634		1.11	0.290299	17.0986	0.241499	17.0117		1.11	0.292006	19.825	0.286171	19.722		1.11	0.272566	19.9611	0.271272	19.8634
1.11167	0.114056	15.6676	0.091286	15.6348		1.11167	0.290136	17.1003	0.241396	17.0134		1.11167	0.291682	19.8252	0.285857	19.7223		1.11167	0.272264	19.9611	0.270972	19.8636
1.11333	0.114056	15.6684	0.0912959	15.6355		1.11333	0.289973	17.1019	0.241294	17.015		1.11333	0.291358	19.8254	0.285544	19.7226		1.11333	0.271963	19.9612	0.270673	19.8637
1.115	0.114056	15.6692	0.0913057	15.6363		1.115	0.289811	17.1035	0.241191	17.0167		1.115	0.291035	19.8256	0.285232	19.7229		1.115	0.271662	19.9612	0.270375	19.8639
1.11667	0.114056	15.6699	0.0913155	15.637		1.11667	0.289649	17.1051	0.241089	17.0183		1.11667	0.290713	19.8258	0.28492	19.7232		1.11667	0.271362	19.9613	0.270077	19.864
1.11833	0.114056	15.6707	0.0913253	15.6378		1.11833	0.289487	17.1067	0.240986	17.02		1.11833	0.290391	19.826	0.284609	19.7235		1.11833	0.271062	19.9613	0.26978	19.8642
1.12	0.114056	15.6714	0.0913351	15.6385		1.12	0.289326	17.1084	0.240884	17.0216		1.12	0.29007	19.8262	0.284299	19.7238		1.12	0.270763	19.9614	0.269483	19.8643
1.12167	0.114056	15.6722	0.0913448	15.6393		1.12167	0.289164	17.11	0.240782	17.0233		1.12167	0.289749	19.8263	0.283989	19.7241		1.12167	0.270464	19.9614	0.269187	19.8645
1.12333	0.114056	15.6729	0.0913546	15.6401		1.12333	0.289003	17.1116	0.24068	17.0249		1.12333	0.289429	19.8265	0.283679	19.7244		1.12333	0.270166	19.9614	0.268892	19.8646
1.125	0.114056	15.6737	0.0913643	15.6408		1.125	0.288842	17.1132	0.240577	17.0266		1.125	0.28911	19.8267	0.28337	19.7247		1.125	0.269869	19.9615	0.268597	19.8648
1.12667	0.114056	15.6745	0.0913739	15.6416		1.12667	0.288681	17.1148	0.240475	17.0282		1.12667	0.288791	19.8269	0.283062	19.725		1.12667	0.269572	19.9615	0.268302	19.8649
1.12833	0.114056	15.6752	0.0913836	15.6423		1.12833	0.28852	17.1164	0.240373	17.0299		1.12833	0.288473	19.8271	0.282754	19.7253		1.12833	0.269276	19.9616	0.268008	19.8651
1.13	0.114056	15.676	0.0913932	15.6431		1.13	0.28836	17.118	0.240271	17.0315		1.13	0.288155	19.8273	0.282447	19.7256		1.13	0.26898	19.9616	0.267715	19.8652
1.13167	0.114056	15.6767	0.0914028	15.6438		1.13167	0.288199	17.1196	0.240169	17.0331		1.13167	0.287838	19.8275	0.28214	19.7259		1.13167	0.268685	19.9617	0.267422	19.8654
1.13333	0.114056	15.6775	0.0914124	15.6446		1.13333	0.288039	17.1212	0.240068	17.0348		1.13333	0.287521	19.8277	0.281834	19.7262		1.13333	0.26839	19.9617	0.26713	19.8655
1.135	0.114056	15.6782	0.091422	15.6453		1.135	0.287879	17.1228	0.239966	17.0364		1.135	0.287205	19.8279	0.281529	19.7265		1.135	0.268096	19.9617	0.266838	19.8657
1.13667	0.114056	15.679	0.0914316	15.6461		1.13667	0.28772	17.1244	0.239864	17.038		1.13667	0.28689	19.8281	0.281224	19.7268		1.13667	0.267803	19.9618	0.266547	19.8658
1.13833	0.114056	15.6797	0.0914411	15.6468		1.13833	0.28756	17.126	0.239762	17.0397		1.13833	0.286575	19.8282	0.280919	19.7271		1.13833	0.26751	19.9618	0.266257	19.866
1.14	0.114056	15.6805	0.0914506	15.6476		1.14	0.287401	17.1276	0.239661	17.0413		1.14	0.286261	19.8284	0.280615	19.7274		1.14	0.267217	19.9619	0.265967	19.8661
1.14167	0.114056	15.6812	0.0914601	15.6483		1.14167	0.287242	17.1292	0.239559	17.0429		1.14167	0.285947	19.8286	0.280312	19.7277		1.14167	0.266926	19.9619	0.265677	19.8663
1.14333	0.114056	15.682	0.0914695	15.6491		1.14333	0.287083	17.1308	0.239458	17.0446		1.14333	0.285634	19.8288	0.280009	19.728		1.14333	0.266634	19.962	0.265388	19.8664
1.145	0.114056	15.6827	0.091479	15.6498		1.145	0.286924	17.1323	0.239356	17.0462		1.145	0.285322	19.829	0.279707	19.7283		1.145	0.266344	19.962	0.2651	19.8666
1.14667	0.114056	15.6835	0.0914884	15.6506		1.14667	0.286766	17.1339	0.239255	17.0478		1.14667	0.28501	19.8292	0.279405	19.7286		1.14667	0.266053	19.962	0.264812	19.8667
1.14833	0.114056	15.6842	0.0914978	15.6513		1.14833	0.286607	17.1355	0.239154	17.0494		1.14833	0.284698	19.8294	0.279104	19.7289		1.14833	0.265764	19.9621	0.264525	19.8668
1.15	0.114056	15.685	0.0915072	15.6521		1.15	0.286449	17.1371	0.239052	17.051		1.15	0.284388	19.8296	0.278804	19.7292		1.15	0.265475	19.9621	0.264238	19.867
1.15167	0.114056	15.6858	0.0915165	15.6528		1.15167	0.286291	17.1387	0.238951	17.0526		1.15167	0.284077	19.8297	0.278504	19.7295		1.15167	0.265186	19.9622	0.263952	19.8671
1.15333	0.114056	15.6865	0.0915259	15.6536		1.15333	0.286133	17.1402	0.23885	17.0543		1.15333	0.283768	19.8299	0.278204	19.7298		1.15333	0.264898	19.9622	0.263667	19.8673
1.155	0.114056	15.6873	0.0915352	15.6543		1.155	0.285976	17.1418	0.238749	17.0559		1.155	0.283459	19.8301	0.277905	19.7301		1.155	0.264611	19.9622	0.263382	19.8674
1.15667	0.114056	15.688	0.0915445	15.655		1.15667	0.285818	17.1434	0.238648	17.0575		1.15667	0.28315	19.8303	0.277607	19.7304		1.15667	0.264324	19.9623	0.263097	19.8676
1.15833	0.114056	15.6888	0.0915538	15.6558		1.15833	0.285661	17.145	0.238547	17.0591		1.15833	0.282842	19.8305	0.277309	19.7306		1.15833	0.264038	19.9623	0.262813	19.8677
1.16	0.114056	15.6895	0.091563	15.6565		1.16	0.285504	17.1465	0.238446	17.0607		1.16	0.282535	19.8307	0.277012	19.7309		1.16	0.263752	19.9624	0.26253	19.8679
1.16167	0.114056	15.6903	0.0915723	15.6573		1.16167	0.285347	17.1481	0.238345	17.0623		1.16167	0.282228	19.8308	0.276715	19.7312		1.16167	0.263467	19.9624	0.262247	19.868
1.16333	0.114056	15.691	0.0915815	15.658		1.16333	0.28519	17.1497	0.238244	17.0639		1.16333	0.281922	19.831	0.276419	19.7315		1.16333	0.263182	19.9624	0.261964	19.8681
1.165	0.114056	15.6918	0.0915907	15.6588		1.165	0.285034	17.1512	0.238143	17.0655		1.165	0.281616	19.8312	0.276123	19.7318		1.165	0.262898	19.9625	0.261682	19.8683
1.16667	0.114056	15.6925	0.0915998	15.6595		1.16667	0.284878	17.1528	0.238043	17.0671		1.16667	0.281311	19.8314	0.275828	19.7321		1.16667	0.262614	19.9625	0.261401	19.8684
1.16833	0.114056	15.6932	0.091609	15.6603		1.16833	0.284721	17.1543	0.237942	17.0687		1.16833	0.281006	19.8316	0.275533	19.7324		1.16833	0.262331	19.9626	0.26112	19.8686
1.17	0.114056	15.694	0.0916181	15.661		1.17	0.284565	17.1559	0.237841	17.0703		1.17	0.280702	19.8318	0.275239	19.7327		1.17	0.262049	19.9626	0.26084	19.8687
1.17167	0.114056	15.6947	0.0916272	15.6618		1.17167	0.28441	17.1575	0.237741	17.0719		1.17167	0.280399	19.8319	0.274946	19.733		1.17167	0.261767	19.9626	0.260561	19.8688
1.17333	0.114056	15.6955	0.0916363	15.6625		1.17333	0.284254	17.159	0.23764	17.0735		1.17333	0.280096	19.8321	0.274653	19.7332		1.17333	0.261485	19.9627	0.260281	19.869
1.175	0.114056	15.6962	0.0916454	15.6632		1.175	0.284099	17.1606	0.23754	17.075		1.175	0.279793	19.8323	0.27436	19.7335		1.175	0.261204	19.9627	0.260003	19.8691
1.17667	0.114056	15.697	0.0916544	15.664		1.17667	0.283944	17.1621	0.23744	17.0766		1.17667	0.279491	19.8325	0.274068	19.7338		1.17667	0.260924	19.9628	0.259725	19.8693
1.17833	0.114056	15.6977	0.0916635	15.6647		1.17833	0.283789	17.1637	0.237339	17.0782		1.17833	0.27919	19.8327	0.273777	19.7341		1.17833	0.260644	19.9628	0.259447	19.8694
1.18	0.114056	15.6985	0.0916725	15.6655		1.18	0.283634	17.1652	0.237239	17.0798		1.18	0.278889	19.8328	0.273486	19.7344		1.18	0.260365	19.9628	0.25917	19.8695
1.18167	0.114056	15.6992	0.0916815	15.6662		1.18167	0.283479	17.1668	0.237139	17.0814		1.18167	0.278589	19.833	0.273195	19.7347		1.18167	0.260086	19.9629	0.258893	19.8697
1.18333	0.114056	15.7	0.0916904	15.667		1.18333	0.283325	17.1683	0.237039	17.083		1.18333	0.27829	19.8332	0.272906	19.735		1.18333	0.259808	19.9629	0.258618	19.8698
1.185	0.114056	15.7007	0.0916994	15.6677		1.185	0.28317	17.1698	0.236939	17.0845		1.185	0.27799	19.8334	0.272616	19.7352		1.185	0.25953	19.963	0.258342	19.87
1.18667	0.114056	15.7015	0.0917083	15.6684		1.18667	0.283016	17.1714	0.236839	17.0861		1.18667	0.277692	19.8336	0.272328	19.7355		1.18667	0.259253	19.963	0.258067	19.8701
1.18833	0.114056	15.7022	0.0917172	15.6692		1.18833	0.282862	17.1729	0.236739	17.0877		1.18833	0.277394	19.8337	0.272039	19.7358		1.18833	0.258976	19.963	0.257793	19.8702
1.19	0.114056	15.7029	0.0917261	15.6699		1.19	0.282709	17.1744	0.236639	17.0893		1.19	0.277096	19.8339	0.271752	19.7361		1.19	0.2587	19.9631	0.257519	19.8704
1.19167	0.114056	15.7037	0.091735	15.6707		1.19167	0.282555	17.176	0.236539	17.0908		1.19167	0.276799	19.8341	0.271464	19.7364		1.19167	0.258424	19.9631	0.257245	19.8705
1.19333	0.114056	15.7044	0.0917439	15.6714		1.19333	0.282402	17.1775	0.236439	17.0924		1.19333	0.276503	19.8343	0.271178	19.7367		1.19333	0.258149	19.9632	0.256973	19.8707
1.195	0.114056	15.7052	0.0917527	15.6721		1.195	0.282248	17.179	0.236339	17.094		1.195	0.276207	19.8345	0.270892	19.7369		1.195	0.257875	19.9632	0.2567	19.8708
1.19667	0.114056	15.7059	0.0917615	15.6729		1.19667	0.282095	17.1806	0.23624	17.0955		1.19667	0.275912	19.8346	0.270606	19.7372		1.19667	0.257601	19.9632	0.256428	19.8709
1.19833	0.114056	15.7067	0.0917703	15.6736		1.19833	0.281943	17.1821	0.23614	17.0971		1.19833	0.275617	19.8348	0.270321	19.7375		1.19833	0.257327	19.9633	0.256157	19.8711
1.2	0.114056	15.7074	0.0917791	15.6744		1.2	0.28179	17.1836	0.236041	17.0987		1.2	0.275323	19.835	0.270036	19.7378		1.2	0.257054	19.9633	0.255886	19.8712
1.20167	0.114056	15.7082	0.0917879	15.6751		1.20167	0.281637	17.1851	0.235941	17.1002		1.20167	0.275029	19.8352	0.269752	19.738		1.20167	0.256782	19.9634	0.255616	19.8713
1.20333	0.114056	15.7089	0.0917966	15.6758		1.20333	0.281485	17.1867	0.235842	17.1018		1.20333	0.274736	19.8353	0.269468	19.7383		1.20333	0.25651	19.9634	0.255346	19.8715
1.205	0.114056	15.7096	0.0918053	15.6766		1.205	0.281333	17.1882	0.235742	17.1033		1.205	0.274443	19.8355	0.269185	19.7386		1.205	0.256238	19.9634	0.255077	19.8716
1.20667	0.114056	15.7104	0.091814	15.6773		1.20667	0.281181	17.1897	0.235643	17.1049		1.20667	0.274151	19.8357	0.268903	19.7389		1.20667	0.255967	19.9635	0.254808	19.8717
1.20833	0.114056	15.7111	0.0918227	15.6781		1.20833	0.281029	17.1912	0.235544	17.1064		1.20833	0.27386	19.8359	0.268621	19.7392		1.20833	0.255697	19.9635	0.25454	19.8719
1.21	0.114056	15.7119	0.0918314	15.6788		1.21	0.280878	17.1927	0.235444	17.108		1.21	0.273569	19.836	0.268339	19.7394		1.21	0.255427	19.9635	0.254272	19.872
1.21167	0.114056	15.7126	0.09184	15.6795		1.21167	0.280726	17.1943	0.235345	17.1095		1.21167	0.273278	19.8362	0.268058	19.7397		1.21167	0.255158	19.9636	0.254005	19.8721
1.21333	0.114056	15.7133	0.0918487	15.6803		1.21333	0.280575	17.1958	0.235246	17.1111		1.21333	0.272988	19.8364	0.267778	19.74		1.21333	0.254889	19.9636	0.253738	19.8723
1.215	0.114056	15.7141	0.0918573	15.681		1.215	0.280424	17.1973	0.235147	17.1126		1.215	0.272699	19.8366	0.267498	19.7403		1.215	0.25462	19.9637	0.253472	19.8724
1.21667	0.114056	15.7148	0.0918659	15.6817		1.21667	0.280273	17.1988	0.235048	17.1142		1.21667	0.27241	19.8367	0.267218	19.7405		1.21667	0.254352	19.9637	0.253207	19.8725
1.21833	0.114056	15.7156	0.0918744	15.6825		1.21833	0.280122	17.2003	0.234949	17.1157		1.21833	0.272121	19.8369	0.266939	19.7408		1.21833	0.254085	19.9637	0.252941	19.8727
1.22	0.114056	15.7163	0.091883	15.6832		1.22	0.279971	17.2018	0.23485	17.1172		1.22	0.271833	19.8371	0.266661	19.7411		1.22	0.253818	19.9638	0.252677	19.8728
1.22167	0.114056	15.717	0.0918915	15.684		1.22167	0.279821	17.2033	0.234752	17.1188		1.22167	0.271546	19.8372	0.266383	19.7413		1.22167	0.253552	19.9638	0.252413	19.8729
1.22333	0.114056	15.7178	0.0919	15.6847		1.22333	0.279671	17.2048	0.234653	17.1203		1.22333	0.271259	19.8374	0.266105	19.7416		1.22333	0.253286	19.9639	0.252149	19.8731
1.225	0.114056	15.7185	0.0919085	15.6854		1.225	0.279521	17.2063	0.234554	17.1219		1.225	0.270973	19.8376	0.265828	19.7419		1.225	0.253021	19.9639	0.251886	19.8732
1.22667	0.114056	15.7192	0.091917	15.6862		1.22667	0.279371	17.2078	0.234456	17.1234		1.22667	0.270687	19.8378	0.265552	19.7422		1.22667	0.252756	19.9639	0.251623	19.8733
1.22833	0.114056	15.72	0.0919255	15.6869		1.22833	0.279221	17.2093	0.234357	17.1249		1.22833	0.270402	19.8379	0.265276	19.7424		1.22833	0.252491	19.964	0.251361	19.8735
1.23	0.114056	15.7207	0.0919339	15.6876		1.23	0.279072	17.2108	0.234258	17.1264		1.23	0.270117	19.8381	0.265	19.7427		1.23	0.252228	19.964	0.251099	19.8736
1.23167	0.114056	15.7215	0.0919424	15.6884		1.23167	0.278922	17.2123	0.23416	17.128		1.23167	0.269833	19.8383	0.264725	19.743		1.23167	0.251964	19.964	0.250838	19.8737
1.23333	0.114056	15.7222	0.0919508	15.6891		1.23333	0.278773	17.2138	0.234062	17.1295		1.23333	0.269549	19.8384	0.264451	19.7432		1.23333	0.251702	19.9641	0.250577	19.8739
1.235	0.114056	15.7229	0.0919592	15.6898		1.235	0.278624	17.2152	0.233963	17.131		1.235	0.269266	19.8386	0.264177	19.7435		1.235	0.251439	19.9641	0.250317	19.874
1.23667	0.114056	15.7237	0.0919675	15.6906		1.23667	0.278475	17.2167	0.233865	17.1325		1.23667	0.268983	19.8388	0.263903	19.7438		1.23667	0.251177	19.9642	0.250057	19.8741
1.23833	0.114056	15.7244	0.0919759	15.6913		1.23833	0.278326	17.2182	0.233767	17.1341		1.23833	0.268701	19.8389	0.26363	19.744		1.23833	0.250916	19.9642	0.249798	19.8743
1.24	0.114056	15.7251	0.0919842	15.692		1.24	0.278178	17.2197	0.233669	17.1356		1.24	0.268419	19.8391	0.263358	19.7443		1.24	0.250655	19.9642	0.24954	19.8744
1.24167	0.114056	15.7259	0.0919926	15.6928		1.24167	0.27803	17.2212	0.23357	17.1371		1.24167	0.268138	19.8393	0.263086	19.7446		1.24167	0.250395	19.9643	0.249281	19.8745
1.24333	0.114056	15.7266	0.0920009	15.6935		1.24333	0.277881	17.2227	0.233472	17.1386		1.24333	0.267857	19.8395	0.262814	19.7448		1.24333	0.250135	19.9643	0.249024	19.8747
1.245	0.114056	15.7273	0.0920092	15.6942		1.245	0.277733	17.2241	0.233374	17.1401		1.245	0.267577	19.8396	0.262543	19.7451		1.245	0.249876	19.9643	0.248766	19.8748
1.24667	0.114056	15.7281	0.0920174	15.695		1.24667	0.277585	17.2256	0.233276	17.1416		1.24667	0.267297	19.8398	0.262273	19.7454		1.24667	0.249617	19.9644	0.24851	19.8749
1.24833	0.114056	15.7288	0.0920257	15.6957		1.24833	0.277438	17.2271	0.233179	17.1432		1.24833	0.267018	19.84	0.262003	19.7456		1.24833	0.249359	19.9644	0.248253	19.875
1.25	0.114056	15.7296	0.0920339	15.6964		1.25	0.27729	17.2286	0.233081	17.1447		1.25	0.26674	19.8401	0.261733	19.7459		1.25	0.249101	19.9645	0.247998	19.8752
1.25167	0.114056	15.7303	0.0920421	15.6971		1.25167	0.277143	17.23	0.232983	17.1462		1.25167	0.266462	19.8403	0.261464	19.7462		1.25167	0.248843	19.9645	0.247742	19.8753
1.25333	0.114056	15.731	0.0920503	15.6979		1.25333	0.276996	17.2315	0.232885	17.1477		1.25333	0.266184	19.8405	0.261196	19.7464		1.25333	0.248586	19.9645	0.247488	19.8754
1.255	0.114056	15.7318	0.0920585	15.6986		1.255	0.276849	17.233	0.232788	17.1492		1.255	0.265907	19.8406	0.260928	19.7467		1.255	0.24833	19.9646	0.247233	19.8756
1.25667	0.114056	15.7325	0.0920667	15.6993		1.25667	0.276702	17.2344	0.23269	17.1507		1.25667	0.26563	19.8408	0.26066	19.7469		1.25667	0.248074	19.9646	0.246979	19.8757
1.25833	0.114056	15.7332	0.0920748	15.7001		1.25833	0.276555	17.2359	0.232592	17.1522		1.25833	0.265354	19.841	0.260393	19.7472		1.25833	0.247819	19.9646	0.246726	19.8758
1.26	0.114056	15.7339	0.092083	15.7008		1.26	0.276408	17.2374	0.232495	17.1537		1.26	0.265078	19.8411	0.260126	19.7475		1.26	0.247564	19.9647	0.246473	19.8759
1.26167	0.114056	15.7347	0.0920911	15.7015		1.26167	0.276262	17.2388	0.232398	17.1552		1.26167	0.264803	19.8413	0.25986	19.7477		1.26167	0.247309	19.9647	0.246221	19.8761
1.26333	0.114056	15.7354	0.0920992	15.7023		1.26333	0.276116	17.2403	0.2323	17.1567		1.26333	0.264529	19.8414	0.259594	19.748		1.26333	0.247055	19.9647	0.245969	19.8762
1.265	0.114056	15.7361	0.0921073	15.703		1.265	0.27597	17.2418	0.232203	17.1582		1.265	0.264255	19.8416	0.259329	19.7483		1.265	0.246802	19.9648	0.245717	19.8763
1.26667	0.114056	15.7369	0.0921153	15.7037		1.26667	0.275824	17.2432	0.232106	17.1597		1.26667	0.263981	19.8418	0.259065	19.7485		1.26667	0.246549	19.9648	0.245467	19.8764
1.26833	0.114056	15.7376	0.0921234	15.7044		1.26833	0.275678	17.2447	0.232008	17.1612		1.26833	0.263708	19.8419	0.2588	19.7488		1.26833	0.246296	19.9649	0.245216	19.8766
1.27	0.114056	15.7383	0.0921314	15.7052		1.27	0.275533	17.2461	0.231911	17.1626		1.27	0.263435	19.8421	0.258537	19.749		1.27	0.246044	19.9649	0.244966	19.8767
1.27167	0.114056	15.7391	0.0921394	15.7059		1.27167	0.275387	17.2476	0.231814	17.1641		1.27167	0.263163	19.8423	0.258273	19.7493		1.27167	0.245793	19.9649	0.244717	19.8768
1.27333	0.114056	15.7398	0.0921474	15.7066		1.27333	0.275242	17.249	0.231717	17.1656		1.27333	0.262891	19.8424	0.25801	19.7495		1.27333	0.245542	19.965	0.244467	19.877
1.275	0.114056	15.7405	0.0921554	15.7074		1.275	0.275097	17.2505	0.23162	17.1671		1.275	0.26262	19.8426	0.257748	19.7498		1.275	0.245291	19.965	0.244219	19.8771
1.27667	0.114056	15.7413	0.0921634	15.7081		1.27667	0.274952	17.2519	0.231523	17.1686		1.27667	0.26235	19.8428	0.257486	19.7501		1.27667	0.245041	19.965	0.243971	19.8772
1.27833	0.114056	15.742	0.0921713	15.7088		1.27833	0.274807	17.2534	0.231427	17.1701		1.27833	0.262079	19.8429	0.257225	19.7503		1.27833	0.244791	19.9651	0.243723	19.8773
1.28	0.114056	15.7427	0.0921793	15.7095		1.28	0.274663	17.2548	0.23133	17.1715		1.28	0.26181	19.8431	0.256964	19.7506		1.28	0.244542	19.9651	0.243476	19.8774
1.28167	0.114056	15.7434	0.0921872	15.7103		1.28167	0.274518	17.2563	0.231233	17.173		1.28167	0.26154	19.8432	0.256704	19.7508		1.28167	0.244293	19.9651	0.243229	19.8776
1.28333	0.114056	15.7442	0.0921951	15.711		1.28333	0.274374	17.2577	0.231136	17.1745		1.28333	0.261272	19.8434	0.256444	19.7511		1.28333	0.244045	19.9652	0.242983	19.8777
1.285	0.114056	15.7449	0.092203	15.7117		1.285	0.27423	17.2591	0.23104	17.176		1.285	0.261004	19.8436	0.256184	19.7513		1.285	0.243797	19.9652	0.242737	19.8778
1.28667	0.114056	15.7456	0.0922108	15.7124		1.28667	0.274086	17.2606	0.230943	17.1774		1.28667	0.260736	19.8437	0.255925	19.7516		1.28667	0.24355	19.9652	0.242492	19.8779
1.28833	0.114056	15.7464	0.0922187	15.7132		1.28833	0.273942	17.262	0.230847	17.1789		1.28833	0.260469	19.8439	0.255666	19.7518		1.28833	0.243303	19.9653	0.242247	19.8781
1.29	0.114056	15.7471	0.0922265	15.7139		1.29	0.273798	17.2635	0.23075	17.1804		1.29	0.260202	19.844	0.255408	19.7521		1.29	0.243057	19.9653	0.242003	19.8782
1.29167	0.114056	15.7478	0.0922344	15.7146		1.29167	0.273655	17.2649	0.230654	17.1818		1.29167	0.259935	19.8442	0.255151	19.7523		1.29167	0.242811	19.9653	0.241759	19.8783
1.29333	0.114056	15.7485	0.0922422	15.7153		1.29333	0.273512	17.2663	0.230558	17.1833		1.29333	0.25967	19.8444	0.254894	19.7526		1.29333	0.242565	19.9654	0.241516	19.8784
1.295	0.114056	15.7493	0.0922499	15.7161		1.295	0.273368	17.2677	0.230461	17.1848		1.295	0.259404	19.8445	0.254637	19.7528		1.295	0.24232	19.9654	0.241273	19.8786
1.29667	0.114056	15.75	0.0922577	15.7168		1.29667	0.273225	17.2692	0.230365	17.1862		1.29667	0.259139	19.8447	0.254381	19.7531		1.29667	0.242076	19.9655	0.24103	19.8787
1.29833	0.114056	15.7507	0.0922655	15.7175		1.29833	0.273082	17.2706	0.230269	17.1877		1.29833	0.258875	19.8448	0.254125	19.7533		1.29833	0.241832	19.9655	0.240788	19.8788
1.3	0.114056	15.7514	0.0922732	15.7182		1.3	0.27294	17.272	0.230173	17.1892		1.3	0.258611	19.845	0.25387	19.7536		1.3	0.241588	19.9655	0.240547	19.8789
1.30167	0.114056	15.7522	0.092281	15.719		1.30167	0.272797	17.2735	0.230077	17.1906		1.30167	0.258348	19.8451	0.253615	19.7538		1.30167	0.241345	19.9656	0.240305	19.879
1.30333	0.114056	15.7529	0.0922887	15.7197		1.30333	0.272655	17.2749	0.229981	17.1921		1.30333	0.258085	19.8453	0.25336	19.7541		1.30333	0.241103	19.9656	0.240065	19.8792
1.305	0.114056	15.7536	0.0922964	15.7204		1.305	0.272513	17.2763	0.229885	17.1935		1.305	0.257822	19.8455	0.253106	19.7543		1.305	0.24086	19.9656	0.239825	19.8793
1.30667	0.114056	15.7543	0.092304	15.7211		1.30667	0.27237	17.2777	0.229789	17.195		1.30667	0.25756	19.8456	0.252853	19.7546		1.30667	0.240619	19.9657	0.239585	19.8794
1.30833	0.114056	15.7551	0.0923117	15.7218		1.30833	0.272229	17.2791	0.229693	17.1964		1.30833	0.257299	19.8458	0.2526	19.7548		1.30833	0.240377	19.9657	0.239346	19.8795
1.31	0.114056	15.7558	0.0923194	15.7226		1.31	0.272087	17.2805	0.229598	17.1979		1.31	0.257038	19.8459	0.252347	19.7551		1.31	0.240137	19.9657	0.239107	19.8797
1.31167	0.114056	15.7565	0.092327	15.7233		1.31167	0.271945	17.282	0.229502	17.1993		1.31167	0.256777	19.8461	0.252095	19.7553		1.31167	0.239896	19.9658	0.238868	19.8798
1.31333	0.114056	15.7572	0.0923346	15.724		1.31333	0.271804	17.2834	0.229406	17.2008		1.31333	0.256517	19.8462	0.251844	19.7556		1.31333	0.239656	19.9658	0.23863	19.8799
1.315	0.114056	15.758	0.0923422	15.7247		1.315	0.271662	17.2848	0.229311	17.2022		1.315	0.256257	19.8464	0.251592	19.7558		1.315	0.239417	19.9658	0.238393	19.88
1.31667	0.114056	15.7587	0.0923498	15.7254		1.31667	0.271521	17.2862	0.229215	17.2037		1.31667	0.255998	19.8466	0.251342	19.7561		1.31667	0.239178	19.9659	0.238156	19.8801
1.31833	0.114056	15.7594	0.0923574	15.7262		1.31833	0.27138	17.2876	0.22912	17.2051		1.31833	0.25574	19.8467	0.251091	19.7563		1.31833	0.23894	19.9659	0.237919	19.8802
1.32	0.114056	15.7601	0.0923649	15.7269		1.32	0.271239	17.289	0.229024	17.2066		1.32	0.255481	19.8469	0.250842	19.7566		1.32	0.238701	19.9659	0.237683	19.8804
1.32167	0.114056	15.7609	0.0923725	15.7276		1.32167	0.271099	17.2904	0.228929	17.208		1.32167	0.255224	19.847	0.250592	19.7568		1.32167	0.238464	19.966	0.237447	19.8805
1.32333	0.114056	15.7616	0.09238	15.7283		1.32333	0.270958	17.2918	0.228834	17.2094		1.32333	0.254966	19.8472	0.250343	19.7571		1.32333	0.238227	19.966	0.237212	19.8806
1.325	0.114056	15.7623	0.0923875	15.729		1.325	0.270818	17.2932	0.228739	17.2109		1.325	0.254709	19.8473	0.250095	19.7573		1.325	0.23799	19.966	0.236977	19.8807
1.32667	0.114056	15.763	0.092395	15.7298		1.32667	0.270677	17.2946	0.228643	17.2123		1.32667	0.254453	19.8475	0.249847	19.7575		1.32667	0.237754	19.9661	0.236743	19.8808
1.32833	0.114056	15.7638	0.0924025	15.7305		1.32833	0.270537	17.296	0.228548	17.2138		1.32833	0.254197	19.8476	0.249599	19.7578		1.32833	0.237518	19.9661	0.236509	19.881
1.33	0.114056	15.7645	0.09241	15.7312		1.33	0.270397	17.2974	0.228453	17.2152		1.33	0.253942	19.8478	0.249352	19.758		1.33	0.237283	19.9661	0.236276	19.8811
1.33167	0.114056	15.7652	0.0924174	15.7319		1.33167	0.270257	17.2988	0.228358	17.2166		1.33167	0.253687	19.8479	0.249105	19.7583		1.33167	0.237048	19.9662	0.236043	19.8812
1.33333	0.114056	15.7659	0.0924249	15.7326		1.33333	0.270118	17.3002	0.228263	17.218		1.33333	0.253432	19.8481	0.248859	19.7585		1.33333	0.236813	19.9662	0.23581	19.8813
1.335	0.114056	15.7666	0.0924323	15.7334		1.335	0.269978	17.3016	0.228169	17.2195		1.335	0.253178	19.8482	0.248613	19.7587		1.335	0.236579	19.9662	0.235578	19.8814
1.33667	0.114056	15.7674	0.0924397	15.7341		1.33667	0.269839	17.303	0.228074	17.2209		1.33667	0.252925	19.8484	0.248368	19.759		1.33667	0.236346	19.9663	0.235346	19.8815
1.33833	0.114056	15.7681	0.0924471	15.7348		1.33833	0.2697	17.3044	0.227979	17.2223		1.33833	0.252671	19.8485	0.248123	19.7592		1.33833	0.236112	19.9663	0.235115	19.8817
1.34	0.114056	15.7688	0.0924545	15.7355		1.34	0.269561	17.3058	0.227884	17.2237		1.34	0.252419	19.8487	0.247879	19.7595		1.34	0.23588	19.9663	0.234884	19.8818
1.34167	0.114056	15.7695	0.0924619	15.7362		1.34167	0.269422	17.3072	0.22779	17.2252		1.34167	0.252167	19.8489	0.247635	19.7597		1.34167	0.235648	19.9664	0.234654	19.8819
1.34333	0.114056	15.7702	0.0924692	15.7369		1.34333	0.269283	17.3086	0.227695	17.2266		1.34333	0.251915	19.849	0.247391	19.7599		1.34333	0.235416	19.9664	0.234424	19.882
1.345	0.114056	15.771	0.0924766	15.7377		1.345	0.269144	17.3099	0.227601	17.228		1.345	0.251663	19.8492	0.247148	19.7602		1.345	0.235184	19.9664	0.234195	19.8821
1.34667	0.114056	15.7717	0.0924839	15.7384		1.34667	0.269006	17.3113	0.227506	17.2294		1.34667	0.251413	19.8493	0.246905	19.7604		1.34667	0.234953	19.9665	0.233966	19.8822
1.34833	0.114056	15.7724	0.0924912	15.7391		1.34833	0.268867	17.3127	0.227412	17.2308		1.34833	0.251162	19.8495	0.246663	19.7607		1.34833	0.234723	19.9665	0.233737	19.8824
1.35	0.114056	15.7731	0.0924985	15.7398		1.35	0.268729	17.3141	0.227317	17.2323		1.35	0.250912	19.8496	0.246421	19.7609		1.35	0.234493	19.9665	0.233509	19.8825
1.35167	0.114056	15.7738	0.0925058	15.7405		1.35167	0.268591	17.3155	0.227223	17.2337		1.35167	0.250663	19.8498	0.24618	19.7611		1.35167	0.234263	19.9666	0.233281	19.8826
1.35333	0.114056	15.7745	0.092513	15.7412		1.35333	0.268453	17.3168	0.227129	17.2351		1.35333	0.250414	19.8499	0.245939	19.7614		1.35333	0.234034	19.9666	0.233054	19.8827
1.355	0.114056	15.7753	0.0925203	15.742		1.355	0.268316	17.3182	0.227035	17.2365		1.355	0.250165	19.85	0.245698	19.7616		1.355	0.233805	19.9666	0.232827	19.8828
1.35667	0.114056	15.776	0.0925275	15.7427		1.35667	0.268178	17.3196	0.226941	17.2379		1.35667	0.249917	19.8502	0.245458	19.7618		1.35667	0.233577	19.9667	0.2326	19.8829
1.35833	0.114056	15.7767	0.0925348	15.7434		1.35833	0.268041	17.321	0.226847	17.2393		1.35833	0.249669	19.8503	0.245218	19.7621		1.35833	0.233349	19.9667	0.232374	19.883
1.36	0.114056	15.7774	0.092542	15.7441		1.36	0.267903	17.3223	0.226753	17.2407		1.36	0.249422	19.8505	0.244979	19.7623		1.36	0.233122	19.9667	0.232149	19.8832
1.36167	0.114056	15.7781	0.0925492	15.7448		1.36167	0.267766	17.3237	0.226659	17.2421		1.36167	0.249175	19.8506	0.24474	19.7625		1.36167	0.232895	19.9668	0.231924	19.8833
1.36333	0.114056	15.7789	0.0925564	15.7455		1.36333	0.267629	17.3251	0.226565	17.2435		1.36333	0.248929	19.8508	0.244502	19.7628		1.36333	0.232668	19.9668	0.231699	19.8834
1.365	0.114056	15.7796	0.0925635	15.7462		1.365	0.267492	17.3264	0.226471	17.2449		1.365	0.248683	19.8509	0.244264	19.763		1.365	0.232442	19.9668	0.231475	19.8835
1.36667	0.114056	15.7803	0.0925707	15.747		1.36667	0.267355	17.3278	0.226377	17.2463		1.36667	0.248437	19.8511	0.244027	19.7632		1.36667	0.232216	19.9669	0.231251	19.8836
1.36833	0.114056	15.781	0.0925778	15.7477		1.36833	0.267219	17.3292	0.226284	17.2477		1.36833	0.248192	19.8512	0.24379	19.7635		1.36833	0.231991	19.9669	0.231027	19.8837
1.37	0.114056	15.7817	0.092585	15.7484		1.37	0.267082	17.3305	0.22619	17.2491		1.37	0.247948	19.8514	0.243553	19.7637		1.37	0.231766	19.9669	0.230804	19.8838
1.37167	0.114056	15.7824	0.0925921	15.7491		1.37167	0.266946	17.3319	0.226096	17.2505		1.37167	0.247704	19.8515	0.243317	19.7639		1.37167	0.231542	19.967	0.230582	19.8839
1.37333	0.114056	15.7831	0.0925992	15.7498		1.37333	0.26681	17.3333	0.226003	17.2519		1.37333	0.24746	19.8517	0.243081	19.7642		1.37333	0.231318	19.967	0.230359	19.8841
1.375	0.114056	15.7839	0.0926063	15.7505		1.375	0.266674	17.3346	0.225909	17.2533		1.375	0.247217	19.8518	0.242846	19.7644		1.375	0.231094	19.967	0.230138	19.8842
1.37667	0.114056	15.7846	0.0926134	15.7512		1.37667	0.266538	17.336	0.225816	17.2547		1.37667	0.246974	19.852	0.242611	19.7646		1.37667	0.230871	19.9671	0.229916	19.8843
1.37833	0.114056	15.7853	0.0926204	15.7519		1.37833	0.266402	17.3373	0.225723	17.2561		1.37833	0.246731	19.8521	0.242376	19.7649		1.37833	0.230648	19.9671	0.229695	19.8844
1.38	0.114056	15.786	0.0926275	15.7527		1.38	0.266267	17.3387	0.225629	17.2575		1.38	0.246489	19.8523	0.242142	19.7651		1.38	0.230426	19.9671	0.229475	19.8845
1.38167	0.114056	15.7867	0.0926345	15.7534		1.38167	0.266131	17.34	0.225536	17.2588		1.38167	0.246248	19.8524	0.241908	19.7653		1.38167	0.230204	19.9671	0.229255	19.8846
1.38333	0.114056	15.7874	0.0926415	15.7541		1.38333	0.265996	17.3414	0.225443	17.2602		1.38333	0.246007	19.8525	0.241675	19.7655		1.38333	0.229983	19.9672	0.229035	19.8847
1.385	0.114056	15.7881	0.0926485	15.7548		1.385	0.265861	17.3427	0.22535	17.2616		1.385	0.245766	19.8527	0.241442	19.7658		1.385	0.229762	19.9672	0.228816	19.8848
1.38667	0.114056	15.7889	0.0926555	15.7555		1.38667	0.265726	17.3441	0.225257	17.263		1.38667	0.245526	19.8528	0.24121	19.766		1.38667	0.229541	19.9672	0.228597	19.8849
1.38833	0.114056	15.7896	0.0926625	15.7562		1.38833	0.265591	17.3454	0.225164	17.2644		1.38833	0.245286	19.853	0.240978	19.7662		1.38833	0.229321	19.9673	0.228379	19.8851
1.39	0.114056	15.7903	0.0926695	15.7569		1.39	0.265456	17.3468	0.225071	17.2658		1.39	0.245047	19.8531	0.240746	19.7664		1.39	0.229101	19.9673	0.228161	19.8852
1.39167	0.114056	15.791	0.0926765	15.7576		1.39167	0.265321	17.3481	0.224978	17.2671		1.39167	0.244808	19.8533	0.240515	19.7667		1.39167	0.228882	19.9673	0.227943	19.8853
1.39333	0.114056	15.7917	0.0926834	15.7583		1.39333	0.265187	17.3495	0.224885	17.2685		1.39333	0.244569	19.8534	0.240284	19.7669		1.39333	0.228663	19.9674	0.227726	19.8854
1.395	0.114056	15.7924	0.0926903	15.7591		1.395	0.265053	17.3508	0.224792	17.2699		1.395	0.244331	19.8535	0.240054	19.7671		1.395	0.228444	19.9674	0.227509	19.8855
1.39667	0.114056	15.7931	0.0926972	15.7598		1.39667	0.264918	17.3522	0.224699	17.2713		1.39667	0.244094	19.8537	0.239824	19.7673		1.39667	0.228226	19.9674	0.227293	19.8856
1.39833	0.114056	15.7938	0.0927042	15.7605		1.39833	0.264784	17.3535	0.224607	17.2726		1.39833	0.243857	19.8538	0.239595	19.7676		1.39833	0.228008	19.9675	0.227077	19.8857
1.4	0.114056	15.7946	0.092711	15.7612		1.4	0.26465	17.3548	0.224514	17.274		1.4	0.24362	19.854	0.239366	19.7678		1.4	0.227791	19.9675	0.226862	19.8858
1.40167	0.114056	15.7953	0.0927179	15.7619		1.40167	0.264517	17.3562	0.224422	17.2754		1.40167	0.243383	19.8541	0.239137	19.768		1.40167	0.227574	19.9675	0.226646	19.8859
1.40333	0.114056	15.796	0.0927248	15.7626		1.40333	0.264383	17.3575	0.224329	17.2767		1.40333	0.243147	19.8543	0.238909	19.7682		1.40333	0.227358	19.9676	0.226432	19.886
1.405	0.114056	15.7967	0.0927316	15.7633		1.405	0.264249	17.3588	0.224237	17.2781		1.405	0.242912	19.8544	0.238681	19.7685		1.405	0.227142	19.9676	0.226217	19.8861
1.40667	0.114056	15.7974	0.0927385	15.764		1.40667	0.264116	17.3602	0.224144	17.2795		1.40667	0.242677	19.8545	0.238453	19.7687		1.40667	0.226926	19.9676	0.226004	19.8863
1.40833	0.114056	15.7981	0.0927453	15.7647		1.40833	0.263983	17.3615	0.224052	17.2808		1.40833	0.242442	19.8547	0.238226	19.7689		1.40833	0.226711	19.9676	0.22579	19.8864
1.41	0.114056	15.7988	0.0927521	15.7654		1.41	0.26385	17.3628	0.22396	17.2822		1.41	0.242208	19.8548	0.238	19.7691		1.41	0.226496	19.9677	0.225577	19.8865
1.41167	0.114056	15.7995	0.0927589	15.7661		1.41167	0.263717	17.3642	0.223868	17.2836		1.41167	0.241974	19.855	0.237774	19.7694		1.41167	0.226281	19.9677	0.225364	19.8866
1.41333	0.114056	15.8002	0.0927657	15.7668		1.41333	0.263584	17.3655	0.223776	17.2849		1.41333	0.241741	19.8551	0.237548	19.7696		1.41333	0.226067	19.9677	0.225152	19.8867
1.415	0.114056	15.801	0.0927725	15.7676		1.415	0.263451	17.3668	0.223683	17.2863		1.415	0.241508	19.8552	0.237322	19.7698		1.415	0.225854	19.9678	0.22494	19.8868
1.41667	0.114056	15.8017	0.0927793	15.7683		1.41667	0.263319	17.3681	0.223591	17.2876		1.41667	0.241275	19.8554	0.237097	19.77		1.41667	0.225641	19.9678	0.224729	19.8869
1.41833	0.114056	15.8024	0.092786	15.769		1.41833	0.263186	17.3695	0.223499	17.289		1.41833	0.241043	19.8555	0.236873	19.7702		1.41833	0.225428	19.9678	0.224518	19.887
1.42	0.114056	15.8031	0.0927928	15.7697		1.42	0.263054	17.3708	0.223408	17.2904		1.42	0.240812	19.8557	0.236649	19.7705		1.42	0.225216	19.9679	0.224307	19.8871
1.42167	0.114056	15.8038	0.0927995	15.7704		1.42167	0.262922	17.3721	0.223316	17.2917		1.42167	0.24058	19.8558	0.236425	19.7707		1.42167	0.225004	19.9679	0.224097	19.8872
1.42333	0.114056	15.8045	0.0928062	15.7711		1.42333	0.26279	17.3734	0.223224	17.2931		1.42333	0.240349	19.8559	0.236202	19.7709		1.42333	0.224792	19.9679	0.223887	19.8873
1.425	0.114056	15.8052	0.0928129	15.7718		1.425	0.262658	17.3747	0.223132	17.2944		1.425	0.240119	19.8561	0.235979	19.7711		1.425	0.224581	19.9679	0.223677	19.8874
1.42667	0.114056	15.8059	0.0928196	15.7725		1.42667	0.262526	17.3761	0.223041	17.2958		1.42667	0.239889	19.8562	0.235756	19.7713		1.42667	0.22437	19.968	0.223468	19.8875
1.42833	0.114056	15.8066	0.0928263	15.7732		1.42833	0.262394	17.3774	0.222949	17.2971		1.42833	0.239659	19.8563	0.235534	19.7715		1.42833	0.22416	19.968	0.22326	19.8876
1.43	0.114056	15.8073	0.092833	15.7739		1.43	0.262263	17.3787	0.222857	17.2985		1.43	0.23943	19.8565	0.235312	19.7718		1.43	0.22395	19.968	0.223051	19.8877
1.43167	0.114056	15.808	0.0928396	15.7746		1.43167	0.262132	17.38	0.222766	17.2998		1.43167	0.239201	19.8566	0.235091	19.772		1.43167	0.22374	19.9681	0.222844	19.8878
1.43333	0.114056	15.8087	0.0928463	15.7753		1.43333	0.262	17.3813	0.222674	17.3011		1.43333	0.238973	19.8568	0.23487	19.7722		1.43333	0.223531	19.9681	0.222636	19.8879
1.435	0.114056	15.8094	0.0928529	15.776		1.435	0.261869	17.3826	0.222583	17.3025		1.435	0.238745	19.8569	0.234649	19.7724		1.435	0.223322	19.9681	0.222429	19.8881
1.43667	0.114056	15.8102	0.0928595	15.7767		1.43667	0.261738	17.3839	0.222492	17.3038		1.43667	0.238518	19.857	0.234429	19.7726		1.43667	0.223114	19.9682	0.222222	19.8882
1.43833	0.114056	15.8109	0.0928661	15.7774		1.43833	0.261608	17.3852	0.2224	17.3052		1.43833	0.23829	19.8572	0.234209	19.7728		1.43833	0.222906	19.9682	0.222016	19.8883
1.44	0.114056	15.8116	0.0928727	15.7781		1.44	0.261477	17.3865	0.222309	17.3065		1.44	0.238064	19.8573	0.23399	19.7731		1.44	0.222698	19.9682	0.22181	19.8884
1.44167	0.114056	15.8123	0.0928793	15.7788		1.44167	0.261346	17.3878	0.222218	17.3078		1.44167	0.237837	19.8574	0.233771	19.7733		1.44167	0.222491	19.9682	0.221605	19.8885
1.44333	0.114056	15.813	0.0928859	15.7795		1.44333	0.261216	17.3891	0.222127	17.3092		1.44333	0.237611	19.8576	0.233552	19.7735		1.44333	0.222284	19.9683	0.2214	19.8886
1.445	0.114056	15.8137	0.0928924	15.7802		1.445	0.261086	17.3904	0.222036	17.3105		1.445	0.237386	19.8577	0.233334	19.7737		1.445	0.222078	19.9683	0.221195	19.8887
1.44667	0.114056	15.8144	0.092899	15.7809		1.44667	0.260955	17.3917	0.221945	17.3118		1.44667	0.237161	19.8578	0.233117	19.7739		1.44667	0.221872	19.9683	0.22099	19.8888
1.44833	0.114056	15.8151	0.0929055	15.7816		1.44833	0.260825	17.393	0.221854	17.3132		1.44833	0.236936	19.858	0.232899	19.7741		1.44833	0.221666	19.9684	0.220787	19.8889
1.45	0.114056	15.8158	0.0929121	15.7824		1.45	0.260695	17.3943	0.221763	17.3145		1.45	0.236712	19.8581	0.232682	19.7743		1.45	0.221461	19.9684	0.220583	19.889
1.45167	0.114056	15.8165	0.0929186	15.7831		1.45167	0.260566	17.3956	0.221672	17.3158		1.45167	0.236488	19.8582	0.232466	19.7746		1.45167	0.221256	19.9684	0.22038	19.8891
1.45333	0.114056	15.8172	0.0929251	15.7838		1.45333	0.260436	17.3969	0.221582	17.3172		1.45333	0.236265	19.8584	0.232249	19.7748		1.45333	0.221052	19.9685	0.220177	19.8892
1.455	0.114056	15.8179	0.0929316	15.7845		1.455	0.260307	17.3982	0.221491	17.3185		1.455	0.236041	19.8585	0.232033	19.775		1.455	0.220848	19.9685	0.219975	19.8893
1.45667	0.114056	15.8186	0.092938	15.7852		1.45667	0.260177	17.3995	0.2214	17.3198		1.45667	0.235819	19.8586	0.231818	19.7752		1.45667	0.220644	19.9685	0.219773	19.8894
1.45833	0.114056	15.8193	0.0929445	15.7859		1.45833	0.260048	17.4008	0.22131	17.3211		1.45833	0.235597	19.8588	0.231603	19.7754		1.45833	0.220441	19.9685	0.219571	19.8895
1.46	0.114056	15.82	0.092951	15.7866		1.46	0.259919	17.4021	0.221219	17.3225		1.46	0.235375	19.8589	0.231388	19.7756		1.46	0.220238	19.9686	0.21937	19.8896
1.46167	0.114056	15.8207	0.0929574	15.7873		1.46167	0.25979	17.4034	0.221129	17.3238		1.46167	0.235153	19.859	0.231174	19.7758		1.46167	0.220035	19.9686	0.219169	19.8897
1.46333	0.114056	15.8214	0.0929638	15.788		1.46333	0.259661	17.4047	0.221038	17.3251		1.46333	0.234932	19.8592	0.23096	19.776		1.46333	0.219833	19.9686	0.218968	19.8898
1.465	0.114056	15.8221	0.0929703	15.7887		1.465	0.259532	17.406	0.220948	17.3264		1.465	0.234711	19.8593	0.230747	19.7762		1.465	0.219631	19.9687	0.218768	19.8899
1.46667	0.114056	15.8228	0.0929767	15.7894		1.46667	0.259404	17.4072	0.220858	17.3277		1.46667	0.234491	19.8594	0.230534	19.7764		1.46667	0.21943	19.9687	0.218569	19.89
1.46833	0.114056	15.8235	0.0929831	15.7901		1.46833	0.259275	17.4085	0.220767	17.3291		1.46833	0.234271	19.8596	0.230321	19.7767		1.46833	0.219229	19.9687	0.218369	19.8901
1.47	0.114056	15.8242	0.0929895	15.7908		1.47	0.259147	17.4098	0.220677	17.3304		1.47	0.234052	19.8597	0.230108	19.7769		1.47	0.219028	19.9687	0.21817	19.8902
1.47167	0.114056	15.8249	0.0929958	15.7915		1.47167	0.259018	17.4111	0.220587	17.3317		1.47167	0.233833	19.8598	0.229896	19.7771		1.47167	0.218828	19.9688	0.217972	19.8903
1.47333	0.114056	15.8256	0.0930022	15.7922		1.47333	0.25889	17.4124	0.220497	17.333		1.47333	0.233614	19.86	0.229685	19.7773		1.47333	0.218628	19.9688	0.217773	19.8904
1.475	0.114056	15.8263	0.0930086	15.7929		1.475	0.258762	17.4137	0.220407	17.3343		1.475	0.233396	19.8601	0.229474	19.7775		1.475	0.218429	19.9688	0.217576	19.8905
1.47667	0.114056	15.827	0.0930149	15.7936		1.47667	0.258635	17.4149	0.220317	17.3356		1.47667	0.233178	19.8602	0.229263	19.7777		1.47667	0.21823	19.9689	0.217378	19.8906
1.47833	0.114056	15.8277	0.0930212	15.7943		1.47833	0.258507	17.4162	0.220227	17.3369		1.47833	0.23296	19.8604	0.229052	19.7779		1.47833	0.218031	19.9689	0.217181	19.8907
1.48	0.114056	15.8284	0.0930276	15.795		1.48	0.258379	17.4175	0.220137	17.3382		1.48	0.232743	19.8605	0.228842	19.7781		1.48	0.217833	19.9689	0.216984	19.8908
1.48167	0.114056	15.8291	0.0930339	15.7957		1.48167	0.258252	17.4188	0.220048	17.3395		1.48167	0.232527	19.8606	0.228633	19.7783		1.48167	0.217635	19.9689	0.216788	19.8909
1.48333	0.114056	15.8298	0.0930402	15.7964		1.48333	0.258124	17.42	0.219958	17.3408		1.48333	0.23231	19.8607	0.228423	19.7785		1.48333	0.217437	19.969	0.216592	19.891
1.485	0.114056	15.8306	0.0930465	15.7971		1.485	0.257997	17.4213	0.219868	17.3421		1.485	0.232094	19.8609	0.228214	19.7787		1.485	0.21724	19.969	0.216396	19.8911
1.48667	0.114056	15.8313	0.0930528	15.7978		1.48667	0.25787	17.4226	0.219779	17.3434		1.48667	0.231879	19.861	0.228006	19.7789		1.48667	0.217043	19.969	0.216201	19.8912
1.48833	0.114056	15.832	0.093059	15.7984		1.48833	0.257743	17.4238	0.219689	17.3447		1.48833	0.231664	19.8611	0.227798	19.7791		1.48833	0.216847	19.969	0.216006	19.8913
1.49	0.114056	15.8326	0.0930653	15.7991		1.49	0.257616	17.4251	0.2196	17.346		1.49	0.231449	19.8613	0.22759	19.7793		1.49	0.216651	19.9691	0.215812	19.8914
1.49167	0.114056	15.8333	0.0930715	15.7998		1.49167	0.25749	17.4264	0.21951	17.3473		1.49167	0.231234	19.8614	0.227382	19.7795		1.49167	0.216455	19.9691	0.215618	19.8915
1.49333	0.114056	15.834	0.0930778	15.8005		1.49333	0.257363	17.4276	0.219421	17.3486		1.49333	0.23102	19.8615	0.227175	19.7797		1.49333	0.21626	19.9691	0.215424	19.8916
1.495	0.114056	15.8347	0.093084	15.8012		1.495	0.257236	17.4289	0.219332	17.3499		1.495	0.230807	19.8616	0.226969	19.7799		1.495	0.216065	19.9692	0.215231	19.8917
1.49667	0.114056	15.8354	0.0930902	15.8019		1.49667	0.25711	17.4302	0.219242	17.3512		1.49667	0.230594	19.8618	0.226762	19.7801		1.49667	0.21587	19.9692	0.215038	19.8918
1.49833	0.114056	15.8361	0.0930964	15.8026		1.49833	0.256984	17.4314	0.219153	17.3525		1.49833	0.230381	19.8619	0.226557	19.7803		1.49833	0.215676	19.9692	0.214845	19.8919
1.5	0.114056	15.8368	0.0931026	15.8033		1.5	0.256858	17.4327	0.219064	17.3538		1.5	0.230168	19.862	0.226351	19.7805		1.5	0.215482	19.9692	0.214653	19.892
1.50167	0.114056	15.8375	0.0931088	15.804		1.50167	0.256732	17.4339	0.218975	17.3551		1.50167	0.229956	19.8622	0.226146	19.7807		1.50167	0.215288	19.9693	0.214461	19.8921
1.50333	0.114056	15.8382	0.093115	15.8047		1.50333	0.256606	17.4352	0.218886	17.3564		1.50333	0.229745	19.8623	0.225941	19.7809		1.50333	0.215095	19.9693	0.214269	19.8922
1.505	0.114056	15.8389	0.0931211	15.8054		1.505	0.25648	17.4365	0.218797	17.3577		1.505	0.229533	19.8624	0.225736	19.7811		1.505	0.214903	19.9693	0.214078	19.8923
1.50667	0.114056	15.8396	0.0931273	15.8061		1.50667	0.256355	17.4377	0.218708	17.359		1.50667	0.229322	19.8625	0.225532	19.7813		1.50667	0.21471	19.9694	0.213887	19.8924
1.50833	0.114056	15.8403	0.0931334	15.8068		1.50833	0.256229	17.439	0.218619	17.3603		1.50833	0.229112	19.8627	0.225329	19.7815		1.50833	0.214518	19.9694	0.213697	19.8925
1.51	0.114056	15.841	0.0931395	15.8075		1.51	0.256104	17.4402	0.21853	17.3615		1.51	0.228902	19.8628	0.225125	19.7817		1.51	0.214327	19.9694	0.213507	19.8925
1.51167	0.114056	15.8417	0.0931457	15.8082		1.51167	0.255979	17.4415	0.218442	17.3628		1.51167	0.228692	19.8629	0.224922	19.7819		1.51167	0.214135	19.9694	0.213317	19.8926
1.51333	0.114056	15.8424	0.0931518	15.8089		1.51333	0.255853	17.4427	0.218353	17.3641		1.51333	0.228482	19.863	0.22472	19.7821		1.51333	0.213944	19.9695	0.213128	19.8927
1.515	0.114056	15.8431	0.0931579	15.8096		1.515	0.255728	17.444	0.218264	17.3654		1.515	0.228273	19.8632	0.224517	19.7823		1.515	0.213754	19.9695	0.212939	19.8928
1.51667	0.114056	15.8438	0.093164	15.8103		1.51667	0.255604	17.4452	0.218176	17.3667		1.51667	0.228065	19.8633	0.224316	19.7825		1.51667	0.213564	19.9695	0.21275	19.8929
1.51833	0.114056	15.8445	0.09317	15.811		1.51833	0.255479	17.4465	0.218087	17.3679		1.51833	0.227856	19.8634	0.224114	19.7827		1.51833	0.213374	19.9695	0.212562	19.893
1.52	0.114056	15.8452	0.0931761	15.8117		1.52	0.255354	17.4477	0.217999	17.3692		1.52	0.227648	19.8635	0.223913	19.7829		1.52	0.213184	19.9696	0.212374	19.8931
1.52167	0.114056	15.8459	0.0931822	15.8124		1.52167	0.25523	17.4489	0.21791	17.3705		1.52167	0.227441	19.8637	0.223712	19.7831		1.52167	0.212995	19.9696	0.212186	19.8932
1.52333	0.114056	15.8466	0.0931882	15.8131		1.52333	0.255105	17.4502	0.217822	17.3718		1.52333	0.227234	19.8638	0.223512	19.7833		1.52333	0.212806	19.9696	0.211999	19.8933
1.525	0.114056	15.8473	0.0931943	15.8137		1.525	0.254981	17.4514	0.217734	17.373		1.525	0.227027	19.8639	0.223312	19.7835		1.525	0.212618	19.9697	0.211812	19.8934
1.52667	0.114056	15.848	0.0932003	15.8144		1.52667	0.254857	17.4527	0.217646	17.3743		1.52667	0.226821	19.864	0.223112	19.7837		1.52667	0.21243	19.9697	0.211626	19.8935
1.52833	0.114056	15.8487	0.0932063	15.8151		1.52833	0.254733	17.4539	0.217557	17.3756		1.52833	0.226615	19.8642	0.222913	19.7839		1.52833	0.212242	19.9697	0.21144	19.8936
1.53	0.114056	15.8494	0.0932123	15.8158		1.53	0.254609	17.4551	0.217469	17.3769		1.53	0.226409	19.8643	0.222714	19.7841		1.53	0.212055	19.9697	0.211254	19.8937
1.53167	0.114056	15.8501	0.0932183	15.8165		1.53167	0.254485	17.4564	0.217381	17.3781		1.53167	0.226204	19.8644	0.222515	19.7843		1.53167	0.211868	19.9698	0.211068	19.8938
1.53333	0.114056	15.8508	0.0932243	15.8172		1.53333	0.254361	17.4576	0.217293	17.3794		1.53333	0.225999	19.8645	0.222317	19.7845		1.53333	0.211681	19.9698	0.210883	19.8939
1.535	0.114056	15.8515	0.0932303	15.8179		1.535	0.254238	17.4589	0.217205	17.3807		1.535	0.225794	19.8646	0.222119	19.7847		1.535	0.211495	19.9698	0.210698	19.894
1.53667	0.114056	15.8522	0.0932362	15.8186		1.53667	0.254114	17.4601	0.217117	17.3819		1.53667	0.22559	19.8648	0.221921	19.7849		1.53667	0.211309	19.9698	0.210514	19.8941
1.53833	0.114056	15.8529	0.0932422	15.8193		1.53833	0.253991	17.4613	0.21703	17.3832		1.53833	0.225386	19.8649	0.221724	19.7851		1.53833	0.211124	19.9699	0.21033	19.8941
1.54	0.114056	15.8535	0.0932482	15.82		1.54	0.253868	17.4626	0.216942	17.3845		1.54	0.225183	19.865	0.221527	19.7853		1.54	0.210939	19.9699	0.210146	19.8942
1.54167	0.114056	15.8542	0.0932541	15.8207		1.54167	0.253745	17.4638	0.216854	17.3857		1.54167	0.22498	19.8651	0.221331	19.7855		1.54167	0.210754	19.9699	0.209963	19.8943
1.54333	0.114056	15.8549	0.09326	15.8214		1.54333	0.253622	17.465	0.216767	17.387		1.54333	0.224777	19.8653	0.221134	19.7856		1.54333	0.210569	19.9699	0.20978	19.8944
1.545	0.114056	15.8556	0.0932659	15.822		1.545	0.253499	17.4662	0.216679	17.3882		1.545	0.224575	19.8654	0.220939	19.7858		1.545	0.210385	19.97	0.209597	19.8945
1.54667	0.114056	15.8563	0.0932719	15.8227		1.54667	0.253376	17.4675	0.216591	17.3895		1.54667	0.224373	19.8655	0.220743	19.786		1.54667	0.210201	19.97	0.209415	19.8946
1.54833	0.114056	15.857	0.0932778	15.8234		1.54833	0.253254	17.4687	0.216504	17.3907		1.54833	0.224171	19.8656	0.220548	19.7862		1.54833	0.210018	19.97	0.209233	19.8947
1.55	0.114056	15.8577	0.0932836	15.8241		1.55	0.253131	17.4699	0.216416	17.392		1.55	0.22397	19.8657	0.220353	19.7864		1.55	0.209835	19.97	0.209052	19.8948
1.55167	0.114056	15.8584	0.0932895	15.8248		1.55167	0.253009	17.4711	0.216329	17.3933		1.55167	0.223769	19.8659	0.220159	19.7866		1.55167	0.209652	19.9701	0.20887	19.8949
1.55333	0.114056	15.8591	0.0932954	15.8255		1.55333	0.252886	17.4724	0.216242	17.3945		1.55333	0.223568	19.866	0.219965	19.7868		1.55333	0.20947	19.9701	0.208689	19.895
1.555	0.114056	15.8598	0.0933013	15.8262		1.555	0.252764	17.4736	0.216155	17.3958		1.555	0.223368	19.8661	0.219771	19.787		1.555	0.209288	19.9701	0.208509	19.8951
1.55667	0.114056	15.8605	0.0933071	15.8269		1.55667	0.252642	17.4748	0.216067	17.397		1.55667	0.223168	19.8662	0.219578	19.7872		1.55667	0.209106	19.9702	0.208329	19.8952
1.55833	0.114056	15.8612	0.093313	15.8276		1.55833	0.25252	17.476	0.21598	17.3983		1.55833	0.222969	19.8663	0.219385	19.7874		1.55833	0.208924	19.9702	0.208149	19.8952
1.56	0.114056	15.8619	0.0933188	15.8283		1.56	0.252399	17.4772	0.215893	17.3995		1.56	0.22277	19.8665	0.219192	19.7875		1.56	0.208743	19.9702	0.207969	19.8953
1.56167	0.114056	15.8625	0.0933246	15.8289		1.56167	0.252277	17.4784	0.215806	17.4008		1.56167	0.222571	19.8666	0.219	19.7877		1.56167	0.208563	19.9702	0.20779	19.8954
1.56333	0.114056	15.8632	0.0933304	15.8296		1.56333	0.252155	17.4797	0.215719	17.402		1.56333	0.222373	19.8667	0.218808	19.7879		1.56333	0.208382	19.9703	0.207611	19.8955
1.565	0.114056	15.8639	0.0933362	15.8303		1.565	0.252034	17.4809	0.215632	17.4032		1.565	0.222175	19.8668	0.218617	19.7881		1.565	0.208202	19.9703	0.207433	19.8956
1.56667	0.114056	15.8646	0.093342	15.831		1.56667	0.251912	17.4821	0.215545	17.4045		1.56667	0.221977	19.8669	0.218425	19.7883		1.56667	0.208023	19.9703	0.207254	19.8957
1.56833	0.114056	15.8653	0.0933478	15.8317		1.56833	0.251791	17.4833	0.215459	17.4057		1.56833	0.22178	19.8671	0.218234	19.7885		1.56833	0.207843	19.9703	0.207077	19.8958
1.57	0.114056	15.866	0.0933536	15.8324		1.57	0.25167	17.4845	0.215372	17.407		1.57	0.221583	19.8672	0.218044	19.7887		1.57	0.207665	19.9704	0.206899	19.8959
1.57167	0.114056	15.8667	0.0933594	15.8331		1.57167	0.251549	17.4857	0.215285	17.4082		1.57167	0.221386	19.8673	0.217854	19.7889		1.57167	0.207486	19.9704	0.206722	19.896
1.57333	0.114056	15.8674	0.0933651	15.8338		1.57333	0.251428	17.4869	0.215198	17.4095		1.57333	0.22119	19.8674	0.217664	19.789		1.57333	0.207308	19.9704	0.206545	19.8961
1.575	0.114056	15.8681	0.0933709	15.8345		1.575	0.251307	17.4881	0.215112	17.4107		1.575	0.220994	19.8675	0.217474	19.7892		1.575	0.20713	19.9704	0.206369	19.8961
1.57667	0.114056	15.8688	0.0933766	15.8351		1.57667	0.251187	17.4893	0.215025	17.4119		1.57667	0.220798	19.8676	0.217285	19.7894		1.57667	0.206952	19.9705	0.206192	19.8962
1.57833	0.114056	15.8694	0.0933824	15.8358		1.57833	0.251066	17.4905	0.214939	17.4132		1.57833	0.220603	19.8678	0.217096	19.7896		1.57833	0.206775	19.9705	0.206017	19.8963
1.58	0.114056	15.8701	0.0933881	15.8365		1.58	0.250946	17.4917	0.214853	17.4144		1.58	0.220408	19.8679	0.216908	19.7898		1.58	0.206598	19.9705	0.205841	19.8964
1.58167	0.114056	15.8708	0.0933938	15.8372		1.58167	0.250826	17.4929	0.214766	17.4156		1.58167	0.220214	19.868	0.21672	19.79		1.58167	0.206421	19.9705	0.205666	19.8965
1.58333	0.114056	15.8715	0.0933995	15.8379		1.58333	0.250705	17.4941	0.21468	17.4169		1.58333	0.22002	19.8681	0.216532	19.7902		1.58333	0.206245	19.9706	0.205491	19.8966
1.585	0.114056	15.8722	0.0934052	15.8386		1.585	0.250585	17.4953	0.214594	17.4181		1.585	0.219826	19.8682	0.216344	19.7903		1.585	0.206069	19.9706	0.205317	19.8967
1.58667	0.114056	15.8729	0.0934109	15.8393		1.58667	0.250465	17.4965	0.214507	17.4193		1.58667	0.219633	19.8683	0.216157	19.7905		1.58667	0.205894	19.9706	0.205142	19.8968
1.58833	0.114056	15.8736	0.0934166	15.8399		1.58833	0.250345	17.4977	0.214421	17.4206		1.58833	0.219439	19.8685	0.21597	19.7907		1.58833	0.205718	19.9706	0.204969	19.8968
1.59	0.114056	15.8743	0.0934222	15.8406		1.59	0.250226	17.4989	0.214335	17.4218		1.59	0.219247	19.8686	0.215784	19.7909		1.59	0.205543	19.9707	0.204795	19.8969
1.59167	0.114056	15.8749	0.0934279	15.8413		1.59167	0.250106	17.5001	0.214249	17.423		1.59167	0.219054	19.8687	0.215598	19.7911		1.59167	0.205369	19.9707	0.204622	19.897
1.59333	0.114056	15.8756	0.0934336	15.842		1.59333	0.249987	17.5013	0.214163	17.4242		1.59333	0.218862	19.8688	0.215412	19.7912		1.59333	0.205194	19.9707	0.204449	19.8971
1.595	0.114056	15.8763	0.0934392	15.8427		1.595	0.249867	17.5025	0.214077	17.4255		1.595	0.218671	19.8689	0.215226	19.7914		1.595	0.205021	19.9707	0.204277	19.8972
1.59667	0.114056	15.877	0.0934448	15.8434		1.59667	0.249748	17.5037	0.213992	17.4267		1.59667	0.218479	19.869	0.215041	19.7916		1.59667	0.204847	19.9708	0.204104	19.8973
1.59833	0.114056	15.8777	0.0934505	15.8441		1.59833	0.249629	17.5049	0.213906	17.4279		1.59833	0.218288	19.8691	0.214856	19.7918		1.59833	0.204674	19.9708	0.203933	19.8974
1.6	0.114056	15.8784	0.0934561	15.8447		1.6	0.24951	17.5061	0.21382	17.4291		1.6	0.218098	19.8693	0.214672	19.792		1.6	0.204501	19.9708	0.203761	19.8975
1.60167	0.114056	15.8791	0.0934617	15.8454		1.60167	0.249391	17.5073	0.213734	17.4303		1.60167	0.217907	19.8694	0.214488	19.7922		1.60167	0.204328	19.9708	0.20359	19.8975
1.60333	0.114056	15.8798	0.0934673	15.8461		1.60333	0.249272	17.5085	0.213649	17.4316		1.60333	0.217717	19.8695	0.214304	19.7923		1.60333	0.204156	19.9709	0.203419	19.8976
1.605	0.114056	15.8804	0.0934729	15.8468		1.605	0.249153	17.5097	0.213563	17.4328		1.605	0.217528	19.8696	0.214121	19.7925		1.605	0.203984	19.9709	0.203248	19.8977
1.60667	0.114056	15.8811	0.0934785	15.8475		1.60667	0.249034	17.5108	0.213478	17.434		1.60667	0.217338	19.8697	0.213937	19.7927		1.60667	0.203812	19.9709	0.203078	19.8978
1.60833	0.114056	15.8818	0.093484	15.8482		1.60833	0.248916	17.512	0.213392	17.4352		1.60833	0.217149	19.8698	0.213755	19.7929		1.60833	0.203641	19.9709	0.202908	19.8979
1.61	0.114056	15.8825	0.0934896	15.8488		1.61	0.248797	17.5132	0.213307	17.4364		1.61	0.216961	19.8699	0.213572	19.7931		1.61	0.20347	19.971	0.202739	19.898
1.61167	0.114056	15.8832	0.0934952	15.8495		1.61167	0.248679	17.5144	0.213222	17.4376		1.61167	0.216773	19.87	0.21339	19.7932		1.61167	0.203299	19.971	0.202569	19.8981
1.61333	0.114056	15.8839	0.0935007	15.8502		1.61333	0.248561	17.5156	0.213136	17.4388		1.61333	0.216585	19.8702	0.213208	19.7934		1.61333	0.203129	19.971	0.2024	19.8981
1.615	0.114056	15.8846	0.0935063	15.8509		1.615	0.248443	17.5168	0.213051	17.4401		1.615	0.216397	19.8703	0.213027	19.7936		1.615	0.202959	19.971	0.202232	19.8982
1.61667	0.114056	15.8852	0.0935118	15.8516		1.61667	0.248325	17.5179	0.212966	17.4413		1.61667	0.21621	19.8704	0.212845	19.7938		1.61667	0.202789	19.9711	0.202064	19.8983
1.61833	0.114056	15.8859	0.0935173	15.8523		1.61833	0.248207	17.5191	0.212881	17.4425		1.61833	0.216023	19.8705	0.212665	19.7939		1.61833	0.20262	19.9711	0.201896	19.8984
1.62	0.114056	15.8866	0.0935228	15.8529		1.62	0.248089	17.5203	0.212796	17.4437		1.62	0.215836	19.8706	0.212484	19.7941		1.62	0.202451	19.9711	0.201728	19.8985
1.62167	0.114056	15.8873	0.0935283	15.8536		1.62167	0.247972	17.5215	0.212711	17.4449		1.62167	0.21565	19.8707	0.212304	19.7943		1.62167	0.202282	19.9711	0.201561	19.8986
1.62333	0.114056	15.888	0.0935338	15.8543		1.62333	0.247854	17.5226	0.212626	17.4461		1.62333	0.215464	19.8708	0.212124	19.7945		1.62333	0.202114	19.9712	0.201394	19.8986
1.625	0.114056	15.8887	0.0935393	15.855		1.625	0.247737	17.5238	0.212541	17.4473		1.625	0.215279	19.8709	0.211945	19.7946		1.625	0.201946	19.9712	0.201227	19.8987
1.62667	0.114056	15.8893	0.0935448	15.8557		1.62667	0.247619	17.525	0.212456	17.4485		1.62667	0.215093	19.8711	0.211765	19.7948		1.62667	0.201778	19.9712	0.20106	19.8988
1.62833	0.114056	15.89	0.0935503	15.8564		1.62833	0.247502	17.5261	0.212371	17.4497		1.62833	0.214909	19.8712	0.211586	19.795		1.62833	0.201611	19.9712	0.200894	19.8989
1.63	0.114056	15.8907	0.0935557	15.857		1.63	0.247385	17.5273	0.212287	17.4509		1.63	0.214724	19.8713	0.211408	19.7952		1.63	0.201443	19.9712	0.200729	19.899
1.63167	0.114056	15.8914	0.0935612	15.8577		1.63167	0.247268	17.5285	0.212202	17.4521		1.63167	0.21454	19.8714	0.21123	19.7953		1.63167	0.201277	19.9713	0.200563	19.8991
1.63333	0.114056	15.8921	0.0935666	15.8584		1.63333	0.247151	17.5297	0.212117	17.4533		1.63333	0.214356	19.8715	0.211052	19.7955		1.63333	0.20111	19.9713	0.200398	19.8992
1.635	0.114056	15.8928	0.0935721	15.8591		1.635	0.247034	17.5308	0.212033	17.4545		1.635	0.214172	19.8716	0.210874	19.7957		1.635	0.200944	19.9713	0.200233	19.8992
1.63667	0.114056	15.8934	0.0935775	15.8598		1.63667	0.246918	17.532	0.211948	17.4557		1.63667	0.213989	19.8717	0.210697	19.7959		1.63667	0.200778	19.9713	0.200069	19.8993
1.63833	0.114056	15.8941	0.0935829	15.8604		1.63833	0.246801	17.5332	0.211864	17.4569		1.63833	0.213806	19.8718	0.21052	19.796		1.63833	0.200613	19.9714	0.199905	19.8994
1.64	0.114056	15.8948	0.0935884	15.8611		1.64	0.246685	17.5343	0.21178	17.4581		1.64	0.213624	19.8719	0.210343	19.7962		1.64	0.200447	19.9714	0.199741	19.8995
1.64167	0.114056	15.8955	0.0935938	15.8618		1.64167	0.246568	17.5355	0.211695	17.4593		1.64167	0.213441	19.872	0.210167	19.7964		1.64167	0.200283	19.9714	0.199577	19.8996
1.64333	0.114056	15.8962	0.0935992	15.8625		1.64333	0.246452	17.5366	0.211611	17.4605		1.64333	0.213259	19.8722	0.209991	19.7966		1.64333	0.200118	19.9714	0.199414	19.8996
1.645	0.114056	15.8969	0.0936046	15.8632		1.645	0.246336	17.5378	0.211527	17.4617		1.645	0.213078	19.8723	0.209815	19.7967		1.645	0.199954	19.9715	0.199251	19.8997
1.64667	0.114056	15.8975	0.0936099	15.8638		1.64667	0.24622	17.539	0.211443	17.4628		1.64667	0.212897	19.8724	0.20964	19.7969		1.64667	0.19979	19.9715	0.199088	19.8998
1.64833	0.114056	15.8982	0.0936153	15.8645		1.64833	0.246104	17.5401	0.211358	17.464		1.64833	0.212716	19.8725	0.209465	19.7971		1.64833	0.199626	19.9715	0.198926	19.8999
1.65	0.114056	15.8989	0.0936207	15.8652		1.65	0.245988	17.5413	0.211274	17.4652		1.65	0.212535	19.8726	0.20929	19.7972		1.65	0.199463	19.9715	0.198764	19.9
1.65167	0.114056	15.8996	0.093626	15.8659		1.65167	0.245872	17.5424	0.21119	17.4664		1.65167	0.212355	19.8727	0.209115	19.7974		1.65167	0.1993	19.9716	0.198602	19.9001
1.65333	0.114056	15.9003	0.0936314	15.8666		1.65333	0.245757	17.5436	0.211106	17.4676		1.65333	0.212175	19.8728	0.208941	19.7976		1.65333	0.199137	19.9716	0.198441	19.9001
1.655	0.114056	15.9009	0.0936367	15.8672		1.655	0.245641	17.5447	0.211023	17.4688		1.655	0.211995	19.8729	0.208768	19.7978		1.655	0.198975	19.9716	0.19828	19.9002
1.65667	0.114056	15.9016	0.0936421	15.8679		1.65667	0.245526	17.5459	0.210939	17.47		1.65667	0.211816	19.873	0.208594	19.7979		1.65667	0.198812	19.9716	0.198119	19.9003
1.65833	0.114056	15.9023	0.0936474	15.8686		1.65833	0.245411	17.547	0.210855	17.4711		1.65833	0.211637	19.8731	0.208421	19.7981		1.65833	0.198651	19.9716	0.197959	19.9004
1.66	0.114056	15.903	0.0936527	15.8693		1.66	0.245295	17.5482	0.210771	17.4723		1.66	0.211458	19.8732	0.208248	19.7983		1.66	0.198489	19.9717	0.197798	19.9005
1.66167	0.114056	15.9037	0.093658	15.8699		1.66167	0.24518	17.5493	0.210688	17.4735		1.66167	0.21128	19.8733	0.208075	19.7984		1.66167	0.198328	19.9717	0.197638	19.9005
1.66333	0.114056	15.9043	0.0936634	15.8706		1.66333	0.245065	17.5505	0.210604	17.4747		1.66333	0.211102	19.8734	0.207903	19.7986		1.66333	0.198167	19.9717	0.197479	19.9006
1.665	0.114056	15.905	0.0936687	15.8713		1.665	0.244951	17.5516	0.210521	17.4759		1.665	0.210924	19.8736	0.207731	19.7988		1.665	0.198007	19.9717	0.19732	19.9007
1.66667	0.114056	15.9057	0.0936739	15.872		1.66667	0.244836	17.5528	0.210437	17.477		1.66667	0.210747	19.8737	0.20756	19.7989		1.66667	0.197846	19.9718	0.197161	19.9008
1.66833	0.114056	15.9064	0.0936792	15.8727		1.66833	0.244721	17.5539	0.210354	17.4782		1.66833	0.21057	19.8738	0.207388	19.7991		1.66833	0.197686	19.9718	0.197002	19.9009
1.67	0.114056	15.9071	0.0936845	15.8733		1.67	0.244607	17.5551	0.21027	17.4794		1.67	0.210393	19.8739	0.207217	19.7993		1.67	0.197527	19.9718	0.196844	19.9009
1.67167	0.114056	15.9077	0.0936898	15.874		1.67167	0.244492	17.5562	0.210187	17.4806		1.67167	0.210216	19.874	0.207047	19.7994		1.67167	0.197367	19.9718	0.196686	19.901
1.67333	0.114056	15.9084	0.093695	15.8747		1.67333	0.244378	17.5574	0.210104	17.4817		1.67333	0.21004	19.8741	0.206876	19.7996		1.67333	0.197208	19.9719	0.196528	19.9011
1.675	0.114056	15.9091	0.0937003	15.8754		1.675	0.244264	17.5585	0.21002	17.4829		1.675	0.209865	19.8742	0.206706	19.7998		1.675	0.197049	19.9719	0.19637	19.9012
1.67667	0.114056	15.9098	0.0937055	15.876		1.67667	0.244149	17.5596	0.209937	17.4841		1.67667	0.209689	19.8743	0.206536	19.7999		1.67667	0.196891	19.9719	0.196213	19.9013
1.67833	0.114056	15.9105	0.0937108	15.8767		1.67833	0.244035	17.5608	0.209854	17.4852		1.67833	0.209514	19.8744	0.206367	19.8001		1.67833	0.196733	19.9719	0.196056	19.9013
1.68	0.114056	15.9111	0.093716	15.8774		1.68	0.243921	17.5619	0.209771	17.4864		1.68	0.209339	19.8745	0.206198	19.8003		1.68	0.196575	19.9719	0.1959	19.9014
1.68167	0.114056	15.9118	0.0937212	15.8781		1.68167	0.243808	17.5631	0.209688	17.4876		1.68167	0.209165	19.8746	0.206029	19.8004		1.68167	0.196417	19.972	0.195744	19.9015
1.68333	0.114056	15.9125	0.0937264	15.8787		1.68333	0.243694	17.5642	0.209605	17.4887		1.68333	0.20899	19.8747	0.20586	19.8006		1.68333	0.19626	19.972	0.195588	19.9016
1.685	0.114056	15.9132	0.0937316	15.8794		1.685	0.24358	17.5653	0.209522	17.4899		1.685	0.208817	19.8748	0.205692	19.8008		1.685	0.196103	19.972	0.195432	19.9017
1.68667	0.114056	15.9138	0.0937368	15.8801		1.68667	0.243467	17.5665	0.209439	17.4911		1.68667	0.208643	19.8749	0.205524	19.8009		1.68667	0.195947	19.972	0.195277	19.9017
1.68833	0.114056	15.9145	0.093742	15.8808		1.68833	0.243353	17.5676	0.209357	17.4922		1.68833	0.20847	19.875	0.205356	19.8011		1.68833	0.19579	19.9721	0.195122	19.9018
1.69	0.114056	15.9152	0.0937472	15.8814		1.69	0.24324	17.5687	0.209274	17.4934		1.69	0.208297	19.8751	0.205189	19.8013		1.69	0.195634	19.9721	0.194967	19.9019
1.69167	0.114056	15.9159	0.0937524	15.8821		1.69167	0.243127	17.5699	0.209191	17.4946		1.69167	0.208124	19.8752	0.205022	19.8014		1.69167	0.195478	19.9721	0.194812	19.902
1.69333	0.114056	15.9165	0.0937576	15.8828		1.69333	0.243014	17.571	0.209109	17.4957		1.69333	0.207952	19.8753	0.204855	19.8016		1.69333	0.195323	19.9721	0.194658	19.902
1.695	0.114056	15.9172	0.0937627	15.8835		1.695	0.242901	17.5721	0.209026	17.4969		1.695	0.20778	19.8754	0.204689	19.8017		1.695	0.195168	19.9721	0.194504	19.9021
1.69667	0.114056	15.9179	0.0937679	15.8841		1.69667	0.242788	17.5733	0.208944	17.498		1.69667	0.207608	19.8755	0.204523	19.8019		1.69667	0.195013	19.9722	0.194351	19.9022
1.69833	0.114056	15.9186	0.093773	15.8848		1.69833	0.242675	17.5744	0.208861	17.4992		1.69833	0.207437	19.8756	0.204357	19.8021		1.69833	0.194858	19.9722	0.194197	19.9023
1.7	0.114056	15.9193	0.0937782	15.8855		1.7	0.242562	17.5755	0.208779	17.5003		1.7	0.207266	19.8757	0.204191	19.8022		1.7	0.194704	19.9722	0.194044	19.9024
1.70167	0.114056	15.9199	0.0937833	15.8862		1.70167	0.24245	17.5766	0.208697	17.5015		1.70167	0.207095	19.8758	0.204026	19.8024		1.70167	0.19455	19.9722	0.193891	19.9024
1.70333	0.114056	15.9206	0.0937884	15.8868		1.70333	0.242337	17.5778	0.208614	17.5027		1.70333	0.206924	19.8759	0.203861	19.8026		1.70333	0.194396	19.9723	0.193739	19.9025
1.705	0.114056	15.9213	0.0937936	15.8875		1.705	0.242225	17.5789	0.208532	17.5038		1.705	0.206754	19.876	0.203697	19.8027		1.705	0.194243	19.9723	0.193587	19.9026
1.70667	0.114056	15.922	0.0937987	15.8882		1.70667	0.242112	17.58	0.20845	17.505		1.70667	0.206584	19.8762	0.203532	19.8029		1.70667	0.19409	19.9723	0.193435	19.9027
1.70833	0.114056	15.9226	0.0938038	15.8889		1.70833	0.242	17.5811	0.208368	17.5061		1.70833	0.206415	19.8763	0.203368	19.803		1.70833	0.193937	19.9723	0.193283	19.9027
1.71	0.114056	15.9233	0.0938089	15.8895		1.71	0.241888	17.5822	0.208286	17.5073		1.71	0.206245	19.8764	0.203204	19.8032		1.71	0.193785	19.9723	0.193132	19.9028
1.71167	0.114056	15.924	0.093814	15.8902		1.71167	0.241776	17.5834	0.208204	17.5084		1.71167	0.206076	19.8765	0.203041	19.8034		1.71167	0.193632	19.9724	0.192981	19.9029
1.71333	0.114056	15.9247	0.0938191	15.8909		1.71333	0.241664	17.5845	0.208122	17.5096		1.71333	0.205908	19.8766	0.202878	19.8035		1.71333	0.19348	19.9724	0.19283	19.903
1.715	0.114056	15.9253	0.0938241	15.8916		1.715	0.241552	17.5856	0.20804	17.5107		1.715	0.205739	19.8767	0.202715	19.8037		1.715	0.193329	19.9724	0.19268	19.903
1.71667	0.114056	15.926	0.0938292	15.8922		1.71667	0.241441	17.5867	0.207958	17.5118		1.71667	0.205571	19.8768	0.202552	19.8038		1.71667	0.193177	19.9724	0.19253	19.9031
1.71833	0.114056	15.9267	0.0938343	15.8929		1.71833	0.241329	17.5878	0.207876	17.513		1.71833	0.205404	19.8769	0.20239	19.804		1.71833	0.193026	19.9724	0.19238	19.9032
1.72	0.114056	15.9273	0.0938393	15.8936		1.72	0.241217	17.5889	0.207795	17.5141		1.72	0.205236	19.877	0.202228	19.8042		1.72	0.192875	19.9725	0.19223	19.9033
1.72167	0.114056	15.928	0.0938444	15.8942		1.72167	0.241106	17.5901	0.207713	17.5153		1.72167	0.205069	19.8771	0.202066	19.8043		1.72167	0.192725	19.9725	0.192081	19.9033
1.72333	0.114056	15.9287	0.0938494	15.8949		1.72333	0.240995	17.5912	0.207631	17.5164		1.72333	0.204902	19.8772	0.201905	19.8045		1.72333	0.192575	19.9725	0.191932	19.9034
1.725	0.114056	15.9294	0.0938545	15.8956		1.725	0.240884	17.5923	0.20755	17.5176		1.725	0.204736	19.8773	0.201744	19.8046		1.725	0.192425	19.9725	0.191783	19.9035
1.72667	0.114056	15.93	0.0938595	15.8963		1.72667	0.240772	17.5934	0.207468	17.5187		1.72667	0.20457	19.8774	0.201583	19.8048		1.72667	0.192275	19.9726	0.191635	19.9036
1.72833	0.114056	15.9307	0.0938645	15.8969		1.72833	0.240661	17.5945	0.207387	17.5198		1.72833	0.204404	19.8775	0.201422	19.8049		1.72833	0.192126	19.9726	0.191487	19.9036
1.73	0.114056	15.9314	0.0938695	15.8976		1.73	0.24055	17.5956	0.207305	17.521		1.73	0.204238	19.8776	0.201262	19.8051		1.73	0.191977	19.9726	0.191339	19.9037
1.73167	0.114056	15.9321	0.0938745	15.8983		1.73167	0.24044	17.5967	0.207224	17.5221		1.73167	0.204073	19.8777	0.201102	19.8053		1.73167	0.191828	19.9726	0.191191	19.9038
1.73333	0.114056	15.9327	0.0938795	15.8989		1.73333	0.240329	17.5978	0.207143	17.5232		1.73333	0.203908	19.8778	0.200942	19.8054		1.73333	0.191679	19.9726	0.191044	19.9039
1.735	0.114056	15.9334	0.0938845	15.8996		1.735	0.240218	17.5989	0.207062	17.5244		1.735	0.203743	19.8779	0.200783	19.8056		1.735	0.191531	19.9727	0.190897	19.9039
1.73667	0.114056	15.9341	0.0938895	15.9003		1.73667	0.240108	17.6	0.20698	17.5255		1.73667	0.203578	19.878	0.200624	19.8057		1.73667	0.191383	19.9727	0.19075	19.904
1.73833	0.114056	15.9348	0.0938945	15.9009		1.73833	0.239997	17.6011	0.206899	17.5266		1.73833	0.203414	19.878	0.200465	19.8059		1.73833	0.191235	19.9727	0.190604	19.9041
1.74	0.114056	15.9354	0.0938995	15.9016		1.74	0.239887	17.6022	0.206818	17.5278		1.74	0.203251	19.8781	0.200307	19.806		1.74	0.191088	19.9727	0.190458	19.9042
1.74167	0.114056	15.9361	0.0939045	15.9023		1.74167	0.239777	17.6033	0.206737	17.5289		1.74167	0.203087	19.8782	0.200148	19.8062		1.74167	0.190941	19.9727	0.190312	19.9042
1.74333	0.114056	15.9368	0.0939094	15.903		1.74333	0.239667	17.6044	0.206656	17.53		1.74333	0.202924	19.8783	0.19999	19.8063		1.74333	0.190794	19.9728	0.190166	19.9043
1.745	0.114056	15.9374	0.0939144	15.9036		1.745	0.239557	17.6055	0.206575	17.5312		1.745	0.202761	19.8784	0.199833	19.8065		1.745	0.190648	19.9728	0.190021	19.9044
1.74667	0.114056	15.9381	0.0939193	15.9043		1.74667	0.239447	17.6066	0.206494	17.5323		1.74667	0.202598	19.8785	0.199675	19.8067		1.74667	0.190501	19.9728	0.189876	19.9045
1.74833	0.114056	15.9388	0.0939243	15.905		1.74833	0.239337	17.6077	0.206414	17.5334		1.74833	0.202436	19.8786	0.199518	19.8068		1.74833	0.190355	19.9728	0.189731	19.9045
1.75	0.114056	15.9395	0.0939292	15.9056		1.75	0.239227	17.6088	0.206333	17.5345		1.75	0.202274	19.8787	0.199361	19.807		1.75	0.19021	19.9728	0.189586	19.9046
1.75167	0.114056	15.9401	0.0939341	15.9063		1.75167	0.239117	17.6099	0.206252	17.5357		1.75167	0.202112	19.8788	0.199205	19.8071		1.75167	0.190064	19.9729	0.189442	19.9047
1.75333	0.114056	15.9408	0.0939391	15.907		1.75333	0.239008	17.611	0.206172	17.5368		1.75333	0.20195	19.8789	0.199049	19.8073		1.75333	0.189919	19.9729	0.189298	19.9047
1.755	0.114056	15.9415	0.093944	15.9076		1.755	0.238898	17.6121	0.206091	17.5379		1.755	0.201789	19.879	0.198893	19.8074		1.755	0.189774	19.9729	0.189154	19.9048
1.75667	0.114056	15.9421	0.0939489	15.9083		1.75667	0.238789	17.6132	0.20601	17.539		1.75667	0.201628	19.8791	0.198737	19.8076		1.75667	0.189629	19.9729	0.189011	19.9049
1.75833	0.114056	15.9428	0.0939538	15.909		1.75833	0.23868	17.6143	0.20593	17.5402		1.75833	0.201468	19.8792	0.198582	19.8077		1.75833	0.189485	19.973	0.188868	19.905
1.76	0.114056	15.9435	0.0939587	15.9096		1.76	0.238571	17.6154	0.20585	17.5413		1.76	0.201307	19.8793	0.198426	19.8079		1.76	0.189341	19.973	0.188725	19.905
1.76167	0.114056	15.9441	0.0939636	15.9103		1.76167	0.238462	17.6165	0.205769	17.5424		1.76167	0.201147	19.8794	0.198272	19.808		1.76167	0.189197	19.973	0.188582	19.9051
1.76333	0.114056	15.9448	0.0939685	15.911		1.76333	0.238353	17.6176	0.205689	17.5435		1.76333	0.200987	19.8795	0.198117	19.8082		1.76333	0.189054	19.973	0.18844	19.9052
1.765	0.114056	15.9455	0.0939733	15.9117		1.765	0.238244	17.6187	0.205609	17.5446		1.765	0.200828	19.8796	0.197963	19.8083		1.765	0.18891	19.973	0.188298	19.9052
1.76667	0.114056	15.9461	0.0939782	15.9123		1.76667	0.238135	17.6197	0.205528	17.5457		1.76667	0.200669	19.8797	0.197809	19.8085		1.76667	0.188767	19.9731	0.188156	19.9053
1.76833	0.114056	15.9468	0.0939831	15.913		1.76833	0.238026	17.6208	0.205448	17.5469		1.76833	0.20051	19.8798	0.197655	19.8086		1.76833	0.188625	19.9731	0.188014	19.9054
1.77	0.114056	15.9475	0.0939879	15.9137		1.77	0.237918	17.6219	0.205368	17.548		1.77	0.200351	19.8799	0.197502	19.8088		1.77	0.188482	19.9731	0.187873	19.9055
1.77167	0.114056	15.9482	0.0939928	15.9143		1.77167	0.237809	17.623	0.205288	17.5491		1.77167	0.200193	19.88	0.197348	19.8089		1.77167	0.18834	19.9731	0.187732	19.9055
1.77333	0.114056	15.9488	0.0939976	15.915		1.77333	0.237701	17.6241	0.205208	17.5502		1.77333	0.200035	19.8801	0.197195	19.8091		1.77333	0.188198	19.9731	0.187591	19.9056
1.775	0.114056	15.9495	0.0940025	15.9157		1.775	0.237592	17.6252	0.205128	17.5513		1.775	0.199877	19.8802	0.197043	19.8092		1.775	0.188057	19.9732	0.187451	19.9057
1.77667	0.114056	15.9502	0.0940073	15.9163		1.77667	0.237484	17.6262	0.205048	17.5524		1.77667	0.19972	19.8803	0.19689	19.8094		1.77667	0.187915	19.9732	0.187311	19.9057
1.77833	0.114056	15.9508	0.0940121	15.917		1.77833	0.237376	17.6273	0.204969	17.5535		1.77833	0.199563	19.8804	0.196738	19.8095		1.77833	0.187774	19.9732	0.187171	19.9058
1.78	0.114056	15.9515	0.094017	15.9177		1.78	0.237268	17.6284	0.204889	17.5546		1.78	0.199406	19.8805	0.196587	19.8097		1.78	0.187633	19.9732	0.187031	19.9059
1.78167	0.114056	15.9522	0.0940218	15.9183		1.78167	0.23716	17.6295	0.204809	17.5557		1.78167	0.199249	19.8805	0.196435	19.8098		1.78167	0.187493	19.9732	0.186892	19.906
1.78333	0.114056	15.9528	0.0940266	15.919		1.78333	0.237052	17.6306	0.204729	17.5569		1.78333	0.199093	19.8806	0.196284	19.81		1.78333	0.187353	19.9733	0.186752	19.906
1.785	0.114056	15.9535	0.0940314	15.9196		1.785	0.236945	17.6316	0.20465	17.558		1.785	0.198937	19.8807	0.196133	19.8101		1.785	0.187213	19.9733	0.186614	19.9061
1.78667	0.114056	15.9542	0.0940362	15.9203		1.78667	0.236837	17.6327	0.20457	17.5591		1.78667	0.198781	19.8808	0.195982	19.8103		1.78667	0.187073	19.9733	0.186475	19.9062
1.78833	0.114056	15.9548	0.094041	15.921		1.78833	0.236729	17.6338	0.204491	17.5602		1.78833	0.198625	19.8809	0.195832	19.8104		1.78833	0.186933	19.9733	0.186337	19.9062
1.79	0.114056	15.9555	0.0940458	15.9216		1.79	0.236622	17.6349	0.204411	17.5613		1.79	0.19847	19.881	0.195681	19.8106		1.79	0.186794	19.9733	0.186199	19.9063
1.79167	0.114056	15.9562	0.0940505	15.9223		1.79167	0.236515	17.6359	0.204332	17.5624		1.79167	0.198315	19.8811	0.195532	19.8107		1.79167	0.186655	19.9734	0.186061	19.9064
1.79333	0.114056	15.9568	0.0940553	15.923		1.79333	0.236407	17.637	0.204253	17.5635		1.79333	0.198161	19.8812	0.195382	19.8109		1.79333	0.186516	19.9734	0.185923	19.9064
1.795	0.114056	15.9575	0.0940601	15.9236		1.795	0.2363	17.6381	0.204173	17.5646		1.795	0.198006	19.8813	0.195233	19.811		1.795	0.186378	19.9734	0.185786	19.9065
1.79667	0.114056	15.9582	0.0940648	15.9243		1.79667	0.236193	17.6391	0.204094	17.5657		1.79667	0.197852	19.8814	0.195083	19.8112		1.79667	0.18624	19.9734	0.185649	19.9066
1.79833	0.114056	15.9588	0.0940696	15.925		1.79833	0.236086	17.6402	0.204015	17.5668		1.79833	0.197698	19.8815	0.194935	19.8113		1.79833	0.186102	19.9734	0.185512	19.9066
1.8	0.114056	15.9595	0.0940743	15.9256		1.8	0.235979	17.6413	0.203936	17.5679		1.8	0.197545	19.8816	0.194786	19.8114		1.8	0.185964	19.9735	0.185376	19.9067
1.80167	0.114056	15.9602	0.0940791	15.9263		1.80167	0.235872	17.6423	0.203857	17.569		1.80167	0.197392	19.8817	0.194638	19.8116		1.80167	0.185827	19.9735	0.185239	19.9068
1.80333	0.114056	15.9608	0.0940838	15.927		1.80333	0.235766	17.6434	0.203778	17.5701		1.80333	0.197239	19.8817	0.19449	19.8117		1.80333	0.18569	19.9735	0.185103	19.9069
1.805	0.114056	15.9615	0.0940886	15.9276		1.805	0.235659	17.6445	0.203699	17.5711		1.805	0.197086	19.8818	0.194342	19.8119		1.805	0.185553	19.9735	0.184968	19.9069
1.80667	0.114056	15.9622	0.0940933	15.9283		1.80667	0.235552	17.6455	0.20362	17.5722		1.80667	0.196933	19.8819	0.194194	19.812		1.80667	0.185416	19.9735	0.184832	19.907
1.80833	0.114056	15.9628	0.094098	15.929		1.80833	0.235446	17.6466	0.203541	17.5733		1.80833	0.196781	19.882	0.194047	19.8122		1.80833	0.18528	19.9736	0.184697	19.9071
1.81	0.114056	15.9635	0.0941027	15.9296		1.81	0.23534	17.6477	0.203462	17.5744		1.81	0.196629	19.8821	0.1939	19.8123		1.81	0.185144	19.9736	0.184562	19.9071
1.81167	0.114056	15.9642	0.0941074	15.9303		1.81167	0.235233	17.6487	0.203384	17.5755		1.81167	0.196478	19.8822	0.193754	19.8125		1.81167	0.185008	19.9736	0.184427	19.9072
1.81333	0.114056	15.9648	0.0941121	15.9309		1.81333	0.235127	17.6498	0.203305	17.5766		1.81333	0.196326	19.8823	0.193607	19.8126		1.81333	0.184873	19.9736	0.184293	19.9073
1.815	0.114056	15.9655	0.0941168	15.9316		1.815	0.235021	17.6508	0.203226	17.5777		1.815	0.196175	19.8824	0.193461	19.8127		1.815	0.184737	19.9736	0.184159	19.9073
1.81667	0.114056	15.9662	0.0941215	15.9323		1.81667	0.234915	17.6519	0.203148	17.5788		1.81667	0.196025	19.8825	0.193315	19.8129		1.81667	0.184602	19.9736	0.184025	19.9074
1.81833	0.114056	15.9668	0.0941262	15.9329		1.81833	0.234809	17.653	0.203069	17.5799		1.81833	0.195874	19.8826	0.193169	19.813		1.81833	0.184467	19.9737	0.183891	19.9075
1.82	0.114056	15.9675	0.0941309	15.9336		1.82	0.234703	17.654	0.202991	17.5809		1.82	0.195724	19.8827	0.193024	19.8132		1.82	0.184333	19.9737	0.183757	19.9075
1.82167	0.114056	15.9681	0.0941356	15.9343		1.82167	0.234598	17.6551	0.202912	17.582		1.82167	0.195574	19.8827	0.192879	19.8133		1.82167	0.184199	19.9737	0.183624	19.9076
1.82333	0.114056	15.9688	0.0941402	15.9349		1.82333	0.234492	17.6561	0.202834	17.5831		1.82333	0.195424	19.8828	0.192734	19.8135		1.82333	0.184065	19.9737	0.183491	19.9077
1.825	0.114056	15.9695	0.0941449	15.9356		1.825	0.234387	17.6572	0.202755	17.5842		1.825	0.195275	19.8829	0.19259	19.8136		1.825	0.183931	19.9737	0.183359	19.9077
1.82667	0.114056	15.9701	0.0941495	15.9362		1.82667	0.234281	17.6582	0.202677	17.5853		1.82667	0.195125	19.883	0.192445	19.8137		1.82667	0.183797	19.9738	0.183226	19.9078
1.82833	0.114056	15.9708	0.0941542	15.9369		1.82833	0.234176	17.6593	0.202599	17.5864		1.82833	0.194977	19.8831	0.192301	19.8139		1.82833	0.183664	19.9738	0.183094	19.9079
1.83	0.114056	15.9715	0.0941588	15.9376		1.83	0.234071	17.6603	0.202521	17.5874		1.83	0.194828	19.8832	0.192157	19.814		1.83	0.183531	19.9738	0.182962	19.9079
1.83167	0.114056	15.9721	0.0941635	15.9382		1.83167	0.233965	17.6614	0.202443	17.5885		1.83167	0.19468	19.8833	0.192014	19.8142		1.83167	0.183398	19.9738	0.18283	19.908
1.83333	0.114056	15.9728	0.0941681	15.9389		1.83333	0.23386	17.6624	0.202365	17.5896		1.83333	0.194531	19.8834	0.19187	19.8143		1.83333	0.183266	19.9738	0.182699	19.9081
1.835	0.114056	15.9735	0.0941727	15.9395		1.835	0.233755	17.6635	0.202287	17.5907		1.835	0.194384	19.8835	0.191727	19.8144		1.835	0.183134	19.9739	0.182568	19.9081
1.83667	0.114056	15.9741	0.0941774	15.9402		1.83667	0.23365	17.6645	0.202209	17.5917		1.83667	0.194236	19.8835	0.191585	19.8146		1.83667	0.183002	19.9739	0.182437	19.9082
1.83833	0.114056	15.9748	0.094182	15.9409		1.83833	0.233546	17.6656	0.202131	17.5928		1.83833	0.194089	19.8836	0.191442	19.8147		1.83833	0.18287	19.9739	0.182306	19.9083
1.84	0.114056	15.9754	0.0941866	15.9415		1.84	0.233441	17.6666	0.202053	17.5939		1.84	0.193942	19.8837	0.1913	19.8149		1.84	0.182738	19.9739	0.182176	19.9083
1.84167	0.114056	15.9761	0.0941912	15.9422		1.84167	0.233336	17.6677	0.201975	17.595		1.84167	0.193795	19.8838	0.191158	19.815		1.84167	0.182607	19.9739	0.182046	19.9084
1.84333	0.114056	15.9768	0.0941958	15.9429		1.84333	0.233232	17.6687	0.201897	17.596		1.84333	0.193648	19.8839	0.191016	19.8151		1.84333	0.182476	19.974	0.181916	19.9085
1.845	0.114056	15.9774	0.0942004	15.9435		1.845	0.233127	17.6698	0.20182	17.5971		1.845	0.193502	19.884	0.190875	19.8153		1.845	0.182345	19.974	0.181786	19.9085
1.84667	0.114056	15.9781	0.094205	15.9442		1.84667	0.233023	17.6708	0.201742	17.5982		1.84667	0.193356	19.8841	0.190733	19.8154		1.84667	0.182215	19.974	0.181657	19.9086
1.84833	0.114056	15.9787	0.0942096	15.9448		1.84833	0.232919	17.6719	0.201665	17.5993		1.84833	0.193211	19.8842	0.190592	19.8155		1.84833	0.182085	19.974	0.181527	19.9087
1.85	0.114056	15.9794	0.0942141	15.9455		1.85	0.232815	17.6729	0.201587	17.6003		1.85	0.193065	19.8842	0.190452	19.8157		1.85	0.181955	19.974	0.181398	19.9087
1.85167	0.114056	15.9801	0.0942187	15.9462		1.85167	0.23271	17.6739	0.20151	17.6014		1.85167	0.19292	19.8843	0.190311	19.8158		1.85167	0.181825	19.974	0.18127	19.9088
1.85333	0.114056	15.9807	0.0942233	15.9468		1.85333	0.232606	17.675	0.201432	17.6025		1.85333	0.192775	19.8844	0.190171	19.816		1.85333	0.181695	19.9741	0.181141	19.9089
1.855	0.114056	15.9814	0.0942278	15.9475		1.855	0.232503	17.676	0.201355	17.6035		1.855	0.19263	19.8845	0.190031	19.8161		1.855	0.181566	19.9741	0.181013	19.9089
1.85667	0.114056	15.9821	0.0942324	15.9481		1.85667	0.232399	17.6771	0.201278	17.6046		1.85667	0.192486	19.8846	0.189891	19.8162		1.85667	0.181437	19.9741	0.180885	19.909
1.85833	0.114056	15.9827	0.0942369	15.9488		1.85833	0.232295	17.6781	0.2012	17.6057		1.85833	0.192342	19.8847	0.189752	19.8164		1.85833	0.181308	19.9741	0.180757	19.909
1.86	0.114056	15.9834	0.0942415	15.9494		1.86	0.232191	17.6791	0.201123	17.6067		1.86	0.192198	19.8848	0.189613	19.8165		1.86	0.18118	19.9741	0.18063	19.9091
1.86167	0.114056	15.984	0.094246	15.9501		1.86167	0.232088	17.6802	0.201046	17.6078		1.86167	0.192054	19.8849	0.189474	19.8166		1.86167	0.181051	19.9742	0.180503	19.9092
1.86333	0.114056	15.9847	0.0942506	15.9508		1.86333	0.231984	17.6812	0.200969	17.6088		1.86333	0.191911	19.8849	0.189335	19.8168		1.86333	0.180923	19.9742	0.180376	19.9092
1.865	0.114056	15.9854	0.0942551	15.9514		1.865	0.231881	17.6822	0.200892	17.6099		1.865	0.191768	19.885	0.189196	19.8169		1.865	0.180796	19.9742	0.180249	19.9093
1.86667	0.114056	15.986	0.0942596	15.9521		1.86667	0.231778	17.6833	0.200815	17.611		1.86667	0.191625	19.8851	0.189058	19.817		1.86667	0.180668	19.9742	0.180122	19.9094
1.86833	0.114056	15.9867	0.0942641	15.9527		1.86833	0.231674	17.6843	0.200738	17.612		1.86833	0.191482	19.8852	0.18892	19.8172		1.86833	0.180541	19.9742	0.179996	19.9094
1.87	0.114056	15.9873	0.0942687	15.9534		1.87	0.231571	17.6853	0.200661	17.6131		1.87	0.19134	19.8853	0.188783	19.8173		1.87	0.180414	19.9742	0.17987	19.9095
1.87167	0.114056	15.988	0.0942732	15.9541		1.87167	0.231468	17.6863	0.200584	17.6141		1.87167	0.191198	19.8854	0.188645	19.8175		1.87167	0.180287	19.9743	0.179744	19.9096
1.87333	0.114056	15.9887	0.0942777	15.9547		1.87333	0.231365	17.6874	0.200507	17.6152		1.87333	0.191056	19.8855	0.188508	19.8176		1.87333	0.18016	19.9743	0.179619	19.9096
1.875	0.114056	15.9893	0.0942822	15.9554		1.875	0.231262	17.6884	0.200431	17.6162		1.875	0.190915	19.8855	0.188371	19.8177		1.875	0.180034	19.9743	0.179493	19.9097
1.87667	0.114056	15.99	0.0942867	15.956		1.87667	0.23116	17.6894	0.200354	17.6173		1.87667	0.190773	19.8856	0.188234	19.8179		1.87667	0.179908	19.9743	0.179368	19.9097
1.87833	0.114056	15.9906	0.0942912	15.9567		1.87833	0.231057	17.6905	0.200277	17.6184		1.87833	0.190632	19.8857	0.188098	19.818		1.87833	0.179782	19.9743	0.179244	19.9098
1.88	0.114056	15.9913	0.0942956	15.9573		1.88	0.230954	17.6915	0.200201	17.6194		1.88	0.190491	19.8858	0.187961	19.8181		1.88	0.179656	19.9744	0.179119	19.9099
1.88167	0.114056	15.9919	0.0943001	15.958		1.88167	0.230852	17.6925	0.200124	17.6205		1.88167	0.190351	19.8859	0.187825	19.8183		1.88167	0.179531	19.9744	0.178995	19.9099
1.88333	0.114056	15.9926	0.0943046	15.9587		1.88333	0.230749	17.6935	0.200048	17.6215		1.88333	0.19021	19.886	0.18769	19.8184		1.88333	0.179406	19.9744	0.17887	19.91
1.885	0.114056	15.9933	0.0943091	15.9593		1.885	0.230647	17.6946	0.199971	17.6226		1.885	0.19007	19.886	0.187554	19.8185		1.885	0.179281	19.9744	0.178747	19.9101
1.88667	0.114056	15.9939	0.0943135	15.96		1.88667	0.230545	17.6956	0.199895	17.6236		1.88667	0.189931	19.8861	0.187419	19.8187		1.88667	0.179156	19.9744	0.178623	19.9101
1.88833	0.114056	15.9946	0.094318	15.9606		1.88833	0.230443	17.6966	0.199819	17.6247		1.88833	0.189791	19.8862	0.187284	19.8188		1.88833	0.179032	19.9744	0.178499	19.9102
1.89	0.114056	15.9952	0.0943224	15.9613		1.89	0.230341	17.6976	0.199742	17.6257		1.89	0.189652	19.8863	0.187149	19.8189		1.89	0.178908	19.9745	0.178376	19.9102
1.89167	0.114056	15.9959	0.0943269	15.9619		1.89167	0.230239	17.6986	0.199666	17.6268		1.89167	0.189513	19.8864	0.187015	19.8191		1.89167	0.178784	19.9745	0.178253	19.9103
1.89333	0.114056	15.9966	0.0943313	15.9626		1.89333	0.230137	17.6997	0.19959	17.6278		1.89333	0.189374	19.8865	0.18688	19.8192		1.89333	0.17866	19.9745	0.178131	19.9104
1.895	0.114056	15.9972	0.0943358	15.9632		1.895	0.230035	17.7007	0.199514	17.6288		1.895	0.189235	19.8865	0.186746	19.8193		1.895	0.178536	19.9745	0.178008	19.9104
1.89667	0.114056	15.9979	0.0943402	15.9639		1.89667	0.229933	17.7017	0.199438	17.6299		1.89667	0.189097	19.8866	0.186613	19.8194		1.89667	0.178413	19.9745	0.177886	19.9105
1.89833	0.114056	15.9985	0.0943446	15.9646		1.89833	0.229831	17.7027	0.199362	17.6309		1.89833	0.188959	19.8867	0.186479	19.8196		1.89833	0.17829	19.9745	0.177764	19.9106
1.9	0.114056	15.9992	0.094349	15.9652		1.9	0.22973	17.7037	0.199286	17.632		1.9	0.188821	19.8868	0.186346	19.8197		1.9	0.178167	19.9746	0.177642	19.9106
1.90167	0.114056	15.9998	0.0943535	15.9659		1.90167	0.229628	17.7047	0.19921	17.633		1.90167	0.188684	19.8869	0.186213	19.8198		1.90167	0.178045	19.9746	0.17752	19.9107
1.90333	0.114056	16.0005	0.0943579	15.9665		1.90333	0.229527	17.7057	0.199134	17.6341		1.90333	0.188547	19.887	0.18608	19.82		1.90333	0.177922	19.9746	0.177399	19.9107
1.905	0.114056	16.0012	0.0943623	15.9672		1.905	0.229426	17.7068	0.199058	17.6351		1.905	0.188409	19.887	0.185947	19.8201		1.905	0.1778	19.9746	0.177278	19.9108
1.90667	0.114056	16.0018	0.0943667	15.9678		1.90667	0.229324	17.7078	0.198983	17.6361		1.90667	0.188273	19.8871	0.185815	19.8202		1.90667	0.177678	19.9746	0.177157	19.9109
1.90833	0.114056	16.0025	0.0943711	15.9685		1.90833	0.229223	17.7088	0.198907	17.6372		1.90833	0.188136	19.8872	0.185683	19.8204		1.90833	0.177557	19.9747	0.177037	19.9109
1.91	0.114056	16.0031	0.0943755	15.9691		1.91	0.229122	17.7098	0.198831	17.6382		1.91	0.188	19.8873	0.185551	19.8205		1.91	0.177435	19.9747	0.176916	19.911
1.91167	0.114056	16.0038	0.0943799	15.9698		1.91167	0.229021	17.7108	0.198756	17.6392		1.91167	0.187864	19.8874	0.185419	19.8206		1.91167	0.177314	19.9747	0.176796	19.911
1.91333	0.114056	16.0044	0.0943843	15.9705		1.91333	0.22892	17.7118	0.19868	17.6403		1.91333	0.187728	19.8874	0.185288	19.8207		1.91333	0.177193	19.9747	0.176676	19.9111
1.915	0.114056	16.0051	0.0943886	15.9711		1.915	0.22882	17.7128	0.198605	17.6413		1.915	0.187592	19.8875	0.185157	19.8209		1.915	0.177073	19.9747	0.176556	19.9112
1.91667	0.114056	16.0057	0.094393	15.9718		1.91667	0.228719	17.7138	0.198529	17.6423		1.91667	0.187457	19.8876	0.185026	19.821		1.91667	0.176952	19.9747	0.176437	19.9112
1.91833	0.114056	16.0064	0.0943974	15.9724		1.91833	0.228618	17.7148	0.198454	17.6434		1.91833	0.187322	19.8877	0.184895	19.8211		1.91833	0.176832	19.9748	0.176318	19.9113
1.92	0.114056	16.0071	0.0944017	15.9731		1.92	0.228518	17.7158	0.198379	17.6444		1.92	0.187187	19.8878	0.184764	19.8213		1.92	0.176712	19.9748	0.176198	19.9113
1.92167	0.114056	16.0077	0.0944061	15.9737		1.92167	0.228417	17.7168	0.198303	17.6454		1.92167	0.187053	19.8878	0.184634	19.8214		1.92167	0.176592	19.9748	0.17608	19.9114
1.92333	0.114056	16.0084	0.0944105	15.9744		1.92333	0.228317	17.7178	0.198228	17.6465		1.92333	0.186918	19.8879	0.184504	19.8215		1.92333	0.176473	19.9748	0.175961	19.9115
1.925	0.114056	16.009	0.0944148	15.975		1.925	0.228217	17.7188	0.198153	17.6475		1.925	0.186784	19.888	0.184374	19.8216		1.925	0.176353	19.9748	0.175843	19.9115
1.92667	0.114056	16.0097	0.0944192	15.9757		1.92667	0.228116	17.7198	0.198078	17.6485		1.92667	0.18665	19.8881	0.184245	19.8218		1.92667	0.176234	19.9748	0.175725	19.9116
1.92833	0.114056	16.0103	0.0944235	15.9763		1.92833	0.228016	17.7208	0.198003	17.6496		1.92833	0.186517	19.8882	0.184116	19.8219		1.92833	0.176115	19.9749	0.175607	19.9116
1.93	0.114056	16.011	0.0944278	15.977		1.93	0.227916	17.7218	0.197928	17.6506		1.93	0.186383	19.8882	0.183987	19.822		1.93	0.175997	19.9749	0.175489	19.9117
1.93167	0.114056	16.0116	0.0944322	15.9776		1.93167	0.227816	17.7228	0.197853	17.6516		1.93167	0.18625	19.8883	0.183858	19.8221		1.93167	0.175878	19.9749	0.175372	19.9118
1.93333	0.114056	16.0123	0.0944365	15.9783		1.93333	0.227716	17.7238	0.197778	17.6526		1.93333	0.186117	19.8884	0.183729	19.8223		1.93333	0.17576	19.9749	0.175254	19.9118
1.935	0.114056	16.0129	0.0944408	15.9789		1.935	0.227617	17.7248	0.197703	17.6537		1.935	0.185985	19.8885	0.183601	19.8224		1.935	0.175642	19.9749	0.175137	19.9119
1.93667	0.114056	16.0136	0.0944451	15.9796		1.93667	0.227517	17.7258	0.197628	17.6547		1.93667	0.185852	19.8886	0.183473	19.8225		1.93667	0.175524	19.9749	0.17502	19.9119
1.93833	0.114056	16.0142	0.0944494	15.9802		1.93833	0.227417	17.7268	0.197553	17.6557		1.93833	0.18572	19.8886	0.183345	19.8226		1.93833	0.175407	19.975	0.174904	19.912
1.94	0.114056	16.0149	0.0944537	15.9809		1.94	0.227318	17.7278	0.197479	17.6567		1.94	0.185588	19.8887	0.183217	19.8228		1.94	0.175289	19.975	0.174788	19.9121
1.94167	0.114056	16.0156	0.0944581	15.9816		1.94167	0.227218	17.7288	0.197404	17.6577		1.94167	0.185456	19.8888	0.18309	19.8229		1.94167	0.175172	19.975	0.174671	19.9121
1.94333	0.114056	16.0162	0.0944624	15.9822		1.94333	0.227119	17.7298	0.197329	17.6588		1.94333	0.185325	19.8889	0.182963	19.823		1.94333	0.175055	19.975	0.174555	19.9122
1.945	0.114056	16.0169	0.0944666	15.9829		1.945	0.22702	17.7308	0.197255	17.6598		1.945	0.185194	19.889	0.182836	19.8231		1.945	0.174939	19.975	0.17444	19.9122
1.94667	0.114056	16.0175	0.0944709	15.9835		1.94667	0.22692	17.7318	0.19718	17.6608		1.94667	0.185063	19.889	0.182709	19.8233		1.94667	0.174822	19.975	0.174324	19.9123
1.94833	0.114056	16.0182	0.0944752	15.9842		1.94833	0.226821	17.7328	0.197106	17.6618		1.94833	0.184932	19.8891	0.182582	19.8234		1.94833	0.174706	19.9751	0.174209	19.9123
1.95	0.114056	16.0188	0.0944795	15.9848		1.95	0.226722	17.7338	0.197031	17.6628		1.95	0.184801	19.8892	0.182456	19.8235		1.95	0.17459	19.9751	0.174094	19.9124
1.95167	0.114056	16.0195	0.0944838	15.9855		1.95167	0.226623	17.7348	0.196957	17.6639		1.95167	0.184671	19.8893	0.18233	19.8236		1.95167	0.174474	19.9751	0.173979	19.9125
1.95333	0.114056	16.0201	0.0944881	15.9861		1.95333	0.226524	17.7357	0.196883	17.6649		1.95333	0.184541	19.8894	0.182204	19.8238		1.95333	0.174359	19.9751	0.173865	19.9125
1.955	0.114056	16.0208	0.0944923	15.9868		1.955	0.226425	17.7367	0.196809	17.6659		1.955	0.184411	19.8894	0.182078	19.8239		1.955	0.174243	19.9751	0.17375	19.9126
1.95667	0.114056	16.0214	0.0944966	15.9874		1.95667	0.226327	17.7377	0.196734	17.6669		1.95667	0.184281	19.8895	0.181953	19.824		1.95667	0.174128	19.9751	0.173636	19.9126
1.95833	0.114056	16.0221	0.0945008	15.9881		1.95833	0.226228	17.7387	0.19666	17.6679		1.95833	0.184152	19.8896	0.181828	19.8241		1.95833	0.174014	19.9752	0.173522	19.9127
1.96	0.114056	16.0227	0.0945051	15.9887		1.96	0.22613	17.7397	0.196586	17.6689		1.96	0.184023	19.8897	0.181703	19.8243		1.96	0.173899	19.9752	0.173408	19.9127
1.96167	0.114056	16.0234	0.0945093	15.9894		1.96167	0.226031	17.7407	0.196512	17.6699		1.96167	0.183894	19.8897	0.181578	19.8244		1.96167	0.173784	19.9752	0.173295	19.9128
1.96333	0.114056	16.024	0.0945136	15.99		1.96333	0.225933	17.7417	0.196438	17.6709		1.96333	0.183765	19.8898	0.181454	19.8245		1.96333	0.17367	19.9752	0.173182	19.9129
1.965	0.114056	16.0247	0.0945178	15.9907		1.965	0.225834	17.7426	0.196364	17.6719		1.965	0.183637	19.8899	0.18133	19.8246		1.965	0.173556	19.9752	0.173068	19.9129
1.96667	0.114056	16.0253	0.0945221	15.9913		1.96667	0.225736	17.7436	0.19629	17.673		1.96667	0.183509	19.89	0.181205	19.8247		1.96667	0.173442	19.9752	0.172956	19.913
1.96833	0.114056	16.026	0.0945263	15.992		1.96833	0.225638	17.7446	0.196216	17.674		1.96833	0.183381	19.89	0.181082	19.8249		1.96833	0.173329	19.9753	0.172843	19.913
1.97	0.114056	16.0266	0.0945305	15.9926		1.97	0.22554	17.7456	0.196143	17.675		1.97	0.183253	19.8901	0.180958	19.825		1.97	0.173215	19.9753	0.172731	19.9131
1.97167	0.114056	16.0273	0.0945348	15.9933		1.97167	0.225442	17.7466	0.196069	17.676		1.97167	0.183126	19.8902	0.180835	19.8251		1.97167	0.173102	19.9753	0.172618	19.9131
1.97333	0.114056	16.0279	0.094539	15.9939		1.97333	0.225344	17.7475	0.195995	17.677		1.97333	0.182998	19.8903	0.180712	19.8252		1.97333	0.172989	19.9753	0.172506	19.9132
1.975	0.114056	16.0286	0.0945432	15.9946		1.975	0.225246	17.7485	0.195922	17.678		1.975	0.182871	19.8904	0.180589	19.8253		1.975	0.172877	19.9753	0.172394	19.9133
1.97667	0.114056	16.0292	0.0945474	15.9952		1.97667	0.225148	17.7495	0.195848	17.679		1.97667	0.182744	19.8904	0.180466	19.8255		1.97667	0.172764	19.9753	0.172283	19.9133
1.97833	0.114056	16.0299	0.0945516	15.9959		1.97833	0.225051	17.7505	0.195775	17.68		1.97833	0.182618	19.8905	0.180343	19.8256		1.97833	0.172652	19.9754	0.172172	19.9134
1.98	0.114056	16.0305	0.0945558	15.9965		1.98	0.224953	17.7514	0.195701	17.681		1.98	0.182492	19.8906	0.180221	19.8257		1.98	0.17254	19.9754	0.17206	19.9134
1.98167	0.114056	16.0312	0.09456	15.9971		1.98167	0.224856	17.7524	0.195628	17.682		1.98167	0.182365	19.8907	0.180099	19.8258		1.98167	0.172428	19.9754	0.171949	19.9135
1.98333	0.114056	16.0318	0.0945642	15.9978		1.98333	0.224758	17.7534	0.195554	17.683		1.98333	0.18224	19.8907	0.179977	19.8259		1.98333	0.172316	19.9754	0.171839	19.9135
1.985	0.114056	16.0325	0.0945684	15.9984		1.985	0.224661	17.7544	0.195481	17.684		1.985	0.182114	19.8908	0.179856	19.8261		1.985	0.172205	19.9754	0.171728	19.9136
1.98667	0.114056	16.0331	0.0945726	15.9991		1.98667	0.224564	17.7553	0.195408	17.685		1.98667	0.181988	19.8909	0.179734	19.8262		1.98667	0.172094	19.9754	0.171618	19.9136
1.98833	0.114056	16.0338	0.0945768	15.9997		1.98833	0.224466	17.7563	0.195334	17.686		1.98833	0.181863	19.891	0.179613	19.8263		1.98833	0.171983	19.9754	0.171508	19.9137
1.99	0.114056	16.0344	0.0945809	16.0004		1.99	0.224369	17.7573	0.195261	17.687		1.99	0.181738	19.891	0.179492	19.8264		1.99	0.171872	19.9755	0.171398	19.9138
1.99167	0.114056	16.0351	0.0945851	16.001		1.99167	0.224272	17.7582	0.195188	17.688		1.99167	0.181613	19.8911	0.179372	19.8265		1.99167	0.171761	19.9755	0.171288	19.9138
1.99333	0.114056	16.0357	0.0945893	16.0017		1.99333	0.224175	17.7592	0.195115	17.689		1.99333	0.181489	19.8912	0.179251	19.8267		1.99333	0.171651	19.9755	0.171179	19.9139
1.995	0.114056	16.0364	0.0945934	16.0023		1.995	0.224079	17.7602	0.195042	17.69		1.995	0.181365	19.8913	0.179131	19.8268		1.995	0.171541	19.9755	0.171069	19.9139
1.99667	0.114056	16.037	0.0945976	16.003		1.99667	0.223982	17.7611	0.194969	17.691		1.99667	0.18124	19.8913	0.179011	19.8269		1.99667	0.171431	19.9755	0.17096	19.914
1.99833	0.114056	16.0377	0.0946018	16.0036		1.99833	0.223885	17.7621	0.194896	17.692		1.99833	0.181117	19.8914	0.178891	19.827		1.99833	0.171321	19.9755	0.170851	19.914
2	0.114056	16.0383	0.0946059	16.0043		2	0.223788	17.7631	0.194823	17.6929		2	0.180993	19.8915	0.178771	19.8271		2	0.171211	19.9756	0.170743	19.9141
2.00167	0.114056	16.039	0.0946101	16.0049		2.00167	0.223692	17.764	0.19475	17.6939		2.00167	0.180869	19.8916	0.178652	19.8272		2.00167	0.171102	19.9756	0.170634	19.9141
2.00333	0.114056	16.0396	0.0946142	16.0056		2.00333	0.223595	17.765	0.194678	17.6949		2.00333	0.180746	19.8916	0.178533	19.8274		2.00333	0.170993	19.9756	0.170526	19.9142
2.005	0.114056	16.0403	0.0946183	16.0062		2.005	0.223499	17.766	0.194605	17.6959		2.005	0.180623	19.8917	0.178414	19.8275		2.005	0.170884	19.9756	0.170418	19.9143
2.00667	0.114056	16.0409	0.0946225	16.0069		2.00667	0.223403	17.7669	0.194532	17.6969		2.00667	0.180501	19.8918	0.178295	19.8276		2.00667	0.170775	19.9756	0.17031	19.9143
2.00833	0.114056	16.0416	0.0946266	16.0075		2.00833	0.223306	17.7679	0.19446	17.6979		2.00833	0.180378	19.8918	0.178176	19.8277		2.00833	0.170667	19.9756	0.170203	19.9144
2.01	0.114056	16.0422	0.0946307	16.0082		2.01	0.22321	17.7689	0.194387	17.6989		2.01	0.180256	19.8919	0.178058	19.8278		2.01	0.170558	19.9756	0.170095	19.9144
2.01167	0.114056	16.0429	0.0946349	16.0088		2.01167	0.223114	17.7698	0.194315	17.6999		2.01167	0.180134	19.892	0.17794	19.8279		2.01167	0.17045	19.9757	0.169988	19.9145
2.01333	0.114056	16.0435	0.094639	16.0094		2.01333	0.223018	17.7708	0.194242	17.7009		2.01333	0.180012	19.8921	0.177822	19.8281		2.01333	0.170342	19.9757	0.169881	19.9145
2.015	0.114056	16.0442	0.0946431	16.0101		2.015	0.222922	17.7717	0.19417	17.7018		2.015	0.17989	19.8921	0.177704	19.8282		2.015	0.170235	19.9757	0.169774	19.9146
2.01667	0.114056	16.0448	0.0946472	16.0107		2.01667	0.222826	17.7727	0.194097	17.7028		2.01667	0.179769	19.8922	0.177587	19.8283		2.01667	0.170127	19.9757	0.169668	19.9146
2.01833	0.114056	16.0455	0.0946513	16.0114		2.01833	0.222731	17.7737	0.194025	17.7038		2.01833	0.179647	19.8923	0.177469	19.8284		2.01833	0.17002	19.9757	0.169561	19.9147
2.02	0.114056	16.0461	0.0946554	16.012		2.02	0.222635	17.7746	0.193953	17.7048		2.02	0.179526	19.8924	0.177352	19.8285		2.02	0.169913	19.9757	0.169455	19.9147
2.02167	0.114056	16.0467	0.0946595	16.0127		2.02167	0.222539	17.7756	0.19388	17.7058		2.02167	0.179406	19.8924	0.177235	19.8286		2.02167	0.169806	19.9758	0.169349	19.9148
2.02333	0.114056	16.0474	0.0946636	16.0133		2.02333	0.222444	17.7765	0.193808	17.7067		2.02333	0.179285	19.8925	0.177119	19.8287		2.02333	0.169699	19.9758	0.169243	19.9148
2.025	0.114056	16.048	0.0946677	16.014		2.025	0.222348	17.7775	0.193736	17.7077		2.025	0.179165	19.8926	0.177002	19.8289		2.025	0.169593	19.9758	0.169138	19.9149
2.02667	0.114056	16.0487	0.0946718	16.0146		2.02667	0.222253	17.7784	0.193664	17.7087		2.02667	0.179045	19.8926	0.176886	19.829		2.02667	0.169487	19.9758	0.169032	19.915
2.02833	0.114056	16.0493	0.0946759	16.0152		2.02833	0.222158	17.7794	0.193592	17.7097		2.02833	0.178925	19.8927	0.17677	19.8291		2.02833	0.169381	19.9758	0.168927	19.915
2.03	0.114056	16.05	0.0946799	16.0159		2.03	0.222062	17.7803	0.19352	17.7107		2.03	0.178805	19.8928	0.176654	19.8292		2.03	0.169275	19.9758	0.168822	19.9151
2.03167	0.114056	16.0506	0.094684	16.0165		2.03167	0.221967	17.7813	0.193448	17.7116		2.03167	0.178685	19.8929	0.176539	19.8293		2.03167	0.169169	19.9758	0.168717	19.9151
2.03333	0.114056	16.0513	0.0946881	16.0172		2.03333	0.221872	17.7822	0.193376	17.7126		2.03333	0.178566	19.8929	0.176423	19.8294		2.03333	0.169064	19.9759	0.168613	19.9152
2.035	0.114056	16.0519	0.0946922	16.0178		2.035	0.221777	17.7832	0.193304	17.7136		2.035	0.178447	19.893	0.176308	19.8295		2.035	0.168958	19.9759	0.168508	19.9152
2.03667	0.114056	16.0526	0.0946962	16.0185		2.03667	0.221682	17.7841	0.193233	17.7146		2.03667	0.178328	19.8931	0.176193	19.8296		2.03667	0.168853	19.9759	0.168404	19.9153
2.03833	0.114056	16.0532	0.0947003	16.0191		2.03833	0.221588	17.7851	0.193161	17.7155		2.03833	0.17821	19.8931	0.176078	19.8298		2.03833	0.168748	19.9759	0.1683	19.9153
2.04	0.114056	16.0538	0.0947043	16.0198		2.04	0.221493	17.786	0.193089	17.7165		2.04	0.178091	19.8932	0.175964	19.8299		2.04	0.168644	19.9759	0.168196	19.9154
2.04167	0.114056	16.0545	0.0947084	16.0204		2.04167	0.221398	17.787	0.193018	17.7175		2.04167	0.177973	19.8933	0.175849	19.83		2.04167	0.168539	19.9759	0.168093	19.9154
2.04333	0.114056	16.0551	0.0947124	16.021		2.04333	0.221304	17.7879	0.192946	17.7184		2.04333	0.177855	19.8934	0.175735	19.8301		2.04333	0.168435	19.976	0.167989	19.9155
2.045	0.114056	16.0558	0.0947165	16.0217		2.045	0.221209	17.7889	0.192875	17.7194		2.045	0.177737	19.8934	0.175621	19.8302		2.045	0.168331	19.976	0.167886	19.9155
2.04667	0.114056	16.0564	0.0947205	16.0223		2.04667	0.221115	17.7898	0.192803	17.7204		2.04667	0.17762	19.8935	0.175507	19.8303		2.04667	0.168227	19.976	0.167783	19.9156
2.04833	0.114056	16.0571	0.0947246	16.023		2.04833	0.22102	17.7907	0.192732	17.7214		2.04833	0.177502	19.8936	0.175394	19.8304		2.04833	0.168124	19.976	0.16768	19.9156
2.05	0.114056	16.0577	0.0947286	16.0236		2.05	0.220926	17.7917	0.19266	17.7223		2.05	0.177385	19.8936	0.175281	19.8305		2.05	0.16802	19.976	0.167577	19.9157
2.05167	0.114056	16.0584	0.0947326	16.0243		2.05167	0.220832	17.7926	0.192589	17.7233		2.05167	0.177268	19.8937	0.175167	19.8306		2.05167	0.167917	19.976	0.167475	19.9157
2.05333	0.114056	16.059	0.0947367	16.0249		2.05333	0.220738	17.7936	0.192518	17.7243		2.05333	0.177152	19.8938	0.175055	19.8308		2.05333	0.167814	19.976	0.167373	19.9158
2.055	0.114056	16.0596	0.0947407	16.0255		2.055	0.220643	17.7945	0.192446	17.7252		2.055	0.177035	19.8938	0.174942	19.8309		2.055	0.167711	19.9761	0.167271	19.9158
2.05667	0.114056	16.0603	0.0947447	16.0262		2.05667	0.220549	17.7954	0.192375	17.7262		2.05667	0.176919	19.8939	0.174829	19.831		2.05667	0.167608	19.9761	0.167169	19.9159
2.05833	0.114056	16.0609	0.0947487	16.0268		2.05833	0.220456	17.7964	0.192304	17.7272		2.05833	0.176803	19.894	0.174717	19.8311		2.05833	0.167506	19.9761	0.167067	19.9159
2.06	0.114056	16.0616	0.0947527	16.0275		2.06	0.220362	17.7973	0.192233	17.7281		2.06	0.176687	19.8941	0.174605	19.8312		2.06	0.167403	19.9761	0.166966	19.916
2.06167	0.114056	16.0622	0.0947567	16.0281		2.06167	0.220268	17.7983	0.192162	17.7291		2.06167	0.176571	19.8941	0.174493	19.8313		2.06167	0.167301	19.9761	0.166865	19.916
2.06333	0.114056	16.0629	0.0947607	16.0288		2.06333	0.220174	17.7992	0.192091	17.73		2.06333	0.176456	19.8942	0.174381	19.8314		2.06333	0.167199	19.9761	0.166763	19.9161
2.065	0.114056	16.0635	0.0947647	16.0294		2.065	0.220081	17.8001	0.19202	17.731		2.065	0.17634	19.8943	0.17427	19.8315		2.065	0.167098	19.9761	0.166663	19.9161
2.06667	0.114056	16.0642	0.0947687	16.03		2.06667	0.219987	17.8011	0.191949	17.732		2.06667	0.176225	19.8943	0.174158	19.8316		2.06667	0.166996	19.9762	0.166562	19.9162
2.06833	0.114056	16.0648	0.0947727	16.0307		2.06833	0.219894	17.802	0.191878	17.7329		2.06833	0.176111	19.8944	0.174047	19.8317		2.06833	0.166895	19.9762	0.166461	19.9162
2.07	0.114056	16.0654	0.0947767	16.0313		2.07	0.2198	17.8029	0.191808	17.7339		2.07	0.175996	19.8945	0.173936	19.8319		2.07	0.166794	19.9762	0.166361	19.9163
2.07167	0.114056	16.0661	0.0947807	16.032		2.07167	0.219707	17.8039	0.191737	17.7348		2.07167	0.175882	19.8945	0.173826	19.832		2.07167	0.166693	19.9762	0.166261	19.9163
2.07333	0.114056	16.0667	0.0947847	16.0326		2.07333	0.219614	17.8048	0.191666	17.7358		2.07333	0.175767	19.8946	0.173715	19.8321		2.07333	0.166592	19.9762	0.166161	19.9164
2.075	0.114056	16.0674	0.0947887	16.0332		2.075	0.219521	17.8057	0.191596	17.7368		2.075	0.175653	19.8947	0.173605	19.8322		2.075	0.166491	19.9762	0.166061	19.9164
2.07667	0.114056	16.068	0.0947926	16.0339		2.07667	0.219427	17.8067	0.191525	17.7377		2.07667	0.175539	19.8947	0.173495	19.8323		2.07667	0.166391	19.9762	0.165962	19.9165
2.07833	0.114056	16.0686	0.0947966	16.0345		2.07833	0.219334	17.8076	0.191454	17.7387		2.07833	0.175426	19.8948	0.173385	19.8324		2.07833	0.166291	19.9763	0.165862	19.9165
2.08	0.114056	16.0693	0.0948006	16.0352		2.08	0.219242	17.8085	0.191384	17.7396		2.08	0.175313	19.8949	0.173275	19.8325		2.08	0.166191	19.9763	0.165763	19.9166
2.08167	0.114056	16.0699	0.0948045	16.0358		2.08167	0.219149	17.8094	0.191314	17.7406		2.08167	0.175199	19.8949	0.173166	19.8326		2.08167	0.166091	19.9763	0.165664	19.9166
2.08333	0.114056	16.0706	0.0948085	16.0364		2.08333	0.219056	17.8104	0.191243	17.7415		2.08333	0.175086	19.895	0.173056	19.8327		2.08333	0.165992	19.9763	0.165565	19.9167
2.085	0.114056	16.0712	0.0948124	16.0371		2.085	0.218963	17.8113	0.191173	17.7425		2.085	0.174974	19.8951	0.172947	19.8328		2.085	0.165892	19.9763	0.165467	19.9167
2.08667	0.114056	16.0719	0.0948164	16.0377		2.08667	0.218871	17.8122	0.191103	17.7434		2.08667	0.174861	19.8952	0.172838	19.8329		2.08667	0.165793	19.9763	0.165368	19.9168
2.08833	0.114056	16.0725	0.0948204	16.0384		2.08833	0.218778	17.8131	0.191032	17.7444		2.08833	0.174749	19.8952	0.172729	19.833		2.08833	0.165694	19.9763	0.16527	19.9168
2.09	0.114056	16.0731	0.0948243	16.039		2.09	0.218686	17.8141	0.190962	17.7453		2.09	0.174636	19.8953	0.172621	19.8331		2.09	0.165595	19.9764	0.165172	19.9169
2.09167	0.114056	16.0738	0.0948282	16.0396		2.09167	0.218593	17.815	0.190892	17.7463		2.09167	0.174524	19.8954	0.172513	19.8332		2.09167	0.165496	19.9764	0.165074	19.9169
2.09333	0.114056	16.0744	0.0948322	16.0403		2.09333	0.218501	17.8159	0.190822	17.7472		2.09333	0.174413	19.8954	0.172404	19.8334		2.09333	0.165398	19.9764	0.164977	19.917
2.095	0.114056	16.0751	0.0948361	16.0409		2.095	0.218409	17.8168	0.190752	17.7482		2.095	0.174301	19.8955	0.172297	19.8335		2.095	0.1653	19.9764	0.164879	19.917
2.09667	0.114056	16.0757	0.09484	16.0416		2.09667	0.218316	17.8178	0.190682	17.7491		2.09667	0.17419	19.8956	0.172189	19.8336		2.09667	0.165201	19.9764	0.164782	19.9171
2.09833	0.114056	16.0763	0.094844	16.0422		2.09833	0.218224	17.8187	0.190612	17.7501		2.09833	0.174079	19.8956	0.172081	19.8337		2.09833	0.165104	19.9764	0.164685	19.9171
2.1	0.114056	16.077	0.0948479	16.0428		2.1	0.218132	17.8196	0.190542	17.751		2.1	0.173968	19.8957	0.171974	19.8338		2.1	0.165006	19.9764	0.164588	19.9172
2.10167	0.114056	16.0776	0.0948518	16.0435		2.10167	0.21804	17.8205	0.190472	17.7519		2.10167	0.173857	19.8958	0.171867	19.8339		2.10167	0.164908	19.9765	0.164491	19.9172
2.10333	0.114056	16.0783	0.0948557	16.0441		2.10333	0.217948	17.8214	0.190402	17.7529		2.10333	0.173746	19.8958	0.17176	19.834		2.10333	0.164811	19.9765	0.164394	19.9173
2.105	0.114056	16.0789	0.0948597	16.0448		2.105	0.217856	17.8224	0.190333	17.7538		2.105	0.173636	19.8959	0.171653	19.8341		2.105	0.164714	19.9765	0.164298	19.9173
2.10667	0.114056	16.0795	0.0948636	16.0454		2.10667	0.217765	17.8233	0.190263	17.7548		2.10667	0.173526	19.896	0.171546	19.8342		2.10667	0.164617	19.9765	0.164202	19.9174
2.10833	0.114056	16.0802	0.0948675	16.046		2.10833	0.217673	17.8242	0.190193	17.7557		2.10833	0.173416	19.896	0.17144	19.8343		2.10833	0.16452	19.9765	0.164106	19.9174
2.11	0.114056	16.0808	0.0948714	16.0467		2.11	0.217581	17.8251	0.190124	17.7567		2.11	0.173306	19.8961	0.171334	19.8344		2.11	0.164423	19.9765	0.16401	19.9175
2.11167	0.114056	16.0815	0.0948753	16.0473		2.11167	0.21749	17.826	0.190054	17.7576		2.11167	0.173196	19.8961	0.171228	19.8345		2.11167	0.164327	19.9765	0.163914	19.9175
2.11333	0.114056	16.0821	0.0948792	16.0479		2.11333	0.217398	17.8269	0.189985	17.7585		2.11333	0.173087	19.8962	0.171122	19.8346		2.11333	0.164231	19.9766	0.163819	19.9176
2.115	0.114056	16.0827	0.0948831	16.0486		2.115	0.217307	17.8278	0.189915	17.7595		2.115	0.172978	19.8963	0.171016	19.8347		2.115	0.164135	19.9766	0.163724	19.9176
2.11667	0.114056	16.0834	0.094887	16.0492		2.11667	0.217216	17.8288	0.189846	17.7604		2.11667	0.172869	19.8963	0.170911	19.8348		2.11667	0.164039	19.9766	0.163629	19.9177
2.11833	0.114056	16.084	0.0948909	16.0499		2.11833	0.217125	17.8297	0.189776	17.7613		2.11833	0.17276	19.8964	0.170806	19.8349		2.11833	0.163943	19.9766	0.163534	19.9177
2.12	0.114056	16.0847	0.0948947	16.0505		2.12	0.217033	17.8306	0.189707	17.7623		2.12	0.172652	19.8965	0.1707	19.835		2.12	0.163847	19.9766	0.163439	19.9178
2.12167	0.114056	16.0853	0.0948986	16.0511		2.12167	0.216942	17.8315	0.189638	17.7632		2.12167	0.172543	19.8965	0.170596	19.8351		2.12167	0.163752	19.9766	0.163344	19.9178
2.12333	0.114056	16.0859	0.0949025	16.0518		2.12333	0.216851	17.8324	0.189568	17.7642		2.12333	0.172435	19.8966	0.170491	19.8352		2.12333	0.163657	19.9766	0.16325	19.9179
2.125	0.114056	16.0866	0.0949064	16.0524		2.125	0.21676	17.8333	0.189499	17.7651		2.125	0.172327	19.8967	0.170386	19.8353		2.125	0.163562	19.9766	0.163156	19.9179
2.12667	0.114056	16.0872	0.0949102	16.053		2.12667	0.216669	17.8342	0.18943	17.766		2.12667	0.172219	19.8967	0.170282	19.8354		2.12667	0.163467	19.9767	0.163062	19.918
2.12833	0.114056	16.0878	0.0949141	16.0537		2.12833	0.216579	17.8351	0.189361	17.767		2.12833	0.172112	19.8968	0.170178	19.8355		2.12833	0.163373	19.9767	0.162968	19.918
2.13	0.114056	16.0885	0.094918	16.0543		2.13	0.216488	17.836	0.189292	17.7679		2.13	0.172004	19.8969	0.170074	19.8356		2.13	0.163278	19.9767	0.162874	19.9181
2.13167	0.114056	16.0891	0.0949218	16.0549		2.13167	0.216397	17.8369	0.189223	17.7688		2.13167	0.171897	19.8969	0.16997	19.8357		2.13167	0.163184	19.9767	0.162781	19.9181
2.13333	0.114056	16.0898	0.0949257	16.0556		2.13333	0.216307	17.8378	0.189154	17.7697		2.13333	0.17179	19.897	0.169867	19.8358		2.13333	0.16309	19.9767	0.162687	19.9181
2.135	0.114056	16.0904	0.0949296	16.0562		2.135	0.216216	17.8387	0.189085	17.7707		2.135	0.171683	19.8971	0.169763	19.8359		2.135	0.162996	19.9767	0.162594	19.9182
2.13667	0.114056	16.091	0.0949334	16.0569		2.13667	0.216126	17.8396	0.189016	17.7716		2.13667	0.171576	19.8971	0.16966	19.836		2.13667	0.162902	19.9767	0.162501	19.9182
2.13833	0.114056	16.0917	0.0949373	16.0575		2.13833	0.216035	17.8405	0.188948	17.7725		2.13833	0.17147	19.8972	0.169557	19.8361		2.13833	0.162809	19.9768	0.162408	19.9183
2.14	0.114056	16.0923	0.0949411	16.0581		2.14	0.215945	17.8415	0.188879	17.7735		2.14	0.171364	19.8972	0.169454	19.8362		2.14	0.162715	19.9768	0.162316	19.9183
2.14167	0.114056	16.0929	0.0949449	16.0588		2.14167	0.215855	17.8424	0.18881	17.7744		2.14167	0.171258	19.8973	0.169352	19.8363		2.14167	0.162622	19.9768	0.162223	19.9184
2.14333	0.114056	16.0936	0.0949488	16.0594		2.14333	0.215765	17.8433	0.188742	17.7753		2.14333	0.171152	19.8974	0.169249	19.8364		2.14333	0.162529	19.9768	0.162131	19.9184
2.145	0.114056	16.0942	0.0949526	16.06		2.145	0.215675	17.8442	0.188673	17.7762		2.145	0.171046	19.8974	0.169147	19.8365		2.145	0.162436	19.9768	0.162039	19.9185
2.14667	0.114056	16.0949	0.0949564	16.0607		2.14667	0.215585	17.8451	0.188604	17.7772		2.14667	0.17094	19.8975	0.169045	19.8366		2.14667	0.162344	19.9768	0.161947	19.9185
2.14833	0.114056	16.0955	0.0949603	16.0613		2.14833	0.215495	17.846	0.188536	17.7781		2.14833	0.170835	19.8976	0.168943	19.8367		2.14833	0.162251	19.9768	0.161855	19.9186
2.15	0.114056	16.0961	0.0949641	16.0619		2.15	0.215405	17.8468	0.188467	17.779		2.15	0.17073	19.8976	0.168841	19.8368		2.15	0.162159	19.9768	0.161764	19.9186
2.15167	0.114056	16.0968	0.0949679	16.0626		2.15167	0.215315	17.8477	0.188399	17.7799		2.15167	0.170625	19.8977	0.16874	19.8369		2.15167	0.162067	19.9769	0.161673	19.9187
2.15333	0.114056	16.0974	0.0949717	16.0632		2.15333	0.215225	17.8486	0.188331	17.7808		2.15333	0.17052	19.8978	0.168638	19.837		2.15333	0.161975	19.9769	0.161581	19.9187
2.155	0.114056	16.098	0.0949756	16.0638		2.155	0.215136	17.8495	0.188262	17.7818		2.155	0.170416	19.8978	0.168537	19.8371		2.155	0.161883	19.9769	0.16149	19.9188
2.15667	0.114056	16.0987	0.0949794	16.0645		2.15667	0.215046	17.8504	0.188194	17.7827		2.15667	0.170311	19.8979	0.168436	19.8372		2.15667	0.161791	19.9769	0.161399	19.9188
2.15833	0.114056	16.0993	0.0949832	16.0651		2.15833	0.214957	17.8513	0.188126	17.7836		2.15833	0.170207	19.8979	0.168336	19.8373		2.15833	0.1617	19.9769	0.161309	19.9188
2.16	0.114056	16.0999	0.094987	16.0657		2.16	0.214867	17.8522	0.188058	17.7845		2.16	0.170103	19.898	0.168235	19.8374		2.16	0.161609	19.9769	0.161218	19.9189
2.16167	0.114056	16.1006	0.0949908	16.0664		2.16167	0.214778	17.8531	0.18799	17.7854		2.16167	0.17	19.8981	0.168134	19.8375		2.16167	0.161518	19.9769	0.161128	19.9189
2.16333	0.114056	16.1012	0.0949946	16.067		2.16333	0.214689	17.854	0.187922	17.7864		2.16333	0.169896	19.8981	0.168034	19.8376		2.16333	0.161427	19.977	0.161038	19.919
2.165	0.114056	16.1019	0.0949984	16.0677		2.165	0.214599	17.8549	0.187854	17.7873		2.165	0.169792	19.8982	0.167934	19.8377		2.165	0.161336	19.977	0.160948	19.919
2.16667	0.114056	16.1025	0.0950022	16.0683		2.16667	0.21451	17.8558	0.187786	17.7882		2.16667	0.169689	19.8982	0.167834	19.8378		2.16667	0.161245	19.977	0.160858	19.9191
2.16833	0.114056	16.1031	0.095006	16.0689		2.16833	0.214421	17.8567	0.187718	17.7891		2.16833	0.169586	19.8983	0.167735	19.8379		2.16833	0.161155	19.977	0.160768	19.9191
2.17	0.114056	16.1038	0.0950098	16.0696		2.17	0.214332	17.8576	0.18765	17.79		2.17	0.169483	19.8984	0.167635	19.838		2.17	0.161065	19.977	0.160679	19.9192
2.17167	0.114056	16.1044	0.0950136	16.0702		2.17167	0.214243	17.8585	0.187582	17.7909		2.17167	0.169381	19.8984	0.167536	19.8381		2.17167	0.160975	19.977	0.160589	19.9192
2.17333	0.114056	16.105	0.0950173	16.0708		2.17333	0.214154	17.8593	0.187514	17.7918		2.17333	0.169278	19.8985	0.167436	19.8382		2.17333	0.160885	19.977	0.1605	19.9192
2.175	0.114056	16.1057	0.0950211	16.0715		2.175	0.214065	17.8602	0.187446	17.7928		2.175	0.169176	19.8986	0.167338	19.8383		2.175	0.160795	19.977	0.160411	19.9193
2.17667	0.114056	16.1063	0.0950249	16.0721		2.17667	0.213977	17.8611	0.187379	17.7937		2.17667	0.169074	19.8986	0.167239	19.8384		2.17667	0.160705	19.9771	0.160322	19.9193
2.17833	0.114056	16.1069	0.0950287	16.0727		2.17833	0.213888	17.862	0.187311	17.7946		2.17833	0.168972	19.8987	0.16714	19.8385		2.17833	0.160616	19.9771	0.160234	19.9194
2.18	0.114056	16.1076	0.0950324	16.0734		2.18	0.213799	17.8629	0.187243	17.7955		2.18	0.16887	19.8987	0.167042	19.8386		2.18	0.160527	19.9771	0.160145	19.9194
2.18167	0.114056	16.1082	0.0950362	16.074		2.18167	0.213711	17.8638	0.187176	17.7964		2.18167	0.168768	19.8988	0.166943	19.8387		2.18167	0.160438	19.9771	0.160057	19.9195
2.18333	0.114056	16.1088	0.09504	16.0746		2.18333	0.213622	17.8647	0.187108	17.7973		2.18333	0.168667	19.8989	0.166845	19.8388		2.18333	0.160349	19.9771	0.159969	19.9195
2.185	0.114056	16.1095	0.0950437	16.0752		2.185	0.213534	17.8655	0.187041	17.7982		2.185	0.168566	19.8989	0.166747	19.8389		2.185	0.16026	19.9771	0.159881	19.9196
2.18667	0.114056	16.1101	0.0950475	16.0759		2.18667	0.213446	17.8664	0.186974	17.7991		2.18667	0.168465	19.899	0.16665	19.839		2.18667	0.160172	19.9771	0.159793	19.9196
2.18833	0.114056	16.1107	0.0950512	16.0765		2.18833	0.213358	17.8673	0.186906	17.8		2.18833	0.168364	19.899	0.166552	19.8391		2.18833	0.160083	19.9771	0.159706	19.9196
2.19	0.114056	16.1114	0.095055	16.0771		2.19	0.213269	17.8682	0.186839	17.8009		2.19	0.168263	19.8991	0.166455	19.8392		2.19	0.159995	19.9772	0.159618	19.9197
2.19167	0.114056	16.112	0.0950588	16.0778		2.19167	0.213181	17.8691	0.186772	17.8018		2.19167	0.168163	19.8992	0.166357	19.8393		2.19167	0.159907	19.9772	0.159531	19.9197
2.19333	0.114056	16.1126	0.0950625	16.0784		2.19333	0.213093	17.8699	0.186704	17.8027		2.19333	0.168062	19.8992	0.16626	19.8394		2.19333	0.159819	19.9772	0.159444	19.9198
2.195	0.114056	16.1133	0.0950662	16.079		2.195	0.213005	17.8708	0.186637	17.8036		2.195	0.167962	19.8993	0.166163	19.8395		2.195	0.159732	19.9772	0.159357	19.9198
2.19667	0.114056	16.1139	0.09507	16.0797		2.19667	0.212917	17.8717	0.18657	17.8045		2.19667	0.167862	19.8993	0.166067	19.8396		2.19667	0.159644	19.9772	0.15927	19.9199
2.19833	0.114056	16.1145	0.0950737	16.0803		2.19833	0.21283	17.8726	0.186503	17.8054		2.19833	0.167763	19.8994	0.16597	19.8397		2.19833	0.159557	19.9772	0.159183	19.9199
2.2	0.114056	16.1152	0.0950775	16.0809		2.2	0.212742	17.8735	0.186436	17.8063		2.2	0.167663	19.8995	0.165874	19.8397		2.2	0.15947	19.9772	0.159097	19.92
2.20167	0.114056	16.1158	0.0950812	16.0816		2.20167	0.212654	17.8743	0.186369	17.8072		2.20167	0.167564	19.8995	0.165778	19.8398		2.20167	0.159383	19.9772	0.15901	19.92
2.20333	0.114056	16.1164	0.0950849	16.0822		2.20333	0.212567	17.8752	0.186302	17.8081		2.20333	0.167464	19.8996	0.165682	19.8399		2.20333	0.159296	19.9773	0.158924	19.92
2.205	0.114056	16.1171	0.0950886	16.0828		2.205	0.212479	17.8761	0.186235	17.809		2.205	0.167365	19.8996	0.165586	19.84		2.205	0.159209	19.9773	0.158838	19.9201
2.20667	0.114056	16.1177	0.0950924	16.0835		2.20667	0.212391	17.877	0.186168	17.8099		2.20667	0.167267	19.8997	0.16549	19.8401		2.20667	0.159123	19.9773	0.158752	19.9201
2.20833	0.114056	16.1183	0.0950961	16.0841		2.20833	0.212304	17.8778	0.186102	17.8108		2.20833	0.167168	19.8998	0.165395	19.8402		2.20833	0.159036	19.9773	0.158667	19.9202
2.21	0.114056	16.119	0.0950998	16.0847		2.21	0.212217	17.8787	0.186035	17.8117		2.21	0.167069	19.8998	0.165299	19.8403		2.21	0.15895	19.9773	0.158581	19.9202
2.21167	0.114056	16.1196	0.0951035	16.0853		2.21167	0.212129	17.8796	0.185968	17.8126		2.21167	0.166971	19.8999	0.165204	19.8404		2.21167	0.158864	19.9773	0.158496	19.9203
2.21333	0.114056	16.1202	0.0951072	16.086		2.21333	0.212042	17.8804	0.185901	17.8135		2.21333	0.166873	19.8999	0.165109	19.8405		2.21333	0.158778	19.9773	0.158411	19.9203
2.215	0.114056	16.1208	0.0951109	16.0866		2.215	0.211955	17.8813	0.185835	17.8144		2.215	0.166775	19.9	0.165014	19.8406		2.215	0.158692	19.9773	0.158326	19.9203
2.21667	0.114056	16.1215	0.0951147	16.0872		2.21667	0.211868	17.8822	0.185768	17.8153		2.21667	0.166677	19.9001	0.16492	19.8407		2.21667	0.158607	19.9774	0.158241	19.9204
2.21833	0.114056	16.1221	0.0951184	16.0879		2.21833	0.211781	17.8831	0.185702	17.8162		2.21833	0.166579	19.9001	0.164825	19.8408		2.21833	0.158521	19.9774	0.158156	19.9204
2.22	0.114056	16.1227	0.0951221	16.0885		2.22	0.211694	17.8839	0.185635	17.8171		2.22	0.166482	19.9002	0.164731	19.8409		2.22	0.158436	19.9774	0.158072	19.9205
2.22167	0.114056	16.1234	0.0951258	16.0891		2.22167	0.211607	17.8848	0.185569	17.818		2.22167	0.166385	19.9002	0.164637	19.841		2.22167	0.158351	19.9774	0.157987	19.9205
2.22333	0.114056	16.124	0.0951295	16.0898		2.22333	0.21152	17.8857	0.185502	17.8189		2.22333	0.166288	19.9003	0.164543	19.8411		2.22333	0.158266	19.9774	0.157903	19.9206
2.225	0.114056	16.1246	0.0951331	16.0904		2.225	0.211434	17.8865	0.185436	17.8198		2.225	0.166191	19.9003	0.164449	19.8411		2.225	0.158182	19.9774	0.157819	19.9206
2.22667	0.114056	16.1253	0.0951368	16.091		2.22667	0.211347	17.8874	0.18537	17.8207		2.22667	0.166094	19.9004	0.164356	19.8412		2.22667	0.158097	19.9774	0.157735	19.9206
2.22833	0.114056	16.1259	0.0951405	16.0916		2.22833	0.21126	17.8883	0.185304	17.8216		2.22833	0.165997	19.9005	0.164262	19.8413		2.22833	0.158013	19.9774	0.157652	19.9207
2.23	0.114056	16.1265	0.0951442	16.0923		2.23	0.211174	17.8891	0.185237	17.8224		2.23	0.165901	19.9005	0.164169	19.8414		2.23	0.157928	19.9775	0.157568	19.9207
2.23167	0.114056	16.1272	0.0951479	16.0929		2.23167	0.211088	17.89	0.185171	17.8233		2.23167	0.165805	19.9006	0.164076	19.8415		2.23167	0.157844	19.9775	0.157485	19.9208
2.23333	0.114056	16.1278	0.0951516	16.0935		2.23333	0.211001	17.8909	0.185105	17.8242		2.23333	0.165709	19.9006	0.163983	19.8416		2.23333	0.15776	19.9775	0.157401	19.9208
2.235	0.114056	16.1284	0.0951552	16.0942		2.235	0.210915	17.8917	0.185039	17.8251		2.235	0.165613	19.9007	0.16389	19.8417		2.235	0.157677	19.9775	0.157318	19.9209
2.23667	0.114056	16.129	0.0951589	16.0948		2.23667	0.210829	17.8926	0.184973	17.826		2.23667	0.165517	19.9007	0.163798	19.8418		2.23667	0.157593	19.9775	0.157235	19.9209
2.23833	0.114056	16.1297	0.0951626	16.0954		2.23833	0.210742	17.8934	0.184907	17.8269		2.23833	0.165422	19.9008	0.163705	19.8419		2.23833	0.157509	19.9775	0.157153	19.9209
2.24	0.114056	16.1303	0.0951663	16.096		2.24	0.210656	17.8943	0.184841	17.8278		2.24	0.165326	19.9009	0.163613	19.842		2.24	0.157426	19.9775	0.15707	19.921
2.24167	0.114056	16.1309	0.0951699	16.0967		2.24167	0.21057	17.8952	0.184775	17.8286		2.24167	0.165231	19.9009	0.163521	19.8421		2.24167	0.157343	19.9775	0.156987	19.921
2.24333	0.114056	16.1316	0.0951736	16.0973		2.24333	0.210484	17.896	0.18471	17.8295		2.24333	0.165136	19.901	0.163429	19.8421		2.24333	0.15726	19.9775	0.156905	19.9211
2.245	0.114056	16.1322	0.0951772	16.0979		2.245	0.210398	17.8969	0.184644	17.8304		2.245	0.165041	19.901	0.163337	19.8422		2.245	0.157177	19.9776	0.156823	19.9211
2.24667	0.114056	16.1328	0.0951809	16.0986		2.24667	0.210312	17.8977	0.184578	17.8313		2.24667	0.164946	19.9011	0.163245	19.8423		2.24667	0.157095	19.9776	0.156741	19.9211
2.24833	0.114056	16.1335	0.0951846	16.0992		2.24833	0.210227	17.8986	0.184512	17.8322		2.24833	0.164852	19.9011	0.163154	19.8424		2.24833	0.157012	19.9776	0.156659	19.9212
2.25	0.114056	16.1341	0.0951882	16.0998		2.25	0.210141	17.8994	0.184447	17.833		2.25	0.164758	19.9012	0.163063	19.8425		2.25	0.15693	19.9776	0.156577	19.9212
2.25167	0.114056	16.1347	0.0951919	16.1004		2.25167	0.210055	17.9003	0.184381	17.8339		2.25167	0.164663	19.9013	0.162972	19.8426		2.25167	0.156848	19.9776	0.156496	19.9213
2.25333	0.114056	16.1353	0.0951955	16.1011		2.25333	0.20997	17.9012	0.184316	17.8348		2.25333	0.164569	19.9013	0.162881	19.8427		2.25333	0.156765	19.9776	0.156415	19.9213
2.255	0.114056	16.136	0.0951991	16.1017		2.255	0.209884	17.902	0.18425	17.8357		2.255	0.164476	19.9014	0.16279	19.8428		2.255	0.156684	19.9776	0.156333	19.9213
2.25667	0.114056	16.1366	0.0952028	16.1023		2.25667	0.209799	17.9029	0.184185	17.8366		2.25667	0.164382	19.9014	0.162699	19.8429		2.25667	0.156602	19.9776	0.156252	19.9214
2.25833	0.114056	16.1372	0.0952064	16.103		2.25833	0.209713	17.9037	0.184119	17.8374		2.25833	0.164289	19.9015	0.162609	19.8429		2.25833	0.15652	19.9777	0.156171	19.9214
2.26	0.114056	16.1379	0.0952101	16.1036		2.26	0.209628	17.9046	0.184054	17.8383		2.26	0.164195	19.9015	0.162518	19.843		2.26	0.156439	19.9777	0.156091	19.9215
2.26167	0.114056	16.1385	0.0952137	16.1042		2.26167	0.209543	17.9054	0.183989	17.8392		2.26167	0.164102	19.9016	0.162428	19.8431		2.26167	0.156358	19.9777	0.15601	19.9215
2.26333	0.114056	16.1391	0.0952173	16.1048		2.26333	0.209458	17.9063	0.183923	17.8401		2.26333	0.164009	19.9017	0.162338	19.8432		2.26333	0.156277	19.9777	0.15593	19.9216
2.265	0.114056	16.1397	0.095221	16.1055		2.265	0.209373	17.9071	0.183858	17.8409		2.265	0.163916	19.9017	0.162249	19.8433		2.265	0.156196	19.9777	0.155849	19.9216
2.26667	0.114056	16.1404	0.0952246	16.1061		2.26667	0.209287	17.908	0.183793	17.8418		2.26667	0.163824	19.9018	0.162159	19.8434		2.26667	0.156115	19.9777	0.155769	19.9216
2.26833	0.114056	16.141	0.0952282	16.1067		2.26833	0.209203	17.9088	0.183728	17.8427		2.26833	0.163731	19.9018	0.162069	19.8435		2.26833	0.156034	19.9777	0.155689	19.9217
2.27	0.114056	16.1416	0.0952318	16.1073		2.27	0.209118	17.9097	0.183663	17.8436		2.27	0.163639	19.9019	0.16198	19.8436		2.27	0.155954	19.9777	0.155609	19.9217
2.27167	0.114056	16.1422	0.0952354	16.108		2.27167	0.209033	17.9105	0.183598	17.8444		2.27167	0.163547	19.9019	0.161891	19.8436		2.27167	0.155873	19.9777	0.15553	19.9218
2.27333	0.114056	16.1429	0.0952391	16.1086		2.27333	0.208948	17.9114	0.183533	17.8453		2.27333	0.163455	19.902	0.161802	19.8437		2.27333	0.155793	19.9778	0.15545	19.9218
2.275	0.114056	16.1435	0.0952427	16.1092		2.275	0.208863	17.9122	0.183468	17.8462		2.275	0.163363	19.902	0.161713	19.8438		2.275	0.155713	19.9778	0.155371	19.9218
2.27667	0.114056	16.1441	0.0952463	16.1098		2.27667	0.208779	17.9131	0.183403	17.847		2.27667	0.163271	19.9021	0.161624	19.8439		2.27667	0.155633	19.9778	0.155292	19.9219
2.27833	0.114056	16.1448	0.0952499	16.1105		2.27833	0.208694	17.9139	0.183338	17.8479		2.27833	0.16318	19.9021	0.161536	19.844		2.27833	0.155553	19.9778	0.155212	19.9219
2.28	0.114056	16.1454	0.0952535	16.1111		2.28	0.208609	17.9147	0.183273	17.8488		2.28	0.163088	19.9022	0.161448	19.8441		2.28	0.155474	19.9778	0.155134	19.922
2.28167	0.114056	16.146	0.0952571	16.1117		2.28167	0.208525	17.9156	0.183208	17.8496		2.28167	0.162997	19.9023	0.161359	19.8442		2.28167	0.155394	19.9778	0.155055	19.922
2.28333	0.114056	16.1466	0.0952607	16.1123		2.28333	0.208441	17.9164	0.183144	17.8505		2.28333	0.162906	19.9023	0.161271	19.8443		2.28333	0.155315	19.9778	0.154976	19.922
2.285	0.114056	16.1473	0.0952643	16.113		2.285	0.208356	17.9173	0.183079	17.8514		2.285	0.162815	19.9024	0.161183	19.8443		2.285	0.155236	19.9778	0.154898	19.9221
2.28667	0.114056	16.1479	0.0952679	16.1136		2.28667	0.208272	17.9181	0.183014	17.8522		2.28667	0.162725	19.9024	0.161096	19.8444		2.28667	0.155157	19.9778	0.154819	19.9221
2.28833	0.114056	16.1485	0.0952715	16.1142		2.28833	0.208188	17.919	0.18295	17.8531		2.28833	0.162634	19.9025	0.161008	19.8445		2.28833	0.155078	19.9779	0.154741	19.9222
2.29	0.114056	16.1491	0.0952751	16.1148		2.29	0.208104	17.9198	0.182885	17.854		2.29	0.162544	19.9025	0.160921	19.8446		2.29	0.155	19.9779	0.154663	19.9222
2.29167	0.114056	16.1498	0.0952787	16.1155		2.29167	0.20802	17.9206	0.182821	17.8548		2.29167	0.162454	19.9026	0.160834	19.8447		2.29167	0.154921	19.9779	0.154585	19.9222
2.29333	0.114056	16.1504	0.0952822	16.1161		2.29333	0.207936	17.9215	0.182756	17.8557		2.29333	0.162364	19.9026	0.160746	19.8448		2.29333	0.154843	19.9779	0.154507	19.9223
2.295	0.114056	16.151	0.0952858	16.1167		2.295	0.207852	17.9223	0.182692	17.8566		2.295	0.162274	19.9027	0.16066	19.8449		2.295	0.154764	19.9779	0.15443	19.9223
2.29667	0.114056	16.1516	0.0952894	16.1173		2.29667	0.207768	17.9232	0.182628	17.8574		2.29667	0.162184	19.9027	0.160573	19.8449		2.29667	0.154686	19.9779	0.154352	19.9223
2.29833	0.114056	16.1523	0.095293	16.118		2.29833	0.207684	17.924	0.182563	17.8583		2.29833	0.162095	19.9028	0.160486	19.845		2.29833	0.154608	19.9779	0.154275	19.9224
2.3	0.114056	16.1529	0.0952966	16.1186		2.3	0.2076	17.9248	0.182499	17.8591		2.3	0.162005	19.9029	0.1604	19.8451		2.3	0.154531	19.9779	0.154198	19.9224
2.30167	0.114056	16.1535	0.0953001	16.1192		2.30167	0.207517	17.9257	0.182435	17.86		2.30167	0.161916	19.9029	0.160313	19.8452		2.30167	0.154453	19.9779	0.154121	19.9225
2.30333	0.114056	16.1541	0.0953037	16.1198		2.30333	0.207433	17.9265	0.182371	17.8609		2.30333	0.161827	19.903	0.160227	19.8453		2.30333	0.154376	19.978	0.154044	19.9225
2.305	0.114056	16.1548	0.0953073	16.1205		2.305	0.20735	17.9273	0.182307	17.8617		2.305	0.161738	19.903	0.160141	19.8454		2.305	0.154298	19.978	0.153967	19.9225
2.30667	0.114056	16.1554	0.0953108	16.1211		2.30667	0.207266	17.9282	0.182242	17.8626		2.30667	0.161649	19.9031	0.160055	19.8454		2.30667	0.154221	19.978	0.153891	19.9226
2.30833	0.114056	16.156	0.0953144	16.1217		2.30833	0.207183	17.929	0.182178	17.8634		2.30833	0.161561	19.9031	0.15997	19.8455		2.30833	0.154144	19.978	0.153814	19.9226
2.31	0.114056	16.1566	0.095318	16.1223		2.31	0.207099	17.9298	0.182114	17.8643		2.31	0.161473	19.9032	0.159884	19.8456		2.31	0.154067	19.978	0.153738	19.9227
2.31167	0.114056	16.1573	0.0953215	16.123		2.31167	0.207016	17.9307	0.18205	17.8651		2.31167	0.161384	19.9032	0.159799	19.8457		2.31167	0.15399	19.978	0.153662	19.9227
2.31333	0.114056	16.1579	0.0953251	16.1236		2.31333	0.206933	17.9315	0.181987	17.866		2.31333	0.161296	19.9033	0.159714	19.8458		2.31333	0.153914	19.978	0.153586	19.9227
2.315	0.114056	16.1585	0.0953286	16.1242		2.315	0.20685	17.9323	0.181923	17.8668		2.315	0.161208	19.9033	0.159628	19.8459		2.315	0.153837	19.978	0.15351	19.9228
2.31667	0.114056	16.1591	0.0953322	16.1248		2.31667	0.206767	17.9332	0.181859	17.8677		2.31667	0.16112	19.9034	0.159544	19.8459		2.31667	0.153761	19.978	0.153435	19.9228
2.31833	0.114056	16.1598	0.0953357	16.1254		2.31833	0.206684	17.934	0.181795	17.8685		2.31833	0.161033	19.9034	0.159459	19.846		2.31833	0.153685	19.9781	0.153359	19.9228
2.32	0.114056	16.1604	0.0953393	16.1261		2.32	0.206601	17.9348	0.181731	17.8694		2.32	0.160945	19.9035	0.159374	19.8461		2.32	0.153609	19.9781	0.153284	19.9229
2.32167	0.114056	16.161	0.0953428	16.1267		2.32167	0.206518	17.9357	0.181668	17.8703		2.32167	0.160858	19.9035	0.15929	19.8462		2.32167	0.153533	19.9781	0.153208	19.9229
2.32333	0.114056	16.1616	0.0953464	16.1273		2.32333	0.206435	17.9365	0.181604	17.8711		2.32333	0.160771	19.9036	0.159205	19.8463		2.32333	0.153457	19.9781	0.153133	19.923
2.325	0.114056	16.1623	0.0953499	16.1279		2.325	0.206352	17.9373	0.18154	17.872		2.325	0.160684	19.9036	0.159121	19.8464		2.325	0.153382	19.9781	0.153058	19.923
2.32667	0.114056	16.1629	0.0953534	16.1286		2.32667	0.206269	17.9381	0.181477	17.8728		2.32667	0.160597	19.9037	0.159037	19.8464		2.32667	0.153306	19.9781	0.152983	19.923
2.32833	0.114056	16.1635	0.095357	16.1292		2.32833	0.206187	17.939	0.181413	17.8736		2.32833	0.160511	19.9037	0.158953	19.8465		2.32833	0.153231	19.9781	0.152909	19.9231
2.33	0.114056	16.1641	0.0953605	16.1298		2.33	0.206104	17.9398	0.18135	17.8745		2.33	0.160424	19.9038	0.15887	19.8466		2.33	0.153156	19.9781	0.152834	19.9231
2.33167	0.114056	16.1648	0.095364	16.1304		2.33167	0.206022	17.9406	0.181287	17.8753		2.33167	0.160338	19.9038	0.158786	19.8467		2.33167	0.153081	19.9781	0.15276	19.9231
2.33333	0.114056	16.1654	0.0953676	16.131		2.33333	0.205939	17.9414	0.181223	17.8762		2.33333	0.160251	19.9039	0.158703	19.8468		2.33333	0.153006	19.9782	0.152685	19.9232
2.335	0.114056	16.166	0.0953711	16.1317		2.335	0.205857	17.9423	0.18116	17.877		2.335	0.160165	19.904	0.158619	19.8468		2.335	0.152931	19.9782	0.152611	19.9232
2.33667	0.114056	16.1666	0.0953746	16.1323		2.33667	0.205774	17.9431	0.181097	17.8779		2.33667	0.16008	19.904	0.158536	19.8469		2.33667	0.152856	19.9782	0.152537	19.9233
2.33833	0.114056	16.1672	0.0953781	16.1329		2.33833	0.205692	17.9439	0.181033	17.8787		2.33833	0.159994	19.9041	0.158453	19.847		2.33833	0.152782	19.9782	0.152464	19.9233
2.34	0.114056	16.1679	0.0953816	16.1335		2.34	0.20561	17.9447	0.18097	17.8796		2.34	0.159908	19.9041	0.158371	19.8471		2.34	0.152708	19.9782	0.15239	19.9233
2.34167	0.114056	16.1685	0.0953852	16.1341		2.34167	0.205528	17.9455	0.180907	17.8804		2.34167	0.159823	19.9042	0.158288	19.8472		2.34167	0.152634	19.9782	0.152316	19.9234
2.34333	0.114056	16.1691	0.0953887	16.1348		2.34333	0.205446	17.9464	0.180844	17.8813		2.34333	0.159738	19.9042	0.158205	19.8473		2.34333	0.152559	19.9782	0.152243	19.9234
2.345	0.114056	16.1697	0.0953922	16.1354		2.345	0.205364	17.9472	0.180781	17.8821		2.345	0.159652	19.9043	0.158123	19.8473		2.345	0.152486	19.9782	0.15217	19.9234
2.34667	0.114056	16.1704	0.0953957	16.136		2.34667	0.205282	17.948	0.180718	17.8829		2.34667	0.159567	19.9043	0.158041	19.8474		2.34667	0.152412	19.9782	0.152096	19.9235
2.34833	0.114056	16.171	0.0953992	16.1366		2.34833	0.2052	17.9488	0.180655	17.8838		2.34833	0.159483	19.9044	0.157959	19.8475		2.34833	0.152338	19.9782	0.152023	19.9235
2.35	0.114056	16.1716	0.0954027	16.1373		2.35	0.205118	17.9496	0.180592	17.8846		2.35	0.159398	19.9044	0.157877	19.8476		2.35	0.152265	19.9783	0.151951	19.9236
2.35167	0.114056	16.1722	0.0954062	16.1379		2.35167	0.205036	17.9505	0.180529	17.8855		2.35167	0.159313	19.9045	0.157795	19.8477		2.35167	0.152191	19.9783	0.151878	19.9236
2.35333	0.114056	16.1728	0.0954097	16.1385		2.35333	0.204955	17.9513	0.180466	17.8863		2.35333	0.159229	19.9045	0.157714	19.8477		2.35333	0.152118	19.9783	0.151805	19.9236
2.355	0.114056	16.1735	0.0954132	16.1391		2.355	0.204873	17.9521	0.180404	17.8871		2.355	0.159145	19.9046	0.157632	19.8478		2.355	0.152045	19.9783	0.151733	19.9237
2.35667	0.114056	16.1741	0.0954167	16.1397		2.35667	0.204792	17.9529	0.180341	17.888		2.35667	0.159061	19.9046	0.157551	19.8479		2.35667	0.151972	19.9783	0.15166	19.9237
2.35833	0.114056	16.1747	0.0954202	16.1404		2.35833	0.20471	17.9537	0.180278	17.8888		2.35833	0.158977	19.9047	0.15747	19.848		2.35833	0.1519	19.9783	0.151588	19.9237
2.36	0.114056	16.1753	0.0954237	16.141		2.36	0.204629	17.9545	0.180215	17.8897		2.36	0.158893	19.9047	0.157389	19.8481		2.36	0.151827	19.9783	0.151516	19.9238
2.36167	0.114056	16.1759	0.0954272	16.1416		2.36167	0.204547	17.9553	0.180153	17.8905		2.36167	0.15881	19.9048	0.157308	19.8481		2.36167	0.151754	19.9783	0.151444	19.9238
2.36333	0.114056	16.1766	0.0954307	16.1422		2.36333	0.204466	17.9562	0.18009	17.8913		2.36333	0.158726	19.9048	0.157227	19.8482		2.36333	0.151682	19.9783	0.151373	19.9238
2.365	0.114056	16.1772	0.0954341	16.1428		2.365	0.204385	17.957	0.180028	17.8922		2.365	0.158643	19.9049	0.157146	19.8483		2.365	0.15161	19.9784	0.151301	19.9239
2.36667	0.114056	16.1778	0.0954376	16.1435		2.36667	0.204303	17.9578	0.179965	17.893		2.36667	0.15856	19.9049	0.157066	19.8484		2.36667	0.151538	19.9784	0.151229	19.9239
2.36833	0.114056	16.1784	0.0954411	16.1441		2.36833	0.204222	17.9586	0.179903	17.8938		2.36833	0.158477	19.905	0.156986	19.8484		2.36833	0.151466	19.9784	0.151158	19.924
2.37	0.114056	16.179	0.0954446	16.1447		2.37	0.204141	17.9594	0.17984	17.8947		2.37	0.158394	19.905	0.156905	19.8485		2.37	0.151394	19.9784	0.151087	19.924
2.37167	0.114056	16.1797	0.0954481	16.1453		2.37167	0.20406	17.9602	0.179778	17.8955		2.37167	0.158311	19.9051	0.156825	19.8486		2.37167	0.151322	19.9784	0.151016	19.924
2.37333	0.114056	16.1803	0.0954515	16.1459		2.37333	0.203979	17.961	0.179716	17.8963		2.37333	0.158229	19.9051	0.156746	19.8487		2.37333	0.151251	19.9784	0.150945	19.9241
2.375	0.114056	16.1809	0.095455	16.1465		2.375	0.203898	17.9618	0.179654	17.8971		2.375	0.158146	19.9052	0.156666	19.8488		2.375	0.151179	19.9784	0.150874	19.9241
2.37667	0.114056	16.1815	0.0954585	16.1472		2.37667	0.203818	17.9626	0.179591	17.898		2.37667	0.158064	19.9052	0.156586	19.8488		2.37667	0.151108	19.9784	0.150803	19.9241
2.37833	0.114056	16.1821	0.0954619	16.1478		2.37833	0.203737	17.9634	0.179529	17.8988		2.37833	0.157982	19.9053	0.156507	19.8489		2.37833	0.151037	19.9784	0.150733	19.9242
2.38	0.114056	16.1828	0.0954654	16.1484		2.38	0.203656	17.9642	0.179467	17.8996		2.38	0.1579	19.9053	0.156428	19.849		2.38	0.150966	19.9784	0.150662	19.9242
2.38167	0.114056	16.1834	0.0954689	16.149		2.38167	0.203576	17.9651	0.179405	17.9005		2.38167	0.157818	19.9054	0.156348	19.8491		2.38167	0.150895	19.9785	0.150592	19.9242
2.38333	0.114056	16.184	0.0954723	16.1496		2.38333	0.203495	17.9659	0.179343	17.9013		2.38333	0.157737	19.9054	0.156269	19.8492		2.38333	0.150824	19.9785	0.150522	19.9243
2.385	0.114056	16.1846	0.0954758	16.1503		2.385	0.203414	17.9667	0.179281	17.9021		2.385	0.157655	19.9055	0.156191	19.8492		2.385	0.150754	19.9785	0.150452	19.9243
2.38667	0.114056	16.1852	0.0954792	16.1509		2.38667	0.203334	17.9675	0.179219	17.9029		2.38667	0.157574	19.9055	0.156112	19.8493		2.38667	0.150683	19.9785	0.150382	19.9243
2.38833	0.114056	16.1859	0.0954827	16.1515		2.38833	0.203254	17.9683	0.179157	17.9038		2.38833	0.157492	19.9056	0.156033	19.8494		2.38833	0.150613	19.9785	0.150312	19.9244
2.39	0.114056	16.1865	0.0954862	16.1521		2.39	0.203173	17.9691	0.179095	17.9046		2.39	0.157411	19.9056	0.155955	19.8495		2.39	0.150543	19.9785	0.150243	19.9244
2.39167	0.114056	16.1871	0.0954896	16.1527		2.39167	0.203093	17.9699	0.179033	17.9054		2.39167	0.15733	19.9057	0.155876	19.8495		2.39167	0.150473	19.9785	0.150173	19.9245
2.39333	0.114056	16.1877	0.0954931	16.1533		2.39333	0.203013	17.9707	0.178972	17.9062		2.39333	0.15725	19.9057	0.155798	19.8496		2.39333	0.150403	19.9785	0.150104	19.9245
2.395	0.114056	16.1883	0.0954965	16.154		2.395	0.202933	17.9715	0.17891	17.9071		2.395	0.157169	19.9057	0.15572	19.8497		2.395	0.150333	19.9785	0.150035	19.9245
2.39667	0.114056	16.189	0.0954999	16.1546		2.39667	0.202853	17.9723	0.178848	17.9079		2.39667	0.157089	19.9058	0.155642	19.8498		2.39667	0.150263	19.9785	0.149966	19.9246
2.39833	0.114056	16.1896	0.0955034	16.1552		2.39833	0.202773	17.9731	0.178787	17.9087		2.39833	0.157008	19.9058	0.155565	19.8498		2.39833	0.150194	19.9786	0.149897	19.9246
2.4	0.114056	16.1902	0.0955068	16.1558		2.4	0.202693	17.9739	0.178725	17.9095		2.4	0.156928	19.9059	0.155487	19.8499		2.4	0.150125	19.9786	0.149828	19.9246
2.40167	0.114056	16.1908	0.0955103	16.1564		2.40167	0.202613	17.9747	0.178663	17.9104		2.40167	0.156848	19.9059	0.15541	19.85		2.40167	0.150055	19.9786	0.149759	19.9247
2.40333	0.114056	16.1914	0.0955137	16.157		2.40333	0.202533	17.9755	0.178602	17.9112		2.40333	0.156768	19.906	0.155332	19.8501		2.40333	0.149986	19.9786	0.14969	19.9247
2.405	0.114056	16.1921	0.0955171	16.1577		2.405	0.202453	17.9763	0.17854	17.912		2.405	0.156688	19.906	0.155255	19.8501		2.405	0.149917	19.9786	0.149622	19.9247
2.40667	0.114056	16.1927	0.0955206	16.1583		2.40667	0.202373	17.9771	0.178479	17.9128		2.40667	0.156609	19.9061	0.155178	19.8502		2.40667	0.149848	19.9786	0.149554	19.9248
2.40833	0.114056	16.1933	0.095524	16.1589		2.40833	0.202294	17.9779	0.178418	17.9136		2.40833	0.156529	19.9061	0.155101	19.8503		2.40833	0.14978	19.9786	0.149486	19.9248
2.41	0.114056	16.1939	0.0955274	16.1595		2.41	0.202214	17.9787	0.178356	17.9144		2.41	0.15645	19.9062	0.155024	19.8504		2.41	0.149711	19.9786	0.149418	19.9248
2.41167	0.114056	16.1945	0.0955308	16.1601		2.41167	0.202135	17.9794	0.178295	17.9153		2.41167	0.156371	19.9062	0.154948	19.8504		2.41167	0.149642	19.9786	0.14935	19.9249
2.41333	0.114056	16.1951	0.0955343	16.1607		2.41333	0.202055	17.9802	0.178234	17.9161		2.41333	0.156292	19.9063	0.154871	19.8505		2.41333	0.149574	19.9786	0.149282	19.9249
2.415	0.114056	16.1958	0.0955377	16.1614		2.415	0.201976	17.981	0.178173	17.9169		2.415	0.156213	19.9063	0.154795	19.8506		2.415	0.149506	19.9787	0.149214	19.9249
2.41667	0.114056	16.1964	0.0955411	16.162		2.41667	0.201896	17.9818	0.178111	17.9177		2.41667	0.156134	19.9064	0.154719	19.8507		2.41667	0.149438	19.9787	0.149147	19.925
2.41833	0.114056	16.197	0.0955445	16.1626		2.41833	0.201817	17.9826	0.17805	17.9185		2.41833	0.156055	19.9064	0.154643	19.8507		2.41833	0.14937	19.9787	0.149079	19.925
2.42	0.114056	16.1976	0.0955479	16.1632		2.42	0.201738	17.9834	0.177989	17.9193		2.42	0.155977	19.9065	0.154567	19.8508		2.42	0.149302	19.9787	0.149012	19.925
2.42167	0.114056	16.1982	0.0955513	16.1638		2.42167	0.201659	17.9842	0.177928	17.9201		2.42167	0.155899	19.9065	0.154491	19.8509		2.42167	0.149234	19.9787	0.148945	19.9251
2.42333	0.114056	16.1988	0.0955548	16.1644		2.42333	0.20158	17.985	0.177867	17.921		2.42333	0.15582	19.9066	0.154415	19.851		2.42333	0.149167	19.9787	0.148878	19.9251
2.425	0.114056	16.1995	0.0955582	16.1651		2.425	0.201501	17.9858	0.177806	17.9218		2.425	0.155742	19.9066	0.15434	19.851		2.425	0.149099	19.9787	0.148811	19.9251
2.42667	0.114056	16.2001	0.0955616	16.1657		2.42667	0.201422	17.9866	0.177745	17.9226		2.42667	0.155664	19.9066	0.154264	19.8511		2.42667	0.149032	19.9787	0.148744	19.9252
2.42833	0.114056	16.2007	0.095565	16.1663		2.42833	0.201343	17.9874	0.177684	17.9234		2.42833	0.155587	19.9067	0.154189	19.8512		2.42833	0.148965	19.9787	0.148678	19.9252
2.43	0.114056	16.2013	0.0955684	16.1669		2.43	0.201264	17.9881	0.177624	17.9242		2.43	0.155509	19.9067	0.154114	19.8513		2.43	0.148898	19.9787	0.148611	19.9252
2.43167	0.114056	16.2019	0.0955718	16.1675		2.43167	0.201185	17.9889	0.177563	17.925		2.43167	0.155431	19.9068	0.154039	19.8513		2.43167	0.148831	19.9787	0.148545	19.9253
2.43333	0.114056	16.2025	0.0955752	16.1681		2.43333	0.201106	17.9897	0.177502	17.9258		2.43333	0.155354	19.9068	0.153964	19.8514		2.43333	0.148764	19.9788	0.148478	19.9253
2.435	0.114056	16.2032	0.0955786	16.1687		2.435	0.201028	17.9905	0.177441	17.9266		2.435	0.155277	19.9069	0.15389	19.8515		2.435	0.148697	19.9788	0.148412	19.9253
2.43667	0.114056	16.2038	0.095582	16.1694		2.43667	0.200949	17.9913	0.177381	17.9274		2.43667	0.1552	19.9069	0.153815	19.8516		2.43667	0.148631	19.9788	0.148346	19.9254
2.43833	0.114056	16.2044	0.0955854	16.17		2.43833	0.200871	17.9921	0.17732	17.9282		2.43833	0.155123	19.907	0.153741	19.8516		2.43833	0.148564	19.9788	0.14828	19.9254
2.44	0.114056	16.205	0.0955888	16.1706		2.44	0.200792	17.9929	0.17726	17.9291		2.44	0.155046	19.907	0.153666	19.8517		2.44	0.148498	19.9788	0.148215	19.9254
2.44167	0.114056	16.2056	0.0955921	16.1712		2.44167	0.200714	17.9936	0.177199	17.9299		2.44167	0.154969	19.9071	0.153592	19.8518		2.44167	0.148432	19.9788	0.148149	19.9255
2.44333	0.114056	16.2062	0.0955955	16.1718		2.44333	0.200635	17.9944	0.177139	17.9307		2.44333	0.154893	19.9071	0.153518	19.8518		2.44333	0.148366	19.9788	0.148083	19.9255
2.445	0.114056	16.2068	0.0955989	16.1724		2.445	0.200557	17.9952	0.177078	17.9315		2.445	0.154817	19.9072	0.153444	19.8519		2.445	0.1483	19.9788	0.148018	19.9255
2.44667	0.114056	16.2075	0.0956023	16.173		2.44667	0.200479	17.996	0.177018	17.9323		2.44667	0.15474	19.9072	0.15337	19.852		2.44667	0.148234	19.9788	0.147953	19.9256
2.44833	0.114056	16.2081	0.0956057	16.1737		2.44833	0.2004	17.9968	0.176957	17.9331		2.44833	0.154664	19.9072	0.153297	19.8521		2.44833	0.148169	19.9788	0.147888	19.9256
2.45	0.114056	16.2087	0.0956091	16.1743		2.45	0.200322	17.9976	0.176897	17.9339		2.45	0.154588	19.9073	0.153223	19.8521		2.45	0.148103	19.9789	0.147823	19.9256
2.45167	0.114056	16.2093	0.0956124	16.1749		2.45167	0.200244	17.9983	0.176837	17.9347		2.45167	0.154512	19.9073	0.15315	19.8522		2.45167	0.148038	19.9789	0.147758	19.9257
2.45333	0.114056	16.2099	0.0956158	16.1755		2.45333	0.200166	17.9991	0.176777	17.9355		2.45333	0.154437	19.9074	0.153077	19.8523		2.45333	0.147972	19.9789	0.147693	19.9257
2.455	0.114056	16.2105	0.0956192	16.1761		2.455	0.200088	17.9999	0.176716	17.9363		2.455	0.154361	19.9074	0.153003	19.8523		2.455	0.147907	19.9789	0.147628	19.9257
2.45667	0.114056	16.2112	0.0956226	16.1767		2.45667	0.20001	18.0007	0.176656	17.9371		2.45667	0.154286	19.9075	0.15293	19.8524		2.45667	0.147842	19.9789	0.147564	19.9258
2.45833	0.114056	16.2118	0.0956259	16.1773		2.45833	0.199932	18.0015	0.176596	17.9379		2.45833	0.15421	19.9075	0.152858	19.8525		2.45833	0.147777	19.9789	0.1475	19.9258
2.46	0.114056	16.2124	0.0956293	16.178		2.46	0.199855	18.0022	0.176536	17.9387		2.46	0.154135	19.9076	0.152785	19.8526		2.46	0.147712	19.9789	0.147435	19.9258
2.46167	0.114056	16.213	0.0956327	16.1786		2.46167	0.199777	18.003	0.176476	17.9395		2.46167	0.15406	19.9076	0.152712	19.8526		2.46167	0.147648	19.9789	0.147371	19.9259
2.46333	0.114056	16.2136	0.095636	16.1792		2.46333	0.199699	18.0038	0.176416	17.9403		2.46333	0.153985	19.9077	0.15264	19.8527		2.46333	0.147583	19.9789	0.147307	19.9259
2.465	0.114056	16.2142	0.0956394	16.1798		2.465	0.199622	18.0046	0.176356	17.9411		2.465	0.153911	19.9077	0.152568	19.8528		2.465	0.147519	19.9789	0.147243	19.9259
2.46667	0.114056	16.2148	0.0956428	16.1804		2.46667	0.199544	18.0053	0.176296	17.9419		2.46667	0.153836	19.9077	0.152495	19.8528		2.46667	0.147454	19.9789	0.147179	19.926
2.46833	0.114056	16.2154	0.0956461	16.181		2.46833	0.199467	18.0061	0.176237	17.9427		2.46833	0.153761	19.9078	0.152423	19.8529		2.46833	0.14739	19.979	0.147116	19.926
2.47	0.114056	16.2161	0.0956495	16.1816		2.47	0.199389	18.0069	0.176177	17.9435		2.47	0.153687	19.9078	0.152351	19.853		2.47	0.147326	19.979	0.147052	19.926
2.47167	0.114056	16.2167	0.0956528	16.1822		2.47167	0.199312	18.0077	0.176117	17.9443		2.47167	0.153613	19.9079	0.15228	19.8531		2.47167	0.147262	19.979	0.146989	19.9261
2.47333	0.114056	16.2173	0.0956562	16.1829		2.47333	0.199234	18.0084	0.176057	17.945		2.47333	0.153539	19.9079	0.152208	19.8531		2.47333	0.147198	19.979	0.146925	19.9261
2.475	0.114056	16.2179	0.0956595	16.1835		2.475	0.199157	18.0092	0.175998	17.9458		2.475	0.153465	19.908	0.152136	19.8532		2.475	0.147135	19.979	0.146862	19.9261
2.47667	0.114056	16.2185	0.0956629	16.1841		2.47667	0.19908	18.01	0.175938	17.9466		2.47667	0.153391	19.908	0.152065	19.8533		2.47667	0.147071	19.979	0.146799	19.9262
2.47833	0.114056	16.2191	0.0956662	16.1847		2.47833	0.199003	18.0107	0.175878	17.9474		2.47833	0.153317	19.9081	0.151994	19.8533		2.47833	0.147008	19.979	0.146736	19.9262
2.48	0.114056	16.2197	0.0956696	16.1853		2.48	0.198926	18.0115	0.175819	17.9482		2.48	0.153244	19.9081	0.151922	19.8534		2.48	0.146944	19.979	0.146673	19.9262
2.48167	0.114056	16.2204	0.0956729	16.1859		2.48167	0.198849	18.0123	0.175759	17.949		2.48167	0.15317	19.9081	0.151851	19.8535		2.48167	0.146881	19.979	0.146611	19.9262
2.48333	0.114056	16.221	0.0956763	16.1865		2.48333	0.198772	18.0131	0.1757	17.9498		2.48333	0.153097	19.9082	0.151781	19.8535		2.48333	0.146818	19.979	0.146548	19.9263
2.485	0.114056	16.2216	0.0956796	16.1871		2.485	0.198695	18.0138	0.175641	17.9506		2.485	0.153024	19.9082	0.15171	19.8536		2.485	0.146755	19.979	0.146486	19.9263
2.48667	0.114056	16.2222	0.0956829	16.1877		2.48667	0.198618	18.0146	0.175581	17.9514		2.48667	0.152951	19.9083	0.151639	19.8537		2.48667	0.146692	19.9791	0.146423	19.9263
2.48833	0.114056	16.2228	0.0956863	16.1884		2.48833	0.198541	18.0154	0.175522	17.9522		2.48833	0.152878	19.9083	0.151569	19.8538		2.48833	0.14663	19.9791	0.146361	19.9264
2.49	0.114056	16.2234	0.0956896	16.189		2.49	0.198465	18.0161	0.175463	17.953		2.49	0.152805	19.9084	0.151498	19.8538		2.49	0.146567	19.9791	0.146299	19.9264
2.49167	0.114056	16.224	0.0956929	16.1896		2.49167	0.198388	18.0169	0.175403	17.9537		2.49167	0.152733	19.9084	0.151428	19.8539		2.49167	0.146504	19.9791	0.146237	19.9264
2.49333	0.114056	16.2246	0.0956963	16.1902		2.49333	0.198311	18.0177	0.175344	17.9545		2.49333	0.15266	19.9084	0.151358	19.854		2.49333	0.146442	19.9791	0.146175	19.9265
2.495	0.114056	16.2253	0.0956996	16.1908		2.495	0.198235	18.0184	0.175285	17.9553		2.495	0.152588	19.9085	0.151288	19.854		2.495	0.14638	19.9791	0.146113	19.9265
2.49667	0.114056	16.2259	0.0957029	16.1914		2.49667	0.198158	18.0192	0.175226	17.9561		2.49667	0.152516	19.9085	0.151218	19.8541		2.49667	0.146318	19.9791	0.146052	19.9265
2.49833	0.114056	16.2265	0.0957063	16.192		2.49833	0.198082	18.0199	0.175167	17.9569		2.49833	0.152444	19.9086	0.151148	19.8542		2.49833	0.146256	19.9791	0.14599	19.9266
2.5	0.114056	16.2271	0.0957096	16.1926		2.5	0.198005	18.0207	0.175108	17.9577		2.5	0.152372	19.9086	0.151079	19.8542		2.5	0.146194	19.9791	0.145929	19.9266
2.50167	0.114056	16.2277	0.0957129	16.1932		2.50167	0.197929	18.0215	0.175049	17.9585		2.50167	0.1523	19.9087	0.151009	19.8543		2.50167	0.146132	19.9791	0.145868	19.9266
2.50333	0.114056	16.2283	0.0957162	16.1939		2.50333	0.197853	18.0222	0.17499	17.9592		2.50333	0.152228	19.9087	0.15094	19.8544		2.50333	0.14607	19.9791	0.145806	19.9267
2.505	0.114056	16.2289	0.0957195	16.1945		2.505	0.197777	18.023	0.174931	17.96		2.505	0.152156	19.9087	0.15087	19.8544		2.505	0.146009	19.9792	0.145745	19.9267
2.50667	0.114056	16.2295	0.0957229	16.1951		2.50667	0.1977	18.0238	0.174872	17.9608		2.50667	0.152085	19.9088	0.150801	19.8545		2.50667	0.145947	19.9792	0.145684	19.9267
2.50833	0.114056	16.2301	0.0957262	16.1957		2.50833	0.197624	18.0245	0.174813	17.9616		2.50833	0.152014	19.9088	0.150732	19.8546		2.50833	0.145886	19.9792	0.145624	19.9267
2.51	0.114056	16.2308	0.0957295	16.1963		2.51	0.197548	18.0253	0.174754	17.9624		2.51	0.151943	19.9089	0.150663	19.8546		2.51	0.145825	19.9792	0.145563	19.9268
2.51167	0.114056	16.2314	0.0957328	16.1969		2.51167	0.197472	18.026	0.174696	17.9631		2.51167	0.151871	19.9089	0.150595	19.8547		2.51167	0.145764	19.9792	0.145502	19.9268
2.51333	0.114056	16.232	0.0957361	16.1975		2.51333	0.197396	18.0268	0.174637	17.9639		2.51333	0.151801	19.909	0.150526	19.8548		2.51333	0.145703	19.9792	0.145442	19.9268
2.515	0.114056	16.2326	0.0957394	16.1981		2.515	0.197321	18.0276	0.174578	17.9647		2.515	0.15173	19.909	0.150457	19.8548		2.515	0.145642	19.9792	0.145382	19.9269
2.51667	0.114056	16.2332	0.0957427	16.1987		2.51667	0.197245	18.0283	0.17452	17.9655		2.51667	0.151659	19.909	0.150389	19.8549		2.51667	0.145581	19.9792	0.145321	19.9269
2.51833	0.114056	16.2338	0.095746	16.1993		2.51833	0.197169	18.0291	0.174461	17.9663		2.51833	0.151588	19.9091	0.150321	19.855		2.51833	0.14552	19.9792	0.145261	19.9269
2.52	0.114056	16.2344	0.0957493	16.1999		2.52	0.197093	18.0298	0.174402	17.967		2.52	0.151518	19.9091	0.150253	19.855		2.52	0.14546	19.9792	0.145201	19.927
2.52167	0.114056	16.235	0.0957526	16.2006		2.52167	0.197018	18.0306	0.174344	17.9678		2.52167	0.151448	19.9092	0.150185	19.8551		2.52167	0.1454	19.9792	0.145141	19.927
2.52333	0.114056	16.2356	0.0957559	16.2012		2.52333	0.196942	18.0313	0.174286	17.9686		2.52333	0.151378	19.9092	0.150117	19.8552		2.52333	0.145339	19.9792	0.145081	19.927
2.525	0.114056	16.2362	0.0957592	16.2018		2.525	0.196867	18.0321	0.174227	17.9694		2.525	0.151308	19.9093	0.150049	19.8552		2.525	0.145279	19.9793	0.145022	19.927
2.52667	0.114056	16.2369	0.0957625	16.2024		2.52667	0.196791	18.0328	0.174169	17.9701		2.52667	0.151238	19.9093	0.149981	19.8553		2.52667	0.145219	19.9793	0.144962	19.9271
2.52833	0.114056	16.2375	0.0957658	16.203		2.52833	0.196716	18.0336	0.17411	17.9709		2.52833	0.151168	19.9093	0.149914	19.8554		2.52833	0.145159	19.9793	0.144903	19.9271
2.53	0.114056	16.2381	0.0957691	16.2036		2.53	0.19664	18.0343	0.174052	17.9717		2.53	0.151098	19.9094	0.149846	19.8554		2.53	0.145099	19.9793	0.144843	19.9271
2.53167	0.114056	16.2387	0.0957724	16.2042		2.53167	0.196565	18.0351	0.173994	17.9725		2.53167	0.151029	19.9094	0.149779	19.8555		2.53167	0.14504	19.9793	0.144784	19.9272
2.53333	0.114056	16.2393	0.0957757	16.2048		2.53333	0.19649	18.0359	0.173936	17.9732		2.53333	0.150959	19.9095	0.149712	19.8556		2.53333	0.14498	19.9793	0.144725	19.9272
2.535	0.114056	16.2399	0.095779	16.2054		2.535	0.196415	18.0366	0.173878	17.974		2.535	0.15089	19.9095	0.149645	19.8556		2.535	0.144921	19.9793	0.144666	19.9272
2.53667	0.114056	16.2405	0.0957823	16.206		2.53667	0.196339	18.0374	0.173819	17.9748		2.53667	0.150821	19.9095	0.149578	19.8557		2.53667	0.144861	19.9793	0.144607	19.9273
2.53833	0.114056	16.2411	0.0957855	16.2066		2.53833	0.196264	18.0381	0.173761	17.9756		2.53833	0.150752	19.9096	0.149511	19.8558		2.53833	0.144802	19.9793	0.144548	19.9273
2.54	0.114056	16.2417	0.0957888	16.2072		2.54	0.196189	18.0389	0.173703	17.9763		2.54	0.150683	19.9096	0.149444	19.8558		2.54	0.144743	19.9793	0.14449	19.9273
2.54167	0.114056	16.2423	0.0957921	16.2079		2.54167	0.196114	18.0396	0.173645	17.9771		2.54167	0.150614	19.9097	0.149378	19.8559		2.54167	0.144684	19.9793	0.144431	19.9273
2.54333	0.114056	16.2429	0.0957954	16.2085		2.54333	0.19604	18.0404	0.173587	17.9779		2.54333	0.150545	19.9097	0.149311	19.856		2.54333	0.144625	19.9793	0.144373	19.9274
2.545	0.114056	16.2436	0.0957987	16.2091		2.545	0.195965	18.0411	0.173529	17.9786		2.545	0.150477	19.9098	0.149245	19.856		2.545	0.144566	19.9794	0.144314	19.9274
2.54667	0.114056	16.2442	0.0958019	16.2097		2.54667	0.19589	18.0418	0.173472	17.9794		2.54667	0.150408	19.9098	0.149179	19.8561		2.54667	0.144507	19.9794	0.144256	19.9274
2.54833	0.114056	16.2448	0.0958052	16.2103		2.54833	0.195815	18.0426	0.173414	17.9802		2.54833	0.15034	19.9098	0.149113	19.8562		2.54833	0.144449	19.9794	0.144198	19.9275
2.55	0.114056	16.2454	0.0958085	16.2109		2.55	0.195741	18.0433	0.173356	17.9809		2.55	0.150272	19.9099	0.149047	19.8562		2.55	0.14439	19.9794	0.14414	19.9275
2.55167	0.114056	16.246	0.0958118	16.2115		2.55167	0.195666	18.0441	0.173298	17.9817		2.55167	0.150204	19.9099	0.148981	19.8563		2.55167	0.144332	19.9794	0.144082	19.9275
2.55333	0.114056	16.2466	0.095815	16.2121		2.55333	0.195591	18.0448	0.17324	17.9825		2.55333	0.150136	19.91	0.148915	19.8563		2.55333	0.144274	19.9794	0.144024	19.9275
2.555	0.114056	16.2472	0.0958183	16.2127		2.555	0.195517	18.0456	0.173183	17.9832		2.555	0.150068	19.91	0.14885	19.8564		2.555	0.144216	19.9794	0.143967	19.9276
2.55667	0.114056	16.2478	0.0958216	16.2133		2.55667	0.195442	18.0463	0.173125	17.984		2.55667	0.15	19.91	0.148784	19.8565		2.55667	0.144157	19.9794	0.143909	19.9276
2.55833	0.114056	16.2484	0.0958248	16.2139		2.55833	0.195368	18.0471	0.173068	17.9848		2.55833	0.149933	19.9101	0.148719	19.8565		2.55833	0.1441	19.9794	0.143852	19.9276
2.56	0.114056	16.249	0.0958281	16.2145		2.56	0.195294	18.0478	0.17301	17.9855		2.56	0.149865	19.9101	0.148654	19.8566		2.56	0.144042	19.9794	0.143794	19.9277
2.56167	0.114056	16.2496	0.0958313	16.2151		2.56167	0.195219	18.0485	0.172952	17.9863		2.56167	0.149798	19.9102	0.148588	19.8567		2.56167	0.143984	19.9794	0.143737	19.9277
2.56333	0.114056	16.2502	0.0958346	16.2157		2.56333	0.195145	18.0493	0.172895	17.987		2.56333	0.149731	19.9102	0.148523	19.8567		2.56333	0.143926	19.9794	0.14368	19.9277
2.565	0.114056	16.2509	0.0958379	16.2163		2.565	0.195071	18.05	0.172838	17.9878		2.565	0.149664	19.9102	0.148458	19.8568		2.565	0.143869	19.9795	0.143623	19.9278
2.56667	0.114056	16.2515	0.0958411	16.217		2.56667	0.194997	18.0508	0.17278	17.9886		2.56667	0.149597	19.9103	0.148394	19.8569		2.56667	0.143812	19.9795	0.143566	19.9278
2.56833	0.114056	16.2521	0.0958444	16.2176		2.56833	0.194923	18.0515	0.172723	17.9893		2.56833	0.14953	19.9103	0.148329	19.8569		2.56833	0.143754	19.9795	0.143509	19.9278
2.57	0.114056	16.2527	0.0958476	16.2182		2.57	0.194849	18.0523	0.172666	17.9901		2.57	0.149463	19.9104	0.148264	19.857		2.57	0.143697	19.9795	0.143453	19.9278
2.57167	0.114056	16.2533	0.0958509	16.2188		2.57167	0.194775	18.053	0.172608	17.9909		2.57167	0.149397	19.9104	0.1482	19.857		2.57167	0.14364	19.9795	0.143396	19.9279
2.57333	0.114056	16.2539	0.0958541	16.2194		2.57333	0.194701	18.0537	0.172551	17.9916		2.57333	0.14933	19.9104	0.148136	19.8571		2.57333	0.143583	19.9795	0.14334	19.9279
2.575	0.114056	16.2545	0.0958574	16.22		2.575	0.194627	18.0545	0.172494	17.9924		2.575	0.149264	19.9105	0.148072	19.8572		2.575	0.143526	19.9795	0.143283	19.9279
2.57667	0.114056	16.2551	0.0958606	16.2206		2.57667	0.194553	18.0552	0.172437	17.9931		2.57667	0.149198	19.9105	0.148007	19.8572		2.57667	0.14347	19.9795	0.143227	19.928
2.57833	0.114056	16.2557	0.0958639	16.2212		2.57833	0.19448	18.0559	0.17238	17.9939		2.57833	0.149131	19.9106	0.147943	19.8573		2.57833	0.143413	19.9795	0.143171	19.928
2.58	0.114056	16.2563	0.0958671	16.2218		2.58	0.194406	18.0567	0.172323	17.9946		2.58	0.149065	19.9106	0.14788	19.8574		2.58	0.143357	19.9795	0.143115	19.928
2.58167	0.114056	16.2569	0.0958703	16.2224		2.58167	0.194332	18.0574	0.172266	17.9954		2.58167	0.149	19.9106	0.147816	19.8574		2.58167	0.1433	19.9795	0.143059	19.928
2.58333	0.114056	16.2575	0.0958736	16.223		2.58333	0.194259	18.0581	0.172209	17.9962		2.58333	0.148934	19.9107	0.147752	19.8575		2.58333	0.143244	19.9795	0.143003	19.9281
2.585	0.114056	16.2581	0.0958768	16.2236		2.585	0.194185	18.0589	0.172152	17.9969		2.585	0.148868	19.9107	0.147689	19.8576		2.585	0.143188	19.9796	0.142947	19.9281
2.58667	0.114056	16.2587	0.0958801	16.2242		2.58667	0.194112	18.0596	0.172095	17.9977		2.58667	0.148803	19.9108	0.147625	19.8576		2.58667	0.143132	19.9796	0.142892	19.9281
2.58833	0.114056	16.2593	0.0958833	16.2248		2.58833	0.194038	18.0603	0.172038	17.9984		2.58833	0.148737	19.9108	0.147562	19.8577		2.58833	0.143076	19.9796	0.142836	19.9281
2.59	0.114056	16.2599	0.0958865	16.2254		2.59	0.193965	18.0611	0.171981	17.9992		2.59	0.148672	19.9108	0.147499	19.8577		2.59	0.14302	19.9796	0.142781	19.9282
2.59167	0.114056	16.2606	0.0958898	16.226		2.59167	0.193892	18.0618	0.171924	17.9999		2.59167	0.148607	19.9109	0.147436	19.8578		2.59167	0.142964	19.9796	0.142726	19.9282
2.59333	0.114056	16.2612	0.095893	16.2266		2.59333	0.193819	18.0625	0.171868	18.0007		2.59333	0.148542	19.9109	0.147373	19.8579		2.59333	0.142908	19.9796	0.14267	19.9282
2.595	0.114056	16.2618	0.0958962	16.2272		2.595	0.193745	18.0633	0.171811	18.0014		2.595	0.148477	19.911	0.14731	19.8579		2.595	0.142853	19.9796	0.142615	19.9283
2.59667	0.114056	16.2624	0.0958994	16.2278		2.59667	0.193672	18.064	0.171754	18.0022		2.59667	0.148412	19.911	0.147247	19.858		2.59667	0.142797	19.9796	0.14256	19.9283
2.59833	0.114056	16.263	0.0959027	16.2284		2.59833	0.193599	18.0647	0.171698	18.0029		2.59833	0.148347	19.911	0.147185	19.858		2.59833	0.142742	19.9796	0.142505	19.9283
2.6	0.114056	16.2636	0.0959059	16.2291		2.6	0.193526	18.0655	0.171641	18.0037		2.6	0.148283	19.9111	0.147122	19.8581		2.6	0.142687	19.9796	0.142451	19.9283
2.60167	0.114056	16.2642	0.0959091	16.2297		2.60167	0.193453	18.0662	0.171585	18.0044		2.60167	0.148218	19.9111	0.14706	19.8582		2.60167	0.142632	19.9796	0.142396	19.9284
2.60333	0.114056	16.2648	0.0959123	16.2303		2.60333	0.19338	18.0669	0.171528	18.0052		2.60333	0.148154	19.9111	0.146998	19.8582		2.60333	0.142577	19.9796	0.142341	19.9284
2.605	0.114056	16.2654	0.0959156	16.2309		2.605	0.193308	18.0677	0.171472	18.0059		2.605	0.14809	19.9112	0.146935	19.8583		2.605	0.142522	19.9796	0.142287	19.9284
2.60667	0.114056	16.266	0.0959188	16.2315		2.60667	0.193235	18.0684	0.171415	18.0067		2.60667	0.148025	19.9112	0.146873	19.8583		2.60667	0.142467	19.9797	0.142233	19.9285
2.60833	0.114056	16.2666	0.095922	16.2321		2.60833	0.193162	18.0691	0.171359	18.0074		2.60833	0.147961	19.9113	0.146811	19.8584		2.60833	0.142412	19.9797	0.142178	19.9285
2.61	0.114056	16.2672	0.0959252	16.2327		2.61	0.193089	18.0698	0.171302	18.0082		2.61	0.147898	19.9113	0.14675	19.8585		2.61	0.142358	19.9797	0.142124	19.9285
2.61167	0.114056	16.2678	0.0959284	16.2333		2.61167	0.193017	18.0706	0.171246	18.0089		2.61167	0.147834	19.9113	0.146688	19.8585		2.61167	0.142303	19.9797	0.14207	19.9285
2.61333	0.114056	16.2684	0.0959316	16.2339		2.61333	0.192944	18.0713	0.17119	18.0097		2.61333	0.14777	19.9114	0.146626	19.8586		2.61333	0.142249	19.9797	0.142016	19.9286
2.615	0.114056	16.269	0.0959349	16.2345		2.615	0.192872	18.072	0.171134	18.0104		2.615	0.147707	19.9114	0.146565	19.8587		2.615	0.142195	19.9797	0.141962	19.9286
2.61667	0.114056	16.2696	0.0959381	16.2351		2.61667	0.192799	18.0727	0.171078	18.0111		2.61667	0.147643	19.9115	0.146503	19.8587		2.61667	0.14214	19.9797	0.141909	19.9286
2.61833	0.114056	16.2702	0.0959413	16.2357		2.61833	0.192727	18.0735	0.171021	18.0119		2.61833	0.14758	19.9115	0.146442	19.8588		2.61833	0.142086	19.9797	0.141855	19.9286
2.62	0.114056	16.2708	0.0959445	16.2363		2.62	0.192654	18.0742	0.170965	18.0126		2.62	0.147517	19.9115	0.146381	19.8588		2.62	0.142032	19.9797	0.141801	19.9287
2.62167	0.114056	16.2714	0.0959477	16.2369		2.62167	0.192582	18.0749	0.170909	18.0134		2.62167	0.147454	19.9116	0.14632	19.8589		2.62167	0.141978	19.9797	0.141748	19.9287
2.62333	0.114056	16.272	0.0959509	16.2375		2.62333	0.19251	18.0756	0.170853	18.0141		2.62333	0.147391	19.9116	0.146259	19.859		2.62333	0.141925	19.9797	0.141695	19.9287
2.625	0.114056	16.2726	0.0959541	16.2381		2.625	0.192438	18.0763	0.170797	18.0149		2.625	0.147328	19.9116	0.146198	19.859		2.625	0.141871	19.9797	0.141641	19.9287
2.62667	0.114056	16.2732	0.0959573	16.2387		2.62667	0.192366	18.0771	0.170741	18.0156		2.62667	0.147265	19.9117	0.146138	19.8591		2.62667	0.141817	19.9797	0.141588	19.9288
2.62833	0.114056	16.2738	0.0959605	16.2393		2.62833	0.192294	18.0778	0.170685	18.0163		2.62833	0.147202	19.9117	0.146077	19.8591		2.62833	0.141764	19.9798	0.141535	19.9288
2.63	0.114056	16.2745	0.0959637	16.2399		2.63	0.192222	18.0785	0.17063	18.0171		2.63	0.14714	19.9118	0.146016	19.8592		2.63	0.141711	19.9798	0.141482	19.9288
2.63167	0.114056	16.2751	0.0959669	16.2405		2.63167	0.19215	18.0792	0.170574	18.0178		2.63167	0.147077	19.9118	0.145956	19.8592		2.63167	0.141657	19.9798	0.141429	19.9289
2.63333	0.114056	16.2757	0.0959701	16.2411		2.63333	0.192078	18.0799	0.170518	18.0186		2.63333	0.147015	19.9118	0.145896	19.8593		2.63333	0.141604	19.9798	0.141377	19.9289
2.635	0.114056	16.2763	0.0959733	16.2417		2.635	0.192006	18.0807	0.170462	18.0193		2.635	0.146953	19.9119	0.145836	19.8594		2.635	0.141551	19.9798	0.141324	19.9289
2.63667	0.114056	16.2769	0.0959765	16.2423		2.63667	0.191934	18.0814	0.170407	18.02		2.63667	0.146891	19.9119	0.145776	19.8594		2.63667	0.141498	19.9798	0.141272	19.9289
2.63833	0.114056	16.2775	0.0959796	16.2429		2.63833	0.191862	18.0821	0.170351	18.0208		2.63833	0.146829	19.9119	0.145716	19.8595		2.63833	0.141445	19.9798	0.141219	19.929
2.64	0.114056	16.2781	0.0959828	16.2435		2.64	0.19179	18.0828	0.170295	18.0215		2.64	0.146767	19.912	0.145656	19.8595		2.64	0.141392	19.9798	0.141167	19.929
2.64167	0.114056	16.2787	0.095986	16.2441		2.64167	0.191719	18.0835	0.17024	18.0222		2.64167	0.146705	19.912	0.145596	19.8596		2.64167	0.14134	19.9798	0.141115	19.929
2.64333	0.114056	16.2793	0.0959892	16.2447		2.64333	0.191647	18.0842	0.170184	18.023		2.64333	0.146644	19.9121	0.145536	19.8597		2.64333	0.141287	19.9798	0.141062	19.929
2.645	0.114056	16.2799	0.0959924	16.2453		2.645	0.191576	18.085	0.170129	18.0237		2.645	0.146582	19.9121	0.145477	19.8597		2.645	0.141235	19.9798	0.14101	19.9291
2.64667	0.114056	16.2805	0.0959956	16.2459		2.64667	0.191504	18.0857	0.170073	18.0244		2.64667	0.146521	19.9121	0.145418	19.8598		2.64667	0.141182	19.9798	0.140958	19.9291
2.64833	0.114056	16.2811	0.0959988	16.2465		2.64833	0.191433	18.0864	0.170018	18.0252		2.64833	0.146459	19.9122	0.145358	19.8598		2.64833	0.14113	19.9798	0.140907	19.9291
2.65	0.114056	16.2817	0.0960019	16.2471		2.65	0.191361	18.0871	0.169962	18.0259		2.65	0.146398	19.9122	0.145299	19.8599		2.65	0.141078	19.9799	0.140855	19.9291
2.65167	0.114056	16.2823	0.0960051	16.2477		2.65167	0.19129	18.0878	0.169907	18.0266		2.65167	0.146337	19.9122	0.14524	19.8599		2.65167	0.141026	19.9799	0.140803	19.9292
2.65333	0.114056	16.2829	0.0960083	16.2483		2.65333	0.191219	18.0885	0.169852	18.0274		2.65333	0.146276	19.9123	0.145181	19.86		2.65333	0.140974	19.9799	0.140752	19.9292
2.655	0.114056	16.2835	0.0960115	16.2489		2.655	0.191148	18.0892	0.169796	18.0281		2.655	0.146215	19.9123	0.145122	19.8601		2.655	0.140922	19.9799	0.1407	19.9292
2.65667	0.114056	16.2841	0.0960146	16.2495		2.65667	0.191076	18.0899	0.169741	18.0288		2.65667	0.146155	19.9123	0.145063	19.8601		2.65667	0.14087	19.9799	0.140649	19.9292
2.65833	0.114056	16.2847	0.0960178	16.2501		2.65833	0.191005	18.0907	0.169686	18.0296		2.65833	0.146094	19.9124	0.145005	19.8602		2.65833	0.140819	19.9799	0.140598	19.9293
2.66	0.114056	16.2853	0.096021	16.2507		2.66	0.190934	18.0914	0.169631	18.0303		2.66	0.146034	19.9124	0.144946	19.8602		2.66	0.140767	19.9799	0.140546	19.9293
2.66167	0.114056	16.2859	0.0960242	16.2513		2.66167	0.190863	18.0921	0.169576	18.031		2.66167	0.145973	19.9125	0.144888	19.8603		2.66167	0.140716	19.9799	0.140495	19.9293
2.66333	0.114056	16.2865	0.0960273	16.2519		2.66333	0.190792	18.0928	0.169521	18.0318		2.66333	0.145913	19.9125	0.144829	19.8603		2.66333	0.140664	19.9799	0.140444	19.9294
2.665	0.114056	16.2871	0.0960305	16.2525		2.665	0.190721	18.0935	0.169466	18.0325		2.665	0.145853	19.9125	0.144771	19.8604		2.665	0.140613	19.9799	0.140394	19.9294
2.66667	0.114056	16.2877	0.0960337	16.2531		2.66667	0.19065	18.0942	0.169411	18.0332		2.66667	0.145793	19.9126	0.144713	19.8605		2.66667	0.140562	19.9799	0.140343	19.9294
2.66833	0.114056	16.2883	0.0960368	16.2537		2.66833	0.19058	18.0949	0.169356	18.0339		2.66833	0.145733	19.9126	0.144655	19.8605		2.66833	0.140511	19.9799	0.140292	19.9294
2.67	0.114056	16.2889	0.09604	16.2543		2.67	0.190509	18.0956	0.169301	18.0347		2.67	0.145673	19.9126	0.144597	19.8606		2.67	0.14046	19.9799	0.140242	19.9295
2.67167	0.114056	16.2895	0.0960431	16.2549		2.67167	0.190438	18.0963	0.169246	18.0354		2.67167	0.145613	19.9127	0.144539	19.8606		2.67167	0.140409	19.9799	0.140191	19.9295
2.67333	0.114056	16.2901	0.0960463	16.2555		2.67333	0.190368	18.097	0.169191	18.0361		2.67333	0.145553	19.9127	0.144481	19.8607		2.67333	0.140358	19.98	0.140141	19.9295
2.675	0.114056	16.2907	0.0960495	16.2561		2.675	0.190297	18.0977	0.169136	18.0368		2.675	0.145494	19.9127	0.144424	19.8607		2.675	0.140307	19.98	0.14009	19.9295
2.67667	0.114056	16.2913	0.0960526	16.2567		2.67667	0.190226	18.0984	0.169082	18.0376		2.67667	0.145434	19.9128	0.144366	19.8608		2.67667	0.140257	19.98	0.14004	19.9296
2.67833	0.114056	16.2919	0.0960558	16.2573		2.67833	0.190156	18.0991	0.169027	18.0383		2.67833	0.145375	19.9128	0.144309	19.8609		2.67833	0.140206	19.98	0.13999	19.9296
2.68	0.114056	16.2925	0.0960589	16.2579		2.68	0.190086	18.0998	0.168972	18.039		2.68	0.145316	19.9128	0.144252	19.8609		2.68	0.140156	19.98	0.13994	19.9296
2.68167	0.114056	16.2931	0.0960621	16.2585		2.68167	0.190015	18.1006	0.168918	18.0397		2.68167	0.145257	19.9129	0.144194	19.861		2.68167	0.140106	19.98	0.13989	19.9296
2.68333	0.114056	16.2937	0.0960652	16.2591		2.68333	0.189945	18.1013	0.168863	18.0405		2.68333	0.145198	19.9129	0.144137	19.861		2.68333	0.140055	19.98	0.13984	19.9297
2.685	0.114056	16.2943	0.0960684	16.2597		2.685	0.189875	18.102	0.168808	18.0412		2.685	0.145139	19.913	0.14408	19.8611		2.685	0.140005	19.98	0.139791	19.9297
2.68667	0.114056	16.2949	0.0960715	16.2603		2.68667	0.189804	18.1027	0.168754	18.0419		2.68667	0.14508	19.913	0.144023	19.8611		2.68667	0.139955	19.98	0.139741	19.9297
2.68833	0.114056	16.2955	0.0960747	16.2609		2.68833	0.189734	18.1034	0.168699	18.0426		2.68833	0.145021	19.913	0.143967	19.8612		2.68833	0.139905	19.98	0.139692	19.9297
2.69	0.114056	16.2961	0.0960778	16.2615		2.69	0.189664	18.1041	0.168645	18.0433		2.69	0.144963	19.9131	0.14391	19.8613		2.69	0.139855	19.98	0.139642	19.9298
2.69167	0.114056	16.2967	0.096081	16.2621		2.69167	0.189594	18.1048	0.168591	18.0441		2.69167	0.144904	19.9131	0.143853	19.8613		2.69167	0.139806	19.98	0.139593	19.9298
2.69333	0.114056	16.2973	0.0960841	16.2627		2.69333	0.189524	18.1055	0.168536	18.0448		2.69333	0.144846	19.9131	0.143797	19.8614		2.69333	0.139756	19.98	0.139544	19.9298
2.695	0.114056	16.2979	0.0960873	16.2633		2.695	0.189454	18.1062	0.168482	18.0455		2.695	0.144787	19.9132	0.14374	19.8614		2.695	0.139706	19.98	0.139494	19.9298
2.69667	0.114056	16.2985	0.0960904	16.2639		2.69667	0.189384	18.1069	0.168428	18.0462		2.69667	0.144729	19.9132	0.143684	19.8615		2.69667	0.139657	19.9801	0.139445	19.9299
2.69833	0.114056	16.2991	0.0960935	16.2645		2.69833	0.189314	18.1076	0.168373	18.0469		2.69833	0.144671	19.9132	0.143628	19.8615		2.69833	0.139608	19.9801	0.139396	19.9299
2.7	0.114056	16.2997	0.0960967	16.2651		2.7	0.189244	18.1083	0.168319	18.0477		2.7	0.144613	19.9133	0.143572	19.8616		2.7	0.139558	19.9801	0.139348	19.9299
2.70167	0.114056	16.3003	0.0960998	16.2657		2.70167	0.189175	18.1089	0.168265	18.0484		2.70167	0.144555	19.9133	0.143516	19.8616		2.70167	0.139509	19.9801	0.139299	19.9299
2.70333	0.114056	16.3009	0.096103	16.2663		2.70333	0.189105	18.1096	0.168211	18.0491		2.70333	0.144498	19.9133	0.14346	19.8617		2.70333	0.13946	19.9801	0.13925	19.93
2.705	0.114056	16.3015	0.0961061	16.2669		2.705	0.189035	18.1103	0.168157	18.0498		2.705	0.14444	19.9134	0.143404	19.8617		2.705	0.139411	19.9801	0.139202	19.93
2.70667	0.114056	16.3021	0.0961092	16.2675		2.70667	0.188966	18.111	0.168103	18.0505		2.70667	0.144382	19.9134	0.143349	19.8618		2.70667	0.139362	19.9801	0.139153	19.93
2.70833	0.114056	16.3027	0.0961124	16.2681		2.70833	0.188896	18.1117	0.168049	18.0512		2.70833	0.144325	19.9134	0.143293	19.8619		2.70833	0.139313	19.9801	0.139105	19.93
2.71	0.114056	16.3033	0.0961155	16.2687		2.71	0.188827	18.1124	0.167995	18.0519		2.71	0.144268	19.9135	0.143237	19.8619		2.71	0.139265	19.9801	0.139056	19.9301
2.71167	0.114056	16.3039	0.0961186	16.2693		2.71167	0.188757	18.1131	0.167941	18.0527		2.71167	0.14421	19.9135	0.143182	19.862		2.71167	0.139216	19.9801	0.139008	19.9301
2.71333	0.114056	16.3045	0.0961217	16.2699		2.71333	0.188688	18.1138	0.167887	18.0534		2.71333	0.144153	19.9135	0.143127	19.862		2.71333	0.139168	19.9801	0.13896	19.9301
2.715	0.114056	16.3051	0.0961249	16.2705		2.715	0.188619	18.1145	0.167833	18.0541		2.715	0.144096	19.9136	0.143072	19.8621		2.715	0.139119	19.9801	0.138912	19.9301
2.71667	0.114056	16.3057	0.096128	16.2711		2.71667	0.188549	18.1152	0.167779	18.0548		2.71667	0.144039	19.9136	0.143017	19.8621		2.71667	0.139071	19.9801	0.138864	19.9301
2.71833	0.114056	16.3063	0.0961311	16.2717		2.71833	0.18848	18.1159	0.167725	18.0555		2.71833	0.143983	19.9136	0.142962	19.8622		2.71833	0.139023	19.9801	0.138816	19.9302
2.72	0.114056	16.3069	0.0961342	16.2723		2.72	0.188411	18.1166	0.167672	18.0562		2.72	0.143926	19.9137	0.142907	19.8622		2.72	0.138974	19.9802	0.138768	19.9302
2.72167	0.114056	16.3075	0.0961374	16.2728		2.72167	0.188342	18.1173	0.167618	18.0569		2.72167	0.143869	19.9137	0.142852	19.8623		2.72167	0.138926	19.9802	0.138721	19.9302
2.72333	0.114056	16.3081	0.0961405	16.2734		2.72333	0.188273	18.118	0.167564	18.0576		2.72333	0.143813	19.9137	0.142797	19.8623		2.72333	0.138878	19.9802	0.138673	19.9302
2.725	0.114056	16.3087	0.0961436	16.274		2.725	0.188204	18.1187	0.167511	18.0583		2.725	0.143756	19.9138	0.142743	19.8624		2.725	0.13883	19.9802	0.138626	19.9303
2.72667	0.114056	16.3092	0.0961467	16.2746		2.72667	0.188135	18.1193	0.167457	18.0591		2.72667	0.1437	19.9138	0.142688	19.8624		2.72667	0.138783	19.9802	0.138578	19.9303
2.72833	0.114056	16.3098	0.0961498	16.2752		2.72833	0.188066	18.12	0.167404	18.0598		2.72833	0.143644	19.9138	0.142634	19.8625		2.72833	0.138735	19.9802	0.138531	19.9303
2.73	0.114056	16.3104	0.0961529	16.2758		2.73	0.187997	18.1207	0.16735	18.0605		2.73	0.143588	19.9139	0.14258	19.8626		2.73	0.138687	19.9802	0.138484	19.9303
2.73167	0.114056	16.311	0.0961561	16.2764		2.73167	0.187928	18.1214	0.167297	18.0612		2.73167	0.143532	19.9139	0.142525	19.8626		2.73167	0.13864	19.9802	0.138437	19.9304
2.73333	0.114056	16.3116	0.0961592	16.277		2.73333	0.187859	18.1221	0.167243	18.0619		2.73333	0.143476	19.9139	0.142471	19.8627		2.73333	0.138592	19.9802	0.13839	19.9304
2.735	0.114056	16.3122	0.0961623	16.2776		2.735	0.187791	18.1228	0.16719	18.0626		2.735	0.14342	19.914	0.142417	19.8627		2.735	0.138545	19.9802	0.138343	19.9304
2.73667	0.114056	16.3128	0.0961654	16.2782		2.73667	0.187722	18.1235	0.167136	18.0633		2.73667	0.143364	19.914	0.142363	19.8628		2.73667	0.138498	19.9802	0.138296	19.9304
2.73833	0.114056	16.3134	0.0961685	16.2788		2.73833	0.187653	18.1242	0.167083	18.064		2.73833	0.143309	19.914	0.14231	19.8628		2.73833	0.138451	19.9802	0.138249	19.9305
2.74	0.114056	16.314	0.0961716	16.2794		2.74	0.187585	18.1248	0.16703	18.0647		2.74	0.143253	19.9141	0.142256	19.8629		2.74	0.138404	19.9802	0.138202	19.9305
2.74167	0.114056	16.3146	0.0961747	16.28		2.74167	0.187516	18.1255	0.166976	18.0654		2.74167	0.143198	19.9141	0.142202	19.8629		2.74167	0.138357	19.9802	0.138156	19.9305
2.74333	0.114056	16.3152	0.0961778	16.2806		2.74333	0.187448	18.1262	0.166923	18.0661		2.74333	0.143142	19.9141	0.142149	19.863		2.74333	0.13831	19.9802	0.138109	19.9305
2.745	0.114056	16.3158	0.0961809	16.2812		2.745	0.187379	18.1269	0.16687	18.0668		2.745	0.143087	19.9142	0.142095	19.863		2.745	0.138263	19.9803	0.138063	19.9306
2.74667	0.114056	16.3164	0.096184	16.2818		2.74667	0.187311	18.1276	0.166817	18.0675		2.74667	0.143032	19.9142	0.142042	19.8631		2.74667	0.138216	19.9803	0.138016	19.9306
2.74833	0.114056	16.317	0.0961871	16.2824		2.74833	0.187243	18.1283	0.166764	18.0682		2.74833	0.142977	19.9142	0.141989	19.8631		2.74833	0.13817	19.9803	0.13797	19.9306
2.75	0.114056	16.3176	0.0961902	16.283		2.75	0.187174	18.1289	0.166711	18.0689		2.75	0.142922	19.9143	0.141936	19.8632		2.75	0.138123	19.9803	0.137924	19.9306
2.75167	0.114056	16.3182	0.0961933	16.2836		2.75167	0.187106	18.1296	0.166658	18.0696		2.75167	0.142867	19.9143	0.141883	19.8632		2.75167	0.138077	19.9803	0.137878	19.9306
2.75333	0.114056	16.3188	0.0961964	16.2842		2.75333	0.187038	18.1303	0.166605	18.0703		2.75333	0.142813	19.9143	0.14183	19.8633		2.75333	0.13803	19.9803	0.137832	19.9307
2.755	0.114056	16.3194	0.0961995	16.2847		2.755	0.18697	18.131	0.166552	18.071		2.755	0.142758	19.9144	0.141777	19.8633		2.755	0.137984	19.9803	0.137786	19.9307
2.75667	0.114056	16.32	0.0962026	16.2853		2.75667	0.186902	18.1317	0.166499	18.0717		2.75667	0.142704	19.9144	0.141724	19.8634		2.75667	0.137938	19.9803	0.13774	19.9307
2.75833	0.114056	16.3206	0.0962057	16.2859		2.75833	0.186834	18.1323	0.166446	18.0724		2.75833	0.142649	19.9144	0.141671	19.8634		2.75833	0.137892	19.9803	0.137694	19.9307
2.76	0.114056	16.3212	0.0962088	16.2865		2.76	0.186766	18.133	0.166393	18.0731		2.76	0.142595	19.9145	0.141619	19.8635		2.76	0.137846	19.9803	0.137649	19.9308
2.76167	0.114056	16.3218	0.0962119	16.2871		2.76167	0.186698	18.1337	0.16634	18.0738		2.76167	0.142541	19.9145	0.141566	19.8635		2.76167	0.1378	19.9803	0.137603	19.9308
2.76333	0.114056	16.3224	0.096215	16.2877		2.76333	0.18663	18.1344	0.166288	18.0745		2.76333	0.142486	19.9145	0.141514	19.8636		2.76333	0.137754	19.9803	0.137558	19.9308
2.765	0.114056	16.3229	0.0962181	16.2883		2.765	0.186562	18.1351	0.166235	18.0752		2.765	0.142432	19.9146	0.141462	19.8636		2.765	0.137708	19.9803	0.137512	19.9308
2.76667	0.114056	16.3235	0.0962212	16.2889		2.76667	0.186495	18.1357	0.166182	18.0759		2.76667	0.142379	19.9146	0.14141	19.8637		2.76667	0.137662	19.9803	0.137467	19.9309
2.76833	0.114056	16.3241	0.0962242	16.2895		2.76833	0.186427	18.1364	0.16613	18.0766		2.76833	0.142325	19.9146	0.141358	19.8637		2.76833	0.137617	19.9803	0.137422	19.9309
2.77	0.114056	16.3247	0.0962273	16.2901		2.77	0.186359	18.1371	0.166077	18.0773		2.77	0.142271	19.9147	0.141306	19.8638		2.77	0.137571	19.9804	0.137377	19.9309
2.77167	0.114056	16.3253	0.0962304	16.2907		2.77167	0.186292	18.1378	0.166024	18.078		2.77167	0.142217	19.9147	0.141254	19.8639		2.77167	0.137526	19.9804	0.137332	19.9309
2.77333	0.114056	16.3259	0.0962335	16.2913		2.77333	0.186224	18.1384	0.165972	18.0787		2.77333	0.142164	19.9147	0.141202	19.8639		2.77333	0.137481	19.9804	0.137287	19.9309
2.775	0.114056	16.3265	0.0962366	16.2919		2.775	0.186156	18.1391	0.165919	18.0794		2.775	0.14211	19.9148	0.14115	19.864		2.775	0.137435	19.9804	0.137242	19.931
2.77667	0.114056	16.3271	0.0962397	16.2925		2.77667	0.186089	18.1398	0.165867	18.0801		2.77667	0.142057	19.9148	0.141099	19.864		2.77667	0.13739	19.9804	0.137197	19.931
2.77833	0.114056	16.3277	0.0962427	16.2931		2.77833	0.186022	18.1405	0.165815	18.0808		2.77833	0.142004	19.9148	0.141047	19.8641		2.77833	0.137345	19.9804	0.137153	19.931
2.78	0.114056	16.3283	0.0962458	16.2936		2.78	0.185954	18.1411	0.165762	18.0815		2.78	0.141951	19.9149	0.140996	19.8641		2.78	0.1373	19.9804	0.137108	19.931
2.78167	0.114056	16.3289	0.0962489	16.2942		2.78167	0.185887	18.1418	0.16571	18.0821		2.78167	0.141898	19.9149	0.140944	19.8642		2.78167	0.137255	19.9804	0.137063	19.9311
2.78333	0.114056	16.3295	0.096252	16.2948		2.78333	0.18582	18.1425	0.165657	18.0828		2.78333	0.141845	19.9149	0.140893	19.8642		2.78333	0.137211	19.9804	0.137019	19.9311
2.785	0.114056	16.3301	0.096255	16.2954		2.785	0.185752	18.1431	0.165605	18.0835		2.785	0.141792	19.915	0.140842	19.8643		2.785	0.137166	19.9804	0.136975	19.9311
2.78667	0.114056	16.3307	0.0962581	16.296		2.78667	0.185685	18.1438	0.165553	18.0842		2.78667	0.141739	19.915	0.140791	19.8643		2.78667	0.137121	19.9804	0.13693	19.9311
2.78833	0.114056	16.3313	0.0962612	16.2966		2.78833	0.185618	18.1445	0.165501	18.0849		2.78833	0.141686	19.915	0.14074	19.8644		2.78833	0.137077	19.9804	0.136886	19.9311
2.79	0.114056	16.3319	0.0962643	16.2972		2.79	0.185551	18.1452	0.165449	18.0856		2.79	0.141634	19.9151	0.140689	19.8644		2.79	0.137032	19.9804	0.136842	19.9312
2.79167	0.114056	16.3324	0.0962673	16.2978		2.79167	0.185484	18.1458	0.165396	18.0863		2.79167	0.141581	19.9151	0.140638	19.8645		2.79167	0.136988	19.9804	0.136798	19.9312
2.79333	0.114056	16.333	0.0962704	16.2984		2.79333	0.185417	18.1465	0.165344	18.087		2.79333	0.141529	19.9151	0.140588	19.8645		2.79333	0.136944	19.9804	0.136754	19.9312
2.795	0.114056	16.3336	0.0962735	16.299		2.795	0.18535	18.1472	0.165292	18.0877		2.795	0.141477	19.9151	0.140537	19.8646		2.795	0.136899	19.9804	0.13671	19.9312
2.79667	0.114056	16.3342	0.0962765	16.2996		2.79667	0.185283	18.1478	0.16524	18.0883		2.79667	0.141424	19.9152	0.140486	19.8646		2.79667	0.136855	19.9805	0.136667	19.9313
2.79833	0.114056	16.3348	0.0962796	16.3002		2.79833	0.185217	18.1485	0.165188	18.089		2.79833	0.141372	19.9152	0.140436	19.8647		2.79833	0.136811	19.9805	0.136623	19.9313
2.8	0.114056	16.3354	0.0962827	16.3007		2.8	0.18515	18.1492	0.165136	18.0897		2.8	0.14132	19.9152	0.140386	19.8647		2.8	0.136767	19.9805	0.136579	19.9313
2.80167	0.114056	16.336	0.0962857	16.3013		2.80167	0.185083	18.1498	0.165085	18.0904		2.80167	0.141268	19.9153	0.140335	19.8647		2.80167	0.136723	19.9805	0.136536	19.9313
2.80333	0.114056	16.3366	0.0962888	16.3019		2.80333	0.185016	18.1505	0.165033	18.0911		2.80333	0.141216	19.9153	0.140285	19.8648		2.80333	0.13668	19.9805	0.136492	19.9313
2.805	0.114056	16.3372	0.0962918	16.3025		2.805	0.18495	18.1512	0.164981	18.0918		2.805	0.141165	19.9153	0.140235	19.8648		2.805	0.136636	19.9805	0.136449	19.9314
2.80667	0.114056	16.3378	0.0962949	16.3031		2.80667	0.184883	18.1518	0.164929	18.0925		2.80667	0.141113	19.9154	0.140185	19.8649		2.80667	0.136592	19.9805	0.136406	19.9314
2.80833	0.114056	16.3384	0.096298	16.3037		2.80833	0.184817	18.1525	0.164877	18.0931		2.80833	0.141062	19.9154	0.140135	19.8649		2.80833	0.136549	19.9805	0.136363	19.9314
2.81	0.114056	16.339	0.096301	16.3043		2.81	0.18475	18.1532	0.164826	18.0938		2.81	0.14101	19.9154	0.140086	19.865		2.81	0.136505	19.9805	0.136319	19.9314
2.81167	0.114056	16.3396	0.0963041	16.3049		2.81167	0.184684	18.1538	0.164774	18.0945		2.81167	0.140959	19.9155	0.140036	19.865		2.81167	0.136462	19.9805	0.136276	19.9315
2.81333	0.114056	16.3401	0.0963071	16.3055		2.81333	0.184618	18.1545	0.164722	18.0952		2.81333	0.140907	19.9155	0.139986	19.8651		2.81333	0.136419	19.9805	0.136233	19.9315
2.815	0.114056	16.3407	0.0963102	16.3061		2.815	0.184551	18.1552	0.164671	18.0959		2.815	0.140856	19.9155	0.139937	19.8651		2.815	0.136375	19.9805	0.136191	19.9315
2.81667	0.114056	16.3413	0.0963132	16.3067		2.81667	0.184485	18.1558	0.164619	18.0965		2.81667	0.140805	19.9155	0.139887	19.8652		2.81667	0.136332	19.9805	0.136148	19.9315
2.81833	0.114056	16.3419	0.0963163	16.3072		2.81833	0.184419	18.1565	0.164568	18.0972		2.81833	0.140754	19.9156	0.139838	19.8652		2.81833	0.136289	19.9805	0.136105	19.9315
2.82	0.114056	16.3425	0.0963193	16.3078		2.82	0.184353	18.1571	0.164516	18.0979		2.82	0.140703	19.9156	0.139789	19.8653		2.82	0.136246	19.9805	0.136063	19.9316
2.82167	0.114056	16.3431	0.0963224	16.3084		2.82167	0.184286	18.1578	0.164465	18.0986		2.82167	0.140653	19.9156	0.13974	19.8653		2.82167	0.136203	19.9805	0.13602	19.9316
2.82333	0.114056	16.3437	0.0963254	16.309		2.82333	0.18422	18.1585	0.164413	18.0993		2.82333	0.140602	19.9157	0.139691	19.8654		2.82333	0.136161	19.9806	0.135978	19.9316
2.825	0.114056	16.3443	0.0963285	16.3096		2.825	0.184154	18.1591	0.164362	18.0999		2.825	0.140551	19.9157	0.139642	19.8654		2.825	0.136118	19.9806	0.135935	19.9316
2.82667	0.114056	16.3449	0.0963315	16.3102		2.82667	0.184088	18.1598	0.16431	18.1006		2.82667	0.140501	19.9157	0.139593	19.8655		2.82667	0.136075	19.9806	0.135893	19.9316
2.82833	0.114056	16.3455	0.0963346	16.3108		2.82833	0.184022	18.1604	0.164259	18.1013		2.82833	0.14045	19.9158	0.139544	19.8655		2.82833	0.136033	19.9806	0.135851	19.9317
2.83	0.114056	16.3461	0.0963376	16.3114		2.83	0.183957	18.1611	0.164208	18.102		2.83	0.1404	19.9158	0.139495	19.8656		2.83	0.13599	19.9806	0.135809	19.9317
2.83167	0.114056	16.3466	0.0963406	16.312		2.83167	0.183891	18.1618	0.164157	18.1027		2.83167	0.14035	19.9158	0.139447	19.8656		2.83167	0.135948	19.9806	0.135767	19.9317
2.83333	0.114056	16.3472	0.0963437	16.3126		2.83333	0.183825	18.1624	0.164105	18.1033		2.83333	0.140299	19.9159	0.139398	19.8657		2.83333	0.135906	19.9806	0.135725	19.9317
2.835	0.114056	16.3478	0.0963467	16.3131		2.835	0.183759	18.1631	0.164054	18.104		2.835	0.140249	19.9159	0.13935	19.8657		2.835	0.135863	19.9806	0.135683	19.9318
2.83667	0.114056	16.3484	0.0963498	16.3137		2.83667	0.183694	18.1637	0.164003	18.1047		2.83667	0.140199	19.9159	0.139301	19.8658		2.83667	0.135821	19.9806	0.135641	19.9318
2.83833	0.114056	16.349	0.0963528	16.3143		2.83833	0.183628	18.1644	0.163952	18.1054		2.83833	0.140149	19.9159	0.139253	19.8658		2.83833	0.135779	19.9806	0.135599	19.9318
2.84	0.114056	16.3496	0.0963558	16.3149		2.84	0.183562	18.165	0.163901	18.106		2.84	0.1401	19.916	0.139205	19.8659		2.84	0.135737	19.9806	0.135557	19.9318
2.84167	0.114056	16.3502	0.0963589	16.3155		2.84167	0.183497	18.1657	0.16385	18.1067		2.84167	0.14005	19.916	0.139157	19.8659		2.84167	0.135695	19.9806	0.135516	19.9318
2.84333	0.114056	16.3508	0.0963619	16.3161		2.84333	0.183431	18.1663	0.163799	18.1074		2.84333	0.14	19.916	0.139109	19.866		2.84333	0.135653	19.9806	0.135474	19.9319
2.845	0.114056	16.3514	0.0963649	16.3167		2.845	0.183366	18.167	0.163748	18.108		2.845	0.139951	19.9161	0.139061	19.866		2.845	0.135612	19.9806	0.135433	19.9319
2.84667	0.114056	16.352	0.096368	16.3173		2.84667	0.1833	18.1676	0.163697	18.1087		2.84667	0.139901	19.9161	0.139013	19.866		2.84667	0.13557	19.9806	0.135392	19.9319
2.84833	0.114056	16.3525	0.096371	16.3179		2.84833	0.183235	18.1683	0.163646	18.1094		2.84833	0.139852	19.9161	0.138965	19.8661		2.84833	0.135528	19.9806	0.13535	19.9319
2.85	0.114056	16.3531	0.096374	16.3184		2.85	0.18317	18.169	0.163595	18.1101		2.85	0.139803	19.9161	0.138917	19.8661		2.85	0.135487	19.9807	0.135309	19.9319
2.85167	0.114056	16.3537	0.096377	16.319		2.85167	0.183105	18.1696	0.163545	18.1107		2.85167	0.139753	19.9162	0.13887	19.8662		2.85167	0.135445	19.9807	0.135268	19.932
2.85333	0.114056	16.3543	0.0963801	16.3196		2.85333	0.183039	18.1703	0.163494	18.1114		2.85333	0.139704	19.9162	0.138822	19.8662		2.85333	0.135404	19.9807	0.135227	19.932
2.855	0.114056	16.3549	0.0963831	16.3202		2.855	0.182974	18.1709	0.163443	18.1121		2.855	0.139655	19.9162	0.138775	19.8663		2.855	0.135363	19.9807	0.135186	19.932
2.85667	0.114056	16.3555	0.0963861	16.3208		2.85667	0.182909	18.1716	0.163392	18.1127		2.85667	0.139606	19.9163	0.138728	19.8663		2.85667	0.135322	19.9807	0.135145	19.932
2.85833	0.114056	16.3561	0.0963891	16.3214		2.85833	0.182844	18.1722	0.163342	18.1134		2.85833	0.139558	19.9163	0.13868	19.8664		2.85833	0.13528	19.9807	0.135105	19.932
2.86	0.114056	16.3567	0.0963922	16.322		2.86	0.182779	18.1729	0.163291	18.1141		2.86	0.139509	19.9163	0.138633	19.8664		2.86	0.135239	19.9807	0.135064	19.9321
2.86167	0.114056	16.3573	0.0963952	16.3226		2.86167	0.182714	18.1735	0.163241	18.1147		2.86167	0.13946	19.9164	0.138586	19.8665		2.86167	0.135198	19.9807	0.135023	19.9321
2.86333	0.114056	16.3578	0.0963982	16.3231		2.86333	0.182649	18.1742	0.16319	18.1154		2.86333	0.139412	19.9164	0.138539	19.8665		2.86333	0.135158	19.9807	0.134983	19.9321
2.865	0.114056	16.3584	0.0964012	16.3237		2.865	0.182584	18.1748	0.163139	18.1161		2.865	0.139363	19.9164	0.138492	19.8666		2.865	0.135117	19.9807	0.134942	19.9321
2.86667	0.114056	16.359	0.0964043	16.3243		2.86667	0.18252	18.1755	0.163089	18.1167		2.86667	0.139315	19.9164	0.138445	19.8666		2.86667	0.135076	19.9807	0.134902	19.9321
2.86833	0.114056	16.3596	0.0964073	16.3249		2.86833	0.182455	18.1761	0.163039	18.1174		2.86833	0.139267	19.9165	0.138399	19.8666		2.86833	0.135035	19.9807	0.134861	19.9322
2.87	0.114056	16.3602	0.0964103	16.3255		2.87	0.18239	18.1767	0.162988	18.1181		2.87	0.139218	19.9165	0.138352	19.8667		2.87	0.134995	19.9807	0.134821	19.9322
2.87167	0.114056	16.3608	0.0964133	16.3261		2.87167	0.182325	18.1774	0.162938	18.1187		2.87167	0.13917	19.9165	0.138305	19.8667		2.87167	0.134954	19.9807	0.134781	19.9322
2.87333	0.114056	16.3614	0.0964163	16.3267		2.87333	0.182261	18.178	0.162887	18.1194		2.87333	0.139122	19.9166	0.138259	19.8668		2.87333	0.134914	19.9807	0.134741	19.9322
2.875	0.114056	16.362	0.0964193	16.3273		2.875	0.182196	18.1787	0.162837	18.1201		2.875	0.139074	19.9166	0.138212	19.8668		2.875	0.134873	19.9807	0.134701	19.9322
2.87667	0.114056	16.3626	0.0964223	16.3278		2.87667	0.182132	18.1793	0.162787	18.1207		2.87667	0.139026	19.9166	0.138166	19.8669		2.87667	0.134833	19.9807	0.134661	19.9323
2.87833	0.114056	16.3631	0.0964254	16.3284		2.87833	0.182067	18.18	0.162737	18.1214		2.87833	0.138978	19.9166	0.13812	19.8669		2.87833	0.134793	19.9807	0.134621	19.9323
2.88	0.114056	16.3637	0.0964284	16.329		2.88	0.182003	18.1806	0.162687	18.122		2.88	0.138931	19.9167	0.138074	19.867		2.88	0.134753	19.9808	0.134581	19.9323
2.88167	0.114056	16.3643	0.0964314	16.3296		2.88167	0.181938	18.1813	0.162636	18.1227		2.88167	0.138883	19.9167	0.138028	19.867		2.88167	0.134713	19.9808	0.134542	19.9323
2.88333	0.114056	16.3649	0.0964344	16.3302		2.88333	0.181874	18.1819	0.162586	18.1234		2.88333	0.138836	19.9167	0.137982	19.8671		2.88333	0.134673	19.9808	0.134502	19.9323
2.885	0.114056	16.3655	0.0964374	16.3308		2.885	0.18181	18.1825	0.162536	18.124		2.885	0.138788	19.9168	0.137936	19.8671		2.885	0.134633	19.9808	0.134462	19.9324
2.88667	0.114056	16.3661	0.0964404	16.3314		2.88667	0.181745	18.1832	0.162486	18.1247		2.88667	0.138741	19.9168	0.13789	19.8671		2.88667	0.134593	19.9808	0.134423	19.9324
2.88833	0.114056	16.3667	0.0964434	16.3319		2.88833	0.181681	18.1838	0.162436	18.1254		2.88833	0.138694	19.9168	0.137844	19.8672		2.88833	0.134553	19.9808	0.134383	19.9324
2.89	0.114056	16.3673	0.0964464	16.3325		2.89	0.181617	18.1845	0.162386	18.126		2.89	0.138646	19.9168	0.137799	19.8672		2.89	0.134514	19.9808	0.134344	19.9324
2.89167	0.114056	16.3678	0.0964494	16.3331		2.89167	0.181553	18.1851	0.162336	18.1267		2.89167	0.138599	19.9169	0.137753	19.8673		2.89167	0.134474	19.9808	0.134305	19.9324
2.89333	0.114056	16.3684	0.0964524	16.3337		2.89333	0.181489	18.1858	0.162286	18.1273		2.89333	0.138552	19.9169	0.137708	19.8673		2.89333	0.134435	19.9808	0.134266	19.9325
2.895	0.114056	16.369	0.0964554	16.3343		2.895	0.181425	18.1864	0.162236	18.128		2.895	0.138505	19.9169	0.137662	19.8674		2.895	0.134395	19.9808	0.134227	19.9325
2.89667	0.114056	16.3696	0.0964584	16.3349		2.89667	0.181361	18.187	0.162187	18.1286		2.89667	0.138459	19.917	0.137617	19.8674		2.89667	0.134356	19.9808	0.134187	19.9325
2.89833	0.114056	16.3702	0.0964614	16.3355		2.89833	0.181297	18.1877	0.162137	18.1293		2.89833	0.138412	19.917	0.137572	19.8675		2.89833	0.134317	19.9808	0.134149	19.9325
2.9	0.114056	16.3708	0.0964644	16.336		2.9	0.181233	18.1883	0.162087	18.13		2.9	0.138365	19.917	0.137526	19.8675		2.9	0.134277	19.9808	0.13411	19.9325
2.90167	0.114056	16.3714	0.0964674	16.3366		2.90167	0.181169	18.1889	0.162037	18.1306		2.90167	0.138318	19.917	0.137481	19.8675		2.90167	0.134238	19.9808	0.134071	19.9326
2.90333	0.114056	16.3719	0.0964704	16.3372		2.90333	0.181106	18.1896	0.161988	18.1313		2.90333	0.138272	19.9171	0.137436	19.8676		2.90333	0.134199	19.9808	0.134032	19.9326
2.905	0.114056	16.3725	0.0964734	16.3378		2.905	0.181042	18.1902	0.161938	18.1319		2.905	0.138226	19.9171	0.137391	19.8676		2.905	0.13416	19.9808	0.133993	19.9326
2.90667	0.114056	16.3731	0.0964764	16.3384		2.90667	0.180978	18.1909	0.161888	18.1326		2.90667	0.138179	19.9171	0.137347	19.8677		2.90667	0.134121	19.9808	0.133955	19.9326
2.90833	0.114056	16.3737	0.0964794	16.339		2.90833	0.180915	18.1915	0.161839	18.1332		2.90833	0.138133	19.9171	0.137302	19.8677		2.90833	0.134082	19.9809	0.133916	19.9326
2.91	0.114056	16.3743	0.0964824	16.3396		2.91	0.180851	18.1921	0.161789	18.1339		2.91	0.138087	19.9172	0.137257	19.8678		2.91	0.134044	19.9809	0.133878	19.9327
2.91167	0.114056	16.3749	0.0964854	16.3401		2.91167	0.180787	18.1928	0.16174	18.1345		2.91167	0.138041	19.9172	0.137213	19.8678		2.91167	0.134005	19.9809	0.133839	19.9327
2.91333	0.114056	16.3755	0.0964883	16.3407		2.91333	0.180724	18.1934	0.16169	18.1352		2.91333	0.137995	19.9172	0.137168	19.8679		2.91333	0.133966	19.9809	0.133801	19.9327
2.915	0.114056	16.376	0.0964913	16.3413		2.915	0.18066	18.194	0.161641	18.1358		2.915	0.137949	19.9173	0.137124	19.8679		2.915	0.133928	19.9809	0.133763	19.9327
2.91667	0.114056	16.3766	0.0964943	16.3419		2.91667	0.180597	18.1947	0.161591	18.1365		2.91667	0.137903	19.9173	0.137079	19.8679		2.91667	0.133889	19.9809	0.133725	19.9327
2.91833	0.114056	16.3772	0.0964973	16.3425		2.91833	0.180534	18.1953	0.161542	18.1371		2.91833	0.137857	19.9173	0.137035	19.868		2.91833	0.133851	19.9809	0.133687	19.9328
2.92	0.114056	16.3778	0.0965003	16.3431		2.92	0.18047	18.1959	0.161493	18.1378		2.92	0.137811	19.9173	0.136991	19.868		2.92	0.133813	19.9809	0.133649	19.9328
2.92167	0.114056	16.3784	0.0965033	16.3436		2.92167	0.180407	18.1966	0.161443	18.1384		2.92167	0.137766	19.9174	0.136947	19.8681		2.92167	0.133774	19.9809	0.133611	19.9328
2.92333	0.114056	16.379	0.0965063	16.3442		2.92333	0.180344	18.1972	0.161394	18.1391		2.92333	0.13772	19.9174	0.136903	19.8681		2.92333	0.133736	19.9809	0.133573	19.9328
2.925	0.114056	16.3796	0.0965092	16.3448		2.925	0.180281	18.1978	0.161345	18.1397		2.925	0.137675	19.9174	0.136859	19.8682		2.925	0.133698	19.9809	0.133535	19.9328
2.92667	0.114056	16.3801	0.0965122	16.3454		2.92667	0.180218	18.1985	0.161296	18.1404		2.92667	0.13763	19.9174	0.136815	19.8682		2.92667	0.13366	19.9809	0.133497	19.9329
2.92833	0.114056	16.3807	0.0965152	16.346		2.92833	0.180155	18.1991	0.161247	18.141		2.92833	0.137584	19.9175	0.136771	19.8682		2.92833	0.133622	19.9809	0.13346	19.9329
2.93	0.114056	16.3813	0.0965182	16.3466		2.93	0.180092	18.1997	0.161197	18.1417		2.93	0.137539	19.9175	0.136727	19.8683		2.93	0.133584	19.9809	0.133422	19.9329
2.93167	0.114056	16.3819	0.0965212	16.3471		2.93167	0.180029	18.2003	0.161148	18.1423		2.93167	0.137494	19.9175	0.136684	19.8683		2.93167	0.133546	19.9809	0.133385	19.9329
2.93333	0.114056	16.3825	0.0965241	16.3477		2.93333	0.179966	18.201	0.161099	18.143		2.93333	0.137449	19.9176	0.13664	19.8684		2.93333	0.133509	19.9809	0.133347	19.9329
2.935	0.114056	16.3831	0.0965271	16.3483		2.935	0.179903	18.2016	0.16105	18.1436		2.935	0.137404	19.9176	0.136597	19.8684		2.935	0.133471	19.9809	0.13331	19.9329
2.93667	0.114056	16.3836	0.0965301	16.3489		2.93667	0.17984	18.2022	0.161001	18.1443		2.93667	0.137359	19.9176	0.136553	19.8685		2.93667	0.133433	19.9809	0.133272	19.933
2.93833	0.114056	16.3842	0.0965331	16.3495		2.93833	0.179777	18.2029	0.160952	18.1449		2.93833	0.137314	19.9176	0.13651	19.8685		2.93833	0.133396	19.9809	0.133235	19.933
2.94	0.114056	16.3848	0.096536	16.3501		2.94	0.179714	18.2035	0.160903	18.1456		2.94	0.13727	19.9177	0.136467	19.8685		2.94	0.133358	19.981	0.133198	19.933
2.94167	0.114056	16.3854	0.096539	16.3506		2.94167	0.179652	18.2041	0.160855	18.1462		2.94167	0.137225	19.9177	0.136423	19.8686		2.94167	0.133321	19.981	0.133161	19.933
2.94333	0.114056	16.386	0.096542	16.3512		2.94333	0.179589	18.2047	0.160806	18.1468		2.94333	0.137181	19.9177	0.13638	19.8686		2.94333	0.133284	19.981	0.133124	19.933
2.945	0.114056	16.3866	0.0965449	16.3518		2.945	0.179526	18.2054	0.160757	18.1475		2.945	0.137136	19.9177	0.136337	19.8687		2.945	0.133246	19.981	0.133087	19.9331
2.94667	0.114056	16.3871	0.0965479	16.3524		2.94667	0.179464	18.206	0.160708	18.1481		2.94667	0.137092	19.9178	0.136294	19.8687		2.94667	0.133209	19.981	0.13305	19.9331
2.94833	0.114056	16.3877	0.0965509	16.353		2.94833	0.179401	18.2066	0.160659	18.1488		2.94833	0.137047	19.9178	0.136252	19.8687		2.94833	0.133172	19.981	0.133013	19.9331
2.95	0.114056	16.3883	0.0965538	16.3536		2.95	0.179339	18.2072	0.160611	18.1494		2.95	0.137003	19.9178	0.136209	19.8688		2.95	0.133135	19.981	0.132977	19.9331
2.95167	0.114056	16.3889	0.0965568	16.3541		2.95167	0.179276	18.2079	0.160562	18.1501		2.95167	0.136959	19.9179	0.136166	19.8688		2.95167	0.133098	19.981	0.13294	19.9331
2.95333	0.114056	16.3895	0.0965598	16.3547		2.95333	0.179214	18.2085	0.160513	18.1507		2.95333	0.136915	19.9179	0.136123	19.8689		2.95333	0.133061	19.981	0.132903	19.9332
2.955	0.114056	16.3901	0.0965627	16.3553		2.955	0.179152	18.2091	0.160465	18.1513		2.955	0.136871	19.9179	0.136081	19.8689		2.955	0.133024	19.981	0.132867	19.9332
2.95667	0.114056	16.3906	0.0965657	16.3559		2.95667	0.179089	18.2097	0.160416	18.152		2.95667	0.136827	19.9179	0.136038	19.869		2.95667	0.132988	19.981	0.13283	19.9332
2.95833	0.114056	16.3912	0.0965687	16.3565		2.95833	0.179027	18.2104	0.160368	18.1526		2.95833	0.136783	19.918	0.135996	19.869		2.95833	0.132951	19.981	0.132794	19.9332
2.96	0.114056	16.3918	0.0965716	16.357		2.96	0.178965	18.211	0.160319	18.1533		2.96	0.13674	19.918	0.135954	19.869		2.96	0.132914	19.981	0.132758	19.9332
2.96167	0.114056	16.3924	0.0965746	16.3576		2.96167	0.178903	18.2116	0.160271	18.1539		2.96167	0.136696	19.918	0.135911	19.8691		2.96167	0.132878	19.981	0.132721	19.9332
2.96333	0.114056	16.393	0.0965775	16.3582		2.96333	0.178841	18.2122	0.160222	18.1545		2.96333	0.136652	19.918	0.135869	19.8691		2.96333	0.132841	19.981	0.132685	19.9333
2.965	0.114056	16.3936	0.0965805	16.3588		2.965	0.178779	18.2128	0.160174	18.1552		2.965	0.136609	19.9181	0.135827	19.8692		2.965	0.132805	19.981	0.132649	19.9333
2.96667	0.114056	16.3941	0.0965835	16.3594		2.96667	0.178717	18.2135	0.160126	18.1558		2.96667	0.136565	19.9181	0.135785	19.8692		2.96667	0.132768	19.981	0.132613	19.9333
2.96833	0.114056	16.3947	0.0965864	16.36		2.96833	0.178655	18.2141	0.160077	18.1564		2.96833	0.136522	19.9181	0.135743	19.8692		2.96833	0.132732	19.981	0.132577	19.9333
2.97	0.114056	16.3953	0.0965894	16.3605		2.97	0.178593	18.2147	0.160029	18.1571		2.97	0.136479	19.9181	0.135701	19.8693		2.97	0.132696	19.981	0.132541	19.9333
2.97167	0.114056	16.3959	0.0965923	16.3611		2.97167	0.178531	18.2153	0.159981	18.1577		2.97167	0.136436	19.9182	0.13566	19.8693		2.97167	0.13266	19.9811	0.132505	19.9334
2.97333	0.114056	16.3965	0.0965953	16.3617		2.97333	0.178469	18.2159	0.159933	18.1584		2.97333	0.136392	19.9182	0.135618	19.8694		2.97333	0.132624	19.9811	0.13247	19.9334
2.975	0.114056	16.3971	0.0965982	16.3623		2.975	0.178407	18.2165	0.159884	18.159		2.975	0.136349	19.9182	0.135576	19.8694		2.975	0.132588	19.9811	0.132434	19.9334
2.97667	0.114056	16.3976	0.0966012	16.3629		2.97667	0.178345	18.2172	0.159836	18.1596		2.97667	0.136306	19.9182	0.135535	19.8694		2.97667	0.132552	19.9811	0.132398	19.9334
2.97833	0.114056	16.3982	0.0966041	16.3634		2.97833	0.178284	18.2178	0.159788	18.1603		2.97833	0.136264	19.9183	0.135493	19.8695		2.97833	0.132516	19.9811	0.132363	19.9334
2.98	0.114056	16.3988	0.0966071	16.364		2.98	0.178222	18.2184	0.15974	18.1609		2.98	0.136221	19.9183	0.135452	19.8695		2.98	0.13248	19.9811	0.132327	19.9334
2.98167	0.114056	16.3994	0.09661	16.3646		2.98167	0.178161	18.219	0.159692	18.1615		2.98167	0.136178	19.9183	0.13541	19.8696		2.98167	0.132444	19.9811	0.132292	19.9335
2.98333	0.114056	16.4	0.096613	16.3652		2.98333	0.178099	18.2196	0.159644	18.1622		2.98333	0.136135	19.9183	0.135369	19.8696		2.98333	0.132409	19.9811	0.132256	19.9335
2.985	0.114056	16.4005	0.0966159	16.3658		2.985	0.178037	18.2202	0.159596	18.1628		2.985	0.136093	19.9184	0.135328	19.8697		2.985	0.132373	19.9811	0.132221	19.9335
2.98667	0.114056	16.4011	0.0966189	16.3663		2.98667	0.177976	18.2209	0.159548	18.1634		2.98667	0.13605	19.9184	0.135287	19.8697		2.98667	0.132338	19.9811	0.132186	19.9335
2.98833	0.114056	16.4017	0.0966218	16.3669		2.98833	0.177915	18.2215	0.1595	18.164		2.98833	0.136008	19.9184	0.135246	19.8697		2.98833	0.132302	19.9811	0.132151	19.9335
2.99	0.114056	16.4023	0.0966248	16.3675		2.99	0.177853	18.2221	0.159452	18.1647		2.99	0.135966	19.9184	0.135205	19.8698		2.99	0.132267	19.9811	0.132116	19.9335
2.99167	0.114056	16.4029	0.0966277	16.3681		2.99167	0.177792	18.2227	0.159404	18.1653		2.99167	0.135923	19.9185	0.135164	19.8698		2.99167	0.132232	19.9811	0.132081	19.9336
2.99333	0.114056	16.4035	0.0966307	16.3687		2.99333	0.177731	18.2233	0.159357	18.1659		2.99333	0.135881	19.9185	0.135123	19.8699		2.99333	0.132196	19.9811	0.132046	19.9336
2.995	0.114056	16.404	0.0966336	16.3692		2.995	0.177669	18.2239	0.159309	18.1666		2.995	0.135839	19.9185	0.135082	19.8699		2.995	0.132161	19.9811	0.132011	19.9336
2.99667	0.114056	16.4046	0.0966365	16.3698		2.99667	0.177608	18.2245	0.159261	18.1672		2.99667	0.135797	19.9185	0.135042	19.8699		2.99667	0.132126	19.9811	0.131976	19.9336
2.99833	0.114056	16.4052	0.0966395	16.3704		2.99833	0.177547	18.2251	0.159213	18.1678		2.99833	0.135755	19.9186	0.135001	19.87		2.99833	0.132091	19.9811	0.131941	19.9336
3	0.114056	16.4058	0.0966424	16.371		3	0.177486	18.2258	0.159166	18.1685		3	0.135713	19.9186	0.13496	19.87		3	0.132056	19.9811	0.131906	19.9337
3.00167	0.114056	16.4064	0.0966454	16.3716		3.00167	0.177425	18.2264	0.159118	18.1691		3.00167	0.135671	19.9186	0.13492	19.8701		3.00167	0.132021	19.9811	0.131872	19.9337
3.00333	0.114056	16.4069	0.0966483	16.3721		3.00333	0.177364	18.227	0.15907	18.1697		3.00333	0.13563	19.9186	0.13488	19.8701		3.00333	0.131986	19.9811	0.131837	19.9337
3.005	0.114056	16.4075	0.0966512	16.3727		3.005	0.177303	18.2276	0.159023	18.1703		3.005	0.135588	19.9187	0.134839	19.8701		3.005	0.131951	19.9812	0.131803	19.9337
3.00667	0.114056	16.4081	0.0966542	16.3733		3.00667	0.177242	18.2282	0.158975	18.171		3.00667	0.135546	19.9187	0.134799	19.8702		3.00667	0.131917	19.9812	0.131768	19.9337
3.00833	0.114056	16.4087	0.0966571	16.3739		3.00833	0.177181	18.2288	0.158928	18.1716		3.00833	0.135505	19.9187	0.134759	19.8702		3.00833	0.131882	19.9812	0.131734	19.9337
3.01	0.114056	16.4093	0.09666	16.3745		3.01	0.17712	18.2294	0.15888	18.1722		3.01	0.135463	19.9187	0.134719	19.8702		3.01	0.131847	19.9812	0.1317	19.9338
3.01167	0.114056	16.4098	0.096663	16.375		3.01167	0.177059	18.23	0.158833	18.1728		3.01167	0.135422	19.9188	0.134679	19.8703		3.01167	0.131813	19.9812	0.131665	19.9338
3.01333	0.114056	16.4104	0.0966659	16.3756		3.01333	0.176999	18.2306	0.158786	18.1735		3.01333	0.135381	19.9188	0.134639	19.8703		3.01333	0.131779	19.9812	0.131631	19.9338
3.015	0.114056	16.411	0.0966688	16.3762		3.015	0.176938	18.2312	0.158738	18.1741		3.015	0.135339	19.9188	0.134599	19.8704		3.015	0.131744	19.9812	0.131597	19.9338
3.01667	0.114056	16.4116	0.0966718	16.3768		3.01667	0.176877	18.2318	0.158691	18.1747		3.01667	0.135298	19.9188	0.134559	19.8704		3.01667	0.13171	19.9812	0.131563	19.9338
3.01833	0.114056	16.4122	0.0966747	16.3773		3.01833	0.176817	18.2324	0.158644	18.1753		3.01833	0.135257	19.9189	0.134519	19.8704		3.01833	0.131676	19.9812	0.131529	19.9338
3.02	0.114056	16.4127	0.0966776	16.3779		3.02	0.176756	18.233	0.158596	18.176		3.02	0.135216	19.9189	0.13448	19.8705		3.02	0.131641	19.9812	0.131495	19.9339
3.02167	0.114056	16.4133	0.0966805	16.3785		3.02167	0.176695	18.2337	0.158549	18.1766		3.02167	0.135175	19.9189	0.13444	19.8705		3.02167	0.131607	19.9812	0.131461	19.9339
3.02333	0.114056	16.4139	0.0966835	16.3791		3.02333	0.176635	18.2343	0.158502	18.1772		3.02333	0.135135	19.9189	0.134401	19.8706		3.02333	0.131573	19.9812	0.131427	19.9339
3.025	0.114056	16.4145	0.0966864	16.3797		3.025	0.176575	18.2349	0.158455	18.1778		3.025	0.135094	19.919	0.134361	19.8706		3.025	0.131539	19.9812	0.131394	19.9339
3.02667	0.114056	16.415	0.0966893	16.3802		3.02667	0.176514	18.2355	0.158408	18.1784		3.02667	0.135053	19.919	0.134322	19.8706		3.02667	0.131505	19.9812	0.13136	19.9339
3.02833	0.114056	16.4156	0.0966922	16.3808		3.02833	0.176454	18.2361	0.158361	18.1791		3.02833	0.135012	19.919	0.134283	19.8707		3.02833	0.131471	19.9812	0.131326	19.9339
3.03	0.114056	16.4162	0.0966952	16.3814		3.03	0.176393	18.2367	0.158313	18.1797		3.03	0.134972	19.919	0.134243	19.8707		3.03	0.131438	19.9812	0.131293	19.934
3.03167	0.114056	16.4168	0.0966981	16.382		3.03167	0.176333	18.2373	0.158266	18.1803		3.03167	0.134931	19.9191	0.134204	19.8708		3.03167	0.131404	19.9812	0.131259	19.934
3.03333	0.114056	16.4174	0.096701	16.3825		3.03333	0.176273	18.2379	0.158219	18.1809		3.03333	0.134891	19.9191	0.134165	19.8708		3.03333	0.13137	19.9812	0.131226	19.934
3.035	0.114056	16.4179	0.0967039	16.3831		3.035	0.176213	18.2385	0.158173	18.1815		3.035	0.134851	19.9191	0.134126	19.8708		3.035	0.131337	19.9812	0.131193	19.934
3.03667	0.114056	16.4185	0.0967068	16.3837		3.03667	0.176153	18.2391	0.158126	18.1821		3.03667	0.13481	19.9191	0.134087	19.8709		3.03667	0.131303	19.9812	0.131159	19.934
3.03833	0.114056	16.4191	0.0967098	16.3843		3.03833	0.176093	18.2397	0.158079	18.1828		3.03833	0.13477	19.9192	0.134048	19.8709		3.03833	0.131269	19.9813	0.131126	19.934
3.04	0.114056	16.4197	0.0967127	16.3849		3.04	0.176033	18.2403	0.158032	18.1834		3.04	0.13473	19.9192	0.134009	19.8709		3.04	0.131236	19.9813	0.131093	19.9341
3.04167	0.114056	16.4203	0.0967156	16.3854		3.04167	0.175973	18.2409	0.157985	18.184		3.04167	0.13469	19.9192	0.133971	19.871		3.04167	0.131203	19.9813	0.13106	19.9341
3.04333	0.114056	16.4208	0.0967185	16.386		3.04333	0.175913	18.2415	0.157938	18.1846		3.04333	0.13465	19.9192	0.133932	19.871		3.04333	0.131169	19.9813	0.131027	19.9341
3.045	0.114056	16.4214	0.0967214	16.3866		3.045	0.175853	18.2421	0.157891	18.1852		3.045	0.13461	19.9193	0.133893	19.8711		3.045	0.131136	19.9813	0.130994	19.9341
3.04667	0.114056	16.422	0.0967243	16.3872		3.04667	0.175793	18.2427	0.157845	18.1858		3.04667	0.13457	19.9193	0.133855	19.8711		3.04667	0.131103	19.9813	0.130961	19.9341
3.04833	0.114056	16.4226	0.0967272	16.3877		3.04833	0.175733	18.2433	0.157798	18.1865		3.04833	0.134531	19.9193	0.133816	19.8711		3.04833	0.13107	19.9813	0.130928	19.9341
3.05	0.114056	16.4231	0.0967302	16.3883		3.05	0.175673	18.2439	0.157751	18.1871		3.05	0.134491	19.9193	0.133778	19.8712		3.05	0.131037	19.9813	0.130896	19.9342
3.05167	0.114056	16.4237	0.0967331	16.3889		3.05167	0.175613	18.2445	0.157705	18.1877		3.05167	0.134451	19.9194	0.13374	19.8712		3.05167	0.131004	19.9813	0.130863	19.9342
3.05333	0.114056	16.4243	0.096736	16.3895		3.05333	0.175554	18.2451	0.157658	18.1883		3.05333	0.134412	19.9194	0.133701	19.8712		3.05333	0.130971	19.9813	0.13083	19.9342
3.055	0.114056	16.4249	0.0967389	16.39		3.055	0.175494	18.2457	0.157612	18.1889		3.055	0.134372	19.9194	0.133663	19.8713		3.055	0.130938	19.9813	0.130798	19.9342
3.05667	0.114056	16.4254	0.0967418	16.3906		3.05667	0.175434	18.2463	0.157565	18.1895		3.05667	0.134333	19.9194	0.133625	19.8713		3.05667	0.130905	19.9813	0.130765	19.9342
3.05833	0.114056	16.426	0.0967447	16.3912		3.05833	0.175375	18.2468	0.157519	18.1901		3.05833	0.134294	19.9194	0.133587	19.8714		3.05833	0.130873	19.9813	0.130733	19.9342
3.06	0.114056	16.4266	0.0967476	16.3918		3.06	0.175315	18.2474	0.157472	18.1908		3.06	0.134254	19.9195	0.133549	19.8714		3.06	0.13084	19.9813	0.1307	19.9343
3.06167	0.114056	16.4272	0.0967505	16.3924		3.06167	0.175256	18.248	0.157426	18.1914		3.06167	0.134215	19.9195	0.133511	19.8714		3.06167	0.130807	19.9813	0.130668	19.9343
3.06333	0.114056	16.4278	0.0967534	16.3929		3.06333	0.175196	18.2486	0.157379	18.192		3.06333	0.134176	19.9195	0.133473	19.8715		3.06333	0.130775	19.9813	0.130636	19.9343
3.065	0.114056	16.4283	0.0967563	16.3935		3.065	0.175137	18.2492	0.157333	18.1926		3.065	0.134137	19.9195	0.133436	19.8715		3.065	0.130742	19.9813	0.130603	19.9343
3.06667	0.114056	16.4289	0.0967592	16.3941		3.06667	0.175078	18.2498	0.157287	18.1932		3.06667	0.134098	19.9196	0.133398	19.8715		3.06667	0.13071	19.9813	0.130571	19.9343
3.06833	0.114056	16.4295	0.0967621	16.3947		3.06833	0.175018	18.2504	0.15724	18.1938		3.06833	0.134059	19.9196	0.13336	19.8716		3.06833	0.130678	19.9813	0.130539	19.9343
3.07	0.114056	16.4301	0.096765	16.3952		3.07	0.174959	18.251	0.157194	18.1944		3.07	0.13402	19.9196	0.133323	19.8716		3.07	0.130645	19.9813	0.130507	19.9344
3.07167	0.114056	16.4306	0.0967679	16.3958		3.07167	0.1749	18.2516	0.157148	18.195		3.07167	0.133982	19.9196	0.133285	19.8717		3.07167	0.130613	19.9813	0.130475	19.9344
3.07333	0.114056	16.4312	0.0967708	16.3964		3.07333	0.174841	18.2522	0.157102	18.1956		3.07333	0.133943	19.9197	0.133248	19.8717		3.07333	0.130581	19.9814	0.130443	19.9344
3.075	0.114056	16.4318	0.0967737	16.397		3.075	0.174782	18.2528	0.157056	18.1962		3.075	0.133904	19.9197	0.13321	19.8717		3.075	0.130549	19.9814	0.130411	19.9344
3.07667	0.114056	16.4324	0.0967766	16.3975		3.07667	0.174723	18.2534	0.157009	18.1968		3.07667	0.133866	19.9197	0.133173	19.8718		3.07667	0.130517	19.9814	0.13038	19.9344
3.07833	0.114056	16.4329	0.0967795	16.3981		3.07833	0.174664	18.254	0.156963	18.1974		3.07833	0.133827	19.9197	0.133136	19.8718		3.07833	0.130485	19.9814	0.130348	19.9344
3.08	0.114056	16.4335	0.0967824	16.3987		3.08	0.174605	18.2545	0.156917	18.1981		3.08	0.133789	19.9197	0.133099	19.8718		3.08	0.130453	19.9814	0.130316	19.9345
3.08167	0.114056	16.4341	0.0967853	16.3993		3.08167	0.174546	18.2551	0.156871	18.1987		3.08167	0.13375	19.9198	0.133062	19.8719		3.08167	0.130421	19.9814	0.130285	19.9345
3.08333	0.114056	16.4347	0.0967882	16.3998		3.08333	0.174487	18.2557	0.156825	18.1993		3.08333	0.133712	19.9198	0.133024	19.8719		3.08333	0.130389	19.9814	0.130253	19.9345
3.085	0.114056	16.4352	0.0967911	16.4004		3.085	0.174428	18.2563	0.156779	18.1999		3.085	0.133674	19.9198	0.132988	19.8719		3.085	0.130357	19.9814	0.130221	19.9345
3.08667	0.114056	16.4358	0.096794	16.401		3.08667	0.174369	18.2569	0.156733	18.2005		3.08667	0.133636	19.9198	0.132951	19.872		3.08667	0.130326	19.9814	0.13019	19.9345
3.08833	0.114056	16.4364	0.0967969	16.4015		3.08833	0.17431	18.2575	0.156688	18.2011		3.08833	0.133598	19.9199	0.132914	19.872		3.08833	0.130294	19.9814	0.130159	19.9345
3.09	0.114056	16.437	0.0967998	16.4021		3.09	0.174251	18.2581	0.156642	18.2017		3.09	0.13356	19.9199	0.132877	19.8721		3.09	0.130262	19.9814	0.130127	19.9345
3.09167	0.114056	16.4375	0.0968027	16.4027		3.09167	0.174193	18.2587	0.156596	18.2023		3.09167	0.133522	19.9199	0.13284	19.8721		3.09167	0.130231	19.9814	0.130096	19.9346
3.09333	0.114056	16.4381	0.0968056	16.4033		3.09333	0.174134	18.2592	0.15655	18.2029		3.09333	0.133484	19.9199	0.132804	19.8721		3.09333	0.130199	19.9814	0.130065	19.9346
3.095	0.114056	16.4387	0.0968084	16.4038		3.095	0.174075	18.2598	0.156504	18.2035		3.095	0.133446	19.92	0.132767	19.8722		3.095	0.130168	19.9814	0.130034	19.9346
3.09667	0.114056	16.4393	0.0968113	16.4044		3.09667	0.174017	18.2604	0.156459	18.2041		3.09667	0.133408	19.92	0.132731	19.8722		3.09667	0.130137	19.9814	0.130003	19.9346
3.09833	0.114056	16.4398	0.0968142	16.405		3.09833	0.173958	18.261	0.156413	18.2047		3.09833	0.133371	19.92	0.132694	19.8722		3.09833	0.130105	19.9814	0.129972	19.9346
3.1	0.114056	16.4404	0.0968171	16.4056		3.1	0.1739	18.2616	0.156367	18.2053		3.1	0.133333	19.92	0.132658	19.8723		3.1	0.130074	19.9814	0.129941	19.9346
3.10167	0.114056	16.441	0.09682	16.4061		3.10167	0.173841	18.2622	0.156322	18.2059		3.10167	0.133296	19.92	0.132621	19.8723		3.10167	0.130043	19.9814	0.12991	19.9347
3.10333	0.114056	16.4416	0.0968229	16.4067		3.10333	0.173783	18.2628	0.156276	18.2065		3.10333	0.133258	19.9201	0.132585	19.8723		3.10333	0.130012	19.9814	0.129879	19.9347
3.105	0.114056	16.4421	0.0968258	16.4073		3.105	0.173725	18.2633	0.15623	18.2071		3.105	0.133221	19.9201	0.132549	19.8724		3.105	0.129981	19.9814	0.129848	19.9347
3.10667	0.114056	16.4427	0.0968286	16.4079		3.10667	0.173666	18.2639	0.156185	18.2077		3.10667	0.133184	19.9201	0.132513	19.8724		3.10667	0.12995	19.9814	0.129818	19.9347
3.10833	0.114056	16.4433	0.0968315	16.4084		3.10833	0.173608	18.2645	0.156139	18.2083		3.10833	0.133146	19.9201	0.132477	19.8724		3.10833	0.129919	19.9814	0.129787	19.9347
3.11	0.114056	16.4439	0.0968344	16.409		3.11	0.17355	18.2651	0.156094	18.2089		3.11	0.133109	19.9202	0.132441	19.8725		3.11	0.129888	19.9814	0.129756	19.9347
3.11167	0.114056	16.4444	0.0968373	16.4096		3.11167	0.173492	18.2657	0.156048	18.2095		3.11167	0.133072	19.9202	0.132405	19.8725		3.11167	0.129857	19.9815	0.129726	19.9348
3.11333	0.114056	16.445	0.0968402	16.4102		3.11333	0.173434	18.2662	0.156003	18.2101		3.11333	0.133035	19.9202	0.132369	19.8725		3.11333	0.129827	19.9815	0.129695	19.9348
3.115	0.114056	16.4456	0.096843	16.4107		3.115	0.173375	18.2668	0.155958	18.2107		3.115	0.132998	19.9202	0.132333	19.8726		3.115	0.129796	19.9815	0.129665	19.9348
3.11667	0.114056	16.4462	0.0968459	16.4113		3.11667	0.173317	18.2674	0.155912	18.2113		3.11667	0.132961	19.9202	0.132298	19.8726		3.11667	0.129765	19.9815	0.129634	19.9348
3.11833	0.114056	16.4467	0.0968488	16.4119		3.11833	0.173259	18.268	0.155867	18.2119		3.11833	0.132924	19.9203	0.132262	19.8727		3.11833	0.129735	19.9815	0.129604	19.9348
3.12	0.114056	16.4473	0.0968517	16.4124		3.12	0.173201	18.2686	0.155822	18.2125		3.12	0.132887	19.9203	0.132226	19.8727		3.12	0.129704	19.9815	0.129574	19.9348
3.12167	0.114056	16.4479	0.0968545	16.413		3.12167	0.173143	18.2691	0.155777	18.2131		3.12167	0.132851	19.9203	0.132191	19.8727		3.12167	0.129674	19.9815	0.129544	19.9348
3.12333	0.114056	16.4485	0.0968574	16.4136		3.12333	0.173086	18.2697	0.155731	18.2137		3.12333	0.132814	19.9203	0.132155	19.8728		3.12333	0.129644	19.9815	0.129514	19.9349
3.125	0.114056	16.449	0.0968603	16.4142		3.125	0.173028	18.2703	0.155686	18.2143		3.125	0.132777	19.9204	0.13212	19.8728		3.125	0.129613	19.9815	0.129483	19.9349
3.12667	0.114056	16.4496	0.0968632	16.4147		3.12667	0.17297	18.2709	0.155641	18.2148		3.12667	0.132741	19.9204	0.132085	19.8728		3.12667	0.129583	19.9815	0.129453	19.9349
3.12833	0.114056	16.4502	0.096866	16.4153		3.12833	0.172912	18.2715	0.155596	18.2154		3.12833	0.132704	19.9204	0.132049	19.8729		3.12833	0.129553	19.9815	0.129423	19.9349
3.13	0.114056	16.4507	0.0968689	16.4159		3.13	0.172854	18.272	0.155551	18.216		3.13	0.132668	19.9204	0.132014	19.8729		3.13	0.129523	19.9815	0.129394	19.9349
3.13167	0.114056	16.4513	0.0968718	16.4164		3.13167	0.172797	18.2726	0.155506	18.2166		3.13167	0.132632	19.9204	0.131979	19.8729		3.13167	0.129492	19.9815	0.129364	19.9349
3.13333	0.114056	16.4519	0.0968746	16.417		3.13333	0.172739	18.2732	0.155461	18.2172		3.13333	0.132595	19.9205	0.131944	19.873		3.13333	0.129462	19.9815	0.129334	19.9349
3.135	0.114056	16.4525	0.0968775	16.4176		3.135	0.172681	18.2738	0.155416	18.2178		3.135	0.132559	19.9205	0.131909	19.873		3.135	0.129432	19.9815	0.129304	19.935
3.13667	0.114056	16.453	0.0968804	16.4182		3.13667	0.172624	18.2743	0.155371	18.2184		3.13667	0.132523	19.9205	0.131874	19.873		3.13667	0.129402	19.9815	0.129274	19.935
3.13833	0.114056	16.4536	0.0968833	16.4187		3.13833	0.172566	18.2749	0.155326	18.219		3.13833	0.132487	19.9205	0.131839	19.8731		3.13833	0.129373	19.9815	0.129245	19.935
3.14	0.114056	16.4542	0.0968861	16.4193		3.14	0.172509	18.2755	0.155281	18.2196		3.14	0.132451	19.9206	0.131804	19.8731		3.14	0.129343	19.9815	0.129215	19.935
3.14167	0.114056	16.4548	0.096889	16.4199		3.14167	0.172452	18.2761	0.155236	18.2202		3.14167	0.132415	19.9206	0.13177	19.8731		3.14167	0.129313	19.9815	0.129186	19.935
3.14333	0.114056	16.4553	0.0968918	16.4204		3.14333	0.172394	18.2766	0.155191	18.2208		3.14333	0.132379	19.9206	0.131735	19.8732		3.14333	0.129283	19.9815	0.129156	19.935
3.145	0.114056	16.4559	0.0968947	16.421		3.145	0.172337	18.2772	0.155147	18.2214		3.145	0.132343	19.9206	0.1317	19.8732		3.145	0.129254	19.9815	0.129127	19.9351
3.14667	0.114056	16.4565	0.0968976	16.4216		3.14667	0.17228	18.2778	0.155102	18.2219		3.14667	0.132308	19.9206	0.131666	19.8732		3.14667	0.129224	19.9815	0.129098	19.9351
3.14833	0.114056	16.457	0.0969004	16.4222		3.14833	0.172222	18.2783	0.155057	18.2225		3.14833	0.132272	19.9207	0.131631	19.8733		3.14833	0.129195	19.9815	0.129068	19.9351
3.15	0.114056	16.4576	0.0969033	16.4227		3.15	0.172165	18.2789	0.155012	18.2231		3.15	0.132236	19.9207	0.131597	19.8733		3.15	0.129165	19.9816	0.129039	19.9351
3.15167	0.114056	16.4582	0.0969062	16.4233		3.15167	0.172108	18.2795	0.154968	18.2237		3.15167	0.132201	19.9207	0.131562	19.8733		3.15167	0.129136	19.9816	0.12901	19.9351
3.15333	0.114056	16.4588	0.096909	16.4239		3.15333	0.172051	18.2801	0.154923	18.2243		3.15333	0.132165	19.9207	0.131528	19.8734		3.15333	0.129106	19.9816	0.128981	19.9351
3.155	0.114056	16.4593	0.0969119	16.4244		3.155	0.171994	18.2806	0.154878	18.2249		3.155	0.13213	19.9207	0.131494	19.8734		3.155	0.129077	19.9816	0.128952	19.9351
3.15667	0.114056	16.4599	0.0969147	16.425		3.15667	0.171937	18.2812	0.154834	18.2255		3.15667	0.132095	19.9208	0.131459	19.8734		3.15667	0.129048	19.9816	0.128923	19.9352
3.15833	0.114056	16.4605	0.0969176	16.4256		3.15833	0.17188	18.2818	0.154789	18.226		3.15833	0.132059	19.9208	0.131425	19.8735		3.15833	0.129019	19.9816	0.128894	19.9352
3.16	0.114056	16.461	0.0969205	16.4262		3.16	0.171823	18.2823	0.154745	18.2266		3.16	0.132024	19.9208	0.131391	19.8735		3.16	0.128989	19.9816	0.128865	19.9352
3.16167	0.114056	16.4616	0.0969233	16.4267		3.16167	0.171766	18.2829	0.1547	18.2272		3.16167	0.131989	19.9208	0.131357	19.8735		3.16167	0.12896	19.9816	0.128836	19.9352
3.16333	0.114056	16.4622	0.0969262	16.4273		3.16333	0.171709	18.2835	0.154656	18.2278		3.16333	0.131954	19.9208	0.131323	19.8736		3.16333	0.128931	19.9816	0.128807	19.9352
3.165	0.114056	16.4628	0.096929	16.4279		3.165	0.171652	18.284	0.154612	18.2284		3.165	0.131919	19.9209	0.131289	19.8736		3.165	0.128902	19.9816	0.128778	19.9352
3.16667	0.114056	16.4633	0.0969319	16.4284		3.16667	0.171595	18.2846	0.154567	18.229		3.16667	0.131884	19.9209	0.131255	19.8736		3.16667	0.128873	19.9816	0.12875	19.9352
3.16833	0.114056	16.4639	0.0969347	16.429		3.16833	0.171538	18.2852	0.154523	18.2296		3.16833	0.131849	19.9209	0.131222	19.8737		3.16833	0.128844	19.9816	0.128721	19.9353
3.17	0.114056	16.4645	0.0969376	16.4296		3.17	0.171482	18.2858	0.154479	18.2301		3.17	0.131814	19.9209	0.131188	19.8737		3.17	0.128816	19.9816	0.128692	19.9353
3.17167	0.114056	16.465	0.0969404	16.4301		3.17167	0.171425	18.2863	0.154434	18.2307		3.17167	0.131779	19.921	0.131154	19.8737		3.17167	0.128787	19.9816	0.128664	19.9353
3.17333	0.114056	16.4656	0.0969433	16.4307		3.17333	0.171368	18.2869	0.15439	18.2313		3.17333	0.131745	19.921	0.131121	19.8738		3.17333	0.128758	19.9816	0.128635	19.9353
3.175	0.114056	16.4662	0.0969461	16.4313		3.175	0.171312	18.2874	0.154346	18.2319		3.175	0.13171	19.921	0.131087	19.8738		3.175	0.12873	19.9816	0.128607	19.9353
3.17667	0.114056	16.4667	0.096949	16.4318		3.17667	0.171255	18.288	0.154302	18.2325		3.17667	0.131675	19.921	0.131054	19.8738		3.17667	0.128701	19.9816	0.128579	19.9353
3.17833	0.114056	16.4673	0.0969518	16.4324		3.17833	0.171199	18.2886	0.154257	18.233		3.17833	0.131641	19.921	0.13102	19.8739		3.17833	0.128672	19.9816	0.12855	19.9353
3.18	0.114056	16.4679	0.0969547	16.433		3.18	0.171142	18.2891	0.154213	18.2336		3.18	0.131606	19.9211	0.130987	19.8739		3.18	0.128644	19.9816	0.128522	19.9354
3.18167	0.114056	16.4685	0.0969575	16.4336		3.18167	0.171086	18.2897	0.154169	18.2342		3.18167	0.131572	19.9211	0.130954	19.8739		3.18167	0.128616	19.9816	0.128494	19.9354
3.18333	0.114056	16.469	0.0969604	16.4341		3.18333	0.171029	18.2903	0.154125	18.2348		3.18333	0.131538	19.9211	0.13092	19.874		3.18333	0.128587	19.9816	0.128466	19.9354
3.185	0.114056	16.4696	0.0969632	16.4347		3.185	0.170973	18.2908	0.154081	18.2354		3.185	0.131503	19.9211	0.130887	19.874		3.185	0.128559	19.9816	0.128438	19.9354
3.18667	0.114056	16.4702	0.0969661	16.4353		3.18667	0.170917	18.2914	0.154037	18.2359		3.18667	0.131469	19.9211	0.130854	19.874		3.18667	0.128531	19.9816	0.12841	19.9354
3.18833	0.114056	16.4707	0.0969689	16.4358		3.18833	0.17086	18.292	0.153993	18.2365		3.18833	0.131435	19.9212	0.130821	19.8741		3.18833	0.128502	19.9816	0.128382	19.9354
3.19	0.114056	16.4713	0.0969717	16.4364		3.19	0.170804	18.2925	0.153949	18.2371		3.19	0.131401	19.9212	0.130788	19.8741		3.19	0.128474	19.9817	0.128354	19.9354
3.19167	0.114056	16.4719	0.0969746	16.437		3.19167	0.170748	18.2931	0.153905	18.2377		3.19167	0.131367	19.9212	0.130755	19.8741		3.19167	0.128446	19.9817	0.128326	19.9355
3.19333	0.114056	16.4724	0.0969774	16.4375		3.19333	0.170692	18.2936	0.153862	18.2383		3.19333	0.131333	19.9212	0.130722	19.8742		3.19333	0.128418	19.9817	0.128298	19.9355
3.195	0.114056	16.473	0.0969803	16.4381		3.195	0.170636	18.2942	0.153818	18.2388		3.195	0.131299	19.9212	0.130689	19.8742		3.195	0.12839	19.9817	0.12827	19.9355
3.19667	0.114056	16.4736	0.0969831	16.4387		3.19667	0.17058	18.2948	0.153774	18.2394		3.19667	0.131265	19.9213	0.130657	19.8742		3.19667	0.128362	19.9817	0.128242	19.9355
3.19833	0.114056	16.4742	0.0969859	16.4392		3.19833	0.170524	18.2953	0.15373	18.24		3.19833	0.131231	19.9213	0.130624	19.8743		3.19833	0.128334	19.9817	0.128215	19.9355
3.2	0.114056	16.4747	0.0969888	16.4398		3.2	0.170468	18.2959	0.153686	18.2406		3.2	0.131197	19.9213	0.130591	19.8743		3.2	0.128306	19.9817	0.128187	19.9355
3.20167	0.114056	16.4753	0.0969916	16.4404		3.20167	0.170412	18.2964	0.153643	18.2411		3.20167	0.131164	19.9213	0.130559	19.8743		3.20167	0.128279	19.9817	0.12816	19.9355
3.20333	0.114056	16.4759	0.0969945	16.4409		3.20333	0.170356	18.297	0.153599	18.2417		3.20333	0.13113	19.9213	0.130526	19.8744		3.20333	0.128251	19.9817	0.128132	19.9356
3.205	0.114056	16.4764	0.0969973	16.4415		3.205	0.1703	18.2976	0.153555	18.2423		3.205	0.131097	19.9214	0.130494	19.8744		3.205	0.128223	19.9817	0.128105	19.9356
3.20667	0.114056	16.477	0.0970001	16.4421		3.20667	0.170244	18.2981	0.153512	18.2429		3.20667	0.131063	19.9214	0.130461	19.8744		3.20667	0.128195	19.9817	0.128077	19.9356
3.20833	0.114056	16.4776	0.097003	16.4426		3.20833	0.170188	18.2987	0.153468	18.2434		3.20833	0.13103	19.9214	0.130429	19.8744		3.20833	0.128168	19.9817	0.12805	19.9356
3.21	0.114056	16.4781	0.0970058	16.4432		3.21	0.170133	18.2992	0.153425	18.244		3.21	0.130996	19.9214	0.130397	19.8745		3.21	0.12814	19.9817	0.128023	19.9356
3.21167	0.114056	16.4787	0.0970086	16.4438		3.21167	0.170077	18.2998	0.153381	18.2446		3.21167	0.130963	19.9214	0.130365	19.8745		3.21167	0.128113	19.9817	0.127995	19.9356
3.21333	0.114056	16.4793	0.0970115	16.4443		3.21333	0.170021	18.3003	0.153338	18.2451		3.21333	0.13093	19.9215	0.130332	19.8745		3.21333	0.128085	19.9817	0.127968	19.9356
3.215	0.114056	16.4798	0.0970143	16.4449		3.215	0.169966	18.3009	0.153294	18.2457		3.215	0.130897	19.9215	0.1303	19.8746		3.215	0.128058	19.9817	0.127941	19.9357
3.21667	0.114056	16.4804	0.0970171	16.4455		3.21667	0.16991	18.3015	0.153251	18.2463		3.21667	0.130863	19.9215	0.130268	19.8746		3.21667	0.128031	19.9817	0.127914	19.9357
3.21833	0.114056	16.481	0.09702	16.446		3.21833	0.169855	18.302	0.153207	18.2469		3.21833	0.13083	19.9215	0.130236	19.8746		3.21833	0.128004	19.9817	0.127887	19.9357
3.22	0.114056	16.4815	0.0970228	16.4466		3.22	0.169799	18.3026	0.153164	18.2474		3.22	0.130797	19.9215	0.130204	19.8747		3.22	0.127976	19.9817	0.12786	19.9357
3.22167	0.114056	16.4821	0.0970256	16.4472		3.22167	0.169744	18.3031	0.153121	18.248		3.22167	0.130764	19.9216	0.130172	19.8747		3.22167	0.127949	19.9817	0.127833	19.9357
3.22333	0.114056	16.4827	0.0970284	16.4477		3.22333	0.169688	18.3037	0.153077	18.2486		3.22333	0.130732	19.9216	0.130141	19.8747		3.22333	0.127922	19.9817	0.127806	19.9357
3.225	0.114056	16.4832	0.0970313	16.4483		3.225	0.169633	18.3042	0.153034	18.2491		3.225	0.130699	19.9216	0.130109	19.8748		3.225	0.127895	19.9817	0.127779	19.9357
3.22667	0.114056	16.4838	0.0970341	16.4489		3.22667	0.169578	18.3048	0.152991	18.2497		3.22667	0.130666	19.9216	0.130077	19.8748		3.22667	0.127868	19.9817	0.127752	19.9357
3.22833	0.114056	16.4844	0.0970369	16.4494		3.22833	0.169522	18.3053	0.152948	18.2503		3.22833	0.130633	19.9216	0.130045	19.8748		3.22833	0.127841	19.9817	0.127726	19.9358
3.23	0.114056	16.4849	0.0970397	16.45		3.23	0.169467	18.3059	0.152904	18.2508		3.23	0.130601	19.9217	0.130014	19.8749		3.23	0.127814	19.9817	0.127699	19.9358
3.23167	0.114056	16.4855	0.0970426	16.4506		3.23167	0.169412	18.3064	0.152861	18.2514		3.23167	0.130568	19.9217	0.129982	19.8749		3.23167	0.127787	19.9817	0.127672	19.9358
3.23333	0.114056	16.4861	0.0970454	16.4511		3.23333	0.169357	18.307	0.152818	18.252		3.23333	0.130535	19.9217	0.129951	19.8749		3.23333	0.12776	19.9818	0.127646	19.9358
3.235	0.114056	16.4866	0.0970482	16.4517		3.235	0.169302	18.3075	0.152775	18.2525		3.235	0.130503	19.9217	0.129919	19.8749		3.235	0.127734	19.9818	0.127619	19.9358
3.23667	0.114056	16.4872	0.097051	16.4523		3.23667	0.169247	18.3081	0.152732	18.2531		3.23667	0.130471	19.9217	0.129888	19.875		3.23667	0.127707	19.9818	0.127593	19.9358
3.23833	0.114056	16.4878	0.0970539	16.4528		3.23833	0.169191	18.3086	0.152689	18.2537		3.23833	0.130438	19.9218	0.129857	19.875		3.23833	0.12768	19.9818	0.127566	19.9358
3.24	0.114056	16.4883	0.0970567	16.4534		3.24	0.169136	18.3092	0.152646	18.2542		3.24	0.130406	19.9218	0.129825	19.875		3.24	0.127654	19.9818	0.12754	19.9359
3.24167	0.114056	16.4889	0.0970595	16.454		3.24167	0.169081	18.3097	0.152603	18.2548		3.24167	0.130374	19.9218	0.129794	19.8751		3.24167	0.127627	19.9818	0.127514	19.9359
3.24333	0.114056	16.4895	0.0970623	16.4545		3.24333	0.169027	18.3103	0.15256	18.2554		3.24333	0.130341	19.9218	0.129763	19.8751		3.24333	0.127601	19.9818	0.127487	19.9359
3.245	0.114056	16.49	0.0970651	16.4551		3.245	0.168972	18.3108	0.152517	18.2559		3.245	0.130309	19.9218	0.129732	19.8751		3.245	0.127574	19.9818	0.127461	19.9359
3.24667	0.114056	16.4906	0.097068	16.4557		3.24667	0.168917	18.3114	0.152474	18.2565		3.24667	0.130277	19.9219	0.129701	19.8752		3.24667	0.127548	19.9818	0.127435	19.9359
3.24833	0.114056	16.4912	0.0970708	16.4562		3.24833	0.168862	18.3119	0.152431	18.2571		3.24833	0.130245	19.9219	0.12967	19.8752		3.24833	0.127521	19.9818	0.127409	19.9359
3.25	0.114056	16.4917	0.0970736	16.4568		3.25	0.168807	18.3125	0.152389	18.2576		3.25	0.130213	19.9219	0.129639	19.8752		3.25	0.127495	19.9818	0.127383	19.9359
3.25167	0.114056	16.4923	0.0970764	16.4574		3.25167	0.168753	18.313	0.152346	18.2582		3.25167	0.130181	19.9219	0.129608	19.8753		3.25167	0.127469	19.9818	0.127357	19.9359
3.25333	0.114056	16.4929	0.0970792	16.4579		3.25333	0.168698	18.3136	0.152303	18.2587		3.25333	0.130149	19.9219	0.129577	19.8753		3.25333	0.127443	19.9818	0.127331	19.936
3.255	0.114056	16.4934	0.097082	16.4585		3.255	0.168643	18.3141	0.15226	18.2593		3.255	0.130118	19.9219	0.129547	19.8753		3.255	0.127417	19.9818	0.127305	19.936
3.25667	0.114056	16.494	0.0970848	16.4591		3.25667	0.168589	18.3147	0.152218	18.2599		3.25667	0.130086	19.922	0.129516	19.8753		3.25667	0.12739	19.9818	0.127279	19.936
3.25833	0.114056	16.4946	0.0970877	16.4596		3.25833	0.168534	18.3152	0.152175	18.2604		3.25833	0.130054	19.922	0.129485	19.8754		3.25833	0.127364	19.9818	0.127253	19.936
3.26	0.114056	16.4951	0.0970905	16.4602		3.26	0.168479	18.3158	0.152132	18.261		3.26	0.130023	19.922	0.129455	19.8754		3.26	0.127338	19.9818	0.127227	19.936
3.26167	0.114056	16.4957	0.0970933	16.4608		3.26167	0.168425	18.3163	0.15209	18.2615		3.26167	0.129991	19.922	0.129424	19.8754		3.26167	0.127313	19.9818	0.127201	19.936
3.26333	0.114056	16.4963	0.0970961	16.4613		3.26333	0.168371	18.3168	0.152047	18.2621		3.26333	0.12996	19.922	0.129394	19.8755		3.26333	0.127287	19.9818	0.127176	19.936
3.265	0.114056	16.4968	0.0970989	16.4619		3.265	0.168316	18.3174	0.152005	18.2627		3.265	0.129928	19.9221	0.129363	19.8755		3.265	0.127261	19.9818	0.12715	19.936
3.26667	0.114056	16.4974	0.0971017	16.4624		3.26667	0.168262	18.3179	0.151962	18.2632		3.26667	0.129897	19.9221	0.129333	19.8755		3.26667	0.127235	19.9818	0.127125	19.9361
3.26833	0.114056	16.498	0.0971045	16.463		3.26833	0.168207	18.3185	0.15192	18.2638		3.26833	0.129865	19.9221	0.129303	19.8756		3.26833	0.127209	19.9818	0.127099	19.9361
3.27	0.114056	16.4985	0.0971073	16.4636		3.27	0.168153	18.319	0.151877	18.2643		3.27	0.129834	19.9221	0.129272	19.8756		3.27	0.127183	19.9818	0.127074	19.9361
3.27167	0.114056	16.4991	0.0971101	16.4641		3.27167	0.168099	18.3196	0.151835	18.2649		3.27167	0.129803	19.9221	0.129242	19.8756		3.27167	0.127158	19.9818	0.127048	19.9361
3.27333	0.114056	16.4997	0.0971129	16.4647		3.27333	0.168045	18.3201	0.151792	18.2654		3.27333	0.129772	19.9222	0.129212	19.8756		3.27333	0.127132	19.9818	0.127023	19.9361
3.275	0.114056	16.5002	0.0971157	16.4653		3.275	0.16799	18.3206	0.15175	18.266		3.275	0.129741	19.9222	0.129182	19.8757		3.275	0.127107	19.9818	0.126997	19.9361
3.27667	0.114056	16.5008	0.0971186	16.4658		3.27667	0.167936	18.3212	0.151708	18.2666		3.27667	0.12971	19.9222	0.129152	19.8757		3.27667	0.127081	19.9818	0.126972	19.9361
3.27833	0.114056	16.5014	0.0971214	16.4664		3.27833	0.167882	18.3217	0.151665	18.2671		3.27833	0.129679	19.9222	0.129122	19.8757		3.27833	0.127056	19.9819	0.126947	19.9362
3.28	0.114056	16.5019	0.0971242	16.467		3.28	0.167828	18.3223	0.151623	18.2677		3.28	0.129648	19.9222	0.129092	19.8758		3.28	0.12703	19.9819	0.126922	19.9362
3.28167	0.114056	16.5025	0.097127	16.4675		3.28167	0.167774	18.3228	0.151581	18.2682		3.28167	0.129617	19.9222	0.129062	19.8758		3.28167	0.127005	19.9819	0.126896	19.9362
3.28333	0.114056	16.503	0.0971298	16.4681		3.28333	0.16772	18.3233	0.151539	18.2688		3.28333	0.129586	19.9223	0.129032	19.8758		3.28333	0.12698	19.9819	0.126871	19.9362
3.285	0.114056	16.5036	0.0971326	16.4686		3.285	0.167666	18.3239	0.151497	18.2693		3.285	0.129555	19.9223	0.129002	19.8758		3.285	0.126954	19.9819	0.126846	19.9362
3.28667	0.114056	16.5042	0.0971354	16.4692		3.28667	0.167612	18.3244	0.151454	18.2699		3.28667	0.129525	19.9223	0.128973	19.8759		3.28667	0.126929	19.9819	0.126821	19.9362
3.28833	0.114056	16.5047	0.0971382	16.4698		3.28833	0.167559	18.325	0.151412	18.2704		3.28833	0.129494	19.9223	0.128943	19.8759		3.28833	0.126904	19.9819	0.126796	19.9362
3.29	0.114056	16.5053	0.097141	16.4703		3.29	0.167505	18.3255	0.15137	18.271		3.29	0.129463	19.9223	0.128913	19.8759		3.29	0.126879	19.9819	0.126771	19.9362
3.29167	0.114056	16.5059	0.0971438	16.4709		3.29167	0.167451	18.326	0.151328	18.2716		3.29167	0.129433	19.9224	0.128884	19.876		3.29167	0.126854	19.9819	0.126746	19.9363
3.29333	0.114056	16.5064	0.0971466	16.4715		3.29333	0.167397	18.3266	0.151286	18.2721		3.29333	0.129402	19.9224	0.128854	19.876		3.29333	0.126829	19.9819	0.126722	19.9363
3.295	0.114056	16.507	0.0971494	16.472		3.295	0.167343	18.3271	0.151244	18.2727		3.295	0.129372	19.9224	0.128825	19.876		3.295	0.126804	19.9819	0.126697	19.9363
3.29667	0.114056	16.5076	0.0971522	16.4726		3.29667	0.16729	18.3276	0.151202	18.2732		3.29667	0.129341	19.9224	0.128796	19.876		3.29667	0.126779	19.9819	0.126672	19.9363
3.29833	0.114056	16.5081	0.0971549	16.4731		3.29833	0.167236	18.3282	0.15116	18.2738		3.29833	0.129311	19.9224	0.128766	19.8761		3.29833	0.126754	19.9819	0.126647	19.9363
3.3	0.114056	16.5087	0.0971577	16.4737		3.3	0.167183	18.3287	0.151118	18.2743		3.3	0.129281	19.9224	0.128737	19.8761		3.3	0.126729	19.9819	0.126623	19.9363
3.30167	0.114056	16.5092	0.0971605	16.4743		3.30167	0.167129	18.3292	0.151077	18.2749		3.30167	0.129251	19.9225	0.128708	19.8761		3.30167	0.126704	19.9819	0.126598	19.9363
3.30333	0.114056	16.5098	0.0971633	16.4748		3.30333	0.167076	18.3298	0.151035	18.2754		3.30333	0.12922	19.9225	0.128678	19.8762		3.30333	0.12668	19.9819	0.126574	19.9363
3.305	0.114056	16.5104	0.0971661	16.4754		3.305	0.167022	18.3303	0.150993	18.276		3.305	0.12919	19.9225	0.128649	19.8762		3.305	0.126655	19.9819	0.126549	19.9364
3.30667	0.114056	16.5109	0.0971689	16.476		3.30667	0.166969	18.3308	0.150951	18.2765		3.30667	0.12916	19.9225	0.12862	19.8762		3.30667	0.12663	19.9819	0.126525	19.9364
3.30833	0.114056	16.5115	0.0971717	16.4765		3.30833	0.166915	18.3314	0.150909	18.2771		3.30833	0.12913	19.9225	0.128591	19.8762		3.30833	0.126606	19.9819	0.1265	19.9364
3.31	0.114056	16.5121	0.0971745	16.4771		3.31	0.166862	18.3319	0.150868	18.2776		3.31	0.1291	19.9226	0.128562	19.8763		3.31	0.126581	19.9819	0.126476	19.9364
3.31167	0.114056	16.5126	0.0971773	16.4776		3.31167	0.166809	18.3324	0.150826	18.2781		3.31167	0.12907	19.9226	0.128533	19.8763		3.31167	0.126557	19.9819	0.126452	19.9364
3.31333	0.114056	16.5132	0.0971801	16.4782		3.31333	0.166755	18.333	0.150784	18.2787		3.31333	0.129041	19.9226	0.128504	19.8763		3.31333	0.126532	19.9819	0.126427	19.9364
3.315	0.114056	16.5137	0.0971829	16.4788		3.315	0.166702	18.3335	0.150743	18.2792		3.315	0.129011	19.9226	0.128476	19.8764		3.315	0.126508	19.9819	0.126403	19.9364
3.31667	0.114056	16.5143	0.0971857	16.4793		3.31667	0.166649	18.334	0.150701	18.2798		3.31667	0.128981	19.9226	0.128447	19.8764		3.31667	0.126483	19.9819	0.126379	19.9364
3.31833	0.114056	16.5149	0.0971884	16.4799		3.31833	0.166596	18.3346	0.150659	18.2803		3.31833	0.128951	19.9226	0.128418	19.8764		3.31833	0.126459	19.9819	0.126355	19.9365
3.32	0.114056	16.5154	0.0971912	16.4804		3.32	0.166543	18.3351	0.150618	18.2809		3.32	0.128922	19.9227	0.12839	19.8764		3.32	0.126435	19.9819	0.126331	19.9365
3.32167	0.114056	16.516	0.097194	16.481		3.32167	0.166489	18.3356	0.150576	18.2814		3.32167	0.128892	19.9227	0.128361	19.8765		3.32167	0.12641	19.9819	0.126307	19.9365
3.32333	0.114056	16.5166	0.0971968	16.4816		3.32333	0.166436	18.3362	0.150535	18.282		3.32333	0.128863	19.9227	0.128332	19.8765		3.32333	0.126386	19.9819	0.126283	19.9365
3.325	0.114056	16.5171	0.0971996	16.4821		3.325	0.166383	18.3367	0.150494	18.2825		3.325	0.128833	19.9227	0.128304	19.8765		3.325	0.126362	19.982	0.126259	19.9365
3.32667	0.114056	16.5177	0.0972024	16.4827		3.32667	0.16633	18.3372	0.150452	18.2831		3.32667	0.128804	19.9227	0.128275	19.8766		3.32667	0.126338	19.982	0.126235	19.9365
3.32833	0.114056	16.5182	0.0972052	16.4833		3.32833	0.166278	18.3378	0.150411	18.2836		3.32833	0.128774	19.9228	0.128247	19.8766		3.32833	0.126314	19.982	0.126211	19.9365
3.33	0.114056	16.5188	0.0972079	16.4838		3.33	0.166225	18.3383	0.150369	18.2841		3.33	0.128745	19.9228	0.128219	19.8766		3.33	0.12629	19.982	0.126187	19.9365
[truncated: 34,003 more rows]
