# Supplementary material for: Simulation of gravity- and pump-driven perfusion techniques for measuring outflow facility of ex vivo and in vivo eyes
Source: PLoS One. 2023 Nov 21;18(11):e0294607. doi: 10.1371/journal.pone.0294607 (PMC10662726; doi:10.1371/journal.pone.0294607)
Supplement: S4 Appendix — (ZIP) [file pone.0294607.s004.zip › SimulationOutputs/Figure_3.xlsx]

## Sheet: Sheet1
Time	Noise		binCenters	binCounts		Gauss_fit_x	Gauss_fit_y		PSD_freq	PSD_amp		Time	Flow	Ps	Pe	Setpoint		Steady State Criterias	Times
0	0.022867		-0.037488	148		-2	0		0	1.8796e-29		0	0	15	15	15		window	5.3017
0.00166667	0.01886		-0.029384	602		-1.99	0		0.00060654	0.06397		0.00166667	8.33333	15.1299	13.5403	20		ratio	6.375
0.00333333	0.023853		-0.02128	910		-1.98	0		0.0012131	0.10211		0.00333333	8.1169	15.3727	15.0827	20
0.005	0.020846		-0.013175	2366		-1.97	0		0.0018196	0.025611		0.005	7.71219	15.5693	14.9451	20
0.00666667	0.020838		-0.0050712	3741		-1.96	0		0.0024262	0.014698		0.00666667	7.3845	15.7668	15.2617	20
0.00833333	0.021831		0.0030331	3304		-1.95	0		0.0030327	0.0061821		0.00833333	7.05533	15.9416	15.3008	20
0.01	0.021824		0.011137	3304		-1.94	0		0.0036392	0.0027696		0.01	6.76405	16.0842	15.2048	20
0.0116667	0.020817		0.019242	1620		-1.93	0		0.0042458	0.0031701		0.0116667	6.52631	16.2225	15.3737	20
0.0133333	0.02381		0.027346	439		-1.92	0		0.0048523	0.0075469		0.0133333	6.29576	16.3291	15.2299	20
0.015	0.023803		0.03545	53		-1.91	0		0.0054588	0.0066691		0.015	6.11811	16.4279	15.314	20
0.0166667	0.023796					-1.9	0		0.0060654	0.004668		0.0166667	5.9535	16.5259	15.4601	20
0.0183333	0.021788					-1.89	0		0.0066719	0.0042364		0.0183333	5.79018	16.611	15.467	20
0.02	0.020781					-1.88	0		0.0072785	0.00013773		0.02	5.64831	16.7033	15.6755	20
0.0216667	0.019774					-1.87	0		0.007885	0.0074088		0.0216667	5.49449	16.7762	15.5956	20
0.0233333	0.019767					-1.86	0		0.0084915	8.676e-05		0.0233333	5.37296	16.8469	15.6832	20
0.025	0.01576					-1.85	0		0.0090981	0.00084558		0.025	5.25522	16.9434	16.0693	20
0.0266667	0.016753					-1.84	0		0.0097046	0.0022156		0.0266667	5.09435	17.0106	15.8697	20
0.0283333	0.020746					-1.83	0		0.010311	0.00067454		0.0283333	4.98239	17.0554	15.724	20
0.03	0.019739					-1.82	0		0.010918	0.0003386		0.03	4.90769	17.0909	15.7037	20
0.0316667	0.019731					-1.81	0		0.011524	0.00092703		0.0316667	4.84845	17.1388	15.9094	20
0.0333333	0.018724					-1.8	0		0.012131	0.00029023		0.0333333	4.76869	17.2134	16.2765	20
0.035	0.017717					-1.79	0		0.012737	0.00046056		0.035	4.64442	17.2682	16.1554	20
0.0366667	0.01671					-1.78	0		0.013344	0.00011369		0.0366667	4.55305	17.3273	16.2795	20
0.0383333	0.016703					-1.77	0		0.01395	0.0023358		0.0383333	4.45456	17.3527	15.995	20
0.04	0.016696					-1.76	0		0.014557	0.0017656		0.04	4.4121	17.3893	16.1724	20
0.0416667	0.0096886					-1.75	0		0.015163	0.00035389		0.0416667	4.35109	17.4389	16.3762	20
0.0433333	0.014681					-1.74	0		0.01577	0.00060355		0.0433333	4.26843	17.492	16.4833	20
0.045	0.012674					-1.73	0		0.016377	0.0015383		0.045	4.18006	17.517	16.2519	20
0.0466667	0.013667					-1.72	0		0.016983	7.6654e-05		0.0466667	4.1383	17.5565	16.4607	20
0.0483333	0.01366					-1.71	0		0.01759	0.00083064		0.0483333	4.07251	17.5808	16.3577	20
0.05	0.013653					-1.7	0		0.018196	0.00054307		0.05	4.03206	17.6301	16.6803	20
0.0516667	0.014646					-1.69	0		0.018803	0.00011641		0.0516667	3.94979	17.671	16.654	20
0.0533333	0.0086387					-1.68	0		0.019409	0.00037903		0.0533333	3.88174	17.6942	16.5235	20
0.055	0.013632					-1.67	0		0.020016	0.00031		0.055	3.84301	17.7218	16.6192	20
0.0566667	0.013624					-1.66	0		0.020622	0.00016207		0.0566667	3.79698	17.7359	16.5243	20
0.0583333	0.015617					-1.65	0		0.021229	0.00059082		0.0583333	3.77346	17.8046	17.1567	20
0.06	0.01261					-1.64	0		0.021835	0.0002622		0.06	3.65894	17.8232	16.6892	20
0.0616667	0.013603					-1.63	0		0.022442	0.00029074		0.0616667	3.62805	17.844	16.7566	20
0.0633333	0.014596					-1.62	0		0.023048	0.0005719		0.0633333	3.5934	17.8669	16.8249	20
0.065	0.014589					-1.61	0		0.023655	0.00012272		0.065	3.55509	17.8846	16.813	20
0.0666667	0.016582					-1.6	0		0.024262	0.00018682		0.0666667	3.52567	17.8933	16.7585	20
0.0683333	0.019574					-1.59	0		0.024868	0.0011521		0.0683333	3.51121	17.9614	17.4376	20
0.07	0.019567					-1.58	0		0.025475	3.9477e-05		0.07	3.3977	17.9977	17.1665	20
0.0716667	0.01556					-1.57	0		0.026081	0.0010158		0.0716667	3.33711	18.003	16.8817	20
0.0733333	0.015553					-1.56	0		0.026688	0.0005736		0.0733333	3.32833	18.011	16.9431	20
0.075	0.010546					-1.55	0		0.027294	2.3193e-05		0.075	3.31504	18.0475	17.2857	20
0.0766667	0.014539					-1.54	0		0.027901	0.00014373		0.0766667	3.25419	18.099	17.4992	20
0.0783333	0.017532					-1.53	0		0.028507	0.00040402		0.0783333	3.16829	18.0936	16.9429	20
0.08	0.017525					-1.52	0		0.029114	5.5645e-05		0.08	3.1773	18.1136	17.2417	20
0.0816667	0.017517					-1.51	0		0.02972	0.00016865		0.0816667	3.14396	18.1442	17.3962	20
0.0833333	0.02051					-1.5	0		0.030327	6.8482e-05		0.0833333	3.09294	18.1771	17.4663	20
0.085	0.017503					-1.49	0		0.030933	0.00021124		0.085	3.03817	18.2215	17.6376	20
0.0866667	0.020496					-1.48	0		0.03154	7.9269e-05		0.0866667	2.96411	18.24	17.4095	20
0.0883333	0.017489					-1.47	0		0.032147	3.1999e-05		0.0883333	2.93326	18.2313	17.1514	20
0.09	0.017482					-1.46	0		0.032753	0.00054805		0.09	2.94777	18.2474	17.4388	20
0.0916667	0.019475					-1.45	0		0.03336	5.2431e-05		0.0916667	2.92102	18.2946	17.8104	20
0.0933333	0.018467					-1.44	0		0.033966	0.0006553		0.0933333	2.84237	18.3502	17.9541	20
0.095	0.01846					-1.43	0		0.034573	0.00026717		0.095	2.74974	18.3682	17.6053	20
0.0966667	0.019453					-1.42	0		0.035179	0.00023702		0.0966667	2.7196	18.3706	17.4681	20
0.0983333	0.019446					-1.41	0		0.035786	0.0010037		0.0983333	2.71566	18.416	17.9563	20
0.1	0.021439					-1.4	0		0.036392	0.00033873		0.1	2.64003	18.4479	17.8597	20
0.101667	0.022432					-1.39	0		0.036999	0.00082572		0.101667	2.58684	18.4958	18.072	20
0.103333	0.022425					-1.38	0		0.037605	9.8059e-05		0.103333	2.50698	18.5127	17.7851	20
0.105	0.021418					-1.37	0		0.038212	3.9634e-05		0.105	2.4788	18.5184	17.6928	20
0.106667	0.02141					-1.36	0		0.038818	0.00033578		0.106667	2.46926	18.5499	17.9931	20
0.108333	0.021403					-1.35	0		0.039425	0.00013261		0.108333	2.41681	18.6011	18.2429	20
0.11	0.019396					-1.34	0		0.040032	0.00074656		0.11	2.33158	18.6367	18.1233	20
0.111667	0.023389					-1.33	0		0.040638	0.00012983		0.111667	2.27221	18.6353	17.7612	20
0.113333	0.019382					-1.32	0		0.041245	2.8297e-05		0.113333	2.27445	18.6294	17.7269	20
0.115	0.019375					-1.31	0		0.041851	0.00067642		0.115	2.28431	18.652	18.0484	20
0.116667	0.025368					-1.3	0		0.042458	6.5113e-07		0.116667	2.24663	18.6455	17.7647	20
0.118333	0.02136					-1.29	0		0.043064	4.6616e-05		0.118333	2.25748	18.6495	17.8915	20
0.12	0.022353					-1.28	0		0.043671	0.00035615		0.12	2.25087	18.6776	18.1727	20
0.121667	0.021346					-1.27	0		0.044277	3.2269e-07		0.121667	2.20403	18.6651	17.7693	20
0.123333	0.021339					-1.26	0		0.044884	8.5232e-05		0.123333	2.22481	18.6813	18.0893	20
0.125	0.019332					-1.25	0		0.04549	0.00020174		0.125	2.19782	18.7088	18.2395	20
0.126667	0.021325					-1.24	0		0.046097	0.00021587		0.126667	2.15199	18.7565	18.4918	20
0.128333	0.021318					-1.23	0		0.046703	0.00013259		0.128333	2.0725	18.7428	17.8736	20
0.13	0.02231					-1.22	0		0.04731	7.4241e-05		0.13	2.09531	18.7544	18.1547	20
0.131667	0.022303					-1.21	0		0.047917	0.00022495		0.131667	2.07592	18.789	18.4252	20
0.133333	0.019296					-1.2	0		0.048523	1.026e-05		0.133333	2.0184	18.7991	18.1981	20
0.135	0.021289					-1.19	0		0.04913	1.6137e-05		0.135	2.00154	18.805	18.174	20
0.136667	0.024282					-1.18	0		0.049736	0.0001141		0.136667	1.99167	18.8556	18.6754	20
0.138333	0.021275					-1.17	0		0.050343	0.00025912		0.138333	1.90731	18.8717	18.3472	20
0.14	0.021268					-1.16	0		0.050949	0.00021327		0.14	1.88048	18.8828	18.3157	20
0.141667	0.022261					-1.15	0		0.051556	0.00081229		0.141667	1.86199	18.9073	18.48	20
0.143333	0.023253					-1.14	0		0.052162	0.00016982		0.143333	1.82116	18.9181	18.3588	20
0.145	0.016246					-1.13	0		0.052769	3.4897e-05		0.145	1.80325	18.9185	18.2657	20
0.146667	0.022239					-1.12	0		0.053375	7.6871e-05		0.146667	1.80256	18.8857	17.9205	20
0.148333	0.022232					-1.11	0		0.053982	6.9262e-05		0.148333	1.85712	18.9071	18.4991	20
0.15	0.020225					-1.1	0		0.054588	2.0096e-05		0.15	1.82152	18.9376	18.6254	20
0.151667	0.021218					-1.09	0		0.055195	4.8626e-05		0.151667	1.77064	18.9358	18.308	20
0.153333	0.019211					-1.08	0		0.055802	3.0684e-05		0.153333	1.77364	18.9674	18.6802	20
0.155	0.023203					-1.07	0		0.056408	0.00010858		0.155	1.72106	18.948	18.1618	20
0.156667	0.023196					-1.06	0		0.057015	3.9926e-05		0.156667	1.75336	18.9521	18.4171	20
0.158333	0.024189					-1.05	0		0.057621	4.7926e-05		0.158333	1.74645	18.9717	18.5998	20
0.16	0.020182					-1.04	0		0.058228	3.2721e-05		0.16	1.71382	18.9927	18.6402	20
0.161667	0.024175					-1.03	0		0.058834	8.5812e-05		0.161667	1.67879	19.011	18.6361	20
0.163333	0.021168					-1.02	0		0.059441	5.1437e-05		0.163333	1.64827	19.0184	18.5408	20
0.165	0.021161					-1.01	0		0.060047	0.00024215		0.165	1.63597	19.0386	18.6944	20
0.166667	0.019154					-1	0		0.060654	7.8398e-05		0.166667	1.60241	19.0674	18.8115	20
0.168333	0.020146					-0.99	0		0.06126	0.00049478		0.168333	1.55437	19.0672	18.526	20
0.17	0.020139					-0.98	0		0.061867	2.5676e-05		0.17	1.55464	19.0715	18.5842	20
0.171667	0.023132					-0.97	0		0.062473	2.4549e-05		0.171667	1.54744	19.0866	18.7128	20
0.173333	0.023125					-0.96	0		0.06308	2.1898e-06		0.173333	1.52238	19.0807	18.5065	20
0.175	0.020118					-0.95	0		0.063687	6.9052e-05		0.175	1.53211	19.1166	18.9637	20
0.176667	0.022111					-0.94	0		0.064293	1.1366e-05		0.176667	1.47233	19.117	18.6115	20
0.178333	0.021104					-0.93	0		0.0649	5.8496e-05		0.178333	1.47175	19.1113	18.5562	20
0.18	0.018096					-0.92	0		0.065506	7.7012e-05		0.18	1.48116	19.1036	18.5408	20
0.181667	0.018089					-0.91	0		0.066113	0.00021002		0.181667	1.49395	19.0867	18.4466	20
0.183333	0.021082					-0.9	0		0.066719	5.0614e-06		0.183333	1.52217	19.1003	18.7773	20
0.185	0.020075					-0.89	0		0.067326	7.5885e-05		0.185	1.49955	19.1051	18.7025	20
0.186667	0.017068					-0.88	0		0.067932	9.2725e-05		0.186667	1.49151	19.1197	18.8224	20
0.188333	0.012061					-0.87	0		0.068539	6.9047e-05		0.188333	1.46715	19.1281	18.7751	20
0.19	0.012054					-0.86	0		0.069145	1.093e-05		0.19	1.45314	19.1513	18.9505	20
0.191667	0.016047					-0.85	0		0.069752	0.00016216		0.191667	1.41444	19.1822	19.0572	20
0.193333	0.012039					-0.84	0		0.070358	0.00015278		0.193333	1.36295	19.2096	19.0465	20
0.195	0.017032					-0.83	0		0.070965	0.00067627		0.195	1.3173	19.2219	18.9071	20
0.196667	0.013025					-0.82	0		0.071572	3.1735e-05		0.196667	1.29686	19.2448	19.0365	20
0.198333	0.013018					-0.81	0		0.072178	8.2269e-05		0.198333	1.25865	19.2691	19.0711	20
0.2	0.015011					-0.8	0		0.072785	6.2841e-05		0.2	1.2182	19.2821	18.9694	20
0.201667	0.013004					-0.79	0		0.073391	4.2457e-05		0.201667	1.19656	19.3068	19.1092	20
0.203333	0.012997					-0.78	0		0.073998	1.728e-05		0.203333	1.15533	19.3149	18.9488	20
0.205	0.015989					-0.77	0		0.074604	7.0923e-06		0.205	1.14186	19.306	18.7747	20
0.206667	0.015982					-0.76	0		0.075211	1.4387e-05		0.206667	1.15667	19.3121	18.9361	20
0.208333	0.012975					-0.75	0		0.075817	6.83e-05		0.208333	1.1465	19.3353	19.1301	20
0.21	0.014968					-0.74	0		0.076424	1.5465e-05		0.21	1.10778	19.3134	18.6615	20
0.211667	0.014961					-0.73	0		0.07703	0.0002156		0.211667	1.14427	19.3071	18.8221	20
0.213333	0.015954					-0.72	0		0.077637	0.00014976		0.213333	1.15479	19.2971	18.7843	20
0.215	0.015947					-0.71	0		0.078243	6.5692e-05		0.215	1.17155	19.2984	18.9079	20
0.216667	0.01394					-0.7	0		0.07885	2.1428e-05		0.216667	1.16938	19.3026	18.9476	20
0.218333	0.015932					-0.69	0		0.079457	6.807e-05		0.218333	1.16236	19.3042	18.9297	20
0.22	0.013925					-0.68	0		0.080063	0.00017328		0.22	1.15963	19.3	18.8752	20
0.221667	0.015918					-0.67	0		0.08067	1.3747e-05		0.221667	1.1666	19.3169	19.1078	20
0.223333	0.015911					-0.66	0		0.081276	6.2246e-05		0.223333	1.13846	19.3149	18.9207	20
0.225	0.015904					-0.65	0		0.081883	0.00030297		0.225	1.1419	19.351	19.3393	20
0.226667	0.018897					-0.64	0		0.082489	8.8708e-07		0.226667	1.08163	19.361	19.084	20
0.228333	0.01789					-0.63	0		0.083096	1.5961e-05		0.228333	1.06508	19.3496	18.8651	20
0.23	0.015882					-0.62	0		0.083702	3.46e-05		0.23	1.08405	19.3341	18.8201	20
0.231667	0.015875					-0.61	0		0.084309	0.00010453		0.231667	1.10978	19.3397	19.0447	20
0.233333	0.012868					-0.6	0		0.084915	0.00010287		0.233333	1.10043	19.3811	19.4412	20
0.235	0.020861					-0.59	0		0.085522	5.8213e-05		0.235	1.03148	19.3811	19.0244	20
0.236667	0.016854					-0.58	0		0.086128	9.0417e-05		0.236667	1.03157	19.3836	19.057	20
0.238333	0.014847					-0.57	0		0.086735	0.00018869		0.238333	1.02738	19.3773	18.9684	20
0.24	0.01484					-0.56	0		0.087342	0.00012564		0.24	1.03787	19.4058	19.3456	20
0.241667	0.015833					-0.55	0		0.087948	3.0394e-05		0.241667	0.990393	19.4076	19.0797	20
0.243333	0.010825					-0.54	5.998e-321		0.088555	2.9485e-05		0.243333	0.987363	19.4106	19.0976	20
0.245	0.016818					-0.53	3.0753e-309		0.089161	0.00024728		0.245	0.982409	19.4035	18.9953	20
0.246667	0.015811					-0.52	9.5353e-298		0.089768	7.8393e-05		0.246667	0.99422	19.4049	19.0875	20
0.248333	0.015804					-0.51	1.7874e-286		0.090374	1.7726e-05		0.248333	0.9919	19.4254	19.3007	20
0.25	0.012797					-0.5	2.0257e-275		0.090981	1.895e-05		0.25	0.957593	19.4349	19.1973	20
0.251667	0.01379					-0.49	1.3879e-264		0.091587	3.0125e-05		0.251667	0.941888	19.4227	18.9737	20
0.253333	0.013783					-0.48	5.7488e-254		0.092194	0.00016544		0.253333	0.962183	19.3845	18.6902	20
0.255	0.014775					-0.47	1.4396e-243		0.0928	2.165e-05		0.255	1.02579	19.3939	19.1864	20
0.256667	0.014768					-0.46	2.1795e-233		0.093407	4.4759e-05		0.256667	1.01021	19.4106	19.2783	20
0.258333	0.015761					-0.45	1.9948e-223		0.094013	1.3334e-05		0.258333	0.98234	19.4471	19.5082	20
0.26	0.011754					-0.44	1.1038e-213		0.09462	1.636e-05		0.26	0.921467	19.4303	18.9587	20
0.261667	0.015747					-0.43	3.6927e-204		0.095227	5.1884e-05		0.261667	0.949488	19.4269	19.0974	20
0.263333	0.01274					-0.42	7.4685e-195		0.095833	3.5659e-05		0.263333	0.955223	19.4185	19.0471	20
0.265	0.012733					-0.41	9.1319e-186		0.09644	0.00017481		0.265	0.969163	19.4132	19.0807	20
0.266667	0.012725					-0.4	6.7504e-177		0.097046	0.00012583		0.266667	0.97798	19.4299	19.3211	20
0.268333	0.010718					-0.39	3.0168e-168		0.097653	1.4713e-05		0.268333	0.950117	19.4384	19.2475	20
0.27	0.012711					-0.38	8.1509e-160		0.098259	1.8533e-06		0.27	0.935997	19.4498	19.2895	20
0.271667	0.014704					-0.37	1.3314e-151		0.098866	3.3909e-05		0.271667	0.916948	19.4716	19.4121	20
0.273333	0.014697					-0.36	1.3148e-143		0.099472	0.00024933		0.273333	0.88073	19.4885	19.377	20
0.275	0.01369					-0.35	7.8495e-136		0.10008	7.6122e-08		0.275	0.852527	19.4958	19.2867	20
0.276667	0.013683					-0.34	2.8332e-128		0.10069	3.0175e-05		0.276667	0.840281	19.5139	19.4092	20
0.278333	0.015676					-0.33	6.1822e-121		0.10129	0.0001006		0.278333	0.810207	19.5083	19.167	20
0.28	0.013668					-0.32	8.1557e-114		0.1019	5.1952e-05		0.28	0.819504	19.5257	19.4137	20
0.281667	0.013661					-0.31	6.5047e-107		0.10251	0.00015838		0.281667	0.790539	19.5198	19.1747	20
0.283333	0.012654					-0.3	3.1364e-100		0.10311	9.2262e-06		0.283333	0.800391	19.5201	19.2402	20
0.285	0.013647					-0.29	9.1428e-94		0.10372	9.7997e-05		0.285	0.799905	19.5293	19.3392	20
0.286667	0.01564					-0.28	1.6113e-87		0.10432	9.9625e-05		0.286667	0.784541	19.5073	19.0105	20
0.288333	0.012633					-0.27	1.7167e-81		0.10493	8.8762e-05		0.288333	0.821122	19.4986	19.143	20
0.29	0.012626					-0.26	1.1058e-75		0.10554	7.6133e-05		0.29	0.835663	19.5069	19.325	20
0.291667	0.012618					-0.25	4.3063e-70		0.10614	7.7291e-05		0.291667	0.821907	19.4876	19.037	20
0.293333	0.016611					-0.24	1.0138e-64		0.10675	2.7033e-05		0.293333	0.853965	19.5055	19.4302	20
0.295	0.012604					-0.23	1.443e-59		0.10736	5.5123e-06		0.295	0.824219	19.519	19.3989	20
0.296667	0.014597					-0.22	1.2417e-54		0.10796	3.4744e-05		0.296667	0.801616	19.498	19.0368	20
0.298333	0.01459					-0.21	6.4598e-50		0.10857	4.5881e-06		0.298333	0.836688	19.498	19.2558	20
0.3	0.016583					-0.2	2.0317e-45		0.10918	7.2797e-05		0.3	0.83661	19.4966	19.2441	20
0.301667	0.016576					-0.19	3.8631e-41		0.10978	1.9337e-05		0.301667	0.839021	19.5149	19.4606	20
0.303333	0.010569					-0.18	4.4408e-37		0.11039	2.2198e-05		0.303333	0.808564	19.5332	19.4766	20
0.305	0.014561					-0.17	3.0863e-33		0.111	1.2506e-05		0.305	0.777937	19.5586	19.5658	20
0.306667	0.014554					-0.16	1.2967e-29		0.1116	1.5167e-06		0.306667	0.735729	19.5832	19.5761	20
0.308333	0.012547					-0.15	3.2938e-26		0.11221	0.00013277		0.308333	0.69459	19.6051	19.5612	20
0.31	0.01354					-0.14	5.0582e-23		0.11282	5.3924e-05		0.31	0.658171	19.6048	19.3355	20
0.311667	0.012533					-0.13	4.6961e-20		0.11342	1.2944e-05		0.311667	0.658607	19.6283	19.5914	20
0.313333	0.014526					-0.12	2.6359e-17		0.11403	4.3344e-05		0.313333	0.619497	19.6458	19.5408	20
0.315	0.014519					-0.11	8.9444e-15		0.11464	1.4203e-05		0.315	0.590278	19.6549	19.4588	20
0.316667	0.014511					-0.1	1.8349e-12		0.11524	9.4017e-05		0.316667	0.575146	19.6408	19.2118	20
0.318333	0.013504					-0.09	2.2758e-10		0.11585	1.4975e-05		0.318333	0.598734	19.6433	19.3823	20
0.32	0.011497					-0.08	1.7065e-08		0.11646	0.00010106		0.32	0.594547	19.6626	19.5655	20
0.321667	0.01249					-0.07	7.7356e-07		0.11706	0.0001006		0.321667	0.562264	19.655	19.2849	20
0.323333	0.012483					-0.06	2.12e-05		0.11767	2.4387e-05		0.323333	0.574958	19.6698	19.521	20
0.325	0.014476					-0.05	0.00035126		0.11828	9.7161e-05		0.325	0.550396	19.6658	19.3277	20
0.326667	0.0094687					-0.04	0.0035185		0.11888	3.5953e-06		0.326667	0.556919	19.6484	19.1783	20
0.328333	0.011462					-0.03	0.021308		0.11949	1.7315e-05		0.328333	0.586036	19.6355	19.2174	20
0.33	0.011454					-0.02	0.07801		0.12009	3.5652e-05		0.33	0.607519	19.6384	19.3812	20
0.331667	0.011447					-0.01	0.17267		0.1207	6.2014e-05		0.331667	0.602683	19.6339	19.3041	20
0.333333	0.01144					0	0.23106		0.12131	0.00011208		0.333333	0.610226	19.6154	19.1521	20
0.335	0.014433					0.01	0.18692		0.12191	5.6985e-05		0.335	0.641038	19.5857	19.0223	20
0.336667	0.012426					0.02	0.091423		0.12252	5.8978e-05		0.336667	0.690501	19.5985	19.4662	20
0.338333	0.011419					0.03	0.027033		0.12313	1.0349e-05		0.338333	0.669226	19.5778	19.1166	20
0.34	0.011412					0.04	0.0048325		0.12373	7.0979e-07		0.34	0.703653	19.5749	19.2995	20
0.341667	0.012404					0.05	0.00052226		0.12434	1.2021e-05		0.341667	0.708522	19.5717	19.2993	20
0.343333	0.012397					0.06	3.4124e-05		0.12495	4.7125e-05		0.343333	0.713806	19.5702	19.3195	20
0.345	0.01439					0.07	1.3479e-06		0.12555	0.00010432		0.345	0.71632	19.5596	19.2244	20
0.346667	0.012383					0.08	3.2189e-08		0.12616	2.1872e-05		0.346667	0.734027	19.556	19.2986	20
0.348333	0.012376					0.09	4.6474e-10		0.12677	0.00014363		0.348333	0.739972	19.5684	19.4729	20
0.35	0.015369					0.1	4.0564e-12		0.12737	0.00017614		0.35	0.719388	19.5523	19.178	20
0.351667	0.015362					0.11	2.1406e-14		0.12798	4.8195e-05		0.351667	0.746115	19.573	19.5687	20
0.353333	0.018355					0.12	6.8289e-17		0.12859	4.8483e-06		0.353333	0.711706	19.5727	19.3586	20
0.355	0.017347					0.13	1.3171e-19		0.12919	1.1969e-05		0.355	0.712238	19.5967	19.6249	20
0.356667	0.01734					0.14	1.5358e-22		0.1298	3.4925e-06		0.356667	0.672156	19.6141	19.5702	20
0.358333	0.014333					0.15	1.0826e-25		0.13041	2.0735e-06		0.358333	0.643159	19.6207	19.4653	20
0.36	0.020326					0.16	4.614e-29		0.13101	7.0224e-06		0.36	0.632213	19.6024	19.2025	20
0.361667	0.018319					0.17	1.1888e-32		0.13162	9.8715e-06		0.361667	0.662594	19.6242	19.6252	20
0.363333	0.017312					0.18	1.8519e-36		0.13223	4.1434e-05		0.363333	0.626313	19.6144	19.299	20
0.365	0.017305					0.19	1.744e-40		0.13283	1.1326e-05		0.365	0.642628	19.6223	19.4849	20
0.366667	0.017297					0.2	9.929e-45		0.13344	0.00013621		0.366667	0.629547	19.6284	19.4721	20
0.368333	0.01729					0.21	3.4176e-49		0.13405	1.5636e-05		0.368333	0.619408	19.6232	19.3559	20
0.37	0.020283					0.22	7.1118e-54		0.13465	1.2555e-05		0.37	0.627951	19.6622	19.8309	20
0.371667	0.018276					0.23	8.947e-59		0.13526	3.7748e-06		0.371667	0.562923	19.6665	19.4789	20
0.373333	0.018269					0.24	6.8049e-64		0.13586	2.7558e-05		0.373333	0.55591	19.6586	19.3509	20
0.375	0.020262					0.25	3.129e-69		0.13647	8.4966e-06		0.375	0.568975	19.6615	19.4624	20
0.376667	0.018255					0.26	8.6984e-75		0.13708	7.4316e-06		0.376667	0.5641	19.6596	19.412	20
0.378333	0.018248					0.27	1.4619e-80		0.13768	2.884e-05		0.378333	0.567295	19.656	19.3923	20
0.38	0.01924					0.28	1.4854e-86		0.13829	1.1751e-06		0.38	0.573416	19.6519	19.3869	20
0.381667	0.019233					0.29	9.1242e-93		0.1389	4.053e-05		0.381667	0.580126	19.6268	19.1574	20
0.383333	0.013226					0.3	3.3884e-99		0.1395	1.3219e-05		0.383333	0.622018	19.6492	19.6581	20
0.385	0.020219					0.31	7.6076e-106		0.14011	2.1075e-06		0.385	0.584596	19.6315	19.2392	20
0.386667	0.019212					0.32	1.0326e-112		0.14072	1.6061e-05		0.386667	0.614178	19.6185	19.2821	20
0.388333	0.020205					0.33	8.4737e-120		0.14132	1.4052e-05		0.388333	0.635769	19.614	19.3677	20
0.39	0.020198					0.34	4.2039e-127		0.14193	2.8977e-07		0.39	0.643337	19.6119	19.3945	20
0.391667	0.01919					0.35	1.2609e-134		0.14254	3.8687e-05		0.391667	0.646808	19.6026	19.3177	20
0.393333	0.024183					0.36	2.2863e-142		0.14314	3.5711e-05		0.393333	0.662412	19.5932	19.3153	20
0.395	0.021176					0.37	2.5063e-150		0.14375	3.7163e-05		0.395	0.67802	19.5582	19.0363	20
0.396667	0.024169					0.38	1.6611e-158		0.14436	3.1412e-05		0.396667	0.736382	19.5478	19.2867	20
0.398333	0.024162					0.39	6.6556e-167		0.14496	0.0001009		0.398333	0.753587	19.5739	19.6785	20
0.4	0.026155					0.4	1.6122e-175		0.14557	6.7357e-05		0.4	0.710236	19.6028	19.7311	20
0.401667	0.023148					0.41	2.361e-184		0.14618	8.9213e-06		0.401667	0.661946	19.6416	19.8575	20
0.403333	0.02414					0.42	2.0904e-193		0.14678	3.0233e-05		0.403333	0.597347	19.6367	19.4108	20
0.405	0.022133					0.43	1.1189e-202		0.14739	1.3533e-05		0.405	0.605489	19.632	19.4109	20
0.406667	0.022126					0.44	3.6208e-212		0.148	1.1845e-05		0.406667	0.613291	19.6613	19.7758	20
0.408333	0.026119					0.45	7.0837e-222		0.1486	1.4884e-06		0.408333	0.564525	19.6612	19.4766	20
0.41	0.023112					0.46	8.3783e-232		0.14921	2.3698e-06		0.41	0.564739	19.6494	19.3507	20
0.411667	0.024105					0.47	5.991e-242		0.14982	2.8244e-05		0.411667	0.58437	19.6439	19.4125	20
0.413333	0.025098					0.48	2.5899e-252		0.15042	1.3701e-05		0.413333	0.593458	19.6685	19.7349	20
0.415	0.025091					0.49	6.7688e-263		0.15103	7.1948e-07		0.415	0.552465	19.6965	19.7868	20
0.416667	0.025083					0.5	1.0695e-273		0.15163	3.2009e-06		0.416667	0.505837	19.7051	19.5933	20
0.418333	0.023076					0.51	1.0216e-284		0.15224	2.1153e-05		0.418333	0.49156	19.692	19.3634	20
0.42	0.023069					0.52	5.9e-296		0.15285	6.2004e-06		0.42	0.513359	19.6826	19.3947	20
0.421667	0.020062					0.53	2.0599e-307		0.15345	6.4617e-06		0.421667	0.528982	19.6765	19.4241	20
0.423333	0.020055					0.54	4.3481e-319		0.15406	1.0339e-06		0.423333	0.539193	19.6693	19.4092	20
0.425	0.027048					0.55	0		0.15467	6.4041e-05		0.425	0.551193	19.6998	19.8129	20
0.426667	0.025041					0.56	0		0.15527	1.7853e-05		0.426667	0.500362	19.6781	19.2676	20
0.428333	0.027033					0.57	0		0.15588	6.071e-05		0.428333	0.536548	19.6995	19.7211	20
0.43	0.026026					0.58	0		0.15649	6.6327e-05		0.43	0.500785	19.7082	19.596	20
0.431667	0.026019					0.59	0		0.15709	3.9364e-05		0.431667	0.486346	19.7054	19.4774	20
0.433333	0.025012					0.6	0		0.1577	4.3071e-06		0.433333	0.490959	19.6834	19.2672	20
0.435	0.024005					0.61	0		0.15831	3.8438e-06		0.435	0.52769	19.675	19.4024	20
0.436667	0.024998					0.62	0		0.15891	8.9757e-06		0.436667	0.541588	19.6843	19.5889	20
0.438333	0.025991					0.63	0		0.15952	5.2939e-05		0.438333	0.52611	19.701	19.6758	20
0.44	0.025984					0.64	0		0.16013	2.217e-05		0.44	0.498271	19.6802	19.2814	20
0.441667	0.025976					0.65	0		0.16073	3.6499e-05		0.441667	0.532929	19.6568	19.2408	20
0.443333	0.024969					0.66	0		0.16134	1.1132e-05		0.443333	0.572039	19.6459	19.3642	20
0.445	0.022962					0.67	0		0.16195	3.205e-06		0.445	0.590222	19.6328	19.3369	20
0.446667	0.023955					0.68	0		0.16255	4.3118e-05		0.446667	0.612029	19.6525	19.6862	20
0.448333	0.023948					0.69	0		0.16316	1.6568e-06		0.448333	0.57922	19.6399	19.3525	20
0.45	0.025941					0.7	0		0.16377	7.4539e-06		0.45	0.600165	19.635	19.4305	20
0.451667	0.022934					0.71	0		0.16437	2.7673e-05		0.451667	0.608315	19.6415	19.5537	20
0.453333	0.024926					0.72	0		0.16498	8.5079e-07		0.453333	0.597463	19.6707	19.8051	20
0.455	0.023919					0.73	0		0.16559	2.1775e-06		0.455	0.548856	19.6903	19.7211	20
0.456667	0.023912					0.74	0		0.16619	2.5525e-05		0.456667	0.51617	19.6676	19.2767	20
0.458333	0.024905					0.75	0		0.1668	1.6287e-06		0.458333	0.553956	19.65	19.3182	20
0.46	0.024898					0.76	0		0.1674	2.0381e-05		0.46	0.583359	19.6735	19.754	20
0.461667	0.028891					0.77	0		0.16801	1.3784e-06		0.461667	0.544162	19.6743	19.5242	20
0.463333	0.025884					0.78	0		0.16862	2.0424e-05		0.463333	0.54285	19.6747	19.5216	20
0.465	0.025877					0.79	0		0.16922	1.3327e-05		0.465	0.542173	19.6793	19.5678	20
0.466667	0.026869					0.8	0		0.16983	6.8643e-06		0.466667	0.534572	19.6755	19.4816	20
0.468333	0.022862					0.81	0		0.17044	4.006e-05		0.468333	0.540836	19.6942	19.7227	20
0.47	0.025855					0.82	0		0.17104	1.5503e-05		0.47	0.509705	19.7039	19.6382	20
0.471667	0.024848					0.83	0		0.17165	9.5132e-06		0.471667	0.493439	19.6795	19.2742	20
0.473333	0.024841					0.84	0		0.17226	1.4017e-05		0.473333	0.53424	19.659	19.3039	20
0.475	0.025834					0.85	0		0.17286	5.1538e-06		0.475	0.568272	19.6488	19.4029	20
0.476667	0.023827					0.86	0		0.17347	3.3573e-05		0.476667	0.585401	19.6636	19.6701	20
0.478333	0.022819					0.87	0		0.17408	6.1878e-05		0.478333	0.560731	19.6726	19.6191	20
0.48	0.023812					0.88	0		0.17468	2.4383e-05		0.48	0.545662	19.6947	19.7676	20
0.481667	0.023805					0.89	0		0.17529	8.6506e-06		0.481667	0.508763	19.6948	19.5429	20
0.483333	0.024798					0.9	0		0.1759	2.1348e-05		0.483333	0.508704	19.6936	19.5303	20
0.485	0.026791					0.91	0		0.1765	1.9165e-05		0.485	0.51064	19.6913	19.5179	20
0.486667	0.029784					0.92	0		0.17711	2.1019e-05		0.486667	0.51444	19.6871	19.4963	20
0.488333	0.028777					0.93	0		0.17772	6.8946e-06		0.488333	0.521454	19.6638	19.2886	20
0.49	0.02877					0.94	0		0.17832	4.3131e-05		0.49	0.560266	19.6603	19.4899	20
0.491667	0.023762					0.95	0		0.17893	5.3694e-06		0.491667	0.566102	19.6992	19.9472	20
0.493333	0.027755					0.96	0		0.17954	1.1474e-05		0.493333	0.501394	19.7097	19.6659	20
0.495	0.027748					0.97	0		0.18014	5.8661e-06		0.495	0.48388	19.7164	19.6314	20
0.496667	0.028741					0.98	0		0.18075	1.0944e-05		0.496667	0.472673	19.7187	19.5871	20
0.498333	0.028734					0.99	0		0.18136	8.478e-06		0.498333	0.468865	19.7176	19.5519	20
0.5	0.026727					1	0		0.18196	3.2233e-05		0.5	0.470643	19.6908	19.2733	20
0.501667	0.02972					1.01	0		0.18257	1.1182e-06		0.501667	0.515264	19.6976	19.6202	20
0.503333	0.027712					1.02	0		0.18317	6.3429e-05		0.503333	0.503974	19.7267	19.8662	20
0.505	0.028705					1.03	0		0.18378	9.6439e-06		0.505	0.455504	19.7196	19.4927	20
0.506667	0.028698					1.04	0		0.18439	5.8227e-06		0.506667	0.467395	19.7449	19.8385	20
0.508333	0.025691					1.05	0		0.18499	1.7073e-05		0.508333	0.425217	19.7298	19.4166	20
0.51	0.029684					1.06	0		0.1856	1.9199e-05		0.51	0.450373	19.7213	19.4779	20
0.511667	0.022677					1.07	0		0.18621	6.3066e-06		0.511667	0.464554	19.685	19.1726	20
0.513333	0.02467					1.08	0		0.18681	1.4646e-05		0.513333	0.525054	19.6806	19.4975	20
0.515	0.024663					1.09	0		0.18742	4.1593e-05		0.515	0.532258	19.68	19.5363	20
0.516667	0.027655					1.1	0		0.18803	1.3149e-05		0.516667	0.533406	19.6751	19.4929	20
0.518333	0.023648					1.11	0		0.18863	7.8933e-07		0.518333	0.541547	19.6797	19.5947	20
0.52	0.025641					1.12	0		0.18924	1.3123e-05		0.52	0.533878	19.6724	19.471	20
0.521667	0.023634					1.13	0		0.18985	5.1019e-05		0.521667	0.546055	19.688	19.7171	20
0.523333	0.023627					1.14	0		0.19045	1.214e-05		0.523333	0.519926	19.6878	19.5558	20
0.525	0.02262					1.15	0		0.19106	2.8101e-06		0.525	0.520415	19.6927	19.6137	20
0.526667	0.024613					1.16	0		0.19167	7.1424e-05		0.526667	0.51217	19.6674	19.291	20
0.528333	0.022605					1.17	0		0.19227	1.6939e-05		0.528333	0.554374	19.6716	19.5969	20
0.53	0.023598					1.18	0		0.19288	7.7715e-06		0.53	0.547316	19.6814	19.6614	20
0.531667	0.023591					1.19	0		0.19349	1.1379e-05		0.531667	0.531053	19.6984	19.7473	20
0.533333	0.021584					1.2	0		0.19409	1.7584e-05		0.533333	0.502739	19.7105	19.7063	20
0.535	0.019577					1.21	0		0.1947	1.6113e-05		0.535	0.482492	19.7221	19.708	20
0.536667	0.02057					1.22	0		0.19531	7.4184e-05		0.536667	0.463165	19.7267	19.6398	20
0.538333	0.020563					1.23	0		0.19591	2.0111e-05		0.538333	0.455421	19.7232	19.5537	20
0.54	0.020555					1.24	0		0.19652	2.0667e-05		0.54	0.461326	19.7393	19.7636	20
0.541667	0.022548					1.25	0		0.19713	1.7534e-05		0.541667	0.434478	19.7202	19.3922	20
0.543333	0.023541					1.26	0		0.19773	1.8579e-06		0.543333	0.466344	19.7079	19.4541	20
0.545	0.020534					1.27	0		0.19834	4.758e-07		0.545	0.486852	19.7216	19.7288	20
0.546667	0.022527					1.28	0		0.19894	1.5957e-05		0.546667	0.463926	19.7471	19.8639	20
0.548333	0.02252					1.29	0		0.19955	1.2896e-05		0.548333	0.421521	19.7586	19.7285	20
0.55	0.022513					1.3	0		0.20016	1.2506e-06		0.55	0.402304	19.7652	19.6809	20
0.551667	0.019506					1.31	0		0.20076	4.6086e-07		0.551667	0.391303	19.7762	19.7302	20
0.553333	0.020498					1.32	0		0.20137	2.1389e-06		0.553333	0.373076	19.7647	19.4937	20
0.555	0.020491					1.33	0		0.20198	2.1012e-05		0.555	0.392087	19.7576	19.5309	20
0.556667	0.020484					1.34	0		0.20258	3.0601e-05		0.556667	0.404059	19.753	19.5537	20
0.558333	0.024477					1.35	0		0.20319	1.9992e-05		0.558333	0.411707	19.7717	19.8023	20
0.56	0.02347					1.36	0		0.2038	1.4512e-05		0.56	0.380499	19.777	19.6672	20
0.561667	0.021463					1.37	0		0.2044	3.7978e-07		0.561667	0.371744	19.775	19.5913	20
0.563333	0.023456					1.38	0		0.20501	8.0472e-06		0.563333	0.374982	19.761	19.4589	20
0.565	0.023448					1.39	0		0.20562	1.9197e-05		0.565	0.398283	19.7566	19.5531	20
0.566667	0.022441					1.4	0		0.20622	2.0161e-05		0.566667	0.405643	19.7421	19.4417	20
0.568333	0.022434					1.41	0		0.20683	2.1829e-07		0.568333	0.429766	19.7587	19.7682	20
0.57	0.020427					1.42	0		0.20744	2.3113e-05		0.57	0.402226	19.7477	19.4811	20
0.571667	0.02542					1.43	0		0.20804	1.2021e-05		0.571667	0.420556	19.7393	19.5031	20
0.573333	0.025413					1.44	0		0.20865	1.1702e-05		0.573333	0.434497	19.748	19.683	20
0.575	0.025406					1.45	0		0.20926	5.7171e-06		0.575	0.420004	19.7407	19.5165	20
0.576667	0.023399					1.46	0		0.20986	3.3243e-05		0.576667	0.432104	19.7463	19.6511	20
0.578333	0.022391					1.47	0		0.21047	1.2379e-05		0.578333	0.422847	19.7247	19.3621	20
0.58	0.026384					1.48	0		0.21108	1.8666e-05		0.58	0.458782	19.7163	19.4921	20
0.581667	0.026377					1.49	0		0.21168	4.2466e-07		0.581667	0.472817	19.7488	19.9311	20
0.583333	0.02437					1.5	0		0.21229	1.2688e-06		0.583333	0.418588	19.7818	19.9556	20
0.585	0.022363					1.51	0		0.2129	3.726e-06		0.585	0.363744	19.7812	19.6135	20
0.586667	0.025356					1.52	0		0.2135	4.2045e-06		0.586667	0.364603	19.7955	19.7708	20
0.588333	0.023349					1.53	0		0.21411	1.546e-06		0.588333	0.340907	19.7795	19.4518	20
0.59	0.023341					1.54	0		0.21471	6.3622e-06		0.59	0.36749	19.7799	19.6173	20
0.591667	0.022334					1.55	0		0.21532	5.3949e-06		0.591667	0.366832	19.8019	19.8494	20
0.593333	0.026327					1.56	0		0.21593	2.0856e-05		0.593333	0.330246	19.7675	19.2527	20
0.595	0.02032					1.57	0		0.21653	3.0242e-06		0.595	0.387555	19.7741	19.6738	20
0.596667	0.026313					1.58	0		0.21714	2.0618e-06		0.596667	0.376544	19.7519	19.3673	20
0.598333	0.026306					1.59	0		0.21775	9.0611e-06		0.598333	0.413421	19.7616	19.697	20
0.6	0.024299					1.6	0		0.21835	1.4743e-05		0.6	0.397412	19.7556	19.5355	20
0.601667	0.021292					1.61	0		0.21896	2.2405e-05		0.601667	0.407296	19.7362	19.3862	20
0.603333	0.020284					1.62	0		0.21957	3.3635e-06		0.603333	0.439733	19.7107	19.3108	20
0.605	0.017277					1.63	0		0.22017	2.4348e-07		0.605	0.482164	19.7176	19.6468	20
0.606667	0.01727					1.64	0		0.22078	8.237e-07		0.606667	0.47072	19.7074	19.4689	20
0.608333	0.016263					1.65	0		0.22139	1.2426e-05		0.608333	0.487745	19.7088	19.5914	20
0.61	0.019256					1.66	0		0.22199	1.7569e-05		0.61	0.485292	19.7055	19.5428	20
0.611667	0.018249					1.67	0		0.2226	4.7716e-06		0.611667	0.490841	19.6886	19.3964	20
0.613333	0.019242					1.68	0		0.22321	9.9587e-06		0.613333	0.519044	19.709	19.7924	20
0.615	0.019234					1.69	0		0.22381	5.1511e-05		0.615	0.484994	19.6971	19.4579	20
0.616667	0.019227					1.7	0		0.22442	1.5055e-05		0.616667	0.504826	19.7077	19.6962	20
0.618333	0.01922					1.71	0		0.22503	1.9331e-05		0.618333	0.487112	19.6921	19.4208	20
0.62	0.019213					1.72	0		0.22563	4.2053e-05		0.62	0.513201	19.6909	19.5693	20
0.621667	0.015206					1.73	0		0.22624	7.9331e-06		0.621667	0.515248	19.6897	19.5713	20
0.623333	0.015199					1.74	0		0.22685	4.1682e-05		0.623333	0.517248	19.7065	19.7681	20
0.625	0.017192					1.75	0		0.22745	3.1168e-06		0.625	0.48914	19.7082	19.6165	20
0.626667	0.014185					1.76	0		0.22806	1.2887e-05		0.626667	0.486272	19.699	19.5003	20
0.628333	0.017177					1.77	0		0.22867	1.7423e-05		0.628333	0.501714	19.7322	19.9556	20
0.63	0.01617					1.78	0		0.22927	4.0209e-06		0.63	0.446271	19.7368	19.6665	20
0.631667	0.016163					1.79	0		0.22988	2.4871e-05		0.631667	0.438662	19.7349	19.5997	20
0.633333	0.015156					1.8	0		0.23048	1.2279e-05		0.633333	0.441771	19.771	20.0081	20
0.635	0.013149					1.81	0		0.23109	2.3584e-06		0.635	0.381693	19.7801	19.7383	20
0.636667	0.017142					1.82	0		0.2317	6.6929e-06		0.636667	0.366454	19.8027	19.8866	20
0.638333	0.014135					1.83	0		0.2323	2.1802e-09		0.638333	0.328895	19.8063	19.6932	20
0.64	0.014127					1.84	0		0.23291	2.47e-05		0.64	0.322898	19.8059	19.6492	20
0.641667	0.01512					1.85	0		0.23352	2.9177e-07		0.641667	0.323582	19.793	19.5124	20
0.643333	0.014113					1.86	0		0.23412	1.6172e-06		0.643333	0.34495	19.7718	19.4116	20
0.645	0.014106					1.87	0		0.23473	6.441e-06		0.645	0.380375	19.7618	19.5196	20
0.646667	0.018099					1.88	0		0.23534	1.9261e-05		0.646667	0.397032	19.7614	19.6175	20
0.648333	0.018092					1.89	0		0.23594	1.8603e-05		0.648333	0.39766	19.7466	19.4613	20
0.65	0.016085					1.9	0		0.23655	6.9416e-06		0.65	0.422399	19.7603	19.7619	20
0.651667	0.017077					1.91	0		0.23716	2.9862e-06		0.651667	0.399473	19.7793	19.8268	20
0.653333	0.01707					1.92	0		0.23776	2.1499e-06		0.653333	0.367908	19.7529	19.3489	20
0.655	0.015063					1.93	0		0.23837	1.6912e-05		0.655	0.411823	19.7379	19.4552	20
0.656667	0.015056					1.94	0		0.23898	7.8191e-06		0.656667	0.436893	19.7085	19.2925	20
0.658333	0.011049					1.95	0		0.23958	8.0514e-06		0.658333	0.485858	19.7218	19.7383	20
0.66	0.017042					1.96	0		0.24019	4.8076e-06		0.66	0.463671	19.7433	19.8375	20
0.661667	0.014035					1.97	0		0.2408	3.6424e-06		0.661667	0.427787	19.7373	19.554	20
0.663333	0.016028					1.98	0		0.2414	7.0972e-07		0.663333	0.437858	19.7398	19.644	20
0.665	0.01602					1.99	0		0.24201	1.1241e-06		0.665	0.433636	19.7423	19.6456	20
0.666667	0.015013					2	0		0.24262	1.4649e-06		0.666667	0.429557	19.7341	19.5335	20
0.668333	0.012006								0.24322	3.3666e-08		0.668333	0.443132	19.7221	19.4876	20
0.67	0.011999								0.24383	1.2024e-05		0.67	0.463204	19.7134	19.5179	20
0.671667	0.013992								0.24444	8.2927e-07		0.671667	0.477716	19.6924	19.3821	20
0.673333	0.013985								0.24504	1.2596e-05		0.673333	0.512681	19.7133	19.8249	20
0.675	0.013978								0.24565	1.0428e-05		0.675	0.477791	19.7504	20.014	20
0.676667	0.01497								0.24625	2.5756e-07		0.676667	0.41604	19.7545	19.6811	20
0.678333	0.012963								0.24686	1.7068e-05		0.678333	0.409221	19.7614	19.714	20
0.68	0.015956								0.24747	2.3099e-05		0.68	0.39768	19.7567	19.5921	20
0.681667	0.015949								0.24807	1.4721e-07		0.681667	0.405541	19.7775	19.8643	20
0.683333	0.014942								0.24868	7.1576e-06		0.683333	0.370912	19.8108	20.0121	20
0.685	0.014935								0.24929	5.0005e-06		0.685	0.315294	19.8181	19.748	20
0.686667	0.012928								0.24989	2.5977e-05		0.686667	0.303224	19.8333	19.8355	20
0.688333	0.011921								0.2505	1.4414e-06		0.688333	0.277896	19.844	19.7938	20
0.69	0.011913								0.25111	9.5437e-07		0.69	0.25993	19.8305	19.5343	20
0.691667	0.010906								0.25171	7.3353e-06		0.691667	0.282481	19.8473	19.8506	20
0.693333	0.0098991								0.25232	1.1479e-05		0.693333	0.254503	19.8141	19.3181	20
0.695	0.010892								0.25293	1.0692e-05		0.695	0.309806	19.8021	19.5243	20
0.696667	0.010885								0.25353	1.7077e-06		0.696667	0.329874	19.8184	19.8225	20
0.698333	0.010878								0.25414	2.2175e-06		0.698333	0.302663	19.8007	19.4637	20
0.7	0.012871								0.25475	1.9143e-06		0.7	0.332197	19.7749	19.3657	20
0.701667	0.012863								0.25535	1.6903e-06		0.701667	0.375084	19.7888	19.7782	20
0.703333	0.013856								0.25596	5.7443e-07		0.703333	0.351982	19.779	19.5312	20
0.705	0.012849								0.25657	6.841e-06		0.705	0.368355	19.7812	19.6558	20
0.706667	0.012842								0.25717	1.1605e-05		0.706667	0.364661	19.778	19.5988	20
0.708333	0.012835								0.25778	1.1658e-05		0.708333	0.37006	19.7647	19.4891	20
0.71	0.014828								0.25839	1.4308e-07		0.71	0.392166	19.7795	19.7855	20
0.711667	0.013821								0.25899	1.0027e-05		0.711667	0.367451	19.7636	19.4627	20
0.713333	0.014814								0.2596	1.0607e-05		0.713333	0.394027	19.7949	19.9645	20
0.715	0.014806								0.26021	1.4352e-05		0.715	0.341823	19.7851	19.5396	20
0.716667	0.018799								0.26081	8.2396e-06		0.716667	0.358122	19.7796	19.5795	20
0.718333	0.012792								0.26142	1.4995e-06		0.718333	0.367313	19.7852	19.6964	20
0.72	0.016785								0.26202	1.5777e-07		0.72	0.357988	19.8018	19.8191	20
0.721667	0.019778								0.26263	4.2571e-07		0.721667	0.330263	19.7847	19.4636	20
0.723333	0.019771								0.26324	4.1663e-06		0.723333	0.358873	19.7789	19.5756	20
0.725	0.013764								0.26384	5.8543e-06		0.725	0.368548	19.7678	19.5158	20
0.726667	0.016756								0.26445	4.979e-06		0.726667	0.386963	19.7756	19.7137	20
0.728333	0.016749								0.26506	8.5249e-06		0.728333	0.373928	19.7856	19.7418	20
0.73	0.018742								0.26566	1.0378e-05		0.73	0.357388	19.7779	19.5575	20
0.731667	0.018735								0.26627	4.0267e-06		0.731667	0.370231	19.7925	19.7943	20
0.733333	0.020728								0.26688	1.0157e-05		0.733333	0.345851	19.7616	19.311	20
0.735	0.017721								0.26748	7.8427e-07		0.735	0.397401	19.755	19.5564	20
0.736667	0.020714								0.26809	4.6477e-06		0.736667	0.408287	19.743	19.495	20
0.738333	0.022707								0.2687	8.6477e-06		0.738333	0.428263	19.7542	19.7394	20
0.74	0.022699								0.2693	3.6839e-06		0.74	0.409683	19.7563	19.6506	20
0.741667	0.017692								0.26991	1.127e-06		0.741667	0.406086	19.7576	19.6437	20
0.743333	0.020685								0.27052	6.432e-06		0.743333	0.403952	19.7545	19.598	20
0.745	0.017678								0.27112	7.3344e-07		0.745	0.409155	19.7395	19.4687	20
0.746667	0.019671								0.27173	4.3142e-06		0.746667	0.434176	19.735	19.5751	20
0.748333	0.019664								0.27234	2.7372e-06		0.748333	0.441622	19.7257	19.5217	20
0.75	0.019657								0.27294	1.5013e-06		0.75	0.457198	19.7353	19.7233	20
0.751667	0.017649								0.27355	4.0417e-07		0.751667	0.441138	19.7225	19.4881	20
0.753333	0.019642								0.27416	2.4693e-06		0.753333	0.462575	19.7444	19.8582	20
0.755	0.019635								0.27476	2.1611e-06		0.755	0.426033	19.7413	19.603	20
0.756667	0.019628								0.27537	5.2151e-07		0.756667	0.431158	19.7341	19.5572	20
0.758333	0.020621								0.27598	1.4332e-06		0.758333	0.443237	19.7451	19.7515	20
0.76	0.014614								0.27658	2.7853e-06		0.76	0.42489	19.7436	19.6249	20
0.761667	0.020607								0.27719	4.0963e-06		0.761667	0.427284	19.738	19.5802	20
0.763333	0.0176								0.27779	2.7135e-07		0.763333	0.436599	19.7251	19.4992	20
0.765	0.017592								0.2784	1.3087e-07		0.765	0.458085	19.7479	19.8777	20
0.766667	0.018585								0.27901	6.5022e-06		0.766667	0.420223	19.7423	19.5876	20
0.768333	0.016578								0.27961	1.2362e-05		0.768333	0.429435	19.7469	19.6936	20
0.77	0.020571								0.28022	7.7811e-06		0.77	0.421915	19.7402	19.5768	20
0.771667	0.017564								0.28083	1.3302e-05		0.771667	0.432979	19.747	19.7183	20
0.773333	0.017557								0.28143	5.7298e-06		0.773333	0.421749	19.7335	19.5054	20
0.775	0.01655								0.28204	3.4845e-07		0.775	0.444145	19.7547	19.8727	20
0.776667	0.018542								0.28265	2.2251e-06		0.776667	0.408795	19.7765	19.8921	20
0.778333	0.015535								0.28325	1.1052e-05		0.778333	0.372571	19.7614	19.508	20
0.78	0.016528								0.28386	9.5134e-06		0.78	0.397598	19.7513	19.5513	20
0.781667	0.016521								0.28447	2.617e-05		0.781667	0.41453	19.7562	19.7089	20
0.783333	0.017514								0.28507	1.0565e-05		0.783333	0.406282	19.7639	19.742	20
0.785	0.015507								0.28568	6.6811e-06		0.785	0.393491	19.7566	19.585	20
0.786667	0.0215								0.28629	1.2099e-05		0.786667	0.40571	19.7565	19.6597	20
0.788333	0.016492								0.28689	7.0927e-06		0.788333	0.40578	19.7629	19.7297	20
0.79	0.016485								0.2875	5.8554e-06		0.79	0.395146	19.7719	19.762	20
0.791667	0.015478								0.28811	6.2418e-06		0.791667	0.380204	19.7801	19.7591	20
0.793333	0.018471								0.28871	4.3976e-06		0.793333	0.366568	19.7968	19.8563	20
0.795	0.018464								0.28932	1.8161e-06		0.795	0.33865	19.778	19.4811	20
0.796667	0.016457								0.28993	5.7723e-06		0.796667	0.370055	19.7791	19.6854	20
0.798333	0.01645								0.29053	4.5858e-06		0.798333	0.368098	19.7676	19.5489	20
0.8	0.019443								0.29114	3.2272e-06		0.8	0.387308	19.7706	19.6986	20
0.801667	0.014435								0.29175	8.8591e-07		0.801667	0.382397	19.7546	19.4964	20
0.803333	0.020428								0.29235	4.5259e-06		0.803333	0.409046	19.7532	19.6461	20
0.805	0.019421								0.29296	3.1026e-06		0.805	0.41126	19.759	19.7236	20
0.806667	0.019414								0.29356	7.5268e-06		0.806667	0.401594	19.7722	19.8082	20
0.808333	0.014407								0.29417	2.6749e-06		0.808333	0.379586	19.7635	19.5794	20
0.81	0.0184								0.29478	6.2257e-06		0.81	0.394198	19.7519	19.5446	20
0.811667	0.015393								0.29538	7.2516e-06		0.811667	0.413459	19.7548	19.6948	20
0.813333	0.017385								0.29599	2.6169e-06		0.813333	0.408634	19.7449	19.5591	20
0.815	0.017378								0.2966	1.7335e-06		0.815	0.425211	19.7397	19.6058	20
0.816667	0.016371								0.2972	4.6957e-06		0.816667	0.43388	19.745	19.7184	20
0.818333	0.018364								0.29781	1.8073e-07		0.818333	0.424966	19.7693	19.9282	20
0.82	0.020357								0.29842	3.3523e-06		0.82	0.384417	19.7908	19.9122	20
0.821667	0.01435								0.29902	9.175e-06		0.821667	0.348715	19.7972	19.7622	20
0.823333	0.014343								0.29963	6.8999e-07		0.823333	0.338083	19.8001	19.7285	20
0.825	0.019336								0.30024	9.9221e-06		0.825	0.333104	19.8028	19.7255	20
0.826667	0.017328								0.30084	3.4087e-06		0.826667	0.328705	19.7828	19.4819	20
0.828333	0.020321								0.30145	2.4351e-06		0.828333	0.361977	19.776	19.6118	20
0.83	0.021314								0.30206	3.3574e-06		0.83	0.373284	19.7737	19.6567	20
0.831667	0.021307								0.30266	6.0044e-07		0.831667	0.377088	19.753	19.4565	20
0.833333	0.0173								0.30327	3.154e-07		0.833333	0.411667	19.7656	19.805	20
0.835	0.021293								0.30388	3.1827e-06		0.835	0.390729	19.7853	19.8917	20
0.836667	0.019286								0.30448	3.5609e-06		0.836667	0.357763	19.7955	19.7999	20
0.838333	0.023278								0.30509	2.4901e-06		0.838333	0.34087	19.7819	19.5497	20
0.84	0.023271								0.3057	1.4203e-06		0.84	0.363475	19.7636	19.4896	20
0.841667	0.022264								0.3063	1.6891e-05		0.841667	0.394068	19.7769	19.8217	20
0.843333	0.020257								0.30691	3.4229e-06		0.843333	0.371842	19.7813	19.7345	20
0.845	0.01825								0.30752	2.6578e-06		0.845	0.364433	19.7919	19.8039	20
0.846667	0.023243								0.30812	1.0684e-05		0.846667	0.346771	19.7968	19.7479	20
0.848333	0.023236								0.30873	1.9379e-06		0.848333	0.338742	19.7956	19.6854	20
0.85	0.022229								0.30933	3.3182e-06		0.85	0.340746	19.8028	19.7757	20
0.851667	0.021221								0.30994	7.5608e-07		0.851667	0.328651	19.809	19.7683	20
0.853333	0.021214								0.31055	4.6905e-07		0.853333	0.318292	19.8105	19.7203	20
0.855	0.023207								0.31115	2.6128e-06		0.855	0.315807	19.797	19.5585	20
0.856667	0.0232								0.31176	1.0217e-07		0.856667	0.3383	19.8062	19.7948	20
0.858333	0.022193								0.31237	9.0763e-07		0.858333	0.323016	19.8037	19.6741	20
0.86	0.020186								0.31297	1.2837e-05		0.86	0.327163	19.8195	19.8699	20
0.861667	0.022179								0.31358	5.8556e-06		0.861667	0.300806	19.8248	19.7652	20
0.863333	0.021171								0.31419	1.5348e-06		0.863333	0.291966	19.8036	19.4807	20
0.865	0.021164								0.31479	4.9569e-06		0.865	0.327348	19.7888	19.5366	20
0.866667	0.022157								0.3154	4.4845e-06		0.866667	0.352043	19.7968	19.7748	20
0.868333	0.02515								0.31601	2.08e-06		0.868333	0.33867	19.8114	19.8517	20
0.87	0.026143								0.31661	7.8238e-06		0.87	0.314258	19.8108	19.6948	20
0.871667	0.024136								0.31722	1.6982e-06		0.871667	0.315397	19.8014	19.6007	20
0.873333	0.024129								0.31783	1.1226e-05		0.873333	0.330936	19.8139	19.83	20
0.875	0.025122								0.31843	5.8583e-06		0.875	0.310204	19.8282	19.8572	20
0.876667	0.025114								0.31904	2.327e-06		0.876667	0.286398	19.8083	19.496	20
0.878333	0.026107								0.31965	6.2982e-06		0.878333	0.31953	19.7998	19.6063	20
0.88	0.0261								0.32025	1.6553e-06		0.88	0.333707	19.7815	19.4963	20
0.881667	0.026093								0.32086	8.1223e-06		0.881667	0.364112	19.7941	19.8185	20
0.883333	0.025086								0.32147	8.4047e-07		0.883333	0.343242	19.8087	19.8498	20
0.885	0.027079								0.32207	3.1494e-06		0.885	0.318843	19.8002	19.6092	20
0.886667	0.031072								0.32268	2.8418e-06		0.886667	0.332948	19.8246	19.9591	20
0.888333	0.027064								0.32329	1.5214e-06		0.888333	0.292278	19.8042	19.4896	20
0.89	0.027057								0.32389	5.9426e-07		0.89	0.326261	19.7939	19.5854	20
0.891667	0.02805								0.3245	4.4723e-06		0.891667	0.343509	19.801	19.7676	20
0.893333	0.029043								0.3251	3.0325e-06		0.893333	0.33175	19.7519	19.1664	20
0.895	0.030036								0.32571	6.5899e-06		0.895	0.413498	19.7286	19.4165	20
0.896667	0.030029								0.32632	1.0438e-05		0.896667	0.452356	19.722	19.5871	20
0.898333	0.030022								0.32692	2.8273e-06		0.898333	0.463252	19.7622	20.0915	20
0.9	0.030015								0.32753	3.8542e-06		0.9	0.396291	19.7887	19.9706	20
0.901667	0.029007								0.32814	4.4563e-07		0.901667	0.352109	19.7893	19.7067	20
0.903333	0.032								0.32874	3.4388e-06		0.903333	0.351236	19.7933	19.7453	20
0.905	0.031993								0.32935	1.8632e-07		0.905	0.344474	19.8062	19.8429	20
0.906667	0.031986								0.32996	1.3163e-06		0.906667	0.323023	19.7754	19.3782	20
0.908333	0.026979								0.33056	5.1707e-07		0.908333	0.374415	19.7863	19.8111	20
0.91	0.025972								0.33117	6.6602e-07		0.91	0.356199	19.8245	20.1132	20
0.911667	0.027965								0.33178	1.1365e-06		0.911667	0.292482	19.8221	19.6965	20
0.913333	0.023957								0.33238	2.3468e-06		0.913333	0.296514	19.8396	19.9089	20
0.915	0.02395								0.33299	8.3422e-08		0.915	0.267333	19.8518	19.8602	20
0.916667	0.024943								0.3336	1.4559e-05		0.916667	0.247032	19.8135	19.3199	20
0.918333	0.027936								0.3342	1.7041e-06		0.918333	0.310899	19.763	19.1644	20
0.92	0.022929								0.33481	5.1807e-06		0.92	0.395028	19.7344	19.3716	20
0.921667	0.024922								0.33542	1.058e-06		0.921667	0.442688	19.7321	19.6412	20
0.923333	0.024915								0.33602	1.0221e-06		0.923333	0.446572	19.7276	19.6206	20
0.925	0.022907								0.33663	1.3538e-06		0.925	0.45398	19.7095	19.4741	20
0.926667	0.0229								0.33724	1.3488e-05		0.926667	0.484141	19.7241	19.8203	20
0.928333	0.024893								0.33784	9.4723e-07		0.928333	0.459808	19.7529	19.9861	20
0.93	0.021886								0.33845	3.3873e-06		0.93	0.411814	19.7325	19.4747	20
0.931667	0.021879								0.33906	1.5387e-06		0.931667	0.445758	19.727	19.6248	20
0.933333	0.022872								0.33966	8.0448e-06		0.933333	0.454983	19.7499	19.9313	20
0.935	0.022865								0.34027	2.2796e-06		0.935	0.416811	19.7416	19.6103	20
0.936667	0.019858								0.34087	6.5581e-08		0.936667	0.430611	19.7872	20.1889	20
0.938333	0.02385								0.34148	8.6622e-06		0.938333	0.354607	19.8033	19.8982	20
0.94	0.023843								0.34209	1.51e-06		0.94	0.327789	19.8214	19.9279	20
0.941667	0.026836								0.34269	5.8692e-06		0.941667	0.297724	19.7956	19.4642	20
0.943333	0.021829								0.3433	4.0397e-06		0.943333	0.34065	19.7932	19.6996	20
0.945	0.021822								0.34391	4.1773e-06		0.945	0.344674	19.8211	20.0258	20
0.946667	0.021815								0.34451	8.9148e-06		0.946667	0.298098	19.8083	19.6014	20
0.948333	0.021808								0.34512	6.1498e-06		0.948333	0.319474	19.7739	19.3598	20
0.95	0.0218								0.34573	7.9369e-06		0.95	0.37677	19.7611	19.5722	20
0.951667	0.025793								0.34633	1.4711e-06		0.951667	0.398159	19.7828	19.9393	20
0.953333	0.022786								0.34694	2.4003e-05		0.953333	0.361954	19.783	19.7209	20
0.955	0.026779								0.34755	5.6521e-06		0.955	0.361649	19.811	20.0216	20
0.956667	0.026772								0.34815	4.5456e-06		0.956667	0.315041	19.7982	19.5983	20
0.958333	0.023765								0.34876	5.7696e-06		0.958333	0.336326	19.7986	19.7325	20
0.96	0.021758								0.34937	1.8158e-06		0.96	0.335663	19.8077	19.8268	20
0.961667	0.021751								0.34997	2.2025e-05		0.961667	0.320477	19.817	19.8335	20
0.963333	0.020743								0.35058	9.091e-07		0.963333	0.305072	19.8164	19.7325	20
0.965	0.020736								0.35119	5.0648e-06		0.965	0.306011	19.8062	19.6278	20
0.966667	0.020729								0.35179	8.6188e-07		0.966667	0.322944	19.8068	19.7369	20
0.968333	0.021722								0.3524	4.499e-06		0.968333	0.322053	19.8284	19.9653	20
0.97	0.024715								0.35301	1.2663e-06		0.97	0.285962	19.8567	20.0487	20
0.971667	0.019708								0.35361	2.7266e-06		0.971667	0.238904	19.8631	19.8287	20
0.973333	0.019701								0.35422	2.4808e-06		0.973333	0.228137	19.8502	19.6203	20
0.975	0.022693								0.35483	8.57e-07		0.975	0.249742	19.8222	19.4489	20
0.976667	0.022686								0.35543	5.9657e-07		0.976667	0.29627	19.8442	19.9704	20
0.978333	0.019679								0.35604	6.4409e-06		0.978333	0.259609	19.8617	19.9338	20
0.98	0.021672								0.35664	1.5862e-06		0.98	0.230534	19.8477	19.6031	20
0.981667	0.021665								0.35725	1.8682e-06		0.981667	0.253855	19.8388	19.6486	20
0.983333	0.018658								0.35786	4.2526e-06		0.983333	0.268611	19.8457	19.8121	20
0.985	0.021651								0.35846	2.9659e-07		0.985	0.257191	19.8409	19.6902	20
0.986667	0.023644								0.35907	1.2163e-06		0.986667	0.265101	19.8552	19.892	20
0.988333	0.023636								0.35968	1.6548e-06		0.988333	0.241311	19.8468	19.6547	20
0.99	0.023629								0.36028	5.2075e-07		0.99	0.255299	19.8427	19.6944	20
0.991667	0.019622								0.36089	4.1651e-06		0.991667	0.262225	19.8406	19.7139	20
0.993333	0.021615								0.3615	4.4419e-07		0.993333	0.265667	19.83	19.6202	20
0.995	0.020608								0.3621	3.5546e-08		0.995	0.283294	19.8367	19.7998	20
0.996667	0.022601								0.36271	1.6764e-06		0.996667	0.272206	19.838	19.7459	20
0.998333	0.022594								0.36332	8.5028e-07		0.998333	0.270053	19.8187	19.524	20
1	0.021586								0.36392	5.1687e-06		1	0.302217	19.8257	19.7973	20
1.00167	0.020579								0.36453	5.9492e-06		1.00167	0.290458	19.8163	19.6235	20
1.00333	0.019572								0.36514	7.5236e-06		1.00333	0.306243	19.8389	19.9649	20
1.005	0.019565								0.36574	1.8083e-06		1.005	0.268544	19.8349	19.6916	20
1.00667	0.019558								0.36635	1.6979e-06		1.00667	0.275125	19.8329	19.71	20
1.00833	0.019551								0.36696	4.9025e-06		1.00833	0.278448	19.8257	19.652	20
1.01	0.021544								0.36756	9.2767e-06		1.01	0.290498	19.8078	19.533	20
1.01167	0.019537								0.36817	3.179e-06		1.01167	0.320259	19.8012	19.6438	20
1.01333	0.022529								0.36878	4.8441e-07		1.01333	0.331367	19.8103	19.8118	20
1.015	0.022522								0.36938	2.5305e-06		1.015	0.316133	19.8175	19.7968	20
1.01667	0.023515								0.36999	1.0282e-05		1.01667	0.304214	19.8052	19.592	20
1.01833	0.022508								0.3706	4.6693e-06		1.01833	0.324655	19.8169	19.8443	20
1.02	0.020501								0.3712	5.2933e-06		1.02	0.305124	19.8131	19.6836	20
1.02167	0.022494								0.37181	4.4211e-07		1.02167	0.311572	19.8459	20.0783	20
1.02333	0.022487								0.37241	5.0661e-06		1.02333	0.256815	19.8254	19.5212	20
1.025	0.022479								0.37302	1.5643e-07		1.025	0.291008	19.8428	19.9177	20
1.02667	0.026472								0.37363	1.1475e-05		1.02667	0.262018	19.8435	19.7474	20
1.02833	0.023465								0.37423	3.138e-06		1.02833	0.26083	19.8372	19.6715	20
1.03	0.025458								0.37484	1.3427e-05		1.03	0.271276	19.8506	19.8794	20
1.03167	0.025451								0.37545	6.2702e-06		1.03167	0.248957	19.8465	19.6975	20
1.03333	0.027444								0.37605	7.3878e-07		1.03333	0.255825	19.8641	19.9284	20
1.035	0.029437								0.37666	2.2358e-06		1.035	0.226515	19.8531	19.629	20
1.03667	0.02943								0.37727	6.4153e-06		1.03667	0.244836	19.8567	19.7786	20
1.03833	0.023422								0.37787	1.7148e-07		1.03833	0.238863	19.8552	19.7245	20
1.04	0.023415								0.37848	1.4657e-06		1.04	0.241393	19.8472	19.6532	20
1.04167	0.023408								0.37909	8.4425e-07		1.04167	0.254642	19.853	19.7956	20
1.04333	0.024401								0.37969	4.8776e-06		1.04333	0.245057	19.8648	19.8642	20
1.045	0.024394								0.3803	1.5503e-06		1.045	0.225334	19.8631	19.7236	20
1.04667	0.027387								0.38091	5.4297e-06		1.04667	0.228231	19.8587	19.6926	20
1.04833	0.02738								0.38151	1.517e-06		1.04833	0.235554	19.8627	19.7801	20
1.05	0.025372								0.38212	2.9559e-07		1.05	0.228827	19.8364	19.4535	20
1.05167	0.021365								0.38273	4.2933e-07		1.05167	0.272716	19.8453	19.8179	20
1.05333	0.024358								0.38333	4.5451e-06		1.05333	0.257888	19.8436	19.7088	20
1.055	0.024351								0.38394	4.5839e-06		1.055	0.260748	19.8427	19.7172	20
1.05667	0.024344								0.38455	4.888e-06		1.05667	0.262128	19.8485	19.7881	20
1.05833	0.024337								0.38515	9.7167e-07		1.05833	0.252487	19.8352	19.5853	20
1.06	0.02533								0.38576	6.1495e-06		1.06	0.274649	19.8503	19.8834	20
1.06167	0.024322								0.38637	8.2266e-07		1.06167	0.249571	19.8389	19.6067	20
1.06333	0.026315								0.38697	2.4748e-06		1.06333	0.268569	19.8274	19.5993	20
1.065	0.026308								0.38758	8.7892e-07		1.065	0.287628	19.8163	19.5966	20
1.06667	0.021301								0.38818	2.9547e-06		1.06667	0.306112	19.8169	19.7164	20
1.06833	0.025294								0.38879	1.9363e-06		1.06833	0.305232	19.8175	19.7188	20
1.07	0.022287								0.3894	2.432e-06		1.07	0.304205	19.8223	19.7658	20
1.07167	0.02128								0.39	8.9483e-07		1.07167	0.296127	19.8089	19.5726	20
1.07333	0.021273								0.39061	1.7445e-06		1.07333	0.318435	19.7898	19.5031	20
1.075	0.022265								0.39122	2.9994e-06		1.075	0.350367	19.8152	19.9746	20
1.07667	0.024258								0.39182	1.5598e-06		1.07667	0.308033	19.8126	19.6889	20
1.07833	0.022251								0.39243	1.2316e-06		1.07833	0.312343	19.8165	19.7586	20
1.08	0.016244								0.39304	1.5301e-06		1.08	0.30578	19.8076	19.6229	20
1.08167	0.016237								0.39364	1.5558e-06		1.08167	0.320617	19.8091	19.7306	20
1.08333	0.01823								0.39425	7.2727e-06		1.08333	0.318124	19.8095	19.7204	20
1.085	0.019223								0.39486	9.7559e-06		1.085	0.317484	19.7973	19.5851	20
1.08667	0.016215								0.39546	1.4069e-06		1.08667	0.337887	19.7917	19.651	20
1.08833	0.020208								0.39607	6.0095e-06		1.08833	0.347154	19.8197	20.012	20
1.09	0.020201								0.39668	3.3429e-06		1.09	0.300425	19.8215	19.7454	20
1.09167	0.022194								0.39728	1.3521e-07		1.09167	0.297558	19.8285	19.8041	20
1.09333	0.019187								0.39789	2.6407e-07		1.09333	0.285786	19.8395	19.8505	20
1.095	0.01918								0.3985	8.2578e-07		1.095	0.267492	19.8386	19.7277	20
1.09667	0.017173								0.3991	6.9789e-06		1.09667	0.269061	19.8298	19.6424	20
1.09833	0.017166								0.39971	3.2803e-06		1.09833	0.283594	19.8138	19.5582	20
1.1	0.017158								0.40032	5.6643e-07		1.1	0.310258	19.7943	19.5107	20
1.10167	0.017151								0.40092	1.3831e-06		1.10167	0.342819	19.782	19.5783	20
1.10333	0.015144								0.40153	1.4505e-06		1.10333	0.363332	19.7926	19.82	20
1.105	0.017137								0.40214	3.6274e-06		1.105	0.345704	19.8102	19.9048	20
1.10667	0.01713								0.40274	3.014e-07		1.10667	0.316251	19.8095	19.7177	20
1.10833	0.012123								0.40335	1.3238e-05		1.10833	0.317471	19.799	19.6123	20
1.11	0.018116								0.40395	1.6246e-06		1.11	0.334964	19.7919	19.6433	20
1.11167	0.016108								0.40456	9.1581e-07		1.11167	0.346837	19.7878	19.6728	20
1.11333	0.010101								0.40517	1.5027e-09		1.11333	0.353704	19.7819	19.6532	20
1.115	0.010094								0.40577	1.7023e-06		1.115	0.363446	19.7579	19.4546	20
1.11667	0.016087								0.40638	1.8324e-06		1.11667	0.403556	19.7653	19.7831	20
1.11833	0.01608								0.40699	1.7672e-07		1.11833	0.391126	19.8116	20.209	20
1.12	0.016073								0.40759	1.7629e-06		1.12	0.31407	19.8272	19.9075	20
1.12167	0.018066								0.4082	3.5743e-07		1.12167	0.287991	19.8367	19.8501	20
1.12333	0.018059								0.40881	1.4849e-05		1.12333	0.272149	19.8382	19.7677	20
1.125	0.018051								0.40941	2.7829e-07		1.125	0.269747	19.8444	19.8191	20
1.12667	0.016044								0.41002	1.2731e-06		1.12667	0.259373	19.864	19.9661	20
1.12833	0.019037								0.41063	3.6678e-06		1.12833	0.226702	19.8616	19.7385	20
1.13	0.01803								0.41123	3.2593e-07		1.13	0.230695	19.8675	19.8251	20
1.13167	0.018023								0.41184	1.3321e-06		1.13167	0.220806	19.8826	19.9251	20
1.13333	0.019016								0.41245	3.2144e-06		1.13333	0.195748	19.8643	19.5728	20
1.135	0.022009								0.41305	8.4713e-07		1.135	0.226103	19.8648	19.7616	20
1.13667	0.021001								0.41366	2.6093e-07		1.13667	0.22533	19.8627	19.7323	20
1.13833	0.018994								0.41427	9.454e-06		1.13833	0.228916	19.8289	19.3883	20
1.14	0.018987								0.41487	7.1586e-06		1.14	0.28521	19.8078	19.5046	20
1.14167	0.02198								0.41548	1.216e-06		1.14167	0.320416	19.8015	19.6541	20
1.14333	0.016973								0.41609	6.7003e-07		1.14333	0.330798	19.7978	19.6788	20
1.145	0.016966								0.41669	2.7687e-07		1.145	0.337077	19.7943	19.6821	20
1.14667	0.021959								0.4173	2.9966e-06		1.14667	0.342813	19.7853	19.6217	20
1.14833	0.021952								0.41791	5.9154e-06		1.14833	0.357858	19.789	19.7558	20
1.15	0.017944								0.41851	3.2327e-06		1.15	0.351723	19.809	19.9373	20
1.15167	0.020937								0.41912	7.0898e-06		1.15167	0.318254	19.7976	19.6105	20
1.15333	0.02093								0.41972	6.0485e-07		1.15333	0.337288	19.7938	19.6869	20
1.155	0.020923								0.42033	2.1769e-06		1.155	0.343652	19.8007	19.8022	20
1.15667	0.020916								0.42094	3.8127e-06		1.15667	0.332112	19.793	19.6494	20
1.15833	0.021909								0.42154	1.2449e-07		1.15833	0.344985	19.8109	19.9223	20
1.16	0.021902								0.42215	3.1475e-06		1.16	0.315242	19.8345	19.9964	20
1.16167	0.021894								0.42276	2.9382e-06		1.16167	0.275852	19.8433	19.8506	20
1.16333	0.019887								0.42336	6.4471e-07		1.16333	0.261132	19.8273	19.5865	20
1.165	0.01988								0.42397	6.0827e-06		1.165	0.287854	19.8277	19.7544	20
1.16667	0.020873								0.42458	2.505e-06		1.16667	0.287099	19.8388	19.8693	20
1.16833	0.021866								0.42518	1.5939e-06		1.16833	0.268638	19.8339	19.7025	20
1.17	0.026859								0.42579	1.399e-06		1.17	0.276887	19.8355	19.7704	20
1.17167	0.022852								0.4264	2.0883e-06		1.17167	0.274137	19.8378	19.7784	20
1.17333	0.022844								0.427	6.7886e-06		1.17333	0.270271	19.8593	19.9859	20
1.175	0.025837								0.42761	7.7509e-07		1.175	0.234556	19.8708	19.8912	20
1.17667	0.02683								0.42822	4.033e-06		1.17667	0.215302	19.8686	19.7482	20
1.17833	0.022823								0.42882	2.1049e-06		1.17833	0.218925	19.8523	19.5927	20
1.18	0.020816								0.42943	2.3231e-07		1.18	0.246089	19.8666	19.9114	20
1.18167	0.020809								0.43004	2.0371e-06		1.18167	0.222398	19.8457	19.54	20
1.18333	0.022802								0.43064	5.7435e-07		1.18333	0.257188	19.856	19.8632	20
1.185	0.024795								0.43125	4.2139e-07		1.185	0.240069	19.8386	19.571	20
1.18667	0.025787								0.43186	1.0393e-06		1.18667	0.268947	19.8169	19.5126	20
1.18833	0.02778								0.43246	9.6084e-08		1.18833	0.30521	19.8096	19.657	20
1.19	0.027773								0.43307	2.2706e-06		1.19	0.317322	19.8092	19.7285	20
1.19167	0.027766								0.43368	1.3974e-07		1.19167	0.317977	19.8063	19.7031	20
1.19333	0.027759								0.43428	3.6341e-07		1.19333	0.322764	19.7991	19.6554	20
1.195	0.028752								0.43489	4.4157e-07		1.195	0.334904	19.7836	19.5645	20
1.19667	0.026745								0.43549	4.5725e-06		1.19667	0.360664	19.7876	19.7672	20
1.19833	0.026737								0.4361	3.693e-07		1.19833	0.354067	19.793	19.7875	20
1.2	0.02973								0.43671	1.0205e-06		1.2	0.345077	19.77	19.4863	20
1.20167	0.028723								0.43731	8.7743e-08		1.20167	0.383365	19.7882	19.9203	20
1.20333	0.030716								0.43792	2.5088e-06		1.20333	0.352924	19.8004	19.8672	20
1.205	0.028709								0.43853	7.0024e-07		1.205	0.332726	19.8329	20.0966	20
1.20667	0.028702								0.43913	4.0628e-06		1.20667	0.278459	19.8403	19.8447	20
1.20833	0.031695								0.43974	2.3151e-06		1.20833	0.266114	19.8547	19.9233	20
1.21	0.028688								0.44035	7.8081e-07		1.21	0.242204	19.8287	19.4952	20
1.21167	0.03268								0.44095	1.9344e-06		1.21167	0.285485	19.8362	19.84	20
1.21333	0.027673								0.44156	5.4739e-07		1.21333	0.273044	19.833	19.7293	20
1.215	0.027666								0.44217	2.9648e-06		1.215	0.278358	19.8424	19.8634	20
1.21667	0.031659								0.44277	1.1526e-07		1.21667	0.262654	19.8295	19.6279	20
1.21833	0.033652								0.44338	5.9787e-06		1.21833	0.284102	19.8223	19.6807	20
1.22	0.028645								0.44399	3.6275e-06		1.22	0.296199	19.7994	19.5083	20
1.22167	0.029638								0.44459	2.7409e-07		1.22167	0.334296	19.7948	19.6931	20
1.22333	0.02963								0.4452	1.329e-06		1.22333	0.341948	19.7979	19.7751	20
1.225	0.034623								0.44581	3.3051e-06		1.225	0.336803	19.7763	19.5118	20
1.22667	0.035616								0.44641	1.0241e-06		1.22667	0.372848	19.7808	19.7832	20
1.22833	0.033609								0.44702	1.6821e-06		1.22833	0.365343	19.7807	19.7386	20
1.23	0.037602								0.44763	3.3765e-06		1.23	0.365525	19.8046	20.0003	20
1.23167	0.037595								0.44823	1.0345e-06		1.23167	0.325658	19.7748	19.4363	20
1.23333	0.031588								0.44884	7.7752e-07		1.23333	0.375266	19.808	20.1	20
1.235	0.034581								0.44945	1.452e-07		1.235	0.319943	19.8164	19.8528	20
1.23667	0.032573								0.45005	2.659e-06		1.23667	0.306061	19.8303	19.9192	20
1.23833	0.036566								0.45066	1.6186e-06		1.23833	0.28276	19.8378	19.8571	20
1.24	0.036559								0.45126	5.9872e-07		1.24	0.270302	19.8714	20.1429	20
1.24167	0.035552								0.45187	1.6195e-06		1.24167	0.214334	19.8756	19.8445	20
1.24333	0.037545								0.45248	1.0682e-06		1.24333	0.207266	19.8709	19.748	20
1.245	0.034538								0.45308	5.5896e-07		1.245	0.215123	19.8616	19.693	20
1.24667	0.037531								0.45369	1.5676e-06		1.24667	0.230697	19.8519	19.6825	20
1.24833	0.037523								0.4543	3.5568e-06		1.24833	0.246801	19.8577	19.8431	20
1.25	0.036516								0.4549	9.6315e-08		1.25	0.237091	19.8367	19.5552	20
1.25167	0.035509								0.45551	3.8489e-06		1.25167	0.27223	19.8541	19.9586	20
1.25333	0.039502								0.45612	1.2544e-06		1.25333	0.243136	19.8307	19.5278	20
1.255	0.039495								0.45672	1.7146e-06		1.255	0.282117	19.8338	19.7994	20
1.25667	0.039488								0.45733	5.8801e-07		1.25667	0.277049	19.8411	19.8476	20
1.25833	0.033481								0.45794	9.2896e-07		1.25833	0.264908	19.8486	19.855	20
1.26	0.037474								0.45854	9.3271e-07		1.26	0.252361	19.84	19.6853	20
1.26167	0.038466								0.45915	4.3073e-07		1.26167	0.266674	19.8364	19.7341	20
1.26333	0.035459								0.45976	4.1322e-06		1.26333	0.27267	19.8549	19.9705	20
1.265	0.035452								0.46036	4.0605e-06		1.265	0.241898	19.8614	19.8532	20
1.26667	0.034445								0.46097	2.8275e-06		1.26667	0.230918	19.8784	19.9681	20
1.26833	0.039438								0.46158	9.8744e-07		1.26833	0.202713	19.8722	19.7276	20
1.27	0.035431								0.46218	4.0774e-06		1.27	0.212999	19.8895	19.9756	20
1.27167	0.037424								0.46279	2.9985e-06		1.27167	0.184224	19.8989	19.8998	20
1.27333	0.037416								0.4634	2.8863e-06		1.27333	0.168501	19.898	19.792	20
1.275	0.036409								0.464	2.941e-07		1.275	0.169956	19.8973	19.7905	20
1.27667	0.033402								0.46461	1.5875e-06		1.27667	0.171223	19.89	19.7179	20
1.27833	0.031395								0.46522	1.109e-06		1.27833	0.183318	19.8455	19.3099	20
1.28	0.036388								0.46582	2.0048e-06		1.28	0.257453	19.8762	20.0945	20
1.28167	0.036381								0.46643	1.9769e-06		1.28167	0.206376	19.8523	19.5242	20
1.28333	0.033374								0.46703	5.6819e-06		1.28333	0.24616	19.8319	19.5473	20
1.285	0.035367								0.46764	6.3099e-07		1.285	0.280171	19.8383	19.8252	20
1.28667	0.031359								0.46825	2.7915e-07		1.28667	0.269566	19.8189	19.5531	20
1.28833	0.032352								0.46885	2.0468e-06		1.28833	0.301754	19.813	19.6875	20
1.29	0.032345								0.46946	2.0872e-06		1.29	0.311644	19.8181	19.8052	20
1.29167	0.031338								0.47007	4.2042e-06		1.29167	0.303148	19.8127	19.6967	20
1.29333	0.033331								0.47067	1.718e-06		1.29333	0.31216	19.8178	19.8092	20
1.295	0.033324								0.47128	3.4879e-07		1.295	0.303587	19.8275	19.8621	20
1.29667	0.031317								0.47189	1.2247e-06		1.29667	0.287583	19.845	19.9552	20
1.29833	0.031309								0.47249	1.8731e-06		1.29833	0.258266	19.8744	20.0933	20
1.3	0.032302								0.4731	9.0815e-07		1.3	0.209322	19.8479	19.5065	20
1.30167	0.031295								0.47371	3.962e-06		1.30167	0.253514	19.8719	20.0352	20
1.30333	0.029288								0.47431	4.6074e-07		1.30333	0.213559	19.8678	19.7461	20
1.305	0.031281								0.47492	2.2271e-06		1.305	0.220322	19.8647	19.7524	20
1.30667	0.031274								0.47553	4.3156e-07		1.30667	0.225569	19.8943	20.1035	20
1.30833	0.031267								0.47613	4.2945e-07		1.30833	0.176217	19.8749	19.5905	20
1.31	0.029259								0.47674	1.0266e-06		1.31	0.208558	19.8705	19.7394	20
1.31167	0.028252								0.47735	3.2833e-06		1.31167	0.21588	19.8747	19.8295	20
1.31333	0.032245								0.47795	1.5961e-06		1.31333	0.208776	19.8665	19.6965	20
1.315	0.032238								0.47856	9.1958e-08		1.315	0.222469	19.8577	19.6839	20
1.31667	0.029231								0.47917	1.3364e-06		1.31667	0.237249	19.8447	19.6347	20
1.31833	0.034224								0.47977	4.9389e-06		1.31833	0.258794	19.8515	19.8404	20
1.32	0.035217								0.48038	3.9356e-06		1.32	0.247465	19.8791	20.0697	20
1.32167	0.02821								0.48099	2.01e-06		1.32167	0.201473	19.8768	19.7626	20
1.32333	0.028202								0.48159	1.3995e-06		1.32333	0.205354	19.8655	19.6638	20
1.325	0.031195								0.4822	1.5369e-06		1.325	0.224121	19.885	19.9886	20
1.32667	0.031188								0.4828	2.4048e-06		1.32667	0.191633	19.8739	19.6693	20
1.32833	0.030181								0.48341	2.8121e-06		1.32833	0.210108	19.8848	19.8987	20
1.33	0.030174								0.48402	1.3772e-06		1.33	0.192018	19.8967	19.9163	20
1.33167	0.030167								0.48462	9.1116e-07		1.33167	0.172088	19.8907	19.7274	20
1.33333	0.03116								0.48523	2.0052e-07		1.33333	0.182191	19.9161	20.062	20
1.335	0.028152								0.48584	1.4577e-06		1.335	0.139877	19.9292	19.9428	20
1.33667	0.032145								0.48644	1.7782e-07		1.33667	0.118021	19.9308	19.8233	20
1.33833	0.029138								0.48705	2.6312e-09		1.33833	0.115402	19.9139	19.6217	20
1.34	0.029131								0.48766	1.4981e-06		1.34	0.143581	19.8824	19.4524	20
1.34167	0.028124								0.48826	2.4284e-06		1.34167	0.195966	19.8886	19.8384	20
1.34333	0.028117								0.48887	3.8896e-08		1.34333	0.185748	19.8889	19.7795	20
1.345	0.03011								0.48948	8.4897e-11		1.345	0.185141	19.882	19.7003	20
1.34667	0.026103								0.49008	2.8928e-06		1.34667	0.196709	19.875	19.6951	20
1.34833	0.026095								0.49069	3.4877e-06		1.34833	0.208394	19.885	19.8748	20
1.35	0.030088								0.4913	6.3018e-07		1.35	0.19171	19.862	19.5241	20
1.35167	0.025081								0.4919	1.2334e-06		1.35167	0.230056	19.8623	19.7628	20
1.35333	0.026074								0.49251	1.1378e-06		1.35333	0.229462	19.8471	19.5952	20
1.355	0.030067								0.49312	2.224e-06		1.355	0.254883	19.8461	19.7414	20
1.35667	0.03006								0.49372	9.4406e-07		1.35667	0.256489	19.8462	19.7536	20
1.35833	0.026053								0.49433	4.0018e-06		1.35833	0.256321	19.8748	20.0629	20
1.36	0.027045								0.49494	6.6837e-07		1.36	0.208622	19.8855	19.8863	20
1.36167	0.027038								0.49554	1.27e-07		1.36167	0.190868	19.8654	19.5597	20
1.36333	0.030031								0.49615	2.7996e-06		1.36333	0.224391	19.8794	19.9166	20
1.365	0.030024								0.49676	3.2862e-07		1.365	0.200922	19.869	19.6602	20
1.36667	0.025017								0.49736	2.7452e-06		1.36667	0.21828	19.8671	19.7455	20
1.36833	0.02701								0.49797	6.3822e-07		1.36833	0.221463	19.8671	19.7643	20
1.37	0.030003								0.49857	2.647e-06		1.37	0.221561	19.8846	19.9544	20
1.37167	0.025996								0.49918	5.9694e-07		1.37167	0.192329	19.8959	19.8969	20
1.37333	0.025988								0.49979	7.3701e-06		1.37333	0.173524	19.8783	19.591	20
1.375	0.027981								0.50039	1.8055e-06		1.375	0.202782	19.8547	19.5144	20
1.37667	0.027974								0.501	1.9721e-06		1.37667	0.242103	19.8487	19.6904	20
1.37833	0.026967								0.50161	1.9951e-06		1.37833	0.25211	19.8462	19.7252	20
1.38	0.02696								0.50221	3.0698e-07		1.38	0.256343	19.8355	19.6365	20
1.38167	0.026953								0.50282	3.6444e-06		1.38167	0.27419	19.8516	19.9215	20
1.38333	0.028946								0.50343	1.5688e-07		1.38333	0.247272	19.8276	19.4977	20
1.385	0.028938								0.50403	1.2026e-06		1.385	0.287406	19.8279	19.7484	20
1.38667	0.024931								0.50464	1.9061e-06		1.38667	0.28681	19.8357	19.8308	20
1.38833	0.022924								0.50525	7.047e-07		1.38833	0.273802	19.823	19.6152	20
1.39	0.022917								0.50585	2.0857e-06		1.39	0.294981	19.8186	19.6989	20
1.39167	0.02691								0.50646	1.0738e-06		1.39167	0.302293	19.7893	19.4284	20
1.39333	0.023903								0.50707	1.103e-06		1.39333	0.351212	19.7985	19.8303	20
1.395	0.024896								0.50767	1.6364e-07		1.395	0.335787	19.7981	19.7342	20
1.39667	0.024889								0.50828	2.0934e-06		1.39667	0.336482	19.7982	19.7424	20
1.39833	0.024881								0.50889	1.0907e-06		1.39833	0.336255	19.7882	19.635	20
1.4	0.028874								0.50949	9.4589e-07		1.4	0.352965	19.8084	19.9575	20
1.40167	0.026867								0.5101	2.372e-07		1.40167	0.319364	19.8018	19.6831	20
1.40333	0.02286								0.51071	6.3833e-08		1.40333	0.330285	19.8059	19.7957	20
1.405	0.029853								0.51131	2.3998e-06		1.405	0.323471	19.8118	19.8194	20
1.40667	0.029846								0.51192	2.8633e-07		1.40667	0.313631	19.7896	19.5201	20
1.40833	0.026839								0.51253	2.1213e-06		1.40833	0.350715	19.7822	19.6689	20
1.41	0.027831								0.51313	2.7535e-07		1.41	0.363044	19.7786	19.7077	20
1.41167	0.026824								0.51374	2.634e-07		1.41167	0.36908	19.7879	19.8479	20
1.41333	0.023817								0.51434	3.6546e-07		1.41333	0.353536	19.8034	19.9226	20
1.415	0.02381								0.51495	1.1721e-06		1.415	0.327682	19.8066	19.8001	20
1.41667	0.028803								0.51556	1.0698e-06		1.41667	0.322413	19.829	20.0108	20
1.41833	0.025796								0.51616	5.0975e-08		1.41833	0.285082	19.8301	19.7948	20
1.42	0.029789								0.51677	3.5099e-06		1.42	0.283232	19.819	19.664	20
1.42167	0.027782								0.51738	2.2388e-06		1.42167	0.30164	19.8167	19.7524	20
1.42333	0.027774								0.51798	5.2248e-06		1.42333	0.305436	19.8098	19.7016	20
1.425	0.025767								0.51859	1.1878e-06		1.425	0.316961	19.7898	19.5567	20
1.42667	0.02576								0.5192	1.0566e-06		1.42667	0.350351	19.8275	20.1704	20
1.42833	0.024753								0.5198	6.2263e-07		1.42833	0.287448	19.8465	19.9915	20
1.43	0.025746								0.52041	1.7724e-06		1.43	0.255806	19.8599	19.9423	20
1.43167	0.025739								0.52102	2.0689e-06		1.43167	0.23346	19.8734	19.9497	20
1.43333	0.025732								0.52162	1.8299e-06		1.43333	0.211047	19.8851	19.9379	20
1.435	0.026724								0.52223	1.7082e-06		1.435	0.19146	19.8837	19.8002	20
1.43667	0.026717								0.52284	1.5729e-06		1.43667	0.193888	19.8439	19.3835	20
1.43833	0.02671								0.52344	1.372e-06		1.43833	0.260165	19.8546	19.9037	20
1.44	0.026703								0.52405	3.0736e-06		1.44	0.242376	19.8503	19.7484	20
1.44167	0.026696								0.52466	2.7808e-06		1.44167	0.249555	19.8577	19.8722	20
1.44333	0.026689								0.52526	2.2428e-06		1.44333	0.237215	19.8847	20.0884	20
1.445	0.022682								0.52587	1.7282e-07		1.445	0.192177	19.9131	20.119	20
1.44667	0.026674								0.52648	7.2604e-07		1.44667	0.14477	19.8846	19.5183	20
1.44833	0.026667								0.52708	5.6774e-06		1.44833	0.192344	19.8836	19.7963	20
1.45	0.02366								0.52769	7.5662e-06		1.45	0.194058	19.8808	19.7758	20
1.45167	0.027653								0.5283	9.6764e-07		1.45167	0.198667	19.8825	19.8215	20
1.45333	0.023646								0.5289	6.7563e-08		1.45333	0.195832	19.8635	19.5976	20
1.455	0.025639								0.52951	5.3104e-07		1.455	0.227573	19.8711	19.874	20
1.45667	0.025632								0.53011	2.2003e-07		1.45667	0.214859	19.8833	19.9283	20
1.45833	0.026625								0.53072	1.326e-06		1.45833	0.194483	19.8816	19.785	20
1.46	0.024617								0.53133	2.3984e-06		1.46	0.197271	19.892	19.9135	20
1.46167	0.02161								0.53193	5.5174e-07		1.46167	0.17995	19.9032	19.927	20
1.46333	0.021603								0.53254	9.1021e-07		1.46333	0.161372	19.9007	19.7848	20
1.465	0.021596								0.53315	4.9073e-08		1.465	0.165555	19.8817	19.6045	20
1.46667	0.021589								0.53375	6.6867e-08		1.46667	0.197091	19.8837	19.8175	20
1.46833	0.023582								0.53436	2.2266e-07		1.46833	0.193884	19.8776	19.7322	20
1.47	0.019575								0.53497	8.2498e-07		1.47	0.203963	19.8655	19.6623	20
1.47167	0.022567								0.53557	5.9235e-07		1.47167	0.224232	19.8404	19.5165	20
1.47333	0.02256								0.53618	1.4329e-06		1.47333	0.265917	19.8471	19.8445	20
1.475	0.022553								0.53679	3.9628e-07		1.475	0.254848	19.8529	19.8406	20
1.47667	0.021546								0.53739	6.1965e-06		1.47667	0.245225	19.8555	19.8109	20
1.47833	0.022539								0.538	2.5451e-06		1.47833	0.240888	19.8339	19.5522	20
1.48	0.024532								0.53861	1.237e-06		1.48	0.276823	19.8295	19.7255	20
1.48167	0.024525								0.53921	2.4323e-06		1.48167	0.28422	19.8298	19.7765	20
1.48333	0.024518								0.53982	1.0489e-06		1.48333	0.283602	19.8403	19.8877	20
1.485	0.02151								0.54043	4.2925e-06		1.485	0.266129	19.8437	19.8181	20
1.48667	0.023503								0.54103	1.2285e-07		1.48667	0.260568	19.8419	19.7665	20
1.48833	0.025496								0.54164	1.1642e-06		1.48833	0.26342	19.8681	20.0674	20
1.49	0.025489								0.54225	1.3675e-07		1.49	0.21981	19.8686	19.8063	20
1.49167	0.021482								0.54285	6.9312e-06		1.49167	0.218923	19.9181	20.334	20
1.49333	0.027475								0.54346	2.6499e-06		1.49333	0.136578	19.9149	19.7936	20
1.495	0.022468								0.54407	2.3971e-07		1.495	0.141912	19.9089	19.7597	20
1.49667	0.02746								0.54467	8.0495e-07		1.49667	0.151764	19.9184	19.9197	20
1.49833	0.027453								0.54528	4.5767e-06		1.49833	0.136014	19.9363	20.0147	20
1.5	0.021446								0.54588	3.9493e-06		1.5	0.10615	19.9317	19.7792	20
1.50167	0.026439								0.54649	4.143e-06		1.50167	0.113856	19.9205	19.7024	20
1.50333	0.023432								0.5471	2.905e-06		1.50333	0.132533	19.8914	19.5004	20
1.505	0.020425								0.5477	2.2591e-07		1.505	0.18101	19.8766	19.6364	20
1.50667	0.020418								0.54831	1.9234e-06		1.50667	0.205638	19.8824	19.8498	20
1.50833	0.024411								0.54892	3.7528e-06		1.50833	0.195992	19.8703	19.6599	20
1.51	0.021403								0.54952	8.2442e-07		1.51	0.216239	19.8778	19.8657	20
1.51167	0.024396								0.55013	1.6025e-07		1.51167	0.203663	19.8426	19.4093	20
1.51333	0.017389								0.55074	1.7348e-06		1.51333	0.262286	19.8324	19.6585	20
1.515	0.017382								0.55134	4.8566e-07		1.515	0.279372	19.832	19.7607	20
1.51667	0.023375								0.55195	2.8353e-06		1.51667	0.280077	19.8412	19.8672	20
1.51833	0.018368								0.55256	2.3856e-07		1.51833	0.26465	19.8498	19.8671	20
1.52	0.021361								0.55316	3.3516e-07		1.52	0.250375	19.8558	19.8466	20
1.52167	0.018353								0.55377	8.587e-07		1.52167	0.240257	19.873	19.9712	20
1.52333	0.018346								0.55438	3.7561e-08		1.52333	0.211585	19.855	19.6013	20
1.525	0.020339								0.55498	3.0015e-06		1.525	0.241605	19.8693	19.9394	20
1.52667	0.017332								0.55559	8.5196e-07		1.52667	0.217806	19.8539	19.6274	20
1.52833	0.023325								0.5562	4.5974e-06		1.52833	0.243503	19.8479	19.7206	20
1.53	0.020318								0.5568	1.2356e-06		1.53	0.253448	19.8488	19.7917	20
1.53167	0.020311								0.55741	2.2301e-06		1.53167	0.251985	19.8606	19.9113	20
1.53333	0.020304								0.55802	1.0115e-06		1.53333	0.232295	19.8808	20.0093	20
1.535	0.022296								0.55862	2.4554e-06		1.535	0.198654	19.8668	19.6515	20
1.53667	0.021289								0.55923	2.019e-07		1.53667	0.222033	19.863	19.7532	20
1.53833	0.017282								0.55984	8.1927e-07		1.53833	0.228349	19.8519	19.6718	20
1.54	0.017275								0.56044	9.6518e-07		1.54	0.246891	19.8515	19.7818	20
1.54167	0.019268								0.56105	6.3584e-07		1.54167	0.247512	19.8498	19.7685	20
1.54333	0.019261								0.56165	1.5105e-06		1.54333	0.250269	19.8874	20.1921	20
1.545	0.015254								0.56226	1.1279e-07		1.545	0.187617	19.8677	19.5956	20
1.54667	0.018246								0.56287	2.1991e-06		1.54667	0.220448	19.8687	19.806	20
1.54833	0.018239								0.56347	9.1553e-07		1.54833	0.218899	19.8786	19.9043	20
1.55	0.021232								0.56408	1.0224e-06		1.55	0.202261	19.8726	19.7371	20
1.55167	0.023225								0.56469	1.3957e-06		1.55167	0.212294	19.8841	19.9218	20
1.55333	0.021218								0.56529	4.4637e-06		1.55333	0.193208	19.868	19.6307	20
1.555	0.023211								0.5659	5.6784e-07		1.555	0.220021	19.8836	19.9637	20
1.55667	0.023204								0.56651	2.8077e-08		1.55667	0.193918	19.8715	19.6722	20
1.55833	0.020196								0.56711	2.4105e-07		1.55833	0.214201	19.8924	20.0224	20
1.56	0.020189								0.56772	2.7365e-07		1.56	0.179274	19.8862	19.7407	20
1.56167	0.020182								0.56833	1.16e-06		1.56167	0.189674	19.8801	19.7377	20
1.56333	0.022175								0.56893	2.1432e-06		1.56333	0.199822	19.8583	19.5634	20
1.565	0.022168								0.56954	2.0721e-06		1.565	0.236242	19.8765	19.9835	20
1.56667	0.023161								0.57015	9.1124e-07		1.56667	0.205856	19.8908	19.9521	20
1.56833	0.020154								0.57075	3.0863e-06		1.56833	0.182057	19.8713	19.596	20
1.57	0.023147								0.57136	1.976e-06		1.57	0.214456	19.8523	19.5881	20
1.57167	0.021139								0.57197	1.8645e-06		1.57167	0.24623	19.8257	19.4964	20
1.57333	0.021132								0.57257	6.7934e-08		1.57333	0.290504	19.8186	19.6926	20
1.575	0.020125								0.57318	7.1004e-07		1.575	0.302325	19.8127	19.7035	20
1.57667	0.020118								0.57379	1.0131e-07		1.57667	0.312208	19.8102	19.7404	20
1.57833	0.020111								0.57439	2.6625e-07		1.57833	0.316271	19.8019	19.6782	20
1.58	0.016104								0.575	9.4394e-08		1.58	0.330117	19.8023	19.7703	20
1.58167	0.016097								0.57561	9.3632e-07		1.58167	0.329421	19.7926	19.6637	20
1.58333	0.014089								0.57621	3.2562e-07		1.58333	0.345652	19.8279	20.1472	20
1.585	0.015082								0.57682	2.8828e-07		1.585	0.286812	19.8305	19.8176	20
1.58667	0.019075								0.57742	1.0057e-06		1.58667	0.28242	19.8219	19.698	20
1.58833	0.014068								0.57803	4.2104e-08		1.58833	0.296879	19.843	20.016	20
1.59	0.014061								0.57864	1.1605e-06		1.59	0.261639	19.8711	20.1047	20
1.59167	0.011054								0.57924	5.9587e-07		1.59167	0.214799	19.8721	19.8285	20
1.59333	0.015047								0.57985	6.275e-07		1.59333	0.213094	19.8957	20.0713	20
1.595	0.01104								0.58046	4.0542e-07		1.595	0.173853	19.8947	19.8192	20
1.59667	0.011032								0.58106	6.9106e-07		1.59667	0.175434	19.8771	19.6368	20
1.59833	0.011025								0.58167	4.5575e-07		1.59833	0.204778	19.8435	19.4517	20
1.6	0.010018								0.58228	2.0326e-07		1.6	0.260852	19.8417	19.7759	20
1.60167	0.007011								0.58288	1.4744e-06		1.60167	0.263818	19.8495	19.8792	20
1.60333	0.0080039								0.58349	4.6599e-06		1.60333	0.250846	19.8252	19.538	20
1.605	0.0049967								0.5841	3.7719e-07		1.605	0.291388	19.8306	19.8463	20
1.60667	0.0049896								0.5847	1.9248e-06		1.60667	0.2823	19.8308	19.7947	20
1.60833	0.0099825								0.58531	3.4463e-06		1.60833	0.281951	19.8173	19.6474	20
1.61	0.0069753								0.58592	9.5263e-07		1.61	0.304573	19.8	19.6018	20
1.61167	0.0049682								0.58652	2.6975e-06		1.61167	0.333256	19.8115	19.903	20
1.61333	0.0049611								0.58713	1.0931e-06		1.61333	0.314248	19.8122	19.7969	20
1.615	0.0049539								0.58774	1.4324e-06		1.615	0.313036	19.801	19.6709	20
1.61667	0.0079468								0.58834	5.1967e-06		1.61667	0.331651	19.8301	20.1008	20
1.61833	0.0039397								0.58895	2.0193e-07		1.61833	0.283227	19.8417	19.9319	20
1.62	0.0099325								0.58956	1.942e-06		1.62	0.263811	19.8444	19.8422	20
1.62167	0.0049254								0.59016	1.6804e-07		1.62167	0.259387	19.8386	19.7534	20
1.62333	0.0049183								0.59077	1.5202e-06		1.62333	0.268938	19.8393	19.8194	20
1.625	0.0049111								0.59138	2.1428e-06		1.625	0.267838	19.8296	19.7083	20
1.62667	0.001904								0.59198	2.0604e-06		1.62667	0.284017	19.8371	19.8892	20
1.62833	0.0018969								0.59259	2.2628e-06		1.62833	0.271511	19.8589	20.0492	20
1.63	0.0038897								0.59319	1.0792e-06		1.63	0.235138	19.8639	19.8805	20
1.63167	0.0038826								0.5938	6.3526e-07		1.63167	0.226827	19.8654	19.8448	20
1.63333	0.0048755								0.59441	9.9566e-07		1.63333	0.224392	19.8593	19.7642	20
1.635	0.0078683								0.59501	2.926e-06		1.635	0.234451	19.8752	19.9964	20
1.63667	0.0058612								0.59562	1.3028e-06		1.63667	0.208053	19.8832	19.9209	20
1.63833	0.0058541								0.59623	8.5332e-07		1.63833	0.194698	19.9095	20.1219	20
1.64	0.0058469								0.59683	4.2035e-06		1.64	0.150898	19.9148	19.9099	20
1.64167	0.0038398								0.59744	8.4775e-07		1.64167	0.141967	19.9286	20.0012	20
1.64333	0.0078327								0.59805	1.1913e-06		1.64333	0.119049	19.9326	19.9016	20
1.645	-0.00017448								0.59865	1.3087e-07		1.645	0.112353	19.9479	20.0235	20
1.64667	0.0038184								0.59926	3.1269e-06		1.64667	0.0867788	19.9548	19.9376	20
1.64833	0.0038113								0.59987	1.6289e-07		1.64833	0.0753756	19.9286	19.582	20
1.65	0.0028041								0.60047	4.4598e-07		1.65	0.118942	19.9359	19.9245	20
1.65167	0.004797								0.60108	2.7973e-07		1.65167	0.106818	19.9213	19.69	20
1.65333	0.0027899								0.60169	1.8094e-07		1.65333	0.131229	19.9065	19.6782	20
1.655	0.0037827								0.60229	3.159e-06		1.655	0.155843	19.9158	19.9287	20
1.65667	0.0037756								0.6029	1.0345e-06		1.65667	0.140303	19.8775	19.4185	20
1.65833	0.0047684								0.60351	1.3622e-06		1.65833	0.204244	19.8658	19.6835	20
1.66	0.0047613								0.60411	6.7116e-07		1.66	0.223745	19.8686	19.8346	20
1.66167	0.0017542								0.60472	1.4157e-06		1.66167	0.219055	19.8516	19.6237	20
1.66333	0.004747								0.60533	3.8278e-06		1.66333	0.247383	19.8427	19.7032	20
1.665	0.0047399								0.60593	1.4082e-06		1.665	0.262109	19.8471	19.8427	20
1.66667	0.0027328								0.60654	9.2165e-08		1.66667	0.254818	19.8472	19.8006	20
1.66833	0.0037256								0.60715	2.2756e-06		1.66833	0.254746	19.8446	19.7742	20
1.67	0.0057185								0.60775	6.1232e-07		1.67	0.259028	19.8613	19.9826	20
1.67167	0.0047114								0.60836	4.6471e-06		1.67167	0.231165	19.8757	19.969	20
1.67333	0.0047042								0.60896	7.5305e-07		1.67333	0.207124	19.8804	19.8728	20
1.675	0.0076971								0.60957	1.1629e-07		1.675	0.199313	19.8567	19.5691	20
1.67667	0.00269								0.61018	3.4244e-06		1.67667	0.238761	19.8652	19.902	20
1.67833	0.0076828								0.61078	1.2688e-06		1.67833	0.2247	19.8483	19.6348	20
1.68	0.0066757								0.61139	3.4072e-06		1.68	0.252761	19.8484	19.8076	20
1.68167	0.0066686								0.612	2.4067e-08		1.68167	0.252742	19.8522	19.8504	20
1.68333	0.0026614								0.6126	3.099e-07		1.68333	0.246317	19.8596	19.892	20
1.685	0.0076543								0.61321	6.932e-07		1.685	0.234	19.8546	19.7637	20
1.68667	0.0096472								0.61382	7.722e-07		1.68667	0.242268	19.847	19.7324	20
1.68833	0.00864								0.61442	7.0502e-08		1.68833	0.255004	19.8691	20.0501	20
1.69	0.0086329								0.61503	1.2965e-07		1.69	0.218161	19.8349	19.4556	20
1.69167	0.0066258								0.61564	8.3946e-07		1.69167	0.275178	19.829	19.7414	20
1.69333	0.010619								0.61624	7.0417e-07		1.69333	0.285068	19.8207	19.7149	20
1.695	0.0076115								0.61685	1.0252e-06		1.695	0.29878	19.8364	19.9701	20
1.69667	0.0076044								0.61746	1.3156e-08		1.69667	0.27267	19.8703	20.1782	20
1.69833	0.0075972								0.61806	3.219e-06		1.69833	0.216165	19.8947	20.0966	20
1.7	0.01059								0.61867	2.6847e-07		1.7	0.175449	19.9011	19.9146	20
1.70167	0.007583								0.61928	2.722e-07		1.70167	0.16491	19.8992	19.8287	20
1.70333	0.0065758								0.61988	6.3414e-07		1.70333	0.167935	19.8874	19.7173	20
1.705	0.0085687								0.62049	4.3386e-07		1.705	0.187735	19.8757	19.7112	20
1.70667	0.0085616								0.6211	2.7358e-07		1.70667	0.207201	19.8708	19.7775	20
1.70833	0.0095544								0.6217	3.1279e-06		1.70833	0.215286	19.849	19.5918	20
1.71	0.0075473								0.62231	3.1344e-07		1.71	0.251593	19.8699	20.0402	20
1.71167	0.0075402								0.62292	3.3751e-06		1.71167	0.216815	19.8858	19.9996	20
1.71333	0.009533								0.62352	2.3946e-07		1.71333	0.190333	19.9115	20.1149	20
1.715	0.0095259								0.62413	8.6625e-06		1.715	0.147491	19.9104	19.8393	20
1.71667	0.0095188								0.62473	8.4456e-08		1.71667	0.149359	19.8871	19.5976	20
1.71833	0.0085116								0.62534	4.0131e-07		1.71833	0.188138	19.8666	19.6125	20
1.72	0.010504								0.62595	6.3581e-07		1.72	0.222319	19.8471	19.6116	20
1.72167	0.010497								0.62655	2.0292e-06		1.72167	0.254774	19.8389	19.7226	20
1.72333	0.01049								0.62716	2.68e-06		1.72333	0.268496	19.8625	20.0635	20
1.725	0.0084831								0.62777	9.033e-07		1.725	0.229139	19.8582	19.777	20
1.72667	0.010476								0.62837	6.4275e-07		1.72667	0.236372	19.8538	19.7749	20
1.72833	0.0094688								0.62898	2.1928e-06		1.72833	0.243648	19.8581	19.8663	20
1.73	0.010462								0.62959	9.4352e-07		1.73	0.23656	19.8559	19.8005	20
1.73167	0.010455								0.63019	1.2981e-06		1.73167	0.240149	19.8335	19.5813	20
1.73333	0.0084474								0.6308	6.3923e-07		1.73333	0.277498	19.8082	19.5379	20
1.735	0.0054403								0.63141	5.3168e-07		1.735	0.319684	19.797	19.678	20
1.73667	0.0094331								0.63201	1.6879e-06		1.73667	0.338298	19.8004	19.8314	20
1.73833	0.011426								0.63262	3.595e-06		1.73833	0.332729	19.7972	19.7667	20
1.74	0.011419								0.63323	3.2462e-06		1.74	0.337956	19.823	20.0804	20
1.74167	0.0054117								0.63383	4.8918e-07		1.74167	0.294961	19.8539	20.1531	20
1.74333	0.010405								0.63444	3.2042e-07		1.74333	0.243486	19.8652	19.9606	20
1.745	0.0073975								0.63505	1.077e-07		1.745	0.224688	19.8811	20.0169	20
1.74667	0.0063903								0.63565	5.2888e-07		1.74667	0.198187	19.8838	19.8829	20
1.74833	0.0063832								0.63626	3.5071e-06		1.74833	0.193697	19.8568	19.5632	20
1.75	0.0083761								0.63687	1.0562e-06		1.75	0.238591	19.8536	19.8024	20
1.75167	0.014369								0.63747	6.6045e-07		1.75167	0.244024	19.869	20.003	20
1.75333	0.0023618								0.63808	1.365e-06		1.75333	0.218253	19.8743	19.9017	20
1.755	0.0063547								0.63869	3.9213e-08		1.755	0.209564	19.8969	20.0927	20
1.75667	0.0063475								0.63929	1.1899e-06		1.75667	0.171822	19.9036	19.9333	20
1.75833	0.0053404								0.6399	5.4243e-07		1.75833	0.160602	19.9186	20.0244	20
1.76	0.010333								0.6405	1.5177e-07		1.76	0.135703	19.9127	19.8061	20
1.76167	0.0053261								0.64111	3.1862e-07		1.76167	0.145544	19.9042	19.7731	20
1.76333	0.005319								0.64172	2.7079e-06		1.76333	0.159623	19.8802	19.598	20
1.765	0.0053119								0.64232	3.2236e-07		1.765	0.199697	19.879	19.8304	20
1.76667	0.0073047								0.64293	8.7947e-07		1.76667	0.201607	19.8926	19.9887	20
1.76833	0.0082976								0.64354	3.0941e-08		1.76833	0.179002	19.9379	20.3399	20
1.77	0.0092905								0.64414	2.0449e-06		1.77	0.103426	19.9181	19.6613	20
1.77167	0.0072833								0.64475	1.3026e-06		1.77167	0.136499	19.9157	19.8356	20
1.77333	0.0072762								0.64536	2.7018e-07		1.77333	0.140502	19.9161	19.863	20
1.775	0.0082691								0.64596	6.9339e-07		1.775	0.139838	19.9053	19.7406	20
1.77667	0.0052619								0.64657	1.401e-06		1.77667	0.157888	19.8966	19.7566	20
1.77833	0.0042548								0.64718	2.3717e-07		1.77833	0.172323	19.8915	19.7898	20
1.78	0.0062477								0.64778	1.6696e-06		1.78	0.180774	19.8837	19.7565	20
1.78167	0.0062405								0.64839	3.929e-07		1.78167	0.193901	19.8785	19.7813	20
1.78333	0.0052334								0.649	8.9128e-07		1.78333	0.20252	19.8739	19.7853	20
1.785	0.0072263								0.6496	2.9532e-07		1.785	0.210136	19.8697	19.7869	20
1.78667	0.0042191								0.65021	3.0501e-07		1.78667	0.2172	19.8735	19.872	20
1.78833	0.008212								0.65082	1.6201e-06		1.78833	0.210884	19.8594	19.6818	20
1.79	0.0082048								0.65142	9.1292e-07		1.79	0.234399	19.8585	19.8176	20
1.79167	0.0061977								0.65203	8.6758e-08		1.79167	0.235819	19.8605	19.8487	20
1.79333	0.0021906								0.65264	8.2804e-07		1.79333	0.232566	19.8624	19.8514	20
1.795	0.0041834								0.65324	2.6783e-07		1.795	0.229266	19.8699	19.9123	20
1.79667	0.0051763								0.65385	1.5519e-07		1.79667	0.216904	19.8823	19.9713	20
1.79833	0.0051692								0.65446	3.0801e-06		1.79833	0.196234	19.8718	19.7322	20
1.8	0.003162								0.65506	7.0108e-07		1.8	0.213637	19.8617	19.7297	20
1.80167	0.0081549								0.65567	7.8768e-06		1.80167	0.230488	19.8797	20.0279	20
1.80333	0.0031478								0.65627	4.1244e-08		1.80333	0.200488	19.8835	19.8859	20
1.805	0.0031406								0.65688	2.031e-06		1.805	0.194117	19.8896	19.912	20
1.80667	0.0031335								0.65749	2.2002e-07		1.80667	0.184053	19.8835	19.7849	20
1.80833	0.0051264								0.65809	6.3382e-07		1.80833	0.194105	19.8965	19.9866	20
1.81	0.0071192								0.6587	2.1875e-06		1.81	0.172425	19.9011	19.9022	20
1.81167	0.0061121								0.65931	3.0295e-07		1.81167	0.164898	19.8959	19.8	20
1.81333	0.004105								0.65991	1.8503e-08		1.81333	0.173424	19.9061	19.9614	20
1.815	0.0040978								0.66052	1.6836e-06		1.815	0.156447	19.8931	19.7154	20
1.81667	0.0050907								0.66113	3.1089e-06		1.81667	0.178244	19.8958	19.8773	20
1.81833	0.0070836								0.66173	3.4181e-07		1.81833	0.173749	19.8943	19.8336	20
1.82	0.0060764								0.66234	1.5264e-06		1.82	0.176192	19.9163	20.0859	20
1.82167	0.0060693								0.66295	9.1574e-07		1.82167	0.139511	19.8841	19.513	20
1.82333	0.0060622								0.66355	5.484e-07		1.82333	0.193133	19.8974	19.9841	20
1.825	0.007055								0.66416	1.0553e-07		1.825	0.170993	19.8979	19.8536	20
1.82667	0.0050479								0.66477	1.0802e-06		1.82667	0.170222	19.9034	19.9079	20
1.82833	0.0070408								0.66537	9.7652e-07		1.82833	0.161057	19.9064	19.8845	20
1.83	0.0080336								0.66598	1.0176e-06		1.83	0.155926	19.9246	20.0482	20
1.83167	0.0080265								0.66659	1.4207e-06		1.83167	0.125717	19.9075	19.6773	20
1.83333	0.0060194								0.66719	3.3032e-07		1.83333	0.154238	19.8938	19.7027	20
1.835	0.0080122								0.6678	4.3852e-06		1.835	0.177077	19.887	19.7689	20
1.83667	0.011005								0.66841	1.6876e-06		1.83667	0.18839	19.8969	19.9455	20
1.83833	0.010998								0.66901	1.334e-06		1.83833	0.171867	19.9088	19.9733	20
1.84	0.010991								0.66962	2.7847e-07		1.84	0.151996	19.8968	19.7221	20
1.84167	0.0069837								0.67023	1.3893e-06		1.84167	0.171925	19.9233	20.1289	20
1.84333	0.0069766								0.67083	5.0434e-07		1.84333	0.1279	19.9154	19.7733	20
1.845	0.0059694								0.67144	2.7855e-07		1.845	0.141068	19.9117	19.8134	20
1.84667	0.0089623								0.67204	3.1638e-06		1.84667	0.147132	19.906	19.7875	20
1.84833	0.0089552								0.67265	9.8117e-08		1.84833	0.156729	19.8778	19.541	20
1.85	0.010948								0.67326	1.1497e-06		1.85	0.203748	19.893	19.9943	20
1.85167	0.0059409								0.67386	1.6651e-06		1.85167	0.178265	19.8923	19.8305	20
1.85333	0.0069337								0.67447	6.8525e-07		1.85333	0.179568	19.9076	20.0047	20
1.855	0.010927								0.67508	1.5935e-06		1.855	0.153943	19.9014	19.7803	20
1.85667	0.010919								0.67568	1.2132e-07		1.85667	0.164341	19.8741	19.5492	20
1.85833	0.0079123								0.67629	4.9891e-07		1.85833	0.209754	19.8757	19.844	20
1.86	0.0089052								0.6769	1.3919e-07		1.86	0.207219	19.8693	19.7604	20
1.86167	0.0098981								0.6775	5.766e-07		1.86167	0.217883	19.8445	19.5594	20
1.86333	0.0098909								0.67811	7.1724e-07		1.86333	0.259146	19.8517	19.8913	20
1.865	0.0098838								0.67872	7.1048e-08		1.865	0.247184	19.8457	19.7558	20
1.86667	0.0098767								0.67932	7.4326e-08		1.86667	0.25712	19.8432	19.7915	20
1.86833	0.01187								0.67993	5.9195e-07		1.86833	0.261286	19.8536	19.9308	20
1.87	0.0098624								0.68054	2.2511e-06		1.87	0.244036	19.8426	19.7086	20
1.87167	0.0098553								0.68114	4.0288e-07		1.87167	0.262275	19.8548	19.9527	20
1.87333	0.0098481								0.68175	8.788e-07		1.87333	0.242081	19.8421	19.6937	20
1.875	0.010841								0.68236	5.4918e-07		1.875	0.263195	19.866	20.0826	20
1.87667	0.0088339								0.68296	4.0096e-07		1.87667	0.223334	19.8712	19.8957	20
1.87833	0.012827								0.68357	1.5505e-06		1.87833	0.214677	19.8789	19.9265	20
1.88	0.01282								0.68418	2.1636e-07		1.88	0.201781	19.8882	19.9474	20
1.88167	0.012812								0.68478	5.1587e-07		1.88167	0.186371	19.9032	20.0149	20
1.88333	0.012805								0.68539	2.2455e-06		1.88333	0.161323	19.8811	19.6215	20
1.885	0.014798								0.686	2.0605e-06		1.885	0.198212	19.8818	19.8547	20
1.88667	0.013791								0.6866	8.6225e-08		1.88667	0.19696	19.863	19.6439	20
1.88833	0.0097839								0.68721	2.5604e-06		1.88833	0.228291	19.873	19.9442	20
1.89	0.0097768								0.68781	6.1127e-07		1.89	0.211608	19.8717	19.8287	20
1.89167	0.01177								0.68842	2.6632e-06		1.89167	0.213772	19.8817	19.9504	20
1.89333	0.012763								0.68903	1.5769e-06		1.89333	0.197102	19.8886	19.9225	20
1.895	0.013755								0.68963	7.0085e-08		1.895	0.18568	19.8755	19.7112	20
1.89667	0.012748								0.69024	5.5157e-07		1.89667	0.207471	19.8646	19.7268	20
1.89833	0.012741								0.69085	4.6087e-07		1.89833	0.225629	19.8639	19.8312	20
1.9	0.014734								0.69145	1.943e-06		1.9	0.226773	19.8544	19.7355	20
1.90167	0.0097269								0.69206	6.9387e-07		1.90167	0.24275	19.8457	19.7407	20
1.90333	0.01072								0.69267	1.3752e-06		1.90333	0.257207	19.8594	19.9788	20
1.905	0.011713								0.69327	3.909e-06		1.905	0.234364	19.8743	20.0009	20
1.90667	0.011705								0.69388	3.973e-07		1.90667	0.209564	19.8835	19.9497	20
1.90833	0.010698								0.69449	8.3229e-07		1.90833	0.19412	19.8796	19.813	20
1.91	0.010691								0.69509	2.5352e-06		1.91	0.200599	19.8691	19.739	20
1.91167	0.010684								0.6957	1.2075e-06		1.91167	0.218112	19.8829	19.9947	20
1.91333	0.015677								0.69631	7.9333e-07		1.91333	0.195216	19.8664	19.6768	20
1.915	0.01567								0.69691	8.5254e-07		1.915	0.222676	19.8946	20.1499	20
1.91667	0.010663								0.69752	1.2086e-06		1.91667	0.175646	19.9353	20.3009	20
1.91833	0.010656								0.69813	8.4104e-07		1.91833	0.107907	19.9477	20.0191	20
1.92	0.011648								0.69873	2.2448e-07		1.92	0.0871244	19.9745	20.178	20
1.92167	0.011641								0.69934	3.4165e-06		1.92167	0.0425175	19.9684	19.8353	20
1.92333	0.011634								0.69995	2.584e-06		1.92333	0.0526789	19.9695	19.9057	20
1.925	0.012627								0.70055	1.0321e-07		1.925	0.050801	19.9496	19.6756	20
1.92667	0.01562								0.70116	1.5592e-07		1.92667	0.0839845	19.9562	19.9476	20
1.92833	0.011613								0.70177	8.496e-07		1.92833	0.0729306	19.9481	19.7893	20
1.93	0.010606								0.70237	2.7969e-07		1.93	0.0865676	19.9395	19.7782	20
1.93167	0.010598								0.70298	2.0167e-07		1.93167	0.100833	19.917	19.6206	20
1.93333	0.013591								0.70358	2.9297e-07		1.93333	0.138386	19.941	20.1094	20
1.935	0.0095842								0.70419	6.2367e-07		1.935	0.0983349	19.9308	19.7536	20
1.93667	0.012577								0.7048	7.4458e-07		1.93667	0.115298	19.8965	19.4861	20
1.93833	0.01157								0.7054	7.7817e-08		1.93833	0.172436	19.8759	19.6127	20
1.94	0.011563								0.70601	3.3599e-07		1.94	0.206877	19.8491	19.5353	20
1.94167	0.013556								0.70662	9.9359e-07		1.94167	0.251582	19.8604	19.9336	20
1.94333	0.011549								0.70722	1.5395e-06		1.94333	0.232734	19.8572	19.7868	20
1.945	0.015541								0.70783	7.2869e-07		1.945	0.238	19.8592	19.8431	20
1.94667	0.013534								0.70844	1.2356e-06		1.94667	0.234624	19.8481	19.7043	20
1.94833	0.013527								0.70904	1.8628e-06		1.94833	0.253176	19.8433	19.7684	20
1.95	0.01252								0.70965	7.6298e-07		1.95	0.261133	19.8412	19.7968	20
1.95167	0.010513								0.71026	1.5054e-06		1.95167	0.264626	19.8445	19.8557	20
1.95333	0.013506								0.71086	5.9028e-07		1.95333	0.259206	19.8395	19.771	20
1.955	0.011499								0.71147	4.64e-07		1.955	0.267481	19.819	19.6023	20
1.95667	0.011491								0.71208	1.5436e-06		1.95667	0.30166	19.8382	20.0209	20
1.95833	0.011484								0.71268	4.2859e-07		1.95833	0.269734	19.8517	19.9745	20
1.96	0.014477								0.71329	1.4044e-06		1.96	0.247128	19.8703	20.0381	20
1.96167	0.01347								0.7139	2.6804e-06		1.96167	0.216176	19.8801	19.9552	20
1.96333	0.012463								0.7145	1.8106e-06		1.96333	0.19983	19.8775	19.8269	20
1.965	0.012456								0.71511	7.2933e-07		1.965	0.204164	19.8774	19.8525	20
1.96667	0.010449								0.71572	9.6334e-07		1.96667	0.204254	19.8871	19.9569	20
1.96833	0.014441								0.71632	4.1267e-08		1.96833	0.18822	19.8877	19.8648	20
1.97	0.0084344								0.71693	2.5054e-07		1.97	0.18723	19.9125	20.1262	20
1.97167	0.010427								0.71754	6.5432e-08		1.97167	0.145877	19.9039	19.7789	20
1.97333	0.01042								0.71814	4.6361e-08		1.97333	0.160246	19.9057	19.8857	20
1.975	0.008413								0.71875	1.2106e-06		1.975	0.157131	19.9158	19.9746	20
1.97667	0.012406								0.71935	3.0082e-07		1.97667	0.140297	19.9122	19.8312	20
1.97833	0.0073987								0.71996	2.7805e-06		1.97833	0.146335	19.905	19.7895	20
1.98	0.0083916								0.72057	1.4892e-06		1.98	0.158269	19.8736	19.5219	20
1.98167	0.0083844								0.72117	2.4343e-07		1.98167	0.210699	19.8574	19.6678	20
1.98333	0.0093773								0.72178	6.6775e-07		1.98333	0.237729	19.867	19.9383	20
1.985	0.0073701								0.72239	8.816e-07		1.985	0.221736	19.8702	19.8773	20
1.98667	0.013363								0.72299	7.6752e-07		1.98667	0.216271	19.8631	19.7679	20
1.98833	0.016356								0.7236	1.8003e-07		1.98833	0.228145	19.8791	20.0139	20
1.99	0.016349								0.72421	4.2999e-07		1.99	0.201565	19.9041	20.1222	20
1.99167	0.011342								0.72481	2.2167e-07		1.99167	0.159867	19.9075	19.9037	20
1.99333	0.014334								0.72542	5.0654e-08		1.99333	0.154139	19.8958	19.7411	20
1.995	0.016327								0.72603	5.5295e-07		1.995	0.173669	19.858	19.4513	20
1.99667	0.01432								0.72663	1.8211e-06		1.99667	0.236728	19.8323	19.5611	20
1.99833	0.014313								0.72724	1.5794e-06		1.99833	0.279453	19.845	19.9619	20
2	0.015306								0.72785	4.9742e-07		2	0.258313	19.8736	20.1433	20
2.00167	0.017299								0.72845	4.9455e-08		2.00167	0.210724	19.9038	20.1792	20
2.00333	0.012292								0.72906	9.8888e-07		2.00333	0.160408	19.8982	19.8107	20
2.005	0.017285								0.72967	3.5653e-07		2.005	0.169696	19.9031	19.9199	20
2.00667	0.017277								0.73027	2.4562e-09		2.00667	0.161466	19.8971	19.8034	20
2.00833	0.01427								0.73088	1.1184e-08		2.00833	0.171554	19.8879	19.765	20
2.01	0.018263								0.73149	1.9621e-06		2.01	0.186889	19.8514	19.4649	20
2.01167	0.018256								0.73209	2.8461e-07		2.01167	0.247662	19.8499	19.8219	20
2.01333	0.020249								0.7327	4.2002e-07		2.01333	0.250125	19.8788	20.1503	20
2.015	0.020242								0.73331	3.4997e-06		2.015	0.20207	19.9094	20.1885	20
2.01667	0.015235								0.73391	1.1991e-06		2.01667	0.150936	19.9337	20.1368	20
2.01833	0.020227								0.73452	1.4846e-07		2.01833	0.110531	19.9106	19.6381	20
2.02	0.01622								0.73512	1.0815e-07		2.02	0.149035	19.9073	19.8363	20
2.02167	0.018213								0.73573	1.0827e-06		2.02167	0.154557	19.8896	19.6781	20
2.02333	0.018206								0.73634	9.8373e-07		2.02333	0.184054	19.8891	19.8529	20
2.025	0.014199								0.73694	1.029e-06		2.025	0.1849	19.8748	19.7045	20
2.02667	0.019192								0.73755	8.6816e-07		2.02667	0.20863	19.891	20.0255	20
2.02833	0.016185								0.73816	1.0014e-06		2.02833	0.181603	19.9012	19.9699	20
2.03	0.017178								0.73876	1.2869e-06		2.03	0.164743	19.8807	19.6459	20
2.03167	0.01717								0.73937	2.1269e-06		2.03167	0.19878	19.8927	19.9833	20
2.03333	0.019163								0.73998	1.9661e-06		2.03333	0.178883	19.8634	19.5456	20
2.035	0.016156								0.74058	2.5446e-06		2.035	0.227678	19.8545	19.7492	20
2.03667	0.019149								0.74119	1.1133e-06		2.03667	0.242458	19.8545	19.8406	20
2.03833	0.016142								0.7418	1.1307e-06		2.03833	0.242573	19.8685	19.9953	20
2.04	0.016135								0.7424	1.7586e-07		2.04	0.219085	19.8457	19.6057	20
2.04167	0.015128								0.74301	4.2409e-06		2.04167	0.25723	19.8414	19.7941	20
2.04333	0.01412								0.74362	4.4563e-08		2.04333	0.264414	19.8588	20.0284	20
2.045	0.019113								0.74422	1.6302e-06		2.045	0.235359	19.8588	19.8524	20
2.04667	0.016106								0.74483	8.8226e-07		2.04667	0.23532	19.8581	19.8459	20
2.04833	0.016099								0.74544	1.616e-06		2.04833	0.23646	19.8611	19.8858	20
2.05	0.013092								0.74604	1.5937e-06		2.05	0.231539	19.897	20.2444	20
2.05167	0.014085								0.74665	6.7332e-07		2.05167	0.171697	19.9067	19.9833	20
2.05333	0.015078								0.74726	1.0774e-07		2.05333	0.155442	19.9097	19.9147	20
2.055	0.010071								0.74786	2.63e-06		2.055	0.1505	19.9192	19.9859	20
2.05667	0.010063								0.74847	3.3592e-07		2.05667	0.134632	19.9252	19.9517	20
2.05833	0.012056								0.74908	1.24e-06		2.05833	0.124675	19.9179	19.8099	20
2.06	0.011049								0.74968	4.7745e-07		2.06	0.136864	19.9236	19.9448	20
2.06167	0.011042								0.75029	1.7514e-06		2.06167	0.127317	19.9176	19.8204	20
2.06333	0.010035								0.75089	4.4815e-07		2.06333	0.137285	19.9192	19.8974	20
2.065	0.010028								0.7515	2.7472e-07		2.065	0.134614	19.9163	19.8486	20
2.06667	0.010021								0.75211	1.9698e-06		2.06667	0.139457	19.9268	19.9909	20
2.06833	0.011013								0.75271	8.6357e-07		2.06833	0.121927	19.9107	19.708	20
2.07	0.012006								0.75332	9.1929e-07		2.07	0.148847	19.8958	19.7108	20
2.07167	0.010999								0.75393	2.6518e-06		2.07167	0.173716	19.8818	19.7117	20
2.07333	0.010992								0.75453	1.5024e-06		2.07333	0.197071	19.8793	19.8286	20
2.075	0.011985								0.75514	1.292e-06		2.075	0.201198	19.9041	20.1233	20
2.07667	0.012978								0.75575	2.3742e-07		2.07667	0.159792	19.8923	19.7427	20
2.07833	0.0089706								0.75635	6.259e-08		2.07833	0.179474	19.9185	20.1463	20
2.08	0.011963								0.75696	5.4638e-07		2.08	0.135796	19.9381	20.0897	20
2.08167	0.011956								0.75757	2.7228e-07		2.08167	0.103215	19.9374	19.8821	20
2.08333	0.012949								0.75817	1.9567e-06		2.08333	0.10425	19.9346	19.8563	20
2.085	0.010942								0.75878	9.8358e-07		2.085	0.108924	19.9534	20.0862	20
2.08667	0.011935								0.75939	2.4527e-07		2.08667	0.0776067	19.939	19.7371	20
2.08833	0.0049278								0.75999	1.9085e-07		2.08833	0.101589	19.9413	19.9062	20
2.09	0.0049207								0.7606	5.693e-07		2.09	0.0978568	19.9355	19.8198	20
2.09167	0.010914								0.76121	1.3628e-06		2.09167	0.10743	19.9235	19.7469	20
2.09333	0.011906								0.76181	4.436e-07		2.09333	0.127532	19.9314	19.9546	20
2.095	0.010899								0.76242	1.9099e-07		2.095	0.114337	19.9144	19.6895	20
2.09667	0.0088922								0.76303	6.5851e-08		2.09667	0.142693	19.9015	19.7236	20
2.09833	0.008885								0.76363	4.2673e-07		2.09833	0.16415	19.8788	19.6105	20
2.1	0.010878								0.76424	2.3448e-06		2.1	0.201924	19.8658	19.7019	20
2.10167	0.0078708								0.76485	1.5579e-06		2.10167	0.223689	19.8854	20.0489	20
2.10333	0.011864								0.76545	1.5663e-07		2.10333	0.191013	19.8878	19.8765	20
2.105	0.0098565								0.76606	1.1849e-06		2.105	0.187006	19.8797	19.765	20
2.10667	0.0098494								0.76666	7.221e-07		2.10667	0.200557	19.8885	19.9444	20
2.10833	0.0068422								0.76727	5.3233e-07		2.10833	0.185835	19.875	19.7093	20
2.11	0.0058351								0.76788	7.8825e-07		2.11	0.208344	19.8607	19.6932	20
2.11167	0.009828								0.76848	5.7564e-07		2.11167	0.232231	19.8713	19.9562	20
2.11333	0.0058208								0.76909	4.3891e-07		2.11333	0.214454	19.8552	19.6743	20
2.115	0.0058137								0.7697	4.6908e-06		2.115	0.241407	19.8531	19.8184	20
2.11667	0.0098065								0.7703	6.2353e-07		2.11667	0.244863	19.868	20.0025	20
2.11833	0.0097994								0.77091	4.3415e-07		2.11833	0.220027	19.852	19.6788	20
2.12	0.0067923								0.77152	2.3292e-06		2.12	0.246742	19.8673	20.0091	20
2.12167	0.0077851								0.77212	3.2441e-07		2.12167	0.221222	19.8521	19.6901	20
2.12333	0.007778								0.77273	1.2725e-07		2.12333	0.24656	19.8539	19.866	20
2.125	0.0057709								0.77334	1.146e-06		2.125	0.243546	19.8676	19.9974	20
2.12667	0.0097637								0.77394	2.9218e-06		2.12667	0.22066	19.8848	20.0438	20
2.12833	0.0097566								0.77455	5.345e-06		2.12833	0.192051	19.8947	19.9762	20
2.13	0.0097495								0.77516	1.1783e-06		2.13	0.175495	19.9134	20.0761	20
2.13167	0.0097423								0.77576	3.8748e-07		2.13167	0.144385	19.9191	19.9462	20
2.13333	0.010735								0.77637	1.4329e-06		2.13333	0.134875	19.9401	20.1138	20
2.135	0.014728								0.77698	6.4787e-07		2.135	0.0997808	19.9517	20.022	20
2.13667	0.011721								0.77758	2.3581e-06		2.13667	0.0804746	19.9393	19.7672	20
2.13833	0.016714								0.77819	4.7249e-06		2.13833	0.101129	19.9655	20.1734	20
2.14	0.016707								0.7788	3.4381e-08		2.14	0.0575633	19.9732	19.988	20
2.14167	0.0096995								0.7794	4.9844e-07		2.14167	0.0446118	19.9724	19.8961	20
2.14333	0.0086924								0.78001	2.2057e-07		2.14333	0.0460513	19.9747	19.9273	20
2.145	0.013685								0.78062	5.8126e-07		2.145	0.0421037	19.9916	20.0821	20
2.14667	0.014678								0.78122	1.2613e-06		2.14667	0.0140099	19.9584	19.548	20
2.14833	0.014671								0.78183	2.4067e-07		2.14833	0.0693802	19.9717	20.0281	20
2.15	0.011664								0.78243	1.9931e-06		2.15	0.0471813	19.9832	20.0144	20
2.15167	0.010657								0.78304	1.585e-06		2.15167	0.0280053	19.9954	20.0259	20
2.15333	0.01365								0.78365	8.0395e-07		2.15333	0.00772805	19.9751	19.6798	20
2.155	0.012642								0.78425	1.4431e-06		2.155	0.0415126	19.9602	19.7225	20
2.15667	0.012635								0.78486	2.8771e-07		2.15667	0.0664155	19.9855	20.1467	20
2.15833	0.012628								0.78547	3.0906e-07		2.15833	0.0242202	19.9697	19.7158	20
2.16	0.013621								0.78607	2.087e-06		2.16	0.0505733	19.9376	19.5288	20
2.16167	0.010614								0.78668	1.2548e-06		2.16167	0.104005	19.9489	19.9771	20
2.16333	0.0076068								0.78729	9.2531e-07		2.16333	0.0851827	19.9231	19.5829	20
2.165	0.0075997								0.78789	5.6195e-07		2.165	0.12821	19.8794	19.3751	20
2.16667	0.014593								0.7885	1.3692e-07		2.16667	0.200931	19.9207	20.267	20
2.16833	0.0095854								0.78911	4.9712e-06		2.16833	0.132245	19.8997	19.6221	20
2.17	0.011578								0.78971	8.5988e-07		2.17	0.167131	19.8908	19.7406	20
2.17167	0.010571								0.79032	3.3378e-07		2.17167	0.181948	19.8666	19.571	20
2.17333	0.010564								0.79093	3.4965e-07		2.17333	0.222346	19.8841	20.0101	20
2.175	0.0055569								0.79153	1.9688e-06		2.175	0.193088	19.8993	19.9965	20
2.17667	0.0065497								0.79214	3.668e-07		2.17667	0.16788	19.8903	19.7462	20
2.17833	0.0075426								0.79275	2.5899e-07		2.17833	0.182864	19.9099	20.0508	20
2.18	0.0085354								0.79335	7.5311e-07		2.18	0.150145	19.9387	20.1617	20
2.18167	0.0085283								0.79396	2.5151e-06		2.18167	0.10219	19.9079	19.535	20
2.18333	0.0075212								0.79457	9.088e-08		2.18333	0.153483	19.923	20.0111	20
2.185	0.007514								0.79517	3.344e-06		2.185	0.128343	19.956	20.2131	20
2.18667	0.0085069								0.79578	4.8594e-07		2.18667	0.0733903	19.937	19.6698	20
2.18833	0.0064998								0.79639	2.7174e-07		2.18833	0.105082	19.9487	19.9885	20
2.19	0.0064926								0.79699	4.9814e-07		2.19	0.0855696	19.9573	19.9606	20
2.19167	0.0064855								0.7976	8.0373e-07		2.19167	0.0712121	19.9636	19.9392	20
2.19333	0.0044784								0.7982	2.1408e-07		2.19333	0.0606598	19.9367	19.5822	20
2.195	0.0044712								0.79881	5.6151e-07		2.195	0.105451	19.9199	19.6731	20
2.19667	0.0054641								0.79942	1.3611e-07		2.19667	0.133505	19.9173	19.8161	20
2.19833	0.005457								0.80002	1.0342e-07		2.19833	0.137892	19.8959	19.6129	20
2.2	0.0084498								0.80063	9.3761e-07		2.2	0.173418	19.876	19.6153	20
2.20167	0.010443								0.80124	5.665e-07		2.20167	0.206716	19.9057	20.1415	20
2.20333	0.010436								0.80184	4.566e-07		2.20333	0.15723	19.9006	19.7857	20
2.205	0.0074284								0.80245	5.4362e-07		2.205	0.165594	19.8887	19.7081	20
2.20667	0.0074213								0.80306	1.2793e-06		2.20667	0.185553	19.8948	19.8975	20
2.20833	0.0054142								0.80366	6.1093e-08		2.20833	0.175311	19.922	20.1292	20
2.21	0.006407								0.80427	2.5588e-06		2.21	0.130029	19.9101	19.7235	20
2.21167	0.0053999								0.80488	1.4171e-07		2.21167	0.149868	19.9186	19.9369	20
2.21333	0.011393								0.80548	1.6245e-06		2.21333	0.135609	19.9464	20.1494	20
2.215	0.011386								0.80609	4.5235e-07		2.215	0.0893049	19.943	19.8278	20
2.21667	0.011378								0.8067	2.0861e-07		2.21667	0.095003	19.9382	19.8095	20
2.21833	0.012371								0.8073	1.5534e-06		2.21833	0.102946	19.9518	20.0035	20
2.22	0.013364								0.80791	8.4479e-07		2.22	0.0802879	19.9183	19.5009	20
2.22167	0.010357								0.80852	2.9577e-07		2.22167	0.136208	19.9032	19.6794	20
2.22333	0.01035								0.80912	2.2715e-07		2.22333	0.161346	19.9013	19.8136	20
2.225	0.013343								0.80973	8.5115e-07		2.225	0.164432	19.891	19.7221	20
2.22667	0.013336								0.81034	7.193e-07		2.22667	0.181585	19.8471	19.3534	20
2.22833	0.014329								0.81094	4.359e-07		2.22833	0.254828	19.8092	19.3944	20
2.23	0.012321								0.81155	8.7801e-07		2.23	0.318031	19.8097	19.7907	20
2.23167	0.012314								0.81216	3.4062e-06		2.23167	0.317229	19.8078	19.7704	20
2.23333	0.010307								0.81276	7.092e-07		2.23333	0.320341	19.7868	19.5674	20
2.235	0.0103								0.81337	2.2827e-08		2.235	0.355302	19.7899	19.8197	20
2.23667	0.0092929								0.81397	1.0421e-07		2.23667	0.350125	19.8009	19.9115	20
2.23833	0.0082858								0.81458	2.0968e-06		2.23833	0.331814	19.8022	19.8173	20
2.24	0.0082786								0.81519	3.4322e-07		2.24	0.329712	19.8396	20.2124	20
2.24167	0.011271								0.81579	2.1107e-07		2.24167	0.267306	19.8371	19.8061	20
2.24333	0.0072643								0.8164	6.7501e-06		2.24333	0.271427	19.8404	19.8681	20
2.245	0.0092572								0.81701	2.7678e-07		2.245	0.265973	19.8546	19.9892	20
2.24667	0.01025								0.81761	1.7178e-08		2.24667	0.242344	19.8891	20.2178	20
2.24833	0.010243								0.81822	6.4446e-08		2.24833	0.184891	19.8969	19.951	20
2.25	0.0072358								0.81883	1.8801e-06		2.25	0.171751	19.9157	20.0719	20
2.25167	0.010229								0.81943	1.144e-06		2.25167	0.14048	19.912	19.8391	20
2.25333	0.0052215								0.82004	8.3977e-07		2.25333	0.146602	19.9325	20.096	20
2.255	0.0082144								0.82065	1.879e-07		2.255	0.112435	19.9424	19.991	20
2.25667	0.0082073								0.82125	8.3781e-08		2.25667	0.0960313	19.936	19.8194	20
2.25833	0.0042001								0.82186	1.4092e-08		2.25833	0.106614	19.9307	19.8235	20
2.26	0.006193								0.82247	5.2007e-07		2.26	0.115582	19.9232	19.7957	20
2.26167	0.0031859								0.82307	2.8478e-07		2.26167	0.128047	19.9559	20.2241	20
2.26333	0.0061787								0.82368	1.197e-07		2.26333	0.0734782	19.9905	20.2619	20
2.265	0.0061716								0.82429	1.6676e-06		2.265	0.0157838	19.9762	19.7502	20
2.26667	0.0041645								0.82489	1.2816e-06		2.26667	0.0397166	19.9837	19.9741	20
2.26833	0.0071573								0.8255	5.7615e-07		2.26833	0.0271811	20.003	20.1028	20
2.27	0.0031502								0.82611	9.0301e-07		2.27	-0.00503773	19.9805	19.6585	20
2.27167	0.0081431								0.82671	1.8091e-06		2.27167	0.0325098	20.0048	20.1477	20
2.27333	0.0081359								0.82732	2.1708e-06		2.27333	-0.00804615	20.0024	19.8695	20
2.275	0.0081288								0.82793	1.7936e-06		2.275	-0.00393136	19.9997	19.8627	20
2.27667	0.0071217								0.82853	1.4648e-08		2.27667	0.00045079	19.9828	19.7038	20
2.27833	0.0041145								0.82914	2.8545e-06		2.27833	0.0286056	19.9708	19.7435	20
2.28	0.0061074								0.82974	3.2808e-07		2.28	0.0486603	19.9692	19.8467	20
2.28167	0.0061003								0.83035	2.3053e-07		2.28167	0.051415	19.9517	19.6737	20
2.28333	0.0080931								0.83096	2.9898e-07		2.28333	0.0805101	19.9264	19.5781	20
2.285	0.005086								0.83156	1.9683e-06		2.285	0.122626	19.9303	19.8783	20
2.28667	0.0080789								0.83217	2.103e-07		2.28667	0.116107	19.9334	19.8725	20
2.28833	0.0060717								0.83278	9.4178e-07		2.28833	0.110949	19.9238	19.7372	20
2.29	0.0060646								0.83338	3.7e-06		2.29	0.127012	19.9209	19.805	20
2.29167	0.0080575								0.83399	2.2673e-06		2.29167	0.1318	19.8779	19.37	20
2.29333	0.01105								0.8346	1.7139e-07		2.29333	0.20354	19.878	19.8118	20
2.295	0.011043								0.8352	2.0493e-06		2.295	0.203393	19.8658	19.6826	20
2.29667	0.0080361								0.83581	4.5174e-07		2.29667	0.223593	19.8854	20.0198	20
2.29833	0.0080289								0.83642	1.6799e-06		2.29833	0.191046	19.9172	20.1666	20
2.3	0.0090218								0.83702	7.6128e-07		2.3	0.138003	19.9065	19.7266	20
2.30167	0.011015								0.83763	8.5171e-08		2.30167	0.155907	19.8771	19.5191	20
2.30333	0.011008								0.83824	1.0939e-06		2.30333	0.204848	19.8588	19.6224	20
2.305	0.0090004								0.83884	5.3542e-07		2.305	0.235309	19.864	19.8672	20
2.30667	0.0089933								0.83945	9.555e-07		2.30667	0.226652	19.8417	19.5752	20
2.30833	0.0079861								0.84006	6.8102e-06		2.30833	0.263894	19.8174	19.5443	20
2.31	0.011979								0.84066	7.5067e-08		2.31	0.304256	19.8529	20.1783	20
2.31167	0.0079718								0.84127	8.8312e-08		2.31167	0.2451	19.8888	20.2069	20
2.31333	0.010965								0.84188	1.5294e-06		2.31333	0.185293	19.8867	19.8188	20
2.315	0.010958								0.84248	5.055e-07		2.315	0.188842	19.9043	20.0308	20
2.31667	0.0099504								0.84309	1.4426e-07		2.31667	0.159512	19.9104	19.917	20
2.31833	0.011943								0.8437	2.9131e-07		2.31833	0.149322	19.8954	19.6914	20
2.32	0.0059362								0.8443	1.2888e-07		2.32	0.174401	19.9257	20.1716	20
2.32167	0.011929								0.84491	1.0275e-06		2.32167	0.123916	19.9382	19.9977	20
2.32333	0.011922								0.84551	1.4172e-07		2.32333	0.102934	19.9611	20.1147	20
2.325	0.0079148								0.84612	1.4098e-06		2.325	0.06478	19.9451	19.7052	20
2.32667	0.0089076								0.84673	1.1419e-06		2.32667	0.0915488	19.9489	19.9079	20
2.32833	0.0079005								0.84733	1.0702e-06		2.32833	0.0851764	19.9887	20.2966	20
2.33	0.011893								0.84794	2.7991e-07		2.33	0.0188642	19.9581	19.5572	20
2.33167	0.011886								0.84855	9.2199e-07		2.33167	0.0698714	19.9409	19.6811	20
2.33333	0.010879								0.84915	1.5775e-06		2.33333	0.0984783	19.9175	19.6015	20
2.335	0.010872								0.84976	1.1304e-06		2.335	0.137555	19.9151	19.8144	20
2.33667	0.0088648								0.85037	2.0631e-06		2.33667	0.141549	19.8929	19.5994	20
2.33833	0.0078577								0.85097	1.6471e-07		2.33833	0.178554	19.8933	19.8311	20
2.34	0.0078506								0.85158	1.2316e-07		2.34	0.177879	19.8959	19.8568	20
2.34167	0.011843								0.85219	5.986e-07		2.34167	0.173489	19.9212	20.1037	20
2.34333	0.0078363								0.85279	1.8173e-07		2.34333	0.131407	19.8939	19.5521	20
2.345	0.0058292								0.8534	4.6035e-07		2.345	0.176828	19.9025	19.9228	20
2.34667	0.006822								0.85401	1.3218e-06		2.34667	0.162575	19.9018	19.8293	20
2.34833	0.0068149								0.85461	3.6807e-07		2.34833	0.163665	19.8783	19.5825	20
2.35	0.0088078								0.85522	4.181e-07		2.35	0.202859	19.8905	19.9556	20
2.35167	0.0088006								0.85583	2.9165e-06		2.35167	0.182463	19.8848	19.77	20
2.35333	0.010793								0.85643	4.0737e-06		2.35333	0.192044	19.9092	20.0931	20
2.355	0.0077864								0.85704	1.7394e-06		2.355	0.151381	19.911	19.8648	20
2.35667	0.0077792								0.85765	1.0848e-06		2.35667	0.148276	19.9247	19.9927	20
2.35833	0.0097721								0.85825	1.0732e-07		2.35833	0.125571	19.9314	19.926	20
2.36	0.006765								0.85886	2.0086e-07		2.36	0.114308	19.9221	19.7549	20
2.36167	0.010758								0.85947	1.5948e-06		2.36167	0.129907	19.9119	19.7394	20
2.36333	0.0077507								0.86007	5.9297e-06		2.36333	0.1469	19.912	19.8441	20
2.365	0.0077436								0.86068	2.3394e-07		2.365	0.146734	19.9137	19.8622	20
2.36667	0.010736								0.86128	1.3509e-06		2.36667	0.143771	19.921	19.9224	20
2.36833	0.0097293								0.86189	4.2784e-07		2.36833	0.131672	19.9028	19.651	20
2.37	0.0067222								0.8625	7.1414e-07		2.37	0.162073	19.8847	19.6415	20
2.37167	0.009715								0.8631	7.8158e-07		2.37167	0.192248	19.8912	19.8977	20
2.37333	0.0097079								0.86371	3.0317e-06		2.37333	0.181364	19.8851	19.7662	20
2.375	0.0097007								0.86432	1.3168e-07		2.375	0.191547	19.8842	19.8205	20
2.37667	0.0076936								0.86492	6.0528e-07		2.37667	0.19295	19.8755	19.7363	20
2.37833	0.0076865								0.86553	1.354e-06		2.37833	0.207437	19.8564	19.6196	20
2.38	0.011679								0.86614	1.2221e-06		2.38	0.239332	19.8477	19.7229	20
2.38167	0.011672								0.86674	2.1476e-06		2.38167	0.253828	19.8312	19.6357	20
2.38333	0.0076651								0.86735	2.3802e-07		2.38333	0.281362	19.8419	19.923	20
2.385	0.010658								0.86796	1.5358e-07		2.385	0.2635	19.8402	19.7978	20
2.38667	0.0076508								0.86856	1.3827e-07		2.38667	0.26639	19.8206	19.6072	20
2.38833	0.0096437								0.86917	4.0711e-07		2.38833	0.298922	19.8347	19.961	20
2.39	0.0096365								0.86978	9.664e-07		2.39	0.275508	19.8413	19.8923	20
2.39167	0.011629								0.87038	2.3124e-06		2.39167	0.264437	19.8424	19.8379	20
2.39333	0.011622								0.87099	1.1459e-06		2.39333	0.262711	19.8456	19.864	20
2.395	0.012615								0.8716	6.4714e-07		2.395	0.257345	19.8375	19.746	20
2.39667	0.011608								0.8722	9.6115e-07		2.39667	0.27076	19.8583	20.0535	20
2.39833	0.011601								0.87281	4.9049e-07		2.39833	0.236247	19.869	19.9602	20
2.4	0.012594								0.87342	1.8142e-07		2.4	0.218264	19.8788	19.9561	20
2.40167	0.0095866								0.87402	6.7013e-07		2.40167	0.201995	19.876	19.8262	20
2.40333	0.011579								0.87463	5.8378e-07		2.40333	0.206692	19.8571	19.6508	20
2.405	0.011572								0.87524	1.2341e-06		2.405	0.238204	19.8441	19.7046	20
2.40667	0.011565								0.87584	2.5103e-07		2.40667	0.259755	19.8506	19.9079	20
2.40833	0.010558								0.87645	2.6883e-07		2.40833	0.248969	19.8658	20.007	20
2.41	0.0095509								0.87705	1.5629e-06		2.41	0.223733	19.8847	20.0582	20
2.41167	0.0085438								0.87766	3.2497e-07		2.41167	0.192155	19.8955	19.9811	20
2.41333	0.0085367								0.87827	4.3661e-08		2.41333	0.174249	19.8939	19.8543	20
2.415	0.0085295								0.87887	8.4443e-07		2.415	0.176816	19.8815	19.7348	20
2.41667	0.0095224								0.87948	4.8593e-07		2.41667	0.197574	19.8837	19.8862	20
2.41833	0.0055153								0.88009	6.4952e-07		2.41833	0.193791	19.8779	19.7998	20
2.42	0.0095081								0.88069	1.2716e-06		2.42	0.203573	19.8767	19.8477	20
2.42167	0.007501								0.8813	4.8862e-07		2.42167	0.205452	19.8716	19.8044	20
2.42333	0.0074939								0.88191	8.6987e-07		2.42333	0.213991	19.899	20.1528	20
2.425	0.0074867								0.88251	1.2996e-06		2.425	0.168404	19.904	19.9279	20
2.42667	0.0094796								0.88312	2.0225e-08		2.42667	0.160064	19.902	19.8547	20
2.42833	0.011472								0.88373	3.7391e-07		2.42833	0.163374	19.8899	19.7435	20
2.43	0.0094653								0.88433	6.0278e-07		2.43	0.183559	19.8738	19.6938	20
2.43167	0.0094582								0.88494	2.7656e-07		2.43167	0.210269	19.8585	19.6918	20
2.43333	0.011451								0.88555	6.0081e-07		2.43333	0.235899	19.877	20.0507	20
2.435	0.0094439								0.88615	3.8371e-07		2.435	0.204941	19.9082	20.1986	20
2.43667	0.0084368								0.88676	9.9548e-07		2.43667	0.153078	19.8693	19.4612	20
2.43833	0.01043								0.88737	1.6821e-07		2.43833	0.217858	19.8772	19.9439	20
2.44	0.010423								0.88797	1.0036e-06		2.44	0.204589	19.8769	19.8602	20
2.44167	0.0074154								0.88858	1.3481e-06		2.44167	0.205133	19.903	20.1456	20
2.44333	0.0084082								0.88919	2.212e-08		2.44333	0.161712	19.8747	19.575	20
2.445	0.0054011								0.88979	1.6576e-06		2.445	0.20877	19.9161	20.3101	20
2.44667	0.009394								0.8904	2.5415e-07		2.44667	0.139802	19.9299	20.0368	20
2.44833	0.0093868								0.89101	1.1819e-06		2.44833	0.116819	19.9409	20.0131	20
2.45	0.01238								0.89161	3.9547e-06		2.45	0.0985404	19.9315	19.7982	20
2.45167	0.010373								0.89222	2.4771e-07		2.45167	0.114119	19.9213	19.781	20
2.45333	0.012365								0.89282	2.4417e-07		2.45333	0.131216	19.8984	19.6378	20
2.455	0.014358								0.89343	1.7999e-06		2.455	0.169282	19.892	19.8012	20
2.45667	0.014351								0.89404	6.873e-07		2.45667	0.179983	19.9198	20.1673	20
2.45833	0.014344								0.89464	3.3096e-07		2.45833	0.133688	19.8984	19.6527	20
2.46	0.015337								0.89525	1.0006e-06		2.46	0.16938	19.903	19.921	20
2.46167	0.01433								0.89586	1.5376e-06		2.46167	0.161663	19.8856	19.6866	20
2.46333	0.016323								0.89646	8.6364e-07		2.46333	0.190589	19.9114	20.1422	20
2.465	0.016316								0.89707	4.743e-07		2.465	0.147691	19.8952	19.7056	20
2.46667	0.011308								0.89768	4.6025e-07		2.46667	0.174598	19.9096	20.0256	20
2.46833	0.013301								0.89828	1.4879e-06		2.46833	0.150649	19.9147	19.9345	20
2.47	0.013294								0.89889	1.0265e-06		2.47	0.142113	19.9243	19.9857	20
2.47167	0.013287								0.8995	1.2119e-07		2.47167	0.126092	19.9329	19.9789	20
2.47333	0.01328								0.9001	2.1477e-07		2.47333	0.111893	19.9322	19.884	20
2.475	0.016273								0.90071	1.1221e-06		2.475	0.112969	19.899	19.5303	20
2.47667	0.011266								0.90132	1.6639e-07		2.47667	0.168375	19.892	19.7936	20
2.47833	0.010258								0.90192	2.8402e-06		2.47833	0.18004	19.9191	20.1582	20
2.48	0.012251								0.90253	1.778e-07		2.48	0.134914	19.906	19.7414	20
2.48167	0.012244								0.90314	3.1551e-07		2.48167	0.156657	19.9293	20.1254	20
2.48333	0.013237								0.90374	3.17e-07		2.48333	0.117914	19.9201	19.7885	20
2.485	0.01123								0.90435	8.9497e-07		2.485	0.133234	19.9053	19.7221	20
2.48667	0.010223								0.90496	3.1093e-06		2.48667	0.157853	19.8995	19.8102	20
2.48833	0.015216								0.90556	3.8212e-06		2.48833	0.167492	19.9009	19.8845	20
2.49	0.015208								0.90617	1.6475e-06		2.49	0.165218	19.9174	20.0502	20
2.49167	0.010201								0.90678	7.2556e-08		2.49167	0.137584	19.9127	19.8292	20
2.49333	0.011194								0.90738	5.1245e-07		2.49333	0.145583	19.9216	19.9742	20
2.495	0.014187								0.90799	6.0907e-07		2.495	0.130725	19.9485	20.1741	20
2.49667	0.01218								0.90859	3.5995e-07		2.49667	0.0857903	19.9633	20.0568	20
2.49833	0.012173								0.9092	1.8114e-06		2.49833	0.0612462	19.9677	19.9528	20
2.5	0.013166								0.90981	6.3832e-08		2.5	0.0537719	19.9773	20.0079	20
2.50167	0.011159								0.91041	5.7231e-07		2.50167	0.0378239	19.9675	19.802	20
2.50333	0.013151								0.91102	2.8834e-07		2.50333	0.0541041	19.9887	20.1273	20
2.505	0.012144								0.91163	1.2132e-06		2.505	0.0188951	19.9969	19.9983	20
2.50667	0.012137								0.91223	4.6491e-07		2.50667	0.00513445	19.9917	19.8539	20
2.50833	0.01213								0.91284	1.7568e-07		2.50833	0.0139142	19.964	19.6056	20
2.51	0.012123								0.91345	3.259e-07		2.51	0.0600595	19.9492	19.7263	20
2.51167	0.011116								0.91405	8.2451e-07		2.51167	0.0846914	19.9568	19.9581	20
2.51333	0.010109								0.91466	1.5572e-07		2.51333	0.072056	19.9628	19.945	20
2.515	0.010101								0.91527	6.4509e-07		2.515	0.062035	19.967	19.9281	20
2.51667	0.0070943								0.91587	5.7672e-07		2.51667	0.0550182	19.9453	19.6497	20
2.51833	0.010087								0.91648	4.928e-07		2.51833	0.0911428	19.931	19.7152	20
2.52	0.01208								0.91709	4.9489e-07		2.52	0.115027	19.9062	19.5935	20
2.52167	0.0090729								0.91769	9.572e-07		2.52167	0.156384	19.9161	19.9552	20
2.52333	0.0090658								0.9183	1.387e-06		2.52333	0.139791	19.8817	19.4828	20
2.525	0.013059								0.91891	1.2759e-06		2.525	0.19722	19.878	19.797	20
2.52667	0.010052								0.91951	1.6567e-06		2.52667	0.203253	19.8689	19.7375	20
2.52833	0.013044								0.92012	8.332e-08		2.52833	0.218517	19.8849	20.0065	20
2.53	0.011037								0.92073	7.5454e-07		2.53	0.191829	19.8991	19.9982	20
2.53167	0.01103								0.92133	5.8124e-08		2.53167	0.168237	19.9038	19.9061	20
2.53333	0.010023								0.92194	1.0843e-06		2.53333	0.160356	19.8877	19.6853	20
2.535	0.011016								0.92255	6.956e-07		2.535	0.187095	19.8826	19.7943	20
2.53667	0.011009								0.92315	5.7505e-07		2.53667	0.195673	19.898	20.0148	20
2.53833	0.0090016								0.92376	3.6012e-07		2.53833	0.169959	19.8963	19.8398	20
2.54	0.0089945								0.92436	9.3297e-07		2.54	0.172814	19.9021	19.9209	20
2.54167	0.010987								0.92497	7.0353e-07		2.54167	0.163088	19.9006	19.8452	20
2.54333	0.0099802								0.92558	1.9009e-06		2.54333	0.165657	19.9164	20.0314	20
2.545	0.010973								0.92618	1.4546e-06		2.545	0.139389	19.9019	19.7138	20
2.54667	0.010966								0.92679	2.4323e-07		2.54667	0.163579	19.9307	20.1729	20
2.54833	0.010959								0.9274	1.9141e-06		2.54833	0.115571	19.9162	19.7226	20
2.55	0.0099517								0.928	1.3568e-07		2.55	0.139641	19.9148	19.854	20
2.55167	0.013945								0.92861	3.0241e-07		2.55167	0.141977	19.9052	19.7646	20
2.55333	0.010937								0.92922	1.306e-07		2.55333	0.157939	19.9149	19.9666	20
2.555	0.01393								0.92982	2.0663e-06		2.555	0.141857	19.9174	19.8957	20
2.55667	0.013923								0.93043	2.2314e-06		2.55667	0.137612	19.8943	19.6195	20
2.55833	0.010916								0.93104	1.2203e-06		2.55833	0.17618	19.8975	19.8906	20
2.56	0.014909								0.93164	8.8154e-07		2.56	0.170823	19.9135	20.0316	20
2.56167	0.0099017								0.93225	3.1865e-08		2.56167	0.14411	19.9098	19.828	20
2.56333	0.012895								0.93286	4.512e-08		2.56333	0.150343	19.9167	19.941	20
2.565	0.012887								0.93346	1.141e-06		2.565	0.138776	19.9227	19.9349	20
2.56667	0.01488								0.93407	2.0107e-06		2.56667	0.128768	19.8765	19.3732	20
2.56833	0.013873								0.93468	2.0137e-06		2.56833	0.205913	19.891	20.0032	20
2.57	0.013866								0.93528	4.985e-08		2.57	0.181653	19.8817	19.7552	20
2.57167	0.013859								0.93589	3.0708e-07		2.57167	0.197232	19.908	20.1359	20
2.57333	0.013852								0.9365	1.5901e-06		2.57333	0.153372	19.8999	19.7808	20
2.575	0.012845								0.9371	5.2041e-07		2.575	0.166842	19.8894	19.7503	20
2.57667	0.012838								0.93771	1.9341e-07		2.57667	0.184291	19.9033	20.0081	20
2.57833	0.01283								0.93832	5.26e-08		2.57833	0.161084	19.8872	19.6918	20
2.58	0.011823								0.93892	3.7661e-07		2.58	0.188052	19.8824	19.8055	20
2.58167	0.011816								0.93953	2.6713e-07		2.58167	0.196052	19.8879	19.9148	20
2.58333	0.012809								0.94013	3.7395e-06		2.58333	0.186908	19.8745	19.7156	20
2.585	0.011802								0.94074	2.3592e-06		2.585	0.209168	19.8676	19.7785	20
2.58667	0.012795								0.94135	1.2351e-06		2.58667	0.220653	19.8949	20.1451	20
2.58833	0.015788								0.94195	2.373e-07		2.58833	0.175172	19.8833	19.7423	20
2.59	0.01578								0.94256	2.8524e-07		2.59	0.194527	19.9055	20.101	20
2.59167	0.012773								0.94317	6.8134e-08		2.59167	0.157533	19.9117	19.9414	20
2.59333	0.014766								0.94377	3.1716e-07		2.59333	0.147247	19.9357	20.1381	20
2.595	0.014759								0.94438	1.1915e-06		2.595	0.107115	19.9214	19.7367	20
2.59667	0.013752								0.94499	1.9876e-06		2.59667	0.130967	19.9341	20.018	20
2.59833	0.013745								0.94559	3.0872e-06		2.59833	0.109878	19.9454	20.0104	20
2.6	0.014738								0.9462	7.0784e-07		2.6	0.0909632	19.9446	19.8845	20
2.60167	0.01273								0.94681	2.269e-07		2.60167	0.0922663	19.9169	19.5912	20
2.60333	0.011723								0.94741	1.1046e-07		2.60333	0.138483	19.9511	20.243	20
2.605	0.010716								0.94802	2.8917e-07		2.605	0.0814203	19.9506	19.8872	20
2.60667	0.010709								0.94863	5.4847e-07		2.60667	0.0822754	19.9203	19.563	20
2.60833	0.015702								0.94923	1.0494e-07		2.60833	0.132838	19.9363	20.0445	20
2.61	0.0086948								0.94984	1.0235e-06		2.61	0.106151	19.9098	19.5943	20
2.61167	0.012688								0.95045	3.9719e-07		2.61167	0.150356	19.8834	19.5799	20
2.61333	0.012681								0.95105	3.242e-06		2.61333	0.194321	19.8725	19.7324	20
2.615	0.012673								0.95166	1.7388e-06		2.615	0.212499	19.8953	20.0916	20
2.61667	0.018666								0.95227	1.2186e-06		2.61667	0.174555	19.8857	19.7573	20
2.61833	0.012659								0.95287	8.3225e-07		2.61833	0.190545	19.8918	19.9222	20
2.62	0.016652								0.95348	7.2649e-07		2.62	0.180381	19.9078	20.0347	20
2.62167	0.015645								0.95409	7.1092e-07		2.62167	0.1536	19.9145	19.9428	20
2.62333	0.015638								0.95469	1.5959e-06		2.62333	0.14255	19.8769	19.469	20
2.625	0.016631								0.9553	1.0843e-06		2.625	0.20521	19.9046	20.1526	20
2.62667	0.014623								0.9559	3.4208e-07		2.62667	0.159016	19.9139	19.9716	20
2.62833	0.016616								0.95651	2.1856e-07		2.62833	0.143458	19.9141	19.8778	20
2.63	0.016609								0.95712	1.8503e-06		2.63	0.143206	19.9205	19.9454	20
2.63167	0.016602								0.95772	1.9689e-06		2.63167	0.132498	19.9235	19.9119	20
2.63333	0.017595								0.95833	8.466e-07		2.63333	0.127485	19.9187	19.8286	20
2.635	0.013588								0.95894	2.2001e-07		2.635	0.135494	19.9138	19.824	20
2.63667	0.014581								0.95954	1.1162e-06		2.63667	0.143698	19.9247	19.9921	20
2.63833	0.0095735								0.96015	2.4729e-06		2.63833	0.125458	19.9398	20.0432	20
2.64	0.0095664								0.96076	7.6825e-08		2.64	0.100293	19.9351	19.8375	20
2.64167	0.016559								0.96136	9.9245e-07		2.64167	0.108115	19.9584	20.1354	20
2.64333	0.016552								0.96197	4.5501e-07		2.64333	0.0693389	19.9671	19.9904	20
2.645	0.017545								0.96258	7.4139e-07		2.645	0.0548545	19.961	19.8334	20
2.64667	0.015538								0.96318	1.1016e-06		2.64667	0.0650454	19.9759	20.0545	20
2.64833	0.015531								0.96379	1.3856e-06		2.64833	0.0402202	19.9765	19.9074	20
2.65	0.016524								0.9644	1.5953e-07		2.65	0.039112	19.9677	19.803	20
2.65167	0.018516								0.965	1.0075e-06		2.65167	0.0537874	19.9806	20.0295	20
2.65333	0.017509								0.96561	1.1712e-06		2.65333	0.032371	19.9711	19.7936	20
2.655	0.018502								0.96622	6.6725e-07		2.655	0.0482169	19.9712	19.8902	20
2.65667	0.018495								0.96682	1.2055e-06		2.65667	0.0479589	19.9948	20.1415	20
2.65833	0.015488								0.96743	1.7826e-06		2.65833	0.00867078	19.9524	19.4408	20
2.66	0.015481								0.96804	2.5322e-06		2.66	0.0793512	19.9504	19.8504	20
2.66167	0.018474								0.96864	5.6892e-07		2.66167	0.0826466	19.9439	19.8003	20
2.66333	0.019467								0.96925	3.3949e-07		2.66333	0.0934214	19.9363	19.7832	20
2.665	0.019459								0.96986	1.6511e-09		2.665	0.106208	19.9428	19.9317	20
2.66667	0.016452								0.97046	2.6647e-07		2.66667	0.0953792	19.9399	19.8348	20
2.66833	0.017445								0.97107	1.9373e-06		2.66833	0.100107	19.9292	19.7477	20
2.67	0.015438								0.97167	1.0096e-06		2.67	0.117984	19.9262	19.8249	20
2.67167	0.016431								0.97228	3.7334e-07		2.67167	0.122986	19.9065	19.6436	20
2.67333	0.016424								0.97289	1.775e-06		2.67333	0.155754	19.9104	19.8863	20
2.675	0.016417								0.97349	1.017e-06		2.675	0.149408	19.8983	19.7181	20
2.67667	0.012409								0.9741	1.0162e-06		2.67667	0.169565	19.8645	19.4783	20
2.67833	0.013402								0.97471	6.0258e-07		2.67833	0.225807	19.8827	20.0215	20
2.68	0.016395								0.97531	2.9694e-07		2.68	0.19547	19.8689	19.689	20
2.68167	0.016388								0.97592	5.5283e-06		2.68167	0.218516	19.8484	19.6107	20
2.68333	0.012381								0.97653	4.225e-05		2.68333	0.252711	19.8643	19.9946	20
2.685	0.013374								0.97713	1.313e-06		2.685	0.226217	19.8553	19.7379	20
2.68667	0.011367								0.97774	1.7764e-07		2.68667	0.24124	19.8575	19.8564	20
2.68833	0.0083595								0.97835	8.0654e-07		2.68833	0.237532	19.8744	20.0189	20
2.69	0.0083524								0.97895	4.9825e-07		2.69	0.209324	19.878	19.887	20
2.69167	0.0093453								0.97956	1.0848e-07		2.69167	0.203308	19.881	19.8841	20
2.69333	0.011338								0.98017	2.6476e-06		2.69333	0.198253	19.8835	19.8801	20
2.695	0.012331								0.98077	7.5799e-08		2.695	0.19423	19.901	20.0458	20
2.69667	0.011324								0.98138	4.262e-07		2.69667	0.164982	19.874	19.5751	20
2.69833	0.011317								0.98199	5.4659e-06		2.69833	0.210028	19.8938	20.065	20
2.7	0.01031								0.98259	5.8189e-08		2.7	0.177063	19.9098	20.0374	20
2.70167	0.0093024								0.9832	3.752e-06		2.70167	0.1503	19.9416	20.2169	20
2.70333	0.011295								0.98381	5.8629e-08		2.70333	0.0972753	19.9538	20.0228	20
2.705	0.010288								0.98441	1.215e-06		2.705	0.0769228	19.9405	19.7517	20
2.70667	0.010281								0.98502	3.1501e-07		2.70667	0.0991783	19.9409	19.8907	20
2.70833	0.0072739								0.98563	1.5169e-07		2.70833	0.098419	19.9097	19.5466	20
2.71	0.0082668								0.98623	3.35e-06		2.71	0.15056	19.896	19.7177	20
2.71167	0.0082596								0.98684	7.0713e-07		2.71167	0.173303	19.888	19.7705	20
2.71333	0.0092525								0.98744	6.281e-07		2.71333	0.186731	19.906	20.0486	20
2.715	0.0092454								0.98805	2.6377e-07		2.715	0.15666	19.9068	19.874	20
2.71667	0.0072382								0.98866	6.427e-08		2.71667	0.155312	19.9417	20.2428	20
2.71833	0.0082311								0.98926	1.8617e-06		2.71833	0.0971637	19.9242	19.6966	20
2.72	0.009224								0.98987	2.2428e-06		2.72	0.126411	19.915	19.7754	20
2.72167	0.011217								0.99048	2.8431e-07		2.72167	0.141707	19.8856	19.5517	20
2.72333	0.01121								0.99108	1.4679e-07		2.72333	0.190638	19.8719	19.7043	20
2.725	0.011203								0.99169	8.0922e-07		2.725	0.213425	19.8884	20.0229	20
2.72667	0.013195								0.9923	7.6894e-07		2.72667	0.186057	19.8726	19.6862	20
2.72833	0.014188								0.9929	6.0624e-07		2.72833	0.212411	19.8843	19.9759	20
2.73	0.010181								0.99351	3.7844e-07		2.73	0.192824	19.9108	20.1435	20
2.73167	0.010174								0.99412	3.3957e-07		2.73167	0.148683	19.9278	20.0572	20
2.73333	0.010167								0.99472	1.5205e-06		2.73333	0.120356	19.9127	19.7207	20
2.735	0.01516								0.99533	2.442e-07		2.735	0.145427	19.904	19.7795	20
2.73667	0.011153								0.99594	2.0069e-06		2.73667	0.159923	19.8746	19.5504	20
2.73833	0.012145								0.99654	3.2616e-07		2.73833	0.208964	19.8696	19.7978	20
2.74	0.012138								0.99715	2.16e-06		2.74	0.217276	19.8793	19.9547	20
2.74167	0.011131								0.99776	1.3996e-06		2.74167	0.201195	19.8963	20.0419	20
2.74333	0.013124								0.99836	8.727e-07		2.74333	0.172794	19.8853	19.7494	20
2.745	0.011117								0.99897	3.3537e-06		2.745	0.191219	19.877	19.7732	20
2.74667	0.01611								0.99958	8.225e-07		2.74667	0.205044	19.9044	20.1547	20
2.74833	0.016103								1.0002	6.1748e-06		2.74833	0.159399	19.92	20.0444	20
2.75	0.011096								1.0008	8.1443e-07		2.75	0.133399	19.9065	19.7394	20
2.75167	0.011088								1.0014	9.6556e-07		2.75167	0.155817	19.9114	19.929	20
2.75333	0.012081								1.002	3.8814e-07		2.75333	0.147658	19.933	20.1123	20
2.755	0.010074								1.0026	1.602e-06		2.755	0.111625	19.9244	19.7977	20
2.75667	0.010067								1.0032	6.3428e-07		2.75667	0.126009	19.9332	19.9801	20
2.75833	0.01406								1.0038	3.7777e-07		2.75833	0.111274	19.9211	19.7575	20
2.76	0.015053								1.0044	1.6628e-06		2.76	0.131559	19.9243	19.9155	20
2.76167	0.013046								1.005	1.7215e-06		2.76167	0.126203	19.9094	19.7218	20
2.76333	0.011038								1.0056	5.2988e-07		2.76333	0.150953	19.9033	19.8075	20
2.765	0.011031								1.0062	7.2643e-07		2.765	0.161092	19.9224	20.0754	20
2.76667	0.011024								1.0069	4.1318e-07		2.76667	0.129387	19.9029	19.6708	20
2.76833	0.011017								1.0075	5.1134e-08		2.76833	0.161885	19.8897	19.7276	20
2.77	0.0070099								1.0081	4.7486e-07		2.77	0.183821	19.8988	19.9613	20
2.77167	0.0070028								1.0087	2.1487e-07		2.77167	0.168623	19.8801	19.6668	20
2.77333	0.0069957								1.0093	2.2579e-06		2.77333	0.19986	19.8442	19.4718	20
2.775	0.010989								1.0099	2.0601e-06		2.775	0.259632	19.8625	20.0372	20
2.77667	0.0059814								1.0105	1.1099e-06		2.77667	0.229215	19.8892	20.1429	20
2.77833	0.0089743								1.0111	2.4195e-06		2.77833	0.184605	19.9059	20.0515	20
2.78	0.012967								1.0117	2.4017e-06		2.78	0.156785	19.9086	19.9105	20
2.78167	0.01296								1.0123	4.81e-07		2.78167	0.152283	19.913	19.9304	20
2.78333	0.010953								1.0129	1.2461e-06		2.78333	0.144927	19.9487	20.2695	20
2.785	0.0079457								1.0135	1.3784e-07		2.785	0.0855783	19.9393	19.8039	20
2.78667	0.0099386								1.0141	2.8366e-07		2.78667	0.101156	19.9498	20.0106	20
2.78833	0.010931								1.0147	3.1705e-07		2.78833	0.0836881	19.9404	19.8007	20
2.79	0.010924								1.0153	3.7474e-06		2.79	0.0992955	19.9338	19.8235	20
2.79167	0.0089172								1.016	3.84e-07		2.79167	0.11028	19.9399	19.9556	20
2.79333	0.0099101								1.0166	3.9241e-08		2.79333	0.100104	19.9559	20.0651	20
2.795	0.0069029								1.0172	1.0693e-06		2.795	0.073442	19.9537	19.8764	20
2.79667	0.0078958								1.0178	1.363e-07		2.79667	0.0771412	19.9318	19.6606	20
2.79833	0.0078887								1.0184	6.4457e-07		2.79833	0.113671	19.9456	20.0322	20
2.8	0.010882								1.019	1.0171e-07		2.8	0.0906769	19.9397	19.8271	20
2.80167	0.013874								1.0196	2.8094e-07		2.80167	0.100498	19.9626	20.1337	20
2.80333	0.0078673								1.0202	3.3394e-08		2.80333	0.0623279	19.9435	19.693	20
2.805	0.01186								1.0208	8.0789e-07		2.805	0.0940879	19.9386	19.8331	20
2.80667	0.011853								1.0214	6.8807e-08		2.80667	0.102264	19.922	19.7023	20
2.80833	0.011846								1.022	4.3295e-08		2.80833	0.13008	19.9257	19.9131	20
2.81	0.013839								1.0226	1.3207e-06		2.81	0.123825	19.9083	19.6868	20
2.81167	0.0078316								1.0232	1.3592e-06		2.81167	0.152887	19.9195	19.987	20
2.81333	0.010824								1.0238	8.4896e-07		2.81333	0.134089	19.9204	19.8824	20
2.815	0.010817								1.0244	2.2948e-07		2.815	0.132591	19.9458	20.1469	20
2.81667	0.01281								1.0251	4.6849e-07		2.81667	0.0903969	19.9388	19.8126	20
2.81833	0.010803								1.0257	7.3315e-07		2.81833	0.102057	19.9218	19.7003	20
2.82	0.010796								1.0263	1.7632e-07		2.82	0.130269	19.9384	20.0517	20
2.82167	0.0077888								1.0269	1.012e-06		2.82167	0.102652	19.9166	19.6468	20
2.82333	0.0077817								1.0275	2.0073e-07		2.82333	0.13902	19.9141	19.8425	20
2.825	0.011775								1.0281	1.7545e-06		2.825	0.143151	19.9119	19.844	20
2.82667	0.010767								1.0287	1.3975e-09		2.82667	0.146902	19.9162	19.9148	20
2.82833	0.01076								1.0293	4.296e-07		2.82833	0.139618	19.9381	20.1068	20
2.83	0.012753								1.0299	8.2448e-07		2.83	0.103181	19.9654	20.178	20
2.83167	0.012746								1.0305	1.6484e-07		2.83167	0.0577387	19.9627	19.8692	20
2.83333	0.0087388								1.0311	1.9003e-07		2.83333	0.0622357	19.9702	19.9757	20
2.835	0.010732								1.0317	1.0099e-06		2.835	0.0497256	19.9366	19.5341	20
2.83667	0.0067246								1.0323	6.0271e-07		2.83667	0.105745	19.9504	20.0256	20
2.83833	0.0077174								1.0329	8.8697e-07		2.83833	0.0826289	19.958	19.9651	20
2.84	0.0077103								1.0335	2.8208e-08		2.84	0.0700315	19.9468	19.766	20
2.84167	0.0057032								1.0341	2.7915e-07		2.84167	0.0886821	19.9522	19.9371	20
2.84333	0.011696								1.0348	2.1837e-07		2.84333	0.0797334	19.9442	19.7956	20
2.845	0.0096889								1.0354	1.831e-06		2.845	0.0929859	19.9334	19.7595	20
2.84667	0.0066818								1.036	2.1889e-06		2.84667	0.110968	19.9476	20.0224	20
2.84833	0.0066746								1.0366	7.0906e-07		2.84833	0.0873469	19.9605	20.0172	20
2.85	0.0096675								1.0372	1.4662e-06		2.85	0.0657781	19.952	19.7918	20
2.85167	0.01066								1.0378	1.4305e-06		2.85167	0.0800286	19.9303	19.6433	20
2.85333	0.011653								1.0384	3.7409e-06		2.85333	0.11624	19.9064	19.6067	20
2.855	0.010646								1.039	5.5038e-07		2.855	0.156048	19.9222	20.022	20
2.85667	0.010639								1.0396	1.1739e-06		2.85667	0.129688	19.9089	19.7177	20
2.85833	0.013632								1.0402	3.8551e-06		2.85833	0.151905	19.8914	19.6661	20
2.86	0.010625								1.0408	4.6188e-07		2.86	0.180975	19.8734	19.6512	20
2.86167	0.010618								1.0414	1.2934e-06		2.86167	0.210959	19.8809	19.9174	20
2.86333	0.01261								1.042	1.9942e-07		2.86333	0.198551	19.8783	19.8158	20
2.865	0.012603								1.0426	6.6154e-07		2.865	0.202872	19.894	20.0137	20
2.86667	0.010596								1.0432	1.1241e-07		2.86667	0.176733	19.9145	20.0769	20
2.86833	0.009589								1.0439	2.3652e-07		2.86833	0.142521	19.894	19.6471	20
2.87	0.012582								1.0445	4.9028e-07		2.87	0.176615	19.8768	19.6698	20
2.87167	0.016575								1.0451	1.291e-07		2.87167	0.205386	19.8835	19.9202	20
2.87333	0.016568								1.0457	1.09e-06		2.87333	0.194132	19.9008	20.0394	20
2.875	0.01656								1.0463	1.0574e-06		2.875	0.165348	19.9148	20.0156	20
2.87667	0.014553								1.0469	8.8945e-07		2.87667	0.141973	19.9397	20.1413	20
2.87833	0.013546								1.0475	4.8938e-07		2.87833	0.100493	19.9544	20.0457	20
2.88	0.015539								1.0481	4.5874e-07		2.88	0.0759252	19.9698	20.0591	20
2.88167	0.015532								1.0487	6.9709e-07		2.88167	0.0503577	19.9676	19.8764	20
2.88333	0.012525								1.0493	3.8701e-07		2.88333	0.0540097	19.964	19.8574	20
2.885	0.015518								1.0499	3.286e-08		2.885	0.0599933	19.9428	19.6626	20
2.88667	0.013511								1.0505	5.4696e-07		2.88667	0.0953621	19.9147	19.5748	20
2.88833	0.015503								1.0511	1.0863e-06		2.88833	0.1421	19.9048	19.7539	20
2.89	0.015496								1.0517	5.0409e-07		2.89	0.158585	19.9327	20.1563	20
2.89167	0.015489								1.0523	2.7724e-07		2.89167	0.112207	19.9684	20.2584	20
2.89333	0.015482								1.053	1.7554e-07		2.89333	0.0526894	19.9604	19.8068	20
2.895	0.014475								1.0536	5.7058e-07		2.895	0.0659508	19.9335	19.5955	20
2.89667	0.012468								1.0542	2.4744e-07		2.89667	0.110779	19.9205	19.7278	20
2.89833	0.012461								1.0548	8.7334e-08		2.89833	0.132565	19.9052	19.697	20
2.9	0.017453								1.0554	2.5154e-07		2.9	0.157927	19.9091	19.8944	20
2.90167	0.015446								1.056	7.0907e-07		2.90167	0.151542	19.9221	19.9967	20
2.90333	0.011439								1.0566	2.6772e-06		2.90333	0.129892	19.9324	19.9761	20
2.905	0.012432								1.0572	8.3616e-07		2.905	0.112699	19.9376	19.9267	20
2.90667	0.012425								1.0578	1.1472e-06		2.90667	0.104055	19.924	19.7269	20
2.90833	0.012418								1.0584	1.1587e-06		2.90833	0.12664	19.9156	19.7741	20
2.91	0.011411								1.059	5.1703e-07		2.91	0.140648	19.8899	19.5827	20
2.91167	0.011404								1.0596	9.3602e-07		2.91167	0.183465	19.8508	19.4233	20
2.91333	0.013396								1.0602	1.4783e-06		2.91333	0.248676	19.8449	19.7613	20
2.915	0.013389								1.0608	1.263e-06		2.915	0.258531	19.8427	19.8013	20
2.91667	0.013382								1.0614	8.1954e-07		2.91667	0.262227	19.8346	19.7404	20
2.91833	0.010375								1.062	8.721e-07		2.91833	0.275667	19.8451	19.9394	20
2.92	0.013368								1.0627	4.9524e-07		2.92	0.25821	19.8411	19.7929	20
2.92167	0.011361								1.0633	3.3298e-07		2.92167	0.264825	19.8197	19.6052	20
2.92333	0.011354								1.0639	2.2235e-07		2.92333	0.300483	19.824	19.8736	20
2.925	0.011346								1.0645	1.3153e-07		2.925	0.293269	19.8192	19.7808	20
2.92667	0.0053393								1.0651	2.4278e-06		2.92667	0.301329	19.8639	20.3161	20
2.92833	0.013332								1.0657	1.1074e-06		2.92833	0.226858	19.8836	20.0759	20
2.93	0.0093251								1.0663	1.649e-07		2.93	0.193929	19.932	20.3968	20
2.93167	0.0093179								1.0669	1.9823e-06		2.93167	0.113364	19.9422	20.0125	20
2.93333	0.0073108								1.0675	9.7574e-07		2.93333	0.0963838	19.9789	20.3027	20
2.935	0.012304								1.0681	1.4109e-06		2.935	0.0351546	19.989	20.0331	20
2.93667	0.011297								1.0687	5.1074e-07		2.93667	0.0183843	19.9961	20.0034	20
2.93833	0.013289								1.0693	1.7536e-10		2.93833	0.00645025	19.9959	19.923	20
2.94	0.013282								1.0699	1.525e-06		2.94	0.00690785	19.9634	19.571	20
2.94167	0.0052751								1.0705	1.7483e-06		2.94167	0.0610086	19.9639	19.9044	20
2.94333	0.008268								1.0711	4.2212e-06		2.94333	0.0601935	19.9529	19.7791	20
2.945	0.0062609								1.0718	1.125e-06		2.945	0.078452	19.9665	20.0358	20
2.94667	0.0092537								1.0724	1.7251e-06		2.94667	0.055847	19.9479	19.6949	20
2.94833	0.0092466								1.073	4.1038e-07		2.94833	0.0868684	19.9204	19.5865	20
2.95	0.0082395								1.0736	1.256e-06		2.95	0.1327	19.8817	19.449	20
2.95167	0.0062323								1.0742	1.2783e-07		2.95167	0.197208	19.8801	19.8282	20
2.95333	0.0052252								1.0748	2.6898e-08		2.95333	0.19988	19.8687	19.7245	20
2.955	0.0062181								1.0754	9.9056e-08		2.955	0.218796	19.8693	19.8492	20
2.95667	0.0062109								1.076	1.1452e-07		2.95667	0.217827	19.8708	19.8625	20
2.95833	0.0062038								1.0766	3.8278e-08		2.95833	0.215274	19.8545	19.6725	20
2.96	0.0051966								1.0772	3.4363e-07		2.96	0.242561	19.8827	20.1472	20
2.96167	0.0041895								1.0778	7.3948e-07		2.96167	0.195485	19.8911	19.9512	20
2.96333	0.0051824								1.0784	2.2505e-07		2.96333	0.181577	19.9117	20.0905	20
2.965	0.0051752								1.079	1.1618e-06		2.965	0.147105	19.9021	19.7761	20
2.96667	0.0031681								1.0796	6.4782e-07		2.96667	0.163101	19.8813	19.6485	20
2.96833	0.006161								1.0802	3.2354e-06		2.96833	0.197901	19.9218	20.3004	20
2.97	0.0021538								1.0809	1.5794e-06		2.97	0.130294	19.9372	20.0533	20
2.97167	0.0051467								1.0815	2.7387e-07		2.97167	0.104602	19.9422	19.9481	20
2.97333	0.0051396								1.0821	1.3905e-06		2.97333	0.0963919	19.9197	19.6538	20
2.975	0.0021324								1.0827	8.5086e-08		2.975	0.133802	19.899	19.6579	20
2.97667	0.0031253								1.0833	1.2465e-06		2.97667	0.16837	19.8841	19.7091	20
2.97833	0.0011182								1.0839	1.6431e-07		2.97833	0.19315	19.9228	20.2795	20
2.98	0.006111								1.0845	1.2293e-06		2.98	0.128714	19.9236	19.8942	20
2.98167	0.0061039								1.0851	3.0382e-07		2.98167	0.12738	19.9119	19.7594	20
2.98333	0.0060968								1.0857	3.9462e-07		2.98333	0.146837	19.9158	19.9205	20
2.985	0.0060896								1.0863	2.0648e-07		2.985	0.140315	19.8981	19.689	20
2.98667	0.0010825								1.0869	3.2414e-08		2.98667	0.16989	19.9042	19.9366	20
2.98833	0.0020754								1.0875	1.6835e-06		2.98833	0.159667	19.8989	19.817	20
2.99	0.0020682								1.0881	4.6718e-07		2.99	0.168579	19.8872	19.7468	20
2.99167	0.0030611								1.0887	1.34e-06		2.99167	0.187919	19.888	19.8745	20
2.99333	0.003054								1.0893	2.219e-06		2.99333	0.186641	19.883	19.8133	20
2.995	4.6831e-05								1.0899	5.5917e-07		2.995	0.195065	19.8818	19.854	20
2.99667	0.0040397								1.0906	1.4561e-06		2.99667	0.196936	19.9269	20.3536	20
2.99833	0.0040326								1.0912	5.3571e-08		2.99833	0.121815	19.9245	19.8675	20
3	0.0070254								1.0918	1.0621e-06		3	0.125901	19.9208	19.8523	20
3.00167	0.0010183								1.0924	1.7734e-06		3.00167	0.131951	19.933	20.0199	20
3.00333	0.0060112								1.093	1.3388e-06		3.00333	0.111699	19.9251	19.8105	20
3.005	0.007004								1.0936	1.1622e-06		3.005	0.124762	19.9386	20.0346	20
3.00667	0.0069969								1.0942	3.2809e-07		3.00667	0.102393	19.9311	19.8161	20
3.00833	0.0069898								1.0948	2.5907e-07		3.00833	0.114842	19.9023	19.5807	20
3.01	0.0039826								1.0954	1.5732e-06		3.01	0.162785	19.9035	19.8871	20
3.01167	0.0049755								1.096	4.0462e-07		3.01167	0.160784	19.9061	19.903	20
3.01333	0.0089684								1.0966	3.6872e-07		3.01333	0.156568	19.9175	20.0018	20
3.015	0.0089612								1.0972	8.3577e-07		3.015	0.137434	19.9475	20.2087	20
3.01667	0.0099541								1.0978	1.4114e-06		3.01667	0.0874618	19.9286	19.6981	20
3.01833	0.007947								1.0984	2.7832e-07		3.01833	0.118922	19.9208	19.8054	20
3.02	0.0069398								1.099	1.8193e-06		3.02	0.131918	19.9378	20.0672	20
3.02167	0.0079327								1.0997	6.3384e-07		3.02167	0.10374	19.9374	19.8905	20
3.02333	0.0079256								1.1003	1.9005e-06		3.02333	0.10432	19.951	20.04	20
3.025	0.0069184								1.1009	7.6286e-07		3.025	0.0816558	19.9636	20.036	20
3.02667	0.0049113								1.1015	5.0759e-10		3.02667	0.0606872	19.9747	20.0258	20
3.02833	0.0059041								1.1021	8.1049e-07		3.02833	0.0421841	19.9873	20.0469	20
3.03	0.004897								1.1027	1.9947e-06		3.03	0.0211177	19.9752	19.7841	20
3.03167	0.0048899								1.1033	9.1568e-08		3.03167	0.0413528	19.9845	20.0064	20
3.03333	0.0068827								1.1039	1.6693e-07		3.03333	0.0257837	19.9763	19.8201	20
3.035	0.0078756								1.1045	8.158e-08		3.035	0.0394753	19.9414	19.5248	20
3.03667	0.0068685								1.1051	5.7369e-07		3.03667	0.0976408	19.9324	19.782	20
3.03833	0.0038613								1.1057	3.1615e-07		3.03833	0.112749	19.9095	19.6278	20
3.04	0.0038542								1.1063	9.3262e-07		3.04	0.150859	19.8907	19.6596	20
3.04167	0.0058471								1.1069	2.1152e-06		3.04167	0.182103	19.8762	19.6955	20
3.04333	0.0038399								1.1075	2.0772e-06		3.04333	0.206369	19.8636	19.7106	20
3.045	0.0048328								1.1081	1.849e-06		3.045	0.227372	19.8561	19.7617	20
3.04667	-0.00017433								1.1088	8.9916e-07		3.04667	0.2398	19.8653	19.94	20
3.04833	-0.00018146								1.1094	1.0906e-06		3.04833	0.224536	19.8592	19.7837	20
3.05	0.0018114								1.11	4.524e-07		3.05	0.234693	19.8738	20.0069	20
3.05167	-0.00019573								1.1106	1.1017e-06		3.05167	0.210266	19.8501	19.6027	20
3.05333	0.0017971								1.1112	6.5407e-07		3.05333	0.249914	19.8594	19.9484	20
3.055	0.00579								1.1118	2.3631e-07		3.055	0.234386	19.8671	19.9394	20
3.05667	0.0057829								1.1124	5.302e-07		3.05667	0.22151	19.8573	19.757	20
3.05833	0.00077573								1.113	7.4003e-07		3.05833	0.237801	19.8703	19.9986	20
3.06	0.0017686								1.1136	3.9134e-07		3.06	0.216198	19.8572	19.7264	20
3.06167	0.0047615								1.1142	3.8689e-07		3.06167	0.238067	19.8396	19.672	20
3.06333	0.0017543								1.1148	1.9091e-07		3.06333	0.267382	19.8481	19.9462	20
3.065	0.0017472								1.1154	2.8474e-07		3.065	0.253126	19.8526	19.9097	20
3.06667	0.0047401								1.116	1.5195e-06		3.06667	0.245691	19.8562	19.9056	20
3.06833	0.0027329								1.1166	1.3624e-06		3.06833	0.239617	19.8438	19.7362	20
3.07	0.0067258								1.1172	4.6032e-07		3.07	0.260287	19.8511	19.9435	20
3.07167	0.0017187								1.1179	3.085e-07		3.07167	0.248124	19.8665	20.0372	20
3.07333	0.0017115								1.1185	3.1765e-07		3.07333	0.222481	19.86	19.811	20
3.075	0.0057044								1.1191	6.7096e-07		3.075	0.233372	19.8667	19.9517	20
3.07667	0.0026973								1.1197	2.1207e-07		3.07667	0.222104	19.8724	19.945	20
3.07833	0.0036901								1.1203	5.9026e-07		3.07833	0.212671	19.8644	19.8012	20
3.08	0.002683								1.1209	3.627e-07		3.08	0.226077	19.8715	19.9611	20
3.08167	0.0026759								1.1215	4.9086e-07		3.08167	0.214195	19.9046	20.2472	20
3.08333	0.0046687								1.1221	5.1142e-07		3.08333	0.158962	19.9015	19.8754	20
3.085	0.0056616								1.1227	1.9474e-07		3.085	0.164146	19.9154	20.0568	20
3.08667	0.0046545								1.1233	8.0805e-07		3.08667	0.140925	19.915	19.9088	20
3.08833	0.0036473								1.1239	4.2249e-08		3.08833	0.14168	19.9627	20.4281	20
3.09	0.0036402								1.1245	2.1875e-07		3.09	0.0620867	19.9693	20.0089	20
3.09167	0.001633								1.1251	2.865e-07		3.09167	0.0512493	19.9583	19.8207	20
3.09333	0.0036259								1.1257	2.0834e-07		3.09333	0.0695407	19.9745	20.1046	20
3.095	-0.0013812								1.1263	2.197e-06		3.095	0.04256	19.9694	19.8815	20
3.09667	0.0066116								1.1269	4.9136e-07		3.09667	0.0510681	19.9563	19.7896	20
3.09833	0.0066045								1.1276	4.3451e-06		3.09833	0.0728401	19.9912	20.2981	20
3.1	0.0085974								1.1282	1.3801e-06		3.1	0.0146059	20.0006	20.0399	20
3.10167	0.0045902								1.1288	6.6203e-07		3.10167	-0.000950987	19.9816	19.7367	20
3.10333	0.0035831								1.1294	3.7811e-08		3.10333	0.0306033	19.9841	19.953	20
3.105	0.006576								1.13	2.7464e-07		3.105	0.0265629	19.971	19.7847	20
3.10667	0.0065688								1.1306	1.1937e-07		3.10667	0.0483617	19.9735	19.9433	20
3.10833	0.0065617								1.1312	1.9934e-08		3.10833	0.0441762	19.9474	19.6343	20
3.11	0.0065546								1.1318	7.5373e-07		3.11	0.0876721	19.9325	19.7384	20
3.11167	0.0015474								1.1324	9.3895e-07		3.11167	0.112548	19.9281	19.8434	20
3.11333	0.0035403								1.133	9.2623e-08		3.11333	0.119876	19.9113	19.708	20
3.115	0.0035332								1.1336	3.3807e-07		3.115	0.147779	19.9353	20.1391	20
3.11667	0.004526								1.1342	9.3076e-07		3.11667	0.107769	19.9557	20.1148	20
3.11833	0.0035189								1.1348	1.7371e-06		3.11833	0.0738484	19.9278	19.6049	20
3.12	0.0025118								1.1354	1.5619e-06		3.12	0.120412	19.9183	19.7877	20
3.12167	0.0025046								1.136	1.1879e-06		3.12167	0.136128	19.9347	20.0616	20
3.12333	0.0024975								1.1367	9.8722e-08		3.12333	0.108815	19.9344	19.8909	20
3.125	0.0024904								1.1373	1.2481e-07		3.125	0.109408	19.9152	19.6878	20
3.12667	0.00048323								1.1379	1.2174e-06		3.12667	0.141298	19.9038	19.7605	20
3.12833	0.0024761								1.1385	5.2817e-08		3.12833	0.160261	19.8888	19.7156	20
3.13	0.001469								1.1391	7.0901e-08		3.13	0.185277	19.8864	19.8443	20
3.13167	0.0014618								1.1397	9.8705e-07		3.13167	0.189305	19.9027	20.0472	20
3.13333	0.00045469								1.1403	2.1163e-06		3.13333	0.162091	19.9234	20.1055	20
3.135	0.0014476								1.1409	9.1905e-08		3.135	0.127619	19.8868	19.4989	20
3.13667	-0.0015596								1.1415	3.2764e-07		3.13667	0.188723	19.9096	20.1206	20
3.13833	0.0014333								1.1421	3.3781e-06		3.13833	0.150618	19.9047	19.8357	20
3.14	0.0014262								1.1427	1.9611e-07		3.14	0.158759	19.9342	20.2038	20
3.14167	-0.002581								1.1433	1.1762e-06		3.14167	0.109716	19.9065	19.6052	20
3.14333	0.0034119								1.1439	1.4799e-06		3.14333	0.155756	19.8965	19.7782	20
3.145	-0.00059525								1.1445	3.5587e-07		3.145	0.172509	19.9113	20.0418	20
3.14667	-0.00060238								1.1451	1.1464e-07		3.14667	0.147794	19.9295	20.0874	20
3.14833	-0.00060951								1.1458	9.5573e-07		3.14833	0.117514	19.9326	19.9354	20
3.15	-0.0026166								1.1464	2.7893e-06		3.15	0.112318	19.9376	19.9563	20
3.15167	0.00037622								1.147	2.4941e-07		3.15167	0.104076	19.9271	19.7924	20
3.15333	-0.0036309								1.1476	9.7792e-07		3.15333	0.121446	19.9038	19.6464	20
3.155	-0.0036381								1.1482	5.5313e-08		3.155	0.160285	19.923	20.0911	20
3.15667	-0.0036452								1.1488	5.2639e-07		3.15667	0.128375	19.8955	19.5997	20
3.15833	-0.0016523								1.1494	1.6596e-06		3.15833	0.174119	19.9023	19.9538	20
3.16	0.00034055								1.15	1.6612e-06		3.16	0.162769	19.8662	19.4954	20
3.16167	-0.0036666								1.1506	5.396e-07		3.16167	0.222944	19.889	20.1115	20
3.16333	0.0013263								1.1512	1.852e-07		3.16333	0.184979	19.9125	20.1351	20
3.165	0.0013191								1.1518	5.0712e-07		3.165	0.145771	19.9074	19.8406	20
3.16667	-0.002688								1.1524	3.0267e-07		3.16667	0.154284	19.8884	19.6869	20
3.16833	-0.00069512								1.153	8.5123e-08		3.16833	0.186061	19.9023	20.0328	20
3.17	-0.0017023								1.1536	3.1887e-08		3.17	0.162813	19.8929	19.7893	20
3.17167	0.00029061								1.1542	2.0661e-08		3.17167	0.178558	19.8965	19.9255	20
3.17333	0.00028347								1.1548	1.8015e-06		3.17333	0.172516	19.9012	19.9403	20
3.175	0.0012763								1.1555	1.3903e-06		3.175	0.164646	19.8989	19.868	20
3.17667	-0.0007308								1.1561	9.6167e-07		3.17667	0.168453	19.9199	20.1184	20
3.17833	-0.00073793								1.1567	2.7589e-08		3.17833	0.133479	19.9199	19.9045	20
3.18	0.00025494								1.1573	7.7349e-07		3.18	0.133449	19.9254	19.9624	20
3.18167	0.0002478								1.1579	1.6868e-06		3.18167	0.12441	19.9258	19.9108	20
3.18333	0.00024067								1.1585	1.0449e-07		3.18333	0.123738	19.8845	19.4608	20
3.185	0.0012335								1.1591	1.1924e-06		3.185	0.192444	19.8924	19.9669	20
3.18667	-0.0037736								1.1597	8.108e-07		3.18667	0.179325	19.9044	20.0175	20
3.18833	0.0012193								1.1603	1.5327e-06		3.18833	0.159317	19.9025	19.8746	20
3.19	0.0012121								1.1609	1.4477e-06		3.19	0.162574	19.9066	19.94	20
3.19167	-0.000795								1.1615	2.9363e-07		3.19167	0.155636	19.9049	19.8789	20
3.19333	0.00019786								1.1621	2.0417e-06		3.19333	0.158554	19.9096	19.9487	20
3.195	-0.0018093								1.1627	8.0501e-07		3.195	0.150592	19.9336	20.1591	20
3.19667	-0.0028164								1.1633	4.089e-07		3.19667	0.110626	19.9063	19.6188	20
3.19833	-0.0028235								1.1639	3.763e-07		3.19833	0.156183	19.8867	19.6855	20
3.2	-0.0018307								1.1646	6.9423e-07		3.2	0.188855	19.8877	19.897	20
3.20167	-0.0068378								1.1652	6.3306e-07		3.20167	0.187222	19.8755	19.7572	20
3.20333	-0.0058449								1.1658	2.3626e-07		3.20333	0.20746	19.8892	20.03	20
3.205	-0.0038521								1.1664	3.4371e-07		3.205	0.184711	19.9006	20.0157	20
3.20667	-0.0038592								1.167	1.4155e-06		3.20667	0.165644	19.8791	19.6678	20
3.20833	-0.0038663								1.1676	1.4564e-06		3.20833	0.201426	19.8992	20.1048	20
3.21	-0.0048735								1.1682	1.7853e-06		3.21	0.167923	19.9206	20.1314	20
3.21167	-0.0058806								1.1688	3.3717e-09		3.21167	0.132324	19.9256	19.9674	20
3.21333	-0.0038877								1.1694	8.9561e-07		3.21333	0.123967	19.9337	20.0031	20
3.215	-0.0038949								1.17	8.8454e-08		3.215	0.110433	19.9018	19.5746	20
3.21667	-0.006902								1.1706	1.6187e-07		3.21667	0.16361	19.9208	20.1045	20
3.21833	-0.0079091								1.1712	3.0077e-07		3.21833	0.132026	19.9574	20.3068	20
3.22	-0.0039163								1.1718	1.2524e-08		3.22	0.0709695	19.9662	20.027	20
3.22167	-0.0029234								1.1724	5.2054e-07		3.22167	0.0562703	19.9854	20.1419	20
3.22333	-0.0029306								1.173	2.2097e-06		3.22333	0.0242741	19.9846	19.934	20
3.225	-0.0089377								1.1737	8.3708e-08		3.225	0.0256816	19.9607	19.6819	20
3.22667	-0.0059448								1.1743	4.6079e-06		3.22667	0.0654337	19.9679	20.0001	20
3.22833	-0.001952								1.1749	2.7619e-07		3.22833	0.0535304	19.9369	19.5909	20
3.23	-0.0029591								1.1755	5.9372e-07		3.23	0.105178	19.9223	19.7483	20
3.23167	-0.0029662								1.1761	3.8275e-07		3.23167	0.129521	19.9384	20.0716	20
3.23333	-0.0039734								1.1767	1.9363e-06		3.23333	0.102657	19.9499	20.0313	20
3.235	-0.0019805								1.1773	4.2826e-07		3.235	0.0835262	19.9802	20.2415	20
3.23667	-0.0049876								1.1779	1.1706e-06		3.23667	0.0329297	19.9737	19.8598	20
3.23833	-0.0029948								1.1785	4.8527e-07		3.23833	0.0437881	19.9671	19.8521	20
3.24	-0.0030019								1.1791	3.1148e-07		3.24	0.0548996	19.9857	20.12	20
3.24167	-0.002009								1.1797	4.23e-07		3.24167	0.0237815	19.975	19.8114	20
3.24333	-0.0050162								1.1803	1.0419e-06		3.24333	0.0417235	19.9618	19.7776	20
3.245	-0.0060233								1.1809	5.4981e-08		3.245	0.063584	19.9809	20.1156	20
3.24667	-0.0020304								1.1815	7.6698e-07		3.24667	0.0318637	19.9846	19.9605	20
3.24833	-0.0020376								1.1821	1.2461e-06		3.24833	0.0256297	19.9952	20.0341	20
3.25	-0.0020447								1.1828	9.8219e-07		3.25	0.00807848	19.98	19.7605	20
3.25167	-0.0020518								1.1834	1.4856e-06		3.25167	0.0333829	19.975	19.8597	20
3.25333	-0.002059								1.184	3.8119e-07		3.25333	0.0416714	19.9581	19.7264	20
3.255	0.0009339								1.1846	7.3061e-09		3.255	0.0698745	19.9583	19.901	20
3.25667	0.00092676								1.1852	6.2185e-07		3.25667	0.0694524	19.9494	19.8013	20
3.25833	-0.0020804								1.1858	9.6383e-07		3.25833	0.0843749	19.9434	19.8281	20
3.26	0.0019125								1.1864	7.7253e-07		3.26	0.0943078	19.9146	19.578	20
3.26167	0.0029054								1.187	3.376e-07		3.26167	0.142319	19.9173	19.9022	20
3.26333	0.0018982								1.1876	2.7288e-06		3.26333	0.137798	19.9237	19.9454	20
3.265	0.0018911								1.1882	1.3069e-06		3.265	0.127083	19.9066	19.6955	20
3.26667	-0.002116								1.1888	1.2183e-06		3.26667	0.155702	19.9137	19.9492	20
3.26833	0.0028768								1.1894	2.2489e-06		3.26833	0.143773	19.9246	19.9944	20
3.27	-0.0011303								1.19	6.7032e-07		3.27	0.125749	19.9502	20.1622	20
3.27167	0.0038626								1.1906	1.0154e-08		3.27167	0.0829326	19.9375	19.7626	20
3.27333	0.0038554								1.1912	2.2194e-07		3.27333	0.104119	19.9519	20.0469	20
3.275	0.0028483								1.1918	2.1168e-06		3.275	0.0801602	19.9658	20.0493	20
3.27667	0.0028412								1.1925	2.1666e-07		3.27667	0.0570699	19.9724	19.9786	20
3.27833	0.003834								1.1931	2.9891e-06		3.27833	0.0459581	19.9616	19.792	20
3.28	0.0048269								1.1937	9.4125e-08		3.28	0.0639846	19.9659	19.9476	20
3.28167	0.0048198								1.1943	8.6263e-07		3.28167	0.0567666	19.9536	19.769	20
3.28333	0.0028126								1.1949	1.9528e-06		3.28333	0.0773013	19.9492	19.8465	20
3.285	0.0018055								1.1955	3.3345e-06		3.285	0.0845912	19.9538	19.9401	20
3.28667	0.0047983								1.1961	6.7217e-07		3.28667	0.0769406	19.9366	19.7066	20
3.28833	0.0037912								1.1967	3.3748e-06		3.28833	0.105658	19.9443	19.9652	20
3.29	0.0037841								1.1973	2.6124e-07		3.29	0.0928464	19.9022	19.4324	20
3.29167	0.0057769								1.1979	6.6904e-07		3.29167	0.162962	19.9034	19.8753	20
3.29333	0.0047698								1.1985	8.2232e-07		3.29333	0.160969	19.8989	19.8157	20
3.295	0.0077627								1.1991	3.5527e-07		3.295	0.16856	19.861	19.4555	20
3.29667	0.0087555								1.1997	1.7704e-06		3.29667	0.231584	19.8548	19.7766	20
3.29833	0.0087484								1.2003	1.7172e-07		3.29833	0.241975	19.8681	19.987	20
3.3	0.0077413								1.2009	7.3804e-08		3.3	0.219859	19.8699	19.8742	20
3.30167	0.0067341								1.2016	1.0363e-06		3.30167	0.216849	19.8607	19.7594	20
3.30333	0.005727								1.2022	1.8282e-06		3.30333	0.232114	19.8683	19.9368	20
3.305	0.0077199								1.2028	2.9516e-08		3.305	0.219527	19.8735	19.9189	20
3.30667	0.0077127								1.2034	1.6955e-07		3.30667	0.210763	19.8865	20.0069	20
3.30833	0.0047056								1.204	1.0406e-06		3.30833	0.189195	19.8836	19.8451	20
3.31	0.0086985								1.2046	7.23e-07		3.31	0.193982	19.9085	20.1437	20
3.31167	0.0016913								1.2052	1.0339e-06		3.31167	0.152576	19.8976	19.7733	20
3.31333	0.0076842								1.2058	7.4547e-07		3.31333	0.170683	19.8905	19.8072	20
3.315	0.0076771								1.2064	2.4579e-06		3.315	0.182562	19.884	19.8105	20
3.31667	0.00066993								1.207	2.0965e-07		3.31667	0.193366	19.8936	19.9813	20
3.31833	0.0066628								1.2076	1.6443e-06		3.31833	0.177347	19.8818	19.7564	20
3.32	0.0026557								1.2082	6.8012e-08		3.32	0.197055	19.8883	19.9482	20
3.32167	0.0046485								1.2088	8.1359e-07		3.32167	0.186203	19.9077	20.0921	20
3.32333	0.0046414								1.2094	9.8347e-07		3.32333	0.153894	19.9202	20.0298	20
3.325	0.0066343								1.21	1.7871e-07		3.325	0.133039	19.9464	20.1847	20
3.32667	0.0046271								1.2107	5.0631e-07		3.32667	0.0893491	19.9129	19.5537	20
3.32833	0.00662								1.2113	1.0729e-06		3.32833	0.145233	19.9085	19.8475	20
3.33	0.0086129								1.2119	4.4655e-07		3.33	0.152512	19.9183	19.9983	20
[truncated: 19,536 more rows]
